# Supplementary material for: Predicting success of oligomerized pool engineering (OPEN) for zinc finger target site sequences
Source: BMC Bioinformatics. 2010 Nov 2;11:543. doi: 10.1186/1471-2105-11-543 (PMC3098093; doi:10.1186/1471-2105-11-543)
Supplement: Additional file 4 — Zebrafish - chromosome 2 - classified ZFN target list. Potential OPEN ZFN target sites in gene transcripts encoded on zebrafish chromosome 2 classified using ZiFOpT. Data presented as described in the legend to Additional File 3 [file 1471-2105-11-543-S4.XLS]

## Sheet: Chromosome2
Gene ID	Transcript ID	Chromo Number	Coding Exon Number	TargetSite	ZFN Spacer Length	Strand	ZFN Cleavage Site	Coding Sequence Length	ZiFOpT Prediction		Confidence Score
									Left	Right	Left	Right
ENSDARG00000000324	ENSDART00000075913	2	2	ACCAACCGCACTTCCCTCTGCAGCT	7	-	117	1461	Active	Active	7	3
ENSDARG00000000324	ENSDART00000075913	2	3	GTTCACACAGCCCGTGTGTCTCT	5	-	362	1461	Inactive	Inactive	8	9
ENSDARG00000000324	ENSDART00000075913	2	6	CACCACTACCAGTTTGCTGAGAA	5	-	746	1461	Active	Inactive	7	4
ENSDARG00000000324	ENSDART00000075913	2	6	CACAGCAAAGTGATGTGTGTTGGCT	7	-	816	1461	Inactive	Active	3	5
ENSDARG00000000324	ENSDART00000075913	2	6	CACAGCAAAGTGATGTGTGTTGGC	6	-	817	1461	Inactive	Inactive	3	5
ENSDARG00000000324	ENSDART00000075913	2	6	ACCCACAGCAAAGTGATGTGTGTTG	7	-	819	1461	Active	Inactive	6	9
ENSDARG00000000324	ENSDART00000075913	2	6	ACCCACAGCAAAGTGATGTGTGT	5	-	821	1461	Active	Active	6	2
ENSDARG00000000324	ENSDART00000075913	2	8	ATCTGCTCCATCACTGTGGCTAG	5	-	1040	1461	Active	Inactive	8	7
ENSDARG00000000324	ENSDART00000075913	2	10	GGCCAAACCGGGAAGATGAGGAT	5	-	1253	1461	Active	Active	5	9
ENSDARG00000001447	ENSDART00000044505	2	8	TTCCAAGCCTAGTTTGTTGAGCA	5	-	885	1062	Active	Active	0	0
ENSDARG00000001447	ENSDART00000044505	2	9	TGCTGCTGCTGGAGGCTGCAGGT	5	-	1005	1062	Active	Active	9	8
ENSDARG00000001637	ENSDART00000001907	2	4	ACCATCAGCCGTCCATCTGCAGAG	6	-	351	1863	Active	Active	9	3
ENSDARG00000001637	ENSDART00000001907	2	7	CCCTTCTGCCAGTGAGGAGTTTCT	6	-	681	1863	Active	Inactive	9	0
ENSDARG00000001637	ENSDART00000001907	2	9	AAATACTGCTTGGTTTGTGAGGCA	6	-	1047	1863	Inactive	Active	6	6
ENSDARG00000001637	ENSDART00000001907	2	9	TACCTAAAATACTGCTTGGTTTGTG	7	-	1052	1863	Inactive	Inactive	6	6
ENSDARG00000001637	ENSDART00000001907	2	11	CTCCTCATCCTCCTGCTGCTTTT	5	-	1337	1863	Active	Inactive	9	6
ENSDARG00000001637	ENSDART00000001907	2	11	TCCTCATCCTCCTGCTGCTTTTGTC	7	-	1334	1863	Active	Inactive	9	3
ENSDARG00000001637	ENSDART00000001907	2	11	TCCTCCTCCTCCTCCTGTTGCTTTT	7	-	1286	1863	Active	Inactive	9	8
ENSDARG00000001637	ENSDART00000001907	2	11	TTCCTCCTCTTCCTGCTGTTGCT	5	-	1358	1863	Active	Active	9	5
ENSDARG00000001637	ENSDART00000001907	2	11	GTACCATTCTGCACTGCTGCAGCT	6	-	1548	1863	Active	Active	7	9
ENSDARG00000001637	ENSDART00000001907	2	11	CTCTTCCTCCTCCTGTTGTTTCT	5	-	1415	1863	Active	Inactive	9	7
ENSDARG00000001637	ENSDART00000001907	2	11	CTCTTCCTCCTCCTGCTTTTTCT	5	-	1394	1863	Active	Inactive	9	6
ENSDARG00000001637	ENSDART00000001907	2	11	CTCCTCCTCCTCCTGTTGCTTTT	5	-	1286	1863	Active	Inactive	9	8
ENSDARG00000001637	ENSDART00000001907	2	11	CTCATCCTCCTGCTGCTTTTGTC	5	-	1334	1863	Active	Inactive	9	3
ENSDARG00000001637	ENSDART00000001907	2	14	ACAAACAAACTCCCTGGGGTCGTG	6	-	1807	1863	Inactive	Active	9	7
ENSDARG00000001721	ENSDART00000098303	2	4	TACCGCAGCTGGAGTTGTAGCTGCA	7	-	391	2817	Active	Active	7	9
ENSDARG00000001721	ENSDART00000098303	2	6	GACCACATCACTAATGTAGGTGTC	6	-	568	2817	Active	Active	7	7
ENSDARG00000001721	ENSDART00000098303	2	11	AACTGCACAGAAGCTGCTGTATTT	6	-	1434	2817	Inactive	Inactive	6	8
ENSDARG00000001721	ENSDART00000098303	2	11	AAATCCCTCTCTTTTTCTGTCTCT	6	-	1527	2817	Active	Inactive	4	8
ENSDARG00000001721	ENSDART00000098303	2	11	TTATCATCCTCTTCATGACTTTGTA	7	-	1670	2817	Inactive	Active	1	5
ENSDARG00000001721	ENSDART00000098303	2	11	GGCTCACCCTATATGGGATGGTGGT	7	-	1714	2817	Active	Active	9	9
ENSDARG00000001721	ENSDART00000098303	2	11	GACTCCTGCCGTTCCGTAGTGGTC	6	-	1968	2817	Active	Active	8	4
ENSDARG00000001721	ENSDART00000098303	2	11	ATCTTCGTCAAATGGATGATGGT	5	-	1103	2817	Active	Active	9	9
ENSDARG00000001721	ENSDART00000098303	2	11	ATCATCCTCTTCATGACTTTGTA	5	-	1670	2817	Active	Active	9	5
ENSDARG00000001721	ENSDART00000098303	2	12	AACTCACCCTCAGAGTCTTTTTG	5	-	2149	2817	Active	Inactive	4	8
ENSDARG00000001721	ENSDART00000098303	2	12	ACCCTCAGAGTCTTTTTGCTGCT	5	-	2144	2817	Active	Inactive	5	1
ENSDARG00000001721	ENSDART00000098303	2	14	TGCTCCAGACAGCACTGCTGCAGAA	7	-	2345	2817	Active	Active	4	7
ENSDARG00000001721	ENSDART00000098303	2	15	GTCTTCCTCTTCTTCTCTGACGTC	6	-	2710	2817	Active	Active	9	0
ENSDARG00000001771	ENSDART00000019236	2	1	GTATGCATCCATCATGGCGTCTGT	6	-	214	1326	Active	Inactive	5	3
ENSDARG00000001771	ENSDART00000019236	2	1	ACCTTCATCCCGAGGCGGAGGCTTC	7	-	123	1326	Active	Active	9	2
ENSDARG00000001771	ENSDART00000019236	2	1	ACATTCACAAAAGTTGAAGAAGCA	6	-	358	1326	Inactive	Active	7	9
ENSDARG00000001771	ENSDART00000019236	2	1	ACCTTCATCCCGAGGCGGAGGCT	5	-	125	1326	Active	Active	9	9
ENSDARG00000001771	ENSDART00000019236	2	4	AACTCCTCCGTGAGTGCAGTTGAA	6	-	1192	1326	Active	Active	7	6
ENSDARG00000001771	ENSDART00000019236	2	4	AAACTCCTCCGTGAGTGCAGTTGAA	7	-	1192	1326	Active	Active	7	6
ENSDARG00000001817	ENSDART00000016143	2	2	CCCTTCTCCCTCCAGCTGTGTTG	5	-	100	705	Active	Inactive	9	4
ENSDARG00000001817	ENSDART00000016143	2	4	GAAATCGTCATCGTATTTGATGTA	6	-	658	705	Active	Inactive	6	5
ENSDARG00000001913	ENSDART00000006817	2	3	TGCATCTTCAAGAGCTTTTTGAGTT	7	-	204	1389	Active	Inactive	9	9
ENSDARG00000001913	ENSDART00000006817	2	4	GAATCAGCCCTTCATTTGTTGAGAT	7	-	307	1389	Inactive	Inactive	5	7
ENSDARG00000001913	ENSDART00000006817	2	4	GAATCAGCCCTTCATTTGTTGAG	5	-	309	1389	Inactive	Inactive	5	7
ENSDARG00000001913	ENSDART00000006817	2	4	AGAATCAGCCCTTCATTTGTTGAG	6	-	309	1389	Active	Inactive	4	7
ENSDARG00000001913	ENSDART00000006817	2	7	CTCTACGTCGCCTCGGTTTGAATTT	7	-	1302	1389	Active	Inactive	9	9
ENSDARG00000001913	ENSDART00000006817	2	7	GCCGTCATCGTAGACTTTGATGCC	6	-	625	1389	Active	Active	9	3
ENSDARG00000001913	ENSDART00000006817	2	7	GTAGGCAGAACAGGAGCTGTTGTT	6	-	1090	1389	Inactive	Inactive	8	3
ENSDARG00000001913	ENSDART00000006817	2	7	TACGTCGCCTCGGTTTGAATTTGAC	7	-	1299	1389	Active	Active	8	8
ENSDARG00000001913	ENSDART00000006817	2	7	ACACACAGCAGTGCTTGTGCATTC	6	-	1370	1389	Inactive	Inactive	4	9
ENSDARG00000001913	ENSDART00000006817	2	7	TTCGACCTCCACAGGACTGAGTT	5	-	710	1389	Active	Active	9	8
ENSDARG00000001933	ENSDART00000009945	2	2	GTTCCAAACTAGTGGTCTTTGAC	5	+	116	960	Inactive	Inactive	0	3
ENSDARG00000001933	ENSDART00000009945	2	3	CTAAAACGCAAAGCTTTGTGGGT	5	+	212	960	Inactive	Inactive	3	7
ENSDARG00000001933	ENSDART00000009945	2	3	AAACGCAAAGCTTTGTGGGTGAGCA	7	+	215	960	Inactive	Active	9	9
ENSDARG00000001933	ENSDART00000009945	2	3	AAACGCAAAGCTTTGTGGGTGAG	5	+	215	960	Inactive	Active	9	8
ENSDARG00000001933	ENSDART00000009945	2	8	AAACCAGCCTTCATGAAGCAGAC	5	+	535	960	Inactive	Active	6	9
ENSDARG00000001940	ENSDART00000014116	2	1	GTCCCATGCTAACGTCGGCGTTGGC	7	-	66	795	Active	Active	8	7
ENSDARG00000001940	ENSDART00000014116	2	1	TGCGTCCCATGCTAACGTCGGCGTT	7	-	69	795	Active	Active	8	4
ENSDARG00000001940	ENSDART00000014116	2	4	TTCCTAACACGTCGGTAGTAGAA	5	-	361	795	Inactive	Active	3	4
ENSDARG00000001940	ENSDART00000079518	2	1	TGCGTCCCATGCTAACGTCGGCGTT	7	-	69	1581	Active	Active	8	4
ENSDARG00000001940	ENSDART00000079518	2	1	GTCCCATGCTAACGTCGGCGTTGGC	7	-	66	1581	Active	Active	8	7
ENSDARG00000001940	ENSDART00000079518	2	4	TTCCTAACACGTCGGTAGTAGAA	5	-	361	1581	Inactive	Active	3	4
ENSDARG00000001940	ENSDART00000079518	2	8	TTCTTCTTCAGCTGTTTTTTGTC	5	-	901	1581	Active	Inactive	9	9
ENSDARG00000001940	ENSDART00000079518	2	8	TTCTTCAGCTGTTTTTTGTCTTC	5	-	898	1581	Active	Inactive	8	9
ENSDARG00000001940	ENSDART00000079518	2	11	GCCAGCTCCAAGAGCTTCTGCTGGT	7	-	1427	1581	Active	Active	9	1
ENSDARG00000001940	ENSDART00000079518	2	11	ATCCACAGCTGTAGGGTCGAAGTC	6	-	1327	1581	Active	Active	0	7
ENSDARG00000001940	ENSDART00000079518	2	11	GTCTTCAGCAGCACCAGCTTTTTCT	7	-	1389	1581	Active	Inactive	8	6
ENSDARG00000001940	ENSDART00000079518	2	11	AGCAGCACCAGCTTTTTCTTTGGGA	7	-	1383	1581	Active	Inactive	8	4
ENSDARG00000001940	ENSDART00000079518	2	12	CAACTCTGCCAGCAGTTTGAAAC	5	-	1541	1581	Active	Inactive	8	1
ENSDARG00000002031	ENSDART00000056544	2	4	CTCTCACCATAGAGGATGTGGAGGC	7	+	194	2004	Active	Active	2	2
ENSDARG00000002031	ENSDART00000056544	2	4	CTCTCACCATAGAGGATGTGGAG	5	+	194	2004	Active	Active	2	9
ENSDARG00000002031	ENSDART00000056544	2	4	CTATACACCCTGTCTGGGTGATGAA	7	+	132	2004	Inactive	Active	6	7
ENSDARG00000002031	ENSDART00000056544	2	5	ATCACCAGACCAACCGCTGTCAAC	6	+	600	2004	Inactive	Active	5	0
ENSDARG00000002031	ENSDART00000056544	2	6	TTCCTCCACCTGTGGTGAGGAGGGT	7	+	737	2004	Active	Active	8	9
ENSDARG00000002031	ENSDART00000056544	2	6	CAATGCCACATTTGGAGAGGTGTCT	7	+	927	2004	Active	Active	2	7
ENSDARG00000002031	ENSDART00000056544	2	6	TCCTCCACCTGTGGTGAGGAGGGT	6	+	738	2004	Active	Active	8	9
ENSDARG00000002031	ENSDART00000056544	2	6	CCCCAATGCCACATTTGGAGAGGTG	7	+	924	2004	Active	Active	9	9
ENSDARG00000002031	ENSDART00000056544	2	8	GCATCCAGCATCTCAGCCGCAGAT	6	+	1693	2004	Active	Active	4	7
ENSDARG00000002031	ENSDART00000056544	2	8	GCCAAACCCCGTGGAGGAGCAGGC	6	+	1540	2004	Active	Active	6	9
ENSDARG00000002031	ENSDART00000056544	2	8	GCCGCCACCTCTGCAGCAGATGCA	6	+	1452	2004	Active	Active	9	9
ENSDARG00000002031	ENSDART00000056544	2	8	GCCTCCACCCCGCCTGCAGCAGAT	6	+	1485	2004	Active	Active	8	8
ENSDARG00000002031	ENSDART00000056544	2	8	GGCAGCCGCCACCTCTGCAGCAGAT	7	+	1448	2004	Active	Active	9	8
ENSDARG00000002031	ENSDART00000056544	2	8	GGCCAAACCCCGTGGAGGAGCAGGC	7	+	1539	2004	Active	Active	5	9
ENSDARG00000002031	ENSDART00000056544	2	8	AGCCGCCACCTCTGCAGCAGATGCA	7	+	1451	2004	Active	Active	9	9
ENSDARG00000002031	ENSDART00000056544	2	8	GCAGCCGCCACCTCTGCAGCAGAT	6	+	1449	2004	Active	Active	5	8
ENSDARG00000002031	ENSDART00000056544	2	8	GACGGCAGCCGCCACCTCTGCAGCA	7	+	1445	2004	Active	Active	7	5
ENSDARG00000002031	ENSDART00000056544	2	8	AAAATCATCATCTCTAAGCAGAT	5	+	1339	2004	Active	Active	1	7
ENSDARG00000002031	ENSDART00000056544	2	8	ATCATCATCTCTAAGCAGATGCT	5	+	1342	2004	Active	Active	9	9
ENSDARG00000002031	ENSDART00000056544	2	8	CTCCACCCCGCCTGCAGCAGATGGT	7	+	1487	2004	Active	Active	8	9
ENSDARG00000002031	ENSDART00000056544	2	8	CACCCCGCCTGCAGCAGATGGTGCA	7	+	1490	2004	Active	Active	8	9
ENSDARG00000002031	ENSDART00000056544	2	8	CGCCTCCACCCCGCCTGCAGCAGAT	7	+	1484	2004	Active	Active	9	8
ENSDARG00000002031	ENSDART00000056544	2	8	CGCCACCTCTGCAGCAGATGCAGGG	7	+	1454	2004	Active	Active	9	9
ENSDARG00000002031	ENSDART00000056544	2	8	CCCGCCTGCAGCAGATGGTGCAAAC	7	+	1493	2004	Active	Active	9	4
ENSDARG00000002031	ENSDART00000056544	2	9	TACTGCAGCAATGAATGTGTGGCC	6	+	1924	2004	Active	Inactive	6	1
ENSDARG00000002031	ENSDART00000056544	2	9	GGCCACACACTGCAGGTGAGGAC	5	+	1944	2004	Inactive	Active	1	8
ENSDARG00000002031	ENSDART00000056544	2	9	AACAGCTTCTGCTAATCTGTGTGT	6	+	1848	2004	Active	Inactive	9	9
ENSDARG00000002031	ENSDART00000056544	2	10	AGAACCAGACCTCAGCCGCTGTC	5	+	1988	2004	Inactive	Active	7	7
ENSDARG00000002127	ENSDART00000026966	2	4	TTCCACAGCTACTCGGTGCATGT	5	+	203	1533	Active	Active	2	0
ENSDARG00000002127	ENSDART00000026966	2	5	GTCATCTTCCCTGCCGTGGGCTCT	6	+	427	1533	Active	Active	9	4
ENSDARG00000002127	ENSDART00000026966	2	5	AGAAGCTAAAGGCTTTGATGGTGGA	7	+	326	1533	Inactive	Active	5	9
ENSDARG00000002127	ENSDART00000026966	2	5	GGCGTCATCTTCCCTGCCGTGGGC	6	+	424	1533	Active	Active	9	8
ENSDARG00000002127	ENSDART00000026966	2	6	ATCAACAAACAAGAAGGAAGAAGAA	7	+	507	1533	Inactive	Active	9	9
ENSDARG00000002127	ENSDART00000026966	2	7	GGCATCAGCAGCCTCAGGTGTCTCT	7	+	572	1533	Active	Inactive	9	4
ENSDARG00000002127	ENSDART00000026966	2	9	AGAGCCTGCCTACATTGATGAGGCA	7	+	906	1533	Active	Active	8	9
ENSDARG00000002127	ENSDART00000026966	2	13	ACAGTCCACTGGAGGGCAGTATGC	6	+	1236	1533	Active	Active	6	4
ENSDARG00000002127	ENSDART00000026966	2	14	GCAGCCTTCCTCCAGCTGAAGTC	5	+	1409	1533	Active	Active	9	7
ENSDARG00000002127	ENSDART00000026966	2	14	TACAGCCCCACTCCTGGCAGCCTTC	7	+	1393	1533	Active	Active	7	5
ENSDARG00000002127	ENSDART00000026966	2	14	ACAGCCCCACTCCTGGCAGCCTTC	6	+	1394	1533	Inactive	Active	4	5
ENSDARG00000002231	ENSDART00000006216	2	2	CGCTGCAGCGTACTGGTTGAAGTC	6	-	265	846	Active	Active	9	5
ENSDARG00000002231	ENSDART00000006216	2	2	GTAGCCTTCACACACCGCTGGAGCA	7	-	399	846	Active	Active	8	9
ENSDARG00000002231	ENSDART00000006216	2	2	TTCGCCAGATATGATCTGCAGGA	5	-	203	846	Inactive	Active	1	4
ENSDARG00000002231	ENSDART00000006216	2	4	CACCACGTCACTCCAGTGGTGTTT	6	-	646	846	Active	Inactive	9	8
ENSDARG00000002330	ENSDART00000019078	2	2	TTCGTCGTCGTTGTCTTTGTCGCC	6	+	99	996	Active	Inactive	9	3
ENSDARG00000002330	ENSDART00000019078	2	2	AACTCAAGACCTGTTTGAAGAGGTA	7	+	69	996	Inactive	Active	7	9
ENSDARG00000002330	ENSDART00000019078	2	4	ACCTACCACCTGGCATGTTTTGCT	6	+	403	996	Active	Inactive	5	7
ENSDARG00000002330	ENSDART00000019078	2	4	CACCTACCACCTGGCATGTTTTGCT	7	+	402	996	Active	Inactive	4	7
ENSDARG00000002330	ENSDART00000019078	2	4	TGCTTCTCCTGCAAGAGGCAGCT	5	+	427	996	Active	Active	9	9
ENSDARG00000002330	ENSDART00000019078	2	4	TTCTCCTGCAAGAGGCAGCTGTC	5	+	430	996	Active	Active	9	9
ENSDARG00000002330	ENSDART00000019078	2	8	CTCTCCCACTTCCCTGGTGCTGCA	6	+	936	996	Active	Active	8	9
ENSDARG00000002330	ENSDART00000019078	2	8	TCCCACTTCCCTGGTGCTGCAGCC	6	+	939	996	Active	Active	9	9
ENSDARG00000002412	ENSDART00000013480	2	2	CAATGCTTACACTGTTTATGAGGT	6	+	240	945	Active	Active	3	0
ENSDARG00000002412	ENSDART00000013480	2	2	TACGTCTTCTCCGTTTTGTATGT	5	+	136	945	Active	Inactive	9	9
ENSDARG00000002412	ENSDART00000013480	2	5	GCATCACACTTACTCCTGGTGAGAC	7	+	488	945	Active	Inactive	1	2
ENSDARG00000002412	ENSDART00000013480	2	6	GTTTCCAGAAGTATTTGTGGTGGA	6	+	596	945	Inactive	Active	4	0
ENSDARG00000002412	ENSDART00000013480	2	6	GTTTCCAGAAGTATTTGTGGTGGAA	7	+	596	945	Inactive	Active	4	3
ENSDARG00000002412	ENSDART00000013480	2	7	TTCCGCAGATTCAGTTTGTGCTGGT	7	+	638	945	Inactive	Inactive	0	0
ENSDARG00000002728	ENSDART00000008492	2	1	TCCAAACACAGACAGATGAGGAC	5	+	82	855	Active	Active	4	9
ENSDARG00000002728	ENSDART00000008492	2	1	CTCCAAACACAGACAGATGAGGAC	6	+	81	855	Inactive	Active	7	9
ENSDARG00000002728	ENSDART00000008492	2	1	AAACACAGACAGATGAGGACGGC	5	+	85	855	Inactive	Active	9	9
ENSDARG00000002728	ENSDART00000008492	2	2	ACCGACATCATTTTTCTGCTGTG	5	+	139	855	Active	Active	8	0
ENSDARG00000002728	ENSDART00000008492	2	8	GTCCTCTTCACCATCTGCTGGGGC	6	+	676	855	Active	Active	9	3
ENSDARG00000002728	ENSDART00000008492	2	8	GTCCTCTTCACCATCTGCTGGGGCC	7	+	676	855	Active	Active	9	9
ENSDARG00000002728	ENSDART00000008492	2	8	GTTGTCCTCTTCACCATCTGCTGGG	7	+	673	855	Active	Active	9	7
ENSDARG00000002728	ENSDART00000041353	2	1	TCCAAACACAGACAGATGAGGAC	5	+	79	858	Active	Active	4	9
ENSDARG00000002728	ENSDART00000041353	2	1	CTCCAAACACAGACAGATGAGGAC	6	+	78	858	Inactive	Active	7	9
ENSDARG00000002728	ENSDART00000041353	2	1	AAACACAGACAGATGAGGACGGC	5	+	82	858	Inactive	Active	9	9
ENSDARG00000002728	ENSDART00000041353	2	2	ACCGACATCATTTTTCTGCTGTG	5	+	136	858	Active	Active	8	0
ENSDARG00000002728	ENSDART00000041353	2	8	GTCCTCTTCACCATCTGCTGGGGC	6	+	676	858	Active	Active	9	3
ENSDARG00000002728	ENSDART00000041353	2	8	GTCCTCTTCACCATCTGCTGGGGCC	7	+	676	858	Active	Active	9	9
ENSDARG00000002728	ENSDART00000041353	2	8	GTTGTCCTCTTCACCATCTGCTGGG	7	+	673	858	Active	Active	9	7
ENSDARG00000002728	ENSDART00000077325	2	1	TCCAAACACAGACAGATGAGGAC	5	+	58	855	Active	Active	4	9
ENSDARG00000002728	ENSDART00000077325	2	1	CTCCAAACACAGACAGATGAGGAC	6	+	57	855	Inactive	Active	7	9
ENSDARG00000002728	ENSDART00000077325	2	1	AAACACAGACAGATGAGGACGGC	5	+	61	855	Inactive	Active	9	9
ENSDARG00000002728	ENSDART00000077325	2	2	ACCGACATCATTTTTCTGCTGTG	5	+	115	855	Active	Active	8	0
ENSDARG00000002728	ENSDART00000077325	2	9	GTCCTCTTCACCATCTGCTGGGGC	6	+	673	855	Active	Active	9	3
ENSDARG00000002728	ENSDART00000077325	2	9	GTCCTCTTCACCATCTGCTGGGGCC	7	+	673	855	Active	Active	9	9
ENSDARG00000002728	ENSDART00000077325	2	9	GTTGTCCTCTTCACCATCTGCTGGG	7	+	670	855	Active	Active	9	7
ENSDARG00000002790	ENSDART00000012442	2	1	ATCTACAACCATAAAGGGGAGGTG	6	+	28	1308	Inactive	Active	4	9
ENSDARG00000002790	ENSDART00000012442	2	2	TTCCTCTACAAGATGTGCGACGTC	6	+	250	1308	Active	Active	9	1
ENSDARG00000002790	ENSDART00000012442	2	2	TCCAACATCTGGCTGGCTGCCGTC	6	+	190	1308	Active	Active	8	7
ENSDARG00000002790	ENSDART00000012442	2	2	CGCTCCAACATCTGGCTGGCTGC	5	+	187	1308	Active	Active	9	5
ENSDARG00000002790	ENSDART00000012442	2	3	GTTTACAGAGATTCTGGACTTTGGA	7	+	342	1308	Inactive	Active	8	8
ENSDARG00000002790	ENSDART00000012442	2	7	GTTTCATCCCTCCTGATGGCGAA	5	+	803	1308	Active	Active	6	9
ENSDARG00000002790	ENSDART00000012442	2	10	GCCCACTAATGATAAGAAGAAGTG	6	+	1131	1308	Active	Active	1	9
ENSDARG00000002790	ENSDART00000012442	2	10	TGCTGCCCACTAATGATAAGAAGAA	7	+	1127	1308	Active	Active	7	8
ENSDARG00000002790	ENSDART00000012442	2	11	TACAGCGACCATGATGTGATTAA	5	+	1249	1308	Active	Inactive	5	8
ENSDARG00000002790	ENSDART00000012442	2	11	TGCTCCTTCGGGGTTGAAGGTGCG	6	+	1194	1308	Active	Active	9	9
ENSDARG00000002947	ENSDART00000005643	2	1	CAAAGCACCTGCGATGGAGGAATTG	7	-	42	1971	Inactive	Active	1	9
ENSDARG00000002947	ENSDART00000005643	2	1	AGCAAAGCACCTGCGATGGAGGA	5	-	46	1971	Inactive	Active	6	9
ENSDARG00000002947	ENSDART00000005643	2	1	AACAGCAAAGCACCTGCGATGGA	5	-	49	1971	Inactive	Active	8	5
ENSDARG00000002947	ENSDART00000005643	2	3	GTCCACTGCTGCCTTGTCTGTCTTT	7	-	162	1971	Active	Inactive	7	9
ENSDARG00000002947	ENSDART00000005643	2	4	GACATCACAGTATGTTCTGGCAAC	6	-	286	1971	Inactive	Inactive	3	3
ENSDARG00000002947	ENSDART00000005643	2	7	GTTATCAGCTGGTCTGGGTTGGCG	6	-	552	1971	Active	Active	6	9
ENSDARG00000002947	ENSDART00000005643	2	7	CAAAACTTCTCCACATCTTGGGTT	6	-	573	1971	Active	Inactive	5	7
ENSDARG00000002947	ENSDART00000005643	2	7	GTTATCAGCTGGTCTGGGTTGGC	5	-	553	1971	Active	Inactive	6	0
ENSDARG00000002947	ENSDART00000005643	2	8	CAAGACTACCAATAGCTGTGTTC	5	-	669	1971	Inactive	Inactive	1	7
ENSDARG00000002947	ENSDART00000005643	2	12	GTCCAAAAATGGCCGGCTGATGAC	6	-	1000	1971	Inactive	Active	9	8
ENSDARG00000002947	ENSDART00000005643	2	13	ACATTCGGCCACTCTGGTAGTAGTC	7	-	1072	1971	Active	Active	6	3
ENSDARG00000002947	ENSDART00000005643	2	15	CACCTCTCCCGGGGATAAGAGGGA	6	-	1274	1971	Active	Active	9	9
ENSDARG00000002947	ENSDART00000005643	2	17	AACCTCTCCTAGGACTCTGAAGAG	6	-	1447	1971	Active	Active	8	4
ENSDARG00000002947	ENSDART00000005643	2	21	GCAAACTGCGGCTTGTGGTAGAA	5	-	1756	1971	Active	Active	3	2
ENSDARG00000002947	ENSDART00000005643	2	23	TTCCTCTTCCATCCATGTGCAGGT	6	-	1910	1971	Active	Active	9	0
ENSDARG00000003016	ENSDART00000023931	2	2	CGCTCCTGCTCGTCTTTGCGTGTGT	7	-	182	2574	Active	Inactive	9	9
ENSDARG00000003016	ENSDART00000023931	2	2	CGCTCCTGCTCGTCTTTGCGTGT	5	-	184	2574	Active	Inactive	9	8
ENSDARG00000003016	ENSDART00000023931	2	4	ACCCTCATCCTCTCCGTAGGTGGA	6	-	577	2574	Active	Active	9	9
ENSDARG00000003016	ENSDART00000023931	2	4	CTCATCCTCTCCGTAGGTGGAGAT	6	-	574	2574	Active	Active	9	3
ENSDARG00000003016	ENSDART00000023931	2	4	CCCTCATCCTCTCCGTAGGTGGA	5	-	577	2574	Active	Active	9	9
ENSDARG00000003016	ENSDART00000023931	2	4	ATCCTCTCCGTAGGTGGAGATGAT	6	-	571	2574	Active	Active	9	8
ENSDARG00000003016	ENSDART00000023931	2	5	GTCCTCCACTTTCTTGCAGCGGTC	6	-	751	2574	Active	Active	8	9
ENSDARG00000003016	ENSDART00000023931	2	9	TCCCTCCACGAGTTTGGGCAGGT	5	-	1556	2574	Active	Active	9	5
ENSDARG00000003016	ENSDART00000023931	2	9	TCCAGCGCCGGCGATGATGTGTTC	6	-	1636	2574	Active	Inactive	9	2
ENSDARG00000003016	ENSDART00000023931	2	9	TTCATCACACGCATGTTGTGGGC	5	-	1480	2574	Inactive	Active	2	5
ENSDARG00000003016	ENSDART00000023931	2	9	TTCTCCAGCGCCGGCGATGATGTG	6	-	1639	2574	Active	Active	6	9
ENSDARG00000003016	ENSDART00000023931	2	9	TTCTCCAGACTCCTCGATGATGCA	6	-	1615	2574	Inactive	Active	2	9
ENSDARG00000003016	ENSDART00000023931	2	9	CACTGCACCATAGGGTCGGATTT	5	-	1594	2574	Active	Inactive	8	6
ENSDARG00000003016	ENSDART00000023931	2	10	GACCTCCCACTCGTATTTGTCGGC	6	-	1915	2574	Active	Inactive	3	4
ENSDARG00000003016	ENSDART00000023931	2	10	GACAAACACATCTGGTCGGATTC	5	-	1765	2574	Inactive	Inactive	2	5
ENSDARG00000003016	ENSDART00000023931	2	10	GTCCTCAGCGAGACCGTCGGGGAA	6	-	1834	2574	Active	Active	8	6
ENSDARG00000003016	ENSDART00000023931	2	10	ACCTCCCACTCGTATTTGTCGGC	5	-	1915	2574	Active	Inactive	8	4
ENSDARG00000003016	ENSDART00000023931	2	11	GACCGCCTCCACGATGGATGGCGTC	7	-	2143	2574	Active	Active	9	9
ENSDARG00000003016	ENSDART00000023931	2	11	ACCGCCTCCACGATGGATGGCGTC	6	-	2143	2574	Active	Active	9	9
ENSDARG00000003016	ENSDART00000023931	2	13	CCCTCCTTCAGGCCCTTGCGTTTGC	7	-	2525	2574	Active	Inactive	9	8
ENSDARG00000003016	ENSDART00000023931	2	13	GTCCGCCACGATCTGGCAGGGTTT	6	-	2497	2574	Active	Active	8	1
ENSDARG00000003016	ENSDART00000023931	2	13	GTCAAACACACACTGTGGGAAGGC	6	-	2431	2574	Inactive	Active	1	7
ENSDARG00000003068	ENSDART00000024619	2	2	CTCACCTGCAGAAAGAGCTGGTTTG	7	+	87	1314	Active	Inactive	9	0
ENSDARG00000003068	ENSDART00000024619	2	2	ACCTGCAGAAAGAGCTGGTTTGGAG	7	+	90	1314	Active	Active	2	2
ENSDARG00000003068	ENSDART00000024619	2	2	ACCTGCAGAAAGAGCTGGTTTGGA	6	+	90	1314	Active	Inactive	2	3
ENSDARG00000003068	ENSDART00000024619	2	3	TTCCCAGCAACATGTGGGGTGGA	5	+	266	1314	Inactive	Active	3	5
ENSDARG00000003068	ENSDART00000024619	2	3	TACAAAGACGATGAGGATGCGGGA	6	+	231	1314	Inactive	Active	5	9
ENSDARG00000003068	ENSDART00000024619	2	3	GTTCCCAGCAACATGTGGGGTGGAC	7	+	265	1314	Active	Active	6	5
ENSDARG00000003068	ENSDART00000024619	2	3	TTCCCAGCAACATGTGGGGTGGAC	6	+	266	1314	Inactive	Active	3	5
ENSDARG00000003068	ENSDART00000024619	2	3	AAACCAGTCAAGATGGAAGTTTAC	6	+	205	1314	Active	Active	0	3
ENSDARG00000003068	ENSDART00000024619	2	3	CTCCTCAAAGCTAATGTGGAGAA	5	+	184	1314	Active	Inactive	2	4
ENSDARG00000003068	ENSDART00000024619	2	3	GTTCCCAGCAACATGTGGGGTGGA	6	+	265	1314	Active	Active	6	5
ENSDARG00000003068	ENSDART00000024619	2	4	ACATTCAGATTTCATTGTTGGAGCT	7	+	405	1314	Inactive	Active	6	7
ENSDARG00000003068	ENSDART00000024619	2	4	GTCAAATTCGCCAGCAGCATTGGCC	7	+	369	1314	Active	Active	8	9
ENSDARG00000003068	ENSDART00000024619	2	5	TACACCAAATGGTGCCTGGGGGGGA	7	+	546	1314	Inactive	Active	7	6
ENSDARG00000003068	ENSDART00000024619	2	8	AGATGCAGACGTATCAGGTGTCGGT	7	+	858	1314	Inactive	Active	6	5
ENSDARG00000003068	ENSDART00000024619	2	9	TTCTCATAATGCTGATGTTGAAGCT	7	+	1284	1314	Inactive	Active	3	8
ENSDARG00000003068	ENSDART00000024619	2	9	CCCCGCCGCTCTTCATTTGGAGTC	6	+	1137	1314	Active	Inactive	9	6
ENSDARG00000003068	ENSDART00000024619	2	9	AGAAGCCTCAATCATTTGAGGGC	5	+	1223	1314	Active	Active	9	4
ENSDARG00000003209	ENSDART00000024625	2	1	GCCATCCTCTAGTCGGGTTGCAGCT	7	-	63	852	Active	Active	9	8
ENSDARG00000003209	ENSDART00000024625	2	3	TGCGTCTGCAGCACGTTTGAGCT	5	-	375	852	Active	Active	9	5
ENSDARG00000003209	ENSDART00000024625	2	3	TCCAAAGTCGATCAATTTGATTTC	6	-	454	852	Active	Inactive	8	9
ENSDARG00000003209	ENSDART00000024625	2	3	CTCTTCAGAGGGCATGGGCCGCT	5	-	272	852	Active	Active	4	7
ENSDARG00000003209	ENSDART00000024625	2	3	ACCAGCAAAACTTGTGTAAGGAGCA	7	-	498	852	Inactive	Active	2	9
ENSDARG00000003209	ENSDART00000024625	2	4	CACATCATCACATAAAGGAGTAGCC	7	-	599	852	Active	Active	9	9
ENSDARG00000003244	ENSDART00000007074	2	2	TACACCACATCCAGATGCCTTTGGT	7	-	217	1539	Inactive	Active	6	4
ENSDARG00000003244	ENSDART00000007074	2	2	CACCACATCCAGATGCCTTTGGT	5	-	217	1539	Active	Active	8	4
ENSDARG00000003244	ENSDART00000007074	2	4	AGCCCAGACAAATGATGGGAAAAC	6	-	496	1539	Active	Active	8	0
ENSDARG00000003244	ENSDART00000007074	2	4	CTCTCCAGATACTCATCTGATGTC	6	-	564	1539	Active	Inactive	2	1
ENSDARG00000003244	ENSDART00000007074	2	4	CTCATCTTCATCACCTTCTGCCTTC	7	-	453	1539	Active	Inactive	9	8
ENSDARG00000003244	ENSDART00000007074	2	5	AACTCACACAAACAGCGGCGTGGCA	7	-	638	1539	Active	Active	2	8
ENSDARG00000003244	ENSDART00000007074	2	6	CTCCTCTGCCAGTGTGTGGATTCT	6	-	1033	1539	Active	Active	9	5
ENSDARG00000003244	ENSDART00000007074	2	6	CTCCTCTGCCAGTGTGTGGATTC	5	-	1034	1539	Active	Inactive	9	9
ENSDARG00000003244	ENSDART00000007074	2	7	AGAACCTTCCGACACTGCATGAGAA	7	-	1178	1539	Active	Active	9	8
ENSDARG00000003244	ENSDART00000007074	2	7	AAACTCTACCTTTATCTGTGACTCT	7	-	1323	1539	Active	Inactive	0	5
ENSDARG00000003244	ENSDART00000007074	2	8	AGATTCATCAGCCTGTAGAATCT	5	-	1391	1539	Active	Active	8	7
ENSDARG00000003290	ENSDART00000013794	2	1	GACTCCTTCTTGACGGTGACTTT	5	-	43	681	Active	Inactive	9	4
ENSDARG00000003290	ENSDART00000013794	2	4	TGCCACAAATTTGTGGTTGCCTTT	6	-	406	681	Inactive	Inactive	4	6
ENSDARG00000003290	ENSDART00000013794	2	4	TCCCGCACACATAGCCGAAGGCGCG	7	-	379	681	Active	Active	3	9
ENSDARG00000003290	ENSDART00000013794	2	6	AACCTCATCTTCCAGAATAGTCT	5	-	566	681	Active	Active	9	9
ENSDARG00000003290	ENSDART00000013794	2	7	TACACCCGCGAGTTACGTCGATGTC	7	-	623	681	Active	Active	8	6
ENSDARG00000003290	ENSDART00000082155	2	1	GACTCCTTCTTGACGGTGACTTT	5	-	43	705	Active	Inactive	9	4
ENSDARG00000003290	ENSDART00000082155	2	4	TGCCACAAATTTGTGGTTGCCTTT	6	-	406	705	Inactive	Inactive	4	6
ENSDARG00000003290	ENSDART00000082155	2	4	TCCCGCACACATAGCCGAAGGCGCG	7	-	379	705	Active	Active	3	9
ENSDARG00000003290	ENSDART00000082155	2	6	AACCTCATCTTCCAGAATAGTCT	5	-	566	705	Active	Active	9	9
ENSDARG00000003290	ENSDART00000082155	2	8	TACACCCGCGAGTTACGTCGATGTC	7	-	647	705	Active	Active	8	6
ENSDARG00000003371	ENSDART00000013506	2	1	GGCTGCTTAAGCTGGAAGTTTGT	5	-	316	1137	Active	Active	9	6
ENSDARG00000003371	ENSDART00000013506	2	1	GAAAACGGCTCCAGAAGGAGCAGGA	7	-	141	1137	Inactive	Active	7	9
ENSDARG00000003371	ENSDART00000013506	2	2	GCACAAACCTTGGATAGTGGCATTG	7	-	643	1137	Inactive	Active	5	2
ENSDARG00000003371	ENSDART00000013506	2	2	CTCATCCTCAGTCATCTGATGAA	5	-	533	1137	Active	Inactive	9	0
ENSDARG00000003371	ENSDART00000013506	2	2	AAACGCTTCAGGGGTGTAGGTAAC	6	-	574	1137	Active	Active	7	6
ENSDARG00000003371	ENSDART00000013506	2	2	AGCTCATCCTCAGTCATCTGATGAA	7	-	533	1137	Active	Inactive	9	0
ENSDARG00000003371	ENSDART00000013506	2	3	ATCCTCGCCAACCTCTGCTGAGGC	6	-	709	1137	Active	Active	8	1
ENSDARG00000003371	ENSDART00000013506	2	3	CTCGCCAACCTCTGCTGAGGCATAA	7	-	705	1137	Active	Active	8	7
ENSDARG00000003371	ENSDART00000013506	2	3	AACCTCTGCTGAGGCATAAGGGGTC	7	-	699	1137	Active	Active	9	8
ENSDARG00000003371	ENSDART00000013506	2	3	ATCCTCGCCAACCTCTGCTGAGGCA	7	-	708	1137	Active	Active	8	9
ENSDARG00000003371	ENSDART00000013506	2	5	GCCTCCAACTGGAAACGGAGCTTGT	7	-	1004	1137	Active	Active	8	5
ENSDARG00000003371	ENSDART00000074183	2	2	GCCTCCAACTGGAAACGGAGCTTGT	7	-	107	408	Active	Active	8	5
ENSDARG00000003371	ENSDART00000074183	2	4	AAAGCCATCCCCAGTAAGTTGGT	5	-	323	408	Active	Active	1	6
ENSDARG00000003371	ENSDART00000074183	2	4	AGAGTCACAGCAGTTGCAGGCTCT	6	-	271	408	Inactive	Active	5	8
ENSDARG00000003371	ENSDART00000074183	2	4	GCCATCCCCAGTAAGTTGGTTAC	5	-	320	408	Active	Inactive	9	6
ENSDARG00000003375	ENSDART00000019281	2	1	TACAGCAGCTGAGAGTCGAGGCC	5	+	62	216	Active	Active	6	9
ENSDARG00000003375	ENSDART00000019281	2	1	GGCTCATGCTAGGAGGATGGTAC	5	+	42	216	Active	Active	9	0
ENSDARG00000003382	ENSDART00000018979	2	3	AGCCCAGTCTCAGCGGATGGGCC	5	-	325	1179	Active	Active	9	9
ENSDARG00000003382	ENSDART00000018979	2	4	TTCTCCTCCTCACGTTTGCTGTA	5	-	433	1179	Active	Inactive	8	7
ENSDARG00000003382	ENSDART00000018979	2	8	TTCTCCTGCTCCTCTTGACGCTTGT	7	-	1007	1179	Active	Active	9	8
ENSDARG00000003382	ENSDART00000018979	2	9	TTCTTCTCCAGCGCAGCAGGCGTC	6	-	1152	1179	Active	Active	9	9
ENSDARG00000003382	ENSDART00000018979	2	9	TCCTCCAGAGAAGATGTGGCAGCG	6	-	1095	1179	Active	Active	3	9
ENSDARG00000003382	ENSDART00000018979	2	9	GCAGGCGTCCTCTGGATGGAGTG	5	-	1138	1179	Active	Active	9	9
ENSDARG00000003382	ENSDART00000100924	2	4	AGCCCAGTCTCAGCGGATGGGCC	5	-	322	1176	Active	Active	9	9
ENSDARG00000003382	ENSDART00000100924	2	5	TTCTCCTCCTCACGTTTGCTGTA	5	-	430	1176	Active	Inactive	8	7
ENSDARG00000003382	ENSDART00000100924	2	9	TTCTCCTGCTCCTCTTGACGCTTGT	7	-	1004	1176	Active	Active	9	8
ENSDARG00000003382	ENSDART00000100924	2	10	TTCTTCTCCAGCGCAGCAGGCGTC	6	-	1149	1176	Active	Active	9	9
ENSDARG00000003382	ENSDART00000100924	2	10	TCCTCCAGAGAAGATGTGGCAGCG	6	-	1092	1176	Active	Active	3	9
ENSDARG00000003382	ENSDART00000100924	2	10	GCAGGCGTCCTCTGGATGGAGTG	5	-	1135	1176	Active	Active	9	9
ENSDARG00000003406	ENSDART00000065820	2	1	TGCTTCAGCTGGAAGTTTGTGGCA	6	-	303	1293	Active	Inactive	9	4
ENSDARG00000003406	ENSDART00000065820	2	1	ATCAGCTTCTCCTGAAGACTGAGAG	7	-	215	1293	Active	Active	9	9
ENSDARG00000003406	ENSDART00000065820	2	1	TGCTCAAACTTCCCTGTGCGTTGGT	7	-	64	1293	Active	Inactive	7	5
ENSDARG00000003406	ENSDART00000065820	2	1	TGCTCAAACTTCCCTGTGCGTTG	5	-	66	1293	Active	Inactive	7	7
ENSDARG00000003406	ENSDART00000065820	2	1	GAAAACGGCTCCAGGAGGAGCAGGA	7	-	132	1293	Inactive	Active	7	9
ENSDARG00000003406	ENSDART00000065820	2	1	GGCTGCTTCAGCTGGAAGTTTGT	5	-	307	1293	Active	Active	9	6
ENSDARG00000003406	ENSDART00000065820	2	3	CTCGCCAACCTCTGATGAGGCATAA	7	-	696	1293	Active	Active	8	7
ENSDARG00000003406	ENSDART00000065820	2	3	ATCCTCGCCAACCTCTGATGAGGCA	7	-	699	1293	Active	Active	8	9
ENSDARG00000003406	ENSDART00000065820	2	5	GCCTCCAACTGGAAACGGAGCTTGT	7	-	995	1293	Active	Active	8	5
ENSDARG00000003406	ENSDART00000065820	2	8	AGATTCCTCTGCGTGTCTTTGAC	5	-	1276	1293	Active	Inactive	9	3
ENSDARG00000003517	ENSDART00000010683	2	2	CAAAACAGACCAGAATGTGGAGCA	6	+	141	846	Inactive	Active	9	3
ENSDARG00000003517	ENSDART00000010683	2	3	GACCACTAACTTTGTGCATGGGTA	6	+	291	846	Inactive	Active	5	8
ENSDARG00000003517	ENSDART00000010683	2	7	GCCATCAACATGTGTTTGGTGGC	5	+	598	846	Active	Inactive	8	1
ENSDARG00000003531	ENSDART00000009176	2	3	GCAAACAGAGCACAGATGACGAA	5	+	182	927	Inactive	Active	9	9
ENSDARG00000003531	ENSDART00000009176	2	7	ATCGCCAAAATGACCGCAGAGGTA	6	+	691	927	Inactive	Active	6	9
ENSDARG00000003531	ENSDART00000009176	2	8	AAATGCAAAAAGAAGAAGTGTAC	5	+	826	927	Inactive	Active	9	5
ENSDARG00000003531	ENSDART00000009176	2	8	GGCAAATGCAAAAAGAAGAAGTG	5	+	823	927	Active	Active	8	9
ENSDARG00000003531	ENSDART00000009176	2	9	GTCTTCTGCAATGAATGTGGAAAC	6	+	898	927	Active	Inactive	9	6
ENSDARG00000003531	ENSDART00000009176	2	9	TTCAAACTCGAAGTGCTGATGAA	5	+	860	927	Active	Active	7	7
ENSDARG00000003531	ENSDART00000046397	2	3	GCAAACAGAGCACAGATGACGAA	5	+	182	927	Inactive	Active	9	9
ENSDARG00000003531	ENSDART00000046397	2	7	ATCGCCAAAATGACCGCAGAGGTA	6	+	691	927	Inactive	Active	6	9
ENSDARG00000003531	ENSDART00000046397	2	8	GGCAAATGCAAAAAGAAGAAGTG	5	+	823	927	Active	Active	8	9
ENSDARG00000003531	ENSDART00000046397	2	8	AAATGCAAAAAGAAGAAGTGTAC	5	+	826	927	Inactive	Active	9	5
ENSDARG00000003531	ENSDART00000046397	2	9	GTCTTCTGCAATGAATGTGGAAAC	6	+	898	927	Active	Inactive	9	6
ENSDARG00000003531	ENSDART00000046397	2	9	TTCAAACTCGAAGTGCTGATGAA	5	+	860	927	Active	Active	7	7
ENSDARG00000003607	ENSDART00000022379	2	1	TGCGGCGACAAGTCCAGCGGGAAAC	7	+	175	1206	Active	Active	9	8
ENSDARG00000003607	ENSDART00000022379	2	1	GGCAGCGACATGGAGGCCGGTGAG	6	+	118	1206	Active	Active	9	9
ENSDARG00000003607	ENSDART00000022379	2	1	GGCGGCAGCGACATGGAGGCCGGT	6	+	115	1206	Active	Active	9	9
ENSDARG00000003607	ENSDART00000022379	2	1	GTCACCGCAAGGAGGCGGCAGCG	5	+	102	1206	Inactive	Active	2	9
ENSDARG00000003607	ENSDART00000022379	2	3	ACCAGCAGATGCAAGGCGGTGGT	5	+	554	1206	Active	Active	1	8
ENSDARG00000003607	ENSDART00000022379	2	3	TGCTGCGGCTCAGCTGGAGCGAAC	6	+	704	1206	Active	Active	9	8
ENSDARG00000003607	ENSDART00000022379	2	3	CCCCGCTGCTGGCCGCCGCAGGC	5	+	773	1206	Active	Active	9	9
ENSDARG00000003607	ENSDART00000022379	2	3	CCCATCTACAACTCCAGTAGGCGGT	7	+	417	1206	Active	Active	9	9
ENSDARG00000003607	ENSDART00000022379	2	3	CACTGCACATGGCCCCGCTGCTGGC	7	+	761	1206	Inactive	Active	0	9
ENSDARG00000003607	ENSDART00000022379	2	3	ACCTTCACATTCGAGCCTGAGCC	5	+	396	1206	Active	Active	2	9
ENSDARG00000003607	ENSDART00000022379	2	3	ACCAGCAGATGCAAGGCGGTGGTG	6	+	554	1206	Active	Active	1	8
ENSDARG00000003607	ENSDART00000022379	2	4	CACTCATCCGTGACATGCAGCTGTC	7	+	1154	1206	Active	Active	8	9
ENSDARG00000003607	ENSDART00000022379	2	4	AGCTCCATCAGTTGGCCGTATGC	5	+	1183	1206	Active	Active	9	0
ENSDARG00000003607	ENSDART00000022379	2	4	TGCTGCGACTGCCCGCTCTGAGGGC	7	+	1064	1206	Active	Active	9	7
ENSDARG00000003779	ENSDART00000087270	2	1	CTCATCTGCAGAACTGTAAGAGTAA	7	-	12	3435	Active	Active	9	3
ENSDARG00000003779	ENSDART00000087270	2	3	GACCACTGCGAGGCGGCTGAGAG	5	-	294	3435	Active	Active	7	8
ENSDARG00000003779	ENSDART00000087270	2	4	GACACCCGCGCCAGAGTGGCATAG	6	-	591	3435	Active	Active	8	3
ENSDARG00000003779	ENSDART00000087270	2	4	GCCCGCTCCGGCCATGTGTAGTG	5	-	707	3435	Active	Inactive	9	6
ENSDARG00000003779	ENSDART00000087270	2	4	CTAGACTGCCCGGTCTCTGAAGTG	6	-	863	3435	Active	Active	3	3
ENSDARG00000003779	ENSDART00000087270	2	4	CGCTCCGGCCATGTGTAGTGGTG	5	-	704	3435	Active	Active	9	7
ENSDARG00000003779	ENSDART00000087270	2	4	CCCAGCCTCTGCAGTTTGGAGGG	5	-	547	3435	Active	Active	9	4
ENSDARG00000003779	ENSDART00000087270	2	4	AGCCCAGCCTCTGCAGTTTGGAGGG	7	-	547	3435	Active	Active	8	4
ENSDARG00000003779	ENSDART00000087270	2	4	TACGGCGGCACTGAGCTGGTGCA	5	-	752	3435	Active	Active	8	9
ENSDARG00000003779	ENSDART00000087270	2	4	AGCCTCTGCAGTTTGGAGGGGGAG	6	-	543	3435	Active	Active	9	9
ENSDARG00000003779	ENSDART00000087270	2	4	AGCCTCTGCAGTTTGGAGGGGGA	5	-	544	3435	Active	Active	9	9
ENSDARG00000003779	ENSDART00000087270	2	4	TCCTCCCGCCGCCATGTTGATGGG	6	-	667	3435	Active	Active	9	9
ENSDARG00000003779	ENSDART00000087270	2	5	GCAGTCTTACCCTGGGCTTGGTT	5	-	1027	3435	Active	Inactive	8	3
ENSDARG00000003779	ENSDART00000087270	2	5	GCAGTCTTACCCTGGGCTTGGTTG	6	-	1026	3435	Active	Inactive	8	1
ENSDARG00000003779	ENSDART00000087270	2	7	CTCCAAAGCACAAGTGCTGGAGGT	6	-	1418	3435	Active	Active	4	8
ENSDARG00000003779	ENSDART00000087270	2	7	TCCAAAGCACAAGTGCTGGAGGT	5	-	1418	3435	Inactive	Active	5	8
ENSDARG00000003779	ENSDART00000087270	2	8	CAAGTCCACCAGCAGCTGGATGC	5	-	1478	3435	Active	Active	5	4
ENSDARG00000003779	ENSDART00000087270	2	9	GTCCCATCCCGAGTGAGGAATAA	5	-	1760	3435	Active	Active	8	8
ENSDARG00000003779	ENSDART00000087270	2	11	ATCTGCTGCCCCTGAGACGTCTCT	6	-	2031	3435	Active	Active	8	6
ENSDARG00000003779	ENSDART00000087270	2	12	GCATTCAGACAGCAGAGTGAGGT	5	-	2249	3435	Inactive	Active	3	9
ENSDARG00000003779	ENSDART00000087270	2	12	TTACTCACAGGCTTTAAGGTGGG	5	-	2344	3435	Inactive	Active	8	9
ENSDARG00000003779	ENSDART00000087270	2	12	ACCCGCTGCCAGGTTCTGTAGAG	5	-	2306	3435	Active	Inactive	9	4
ENSDARG00000003779	ENSDART00000087270	2	13	AGCAGCTCCACCAGAATGGGAAGTC	7	-	2447	3435	Active	Active	9	2
ENSDARG00000003779	ENSDART00000087270	2	13	CTCAGCAGCTCCACCAGAATGGGAA	7	-	2450	3435	Active	Active	8	9
ENSDARG00000003779	ENSDART00000087270	2	14	GCCGGCATCACGAAGTGCCTTGGTG	7	-	2712	3435	Active	Active	9	5
ENSDARG00000003779	ENSDART00000087270	2	17	CTCATCATCTCTCGAGGCGAAGTG	6	-	3003	3435	Active	Active	9	9
ENSDARG00000003779	ENSDART00000087270	2	19	GCCGTCTGCGGCGGGCGGGGGCC	5	-	3302	3435	Active	Active	9	9
ENSDARG00000003779	ENSDART00000087270	2	19	GTAGGCCTCTGGAGGGTTGCCTTG	6	-	3211	3435	Active	Inactive	8	1
ENSDARG00000003779	ENSDART00000087270	2	19	GTCTGCGGCGGGCGGGGGCCTTT	5	-	3299	3435	Active	Inactive	8	1
ENSDARG00000003779	ENSDART00000090292	2	5	GACCACTGCGAGGCGGCTGAGAG	5	-	516	2382	Active	Active	7	8
ENSDARG00000003779	ENSDART00000090292	2	6	GCCCGCTCCGGCCATGTGTAGTG	5	-	929	2382	Active	Inactive	9	6
ENSDARG00000003779	ENSDART00000090292	2	6	GACACCCGCGCCAGAGTGGCATAG	6	-	813	2382	Active	Active	8	3
ENSDARG00000003779	ENSDART00000090292	2	6	CTAGACTGCCCGGTCTCTGAAGTG	6	-	1085	2382	Active	Active	3	3
ENSDARG00000003779	ENSDART00000090292	2	6	CGCTCCGGCCATGTGTAGTGGTG	5	-	926	2382	Active	Active	9	7
ENSDARG00000003779	ENSDART00000090292	2	6	CCCAGCCTCTGCAGTTTGGAGGG	5	-	769	2382	Active	Active	9	4
ENSDARG00000003779	ENSDART00000090292	2	6	TCCTCCCGCCGCCATGTTGATGGG	6	-	889	2382	Active	Active	9	9
ENSDARG00000003779	ENSDART00000090292	2	6	AGCCTCTGCAGTTTGGAGGGGGAG	6	-	765	2382	Active	Active	9	9
ENSDARG00000003779	ENSDART00000090292	2	6	AGCCTCTGCAGTTTGGAGGGGGA	5	-	766	2382	Active	Active	9	9
ENSDARG00000003779	ENSDART00000090292	2	6	AGCCCAGCCTCTGCAGTTTGGAGGG	7	-	769	2382	Active	Active	8	4
ENSDARG00000003779	ENSDART00000090292	2	6	TACGGCGGCACTGAGCTGGTGCA	5	-	974	2382	Active	Active	8	9
ENSDARG00000003779	ENSDART00000090292	2	9	TCCAAAGCACAAGTGCTGGAGGT	5	-	1661	2382	Inactive	Active	5	8
ENSDARG00000003779	ENSDART00000090292	2	9	CTCCAAAGCACAAGTGCTGGAGGT	6	-	1661	2382	Active	Active	4	8
ENSDARG00000003779	ENSDART00000090292	2	10	CAAGTCCACCAGCAGCTGGATGC	5	-	1721	2382	Active	Active	5	4
ENSDARG00000003779	ENSDART00000090292	2	11	GTCCCATCCCGAGTGAGGAATAA	5	-	2003	2382	Active	Active	8	8
ENSDARG00000003779	ENSDART00000090292	2	13	ATCTGCTGCCCCTGAGACGTCTCT	6	-	2274	2382	Active	Active	8	6
ENSDARG00000003882	ENSDART00000026778	2	1	CTCCTCTTCCTCGGGTGGTGGAG	5	-	2	1506	Active	Active	9	7
ENSDARG00000003882	ENSDART00000026778	2	1	CTCCTCCTCTTCCTCGGGTGGTGGA	7	-	3	1506	Active	Active	9	8
ENSDARG00000003882	ENSDART00000026778	2	1	GTATTCGGCGTAAGTGTCGGCGTG	6	-	58	1506	Active	Active	3	8
ENSDARG00000003882	ENSDART00000026778	2	2	CTCCACCACGATATCAGGATGAGAG	7	-	108	1506	Active	Active	7	9
ENSDARG00000003882	ENSDART00000026778	2	4	TGCAAACACAGGGATGTTAGGAG	5	-	449	1506	Active	Active	5	1
ENSDARG00000003882	ENSDART00000026778	2	4	GCAAACACAGGGATGTTAGGAGCG	6	-	447	1506	Inactive	Active	9	8
ENSDARG00000003882	ENSDART00000026778	2	4	TGCAAACACAGGGATGTTAGGAGCG	7	-	447	1506	Active	Active	5	8
ENSDARG00000003882	ENSDART00000026778	2	5	TACGACTCCATCAAAGCTGGGTTT	6	-	604	1506	Active	Inactive	5	5
ENSDARG00000003882	ENSDART00000026778	2	5	GACTCCATCAAAGCTGGGTTTGCA	6	-	601	1506	Active	Active	8	7
ENSDARG00000003882	ENSDART00000026778	2	5	GCACCAGTCCAGGATCTGTTTAA	5	-	581	1506	Active	Inactive	8	9
ENSDARG00000003882	ENSDART00000026778	2	5	GACTCCATCAAAGCTGGGTTTGC	5	-	602	1506	Active	Inactive	8	8
ENSDARG00000003882	ENSDART00000026778	2	5	AACGCCCTCTGAGGTAGCCGTATCT	7	-	492	1506	Active	Inactive	9	1
ENSDARG00000003882	ENSDART00000026778	2	6	ACACCACTCTTGCTCGAGGAAGTT	6	-	704	1506	Active	Active	8	9
ENSDARG00000003882	ENSDART00000026778	2	7	GTCGTCAAAGGTCTTGAAGGGTGT	6	-	802	1506	Inactive	Active	1	9
ENSDARG00000003882	ENSDART00000026778	2	8	AGACTCACCAGTCTGGCGGCTTT	5	-	988	1506	Active	Inactive	4	4
ENSDARG00000003882	ENSDART00000026778	2	9	TTAAAAAACCTCTGATGGGATGAC	6	-	1086	1506	Inactive	Active	9	2
ENSDARG00000003882	ENSDART00000026778	2	9	TGCATCTCCATATGTGCGAGGTC	5	-	1147	1506	Active	Active	9	1
ENSDARG00000003882	ENSDART00000026778	2	10	CTCTGCAGCGGAGATGAATTTGTC	6	-	1255	1506	Active	Active	9	7
ENSDARG00000003882	ENSDART00000026778	2	10	CACTCACTCTGCAGCGGAGATGAA	6	-	1261	1506	Active	Active	9	9
ENSDARG00000003882	ENSDART00000026778	2	12	CACTTCCACACGCTGCTTAGGAA	5	-	1388	1506	Active	Active	9	7
ENSDARG00000003882	ENSDART00000026778	2	12	GCCCACTTCCACACGCTGCTTAG	5	-	1391	1506	Active	Active	9	2
ENSDARG00000003882	ENSDART00000026778	2	12	CACTTCCACACGCTGCTTAGGAAAC	7	-	1386	1506	Active	Inactive	9	2
ENSDARG00000003882	ENSDART00000026778	2	12	CGCTGCTTAGGAAACTTTGAAGGC	6	-	1377	1506	Active	Active	9	3
ENSDARG00000003882	ENSDART00000026778	2	12	CTCGTCAGAGTCAGAGTCTGAGTC	6	-	1435	1506	Active	Active	6	2
ENSDARG00000003882	ENSDART00000074354	2	1	CTCTTCCTCGGGTGGTGGAGCAGGA	7	-	3	2826	Active	Active	9	9
ENSDARG00000003882	ENSDART00000074354	2	1	CTCCTCTTCCTCGGGTGGTGGAGCA	7	-	6	2826	Active	Active	9	9
ENSDARG00000003882	ENSDART00000074354	2	1	CTCCTCTTCCTCGGGTGGTGGAG	5	-	8	2826	Active	Active	9	7
ENSDARG00000003882	ENSDART00000074354	2	1	CTCCTCCTCTTCCTCGGGTGGTGGA	7	-	9	2826	Active	Active	9	8
ENSDARG00000003882	ENSDART00000074354	2	1	GTATTCGGCGTAAGTGTCGGCGTG	6	-	64	2826	Active	Active	3	8
ENSDARG00000003882	ENSDART00000074354	2	2	CTCCACCACGATATCAGGATGAGAG	7	-	114	2826	Active	Active	7	9
ENSDARG00000003882	ENSDART00000074354	2	4	TGCAAACACAGGGATGTTAGGAGCG	7	-	453	2826	Active	Active	5	8
ENSDARG00000003882	ENSDART00000074354	2	4	GCAAACACAGGGATGTTAGGAGCG	6	-	453	2826	Inactive	Active	9	8
ENSDARG00000003882	ENSDART00000074354	2	4	TGCAAACACAGGGATGTTAGGAG	5	-	455	2826	Active	Active	5	1
ENSDARG00000003882	ENSDART00000074354	2	5	GACTCCATCAAAGCTGGGTTTGCA	6	-	607	2826	Active	Active	8	7
ENSDARG00000003882	ENSDART00000074354	2	5	AACGCCCTCTGAGGTAGCCGTATCT	7	-	498	2826	Active	Inactive	9	1
ENSDARG00000003882	ENSDART00000074354	2	5	TACGACTCCATCAAAGCTGGGTTT	6	-	610	2826	Active	Inactive	5	5
ENSDARG00000003882	ENSDART00000074354	2	5	GCACCAGTCCAGGATCTGTTTAA	5	-	587	2826	Active	Inactive	8	9
ENSDARG00000003882	ENSDART00000074354	2	5	GACTCCATCAAAGCTGGGTTTGC	5	-	608	2826	Active	Inactive	8	8
ENSDARG00000003882	ENSDART00000074354	2	6	ACACCACTCTTGCTCGAGGAAGTT	6	-	710	2826	Active	Active	8	9
ENSDARG00000003882	ENSDART00000074354	2	7	GTCGTCAAAGGTCTTGAAGGGTGT	6	-	808	2826	Inactive	Active	1	9
ENSDARG00000003882	ENSDART00000074354	2	8	AGACTCACCAGTCTGGCGGCTTT	5	-	994	2826	Active	Inactive	4	4
ENSDARG00000003882	ENSDART00000074354	2	9	TGCATCTCCATATGTGCGAGGTC	5	-	1153	2826	Active	Active	9	1
ENSDARG00000003882	ENSDART00000074354	2	9	TTAAAAAACCTCTGATGGGATGAC	6	-	1092	2826	Inactive	Active	9	2
ENSDARG00000003882	ENSDART00000074354	2	10	CTCTGCAGCGGAGATGAATTTGTC	6	-	1261	2826	Active	Active	9	7
ENSDARG00000003882	ENSDART00000074354	2	10	CACTCACTCTGCAGCGGAGATGAA	6	-	1267	2826	Active	Active	9	9
ENSDARG00000003882	ENSDART00000074354	2	14	GCCCACTTCCACACGCTGCTTAG	5	-	1469	2826	Active	Active	9	2
ENSDARG00000003882	ENSDART00000074354	2	14	CACTTCCACACGCTGCTTAGGAA	5	-	1466	2826	Active	Active	9	7
ENSDARG00000003882	ENSDART00000074354	2	14	CACTTCCACACGCTGCTTAGGAAAC	7	-	1464	2826	Active	Inactive	9	2
ENSDARG00000003882	ENSDART00000074354	2	14	CGCTGCTTAGGAAACTTTGAAGGC	6	-	1455	2826	Active	Active	9	3
ENSDARG00000003882	ENSDART00000074354	2	14	CTCGTCAGAGTCAGAGTCTGAGTC	6	-	1513	2826	Active	Active	6	2
ENSDARG00000003882	ENSDART00000074354	2	16	GCAGTCATCTATTAAGCTGCATCT	6	-	1733	2826	Active	Active	9	3
ENSDARG00000003882	ENSDART00000074354	2	17	TTCAGCTCCTCCAGTTTAGCTGAA	6	-	1806	2826	Active	Active	8	0
ENSDARG00000003882	ENSDART00000074354	2	18	GAACGCTGCCATCCGGACGCCGCA	6	-	1958	2826	Active	Active	4	9
ENSDARG00000003882	ENSDART00000074354	2	22	TTATCCAAAGCTTTGGTGCCGTA	5	-	2386	2826	Inactive	Active	9	6
ENSDARG00000003882	ENSDART00000074354	2	24	GTAGTCAAAGTTTTCTGTGAAGTA	6	-	2638	2826	Inactive	Inactive	8	3
ENSDARG00000003909	ENSDART00000026968	2	1	TGCTCATGCTGAACCTGGAGATGTG	7	+	279	1047	Active	Active	9	9
ENSDARG00000003909	ENSDART00000026968	2	1	GAACAACACGAGAATCTGTTTAA	5	+	388	1047	Inactive	Inactive	8	9
ENSDARG00000003909	ENSDART00000026968	2	2	TCCTACAGAAGCTTTTGGGAAGAA	6	+	587	1047	Inactive	Active	3	3
ENSDARG00000003909	ENSDART00000026968	2	2	CAAGACAGAAGGAGCTGCAGGAGCT	7	+	641	1047	Inactive	Active	9	9
ENSDARG00000003909	ENSDART00000026968	2	3	GAAAAACTCTCGGAGCAGCTGGA	5	+	820	1047	Inactive	Active	3	9
ENSDARG00000003909	ENSDART00000026968	2	3	AAAGGCTGCAGTGAGTGAAGTTGAA	7	+	798	1047	Active	Active	2	9
ENSDARG00000003909	ENSDART00000026968	2	3	TTCTGCACAGACAGCAGTGGATGAT	7	+	693	1047	Inactive	Active	3	7
ENSDARG00000003909	ENSDART00000026968	2	4	CTAAAATACAAGACTTGGTAGGGC	6	+	880	1047	Inactive	Active	5	7
ENSDARG00000003909	ENSDART00000026968	2	4	ACCCTAAAATACAAGACTTGGTA	5	+	877	1047	Inactive	Active	1	6
ENSDARG00000003909	ENSDART00000026968	2	4	AAACCCTAAAATACAAGACTTGGTA	7	+	875	1047	Inactive	Active	8	6
ENSDARG00000003909	ENSDART00000080940	2	1	TGCTCATGCTGAACCTGGAGATGTG	7	+	279	1239	Active	Active	9	9
ENSDARG00000003909	ENSDART00000080940	2	1	GAACAACACGAGAATCTGTTTAA	5	+	388	1239	Inactive	Inactive	8	9
ENSDARG00000003909	ENSDART00000080940	2	2	TCCTACAGAAGCTTTTGGGAAGAA	6	+	587	1239	Inactive	Active	3	3
ENSDARG00000003909	ENSDART00000080940	2	2	CAAGACAGAAGGAGCTGCAGGAGCT	7	+	641	1239	Inactive	Active	9	9
ENSDARG00000003909	ENSDART00000080940	2	3	AAAGGCTGCAGTGAGTGAAGTTGAA	7	+	798	1239	Active	Active	2	9
ENSDARG00000003909	ENSDART00000080940	2	3	TTCTGCACAGACAGCAGTGGATGAT	7	+	693	1239	Inactive	Active	3	7
ENSDARG00000003909	ENSDART00000080940	2	3	GAAAAACTCTCGGAGCAGCTGGA	5	+	820	1239	Inactive	Active	3	9
ENSDARG00000003909	ENSDART00000080940	2	4	AAACCCTAAAATACAAGACTTGGTA	7	+	870	1239	Inactive	Active	8	6
ENSDARG00000003909	ENSDART00000080940	2	4	CTAAAATACAAGACTTGGTAGGGC	6	+	875	1239	Inactive	Active	5	7
ENSDARG00000003909	ENSDART00000080940	2	4	ACCCTAAAATACAAGACTTGGTA	5	+	872	1239	Inactive	Active	1	6
ENSDARG00000003909	ENSDART00000080940	2	4	ACAGACTTCATGTTTTATTTGCA	5	+	916	1239	Active	Inactive	7	2
ENSDARG00000003909	ENSDART00000080940	2	6	GTTACCTTCGTCTGTCTGAGGGA	5	+	1199	1239	Active	Active	9	6
ENSDARG00000003909	ENSDART00000080940	2	6	ACCTTCGTCTGTCTGAGGGAAAC	5	+	1202	1239	Active	Active	9	9
ENSDARG00000003909	ENSDART00000100524	2	1	TGCTCATGCTGAACCTGGAGATGTG	7	+	279	1299	Active	Active	9	9
ENSDARG00000003909	ENSDART00000100524	2	1	GAACAACACGAGAATCTGTTTAA	5	+	388	1299	Inactive	Inactive	8	9
ENSDARG00000003909	ENSDART00000100524	2	2	CAAGACAGAAGGAGCTGCAGGAGCT	7	+	641	1299	Inactive	Active	9	9
ENSDARG00000003909	ENSDART00000100524	2	2	TCCTACAGAAGCTTTTGGGAAGAA	6	+	587	1299	Inactive	Active	3	3
ENSDARG00000003909	ENSDART00000100524	2	3	TTCTGCACAGACAGCAGTGGATGAT	7	+	693	1299	Inactive	Active	3	7
ENSDARG00000003909	ENSDART00000100524	2	3	GAAAAACTCTCGGAGCAGCTGGA	5	+	820	1299	Inactive	Active	3	9
ENSDARG00000003909	ENSDART00000100524	2	3	AAAGGCTGCAGTGAGTGAAGTTGAA	7	+	798	1299	Active	Active	2	9
ENSDARG00000003909	ENSDART00000100524	2	4	ACAGACTTCATGTTTTATTTGCA	5	+	916	1299	Active	Inactive	7	2
ENSDARG00000003909	ENSDART00000100524	2	4	CTAAAATACAAGACTTGGTAGGGC	6	+	875	1299	Inactive	Active	5	7
ENSDARG00000003909	ENSDART00000100524	2	4	AAACCCTAAAATACAAGACTTGGTA	7	+	870	1299	Inactive	Active	8	6
ENSDARG00000003909	ENSDART00000100524	2	4	ACCCTAAAATACAAGACTTGGTA	5	+	872	1299	Inactive	Active	1	6
ENSDARG00000003909	ENSDART00000100524	2	9	GTTACCTTCGTCTGTCTGAGGGA	5	+	1274	1299	Active	Active	9	6
ENSDARG00000003909	ENSDART00000100524	2	9	ACCTTCGTCTGTCTGAGGGAAAC	5	+	1277	1299	Active	Active	9	9
ENSDARG00000003909	ENSDART00000100530	2	1	GAACAACACGAGAATCTGTTTAA	5	+	388	1218	Inactive	Inactive	8	9
ENSDARG00000003909	ENSDART00000100530	2	1	TGCTCATGCTGAACCTGGAGATGTG	7	+	279	1218	Active	Active	9	9
ENSDARG00000003909	ENSDART00000100530	2	2	TCCTACAGAAGCTTTTGGGAAGAA	6	+	587	1218	Inactive	Active	3	3
ENSDARG00000003909	ENSDART00000100530	2	2	CAAGACAGAAGGAGCTGCAGGAGCT	7	+	641	1218	Inactive	Active	9	9
ENSDARG00000003909	ENSDART00000100530	2	3	AAAGGCTGCAGTGAGTGAAGTTGAA	7	+	798	1218	Active	Active	2	9
ENSDARG00000003909	ENSDART00000100530	2	3	GAAAAACTCTCGGAGCAGCTGGA	5	+	820	1218	Inactive	Active	3	9
ENSDARG00000003909	ENSDART00000100530	2	3	TTCTGCACAGACAGCAGTGGATGAT	7	+	693	1218	Inactive	Active	3	7
ENSDARG00000003909	ENSDART00000100530	2	4	ACCCTAAAATACAAGACTTGGTA	5	+	873	1218	Inactive	Active	1	6
ENSDARG00000003909	ENSDART00000100530	2	4	CTAAAATACAAGACTTGGTAGGGC	6	+	876	1218	Inactive	Active	5	7
ENSDARG00000003909	ENSDART00000100530	2	4	AAACCCTAAAATACAAGACTTGGTA	7	+	871	1218	Inactive	Active	8	6
ENSDARG00000003909	ENSDART00000100530	2	5	ACAGACTTCATGTTTTATTTGCA	5	+	901	1218	Active	Inactive	7	2
ENSDARG00000003909	ENSDART00000100530	2	7	GTTACCTTCGTCTGTCTGAGGGA	5	+	1184	1218	Active	Active	9	6
ENSDARG00000003909	ENSDART00000100530	2	7	ACCTTCGTCTGTCTGAGGGAAAC	5	+	1187	1218	Active	Active	9	9
ENSDARG00000003944	ENSDART00000017787	2	1	TTCCAAACAGAAAAGGATAGTTG	5	-	213	912	Inactive	Active	8	5
ENSDARG00000003944	ENSDART00000017787	2	1	TTACAAAGCATTTTTGTGACTTG	5	-	694	912	Inactive	Inactive	8	6
ENSDARG00000003944	ENSDART00000017787	2	1	GCACTCGTCGCAACATGTTTGGTGT	7	-	347	912	Active	Inactive	9	4
ENSDARG00000003944	ENSDART00000017787	2	1	GCACTCGTCGCAACATGTTTGGTG	6	-	348	912	Active	Inactive	9	7
ENSDARG00000003944	ENSDART00000017787	2	1	CTCGTCGCAACATGTTTGGTGTG	5	-	346	912	Active	Inactive	6	4
ENSDARG00000003944	ENSDART00000017787	2	1	AGCTCATAAAGCTCCAGCGGGAGGC	7	-	182	912	Active	Active	2	9
ENSDARG00000003944	ENSDART00000017787	2	2	GAAGACACCAGATAGAAGATGCA	5	-	824	912	Inactive	Active	8	9
ENSDARG00000004163	ENSDART00000025617	2	2	TGCTCCAGATGGTGGAGGAGGAA	5	+	644	759	Active	Active	4	9
ENSDARG00000004163	ENSDART00000025617	2	2	GTCCAAAACTTCAGGAGCTGGTTAA	7	+	467	759	Inactive	Inactive	3	3
ENSDARG00000004163	ENSDART00000025617	2	2	GTCAAACCATCGAGGAGTTTGTG	5	+	437	759	Inactive	Active	7	8
ENSDARG00000004163	ENSDART00000025617	2	2	AGCTGCTCCAGATGGTGGAGGAGGA	7	+	641	759	Active	Active	9	9
ENSDARG00000004163	ENSDART00000025617	2	2	AGCTGCTCCAGATGGTGGAGGAG	5	+	641	759	Active	Active	9	9
ENSDARG00000004163	ENSDART00000025617	2	2	AGCAACAGAGTTCAGGTGAAGAA	5	+	559	759	Inactive	Active	4	7
ENSDARG00000004163	ENSDART00000074318	2	1	GTCCAAAACTTCAGGAGCTGGTTAA	7	+	428	1308	Inactive	Inactive	3	3
ENSDARG00000004163	ENSDART00000074318	2	1	GTCAAACCATCGAGGAGTTTGTG	5	+	398	1308	Inactive	Active	7	8
ENSDARG00000004163	ENSDART00000074318	2	7	AGCTGCTCCAGACGGTGGAGGAGGA	7	+	1283	1308	Active	Active	9	9
ENSDARG00000004163	ENSDART00000074318	2	7	AGCTGCTCCAGACGGTGGAGGAG	5	+	1283	1308	Active	Active	9	9
ENSDARG00000004163	ENSDART00000074318	2	7	GTCAAACCATCGAGGAGTTTGTG	5	+	1079	1308	Inactive	Active	7	8
ENSDARG00000004163	ENSDART00000074318	2	7	AGCAACAGAGTCCAGGTGAAGAA	5	+	1201	1308	Inactive	Active	4	7
ENSDARG00000004163	ENSDART00000074318	2	7	GTCCAAAGCTTCAGGAGCTGGTTAA	7	+	1109	1308	Active	Inactive	0	3
ENSDARG00000004163	ENSDART00000074318	2	7	TGCTCCAGACGGTGGAGGAGGAA	5	+	1286	1308	Active	Active	4	9
ENSDARG00000004167	ENSDART00000012119	2	1	TTCCCATTCTGGGTTTGGGTGAGAA	7	+	80	867	Active	Active	9	6
ENSDARG00000004167	ENSDART00000012119	2	1	ACATTCCCATTCTGGGTTTGGGTG	6	+	77	867	Inactive	Active	3	5
ENSDARG00000004167	ENSDART00000012119	2	1	ACATTCCCATTCTGGGTTTGGGT	5	+	77	867	Inactive	Active	3	1
ENSDARG00000004167	ENSDART00000012119	2	5	CAAATCTGCATCCGCTGGAGTATTC	7	+	697	867	Active	Inactive	7	5
ENSDARG00000004173	ENSDART00000048277	2	3	AGACACAAACAGAGGCTGCTGCT	5	-	191	3684	Inactive	Active	9	8
ENSDARG00000004173	ENSDART00000048277	2	4	GAACTCACATGGTGGAAGAATGT	5	-	304	3684	Inactive	Active	8	9
ENSDARG00000004173	ENSDART00000048277	2	7	ACCTCCAGAACATGTTTGACTAC	5	-	595	3684	Active	Inactive	1	8
ENSDARG00000004173	ENSDART00000048277	2	9	ACCAGCAGCAAACAGGTTGAGGT	5	-	920	3684	Active	Active	8	6
ENSDARG00000004173	ENSDART00000048277	2	9	GCACCCAGAACCCAGAAGCGGTC	5	-	889	3684	Inactive	Active	5	9
ENSDARG00000004173	ENSDART00000048277	2	9	GTCCAACTCCCATGCTTTAGACTCT	7	-	720	3684	Active	Inactive	8	1
ENSDARG00000004173	ENSDART00000048277	2	9	AGCAGCAAACAGGTTGAGGTTGGG	6	-	916	3684	Inactive	Active	1	9
ENSDARG00000004173	ENSDART00000048277	2	9	TCCAACTCCCATGCTTTAGACTCT	6	-	720	3684	Active	Inactive	8	1
ENSDARG00000004173	ENSDART00000048277	2	9	ACCAGCAGCAAACAGGTTGAGGTT	6	-	919	3684	Active	Active	8	4
ENSDARG00000004173	ENSDART00000048277	2	10	GTTAAAGTCGAGCTGACGCAGGA	5	-	1034	3684	Active	Active	4	9
ENSDARG00000004173	ENSDART00000048277	2	13	GCAGTCAGACCAGAGGAGCGTTT	5	-	1246	3684	Inactive	Active	2	0
ENSDARG00000004173	ENSDART00000048277	2	14	GCATCCCGCAGCAGGAGTGAGCC	5	-	1399	3684	Active	Active	7	9
ENSDARG00000004173	ENSDART00000048277	2	14	TCCTTCAGCATCCCGCAGCAGGA	5	-	1406	3684	Active	Active	9	9
ENSDARG00000004173	ENSDART00000048277	2	14	CTCCACACCACATATTTGACTTT	5	-	1483	3684	Active	Inactive	5	9
ENSDARG00000004173	ENSDART00000048277	2	14	AGCTCCACACCACATATTTGACTTT	7	-	1483	3684	Active	Inactive	0	9
ENSDARG00000004173	ENSDART00000048277	2	14	TTCAGCATCCCGCAGCAGGAGTG	5	-	1403	3684	Active	Active	9	9
ENSDARG00000004173	ENSDART00000048277	2	14	CACACCACATATTTGACTTTGGC	5	-	1480	3684	Inactive	Active	2	8
ENSDARG00000004173	ENSDART00000048277	2	16	AACCTCTTCATATTTGCGGTTGAC	6	-	1825	3684	Active	Active	9	5
ENSDARG00000004173	ENSDART00000048277	2	17	AAATGCAGCGCGACCTCTGGGTAG	6	-	1914	3684	Inactive	Inactive	5	6
ENSDARG00000004173	ENSDART00000048277	2	18	CACATCTCCACCACCTGGTGATGGC	7	-	2069	3684	Active	Active	9	9
ENSDARG00000004173	ENSDART00000048277	2	21	GGCTGCAGCAGTTGAGCGTTGGGG	6	-	2382	3684	Active	Active	9	9
ENSDARG00000004173	ENSDART00000048277	2	23	ATCCCAGCCTCCTCCGTCGTCTTT	6	-	2632	3684	Active	Inactive	4	8
ENSDARG00000004173	ENSDART00000048277	2	24	CACCACATCTGGGTTGGGCTTGT	5	-	2761	3684	Active	Inactive	8	6
ENSDARG00000004173	ENSDART00000048277	2	24	TGCACCACATCTGGGTTGGGCTTGT	7	-	2761	3684	Active	Inactive	2	6
ENSDARG00000004173	ENSDART00000048277	2	24	CACCACATCTGGGTTGGGCTTGTGC	7	-	2759	3684	Active	Inactive	8	3
ENSDARG00000004173	ENSDART00000048277	2	25	GGCATCTTCGAATCGGCCTGAGGT	6	-	3073	3684	Active	Active	9	8
ENSDARG00000004173	ENSDART00000048277	2	25	GTTGTCGACCACGAGCAGAGGCA	5	-	3128	3684	Active	Active	7	9
ENSDARG00000004173	ENSDART00000048277	2	27	TGCCACTTCAGGTTTGGGGCCTAG	6	-	3412	3684	Active	Active	9	6
ENSDARG00000004173	ENSDART00000048277	2	28	GTCGCCCGCGGTACAGAGGAGTGT	6	-	3539	3684	Active	Active	9	9
ENSDARG00000004173	ENSDART00000048277	2	28	GCAGACCTCTCCTTTGTATTTGGG	6	-	3601	3684	Active	Active	8	8
ENSDARG00000004173	ENSDART00000048277	2	28	GACCTCTCCTTTGTATTTGGGGCA	6	-	3598	3684	Active	Active	9	2
ENSDARG00000004173	ENSDART00000048277	2	28	CCCTGCAGACCTCTCCTTTGTATTT	7	-	3604	3684	Active	Inactive	7	9
ENSDARG00000004173	ENSDART00000048277	2	28	AGAGGCTGCGCAGATGTCGAAGGG	6	-	3514	3684	Active	Active	8	9
ENSDARG00000004291	ENSDART00000029412	2	1	TCCTGCGTCTGACCGATGGTGTA	5	-	289	4167	Active	Active	9	8
ENSDARG00000004291	ENSDART00000029412	2	2	GTTCACACCCCGGTTTTTGTAGTC	6	-	406	4167	Inactive	Inactive	1	9
ENSDARG00000004291	ENSDART00000029412	2	3	TTCTTCACAGTCACGCATGGTGT	5	-	547	4167	Inactive	Active	1	5
ENSDARG00000004291	ENSDART00000029412	2	4	TCCTTCTTCCCTGACTCTGAGGAA	6	-	611	4167	Active	Active	9	1
ENSDARG00000004291	ENSDART00000029412	2	6	GCATGCTTCTCCAGTAGTCTTTGCA	7	-	941	4167	Active	Active	9	4
ENSDARG00000004291	ENSDART00000029412	2	8	GCCACCGGCTGCTCTGTGCTGAG	5	-	1090	4167	Active	Active	9	0
ENSDARG00000004291	ENSDART00000029412	2	8	TGCTGCTGCTGCTGCTGCTGCTTCT	7	-	1302	4167	Active	Active	9	2
ENSDARG00000004291	ENSDART00000029412	2	8	GCCACCGGCTGCTCTGTGCTGAGAG	7	-	1088	4167	Active	Inactive	9	0
ENSDARG00000004291	ENSDART00000029412	2	8	AGATTCAACATCCATGGGCATCT	5	-	1211	4167	Active	Inactive	1	4
ENSDARG00000004291	ENSDART00000029412	2	9	CTACACCCATTGGTCGGTCTGGTTC	7	-	1714	4167	Inactive	Inactive	8	6
ENSDARG00000004291	ENSDART00000029412	2	9	GTCCTCGTCATCCTGCGAGGAGAAC	7	-	2028	4167	Active	Active	9	9
ENSDARG00000004291	ENSDART00000029412	2	9	TTACCCACAATGCCATGAGGGCTCT	7	-	2171	4167	Inactive	Active	9	9
ENSDARG00000004291	ENSDART00000029412	2	9	ATCCGCATCCGGCTCTTCTGAAGCT	7	-	1485	4167	Active	Active	9	5
ENSDARG00000004291	ENSDART00000029412	2	9	GCATCCGGCTCTTCTGAAGCTGGC	6	-	1482	4167	Active	Active	6	9
ENSDARG00000004291	ENSDART00000029412	2	9	GACCTCCGCGCACTGTCTAGGGA	5	-	1993	4167	Active	Active	9	9
ENSDARG00000004291	ENSDART00000029412	2	9	CTCTCCTGCGCGAGCATCTGAAGAC	7	-	1431	4167	Active	Active	9	0
ENSDARG00000004291	ENSDART00000029412	2	9	CTCGTCCTCGTCATCCTGCGAGGAG	7	-	2031	4167	Active	Active	9	6
ENSDARG00000004291	ENSDART00000029412	2	9	AAAGGCGCAATTATTCTCTGCTTCT	7	-	1398	4167	Inactive	Inactive	9	7
ENSDARG00000004291	ENSDART00000029412	2	9	CCCCTCAGCCCCAAGCGGATGTC	5	-	1880	4167	Active	Active	9	9
ENSDARG00000004291	ENSDART00000029412	2	10	GGCAGCGGCTCATCAATGGTGGGAT	7	-	2297	4167	Active	Inactive	9	4
ENSDARG00000004291	ENSDART00000029412	2	11	GGCTGCAGATGTGGGTCTTTGCC	5	-	2396	4167	Active	Active	6	4
ENSDARG00000004291	ENSDART00000029412	2	12	GAAGTCACCGTTTGTTTGCAGAG	5	-	2576	4167	Inactive	Inactive	1	1
ENSDARG00000004291	ENSDART00000029412	2	12	ATCGTCCTCTGGATTGTCTGATAC	6	-	2478	4167	Active	Inactive	9	6
ENSDARG00000004291	ENSDART00000029412	2	14	GTTTCAGACACGAGCTGTTGGTGAA	7	-	2782	4167	Active	Active	1	3
ENSDARG00000004291	ENSDART00000029412	2	14	AGCTCCAGCTGAGCGTCTGCAAAC	6	-	2889	4167	Active	Inactive	8	4
ENSDARG00000004291	ENSDART00000029412	2	15	CTCTCCTGCGCTGTAGCTGCGTAA	6	-	3064	4167	Active	Inactive	9	0
ENSDARG00000004291	ENSDART00000029412	2	15	GACCTCTCCTGCGCTGTAGCTGCG	6	-	3067	4167	Active	Active	9	9
ENSDARG00000004291	ENSDART00000029412	2	16	ACAGGCTCCTGCTGGCTTTGGTTTC	7	-	3161	4167	Active	Inactive	7	9
ENSDARG00000004291	ENSDART00000029412	2	16	ACAGGCTCCTGCTGGCTTTGGTT	5	-	3163	4167	Active	Inactive	7	4
ENSDARG00000004291	ENSDART00000029412	2	18	GACAGCTTCTCCAGTCTCTGTGTGC	7	-	3320	4167	Active	Inactive	9	8
ENSDARG00000004291	ENSDART00000029412	2	20	GCCTCAAGCTTCCTGTAGAAGTT	5	-	3541	4167	Active	Active	8	7
ENSDARG00000004291	ENSDART00000029412	2	24	TTCATCCACTGCAAGCTCTGGTGAA	7	-	4004	4167	Active	Inactive	8	3
ENSDARG00000004306	ENSDART00000022909	2	2	TTCACCAACGATATGGTGGAGTGC	6	+	214	1734	Active	Active	3	7
ENSDARG00000004306	ENSDART00000022909	2	2	TTCACCAACGATATGGTGGAGTG	5	+	214	1734	Active	Active	3	7
ENSDARG00000004306	ENSDART00000022909	2	4	TTCACCAGCACTTTGTGGAGGTGTC	7	+	503	1734	Active	Active	6	8
ENSDARG00000004306	ENSDART00000022909	2	4	TTCACCAGCACTTTGTGGAGGTG	5	+	503	1734	Active	Active	6	9
ENSDARG00000004306	ENSDART00000022909	2	4	GTACCACACTATACGATGCAGCC	5	+	470	1734	Inactive	Active	3	9
ENSDARG00000004306	ENSDART00000022909	2	7	GGCGTCGCAGTTGTGAATGGGCT	5	+	1003	1734	Active	Active	8	9
ENSDARG00000004306	ENSDART00000022909	2	9	GCAAGCCGCAGTGCTGCCGGTGTC	6	+	1273	1734	Active	Active	7	7
ENSDARG00000004306	ENSDART00000022909	2	9	CAAGCCGCAGTGCTGCCGGTGTC	5	+	1274	1734	Inactive	Active	6	7
ENSDARG00000004306	ENSDART00000022909	2	10	GGCAGCAACCTGTATGTAGCAGGA	6	+	1447	1734	Active	Active	8	9
ENSDARG00000004396	ENSDART00000015160	2	1	TTCCAATCCAAAGGTCTCTGGTGTT	7	-	649	1149	Active	Inactive	4	6
ENSDARG00000004396	ENSDART00000015160	2	1	TTCCAACCAAGTTGCAGCAGAAGCT	7	-	521	1149	Inactive	Active	6	9
ENSDARG00000004396	ENSDART00000015160	2	1	GTTGTCGCACGTTGTTTGATGGT	5	-	239	1149	Active	Inactive	0	0
ENSDARG00000004396	ENSDART00000015160	2	1	GTCATCATCTGGCTGTAGATGCA	5	-	949	1149	Active	Active	9	9
ENSDARG00000004396	ENSDART00000015160	2	1	GACACCACATCTCTGGAGAGGAC	5	-	784	1149	Inactive	Active	6	9
ENSDARG00000004396	ENSDART00000015160	2	1	GACAAAGACATCATCGTCTGCAGAC	7	-	579	1149	Inactive	Inactive	4	1
ENSDARG00000004396	ENSDART00000015160	2	1	GAAGTCATCATCTGGCTGTAGAT	5	-	952	1149	Active	Inactive	6	0
ENSDARG00000004396	ENSDART00000015160	2	1	ACATACCCAGATCCAGGGGTGTAG	6	-	762	1149	Inactive	Inactive	8	0
ENSDARG00000004396	ENSDART00000015160	2	1	AACTGCGCATGATGGCAGTATGT	5	-	550	1149	Inactive	Active	4	1
ENSDARG00000004525	ENSDART00000020463	2	2	AAAACCATCAAGAGGCAGCCAAC	5	+	175	828	Inactive	Active	1	9
ENSDARG00000004525	ENSDART00000020463	2	7	TTAAACAAACTCACCGGCGGCGCC	6	+	794	828	Inactive	Active	9	9
ENSDARG00000004525	ENSDART00000020463	2	7	GTCCTAATCCATCAAGGAGCAGTC	6	+	626	828	Active	Active	9	8
ENSDARG00000004525	ENSDART00000020463	2	7	GCAGTCAGAGTGGAGCCGGGGCC	5	+	644	828	Inactive	Active	2	9
ENSDARG00000004525	ENSDART00000020463	2	7	GACACCGACTCATCCTCTGAGGGA	6	+	748	828	Active	Active	4	6
ENSDARG00000004525	ENSDART00000020463	2	7	CTCCACAGCGCCACCGCCGCCGAC	6	+	722	828	Active	Active	6	9
ENSDARG00000004539	ENSDART00000006870	2	4	TGCCAAGCAGGTGGTGGAGCAGGT	6	+	474	1803	Inactive	Active	2	9
ENSDARG00000004539	ENSDART00000006870	2	4	GGCTACAAAAGCTGGGAAGCGTAC	6	+	379	1803	Inactive	Active	4	8
ENSDARG00000004539	ENSDART00000006870	2	4	CCCAAATGCCAAGCAGGTGGTGGAG	7	+	468	1803	Active	Active	9	7
ENSDARG00000004539	ENSDART00000006870	2	4	CCCAAATGCCAAGCAGGTGGTGGA	6	+	468	1803	Active	Active	9	8
ENSDARG00000004539	ENSDART00000006870	2	5	TTCAACACAAACTTCGTCTGTTTAA	7	+	674	1803	Inactive	Inactive	8	9
ENSDARG00000004539	ENSDART00000006870	2	5	GAAAGCTTAAATACCAGGTTTGTGC	7	+	704	1803	Inactive	Inactive	1	5
ENSDARG00000004539	ENSDART00000006870	2	5	CAACACAAACTTCGTCTGTTTAA	5	+	676	1803	Inactive	Inactive	9	9
ENSDARG00000004539	ENSDART00000006870	2	7	ACAGACTGCTGGACGGGTGAGTT	5	+	1239	1803	Active	Active	3	4
ENSDARG00000004539	ENSDART00000006870	2	7	ACAGACTGCTGGACGGGTGAGTTT	6	+	1239	1803	Active	Inactive	3	4
ENSDARG00000004539	ENSDART00000006870	2	8	TACTCATCCTTTGAGGAGATGAC	5	+	1378	1803	Active	Active	7	9
ENSDARG00000004539	ENSDART00000006870	2	8	CTACTCATCCTTTGAGGAGATGAC	6	+	1377	1803	Active	Active	8	9
ENSDARG00000004539	ENSDART00000006870	2	8	GCCACCTGCAGTTCAAGGAGTCGCT	7	+	1275	1803	Active	Active	9	8
ENSDARG00000004539	ENSDART00000006870	2	9	AAATCCAGACCCAACTCTGTGTTT	6	+	1486	1803	Inactive	Inactive	9	9
ENSDARG00000004539	ENSDART00000006870	2	9	AGACCCAACTCTGTGTTTGGGGAG	6	+	1492	1803	Inactive	Inactive	0	1
ENSDARG00000004539	ENSDART00000006870	2	9	GGCTGCCCAGCTGAAGGAGCTGTA	6	+	1416	1803	Active	Active	7	8
ENSDARG00000004539	ENSDART00000006870	2	9	ACCCAACTCTGTGTTTGGGGAGAC	6	+	1494	1803	Active	Active	9	0
ENSDARG00000004539	ENSDART00000006870	2	9	AGACCCAACTCTGTGTTTGGGGA	5	+	1492	1803	Inactive	Active	0	7
ENSDARG00000004539	ENSDART00000099898	2	4	TGCCAAGCAGGTGGTGGAGCAGGT	6	+	465	1803	Inactive	Active	2	9
ENSDARG00000004539	ENSDART00000099898	2	4	GGCTACAAAAGCTGGGAAGCGTAC	6	+	370	1803	Inactive	Active	4	8
ENSDARG00000004539	ENSDART00000099898	2	4	CCCAAATGCCAAGCAGGTGGTGGAG	7	+	459	1803	Active	Active	9	7
ENSDARG00000004539	ENSDART00000099898	2	4	CCCAAATGCCAAGCAGGTGGTGGA	6	+	459	1803	Active	Active	9	8
ENSDARG00000004539	ENSDART00000099898	2	5	TTCAACACAAACTTCGTCTGTTTAA	7	+	665	1803	Inactive	Inactive	8	9
ENSDARG00000004539	ENSDART00000099898	2	5	CAACACAAACTTCGTCTGTTTAA	5	+	667	1803	Inactive	Inactive	9	9
ENSDARG00000004539	ENSDART00000099898	2	5	GAAAGCTTAAATACCAGGTTTGTGC	7	+	695	1803	Inactive	Inactive	1	5
ENSDARG00000004539	ENSDART00000099898	2	7	ACAGACTGCTGGACGGGTGAGTT	5	+	1230	1803	Active	Active	3	4
ENSDARG00000004539	ENSDART00000099898	2	7	ACAGACTGCTGGACGGGTGAGTTT	6	+	1230	1803	Active	Inactive	3	4
ENSDARG00000004539	ENSDART00000099898	2	8	TACTCATCCTTTGAGGAGATGAC	5	+	1369	1803	Active	Active	7	9
ENSDARG00000004539	ENSDART00000099898	2	8	GCCACCTGCAGTTCAAGGAGTCGCT	7	+	1266	1803	Active	Active	9	8
ENSDARG00000004539	ENSDART00000099898	2	8	CTACTCATCCTTTGAGGAGATGAC	6	+	1368	1803	Active	Active	8	9
ENSDARG00000004539	ENSDART00000099898	2	9	AAATCCAGACCCAACTCTGTGTTT	6	+	1486	1803	Inactive	Inactive	9	9
ENSDARG00000004539	ENSDART00000099898	2	9	AGACCCAACTCTGTGTTTGGGGA	5	+	1492	1803	Inactive	Active	0	7
ENSDARG00000004539	ENSDART00000099898	2	9	GGCTGCCCAGCTGAAGGAGCTGTA	6	+	1416	1803	Active	Active	7	8
ENSDARG00000004539	ENSDART00000099898	2	9	ACCCAACTCTGTGTTTGGGGAGAC	6	+	1494	1803	Active	Active	9	0
ENSDARG00000004539	ENSDART00000099898	2	9	AGACCCAACTCTGTGTTTGGGGAG	6	+	1492	1803	Inactive	Inactive	0	1
ENSDARG00000004580	ENSDART00000003550	2	4	TGCTCCAAAACACTGCAGGTGGT	5	-	289	912	Active	Active	1	9
ENSDARG00000004580	ENSDART00000003550	2	4	TCCAAAACACTGCAGGTGGTCTGC	6	-	285	912	Inactive	Active	7	0
ENSDARG00000004580	ENSDART00000003550	2	4	CTCCAAAACACTGCAGGTGGTCTGC	7	-	285	912	Active	Active	0	0
ENSDARG00000004580	ENSDART00000003550	2	8	CACTGCCACAGAGGAGCAGGATAC	6	-	581	912	Active	Active	8	4
ENSDARG00000004580	ENSDART00000003550	2	11	ACCCTATCCTGAAGCGTTGATGTA	6	-	904	912	Active	Active	9	4
ENSDARG00000004582	ENSDART00000056353	2	1	TGCAAAGTCAGTGAGCTGTTTAA	5	+	1117	1497	Active	Inactive	9	7
ENSDARG00000004582	ENSDART00000056353	2	1	GTCACCTCCCATCTTTAGAGGCA	5	+	1170	1497	Active	Active	8	8
ENSDARG00000004582	ENSDART00000056353	2	1	CGCTGCTGCTGAATTAAGCAGTC	5	+	570	1497	Active	Active	9	8
ENSDARG00000004582	ENSDART00000056353	2	1	CACCTCCCATCTTTAGAGGCAGAT	6	+	1172	1497	Active	Active	6	9
ENSDARG00000004582	ENSDART00000056353	2	1	ACCGACAAAACCTGTTTGATGAA	5	+	926	1497	Inactive	Inactive	6	4
ENSDARG00000004582	ENSDART00000056353	2	1	AAACACACCGAAAACTGTGATTCT	6	+	156	1497	Inactive	Inactive	9	7
ENSDARG00000004680	ENSDART00000019417	2	3	GAAGGCTTAACACCAGGAGGAGGTA	7	+	220	948	Active	Active	1	9
ENSDARG00000004680	ENSDART00000019417	2	3	GAAGGCTTAACACCAGGAGGAGGT	6	+	220	948	Active	Active	1	9
ENSDARG00000004680	ENSDART00000019417	2	4	CACCACTTCGGAGGAGGAGGATTC	6	+	256	948	Active	Active	9	0
ENSDARG00000004680	ENSDART00000019417	2	4	ACATTCCGCAATCCAGAGGACGTT	6	+	280	948	Active	Active	7	9
ENSDARG00000004680	ENSDART00000019417	2	5	CACCACCACCAACGGGGCATGAGCC	7	+	400	948	Active	Active	6	9
ENSDARG00000004680	ENSDART00000019417	2	5	ACCACCACCAACGGGGCATGAGCC	6	+	401	948	Active	Active	7	9
ENSDARG00000004680	ENSDART00000019417	2	5	GTTTCCCTCCTTTTGGTGCGGGA	5	+	464	948	Active	Active	9	9
ENSDARG00000004680	ENSDART00000019417	2	6	TACATCTTCATTTGGTGGAGGTGGA	7	+	552	948	Active	Active	9	9
ENSDARG00000004680	ENSDART00000019417	2	6	TACATCTTCATTTGGTGGAGGTG	5	+	552	948	Active	Active	9	9
ENSDARG00000004680	ENSDART00000019417	2	6	CTCTACATCTTCATTTGGTGGAGGT	7	+	549	948	Active	Active	8	7
ENSDARG00000004869	ENSDART00000027102	2	1	AAACTCACCAGTGTGTCGATGTC	5	-	130	711	Inactive	Active	4	6
ENSDARG00000004869	ENSDART00000027102	2	1	AACTCACCAGTGTGTCGATGTCTGT	7	-	127	711	Inactive	Active	6	2
ENSDARG00000004869	ENSDART00000027102	2	1	GTAAACGCAGAGCGCGCAGTCTCT	6	-	88	711	Inactive	Active	9	4
ENSDARG00000004869	ENSDART00000027102	2	2	GTCTTCAGCTCCATCGTCTGCCTTC	7	-	411	711	Active	Inactive	8	8
ENSDARG00000004869	ENSDART00000027102	2	2	GAAGCCCACCGCTTTTCTGGTTGT	6	-	623	711	Inactive	Inactive	1	8
ENSDARG00000004869	ENSDART00000027102	2	2	CTCTTCATCTTGCTTGAGGCTGTC	6	-	235	711	Active	Active	9	9
ENSDARG00000004869	ENSDART00000027102	2	2	CCCTTCACATTCTAATGTGCAGGC	6	-	145	711	Active	Active	7	3
ENSDARG00000004869	ENSDART00000027102	2	2	AGAAGCCCACCGCTTTTCTGGTTGT	7	-	623	711	Inactive	Inactive	5	8
ENSDARG00000004880	ENSDART00000041806	2	2	GCCCCAGCCGTCCATGGGCTTGT	5	-	383	1542	Active	Inactive	9	6
ENSDARG00000004880	ENSDART00000041806	2	2	TGCCCCAGCCGTCCATGGGCTTGT	6	-	383	1542	Active	Inactive	9	6
ENSDARG00000004880	ENSDART00000041806	2	4	ACACACTGCTCCACGCTGATTTC	5	-	630	1542	Active	Inactive	2	1
ENSDARG00000004880	ENSDART00000041806	2	4	CGCCCAGCCCGTGTCAGAGGTGTTC	7	-	606	1542	Active	Active	9	2
ENSDARG00000004880	ENSDART00000041806	2	9	GACGTCATCAGATCTGCCGATGAA	6	-	1204	1542	Active	Active	9	8
ENSDARG00000004880	ENSDART00000041806	2	9	GTACCCTGCAGACAAGATGACGTC	6	-	1222	1542	Active	Active	5	9
ENSDARG00000004880	ENSDART00000041806	2	12	TCCCACTTACTGTCTTGGGCAGCT	6	-	1478	1542	Active	Active	8	6
ENSDARG00000004891	ENSDART00000020135	2	2	ACCGGCATCAGGGTCAGAGGGGGCT	7	-	153	897	Active	Active	9	9
ENSDARG00000004891	ENSDART00000020135	2	3	TTCCCACTCCTCACGTGCTTGGTTG	7	-	252	897	Active	Inactive	9	1
ENSDARG00000004891	ENSDART00000020135	2	3	TTCCCACTCCTCACGTGCTTGGTT	6	-	253	897	Active	Inactive	9	9
ENSDARG00000004891	ENSDART00000020135	2	3	GACAGCTTATGAAAATGCTGTAGAA	7	-	314	897	Active	Active	7	1
ENSDARG00000004891	ENSDART00000020135	2	3	TCCCACTCCTCACGTGCTTGGTT	5	-	253	897	Active	Inactive	9	9
ENSDARG00000004891	ENSDART00000020135	2	3	TCCCACTCCTCACGTGCTTGGTTG	6	-	252	897	Active	Inactive	9	1
ENSDARG00000004891	ENSDART00000020135	2	6	TTCAAATGCGCTGTCTTTGTCTTC	6	-	730	897	Active	Inactive	4	9
ENSDARG00000004891	ENSDART00000020135	2	6	TGCTCATACCTCGTGAATTGGTC	5	-	661	897	Active	Active	9	8
ENSDARG00000004891	ENSDART00000020135	2	6	GTTTTCAAATGCGCTGTCTTTGTC	6	-	733	897	Inactive	Inactive	5	4
ENSDARG00000004891	ENSDART00000020135	2	7	CTCTCCAGCAAGCTCTTTTGGAGGT	7	-	795	897	Active	Inactive	8	2
ENSDARG00000004891	ENSDART00000020135	2	7	AGCCTCTCCAGCAAGCTCTTTTGGA	7	-	798	897	Active	Inactive	9	6
ENSDARG00000004891	ENSDART00000045016	2	2	ACCGGCATCAGGGTCAGAGGGGGCT	7	-	120	864	Active	Active	9	9
ENSDARG00000004891	ENSDART00000045016	2	3	TCCCACTCCTCACGTGCTTGGTT	5	-	220	864	Active	Inactive	9	9
ENSDARG00000004891	ENSDART00000045016	2	3	GACAGCTTATGAAAATGCTGTAGAA	7	-	281	864	Active	Active	7	1
ENSDARG00000004891	ENSDART00000045016	2	3	TTCCCACTCCTCACGTGCTTGGTT	6	-	220	864	Active	Inactive	9	9
ENSDARG00000004891	ENSDART00000045016	2	3	TTCCCACTCCTCACGTGCTTGGTTG	7	-	219	864	Active	Inactive	9	1
ENSDARG00000004891	ENSDART00000045016	2	3	TCCCACTCCTCACGTGCTTGGTTG	6	-	219	864	Active	Inactive	9	1
ENSDARG00000004891	ENSDART00000045016	2	6	TTCAAATGCGCTGTCTTTGTCTTC	6	-	697	864	Active	Inactive	4	9
ENSDARG00000004891	ENSDART00000045016	2	6	TGCTCATACCTCGTGAATTGGTC	5	-	628	864	Active	Active	9	8
ENSDARG00000004891	ENSDART00000045016	2	6	GTTTTCAAATGCGCTGTCTTTGTC	6	-	700	864	Inactive	Inactive	5	4
ENSDARG00000004891	ENSDART00000045016	2	7	CTCTCCAGCAAGCTCTTTTGGAGGT	7	-	762	864	Active	Inactive	8	2
ENSDARG00000004891	ENSDART00000045016	2	7	AGCCTCTCCAGCAAGCTCTTTTGGA	7	-	765	864	Active	Inactive	9	6
ENSDARG00000005058	ENSDART00000027088	2	4	CTCTCAAGCATTTCTGTGAGTTT	5	-	376	1524	Active	Inactive	7	9
ENSDARG00000005058	ENSDART00000027088	2	4	CAATGCTACCTTGCTGGGTGCTGTG	7	-	423	1524	Active	Active	4	7
ENSDARG00000005058	ENSDART00000027088	2	4	ATCTTCACAGCGTTGAGCTGCTGTT	7	-	332	1524	Inactive	Active	4	4
ENSDARG00000005058	ENSDART00000027088	2	5	ACAGACTCCAGAGTGTGCGAATGT	6	-	536	1524	Active	Inactive	1	5
ENSDARG00000005058	ENSDART00000027088	2	6	AAACCCACCCAACATGTGATTGT	5	-	698	1524	Inactive	Inactive	6	7
ENSDARG00000005058	ENSDART00000027088	2	10	GAAGGCGGCCAGCAGCTGGATAG	5	-	1268	1524	Active	Active	1	1
ENSDARG00000005058	ENSDART00000027088	2	12	GCATCCCACAGGTCAGTTGCTGTT	6	-	1416	1524	Active	Active	4	0
ENSDARG00000005058	ENSDART00000027088	2	12	CGCATCCCACAGGTCAGTTGCTGTT	7	-	1416	1524	Active	Active	9	0
ENSDARG00000005058	ENSDART00000098126	2	4	ATCTTCACAGCGTTGAGCTGCTGTT	7	-	332	1590	Inactive	Active	4	4
ENSDARG00000005058	ENSDART00000098126	2	4	CAATGCTACCTTGCTGGGTGCTGTG	7	-	423	1590	Active	Active	4	7
ENSDARG00000005058	ENSDART00000098126	2	4	CTCTCAAGCATTTCTGTGAGTTT	5	-	376	1590	Active	Inactive	7	9
ENSDARG00000005058	ENSDART00000098126	2	5	ACAGACTCCAGAGTGTGCGAATGT	6	-	536	1590	Active	Inactive	1	5
ENSDARG00000005058	ENSDART00000098126	2	6	AAACCCACCCAACATGTGATTGT	5	-	698	1590	Inactive	Inactive	6	7
ENSDARG00000005058	ENSDART00000098126	2	10	GAAGGCGGCCAGCAGCTGGATAG	5	-	1268	1590	Active	Active	1	1
ENSDARG00000005058	ENSDART00000098126	2	12	CGCATCCCACAGGTCAGTTGCTGTT	7	-	1416	1590	Active	Active	9	0
ENSDARG00000005058	ENSDART00000098126	2	12	GCATCCCACAGGTCAGTTGCTGTT	6	-	1416	1590	Active	Active	4	0
ENSDARG00000005163	ENSDART00000036979	2	2	GTTGTCGACTAGGCGTTTGTAGCG	6	-	52	2061	Active	Inactive	7	0
ENSDARG00000005163	ENSDART00000036979	2	5	GTATCCTCCTCAATATTTGCAAAC	6	-	384	2061	Active	Inactive	2	7
ENSDARG00000005163	ENSDART00000036979	2	7	CTCTCCGCCAACGAAGCCGGATTC	6	-	660	2061	Active	Inactive	8	1
ENSDARG00000005163	ENSDART00000036979	2	8	TCCCACAGACGATGGTTGTCTAA	5	-	757	2061	Inactive	Inactive	1	8
ENSDARG00000005163	ENSDART00000036979	2	10	AAATCCACACTCATCCGCAGATGCT	7	-	1004	2061	Inactive	Active	9	9
ENSDARG00000005163	ENSDART00000036979	2	10	AGATGCTTCAGCAGGGTGTTGAA	5	-	988	2061	Active	Inactive	9	1
ENSDARG00000005163	ENSDART00000036979	2	10	AGATGCTTCAGCAGGGTGTTGAAC	6	-	987	2061	Active	Inactive	9	1
ENSDARG00000005163	ENSDART00000036979	2	10	ATCCGCAGATGCTTCAGCAGGGTGT	7	-	992	2061	Inactive	Active	3	7
ENSDARG00000005163	ENSDART00000036979	2	13	AGAATCTCCAAGACGAGTTGCCGGA	7	-	1400	2061	Active	Active	7	8
ENSDARG00000005163	ENSDART00000036979	2	13	AGCGGCTCCAAAAACGCTGCGGGG	6	-	1344	2061	Active	Active	9	9
ENSDARG00000005163	ENSDART00000036979	2	13	GGCTCCAAAAACGCTGCGGGGAG	5	-	1342	2061	Active	Active	1	3
ENSDARG00000005163	ENSDART00000036979	2	13	CTCCAAGACGAGTTGCCGGAGTT	5	-	1397	2061	Active	Active	3	6
ENSDARG00000005163	ENSDART00000036979	2	13	CTCCAAAAACGCTGCGGGGAGGCC	6	-	1339	2061	Inactive	Active	8	9
ENSDARG00000005163	ENSDART00000036979	2	13	TCCAAAAACGCTGCGGGGAGGCC	5	-	1339	2061	Inactive	Active	0	9
ENSDARG00000005163	ENSDART00000036979	2	14	GACCACATCTTCTTTGCAGATTTT	6	-	1516	2061	Active	Active	7	2
ENSDARG00000005163	ENSDART00000036979	2	14	GAAGACCACATCTTCTTTGCAGAT	6	-	1519	2061	Inactive	Inactive	6	7
ENSDARG00000005163	ENSDART00000036979	2	14	CACATCTTCTTTGCAGATTTTTTC	6	-	1513	2061	Active	Inactive	9	6
ENSDARG00000005163	ENSDART00000036979	2	15	TACAGCCCAGATAAATGTGCCTGT	6	-	1568	2061	Inactive	Inactive	1	7
ENSDARG00000005163	ENSDART00000036979	2	16	GTTGGCAAAAAGGAGGATTTGCG	5	-	1812	2061	Inactive	Active	6	9
ENSDARG00000005163	ENSDART00000098406	2	1	GTTGTCGACTAGGCGTTTGTAGCG	6	-	52	1242	Active	Inactive	7	0
ENSDARG00000005163	ENSDART00000098406	2	4	GTATCCTCCTCAATATTTGCAAAC	6	-	384	1242	Active	Inactive	2	7
ENSDARG00000005163	ENSDART00000098406	2	6	CTCTCCGCCAACGAAGCCGGATTC	6	-	660	1242	Active	Inactive	8	1
ENSDARG00000005163	ENSDART00000098406	2	7	TCCCACAGACGATGGTTGTCTAA	5	-	757	1242	Inactive	Inactive	1	8
ENSDARG00000005163	ENSDART00000098406	2	9	ATCCGCAGATGCTTCAGCAGGGTGT	7	-	992	1242	Inactive	Active	3	7
ENSDARG00000005163	ENSDART00000098406	2	9	AGATGCTTCAGCAGGGTGTTGAAC	6	-	987	1242	Active	Inactive	9	1
ENSDARG00000005163	ENSDART00000098406	2	9	AGATGCTTCAGCAGGGTGTTGAA	5	-	988	1242	Active	Inactive	9	1
ENSDARG00000005163	ENSDART00000098406	2	9	AAATCCACACTCATCCGCAGATGCT	7	-	1004	1242	Inactive	Active	9	9
ENSDARG00000005218	ENSDART00000004848	2	1	GGCTCCGCAGCTCCAGCGGCGGCG	6	+	250	1638	Active	Active	5	9
ENSDARG00000005218	ENSDART00000004848	2	1	CGCAGCTCCAGCGGCGGCGGTGCA	6	+	255	1638	Active	Active	9	9
ENSDARG00000005218	ENSDART00000004848	2	1	CTCCGCAGCTCCAGCGGCGGCGGT	6	+	252	1638	Active	Active	9	9
ENSDARG00000005218	ENSDART00000004848	2	1	CTCCGCAGCTCCAGCGGCGGCGGTG	7	+	252	1638	Active	Active	9	9
ENSDARG00000005218	ENSDART00000004848	2	1	TCCGACAGCCGTCCTTCTGCGGTC	6	+	157	1638	Active	Inactive	7	1
ENSDARG00000005218	ENSDART00000004848	2	1	AGCTCCAGCGGCGGCGGTGCAGCA	6	+	258	1638	Active	Active	8	9
ENSDARG00000005218	ENSDART00000004848	2	1	TCCAGCGGCGGCGGTGCAGCAGCC	6	+	261	1638	Active	Active	9	9
ENSDARG00000005218	ENSDART00000004848	2	1	AGCATCAGAAGCCCTGGCCGAAGAC	7	+	207	1638	Active	Active	4	9
ENSDARG00000005218	ENSDART00000004848	2	1	AGAACCAAAAGCCGCTGGCGGAGCT	7	+	344	1638	Inactive	Active	8	9
ENSDARG00000005218	ENSDART00000004848	2	1	ACAGCCGTCCTTCTGCGGTCTTT	5	+	161	1638	Active	Inactive	8	6
ENSDARG00000005218	ENSDART00000004848	2	2	AGCTCCGTCTGTGCAAGAGGAAGAC	7	+	626	1638	Active	Active	9	9
ENSDARG00000005218	ENSDART00000004848	2	3	AGCCGCTGCAGGGTTCTGGTTCT	5	+	790	1638	Active	Inactive	9	7
ENSDARG00000005218	ENSDART00000004848	2	3	TTCTGCGTCGCGCTGTGGATTTTCT	7	+	845	1638	Active	Inactive	9	3
ENSDARG00000005218	ENSDART00000004848	2	3	TTCTGCCTCACGTGGAGTGTGGGAC	7	+	704	1638	Active	Active	9	6
ENSDARG00000005218	ENSDART00000004848	2	3	TTCTGCGTCGCGCTGTGGATTTT	5	+	845	1638	Active	Inactive	9	3
ENSDARG00000005218	ENSDART00000004848	2	4	CTCAACGGCCTCCAGCTGGCGGT	5	+	997	1638	Active	Active	6	8
ENSDARG00000005218	ENSDART00000004848	2	4	AACGGCCTCCAGCTGGCGGTGCA	5	+	1000	1638	Active	Active	9	9
ENSDARG00000005218	ENSDART00000004848	2	4	AGCTCCAACCACAACAGAAGCAGCA	7	+	1042	1638	Active	Active	7	9
ENSDARG00000005218	ENSDART00000004848	2	4	GCCTCCAGCTGGCGGTGCAGGCGTG	7	+	1004	1638	Active	Active	9	9
ENSDARG00000005218	ENSDART00000004848	2	4	CTCCAACCACAACAGAAGCAGCA	5	+	1044	1638	Inactive	Active	3	9
ENSDARG00000005218	ENSDART00000004848	2	6	CTCTCAGTCAGGCTGTAGCAGCG	5	+	1307	1638	Active	Active	9	9
ENSDARG00000005218	ENSDART00000004848	2	7	AACCACAAAGGCCCTCTGCCGTC	5	+	1462	1638	Inactive	Inactive	9	1
ENSDARG00000005218	ENSDART00000004848	2	7	GAAACCACAAAGGCCCTCTGCCGTC	7	+	1460	1638	Inactive	Inactive	9	1
ENSDARG00000005218	ENSDART00000004848	2	7	CTCCCACCAAACTCATGAAGAATCT	7	+	1508	1638	Active	Active	3	9
ENSDARG00000005218	ENSDART00000004848	2	7	CCCACCAAACTCATGAAGAATCT	5	+	1510	1638	Active	Active	3	9
ENSDARG00000005218	ENSDART00000004848	2	7	AACTACAGCGGGCCGGTGAAGCA	5	+	1564	1638	Inactive	Active	2	9
ENSDARG00000005327	ENSDART00000049492	2	2	GACTTCACAGCCTTTTGTTTGATAC	7	-	326	1185	Inactive	Inactive	2	7
ENSDARG00000005327	ENSDART00000049492	2	4	GTCTGCAACATGCTCTCTGCAGCT	6	-	804	1185	Active	Active	5	3
ENSDARG00000005327	ENSDART00000098510	2	1	GACTTCACAGCCTTTTGTTTGATAC	7	-	320	606	Inactive	Inactive	2	7
ENSDARG00000005327	ENSDART00000098511	2	1	GACTTCACAGCCTTTTGTTTGATAC	7	-	317	1239	Inactive	Inactive	2	7
ENSDARG00000005327	ENSDART00000098511	2	3	GTCTGCAACATGCTCTCTGCAGCT	6	-	795	1239	Active	Active	5	3
ENSDARG00000005364	ENSDART00000058109	2	1	AACCGCTTCCATTTGCAGATGAT	5	+	10	2220	Active	Active	9	9
ENSDARG00000005364	ENSDART00000058109	2	2	TCCAGCGTCCTCCGTGGTGCTTTT	6	+	249	2220	Active	Inactive	9	7
ENSDARG00000005364	ENSDART00000058109	2	3	TCCCAACGCTTTCACATTTGGAGTC	7	+	676	2220	Active	Inactive	8	6
ENSDARG00000005364	ENSDART00000058109	2	3	GAACACTTCCTTCACTGGGCTGAC	6	+	609	2220	Active	Active	4	0
ENSDARG00000005364	ENSDART00000058109	2	4	AGCATCAACTCAGCTCGAAGCCGAG	7	+	1174	2220	Active	Active	8	9
ENSDARG00000005364	ENSDART00000058109	2	4	CGCTTCCTCATGAATCTTTGGGC	5	+	1504	2220	Active	Inactive	9	4
ENSDARG00000005364	ENSDART00000058109	2	4	TTACACAGCCAACCTAGCAGCTGTC	7	+	1554	2220	Inactive	Active	6	9
ENSDARG00000005364	ENSDART00000058109	2	4	CACAGCTGCACCCATTGGTGCCTTC	7	+	1260	2220	Active	Inactive	9	3
ENSDARG00000005364	ENSDART00000058109	2	4	AACCTAGCAGCTGTCATGGTGGGGG	7	+	1564	2220	Inactive	Active	4	7
ENSDARG00000005364	ENSDART00000058109	2	5	TCCATCACCCATCCCTGGGGTTTC	6	+	1631	2220	Active	Inactive	9	8
ENSDARG00000005364	ENSDART00000058109	2	5	GCCCACCACTCCGGATGGAGTCTCT	7	+	1743	2220	Active	Active	8	2
ENSDARG00000005364	ENSDART00000058109	2	5	CGCTTCGGCACAGTGCGTGAGAG	5	+	1654	2220	Active	Active	9	9
ENSDARG00000005364	ENSDART00000058109	2	5	CAAGCCCACCACTCCGGATGGAGTC	7	+	1740	2220	Active	Active	2	8
ENSDARG00000005364	ENSDART00000058109	2	5	AGCCCACCACTCCGGATGGAGTC	5	+	1742	2220	Active	Active	3	8
ENSDARG00000005364	ENSDART00000058109	2	7	GTCAGCCGCTACAAGTCTGACGGT	6	+	1948	2220	Active	Active	8	5
ENSDARG00000005364	ENSDART00000058109	2	7	AGCCGCTACAAGTCTGACGGTTAC	6	+	1951	2220	Active	Active	9	5
ENSDARG00000005364	ENSDART00000058109	2	7	ACATGCTTCACGACAAGTGGTATAA	7	+	1979	2220	Active	Inactive	9	7
ENSDARG00000005364	ENSDART00000058109	2	8	CTCACCTCCGTCACCAGCAGAGGTT	7	+	2159	2220	Active	Active	9	9
ENSDARG00000005364	ENSDART00000058109	2	8	GCATCCAGCATTTCTCTGGGCTGTT	7	+	2057	2220	Active	Inactive	4	3
ENSDARG00000005364	ENSDART00000058111	2	1	TCCAGCGTCCTCCGTGGTGCTTTT	6	+	300	2358	Active	Inactive	9	7
ENSDARG00000005364	ENSDART00000058111	2	1	AACCGCTTCCATTTGCAGATGAT	5	+	13	2358	Active	Active	9	9
ENSDARG00000005364	ENSDART00000058111	2	2	TTACACAGCCAACCTAGCAGCTGTC	7	+	1668	2358	Inactive	Active	6	9
ENSDARG00000005364	ENSDART00000058111	2	2	TCCCAACGCTTTCACATTTGGAGTC	7	+	727	2358	Active	Inactive	8	6
ENSDARG00000005364	ENSDART00000058111	2	2	GACCCAGCACCAGCGGGAGGATGGC	7	+	849	2358	Inactive	Active	4	9
ENSDARG00000005364	ENSDART00000058111	2	2	GAACACTTCCTTCACTGGGCTGAC	6	+	660	2358	Active	Active	4	0
ENSDARG00000005364	ENSDART00000058111	2	2	CGCTTCCTCATGAATCTTTGGGC	5	+	1618	2358	Active	Inactive	9	4
ENSDARG00000005364	ENSDART00000058111	2	2	CCCAGCACCAGCGGGAGGATGGC	5	+	851	2358	Active	Active	9	9
ENSDARG00000005364	ENSDART00000058111	2	2	CACAGCTGCACCCATTGGTGCCTTC	7	+	1374	2358	Active	Inactive	9	3
ENSDARG00000005364	ENSDART00000058111	2	2	AACCTAGCAGCTGTCATGGTGGGGG	7	+	1678	2358	Inactive	Active	4	7
ENSDARG00000005364	ENSDART00000058111	2	2	AGCATCAACTCAGCTCGAAGCCGAG	7	+	1288	2358	Active	Active	8	9
ENSDARG00000005364	ENSDART00000058111	2	3	AGCCCACCACTCCGGATGGAGTC	5	+	1856	2358	Active	Active	3	8
ENSDARG00000005364	ENSDART00000058111	2	3	CAAGCCCACCACTCCGGATGGAGTC	7	+	1854	2358	Active	Active	2	8
ENSDARG00000005364	ENSDART00000058111	2	3	GCCCACCACTCCGGATGGAGTCTCT	7	+	1857	2358	Active	Active	8	2
ENSDARG00000005364	ENSDART00000058111	2	3	CGCTTCGGCACAGTGCGTGAGAG	5	+	1768	2358	Active	Active	9	9
ENSDARG00000005364	ENSDART00000058111	2	3	TCCATCACCCATCCCTGGGGTTTC	6	+	1745	2358	Active	Inactive	9	8
ENSDARG00000005364	ENSDART00000058111	2	5	ACATGCTTCACGACAAGTGGTATAA	7	+	2093	2358	Active	Inactive	9	7
ENSDARG00000005364	ENSDART00000058111	2	5	AGCCGCTACAAGTCTGACGGTTAC	6	+	2065	2358	Active	Active	9	5
ENSDARG00000005364	ENSDART00000058111	2	5	GTCAGCCGCTACAAGTCTGACGGT	6	+	2062	2358	Active	Active	8	5
ENSDARG00000005364	ENSDART00000058111	2	6	CTCACCTCCGTCACCAGCAGAGGTT	7	+	2273	2358	Active	Active	9	9
ENSDARG00000005364	ENSDART00000058111	2	6	GCATCCAGCATTTCTCTGGGCTGTT	7	+	2171	2358	Active	Inactive	4	3
ENSDARG00000005458	ENSDART00000056921	2	4	ACAATCCACATCATCGACTTTGGA	6	+	568	1359	Active	Active	4	8
ENSDARG00000005458	ENSDART00000056921	2	4	ATCAACACACACCTGGGGAAGGG	5	+	682	1359	Inactive	Active	9	9
ENSDARG00000005458	ENSDART00000056921	2	4	CAACACACACCTGGGGAAGGGTAA	6	+	684	1359	Inactive	Active	9	8
ENSDARG00000005458	ENSDART00000056921	2	4	CAATCCACATCATCGACTTTGGA	5	+	569	1359	Inactive	Active	8	8
ENSDARG00000005458	ENSDART00000056921	2	5	AGCAAAGCAGGCGGGATGATTTG	5	+	704	1359	Inactive	Active	6	7
ENSDARG00000005458	ENSDART00000056921	2	10	TGCCCCAGCTGAGGTGGAGGTGGCC	7	+	1281	1359	Active	Active	9	9
ENSDARG00000005458	ENSDART00000056921	2	10	TGCCCCAGCTGAGGTGGAGGTGGC	6	+	1281	1359	Active	Active	9	9
ENSDARG00000005458	ENSDART00000056921	2	10	AACTGCCCCAGCTGAGGTGGAGGTG	7	+	1278	1359	Active	Active	7	9
ENSDARG00000005458	ENSDART00000056921	2	10	AACTGCCCCAGCTGAGGTGGAGGT	6	+	1278	1359	Active	Active	7	7
ENSDARG00000005458	ENSDART00000099711	2	4	CAACACACACCTGGGGAAGGGTAA	6	+	684	1257	Inactive	Active	9	8
ENSDARG00000005458	ENSDART00000099711	2	4	ATCAACACACACCTGGGGAAGGG	5	+	682	1257	Inactive	Active	9	9
ENSDARG00000005458	ENSDART00000099711	2	4	ACAATCCACATCATCGACTTTGGA	6	+	568	1257	Active	Active	4	8
ENSDARG00000005458	ENSDART00000099711	2	4	CAATCCACATCATCGACTTTGGA	5	+	569	1257	Inactive	Active	8	8
ENSDARG00000005458	ENSDART00000099711	2	5	AGCAAAGCAGGCGGGATGATTTG	5	+	704	1257	Inactive	Active	6	7
ENSDARG00000005458	ENSDART00000099711	2	9	TGCCCCAGCTGAGGTGGAGGTGGCC	7	+	1179	1257	Active	Active	9	9
ENSDARG00000005458	ENSDART00000099711	2	9	TGCCCCAGCTGAGGTGGAGGTGGC	6	+	1179	1257	Active	Active	9	9
ENSDARG00000005458	ENSDART00000099711	2	9	AACTGCCCCAGCTGAGGTGGAGGTG	7	+	1176	1257	Active	Active	7	9
ENSDARG00000005458	ENSDART00000099711	2	9	AACTGCCCCAGCTGAGGTGGAGGT	6	+	1176	1257	Active	Active	7	7
ENSDARG00000005590	ENSDART00000022483	2	4	CAACAAACCTTTGTTGTTGTGGCA	6	-	471	852	Inactive	Active	7	6
ENSDARG00000005590	ENSDART00000022483	2	4	GGCAAACACGCACTGTCTGCAGAG	6	-	451	852	Active	Active	6	3
ENSDARG00000005590	ENSDART00000022483	2	5	TCCACCGCAGTAGCAGTAGCATTG	6	-	604	852	Active	Active	3	4
ENSDARG00000005590	ENSDART00000022483	2	5	GTCCACCGCAGTAGCAGTAGCATTG	7	-	604	852	Active	Active	7	4
ENSDARG00000005590	ENSDART00000022483	2	6	ATCTTCAGATACCAGCTGTGGGA	5	-	628	852	Inactive	Active	2	7
ENSDARG00000005590	ENSDART00000022483	2	7	CTCACCATCTCAGAGGGAGGCGTTT	7	-	781	852	Active	Active	9	6
ENSDARG00000005590	ENSDART00000022483	2	7	CTCACCATCTCAGAGGGAGGCGTT	6	-	782	852	Active	Active	9	8
ENSDARG00000005590	ENSDART00000022483	2	7	CAACTCACCATCTCAGAGGGAGGC	6	-	785	852	Active	Active	2	9
ENSDARG00000005590	ENSDART00000022483	2	7	AACTCACCATCTCAGAGGGAGGC	5	-	785	852	Inactive	Active	6	9
ENSDARG00000005590	ENSDART00000100634	2	5	CAACAAACCTTTGTTGTTGTGGCA	6	-	474	1815	Inactive	Active	7	6
ENSDARG00000005590	ENSDART00000100634	2	5	GGCAAACACGCACTGTCTGCAGAG	6	-	454	1815	Active	Active	6	3
ENSDARG00000005590	ENSDART00000100634	2	6	TCCACCGCAGTAGCAGTAGCATTG	6	-	607	1815	Active	Active	3	4
ENSDARG00000005590	ENSDART00000100634	2	6	GTCCACCGCAGTAGCAGTAGCATTG	7	-	607	1815	Active	Active	7	4
ENSDARG00000005590	ENSDART00000100634	2	7	ATCTTCAGATACCAGCTGTGGGA	5	-	631	1815	Inactive	Active	2	7
ENSDARG00000005590	ENSDART00000100634	2	8	CTCACCATCTCAGAGGGAGGCGTTT	7	-	784	1815	Active	Active	9	6
ENSDARG00000005590	ENSDART00000100634	2	8	CTCACCATCTCAGAGGGAGGCGTT	6	-	785	1815	Active	Active	9	8
ENSDARG00000005590	ENSDART00000100634	2	8	AACTCACCATCTCAGAGGGAGGC	5	-	788	1815	Inactive	Active	6	9
ENSDARG00000005590	ENSDART00000100634	2	8	CAACTCACCATCTCAGAGGGAGGC	6	-	788	1815	Active	Active	2	9
ENSDARG00000005590	ENSDART00000100634	2	9	TACCTCGCCAAGCTGAAGCCGGT	5	-	908	1815	Active	Active	8	9
ENSDARG00000005590	ENSDART00000100634	2	10	AAACTCACATGTCGAGGTTGTTGTT	7	-	979	1815	Inactive	Inactive	9	6
ENSDARG00000005590	ENSDART00000100634	2	15	GGCCAAAAACATCCAGTGCGTGGTC	7	-	1454	1815	Inactive	Inactive	6	7
ENSDARG00000005590	ENSDART00000100634	2	15	GTACTCTACTTTGCCGTCGTTTGT	6	-	1771	1815	Active	Inactive	4	6
ENSDARG00000005590	ENSDART00000100634	2	15	GCCAAAAACATCCAGTGCGTGGTC	6	-	1454	1815	Active	Inactive	0	7
ENSDARG00000005590	ENSDART00000100634	2	15	GTCCTCGGCGCCTCTTAATTGGGG	6	-	1493	1815	Active	Active	9	8
ENSDARG00000005593	ENSDART00000021168	2	1	TCCATCATCAACGGTCTGGGGTC	5	+	127	1068	Active	Inactive	9	2
ENSDARG00000005593	ENSDART00000021168	2	2	AAACACATCTGTGCCATTTGTGGAG	7	+	349	1068	Inactive	Inactive	5	6
ENSDARG00000005593	ENSDART00000021168	2	4	AGAGGCAGCGCGGTCGGGAGAGGAG	7	+	578	1068	Active	Active	5	9
ENSDARG00000005593	ENSDART00000021168	2	5	ACCAACATCTGCCAGGCTGCAGAT	6	+	742	1068	Active	Active	8	6
ENSDARG00000005593	ENSDART00000097766	2	1	TCCATCATCAACGGTCTGGGGTC	5	+	58	1092	Active	Inactive	9	2
ENSDARG00000005593	ENSDART00000097766	2	4	AAACACATCTGTGCCATTTGTGGAG	7	+	298	1092	Inactive	Inactive	5	6
ENSDARG00000005593	ENSDART00000097766	2	7	AGAGGCAGCGCGGTCGGGAGAGGAG	7	+	554	1092	Active	Active	5	9
ENSDARG00000005593	ENSDART00000097766	2	8	ACCAACATCTGCCAGGCTGCAGAT	6	+	727	1092	Active	Active	8	6
ENSDARG00000005593	ENSDART00000097768	2	2	TCCATCATCAACGGTCTGGGGTC	5	+	100	1041	Active	Inactive	9	2
ENSDARG00000005593	ENSDART00000097768	2	3	AAACACATCTGTGCCATTTGTGGAG	7	+	322	1041	Inactive	Inactive	5	6
ENSDARG00000005593	ENSDART00000097768	2	5	AGAGGCAGCGCGGTCGGGAGAGGAG	7	+	551	1041	Active	Active	5	9
ENSDARG00000005593	ENSDART00000097768	2	6	ACCAACATCTGCCAGGCTGCAGAT	6	+	715	1041	Active	Active	8	6
ENSDARG00000005606	ENSDART00000027886	2	2	ATCCTCTGCTATAATGTGGGTGGC	6	-	145	2802	Active	Active	9	9
ENSDARG00000005606	ENSDART00000027886	2	2	ATCCTCTGCTATAATGTGGGTGGCG	7	-	144	2802	Active	Active	9	6
ENSDARG00000005606	ENSDART00000027886	2	4	AGAAAATCCTGTAACTCTGATTAA	6	-	262	2802	Inactive	Inactive	3	8
ENSDARG00000005606	ENSDART00000027886	2	6	AGCGCCTGCCTGCTGGGGATGCG	5	-	690	2802	Active	Active	9	9
ENSDARG00000005606	ENSDART00000027886	2	6	AACATCAACTCTGATTTGCGTTC	5	-	730	2802	Active	Inactive	2	9
ENSDARG00000005606	ENSDART00000027886	2	6	TCCTCCTTCTCTGGGGATGAGTC	5	-	766	2802	Active	Active	9	7
ENSDARG00000005606	ENSDART00000027886	2	7	TGCTGCTGCTGCTGTTGTTGTTGTT	7	-	1655	2802	Active	Inactive	9	6
ENSDARG00000005606	ENSDART00000027886	2	7	TGCTGCTGCTGCTGTTGATGTTGGG	7	-	1457	2802	Active	Active	9	9
ENSDARG00000005606	ENSDART00000027886	2	7	TGCTGCTGCTGCTGCTGTTGTTGTT	7	-	1658	2802	Active	Inactive	9	6
ENSDARG00000005606	ENSDART00000027886	2	7	TGCTGCTGCTGCTGCTGTTGATGTT	7	-	1460	2802	Active	Active	9	2
ENSDARG00000005606	ENSDART00000027886	2	7	TGCTGCTGCTGCTGCTGCTGTTGTT	7	-	1661	2802	Active	Inactive	9	3
ENSDARG00000005606	ENSDART00000027886	2	7	TGCTGCTGCTGCTGCTGCTGTTGAT	7	-	1463	2802	Active	Inactive	9	1
ENSDARG00000005606	ENSDART00000027886	2	7	TGCTGCTGCTGCTGTTGTTGTTTTT	7	-	1700	2802	Active	Inactive	9	9
ENSDARG00000005606	ENSDART00000027886	2	7	TGCTGCTGCTGTTGATGTTGGGAA	6	-	1455	2802	Active	Inactive	9	6
ENSDARG00000005606	ENSDART00000027886	2	7	TGCTGCTGCTGTTGCTGTTGTAGCT	7	-	1247	2802	Active	Active	9	3
ENSDARG00000005606	ENSDART00000027886	2	7	TGCTGCTGCTGTTGTTGCTGCTGCT	7	-	1478	2802	Active	Active	9	8
ENSDARG00000005606	ENSDART00000027886	2	7	TGCTGCTGCTGTTGTTGCTGTGGCG	7	-	1355	2802	Active	Active	9	9
ENSDARG00000005606	ENSDART00000027886	2	7	TGCTGCTGCTGTTGTTGTTGTTGCT	7	-	1652	2802	Active	Active	9	2
ENSDARG00000005606	ENSDART00000027886	2	7	TGCTGCTGCTGTTGTTGTTGTTGTT	7	-	1631	2802	Active	Inactive	9	6
ENSDARG00000005606	ENSDART00000027886	2	7	TGCTGCTGCTGTTGTTGTTTTTGTT	7	-	1697	2802	Active	Inactive	9	8
ENSDARG00000005606	ENSDART00000027886	2	7	TTCTGCAGATGTTGTTGCTGTTGCT	7	-	1835	2802	Inactive	Active	1	5
ENSDARG00000005606	ENSDART00000027886	2	7	TTAACCTGCTGGTTCTGATGTTGCA	7	-	1871	2802	Active	Active	3	9
ENSDARG00000005606	ENSDART00000027886	2	7	TGCTGCTGCTGCTGCTGCTGCTGTT	7	-	1664	2802	Active	Active	9	4
ENSDARG00000005606	ENSDART00000027886	2	7	TGCTGCTGCATTTGCTGCTGTTGTT	7	-	1814	2802	Active	Inactive	9	3
ENSDARG00000005606	ENSDART00000027886	2	7	AACTGCAACTGAAGTCTGTGCTGCT	7	-	1604	2802	Active	Active	1	0
ENSDARG00000005606	ENSDART00000027886	2	7	AGAGGCTGCTGGTTCTGCAGATGTT	7	-	1847	2802	Active	Active	8	8
ENSDARG00000005606	ENSDART00000027886	2	7	ATCTGCTGCTGGTTTTGCTGCTGCT	7	-	1715	2802	Active	Active	8	8
ENSDARG00000005606	ENSDART00000027886	2	7	CACTACACCTTTAGAGGATGCGGAA	7	-	1098	2802	Active	Active	2	9
ENSDARG00000005606	ENSDART00000027886	2	7	GAAAAACTCTGGATGATCTGTAGAA	7	-	1076	2802	Inactive	Inactive	3	7
ENSDARG00000005606	ENSDART00000027886	2	7	GGCAGCATCATGGGATGTTGTTGTG	7	-	1280	2802	Active	Inactive	9	0
ENSDARG00000005606	ENSDART00000027886	2	7	GGCAGCCTCGGAAGCTGTTGGGGT	6	-	1530	2802	Active	Inactive	9	2
ENSDARG00000005606	ENSDART00000027886	2	7	GGCAGCCTCGGAAGCTGTTGGGGTC	7	-	1529	2802	Active	Active	9	4
ENSDARG00000005606	ENSDART00000027886	2	7	GGCGGCGGCTGATGCTGTTGTTGTT	7	-	1334	2802	Active	Inactive	9	6
ENSDARG00000005606	ENSDART00000027886	2	7	TGCTGCTGCAAATGCTGTTGGTGCA	7	-	1739	2802	Active	Active	9	8
ENSDARG00000005606	ENSDART00000027886	2	7	TGCTGCAAATGCTGTTGGTGCATCT	7	-	1736	2802	Active	Active	2	1
ENSDARG00000005606	ENSDART00000027886	2	7	TGCATCTGCTGCTGGTTTTGCTGCT	7	-	1718	2802	Active	Inactive	9	1
ENSDARG00000005606	ENSDART00000027886	2	7	TGCATCTGCATGACCTGTGGCAGCA	7	-	1298	2802	Active	Active	9	9
ENSDARG00000005606	ENSDART00000027886	2	7	TGCAGCACATGTTGCTGCTGATGCT	7	-	1559	2802	Active	Active	3	9
ENSDARG00000005606	ENSDART00000027886	2	7	TACATCTGCTGATGCATCTGTTGCT	7	-	1430	2802	Active	Inactive	9	4
ENSDARG00000005606	ENSDART00000027886	2	7	GTCCAAAGAGCTGTGCAGATGTG	5	-	1932	2802	Inactive	Active	8	9
ENSDARG00000005606	ENSDART00000027886	2	8	TTATCAGCCATTTGTTCTGGATAG	6	-	2019	2802	Inactive	Inactive	4	7
ENSDARG00000005606	ENSDART00000031130	2	2	ATCCTCTGCTATAATGTGGGTGGC	6	-	145	3366	Active	Active	9	9
ENSDARG00000005606	ENSDART00000031130	2	2	ATCCTCTGCTATAATGTGGGTGGCG	7	-	144	3366	Active	Active	9	6
ENSDARG00000005606	ENSDART00000031130	2	4	AGAAAATCCTGTAACTCTGATTAA	6	-	262	3366	Inactive	Inactive	3	8
ENSDARG00000005606	ENSDART00000031130	2	6	AACATCAACTCTGATTTGCGTTC	5	-	730	3366	Active	Inactive	2	9
ENSDARG00000005606	ENSDART00000031130	2	6	AGCGCCTGCCTGCTGGGGATGCG	5	-	690	3366	Active	Active	9	9
ENSDARG00000005606	ENSDART00000031130	2	6	TCCTCCTTCTCTGGGGATGAGTC	5	-	766	3366	Active	Active	9	7
ENSDARG00000005606	ENSDART00000031130	2	7	TGCTGCTGCTGCTGCTGTTGTTGTT	7	-	1658	3366	Active	Inactive	9	6
ENSDARG00000005606	ENSDART00000031130	2	7	TGCTGCTGCTGCTGCTGTTGATGTT	7	-	1460	3366	Active	Active	9	2
ENSDARG00000005606	ENSDART00000031130	2	7	TGCTGCTGCTGCTGCTGCTGTTGTT	7	-	1661	3366	Active	Inactive	9	3
ENSDARG00000005606	ENSDART00000031130	2	7	TGCTGCTGCTGCTGCTGCTGTTGAT	7	-	1463	3366	Active	Inactive	9	1
ENSDARG00000005606	ENSDART00000031130	2	7	TGCTGCTGCTGCTGCTGCTGCTGTT	7	-	1664	3366	Active	Active	9	4
ENSDARG00000005606	ENSDART00000031130	2	7	TTAACCTGCTGGTTCTGATGTTGCA	7	-	1871	3366	Active	Active	3	9
ENSDARG00000005606	ENSDART00000031130	2	7	TGCTGCTGCATTTGCTGCTGTTGTT	7	-	1814	3366	Active	Inactive	9	3
ENSDARG00000005606	ENSDART00000031130	2	7	TGCTGCTGCAAATGCTGTTGGTGCA	7	-	1739	3366	Active	Active	9	8
ENSDARG00000005606	ENSDART00000031130	2	7	TGCTGCTGCTGCTGTTGATGTTGGG	7	-	1457	3366	Active	Active	9	9
ENSDARG00000005606	ENSDART00000031130	2	7	TGCTGCTGCTGCTGTTGTTGTTTTT	7	-	1700	3366	Active	Inactive	9	9
ENSDARG00000005606	ENSDART00000031130	2	7	TGCTGCTGCTGTTGTTGTTTTTGTT	7	-	1697	3366	Active	Inactive	9	8
ENSDARG00000005606	ENSDART00000031130	2	7	TGCTGCTGCTGTTGTTGTTGTTGTT	7	-	1631	3366	Active	Inactive	9	6
ENSDARG00000005606	ENSDART00000031130	2	7	TTCTGCAGATGTTGTTGCTGTTGCT	7	-	1835	3366	Inactive	Active	1	5
ENSDARG00000005606	ENSDART00000031130	2	7	TGCTGCTGCTGTTGTTGTTGTTGCT	7	-	1652	3366	Active	Active	9	2
ENSDARG00000005606	ENSDART00000031130	2	7	TGCTGCTGCTGTTGTTGCTGTGGCG	7	-	1355	3366	Active	Active	9	9
ENSDARG00000005606	ENSDART00000031130	2	7	TGCTGCTGCTGTTGTTGCTGCTGCT	7	-	1478	3366	Active	Active	9	8
ENSDARG00000005606	ENSDART00000031130	2	7	TGCTGCTGCTGTTGCTGTTGTAGCT	7	-	1247	3366	Active	Active	9	3
ENSDARG00000005606	ENSDART00000031130	2	7	TGCTGCTGCTGTTGATGTTGGGAA	6	-	1455	3366	Active	Inactive	9	6
ENSDARG00000005606	ENSDART00000031130	2	7	TGCTGCAAATGCTGTTGGTGCATCT	7	-	1736	3366	Active	Active	2	1
ENSDARG00000005606	ENSDART00000031130	2	7	TGCATCTGCTGCTGGTTTTGCTGCT	7	-	1718	3366	Active	Inactive	9	1
ENSDARG00000005606	ENSDART00000031130	2	7	AGAGGCTGCTGGTTCTGCAGATGTT	7	-	1847	3366	Active	Active	8	8
ENSDARG00000005606	ENSDART00000031130	2	7	ATCTGCTGCTGGTTTTGCTGCTGCT	7	-	1715	3366	Active	Active	8	8
ENSDARG00000005606	ENSDART00000031130	2	7	CACTACACCTTTAGAGGATGCGGAA	7	-	1098	3366	Active	Active	2	9
ENSDARG00000005606	ENSDART00000031130	2	7	GAAAAACTCTGGATGATCTGTAGAA	7	-	1076	3366	Inactive	Inactive	3	7
ENSDARG00000005606	ENSDART00000031130	2	7	TGCTGCTGCTGCTGTTGTTGTTGTT	7	-	1655	3366	Active	Inactive	9	6
ENSDARG00000005606	ENSDART00000031130	2	7	AACTGCAACTGAAGTCTGTGCTGCT	7	-	1604	3366	Active	Active	1	0
ENSDARG00000005606	ENSDART00000031130	2	7	GGCAGCATCATGGGATGTTGTTGTG	7	-	1280	3366	Active	Inactive	9	0
ENSDARG00000005606	ENSDART00000031130	2	7	GGCAGCCTCGGAAGCTGTTGGGGT	6	-	1530	3366	Active	Inactive	9	2
ENSDARG00000005606	ENSDART00000031130	2	7	TGCATCTGCATGACCTGTGGCAGCA	7	-	1298	3366	Active	Active	9	9
ENSDARG00000005606	ENSDART00000031130	2	7	TGCAGCACATGTTGCTGCTGATGCT	7	-	1559	3366	Active	Active	3	9
ENSDARG00000005606	ENSDART00000031130	2	7	TACATCTGCTGATGCATCTGTTGCT	7	-	1430	3366	Active	Inactive	9	4
ENSDARG00000005606	ENSDART00000031130	2	7	GTCCAAAGAGCTGTGCAGATGTG	5	-	1932	3366	Inactive	Active	8	9
ENSDARG00000005606	ENSDART00000031130	2	7	GGCGGCGGCTGATGCTGTTGTTGTT	7	-	1334	3366	Active	Inactive	9	6
ENSDARG00000005606	ENSDART00000031130	2	7	GGCAGCCTCGGAAGCTGTTGGGGTC	7	-	1529	3366	Active	Active	9	4
ENSDARG00000005606	ENSDART00000031130	2	8	TTATCAGCCATTTGTTCTGGATAG	6	-	2019	3366	Inactive	Inactive	4	7
ENSDARG00000005606	ENSDART00000031130	2	16	CTCACCCACAAATTTCTGGCTTT	5	-	2972	3366	Active	Inactive	8	9
ENSDARG00000005606	ENSDART00000031130	2	16	GACTCACCCACAAATTTCTGGCTTT	7	-	2972	3366	Active	Inactive	6	9
ENSDARG00000005606	ENSDART00000031130	2	17	AACAGCACCTCAGCCTCTGCATCT	6	-	3012	3366	Active	Inactive	2	6
ENSDARG00000005606	ENSDART00000031130	2	17	AGCCTCTGCATCTCGCAGCATGT	5	-	3002	3366	Active	Active	9	7
ENSDARG00000005606	ENSDART00000031130	2	17	CAAACCTTAAAGAGCGGAGCTGCA	6	-	3072	3366	Active	Active	1	9
ENSDARG00000005673	ENSDART00000027171	2	2	AACTACACATATACAGTTGAATTC	6	+	175	606	Inactive	Inactive	9	4
ENSDARG00000005673	ENSDART00000027171	2	2	CAACTACACATATACAGTTGAATTC	7	+	174	606	Active	Inactive	2	4
ENSDARG00000005673	ENSDART00000027171	2	2	TTCAAAACAATCCTGTCTTGGGG	5	+	139	606	Inactive	Active	9	7
ENSDARG00000005673	ENSDART00000027171	2	2	TTCAAAACAATCCTGTCTTGGGGA	6	+	139	606	Inactive	Active	9	1
ENSDARG00000005673	ENSDART00000027171	2	3	GAAACCCTCACTGCATTAGAAGCA	6	+	224	606	Active	Active	6	8
ENSDARG00000005673	ENSDART00000100390	2	2	TTCAAAACAATCCTGTCTTGGGGA	6	+	139	597	Inactive	Active	9	1
ENSDARG00000005673	ENSDART00000100390	2	2	TTCAAAACAATCCTGTCTTGGGG	5	+	139	597	Inactive	Active	9	7
ENSDARG00000005673	ENSDART00000100390	2	2	CAACTACACATATACAGTTGAATTC	7	+	174	597	Active	Inactive	2	4
ENSDARG00000005673	ENSDART00000100390	2	2	AACTACACATATACAGTTGAATTC	6	+	175	597	Inactive	Inactive	9	4
ENSDARG00000005673	ENSDART00000100390	2	3	GAAACCCTCACTGCATTAGAAGCA	6	+	224	597	Active	Active	6	8
ENSDARG00000005754	ENSDART00000090341	2	1	AGCTCAGCAGTAGCAGAAGAGGAA	6	-	56	5691	Active	Active	0	9
ENSDARG00000005754	ENSDART00000090341	2	1	GTATGCAGCTCAGCAGTAGCAGAA	6	-	62	5691	Inactive	Active	1	8
ENSDARG00000005754	ENSDART00000090341	2	2	TTCTTCATCCATGTGATGCGAGGCT	7	-	197	5691	Active	Active	9	6
ENSDARG00000005754	ENSDART00000090341	2	4	CGCTCCACCACTTTCAGCTGAGGAC	7	-	434	5691	Active	Active	9	8
ENSDARG00000005754	ENSDART00000090341	2	4	GGCAGCACAGAGCATTGTAGTTGTT	7	-	465	5691	Active	Inactive	3	0
ENSDARG00000005754	ENSDART00000090341	2	4	CTCCACCACTTTCAGCTGAGGAC	5	-	434	5691	Active	Active	7	8
ENSDARG00000005754	ENSDART00000090341	2	4	AAAGTCTACCTGAGCGAAGCTGTT	6	-	566	5691	Active	Active	0	9
ENSDARG00000005754	ENSDART00000090341	2	6	TACTGCCACGCAGGTGAGGTTTAC	6	-	748	5691	Active	Active	7	1
ENSDARG00000005754	ENSDART00000090341	2	6	GGCATCACCTCGTGATTGGTAGGTG	7	-	713	5691	Active	Active	9	4
ENSDARG00000005754	ENSDART00000090341	2	6	GGCATCTCCTCATCCTTGGTGAGCT	7	-	815	5691	Active	Active	9	2
ENSDARG00000005754	ENSDART00000090341	2	6	ACCTACTGCCACGCAGGTGAGGTT	6	-	751	5691	Active	Active	8	5
ENSDARG00000005754	ENSDART00000090341	2	6	GGCACCTACTGCCACGCAGGTGAG	6	-	754	5691	Active	Active	9	9
ENSDARG00000005754	ENSDART00000090341	2	7	ACCGTCCACTTCTTGGAAGTTGGT	6	-	1084	5691	Active	Active	9	9
ENSDARG00000005754	ENSDART00000090341	2	7	GCCCACGACCAATGTTGTTGACTGC	7	-	1174	5691	Active	Active	7	4
ENSDARG00000005754	ENSDART00000090341	2	7	CCCAGCACACGTAGGCTGTAGGT	5	-	1450	5691	Active	Active	5	5
ENSDARG00000005754	ENSDART00000090341	2	7	ACATGCAGCGGTGGGGAGGAAGGT	6	-	1239	5691	Active	Active	2	9
ENSDARG00000005754	ENSDART00000090341	2	7	GTCCACTTCTTGGAAGTTGGTGTC	6	-	1081	5691	Active	Active	9	2
ENSDARG00000005754	ENSDART00000090341	2	7	GTTTCCAGAGTCCCATGTGAGTGT	6	-	1009	5691	Inactive	Inactive	4	6
ENSDARG00000005754	ENSDART00000090341	2	7	TCCATCCCCTACAGATGTGAAGCC	6	-	1471	5691	Active	Active	9	5
ENSDARG00000005754	ENSDART00000090341	2	7	AGCCCAGCACACGTAGGCTGTAGGT	7	-	1450	5691	Active	Active	1	5
ENSDARG00000005754	ENSDART00000090341	2	8	CTCTGCTTCAGCTTCGAAGCTGGA	6	-	1549	5691	Active	Active	9	9
ENSDARG00000005754	ENSDART00000090341	2	10	ACCCAACTCACCTTGATGCTGGT	5	-	1861	5691	Active	Active	9	9
ENSDARG00000005754	ENSDART00000090341	2	10	CAACTCACCTTGATGCTGGTGGA	5	-	1858	5691	Active	Active	2	8
ENSDARG00000005754	ENSDART00000090341	2	12	GTTACCTGCTCCGGTGGTGGTGAC	6	-	2413	5691	Active	Active	8	5
ENSDARG00000005754	ENSDART00000090341	2	12	AGCTCCATCACCTTTGGTTGTGTAC	7	-	2370	5691	Active	Inactive	9	8
ENSDARG00000005754	ENSDART00000090341	2	13	GTTTTCCTCTTCCAGACGTTTGT	5	-	2543	5691	Active	Active	9	3
ENSDARG00000005754	ENSDART00000090341	2	13	CACGTCCTCAGGAGTGCCGATGTC	6	-	2692	5691	Active	Active	9	8
ENSDARG00000005754	ENSDART00000090341	2	13	CAAGCCTACGACCTGCAGGTTAA	5	-	2732	5691	Active	Active	4	3
ENSDARG00000005754	ENSDART00000090341	2	13	TTCCTCTTCCAGACGTTTGTAGCG	6	-	2539	5691	Active	Inactive	9	0
ENSDARG00000005754	ENSDART00000090341	2	13	CACCCACCATGTCTTTAGGAGGC	5	-	2496	5691	Active	Active	1	6
ENSDARG00000005754	ENSDART00000090341	2	13	CTCACCCACCATGTCTTTAGGAGGC	7	-	2496	5691	Active	Active	8	6
ENSDARG00000005754	ENSDART00000090341	2	15	CTACTAACCTGACAGGAGCAGAG	5	-	3351	5691	Active	Active	1	9
ENSDARG00000005754	ENSDART00000090341	2	16	TTAATCCACTGACGAGATGATGTC	6	-	3399	5691	Active	Active	0	9
ENSDARG00000005754	ENSDART00000090341	2	17	ACAAAACACTGGAAGTGTTGGTT	5	-	3607	5691	Inactive	Inactive	7	3
ENSDARG00000005754	ENSDART00000090341	2	17	ACAAAACACTGGAAGTGTTGGTTGT	7	-	3605	5691	Inactive	Inactive	7	3
ENSDARG00000005754	ENSDART00000090341	2	17	CTCATCGCCCAGAGTGAAGGTTTC	6	-	3544	5691	Active	Active	9	7
ENSDARG00000005754	ENSDART00000090341	2	17	CACAAAACACTGGAAGTGTTGGTT	6	-	3607	5691	Inactive	Inactive	8	3
ENSDARG00000005754	ENSDART00000090341	2	20	TCCTACCTCATACTCTTGGGAAAAC	7	-	4032	5691	Active	Active	9	0
ENSDARG00000005754	ENSDART00000090341	2	22	CAAATCATCCTCCAGAAGTCGCT	5	-	4273	5691	Active	Active	7	9
ENSDARG00000005754	ENSDART00000090341	2	24	TCCAGCATCAGGAGGGTTGCAGGC	6	-	4582	5691	Active	Active	9	8
ENSDARG00000005754	ENSDART00000090341	2	25	TCCAGCTCCATGGCTGTGACGGT	5	-	4882	5691	Active	Active	9	3
ENSDARG00000005754	ENSDART00000090341	2	26	GACCCCTCCACTCCTCGGATTGGCT	7	-	5030	5691	Active	Active	8	7
ENSDARG00000005754	ENSDART00000090341	2	26	CAATGCAGCTGGCATTGATGTAGTC	7	-	5056	5691	Active	Active	1	6
ENSDARG00000005754	ENSDART00000090341	2	26	CCCCTCCACTCCTCGGATTGGCT	5	-	5030	5691	Active	Active	9	7
ENSDARG00000005754	ENSDART00000090341	2	27	TTACCCGTCCCATCTCTCTGAGTTT	7	-	5197	5691	Active	Inactive	6	8
ENSDARG00000005754	ENSDART00000090341	2	27	CCCGTCCCATCTCTCTGAGTTTGGT	7	-	5194	5691	Active	Active	9	8
ENSDARG00000005754	ENSDART00000090341	2	29	GAACCCCTCACCGGTTTTTGGCA	5	-	5402	5691	Active	Inactive	7	6
ENSDARG00000005754	ENSDART00000090341	2	30	GTCTGCACCATGGCAGGCCTTTGTG	7	-	5606	5691	Active	Active	6	3
ENSDARG00000005754	ENSDART00000090341	2	31	TACTCCAGAGCGGCTCTGTAGCA	5	-	5650	5691	Inactive	Inactive	4	1
ENSDARG00000005941	ENSDART00000027090	2	1	TCCTTCTCCACGGTGGCAGTGAAC	6	+	241	1638	Active	Active	9	6
ENSDARG00000005941	ENSDART00000027090	2	1	GTCTCACCCCATTCGGTGGCTCT	5	+	182	1638	Active	Active	7	2
ENSDARG00000005941	ENSDART00000027090	2	1	GTCATCACACCCTTCGGTGGAGCC	6	+	211	1638	Inactive	Active	2	9
ENSDARG00000005941	ENSDART00000027090	2	1	GAACAACCCTTTTCCTGGTGTCGTC	7	+	261	1638	Inactive	Active	7	0
ENSDARG00000005941	ENSDART00000027090	2	1	TCCTCCTTCTCCACGGTGGCAGTG	6	+	238	1638	Active	Active	9	8
ENSDARG00000005941	ENSDART00000027090	2	3	GACTCCATCCAGGCGGAAGAGTAA	6	+	469	1638	Active	Active	8	9
ENSDARG00000005941	ENSDART00000027090	2	3	GCAGACTCCATCCAGGCGGAAGAG	6	+	466	1638	Active	Active	3	9
ENSDARG00000005941	ENSDART00000027090	2	5	ACACCCTACAGAAACTGGTGAAGCA	7	+	710	1638	Active	Active	4	9
ENSDARG00000005941	ENSDART00000027090	2	6	GGCTGCTTCGGAGAGGTTTGGAT	5	+	874	1638	Active	Inactive	9	4
ENSDARG00000005941	ENSDART00000027090	2	6	AGCCCCAAACTCAGGGTCTGGCTAA	7	+	794	1638	Inactive	Inactive	0	8
ENSDARG00000005941	ENSDART00000027090	2	6	CACTGCGTCTGGAGCTTAAGCTGGG	7	+	845	1638	Active	Active	9	9
ENSDARG00000005941	ENSDART00000027090	2	6	GCCCCAAACTCAGGGTCTGGCTAA	6	+	795	1638	Active	Inactive	7	8
ENSDARG00000005941	ENSDART00000027090	2	9	GGCTGCTAACATCCTGGTGGGAGAC	7	+	1212	1638	Active	Active	7	7
ENSDARG00000005941	ENSDART00000027090	2	9	GGCTGCTAACATCCTGGTGGGAG	5	+	1212	1638	Active	Active	7	3
ENSDARG00000006200	ENSDART00000017474	2	8	GTCGCCTCCAGTGCGGTGGAGTC	5	+	628	3903	Active	Active	9	4
ENSDARG00000006200	ENSDART00000017474	2	8	GTTGTCGCCTCCAGTGCGGTGGA	5	+	625	3903	Active	Active	8	3
ENSDARG00000006200	ENSDART00000017474	2	8	GTTGTCGCCTCCAGTGCGGTGGAG	6	+	625	3903	Active	Active	8	8
ENSDARG00000006200	ENSDART00000017474	2	8	AGCAGCCTCAAGTCCAGCTGTTGTC	7	+	606	3903	Active	Inactive	9	0
ENSDARG00000006200	ENSDART00000017474	2	10	AGAAACAACTATGCAAGGTTGGTAA	7	+	743	3903	Inactive	Inactive	7	6
ENSDARG00000006200	ENSDART00000017474	2	10	CCCTGCACCAGTCTGCCTTGTTG	5	+	719	3903	Active	Inactive	9	5
ENSDARG00000006200	ENSDART00000017474	2	10	GCACCAGTCTGCCTTGTTGAAGAA	6	+	723	3903	Active	Active	8	6
ENSDARG00000006200	ENSDART00000017474	2	10	CACCCCTGCACCAGTCTGCCTTG	5	+	716	3903	Active	Inactive	9	6
ENSDARG00000006200	ENSDART00000017474	2	11	CCCCCAGCCCCACCAGTGGAAGAG	6	+	829	3903	Active	Active	9	9
ENSDARG00000006200	ENSDART00000017474	2	11	AGAGACAGATGAAACATGGGAGGAA	7	+	849	3903	Inactive	Active	8	4
ENSDARG00000006200	ENSDART00000017474	2	11	GTTTCAGCCAGAGGAGGAGAAGCC	6	+	774	3903	Active	Active	3	9
ENSDARG00000006200	ENSDART00000017474	2	11	GCCAGCTCCTGAGCCAGAGGTGGTT	7	+	795	3903	Active	Active	9	8
ENSDARG00000006200	ENSDART00000017474	2	11	GCCCCCAGCCCCACCAGTGGAAGAG	7	+	828	3903	Active	Active	9	9
ENSDARG00000006200	ENSDART00000017474	2	12	GCATGCACAAGCCAGAGGGTTTG	5	+	1034	3903	Inactive	Active	6	8
ENSDARG00000006200	ENSDART00000017474	2	12	TGCCACACATCAGTGATGTTGTC	5	+	1055	3903	Inactive	Active	2	5
ENSDARG00000006200	ENSDART00000017474	2	12	GCATGCACAAGCCAGAGGGTTTGCC	7	+	1034	3903	Inactive	Active	6	7
ENSDARG00000006200	ENSDART00000017474	2	13	GCAGTCATCCGGAGGAGGAGGGC	5	+	1176	3903	Active	Active	9	9
ENSDARG00000006200	ENSDART00000017474	2	14	GGCGCCCTCAGCCGGGTCGAGGCA	6	+	1232	3903	Active	Active	9	9
ENSDARG00000006200	ENSDART00000017474	2	14	TCCAGCAGCTGATGAAGCAGGTGAC	7	+	1469	3903	Active	Active	9	9
ENSDARG00000006200	ENSDART00000017474	2	14	CACCACAGATGTTCCAGCAGCTGAT	7	+	1457	3903	Inactive	Active	4	8
ENSDARG00000006200	ENSDART00000017474	2	14	AGCCGCTAAAACACAGGAGCTGTT	6	+	1401	3903	Active	Active	6	7
ENSDARG00000006200	ENSDART00000017474	2	16	GACAGCTTAGAGTGCCTTTGCCGGC	7	+	1930	3903	Active	Active	7	2
ENSDARG00000006200	ENSDART00000017474	2	17	GTTTCATGCTTCAGGATGTTTTG	5	+	2069	3903	Active	Inactive	7	0
ENSDARG00000006200	ENSDART00000017474	2	17	GTTTCATGCTTCAGGATGTTTTGGA	7	+	2069	3903	Active	Inactive	7	7
ENSDARG00000006200	ENSDART00000017474	2	18	ATCAAAGTCCAACAGCAGCTGCT	5	+	2194	3903	Active	Active	4	9
ENSDARG00000006200	ENSDART00000017474	2	23	AGAAGCAAAGAAACTGGTGAGAC	5	+	2755	3903	Inactive	Inactive	8	2
ENSDARG00000006200	ENSDART00000017474	2	23	ACAGACAACCGTGACCGAGGAAGTC	7	+	2719	3903	Inactive	Active	6	9
ENSDARG00000006200	ENSDART00000017474	2	24	CAAACCAGCCATGAGCGAAGAAGAC	7	+	2814	3903	Inactive	Active	0	9
ENSDARG00000006200	ENSDART00000017474	2	24	AAACCAGCCATGAGCGAAGAAGAC	6	+	2815	3903	Inactive	Active	6	9
ENSDARG00000006200	ENSDART00000017474	2	26	TTCCCCACATTTGGCTTTATTTGGC	7	+	3113	3903	Inactive	Inactive	3	3
ENSDARG00000006200	ENSDART00000017474	2	26	CCCCCATGCTACAGGACGGTGGC	5	+	3149	3903	Active	Active	9	9
ENSDARG00000006200	ENSDART00000017474	2	26	CACCCCAGACTGCAGGAGATTCT	5	+	3061	3903	Active	Active	1	7
ENSDARG00000006200	ENSDART00000017474	2	28	AGAGTCACAAAAAAGCTGGAGCC	5	+	3275	3903	Inactive	Active	5	9
ENSDARG00000006200	ENSDART00000017474	2	29	AGCCCAGCAAGAAAGAGCTGACTGC	7	+	3410	3903	Active	Active	1	7
ENSDARG00000006200	ENSDART00000017474	2	31	TTAACCAGAGGGCAAAGCTGCTGCA	7	+	3626	3903	Inactive	Active	9	9
ENSDARG00000006200	ENSDART00000017474	2	31	GAACCCTTACCGTGTGGACGTGGAG	7	+	3597	3903	Inactive	Active	0	9
ENSDARG00000006200	ENSDART00000017474	2	32	AGCAAAGACCCAGCGGAGCAGCA	5	+	3811	3903	Active	Active	1	9
ENSDARG00000006200	ENSDART00000017474	2	32	CCCCTCAGATTTACTGCGCATGT	5	+	3726	3903	Active	Inactive	8	6
ENSDARG00000006200	ENSDART00000017474	2	32	AAAGACCCAGCGGAGCAGCAGGG	5	+	3814	3903	Inactive	Active	9	9
ENSDARG00000006200	ENSDART00000087107	2	6	GCCTCCTACACCTGTGATGATGAA	6	+	516	4797	Active	Active	9	9
ENSDARG00000006200	ENSDART00000087107	2	9	CCCTGCACCAGTCTGCCTTGTTG	5	+	1461	4797	Active	Inactive	9	5
ENSDARG00000006200	ENSDART00000087107	2	9	GCACCAGTCTGCCTTGTTGAAGAA	6	+	1465	4797	Active	Active	8	6
ENSDARG00000006200	ENSDART00000087107	2	9	AGCAGCCTCAAGTCCAGCTGTTGTC	7	+	1152	4797	Active	Inactive	9	0
ENSDARG00000006200	ENSDART00000087107	2	9	AGAAACAACTATGCAAGGTTGGTAA	7	+	1485	4797	Inactive	Inactive	7	6
ENSDARG00000006200	ENSDART00000087107	2	9	GTCGCCTCCAGTGCGGTGGAGTC	5	+	1174	4797	Active	Active	9	4
ENSDARG00000006200	ENSDART00000087107	2	9	GTCGCCTCCAGTGCGGTGGAGTCT	6	+	1174	4797	Active	Active	9	6
ENSDARG00000006200	ENSDART00000087107	2	9	GTTGTCGCCTCCAGTGCGGTGGA	5	+	1171	4797	Active	Active	8	3
ENSDARG00000006200	ENSDART00000087107	2	9	GTTGTCGCCTCCAGTGCGGTGGAG	6	+	1171	4797	Active	Active	8	8
ENSDARG00000006200	ENSDART00000087107	2	9	CACCCCTGCACCAGTCTGCCTTG	5	+	1458	4797	Active	Inactive	9	6
ENSDARG00000006200	ENSDART00000087107	2	11	GCCCCCAGCCCCACCAGTGGAAGAG	7	+	1674	4797	Active	Active	9	9
ENSDARG00000006200	ENSDART00000087107	2	11	GCCAGCTCCTGAGCCAGAGGTGGTT	7	+	1641	4797	Active	Active	9	8
ENSDARG00000006200	ENSDART00000087107	2	11	GTTTCAGCCAGAGGAGGAGAAGCC	6	+	1620	4797	Active	Active	3	9
ENSDARG00000006200	ENSDART00000087107	2	11	CCCCCAGCCCCACCAGTGGAAGAG	6	+	1675	4797	Active	Active	9	9
ENSDARG00000006200	ENSDART00000087107	2	11	AGAGACAGATGAAACATGGGAGGAA	7	+	1695	4797	Inactive	Active	8	4
ENSDARG00000006200	ENSDART00000087107	2	12	TGCCACACATCAGTGATGTTGTC	5	+	1901	4797	Inactive	Active	2	5
ENSDARG00000006200	ENSDART00000087107	2	12	GCATGCACAAGCCAGAGGGTTTGCC	7	+	1880	4797	Inactive	Active	6	7
ENSDARG00000006200	ENSDART00000087107	2	12	GCATGCACAAGCCAGAGGGTTTG	5	+	1880	4797	Inactive	Active	6	8
ENSDARG00000006200	ENSDART00000087107	2	13	GCAGTCATCCGGAGGAGGAGGGC	5	+	2022	4797	Active	Active	9	9
ENSDARG00000006200	ENSDART00000087107	2	14	TCCAGCAGCTGATGAAGCAGGTGAC	7	+	2297	4797	Active	Active	9	9
ENSDARG00000006200	ENSDART00000087107	2	14	CACCACAGATGTTCCAGCAGCTGAT	7	+	2285	4797	Inactive	Active	4	8
ENSDARG00000006200	ENSDART00000087107	2	14	GGCGCCCTCAGCCGGGTCGAGGCA	6	+	2060	4797	Active	Active	9	9
ENSDARG00000006200	ENSDART00000087107	2	14	AGCCGCTAAAACACAGGAGCTGTT	6	+	2229	4797	Active	Active	6	7
ENSDARG00000006200	ENSDART00000087107	2	16	GACAGCTTAGAGTGCCTTTGCCGGC	7	+	2758	4797	Active	Active	7	2
ENSDARG00000006200	ENSDART00000087107	2	17	GTTTCATGCTTCAGGATGTTTTG	5	+	2897	4797	Active	Inactive	7	0
ENSDARG00000006200	ENSDART00000087107	2	17	GTTTCATGCTTCAGGATGTTTTGGA	7	+	2897	4797	Active	Inactive	7	7
ENSDARG00000006200	ENSDART00000087107	2	18	ATCAAAGTCCAACAGCAGCTGCT	5	+	3022	4797	Active	Active	4	9
ENSDARG00000006200	ENSDART00000087107	2	18	ACACTCTTCTGGGGGCCGCGGGA	5	+	3090	4797	Active	Active	9	9
ENSDARG00000006200	ENSDART00000087107	2	21	ACAGACAACCGTGACCGAGGAAGTC	7	+	3646	4797	Inactive	Active	6	9
ENSDARG00000006200	ENSDART00000087107	2	22	CAAACCAGCCATGAGCGAAGAAGAC	7	+	3708	4797	Inactive	Active	0	9
ENSDARG00000006200	ENSDART00000087107	2	22	AAACCAGCCATGAGCGAAGAAGAC	6	+	3709	4797	Inactive	Active	6	9
ENSDARG00000006200	ENSDART00000087107	2	24	TTCCCCACATTTGGCTTTATTTGGC	7	+	4007	4797	Inactive	Inactive	3	3
ENSDARG00000006200	ENSDART00000087107	2	24	CCCCCATGCTACAGGACGGTGGC	5	+	4043	4797	Active	Active	9	9
ENSDARG00000006200	ENSDART00000087107	2	24	CACCCCAGACTGCAGGAGATTCT	5	+	3955	4797	Active	Active	1	7
ENSDARG00000006200	ENSDART00000087107	2	26	AGAGTCACAAAAAAGCTGGAGCC	5	+	4169	4797	Inactive	Active	5	9
ENSDARG00000006200	ENSDART00000087107	2	27	AGCCCAGCAAGAAAGAGCTGACTGC	7	+	4304	4797	Active	Active	1	7
ENSDARG00000006200	ENSDART00000087107	2	29	TTAACCAGAGGGCAAAGCTGCTGCA	7	+	4520	4797	Inactive	Active	9	9
ENSDARG00000006200	ENSDART00000087107	2	29	GAACCCTTACCGTGTGGACGTGGAG	7	+	4491	4797	Inactive	Active	0	9
ENSDARG00000006200	ENSDART00000087107	2	30	AAAGACCCAGCGGAGCAGCAGGG	5	+	4708	4797	Inactive	Active	9	9
ENSDARG00000006200	ENSDART00000087107	2	30	CCCCTCAGATTTACTGCGCATGT	5	+	4620	4797	Active	Inactive	8	6
ENSDARG00000006200	ENSDART00000087107	2	30	AGCAAAGACCCAGCGGAGCAGCA	5	+	4705	4797	Active	Active	1	9
ENSDARG00000006200	ENSDART00000087110	2	5	GCCTCCTACACCTGTGATGATGAA	6	+	495	4842	Active	Active	9	9
ENSDARG00000006200	ENSDART00000087110	2	10	GCACCAGTCTGCCTTGTTGAAGAA	6	+	1477	4842	Active	Active	8	6
ENSDARG00000006200	ENSDART00000087110	2	10	CACCCCTGCACCAGTCTGCCTTG	5	+	1470	4842	Active	Inactive	9	6
ENSDARG00000006200	ENSDART00000087110	2	10	CCCTGCACCAGTCTGCCTTGTTG	5	+	1473	4842	Active	Inactive	9	5
ENSDARG00000006200	ENSDART00000087110	2	10	AGCAGCCTCAAGTCCAGCTGTTGTC	7	+	1164	4842	Active	Inactive	9	0
ENSDARG00000006200	ENSDART00000087110	2	10	GTCGCCTCCAGTGCGGTGGAGTC	5	+	1186	4842	Active	Active	9	4
ENSDARG00000006200	ENSDART00000087110	2	10	GTCGCCTCCAGTGCGGTGGAGTCT	6	+	1186	4842	Active	Active	9	6
ENSDARG00000006200	ENSDART00000087110	2	10	GTTGTCGCCTCCAGTGCGGTGGA	5	+	1183	4842	Active	Active	8	3
ENSDARG00000006200	ENSDART00000087110	2	10	AGAAACAACTATGCAAGGTTGGTAA	7	+	1497	4842	Inactive	Inactive	7	6
ENSDARG00000006200	ENSDART00000087110	2	10	GTTGTCGCCTCCAGTGCGGTGGAG	6	+	1183	4842	Active	Active	8	8
ENSDARG00000006200	ENSDART00000087110	2	12	AGAGACAGATGAAACATGGGAGGAA	7	+	1707	4842	Inactive	Active	8	4
ENSDARG00000006200	ENSDART00000087110	2	12	CCCCCAGCCCCACCAGTGGAAGAG	6	+	1687	4842	Active	Active	9	9
ENSDARG00000006200	ENSDART00000087110	2	12	GCCCCCAGCCCCACCAGTGGAAGAG	7	+	1686	4842	Active	Active	9	9
ENSDARG00000006200	ENSDART00000087110	2	12	GCCAGCTCCTGAGCCAGAGGTGGTT	7	+	1653	4842	Active	Active	9	8
ENSDARG00000006200	ENSDART00000087110	2	12	GTTTCAGCCAGAGGAGGAGAAGCC	6	+	1632	4842	Active	Active	3	9
ENSDARG00000006200	ENSDART00000087110	2	13	GCATGCACAAGCCAGAGGGTTTG	5	+	1892	4842	Inactive	Active	6	8
ENSDARG00000006200	ENSDART00000087110	2	13	TGCCACACATCAGTGATGTTGTC	5	+	1913	4842	Inactive	Active	2	5
ENSDARG00000006200	ENSDART00000087110	2	13	GCATGCACAAGCCAGAGGGTTTGCC	7	+	1892	4842	Inactive	Active	6	7
ENSDARG00000006200	ENSDART00000087110	2	14	GCAGTCATCCGGAGGAGGAGGGC	5	+	2034	4842	Active	Active	9	9
ENSDARG00000006200	ENSDART00000087110	2	15	TCCAGCAGCTGATGAAGCAGGTGAC	7	+	2309	4842	Active	Active	9	9
ENSDARG00000006200	ENSDART00000087110	2	15	GGCGCCCTCAGCCGGGTCGAGGCA	6	+	2072	4842	Active	Active	9	9
ENSDARG00000006200	ENSDART00000087110	2	15	CACCACAGATGTTCCAGCAGCTGAT	7	+	2297	4842	Inactive	Active	4	8
ENSDARG00000006200	ENSDART00000087110	2	15	AGCCGCTAAAACACAGGAGCTGTT	6	+	2241	4842	Active	Active	6	7
ENSDARG00000006200	ENSDART00000087110	2	17	GACAGCTTAGAGTGCCTTTGCCGGC	7	+	2770	4842	Active	Active	7	2
ENSDARG00000006200	ENSDART00000087110	2	18	GTTTCATGCTTCAGGATGTTTTGGA	7	+	2909	4842	Active	Inactive	7	7
ENSDARG00000006200	ENSDART00000087110	2	18	GTTTCATGCTTCAGGATGTTTTG	5	+	2909	4842	Active	Inactive	7	0
ENSDARG00000006200	ENSDART00000087110	2	19	ACACTCTTCTGGGGGCCGCGGGA	5	+	3102	4842	Active	Active	9	9
ENSDARG00000006200	ENSDART00000087110	2	19	ATCAAAGTCCAACAGCAGCTGCT	5	+	3034	4842	Active	Active	4	9
ENSDARG00000006200	ENSDART00000087110	2	22	ACAGACAACCGTGACCGAGGAAGTC	7	+	3658	4842	Inactive	Active	6	9
ENSDARG00000006200	ENSDART00000087110	2	22	AGAAGCAAAGAAACTGGTGAGAC	5	+	3694	4842	Inactive	Inactive	8	2
ENSDARG00000006200	ENSDART00000087110	2	23	AAACCAGCCATGAGCGAAGAAGAC	6	+	3754	4842	Inactive	Active	6	9
ENSDARG00000006200	ENSDART00000087110	2	23	CAAACCAGCCATGAGCGAAGAAGAC	7	+	3753	4842	Inactive	Active	0	9
ENSDARG00000006200	ENSDART00000087110	2	25	TTCCCCACATTTGGCTTTATTTGGC	7	+	4052	4842	Inactive	Inactive	3	3
ENSDARG00000006200	ENSDART00000087110	2	25	CCCCCATGCTACAGGACGGTGGC	5	+	4088	4842	Active	Active	9	9
ENSDARG00000006200	ENSDART00000087110	2	25	CACCCCAGACTGCAGGAGATTCT	5	+	4000	4842	Active	Active	1	7
ENSDARG00000006200	ENSDART00000087110	2	27	AGAGTCACAAAAAAGCTGGAGCC	5	+	4214	4842	Inactive	Active	5	9
ENSDARG00000006200	ENSDART00000087110	2	28	AGCCCAGCAAGAAAGAGCTGACTGC	7	+	4349	4842	Active	Active	1	7
ENSDARG00000006200	ENSDART00000087110	2	30	GAACCCTTACCGTGTGGACGTGGAG	7	+	4536	4842	Inactive	Active	0	9
ENSDARG00000006200	ENSDART00000087110	2	30	TTAACCAGAGGGCAAAGCTGCTGCA	7	+	4565	4842	Inactive	Active	9	9
ENSDARG00000006200	ENSDART00000087110	2	31	CCCCTCAGATTTACTGCGCATGT	5	+	4665	4842	Active	Inactive	8	6
ENSDARG00000006200	ENSDART00000087110	2	31	AAAGACCCAGCGGAGCAGCAGGG	5	+	4753	4842	Inactive	Active	9	9
ENSDARG00000006200	ENSDART00000087110	2	31	AGCAAAGACCCAGCGGAGCAGCA	5	+	4750	4842	Active	Active	1	9
ENSDARG00000006200	ENSDART00000087120	2	7	GCCTCCTACACCTGTGATGATGAA	6	+	576	4923	Active	Active	9	9
ENSDARG00000006200	ENSDART00000087120	2	12	GTTGTCGCCTCCAGTGCGGTGGA	5	+	1264	4923	Active	Active	8	3
ENSDARG00000006200	ENSDART00000087120	2	12	GCACCAGTCTGCCTTGTTGAAGAA	6	+	1558	4923	Active	Active	8	6
ENSDARG00000006200	ENSDART00000087120	2	12	GTTGTCGCCTCCAGTGCGGTGGAG	6	+	1264	4923	Active	Active	8	8
ENSDARG00000006200	ENSDART00000087120	2	12	CCCTGCACCAGTCTGCCTTGTTG	5	+	1554	4923	Active	Inactive	9	5
ENSDARG00000006200	ENSDART00000087120	2	12	GTCGCCTCCAGTGCGGTGGAGTC	5	+	1267	4923	Active	Active	9	4
ENSDARG00000006200	ENSDART00000087120	2	12	CACCCCTGCACCAGTCTGCCTTG	5	+	1551	4923	Active	Inactive	9	6
ENSDARG00000006200	ENSDART00000087120	2	12	AGCAGCCTCAAGTCCAGCTGTTGTC	7	+	1245	4923	Active	Inactive	9	0
ENSDARG00000006200	ENSDART00000087120	2	12	AGAAACAACTATGCAAGGTTGGTAA	7	+	1578	4923	Inactive	Inactive	7	6
ENSDARG00000006200	ENSDART00000087120	2	12	GTCGCCTCCAGTGCGGTGGAGTCT	6	+	1267	4923	Active	Active	9	6
ENSDARG00000006200	ENSDART00000087120	2	14	AGAGACAGATGAAACATGGGAGGAA	7	+	1788	4923	Inactive	Active	8	4
ENSDARG00000006200	ENSDART00000087120	2	14	GCCCCCAGCCCCACCAGTGGAAGAG	7	+	1767	4923	Active	Active	9	9
ENSDARG00000006200	ENSDART00000087120	2	14	GCCAGCTCCTGAGCCAGAGGTGGTT	7	+	1734	4923	Active	Active	9	8
ENSDARG00000006200	ENSDART00000087120	2	14	GTTTCAGCCAGAGGAGGAGAAGCC	6	+	1713	4923	Active	Active	3	9
ENSDARG00000006200	ENSDART00000087120	2	14	CCCCCAGCCCCACCAGTGGAAGAG	6	+	1768	4923	Active	Active	9	9
ENSDARG00000006200	ENSDART00000087120	2	15	GCATGCACAAGCCAGAGGGTTTG	5	+	1973	4923	Inactive	Active	6	8
ENSDARG00000006200	ENSDART00000087120	2	15	GCATGCACAAGCCAGAGGGTTTGCC	7	+	1973	4923	Inactive	Active	6	7
ENSDARG00000006200	ENSDART00000087120	2	15	TGCCACACATCAGTGATGTTGTC	5	+	1994	4923	Inactive	Active	2	5
ENSDARG00000006200	ENSDART00000087120	2	16	GCAGTCATCCGGAGGAGGAGGGC	5	+	2115	4923	Active	Active	9	9
ENSDARG00000006200	ENSDART00000087120	2	17	TCCAGCAGCTGATGAAGCAGGTGAC	7	+	2390	4923	Active	Active	9	9
ENSDARG00000006200	ENSDART00000087120	2	17	CACCACAGATGTTCCAGCAGCTGAT	7	+	2378	4923	Inactive	Active	4	8
ENSDARG00000006200	ENSDART00000087120	2	17	GGCGCCCTCAGCCGGGTCGAGGCA	6	+	2153	4923	Active	Active	9	9
ENSDARG00000006200	ENSDART00000087120	2	17	AGCCGCTAAAACACAGGAGCTGTT	6	+	2322	4923	Active	Active	6	7
ENSDARG00000006200	ENSDART00000087120	2	19	GACAGCTTAGAGTGCCTTTGCCGGC	7	+	2851	4923	Active	Active	7	2
ENSDARG00000006200	ENSDART00000087120	2	20	GTTTCATGCTTCAGGATGTTTTGGA	7	+	2990	4923	Active	Inactive	7	7
ENSDARG00000006200	ENSDART00000087120	2	20	GTTTCATGCTTCAGGATGTTTTG	5	+	2990	4923	Active	Inactive	7	0
ENSDARG00000006200	ENSDART00000087120	2	21	ATCAAAGTCCAACAGCAGCTGCT	5	+	3115	4923	Active	Active	4	9
ENSDARG00000006200	ENSDART00000087120	2	21	ACACTCTTCTGGGGGCCGCGGGA	5	+	3183	4923	Active	Active	9	9
ENSDARG00000006200	ENSDART00000087120	2	24	ACAGACAACCGTGACCGAGGAAGTC	7	+	3739	4923	Inactive	Active	6	9
ENSDARG00000006200	ENSDART00000087120	2	24	AGAAGCAAAGAAACTGGTGAGAC	5	+	3775	4923	Inactive	Inactive	8	2
ENSDARG00000006200	ENSDART00000087120	2	25	CAAACCAGCCATGAGCGAAGAAGAC	7	+	3834	4923	Inactive	Active	0	9
ENSDARG00000006200	ENSDART00000087120	2	25	AAACCAGCCATGAGCGAAGAAGAC	6	+	3835	4923	Inactive	Active	6	9
ENSDARG00000006200	ENSDART00000087120	2	27	TTCCCCACATTTGGCTTTATTTGGC	7	+	4133	4923	Inactive	Inactive	3	3
ENSDARG00000006200	ENSDART00000087120	2	27	CCCCCATGCTACAGGACGGTGGC	5	+	4169	4923	Active	Active	9	9
ENSDARG00000006200	ENSDART00000087120	2	27	CACCCCAGACTGCAGGAGATTCT	5	+	4081	4923	Active	Active	1	7
ENSDARG00000006200	ENSDART00000087120	2	29	AGAGTCACAAAAAAGCTGGAGCC	5	+	4295	4923	Inactive	Active	5	9
ENSDARG00000006200	ENSDART00000087120	2	30	AGCCCAGCAAGAAAGAGCTGACTGC	7	+	4430	4923	Active	Active	1	7
ENSDARG00000006200	ENSDART00000087120	2	32	GAACCCTTACCGTGTGGACGTGGAG	7	+	4617	4923	Inactive	Active	0	9
ENSDARG00000006200	ENSDART00000087120	2	32	TTAACCAGAGGGCAAAGCTGCTGCA	7	+	4646	4923	Inactive	Active	9	9
ENSDARG00000006200	ENSDART00000087120	2	33	CCCCTCAGATTTACTGCGCATGT	5	+	4746	4923	Active	Inactive	8	6
ENSDARG00000006200	ENSDART00000087120	2	33	AAAGACCCAGCGGAGCAGCAGGG	5	+	4834	4923	Inactive	Active	9	9
ENSDARG00000006200	ENSDART00000087120	2	33	AGCAAAGACCCAGCGGAGCAGCA	5	+	4831	4923	Active	Active	1	9
ENSDARG00000006370	ENSDART00000019029	2	4	TTATGCAAAGAAGACTAAGAATAC	6	+	336	1389	Inactive	Active	9	3
ENSDARG00000006370	ENSDART00000019029	2	6	GAATACAGATTTGCCTGGGTGGAG	6	+	580	1389	Inactive	Inactive	9	0
ENSDARG00000006370	ENSDART00000019029	2	7	GCATTCAGCCCGCAGCTCTGCGAAC	7	+	694	1389	Active	Inactive	6	3
ENSDARG00000006370	ENSDART00000019029	2	7	TGCAGCATCACGGCAGTGCTGAGCA	7	+	616	1389	Active	Active	9	2
ENSDARG00000006370	ENSDART00000019029	2	8	AGACTCGTCAGGAGTATGCGCTTGC	7	+	842	1389	Active	Inactive	9	5
ENSDARG00000006370	ENSDART00000019029	2	8	ACCAGCAGAAATACGATGATGAG	5	+	908	1389	Active	Active	1	9
ENSDARG00000006370	ENSDART00000019029	2	8	AAATTCCTCCTGGAAAGACTGGGAG	7	+	949	1389	Active	Active	6	9
ENSDARG00000006370	ENSDART00000019029	2	9	CAAGTCAGAGAAGTTCTGGAGGG	5	+	1053	1389	Inactive	Active	5	7
ENSDARG00000006370	ENSDART00000019029	2	10	GCCGTCGCAGCTCACGACGTGGGG	6	+	1165	1389	Active	Active	7	9
ENSDARG00000006370	ENSDART00000019029	2	12	GCAGACGACTCCGGCTGTGGCTGCA	7	+	1368	1389	Inactive	Active	2	9
ENSDARG00000006370	ENSDART00000019029	2	12	GCAGACGACTCCGGCTGTGGCTGC	6	+	1368	1389	Inactive	Inactive	2	6
ENSDARG00000006370	ENSDART00000099043	2	4	TTATGCAAAGAAGACTAAGAATAC	6	+	336	1443	Inactive	Active	9	3
ENSDARG00000006370	ENSDART00000099043	2	7	GAATACAGATTTGCCTGGGTGGAG	6	+	634	1443	Inactive	Inactive	9	0
ENSDARG00000006370	ENSDART00000099043	2	8	GCATTCAGCCCGCAGCTCTGCGAAC	7	+	748	1443	Active	Inactive	6	3
ENSDARG00000006370	ENSDART00000099043	2	8	TGCAGCATCACGGCAGTGCTGAGCA	7	+	670	1443	Active	Active	9	2
ENSDARG00000006370	ENSDART00000099043	2	9	AAATTCCTCCTGGAAAGACTGGGAG	7	+	1003	1443	Active	Active	6	9
ENSDARG00000006370	ENSDART00000099043	2	9	ACCAGCAGAAATACGATGATGAG	5	+	962	1443	Active	Active	1	9
ENSDARG00000006370	ENSDART00000099043	2	9	AGACTCGTCAGGAGTATGCGCTTGC	7	+	896	1443	Active	Inactive	9	5
ENSDARG00000006370	ENSDART00000099043	2	10	CAAGTCAGAGAAGTTCTGGAGGG	5	+	1107	1443	Inactive	Active	5	7
ENSDARG00000006370	ENSDART00000099043	2	11	GCCGTCGCAGCTCACGACGTGGGG	6	+	1219	1443	Active	Active	7	9
ENSDARG00000006370	ENSDART00000099043	2	13	GCAGACGACTCCGGCTGTGGCTGCA	7	+	1422	1443	Inactive	Active	2	9
ENSDARG00000006370	ENSDART00000099043	2	13	GCAGACGACTCCGGCTGTGGCTGC	6	+	1422	1443	Inactive	Inactive	2	6
ENSDARG00000006560	ENSDART00000019733	2	1	TACAACCGCGATGAGGACGCCGCT	6	+	175	1266	Active	Active	4	9
ENSDARG00000006560	ENSDART00000019733	2	1	GACTACAACCGCGATGAGGACGCC	6	+	172	1266	Inactive	Active	3	9
ENSDARG00000006560	ENSDART00000019733	2	2	AAACCAGACCCTCCGACGTGGAA	5	+	250	1266	Inactive	Active	7	8
ENSDARG00000006560	ENSDART00000019733	2	2	CAAACCAGACCCTCCGACGTGGAA	6	+	249	1266	Inactive	Active	8	8
ENSDARG00000006560	ENSDART00000019733	2	3	TTACCCAGCTCTACAGCCGCAGGT	6	+	465	1266	Inactive	Active	1	9
ENSDARG00000006560	ENSDART00000019733	2	7	ACCACCAGCAGTCCTGAAGGCTGT	6	+	748	1266	Active	Active	8	9
ENSDARG00000006560	ENSDART00000019733	2	8	GCAGTCGCAGCGGCGCGGTGCAGAG	7	+	825	1266	Inactive	Active	1	8
ENSDARG00000006560	ENSDART00000019733	2	8	AAACTCCCCAACGTGCTGGAGCG	5	+	850	1266	Active	Active	0	9
ENSDARG00000006560	ENSDART00000019733	2	8	AGAAACTCCCCAACGTGCTGGAGCG	7	+	848	1266	Inactive	Active	0	9
ENSDARG00000006560	ENSDART00000023262	2	1	TACAACCGCGATGAGGACGCCGCT	6	+	151	1122	Active	Active	4	9
ENSDARG00000006560	ENSDART00000023262	2	1	GACTACAACCGCGATGAGGACGCC	6	+	148	1122	Inactive	Active	3	9
ENSDARG00000006560	ENSDART00000023262	2	2	CAAACCAGACCCTCCGACGTGGAA	6	+	225	1122	Inactive	Active	8	8
ENSDARG00000006560	ENSDART00000023262	2	2	AAACCAGACCCTCCGACGTGGAA	5	+	226	1122	Inactive	Active	7	8
ENSDARG00000006560	ENSDART00000023262	2	4	GACCACAAAACCAATGTGAAGTT	5	+	416	1122	Inactive	Inactive	8	5
ENSDARG00000006560	ENSDART00000023262	2	6	TTACCCAGCTCTACAGCCGCAGGT	6	+	537	1122	Inactive	Active	1	9
ENSDARG00000006560	ENSDART00000023262	2	11	AGAAACTCCCCAACGTGCTGGAGCG	7	+	932	1122	Inactive	Active	0	9
ENSDARG00000006560	ENSDART00000023262	2	11	ACCACCAGCAGTCCTGAAGGCTGT	6	+	778	1122	Active	Active	8	9
ENSDARG00000006560	ENSDART00000023262	2	11	AAACTCCCCAACGTGCTGGAGCG	5	+	934	1122	Active	Active	0	9
ENSDARG00000006560	ENSDART00000023262	2	11	GCAGTCGCAGCGGCGCGGTGCAGAG	7	+	909	1122	Inactive	Active	1	8
ENSDARG00000006568	ENSDART00000007068	2	2	AGAGACGGCGCTGAAGGCTGGGGAG	7	+	108	696	Active	Active	0	9
ENSDARG00000006568	ENSDART00000007068	2	2	AGAGACGGCGCTGAAGGCTGGGGA	6	+	108	696	Active	Active	0	8
ENSDARG00000006568	ENSDART00000007068	2	3	AACTGCTCCTACAACTGTGGCTCT	6	+	286	696	Active	Inactive	7	7
ENSDARG00000006568	ENSDART00000007068	2	3	TCCTACAACTGTGGCTCTGACTGC	6	+	292	696	Active	Inactive	3	2
ENSDARG00000006568	ENSDART00000007068	2	4	CAATACCTCTCCATACTGTGTGAAC	7	+	661	696	Active	Inactive	5	8
ENSDARG00000006677	ENSDART00000024967	2	2	GTCTCCAGCATGGTGAGCAGGTTTC	7	-	299	1986	Active	Active	7	1
ENSDARG00000006677	ENSDART00000024967	2	4	TCCCCAGACGACTCTGTCGACGGG	6	-	521	1986	Active	Active	8	9
ENSDARG00000006677	ENSDART00000024967	2	4	TTACTCCACACCTCAGATGTGGCC	6	-	480	1986	Active	Active	2	9
ENSDARG00000006677	ENSDART00000024967	2	4	TTCCCCAGACGACTCTGTCGACGGG	7	-	521	1986	Inactive	Active	1	9
ENSDARG00000006677	ENSDART00000024967	2	4	CTCGTCTTCTTCCCCAGACGACTCT	7	-	530	1986	Active	Active	9	9
ENSDARG00000006677	ENSDART00000024967	2	4	CACAGCGTCCCGGCCGCGTGAGCA	6	-	555	1986	Active	Active	9	9
ENSDARG00000006677	ENSDART00000024967	2	4	TTCTTCCCCAGACGACTCTGTCGAC	7	-	524	1986	Active	Inactive	9	6
ENSDARG00000006677	ENSDART00000024967	2	4	TACTCCACACCTCAGATGTGGCC	5	-	480	1986	Inactive	Active	5	9
ENSDARG00000006677	ENSDART00000024967	2	8	TTCGACTGCCGAATTTGTGGTAGTT	7	-	1165	1986	Active	Inactive	7	1
ENSDARG00000006677	ENSDART00000024967	2	8	TACAGCTCCTCCTCAGTGCTTGGAG	7	-	1298	1986	Active	Inactive	8	5
ENSDARG00000006677	ENSDART00000024967	2	8	GAAGACATCTGCGAAGAAGCATCT	6	-	1248	1986	Inactive	Active	2	9
ENSDARG00000006677	ENSDART00000024967	2	8	CTCCTCCTCAGTGCTTGGAGCTGAT	7	-	1293	1986	Active	Active	9	8
ENSDARG00000006677	ENSDART00000024967	2	10	TCCGTCAAACCGTCGCGGTCGTA	5	-	1822	1986	Active	Active	4	6
ENSDARG00000006677	ENSDART00000024967	2	10	TGCCGCACCAGCTCCAGGTGACTCT	7	-	1718	1986	Active	Active	9	5
ENSDARG00000006677	ENSDART00000024967	2	10	GTTTGCACCCACGTTCTGCCGCA	5	-	1736	1986	Active	Active	4	6
ENSDARG00000006677	ENSDART00000024967	2	10	TTCTCCGTCAAACCGTCGCGGTC	5	-	1825	1986	Active	Active	9	6
ENSDARG00000006677	ENSDART00000024967	2	10	CAAACCGTCGCGGTCGTAGTCGTG	6	-	1816	1986	Active	Active	7	7
ENSDARG00000006705	ENSDART00000002639	2	7	TTCTTCACAGTGCTGTTGTGGTTTT	7	-	941	1035	Inactive	Inactive	1	9
ENSDARG00000006705	ENSDART00000002639	2	7	TTCTTCACAGTGCTGTTGTGGTT	5	-	943	1035	Inactive	Inactive	1	5
ENSDARG00000006705	ENSDART00000089357	2	6	TTCTTCACAGTGCTGTTGTGGTTTT	7	-	926	2910	Inactive	Inactive	1	9
ENSDARG00000006705	ENSDART00000089357	2	6	TTCTTCACAGTGCTGTTGTGGTT	5	-	928	2910	Inactive	Inactive	1	5
ENSDARG00000006705	ENSDART00000089357	2	9	AAAGGCACATTCCGTGCCGCTGGT	6	-	1364	2910	Inactive	Active	9	9
ENSDARG00000006705	ENSDART00000089357	2	10	ATCTTCTTCTGCCTTTGGAGTTTAG	7	-	1454	2910	Active	Inactive	9	0
ENSDARG00000006705	ENSDART00000089357	2	10	TTCTTCTGCCTTTGGAGTTTAGTTC	7	-	1451	2910	Active	Inactive	9	6
ENSDARG00000006705	ENSDART00000089357	2	10	AAAATCTTCTTCTGCCTTTGGAGTT	7	-	1457	2910	Active	Inactive	7	8
ENSDARG00000006705	ENSDART00000089357	2	10	GAAAAAATCTTCTTCTGCCTTTGGA	7	-	1460	2910	Inactive	Active	6	6
ENSDARG00000006705	ENSDART00000089357	2	11	CAAACCTCCTCAGTGCAGGGGTT	5	-	1626	2910	Active	Active	4	8
ENSDARG00000006705	ENSDART00000089357	2	20	TACCAACCCTTCTCATGATGGAGAT	7	-	2620	2910	Active	Active	1	8
ENSDARG00000006705	ENSDART00000089357	2	20	CAACCCTTCTCATGATGGAGATGGC	7	-	2617	2910	Active	Active	9	9
ENSDARG00000006705	ENSDART00000089357	2	21	TTCAGCAGCTCCAAGCCGTCTCT	5	-	2657	2910	Active	Active	7	0
ENSDARG00000006705	ENSDART00000089357	2	21	CTCCAAGCCGTCTCTCTGGATTC	5	-	2649	2910	Active	Inactive	5	9
ENSDARG00000006818	ENSDART00000014568	2	1	TTATTCTGCCTGACTCTGTGTTGTA	7	-	31	1206	Active	Inactive	6	8
ENSDARG00000006818	ENSDART00000014568	2	1	TTATTCTGCCTGACTCTGTGTTG	5	-	33	1206	Active	Inactive	6	9
ENSDARG00000006818	ENSDART00000014568	2	6	AGAGCCAGCGTTTAGCCTTTGAG	5	-	636	1206	Active	Active	4	4
ENSDARG00000006818	ENSDART00000014568	2	7	GGCCCAAACATCCAGTATGAGAC	5	-	768	1206	Active	Active	8	7
ENSDARG00000006818	ENSDART00000014568	2	8	AGCCCATAATGACCATCTTTGGCA	6	-	897	1206	Active	Inactive	3	3
ENSDARG00000006818	ENSDART00000014568	2	8	AGACCCACAACTTCATAAGCAGAC	6	-	936	1206	Inactive	Active	7	8
ENSDARG00000006818	ENSDART00000014568	2	9	GTCCTCACCTTTGTGCCGTAGAG	5	-	1042	1206	Active	Active	8	7
ENSDARG00000006862	ENSDART00000026800	2	1	AAATGCAGCCGGACGAGACGCAGTA	7	+	8	2151	Inactive	Active	5	9
ENSDARG00000006862	ENSDART00000026800	2	3	TCCATCTAAGCTGAAAGAGGTGGAA	7	+	255	2151	Active	Active	7	9
ENSDARG00000006862	ENSDART00000026800	2	3	AACTCATTCATCCATCTAAGCTGAA	7	+	245	2151	Active	Active	9	8
ENSDARG00000006862	ENSDART00000026800	2	8	CCCGACAACCATAGTTTGAGGAA	5	+	766	2151	Active	Inactive	7	2
ENSDARG00000006862	ENSDART00000026800	2	8	GACCCCGACAACCATAGTTTGAGGA	7	+	763	2151	Active	Active	6	6
ENSDARG00000006862	ENSDART00000026800	2	11	AAATCCAAATCCATGTTTGCGTAC	6	+	1255	2151	Inactive	Inactive	9	9
ENSDARG00000006862	ENSDART00000026800	2	12	TTCTGCATCAACCTGGCTGCTAAC	6	+	1354	2151	Active	Active	9	5
ENSDARG00000006862	ENSDART00000026800	2	13	CACTGCTAATGAAAATGATTAGGAA	7	+	1454	2151	Active	Active	4	9
ENSDARG00000006862	ENSDART00000026800	2	15	GTTTCAGGCTCAGCAGAGGATGAT	6	+	1678	2151	Active	Active	5	9
ENSDARG00000006862	ENSDART00000026800	2	16	GTTTGCAGCCCAGCAGGAGGACGAT	7	+	1803	2151	Active	Active	6	9
ENSDARG00000006862	ENSDART00000026800	2	16	AGCCCAGCAGGAGGACGATGAGTTT	7	+	1809	2151	Active	Active	1	3
ENSDARG00000006862	ENSDART00000026800	2	16	TGCAGCCCAGCAGGAGGACGATGAG	7	+	1806	2151	Active	Active	7	9
ENSDARG00000006862	ENSDART00000026800	2	18	GCAGACAGATGGAGGACGGCGAG	5	+	2078	2151	Inactive	Active	8	9
ENSDARG00000006894	ENSDART00000009326	2	1	GTTTACTCCGTGGTGTTTGTTGTT	6	+	190	1131	Active	Inactive	4	9
ENSDARG00000006894	ENSDART00000009326	2	1	AACTTCACATGGCAATCTGCCGTC	6	+	82	1131	Inactive	Inactive	5	1
ENSDARG00000006894	ENSDART00000009326	2	1	GACAGCAACGTGGTGCAGATTTT	5	+	13	1131	Active	Active	3	2
ENSDARG00000006894	ENSDART00000009326	2	2	GCACTCAGACGAACAATGGTAGGGA	7	+	590	1131	Inactive	Active	2	6
ENSDARG00000006894	ENSDART00000009326	2	2	CACTCAGACGAACAATGGTAGGGA	6	+	591	1131	Active	Active	6	6
ENSDARG00000006894	ENSDART00000009326	2	2	AACATCCTCATCTGGGTGCTGTC	5	+	532	1131	Active	Active	9	5
ENSDARG00000006894	ENSDART00000009326	2	3	GACCACATCGGTCATGGCTGCCTAC	7	+	903	1131	Active	Active	7	0
ENSDARG00000006894	ENSDART00000009326	2	3	CACGACAGAGTGTGCTCTGCAGTT	6	+	609	1131	Inactive	Inactive	4	5
ENSDARG00000006894	ENSDART00000009326	2	3	GCAGGCGACGGGCGTGGGGTTAG	5	+	1042	1131	Active	Inactive	5	6
ENSDARG00000006894	ENSDART00000009326	2	3	GCATCACTCGATTGGTTCTGGTTGT	7	+	800	1131	Active	Inactive	8	8
ENSDARG00000006894	ENSDART00000091353	2	2	GTTTACTCCGTGGTGTTTGTTGTT	6	+	97	978	Active	Inactive	4	9
ENSDARG00000006894	ENSDART00000091353	2	3	AACATCCTCATCTGGGTGCTGTC	5	+	439	978	Active	Active	9	5
ENSDARG00000006894	ENSDART00000091353	2	3	CACTCAGACGAACAATGGTAGGGA	6	+	498	978	Active	Active	6	6
ENSDARG00000006894	ENSDART00000091353	2	3	GCACTCAGACGAACAATGGTAGGGA	7	+	497	978	Inactive	Active	2	6
ENSDARG00000006894	ENSDART00000091353	2	4	CACGACAGAGTGTGCTCTGCAGTT	6	+	516	978	Inactive	Inactive	4	5
ENSDARG00000006894	ENSDART00000091353	2	4	GCATCACTCGATTGGTTCTGGTTGT	7	+	707	978	Active	Inactive	8	8
ENSDARG00000006894	ENSDART00000091353	2	4	GACCACATCGGTCATGGCTGCCTAC	7	+	810	978	Active	Active	7	0
ENSDARG00000006925	ENSDART00000057485	2	2	ACATCATCCTCACTGCAGTCGGG	5	-	226	1377	Active	Active	2	9
ENSDARG00000006925	ENSDART00000057485	2	2	GACATCATCCTCACTGCAGTCGGG	6	-	226	1377	Active	Active	9	9
ENSDARG00000006925	ENSDART00000057485	2	4	GTCGTCAACACTTTGAGCTGCAGCA	7	-	462	1377	Active	Active	7	9
ENSDARG00000006925	ENSDART00000057485	2	5	TCCATCATCCAAACGAGTCGCTGCA	7	-	648	1377	Active	Active	9	9
ENSDARG00000006925	ENSDART00000057485	2	8	GTCTCCAGAAACTCAGGAGGACGAT	7	-	1118	1377	Inactive	Active	2	9
ENSDARG00000006925	ENSDART00000057485	2	8	AGAGACCACACTGTCGCTGGTTCT	6	-	1158	1377	Inactive	Active	1	1
ENSDARG00000006925	ENSDART00000057485	2	9	AACAGCGCATAAAATCGCAGCATTC	7	-	1276	1377	Inactive	Active	5	3
ENSDARG00000006925	ENSDART00000057488	2	1	TCCATCATCCAAACGAGTCGCTGCA	7	-	63	801	Active	Active	9	9
ENSDARG00000006925	ENSDART00000057488	2	4	CACATCATCACATAAAGGAGTAGCC	7	-	599	801	Active	Active	9	9
ENSDARG00000006925	ENSDART00000099653	2	3	TCCATCATCCAAACGAGTCGCTGCA	7	-	129	816	Active	Active	9	9
ENSDARG00000006925	ENSDART00000099653	2	6	CACATCATCACATAAAGGAGTAGCC	7	-	623	816	Active	Active	9	9
ENSDARG00000007241	ENSDART00000005143	2	1	TTCTCCGCAGCGGCTAAGCTGGA	5	+	361	1188	Inactive	Active	2	9
ENSDARG00000007241	ENSDART00000005143	2	1	TCCGCCAAACAGTGGGAGTAGCA	5	+	609	1188	Active	Active	1	9
ENSDARG00000007241	ENSDART00000005143	2	1	TACTCCGCCAAACAGTGGGAGTAG	6	+	606	1188	Active	Inactive	6	1
ENSDARG00000007241	ENSDART00000005143	2	1	TACTCCGCCAAACAGTGGGAGTA	5	+	606	1188	Active	Active	6	6
ENSDARG00000007241	ENSDART00000005143	2	1	GCACTCACCATGCCGCTGAATTC	5	+	1	1188	Active	Inactive	5	1
ENSDARG00000007241	ENSDART00000005143	2	1	CTCCGCAGCGGCTAAGCTGGAGAA	6	+	363	1188	Active	Active	9	6
ENSDARG00000007241	ENSDART00000005143	2	1	CGCCAAACAGTGGGAGTAGCAGCA	6	+	611	1188	Inactive	Active	0	9
ENSDARG00000007241	ENSDART00000005143	2	1	CGCAGCGGCTAAGCTGGAGAAGGT	6	+	366	1188	Active	Active	9	9
ENSDARG00000007241	ENSDART00000005143	2	1	CAAACCCGCGCCCACGCCGGCTTC	6	+	564	1188	Active	Active	4	0
ENSDARG00000007241	ENSDART00000005143	2	1	AGCGGCTAAGCTGGAGAAGGTGGT	6	+	369	1188	Active	Active	6	9
ENSDARG00000007241	ENSDART00000005143	2	1	AACCACAGCATTATTTGTGACGCG	6	+	280	1188	Inactive	Active	1	8
ENSDARG00000007241	ENSDART00000005143	2	2	GCAGCCTGCAGTCAAGCGGATTAA	6	+	837	1188	Active	Active	8	4
ENSDARG00000007320	ENSDART00000019149	2	3	AGCTTCAGCTCTCTTGAAGATGAG	6	-	166	756	Active	Active	9	9
ENSDARG00000007320	ENSDART00000019149	2	5	TGCCAAATCCACGCTTGTAGATGAG	7	-	478	756	Active	Active	9	9
ENSDARG00000007320	ENSDART00000019149	2	5	GCCAAATCCACGCTTGTAGATGAG	6	-	478	756	Active	Active	7	9
ENSDARG00000007320	ENSDART00000019149	2	6	TCCCTCCACAAAGTGAGTGGTCT	5	-	689	756	Active	Active	9	8
ENSDARG00000007320	ENSDART00000019149	2	6	TCCCTCCACAAAGTGAGTGGTCTTC	7	-	687	756	Active	Inactive	9	6
ENSDARG00000007320	ENSDART00000019149	2	6	CCCTCCACAAAGTGAGTGGTCTTC	6	-	687	756	Active	Inactive	5	6
ENSDARG00000007425	ENSDART00000002281	2	1	CTCCTCATCCTCTCTCTGAGTTT	5	-	41	978	Active	Inactive	9	8
ENSDARG00000007425	ENSDART00000002281	2	4	TTAGTCAGAATAGCTTTGCCTGC	5	-	676	978	Inactive	Inactive	7	7
ENSDARG00000007425	ENSDART00000002281	2	4	TGCCACTTCTCTGATTTTAGCAGCA	7	-	876	978	Active	Active	9	7
ENSDARG00000007425	ENSDART00000002281	2	4	TACACCTCCCACAGCGCTGGTGGA	6	-	325	978	Active	Active	8	8
ENSDARG00000007425	ENSDART00000002281	2	4	CTACACCTCCCACAGCGCTGGTGGA	7	-	325	978	Active	Active	6	8
ENSDARG00000007425	ENSDART00000002281	2	4	CACCTCCCACAGCGCTGGTGGAGCC	7	-	322	978	Active	Active	6	9
ENSDARG00000007425	ENSDART00000002281	2	4	ACCTCCCACAGCGCTGGTGGAGCC	6	-	322	978	Active	Active	8	9
ENSDARG00000007553	ENSDART00000018501	2	1	GCCTTCTGCGGTGCCCTCTTTGGAA	7	+	430	1500	Active	Inactive	9	8
ENSDARG00000007553	ENSDART00000018501	2	1	GTACTCTTCGCACCGCTGGAAAC	5	+	287	1500	Active	Active	9	5
ENSDARG00000007553	ENSDART00000018501	2	1	GTTTACACAGGCGCTGGGTATTT	5	+	383	1500	Inactive	Inactive	8	9
ENSDARG00000007553	ENSDART00000018501	2	1	TACACCATCCTCCTCTTTGTTTTT	6	+	694	1500	Active	Inactive	8	9
ENSDARG00000007553	ENSDART00000018501	2	1	TTAGCCGACGCAAAGCTGGAGCT	5	+	536	1500	Inactive	Active	2	8
ENSDARG00000007553	ENSDART00000018501	2	1	TTCATCCCACTAGGCATTATAGGCA	7	+	724	1500	Active	Active	2	7
ENSDARG00000007553	ENSDART00000018501	2	1	GCCGACGCAAAGCTGGAGCTGTG	5	+	539	1500	Inactive	Active	0	9
ENSDARG00000007553	ENSDART00000018501	2	1	GCATGCAGAACGAATGGAAGATGGC	7	+	839	1500	Inactive	Active	5	9
ENSDARG00000007553	ENSDART00000018501	2	1	GACATCAACTGCACCGCAGGCTTT	6	+	55	1500	Active	Active	4	1
ENSDARG00000007553	ENSDART00000018501	2	1	CTCTACTCCCTGGGTTGGAGCCTTC	7	+	577	1500	Active	Active	8	3
ENSDARG00000007553	ENSDART00000018501	2	1	ATCTGCTCCATGATGACTTTGAC	5	+	454	1500	Active	Active	8	6
ENSDARG00000007553	ENSDART00000018501	2	1	ATCCTCCTCTTTGTTTTTGTATTC	6	+	700	1500	Active	Inactive	9	9
ENSDARG00000007553	ENSDART00000018501	2	1	ACCATCCTCCTCTTTGTTTTTGTA	6	+	697	1500	Active	Inactive	9	6
ENSDARG00000007553	ENSDART00000018501	2	1	ACACCATCCTCCTCTTTGTTTTT	5	+	695	1500	Active	Inactive	4	9
ENSDARG00000007553	ENSDART00000018501	2	1	AAACAATCCGAGCAGCGGGGAAGGA	7	+	770	1500	Inactive	Active	8	9
ENSDARG00000007663	ENSDART00000027689	2	2	TGCTCAAACTGTTCATCTTTTGTC	6	-	108	2352	Active	Inactive	7	9
ENSDARG00000007663	ENSDART00000027689	2	3	GCCTTCATCTCCCTCTGTAGCCTAG	7	-	170	2352	Active	Active	9	6
ENSDARG00000007663	ENSDART00000027689	2	5	AACGACACCTTGAGATCTGGGAAC	6	-	390	2352	Inactive	Inactive	2	3
ENSDARG00000007663	ENSDART00000027689	2	5	AGAGTCCACCAGTTTCTGATGGA	5	-	335	2352	Active	Active	6	5
ENSDARG00000007663	ENSDART00000027689	2	6	TTCTCATTCCTCATGGTTGAAGTC	6	-	477	2352	Active	Active	9	5
ENSDARG00000007663	ENSDART00000027689	2	7	CACCTATCCCAAAGTGTGGGCAGCT	7	-	578	2352	Active	Active	9	6
ENSDARG00000007663	ENSDART00000027689	2	7	CAAAAACCCTCTGGGCCTTTTTC	5	-	528	2352	Inactive	Inactive	6	8
ENSDARG00000007663	ENSDART00000027689	2	7	ATCAAAAACCCTCTGGGCCTTTTTC	7	-	528	2352	Inactive	Inactive	7	8
ENSDARG00000007663	ENSDART00000027689	2	10	CTCATCGTCAGGCGGGGAGGGAGTC	7	-	786	2352	Active	Active	9	9
ENSDARG00000007663	ENSDART00000027689	2	15	ATCCGCTGCAGGTTGAGTATTTGCA	7	-	1248	2352	Active	Active	9	6
ENSDARG00000007663	ENSDART00000027689	2	15	TGCCCATCCGCTGCAGGTTGAGTA	6	-	1254	2352	Active	Active	9	1
ENSDARG00000007663	ENSDART00000027689	2	15	AGATTCATCTGTAACCGTAGTGGCA	7	-	1224	2352	Active	Active	8	8
ENSDARG00000007663	ENSDART00000027689	2	16	AAAGTCAGCCATAAATGTTGGGAC	6	-	1360	2352	Inactive	Inactive	2	5
ENSDARG00000007663	ENSDART00000027689	2	17	TCCACCCTCAGGTTCTGAGGCTGGA	7	-	1452	2352	Active	Active	9	9
ENSDARG00000007663	ENSDART00000027689	2	17	TTCAGCTACATCACCCTCTGGGGCC	7	-	1410	2352	Active	Active	8	6
ENSDARG00000007663	ENSDART00000027689	2	17	GTTATCTCCTCAGGTTGTGTGTCT	6	-	1503	2352	Active	Inactive	8	9
ENSDARG00000007663	ENSDART00000027689	2	17	CTCTCCACCCTCAGGTTCTGAGGCT	7	-	1455	2352	Active	Active	8	6
ENSDARG00000007663	ENSDART00000027689	2	22	GGCTCAACATTATCAGGAGCATCT	6	-	1908	2352	Active	Active	0	7
ENSDARG00000007663	ENSDART00000027689	2	22	TCCTCATTCCCATTGTTTGCAGCA	6	-	1962	2352	Active	Active	9	2
ENSDARG00000007663	ENSDART00000027689	2	23	ATCACCCTCATTACTAGAGGCAGGC	7	-	2019	2352	Active	Active	9	9
ENSDARG00000007663	ENSDART00000027689	2	24	CGCTTCAAAATCATGCATTGTTT	5	-	2162	2352	Active	Inactive	7	7
ENSDARG00000007663	ENSDART00000027689	2	24	TTCAGCTCCAGTTCATCTGGGTTC	6	-	2187	2352	Active	Inactive	8	8
ENSDARG00000007663	ENSDART00000027689	2	25	TACTCCAGACGCTGTGTGAAGTT	5	-	2341	2352	Inactive	Inactive	4	5
ENSDARG00000007818	ENSDART00000030520	2	3	AACAACTACAAGAGGACGAAGCC	5	+	203	912	Inactive	Active	0	9
ENSDARG00000007818	ENSDART00000030520	2	3	ACAGTCAAAGGCATTGAGGGAGCG	6	+	132	912	Inactive	Active	7	9
ENSDARG00000007818	ENSDART00000030520	2	3	AGAAACAACTACAAGAGGACGAA	5	+	200	912	Inactive	Active	7	9
ENSDARG00000007818	ENSDART00000030520	2	3	AGCGCCATCCAGTGGAGAAGACGAG	7	+	171	912	Active	Active	9	9
ENSDARG00000007818	ENSDART00000030520	2	3	AGCCAAGACCAAACTGCTGGAGGA	6	+	222	912	Active	Active	3	9
ENSDARG00000007818	ENSDART00000030520	2	6	ACCAACTACTGGACAGTTATGAGTA	7	+	483	912	Active	Inactive	6	4
ENSDARG00000007818	ENSDART00000030520	2	8	AGCAAAGCAGGAAACGAAGGGGCC	6	+	772	912	Inactive	Active	6	9
ENSDARG00000007818	ENSDART00000099261	2	3	AGCGCCATCCAGTGGAGAAGACGAG	7	+	171	735	Active	Active	9	9
ENSDARG00000007818	ENSDART00000099261	2	3	AGCCAAGACCAAACTGCTGGAGGA	6	+	222	735	Active	Active	3	9
ENSDARG00000007818	ENSDART00000099261	2	3	AGAAACAACTACAAGAGGACGAA	5	+	200	735	Inactive	Active	7	9
ENSDARG00000007818	ENSDART00000099261	2	3	ACAGTCAAAGGCATTGAGGGAGCG	6	+	132	735	Inactive	Active	7	9
ENSDARG00000007818	ENSDART00000099261	2	3	AACAACTACAAGAGGACGAAGCC	5	+	203	735	Inactive	Active	0	9
ENSDARG00000007818	ENSDART00000099261	2	6	AGCAAAGCAGGAAACGAAGGGGCC	6	+	595	735	Inactive	Active	6	9
ENSDARG00000007848	ENSDART00000002901	2	1	TGCTGCAGAGCTGGAGCTGGGGAG	6	+	807	1191	Active	Active	5	9
ENSDARG00000007848	ENSDART00000002901	2	1	GTTCCCCTCAAGAGGGGTGGCGGTG	7	+	265	1191	Active	Active	9	9
ENSDARG00000007848	ENSDART00000002901	2	1	GTTCCCCTCAAGAGGGGTGGCGGT	6	+	265	1191	Active	Active	9	8
ENSDARG00000007848	ENSDART00000002901	2	1	GGCAAACTCTGACATTGTGTCGCT	6	+	981	1191	Active	Inactive	9	4
ENSDARG00000007848	ENSDART00000002901	2	1	GCCCAATCCAAAGCGCTTGAGCG	5	+	129	1191	Active	Active	8	9
ENSDARG00000007848	ENSDART00000002901	2	1	CTCCTCAGACATTCGACGAATGT	5	+	648	1191	Active	Active	5	8
ENSDARG00000007848	ENSDART00000002901	2	1	CCCTCAAGAGGGGTGGCGGTGTG	5	+	269	1191	Active	Active	5	8
ENSDARG00000007848	ENSDART00000002901	2	1	CACTGCTGCAGAGCTGGAGCTGGG	6	+	804	1191	Active	Active	9	9
ENSDARG00000007848	ENSDART00000002901	2	1	AGCCCAATCCAAAGCGCTTGAGCG	6	+	128	1191	Active	Active	9	9
ENSDARG00000007848	ENSDART00000002901	2	1	AGATGCCCACCGAGACGCTGCAGGC	7	+	8	1191	Inactive	Active	4	9
ENSDARG00000008109	ENSDART00000002962	2	1	GTTGGCGCCCTCGTAGAAGCATCT	6	-	79	813	Active	Active	7	9
ENSDARG00000008109	ENSDART00000002962	2	5	TTAGGCTTCTGGACAGGAGCAGCC	6	-	390	813	Active	Active	8	9
ENSDARG00000008109	ENSDART00000002962	2	5	TTCATCATCTGCACCGTTGTGTTC	6	-	421	813	Active	Inactive	9	8
ENSDARG00000008109	ENSDART00000002962	2	6	GACCACGCAGTTGATCTGCAGCT	5	-	704	813	Inactive	Active	7	3
ENSDARG00000008109	ENSDART00000097893	2	1	GTTGGCGCCCTCGTAGAAGCATCT	6	-	79	735	Active	Active	7	9
ENSDARG00000008109	ENSDART00000097893	2	4	TTAGGCTTCTGGACAGGAGCAGCC	6	-	312	735	Active	Active	8	9
ENSDARG00000008109	ENSDART00000097893	2	4	TTCATCATCTGCACCGTTGTGTTC	6	-	343	735	Active	Inactive	9	8
ENSDARG00000008109	ENSDART00000097893	2	5	GACCACGCAGTTGATCTGCAGCT	5	-	626	735	Inactive	Active	7	3
ENSDARG00000008145	ENSDART00000003750	2	1	TGCCGCAGCAGCAGCAGCTGCAGCA	7	-	132	789	Active	Active	9	9
ENSDARG00000008145	ENSDART00000003750	2	1	GCCTGCCGCAGCAGCAGCAGCTGCA	7	-	135	789	Active	Active	9	9
ENSDARG00000008145	ENSDART00000003750	2	1	GCCGCCTGCCGCAGCAGCAGCAGCT	7	-	138	789	Active	Active	9	9
ENSDARG00000008145	ENSDART00000003750	2	1	GCCGACGCCGCCTGCCGCAGCAGCA	7	-	144	789	Active	Active	8	9
ENSDARG00000008145	ENSDART00000003750	2	1	GACGCCGCCTGCCGCAGCAGCAGCA	7	-	141	789	Active	Active	7	9
ENSDARG00000008145	ENSDART00000003750	2	1	CGCAGCAGCAGCAGCTGCAGCAGCA	7	-	129	789	Active	Active	9	9
ENSDARG00000008145	ENSDART00000003750	2	1	CACACCCTCAGCCAGCAGCATGT	5	-	77	789	Active	Active	9	7
ENSDARG00000008145	ENSDART00000003750	2	1	AGCAGCAGCTGCAGCAGCAGCAGAC	7	-	123	789	Active	Active	8	9
ENSDARG00000008145	ENSDART00000003750	2	1	AGCAGCAGCAGCTGCAGCAGCAGCA	7	-	126	789	Active	Active	8	9
ENSDARG00000008145	ENSDART00000003750	2	4	GGCCTCCTCGCTGGGGTAAGGGTTG	7	-	528	789	Active	Active	9	3
ENSDARG00000008145	ENSDART00000003750	2	5	CTCACCGGCCGAATTTGGTGTGGAA	7	-	735	789	Active	Active	9	0
ENSDARG00000008145	ENSDART00000003750	2	5	GTTAGCGGCGGTTCTGGCAGCGTAC	7	-	669	789	Active	Active	7	6
ENSDARG00000008145	ENSDART00000003750	2	6	GTATCCTCCTGTCTGACTGATAA	5	-	774	789	Active	Active	2	3
ENSDARG00000008145	ENSDART00000038419	2	1	GCCTGCCGCAGCAGCAGCAGCTGCA	7	-	135	1026	Active	Active	9	9
ENSDARG00000008145	ENSDART00000038419	2	1	GCCGCCTGCCGCAGCAGCAGCAGCT	7	-	138	1026	Active	Active	9	9
ENSDARG00000008145	ENSDART00000038419	2	1	GCCGACGCCGCCTGCCGCAGCAGCA	7	-	144	1026	Active	Active	8	9
ENSDARG00000008145	ENSDART00000038419	2	1	TGCCGCAGCAGCAGCAGCTGCAGCA	7	-	132	1026	Active	Active	9	9
ENSDARG00000008145	ENSDART00000038419	2	1	GACGCCGCCTGCCGCAGCAGCAGCA	7	-	141	1026	Active	Active	7	9
ENSDARG00000008145	ENSDART00000038419	2	1	CGCAGCAGCAGCAGCTGCAGCAGCA	7	-	129	1026	Active	Active	9	9
ENSDARG00000008145	ENSDART00000038419	2	1	CACACCCTCAGCCAGCAGCATGT	5	-	77	1026	Active	Active	9	7
ENSDARG00000008145	ENSDART00000038419	2	1	AGCAGCAGCTGCAGCAGCAGCAGAC	7	-	123	1026	Active	Active	8	9
ENSDARG00000008145	ENSDART00000038419	2	1	AGCAGCAGCAGCTGCAGCAGCAGCA	7	-	126	1026	Active	Active	8	9
ENSDARG00000008145	ENSDART00000038419	2	3	GGCCTCCTCGCTGGGGTAAGGGTTG	7	-	519	1026	Active	Active	9	3
ENSDARG00000008145	ENSDART00000038419	2	4	CTCACCGGCCGAATTTGGTGTGGAA	7	-	726	1026	Active	Active	9	0
ENSDARG00000008145	ENSDART00000038419	2	4	GTTAGCGGCGGTTCTGGCAGCGTAC	7	-	660	1026	Active	Active	7	6
ENSDARG00000008145	ENSDART00000038419	2	6	GTATCCTCCTGTCTGACTGATAA	5	-	875	1026	Active	Active	2	3
ENSDARG00000008145	ENSDART00000038419	2	7	GCCAGCCGCCGTTTGCCTTTTGT	5	-	939	1026	Active	Inactive	9	6
ENSDARG00000008145	ENSDART00000038419	2	7	GCATCCTGCCAGCCGCCGTTTGC	5	-	946	1026	Active	Inactive	8	0
ENSDARG00000008145	ENSDART00000100074	2	1	GCCGCCTGCCGCAGCAGCAGCAGCT	7	-	138	1035	Active	Active	9	9
ENSDARG00000008145	ENSDART00000100074	2	1	GCCGACGCCGCCTGCCGCAGCAGCA	7	-	144	1035	Active	Active	8	9
ENSDARG00000008145	ENSDART00000100074	2	1	GACGCCGCCTGCCGCAGCAGCAGCA	7	-	141	1035	Active	Active	7	9
ENSDARG00000008145	ENSDART00000100074	2	1	TGCCGCAGCAGCAGCAGCTGCAGCA	7	-	132	1035	Active	Active	9	9
ENSDARG00000008145	ENSDART00000100074	2	1	CGCAGCAGCAGCAGCTGCAGCAGCA	7	-	129	1035	Active	Active	9	9
ENSDARG00000008145	ENSDART00000100074	2	1	CACACCCTCAGCCAGCAGCATGT	5	-	77	1035	Active	Active	9	7
ENSDARG00000008145	ENSDART00000100074	2	1	AGCAGCAGCTGCAGCAGCAGCAGAC	7	-	123	1035	Active	Active	8	9
ENSDARG00000008145	ENSDART00000100074	2	1	AGCAGCAGCAGCTGCAGCAGCAGCA	7	-	126	1035	Active	Active	8	9
ENSDARG00000008145	ENSDART00000100074	2	1	GCCTGCCGCAGCAGCAGCAGCTGCA	7	-	135	1035	Active	Active	9	9
ENSDARG00000008145	ENSDART00000100074	2	4	GGCCTCCTCGCTGGGGTAAGGGTTG	7	-	528	1035	Active	Active	9	3
ENSDARG00000008145	ENSDART00000100074	2	5	GTTAGCGGCGGTTCTGGCAGCGTAC	7	-	669	1035	Active	Active	7	6
ENSDARG00000008145	ENSDART00000100074	2	5	CTCACCGGCCGAATTTGGTGTGGAA	7	-	735	1035	Active	Active	9	0
ENSDARG00000008145	ENSDART00000100074	2	7	GTATCCTCCTGTCTGACTGATAA	5	-	884	1035	Active	Active	2	3
ENSDARG00000008145	ENSDART00000100074	2	8	GCCAGCCGCCGTTTGCCTTTTGT	5	-	948	1035	Active	Inactive	9	6
ENSDARG00000008145	ENSDART00000100074	2	8	GCATCCTGCCAGCCGCCGTTTGC	5	-	955	1035	Active	Inactive	8	0
ENSDARG00000008191	ENSDART00000056441	2	2	GTTTCCTAAGACAAGCAGCCTGT	5	+	176	942	Inactive	Active	2	8
ENSDARG00000008191	ENSDART00000056441	2	4	TCCAGCTGCAGGTTTGGGGCAGAA	6	+	331	942	Active	Active	9	8
ENSDARG00000008191	ENSDART00000056441	2	5	CACAAATCCCGCATTAGACGAATCT	7	+	535	942	Active	Active	5	9
ENSDARG00000008191	ENSDART00000056441	2	5	ACACAAATCCCGCATTAGACGAA	5	+	534	942	Inactive	Active	0	4
ENSDARG00000008191	ENSDART00000056441	2	5	AAATGCGGCATTATTCTGTGTTT	5	+	576	942	Inactive	Inactive	3	9
ENSDARG00000008191	ENSDART00000056441	2	5	AAACACAAATCCCGCATTAGACGAA	7	+	532	942	Inactive	Active	9	4
ENSDARG00000008191	ENSDART00000056441	2	8	TCCCAAAGATGGAGGACGCAGGA	5	+	924	942	Inactive	Active	4	9
ENSDARG00000008333	ENSDART00000004071	2	2	TGCTACAGAAGAGAGCTGGAGGC	5	+	251	918	Inactive	Active	1	9
ENSDARG00000008333	ENSDART00000004071	2	2	TACCACTGCAATCCCTGCGGGAGGA	7	+	703	918	Active	Active	6	9
ENSDARG00000008333	ENSDART00000004071	2	2	TACACCACACACCTGAAGACGCA	5	+	580	918	Inactive	Active	6	9
ENSDARG00000008333	ENSDART00000004071	2	2	CTACACCACACACCTGAAGACGCA	6	+	579	918	Inactive	Active	2	9
ENSDARG00000008333	ENSDART00000004071	2	2	CACGACAAACCCCACTGCAGCAAAC	7	+	879	918	Inactive	Active	7	8
ENSDARG00000008333	ENSDART00000004071	2	2	ACAGGCCTCTGGAGAAGCTGACGGA	7	+	785	918	Active	Active	9	9
ENSDARG00000008333	ENSDART00000004071	2	2	AACGTCTACCAGAAAGAAGGTGCT	6	+	231	918	Active	Active	8	9
ENSDARG00000008388	ENSDART00000044264	2	4	CTCCTATGCCATTCCCTGGGAAGTA	7	-	595	1863	Active	Active	9	1
ENSDARG00000008388	ENSDART00000044264	2	4	TTCCCACACTTTGAAGGCTTTTCT	6	-	421	1863	Active	Inactive	6	6
ENSDARG00000008388	ENSDART00000044264	2	4	TCCCCAACCTTTGGCGTGTAGTTC	6	-	375	1863	Active	Inactive	8	1
ENSDARG00000008388	ENSDART00000044264	2	4	TTACCCAGCAAGTCTTTGTTGCC	5	-	658	1863	Inactive	Inactive	1	5
ENSDARG00000008388	ENSDART00000044264	2	4	TTCCCCAACCTTTGGCGTGTAGTTC	7	-	375	1863	Active	Inactive	5	1
ENSDARG00000008388	ENSDART00000044264	2	4	GTATTCCCCAACCTTTGGCGTGTAG	7	-	378	1863	Active	Inactive	3	2
ENSDARG00000008388	ENSDART00000044264	2	5	GTTTCCATCCACTGGTAGAAGGG	5	-	763	1863	Active	Active	8	9
ENSDARG00000008388	ENSDART00000044264	2	10	CTCCACCACCTGTATTGGAGTCTTC	7	-	1525	1863	Active	Inactive	7	4
ENSDARG00000008388	ENSDART00000044264	2	10	TCCACCACCTGTATTGGAGTCTTC	6	-	1525	1863	Active	Inactive	8	4
ENSDARG00000008388	ENSDART00000044264	2	10	TTCCTCCACCACCTGTATTGGAG	5	-	1530	1863	Active	Active	8	6
ENSDARG00000008388	ENSDART00000044264	2	10	GTCCACCTCATTTGTGCGGTCTTG	6	-	1636	1863	Active	Active	9	0
ENSDARG00000008388	ENSDART00000044264	2	10	GGCAGCCGCTCCTCCTCTGCTGCT	6	-	1726	1863	Active	Active	9	2
ENSDARG00000008388	ENSDART00000044264	2	10	AGCCGCTCCTCCTCTGCTGCTGGG	6	-	1723	1863	Active	Active	9	9
ENSDARG00000008388	ENSDART00000044264	2	10	ATCCAATCCTTAAGTGCTGATTTG	6	-	1488	1863	Active	Active	2	2
ENSDARG00000008388	ENSDART00000044264	2	10	ATCTTCAACCTCGATTATGAGCA	5	-	1697	1863	Active	Active	4	4
ENSDARG00000008388	ENSDART00000044264	2	10	CAATCCTTAAGTGCTGATTTGGGG	6	-	1485	1863	Active	Active	2	9
ENSDARG00000008388	ENSDART00000044264	2	10	CGCTCCTCCTCTGCTGCTGGGTG	5	-	1721	1863	Active	Inactive	9	0
ENSDARG00000008388	ENSDART00000044264	2	10	CGCTCCTCCTCTGCTGCTGGGTGC	6	-	1720	1863	Active	Active	9	5
ENSDARG00000008388	ENSDART00000044264	2	10	CTCCTCTGCTGCTGGGTGCATCT	5	-	1716	1863	Active	Active	9	1
ENSDARG00000008396	ENSDART00000056306	2	1	TCCGTCCTCTCTGATGTAGTCGAT	6	-	564	1674	Active	Active	9	3
ENSDARG00000008396	ENSDART00000056306	2	1	GCAAACATCACGTTTTTGTTTAA	5	-	208	1674	Active	Inactive	3	9
ENSDARG00000008396	ENSDART00000056306	2	1	AGACACGCCAGACAGGATTTAAC	5	-	343	1674	Inactive	Active	2	0
ENSDARG00000008396	ENSDART00000056306	2	1	TTCAGCAAACATCACGTTTTTGTT	6	-	211	1674	Inactive	Inactive	6	8
ENSDARG00000008396	ENSDART00000056306	2	4	CTCCCCACATCTTCATTAAGGAGGA	7	-	989	1674	Active	Active	1	9
ENSDARG00000008396	ENSDART00000056306	2	4	CCCCACATCTTCATTAAGGAGGA	5	-	989	1674	Active	Active	9	9
ENSDARG00000008396	ENSDART00000056306	2	6	TCCAAAACCCAGGATAGAGTGGTTG	7	-	1624	1674	Active	Active	2	7
ENSDARG00000008396	ENSDART00000056306	2	6	GTTGCCCTCAGACAGGCAGAGGGA	6	-	1186	1674	Active	Active	9	9
ENSDARG00000008396	ENSDART00000056306	2	6	GCCCTCAGACAGGCAGAGGGATTG	6	-	1183	1674	Active	Active	7	8
ENSDARG00000008396	ENSDART00000056306	2	6	GACTCCACCTCCCAGTAGCAGCG	5	-	1309	1674	Active	Active	4	9
ENSDARG00000008396	ENSDART00000056306	2	6	CTCCTATTCTGGAGGATCTGAAGAG	7	-	1507	1674	Active	Active	9	4
ENSDARG00000008396	ENSDART00000056306	2	6	CCCTCAGACAGGCAGAGGGATTG	5	-	1183	1674	Active	Active	9	8
ENSDARG00000008396	ENSDART00000056306	2	6	AAAGTCTACAAATTTTAAGCCTTG	6	-	1661	1674	Active	Active	0	5
ENSDARG00000008396	ENSDART00000098044	2	1	TTCAGCAAACATCACGTTTTTGTT	6	-	211	1236	Inactive	Inactive	6	8
ENSDARG00000008396	ENSDART00000098044	2	1	TCCGTCCTCTCTGATGTAGTCGAT	6	-	564	1236	Active	Active	9	3
ENSDARG00000008396	ENSDART00000098044	2	1	GCAAACATCACGTTTTTGTTTAA	5	-	208	1236	Active	Inactive	3	9
ENSDARG00000008396	ENSDART00000098044	2	1	AGACACGCCAGACAGGATTTAAC	5	-	343	1236	Inactive	Active	2	0
ENSDARG00000008396	ENSDART00000098044	2	6	CTCCCCACATCTTCATTAAGGAGGA	7	-	989	1236	Active	Active	1	9
ENSDARG00000008396	ENSDART00000098044	2	6	CCCCACATCTTCATTAAGGAGGA	5	-	989	1236	Active	Active	9	9
ENSDARG00000008396	ENSDART00000098044	2	8	CCCTCAGACAGGCAGAGGGATTG	5	-	1183	1236	Active	Active	9	8
ENSDARG00000008396	ENSDART00000098044	2	8	GCCCTCAGACAGGCAGAGGGATTG	6	-	1183	1236	Active	Active	7	8
ENSDARG00000008396	ENSDART00000098044	2	8	GTTGCCCTCAGACAGGCAGAGGGA	6	-	1186	1236	Active	Active	9	9
ENSDARG00000008450	ENSDART00000040111	2	2	CCCAACAACAAATGTGTGTGGAGAA	7	+	160	1251	Active	Inactive	6	4
ENSDARG00000008450	ENSDART00000040111	2	2	CCCAACAACAAATGTGTGTGGAG	5	+	160	1251	Active	Inactive	6	5
ENSDARG00000008450	ENSDART00000040111	2	2	CACCCAACAACAAATGTGTGTGGAG	7	+	158	1251	Inactive	Inactive	3	5
ENSDARG00000008450	ENSDART00000040111	2	3	CAACACAGCTGGGAGTGGTTTTC	5	+	387	1251	Inactive	Inactive	4	8
ENSDARG00000008450	ENSDART00000040111	2	3	GGCCACATCAACGGGCAGCGTCT	5	+	283	1251	Active	Active	9	8
ENSDARG00000008450	ENSDART00000040111	2	3	GGCAGCGTCTCGGCCGCTTTTGTG	6	+	296	1251	Active	Active	9	0
ENSDARG00000008450	ENSDART00000040111	2	3	GCCAACACAGCTGGGAGTGGTTTTC	7	+	385	1251	Inactive	Inactive	5	8
ENSDARG00000008450	ENSDART00000040111	2	3	GCCAACACAGCTGGGAGTGGTTT	5	+	385	1251	Inactive	Active	5	2
ENSDARG00000008450	ENSDART00000040111	2	3	GACGCCAACACAGCTGGGAGTGGTT	7	+	382	1251	Active	Active	4	3
ENSDARG00000008450	ENSDART00000040111	2	3	CTCTGCAGATACGACTTTGTTGAT	6	+	250	1251	Active	Inactive	3	9
ENSDARG00000008450	ENSDART00000040111	2	3	CGCCAACACAGCTGGGAGTGGTTT	6	+	384	1251	Active	Active	8	2
ENSDARG00000008450	ENSDART00000040111	2	3	CGCCAACACAGCTGGGAGTGGTT	5	+	384	1251	Active	Active	8	3
ENSDARG00000008450	ENSDART00000040111	2	4	CTAGACAAACCCTCTGGGACGAT	5	+	469	1251	Inactive	Active	9	2
ENSDARG00000008450	ENSDART00000040111	2	6	CTCTCCGACTTGAGTCTGACTGC	5	+	748	1251	Active	Inactive	8	2
ENSDARG00000008450	ENSDART00000040111	2	8	ATCTCAGCAGCCATGAGGGAGCA	5	+	982	1251	Inactive	Active	6	9
ENSDARG00000008450	ENSDART00000040111	2	9	TTCCCCTTATAACTTTGTGATGCT	6	+	1185	1251	Active	Active	8	2
ENSDARG00000008450	ENSDART00000040111	2	9	AACCAAAAAGCAACAGGATTTGGCC	7	+	1215	1251	Inactive	Active	9	9
ENSDARG00000008450	ENSDART00000040111	2	9	AACCAAAAAGCAACAGGATTTGGC	6	+	1215	1251	Inactive	Active	9	7
ENSDARG00000008548	ENSDART00000050403	2	2	TTCCTCTCCGAATCTTTGTCTTT	5	-	514	2412	Active	Inactive	9	9
ENSDARG00000008548	ENSDART00000050403	2	4	GTCCTCTCCTGCGTGCTGCGGTTGT	7	-	827	2412	Active	Inactive	9	7
ENSDARG00000008548	ENSDART00000050403	2	4	GTCCTCTCCTGCGTGCTGCGGTT	5	-	829	2412	Active	Active	9	5
ENSDARG00000008548	ENSDART00000050403	2	4	CTCTCCTGCGTGCTGCGGTTGTA	5	-	826	2412	Active	Active	9	4
ENSDARG00000008548	ENSDART00000050403	2	4	GAAATCTTCATTTCCTGCAGGTTTG	7	-	707	2412	Active	Active	8	5
ENSDARG00000008548	ENSDART00000050403	2	5	AGACCAGCCTCTAGGGGGCGAAC	5	-	974	2412	Active	Active	1	8
ENSDARG00000008548	ENSDART00000050403	2	6	GCCGGCCTCGCTCATCTGTGTGT	5	-	1062	2412	Active	Inactive	9	9
ENSDARG00000008548	ENSDART00000050403	2	6	GCCGGCCTCGCTCATCTGTGTGTCT	7	-	1060	2412	Active	Inactive	9	9
ENSDARG00000008548	ENSDART00000050403	2	7	GGCATCAGAGGTGTGTGGTTGGA	5	-	1135	2412	Active	Active	6	6
ENSDARG00000008548	ENSDART00000050403	2	7	GGCATCAGAGGTGTGTGGTTGGAC	6	-	1134	2412	Active	Inactive	6	6
ENSDARG00000008548	ENSDART00000050403	2	13	TTCTTCTTCTTCTGTTCTGCATTG	6	-	1740	2412	Active	Inactive	9	7
ENSDARG00000008548	ENSDART00000050403	2	14	ACAGACTGCTCAAGCTGCAGCCGAA	7	-	1840	2412	Active	Active	3	9
ENSDARG00000008548	ENSDART00000050403	2	15	AACAGCAAATCTCAGTTTTTGTA	5	-	1979	2412	Inactive	Inactive	8	6
ENSDARG00000008548	ENSDART00000050403	2	17	CACTTCTTCAGGTGTTTGAAGAG	5	-	2230	2412	Active	Active	9	0
ENSDARG00000008779	ENSDART00000003598	2	2	TACTACCACATGTTTGGAGAGGGT	6	+	247	3036	Active	Active	1	9
ENSDARG00000008779	ENSDART00000003598	2	2	TTCTACTACCACATGTTTGGAGAG	6	+	244	3036	Active	Inactive	4	2
ENSDARG00000008779	ENSDART00000003598	2	2	GAATTCTACTACCACATGTTTGGAG	7	+	241	3036	Active	Inactive	1	7
ENSDARG00000008779	ENSDART00000003598	2	4	TTCCAACCATGTATGTGTGGAGCT	6	+	522	3036	Inactive	Active	6	0
ENSDARG00000008779	ENSDART00000003598	2	4	GTTCCAACCATGTATGTGTGGAGCT	7	+	521	3036	Active	Active	2	0
ENSDARG00000008779	ENSDART00000003598	2	4	GTTCCAACCATGTATGTGTGGAG	5	+	521	3036	Active	Inactive	2	5
ENSDARG00000008779	ENSDART00000003598	2	4	GACTACAGCGATGACTGCGGGGAT	6	+	559	3036	Active	Inactive	0	3
ENSDARG00000008779	ENSDART00000003598	2	5	TTAAGCATCGCTGCAGTTTTGAGCA	7	+	617	3036	Active	Inactive	3	2
ENSDARG00000008779	ENSDART00000003598	2	5	ACACACGCAACATTGCAGCAGGT	5	+	737	3036	Inactive	Active	9	9
ENSDARG00000008779	ENSDART00000003598	2	6	CCCTGCTGCCCAGCTCTGAATGC	5	+	815	3036	Active	Inactive	9	3
ENSDARG00000008779	ENSDART00000003598	2	7	CACTTCTTAATGGAGATGATGAT	5	+	905	3036	Active	Active	9	9
ENSDARG00000008779	ENSDART00000003598	2	12	TCCATCTAAGAATGAGGCGTTGTTT	7	+	1458	3036	Active	Inactive	7	7
ENSDARG00000008779	ENSDART00000003598	2	12	TCCATCTAAGAATGAGGCGTTGTT	6	+	1458	3036	Active	Inactive	7	2
ENSDARG00000008779	ENSDART00000003598	2	13	AGCTGCAGAGGATTTAGACTGGGAG	7	+	1605	3036	Active	Active	3	9
ENSDARG00000008779	ENSDART00000003598	2	15	TTATCCATCACTGAAGGTGCCTGT	6	+	2014	3036	Active	Active	3	1
ENSDARG00000008779	ENSDART00000003598	2	17	GTTCTCGGCCCCTGCTGGTGACGCA	7	+	2354	3036	Active	Active	8	9
ENSDARG00000008779	ENSDART00000003598	2	17	CTCGGCCCCTGCTGGTGACGCAGTC	7	+	2357	3036	Active	Active	9	9
ENSDARG00000008779	ENSDART00000003598	2	18	CACTCCTGCGGGGCAGTGTGACTTT	7	+	2529	3036	Active	Inactive	9	9
ENSDARG00000008779	ENSDART00000003598	2	18	AACTTCTGCAGCTGGATGAATGT	5	+	2560	3036	Active	Active	9	8
ENSDARG00000008779	ENSDART00000003598	2	19	ACATTCAGCCCTGACAGCAGGGGGC	7	+	2743	3036	Active	Active	4	9
ENSDARG00000008779	ENSDART00000025116	2	2	TTCTACTACCACATGTTTGGAGAG	6	+	244	1014	Active	Inactive	4	2
ENSDARG00000008779	ENSDART00000025116	2	2	GAATTCTACTACCACATGTTTGGAG	7	+	241	1014	Active	Inactive	1	7
ENSDARG00000008779	ENSDART00000025116	2	2	TACTACCACATGTTTGGAGAGGGT	6	+	247	1014	Active	Active	1	9
ENSDARG00000008779	ENSDART00000025116	2	4	TTCCAACCATGTATGTGTGGAGCT	6	+	522	1014	Inactive	Active	6	0
ENSDARG00000008779	ENSDART00000025116	2	4	GTTCCAACCATGTATGTGTGGAGCT	7	+	521	1014	Active	Active	2	0
ENSDARG00000008779	ENSDART00000025116	2	4	GTTCCAACCATGTATGTGTGGAG	5	+	521	1014	Active	Inactive	2	5
ENSDARG00000008779	ENSDART00000025116	2	4	GACTACAGCGATGACTGCGGGGAT	6	+	559	1014	Active	Inactive	0	3
ENSDARG00000008779	ENSDART00000025116	2	6	AGCTGCAGAGGATTTAGACTGGGAG	7	+	657	1014	Active	Active	3	9
ENSDARG00000008779	ENSDART00000057462	2	1	TACTACCACATGTTTGGAGAGGGT	6	+	106	3150	Active	Active	1	9
ENSDARG00000008779	ENSDART00000057462	2	1	GAATTCTACTACCACATGTTTGGAG	7	+	100	3150	Active	Inactive	1	7
ENSDARG00000008779	ENSDART00000057462	2	1	TTCTACTACCACATGTTTGGAGAG	6	+	103	3150	Active	Inactive	4	2
ENSDARG00000008779	ENSDART00000057462	2	3	TTCCAACCATGTATGTGTGGAGCT	6	+	381	3150	Inactive	Active	6	0
ENSDARG00000008779	ENSDART00000057462	2	3	GTTCCAACCATGTATGTGTGGAG	5	+	380	3150	Active	Inactive	2	5
ENSDARG00000008779	ENSDART00000057462	2	3	GACTACAGCGATGACTGCGGGGAT	6	+	418	3150	Active	Inactive	0	3
ENSDARG00000008779	ENSDART00000057462	2	3	GTTCCAACCATGTATGTGTGGAGCT	7	+	380	3150	Active	Active	2	0
ENSDARG00000008779	ENSDART00000057462	2	4	ACACACGCAACATTGCAGCAGGT	5	+	596	3150	Inactive	Active	9	9
ENSDARG00000008779	ENSDART00000057462	2	4	TTAAGCATCGCTGCAGTTTTGAGCA	7	+	476	3150	Active	Inactive	3	2
ENSDARG00000008779	ENSDART00000057462	2	5	CCCTGCTGCCCAGCTCTGAATGC	5	+	674	3150	Active	Inactive	9	3
ENSDARG00000008779	ENSDART00000057462	2	6	CACTTCTTAATGGAGATGATGAT	5	+	764	3150	Active	Active	9	9
ENSDARG00000008779	ENSDART00000057462	2	11	TCCATCTAAGAATGAGGCGTTGTTT	7	+	1323	3150	Active	Inactive	7	7
ENSDARG00000008779	ENSDART00000057462	2	11	TCCATCTAAGAATGAGGCGTTGTT	6	+	1323	3150	Active	Inactive	7	2
ENSDARG00000008779	ENSDART00000057462	2	13	TCCTTCAGAAAGGAGAGGATGAC	5	+	1436	3150	Active	Active	6	9
ENSDARG00000008779	ENSDART00000057462	2	14	ACCACCAACCTCCAGGTGGGGAA	5	+	1649	3150	Active	Active	6	6
ENSDARG00000008779	ENSDART00000057462	2	15	AGCTGCAGAGGATTTAGACTGGGAG	7	+	1719	3150	Active	Active	3	9
ENSDARG00000008779	ENSDART00000057462	2	17	TTATCCATCACTGAAGGTGCCTGT	6	+	2128	3150	Active	Active	3	1
ENSDARG00000008779	ENSDART00000057462	2	19	CTCGGCCCCTGCTGGTGACGCAGTC	7	+	2471	3150	Active	Active	9	9
ENSDARG00000008779	ENSDART00000057462	2	19	GTTCTCGGCCCCTGCTGGTGACGCA	7	+	2468	3150	Active	Active	8	9
ENSDARG00000008779	ENSDART00000057462	2	20	AACTTCTGCAGCTGGATGAATGT	5	+	2674	3150	Active	Active	9	8
ENSDARG00000008779	ENSDART00000057462	2	20	CACTCCTGCGGGGCAGTGTGACTTT	7	+	2643	3150	Active	Inactive	9	9
ENSDARG00000008779	ENSDART00000057462	2	21	ACATTCAGCCCTGACAGCAGGGGGC	7	+	2857	3150	Active	Active	4	9
ENSDARG00000008779	ENSDART00000057467	2	2	GACTTCAGAGTGACTGCAGGAGCC	6	+	172	1641	Inactive	Active	0	9
ENSDARG00000008779	ENSDART00000057467	2	3	GTCTCCTTCACTGTGTGGCTTTGAG	7	+	225	1641	Active	Active	9	3
ENSDARG00000008779	ENSDART00000057467	2	3	GTCTCCTTCACTGTGTGGCTTTG	5	+	225	1641	Active	Active	9	1
ENSDARG00000008779	ENSDART00000057467	2	5	GTCTCCCTCTAAGTTTAGAGTAA	5	+	567	1641	Active	Inactive	9	6
ENSDARG00000008779	ENSDART00000057467	2	6	TTCCCCAGCAGGAAGTTGTGATTTT	7	+	666	1641	Active	Inactive	7	9
ENSDARG00000008779	ENSDART00000057467	2	6	TTACACTACACACAGTGCAGATGGT	7	+	777	1641	Inactive	Active	5	9
ENSDARG00000008779	ENSDART00000057467	2	6	TCCCCAGCAGGAAGTTGTGATTTT	6	+	667	1641	Active	Inactive	2	9
ENSDARG00000008779	ENSDART00000057467	2	6	CTACACACAGTGCAGATGGTGAGGA	7	+	782	1641	Inactive	Active	9	3
ENSDARG00000008779	ENSDART00000057467	2	6	CTACACACAGTGCAGATGGTGAG	5	+	782	1641	Inactive	Active	9	9
ENSDARG00000008779	ENSDART00000057467	2	6	CACTACACACAGTGCAGATGGTGAG	7	+	780	1641	Inactive	Active	6	9
ENSDARG00000008779	ENSDART00000057467	2	6	ACACTACACACAGTGCAGATGGT	5	+	779	1641	Active	Active	3	9
ENSDARG00000008779	ENSDART00000057467	2	10	GGCTCAGACAGGCAGTGACGGATTT	7	+	1092	1641	Active	Active	8	2
ENSDARG00000008779	ENSDART00000057467	2	12	GAATTCTACTACCACATGTTTGGAG	7	+	1432	1641	Active	Inactive	1	7
ENSDARG00000008779	ENSDART00000057467	2	12	TACTACCACATGTTTGGAGAGGGT	6	+	1438	1641	Active	Active	1	9
ENSDARG00000008779	ENSDART00000057467	2	12	TTCTACTACCACATGTTTGGAGAG	6	+	1435	1641	Active	Inactive	4	2
ENSDARG00000008779	ENSDART00000057470	2	2	GACTTCAGAGTGACTGCAGGAGCC	6	+	172	1650	Inactive	Active	0	9
ENSDARG00000008779	ENSDART00000057470	2	3	GTCTCCTTCACTGTGTGGCTTTGAG	7	+	225	1650	Active	Active	9	3
ENSDARG00000008779	ENSDART00000057470	2	3	GTCTCCTTCACTGTGTGGCTTTG	5	+	225	1650	Active	Active	9	1
ENSDARG00000008779	ENSDART00000057470	2	5	GTCTCCCTCTAAGTTTAGAGTAA	5	+	567	1650	Active	Inactive	9	6
ENSDARG00000008779	ENSDART00000057470	2	6	TTCCCCAGCAGGAAGTTGTGATTTT	7	+	666	1650	Active	Inactive	7	9
ENSDARG00000008779	ENSDART00000057470	2	6	TTACACTACACACAGTGCAGATGGT	7	+	777	1650	Inactive	Active	5	9
ENSDARG00000008779	ENSDART00000057470	2	6	TCCCCAGCAGGAAGTTGTGATTTT	6	+	667	1650	Active	Inactive	2	9
ENSDARG00000008779	ENSDART00000057470	2	6	CACTACACACAGTGCAGATGGTGAG	7	+	780	1650	Inactive	Active	6	9
ENSDARG00000008779	ENSDART00000057470	2	6	CTACACACAGTGCAGATGGTGAG	5	+	782	1650	Inactive	Active	9	9
ENSDARG00000008779	ENSDART00000057470	2	6	ACACTACACACAGTGCAGATGGT	5	+	779	1650	Active	Active	3	9
ENSDARG00000008779	ENSDART00000057470	2	6	CTACACACAGTGCAGATGGTGAGGA	7	+	782	1650	Inactive	Active	9	3
ENSDARG00000008779	ENSDART00000057470	2	10	GGCTCAGACAGGCAGTGACGGATTT	7	+	1092	1650	Active	Active	8	2
ENSDARG00000008779	ENSDART00000057470	2	13	GAATTCTACTACCACATGTTTGGAG	7	+	1435	1650	Active	Inactive	1	7
ENSDARG00000008779	ENSDART00000057470	2	13	TACTACCACATGTTTGGAGAGGGT	6	+	1441	1650	Active	Active	1	9
ENSDARG00000008779	ENSDART00000057470	2	13	TTCTACTACCACATGTTTGGAGAG	6	+	1438	1650	Active	Inactive	4	2
ENSDARG00000008784	ENSDART00000019762	2	1	TTCCGCTTATGTTTGTGTTTGTA	5	-	118	1473	Active	Inactive	8	3
ENSDARG00000008784	ENSDART00000019762	2	1	TCCTCAGACATGGTTCTGCCTTC	5	-	493	1473	Active	Inactive	7	8
ENSDARG00000008784	ENSDART00000019762	2	1	GTCAACTTCTGGCAAGCTGGTGCT	6	-	802	1473	Active	Active	9	8
ENSDARG00000008784	ENSDART00000019762	2	1	CTCCTCAGACATGGTTCTGCCTTC	6	-	493	1473	Active	Inactive	5	8
ENSDARG00000008784	ENSDART00000019762	2	1	AGAGACTTCTTTTAAGGGGGCCTTT	7	-	843	1473	Active	Inactive	8	1
ENSDARG00000008784	ENSDART00000019762	2	2	TGCTGCTCCGCCTCCTGGGAGAAC	6	-	1202	1473	Active	Active	9	2
ENSDARG00000008784	ENSDART00000019762	2	4	GAAAAACACACCCAGAGGGATTG	5	-	1427	1473	Inactive	Active	8	8
ENSDARG00000008784	ENSDART00000019762	2	4	AAACACACCCAGAGGGATTGTAC	5	-	1424	1473	Inactive	Inactive	9	5
ENSDARG00000008784	ENSDART00000019762	2	4	AAAAACACACCCAGAGGGATTGTAC	7	-	1424	1473	Inactive	Inactive	9	5
ENSDARG00000008784	ENSDART00000098834	2	2	TTCCGCTTATGTTTGTGTTTGTA	5	-	256	2985	Active	Inactive	8	3
ENSDARG00000008784	ENSDART00000098834	2	2	TCCTCAGACATGGTTCTGCCTTC	5	-	631	2985	Active	Inactive	7	8
ENSDARG00000008784	ENSDART00000098834	2	2	GTCAACTTCTGGCAAGCTGGTGCT	6	-	940	2985	Active	Active	9	8
ENSDARG00000008784	ENSDART00000098834	2	2	GGCAAAGTCCATGTTATCTGCTTTT	7	-	135	2985	Active	Inactive	9	9
ENSDARG00000008784	ENSDART00000098834	2	2	AGAGACTTCTTTTAAGGGGGCCTTT	7	-	981	2985	Active	Inactive	8	1
ENSDARG00000008784	ENSDART00000098834	2	2	CTCCTCAGACATGGTTCTGCCTTC	6	-	631	2985	Active	Inactive	5	8
ENSDARG00000008784	ENSDART00000098834	2	3	TGCTGCTCCGCCTCCTGGGAGAAC	6	-	1322	2985	Active	Active	9	2
ENSDARG00000008784	ENSDART00000098834	2	8	TGCAGCAAACATGTCATCTGACTCT	7	-	1875	2985	Active	Inactive	1	3
ENSDARG00000008784	ENSDART00000098834	2	11	AACTCCAACTCCTTGAGGCCTGT	5	-	2155	2985	Active	Active	0	9
ENSDARG00000008784	ENSDART00000098834	2	13	AAAGTCACACAGCTTGAGGATGGT	6	-	2455	2985	Inactive	Active	9	9
ENSDARG00000008784	ENSDART00000098834	2	13	ACCAAAGTCACACAGCTTGAGGA	5	-	2459	2985	Active	Active	8	8
ENSDARG00000008784	ENSDART00000098834	2	14	AGCTTCAGCATGTGATTATTGGTC	6	-	2649	2985	Active	Inactive	9	7
ENSDARG00000008784	ENSDART00000098834	2	16	TCCATCGACAGGTCCTTAGTTGGG	6	-	2823	2985	Active	Active	9	3
ENSDARG00000008807	ENSDART00000021141	2	1	CGCTCCTCCGTGCTCGCCGCCGAG	6	+	34	642	Active	Active	9	9
ENSDARG00000008807	ENSDART00000021141	2	1	CTCGCCGCCGAGATGATGGATGT	5	+	46	642	Active	Active	9	6
ENSDARG00000008807	ENSDART00000021141	2	3	GCCATCTACGCTGTAGCTGCCGGG	6	+	394	642	Active	Active	9	9
ENSDARG00000008807	ENSDART00000021141	2	3	GGCTCAAAAAGAGAGGAGGATGGG	6	+	512	642	Inactive	Active	1	9
ENSDARG00000008807	ENSDART00000021141	2	4	TACGTCTACCTGACGAAGTAGAC	5	+	634	642	Active	Active	9	9
ENSDARG00000008807	ENSDART00000099796	2	1	CTCGCCGCCGAGATGATGGATGT	5	+	37	666	Active	Active	9	6
ENSDARG00000008807	ENSDART00000099796	2	1	CGCTCCTCCGTGCTCGCCGCCGAG	6	+	25	666	Active	Active	9	9
ENSDARG00000008807	ENSDART00000099796	2	3	TTATGCTACTAACACTGTATTTGAA	7	+	363	666	Active	Active	1	0
ENSDARG00000008807	ENSDART00000099796	2	4	GCCATCTACGCTGTAGCTGCCGGG	6	+	418	666	Active	Active	9	9
ENSDARG00000008807	ENSDART00000099796	2	4	GGCTCAAAAAGAGAGGAGGATGGG	6	+	536	666	Inactive	Active	1	9
ENSDARG00000008807	ENSDART00000099796	2	5	TACGTCTACCTGACGAAGTAGAC	5	+	658	666	Active	Active	9	9
ENSDARG00000008858	ENSDART00000008268	2	2	TTACCCGCCGATTCGCAGTGGCC	5	+	261	1413	Inactive	Active	0	9
ENSDARG00000008858	ENSDART00000008268	2	2	GTATTCCCATCGGATTGCTGGGGAA	7	+	581	1413	Inactive	Active	6	7
ENSDARG00000008858	ENSDART00000008268	2	2	GTATTCCCATCGGATTGCTGGGGA	6	+	581	1413	Inactive	Active	6	2
ENSDARG00000008858	ENSDART00000008268	2	2	ACCTGCAGAAAGTACTTAGACAAC	6	+	374	1413	Active	Active	2	2
ENSDARG00000008858	ENSDART00000008268	2	3	CCCAGCAGCCTTCTGGTGTCTGT	5	+	789	1413	Active	Inactive	9	5
ENSDARG00000008858	ENSDART00000008268	2	3	ATCCCAGCAGCCTTCTGGTGTCTGT	7	+	787	1413	Inactive	Inactive	5	5
ENSDARG00000008858	ENSDART00000008268	2	5	GACAACAGCCGAGCTGGTCTGGGCA	7	+	1348	1413	Inactive	Active	0	8
ENSDARG00000008906	ENSDART00000029659	2	1	GTTCCCGCAGTCGGGGCAGCTGAA	6	-	409	852	Inactive	Active	3	9
ENSDARG00000008906	ENSDART00000029659	2	1	GCAGTCCTCCGGAATGGCTGAATCT	7	-	517	852	Active	Active	9	5
ENSDARG00000008906	ENSDART00000029659	2	1	TGCATCTTCAGCGCGTTTGCGGTG	6	-	441	852	Active	Inactive	9	1
ENSDARG00000008906	ENSDART00000029659	2	1	ATCTTCAGCGCGTTTGCGGTGAT	5	-	439	852	Active	Inactive	7	5
ENSDARG00000008906	ENSDART00000029659	2	2	CCCCGCATCCCTAAGGATTGTTT	5	-	614	852	Active	Inactive	9	8
ENSDARG00000008906	ENSDART00000029659	2	4	TTCTCCCTCGTGTGCAGACGCATGT	7	-	800	852	Active	Active	9	8
ENSDARG00000008906	ENSDART00000029659	2	4	TACGGCTTCTCCCTCGTGTGCAGAC	7	-	806	852	Active	Inactive	9	3
ENSDARG00000008906	ENSDART00000029659	2	4	GGCTTCTCCCTCGTGTGCAGACGCA	7	-	803	852	Active	Active	9	9
ENSDARG00000008906	ENSDART00000082241	2	1	TGCATCTTCAGCGCGTTTGCGGTG	6	-	294	930	Active	Inactive	9	1
ENSDARG00000008906	ENSDART00000082241	2	1	GTTCCCGCAGTCGGGGCAGCTGAA	6	-	262	930	Inactive	Active	3	9
ENSDARG00000008906	ENSDART00000082241	2	1	GCAGTCCTCCGGAATGGCTGAATCT	7	-	370	930	Active	Active	9	5
ENSDARG00000008906	ENSDART00000082241	2	1	ATCTTCAGCGCGTTTGCGGTGAT	5	-	292	930	Active	Inactive	7	5
ENSDARG00000008906	ENSDART00000082241	2	3	GGCTTCTCCCTCGTGTGCAGACGCA	7	-	743	930	Active	Active	9	9
ENSDARG00000008906	ENSDART00000082241	2	3	TACGGCTTCTCCCTCGTGTGCAGAC	7	-	746	930	Active	Inactive	9	3
ENSDARG00000008906	ENSDART00000082241	2	3	TTCTCCCTCGTGTGCAGACGCATGT	7	-	740	930	Active	Active	9	8
ENSDARG00000008906	ENSDART00000082241	2	4	AGCAAATAAATGCATGTGCTGAA	5	-	880	930	Inactive	Inactive	5	4
ENSDARG00000008906	ENSDART00000101099	2	2	TGCATCTTCAGCGCGTTTGCGGTG	6	-	261	456	Active	Inactive	9	1
ENSDARG00000008906	ENSDART00000101099	2	2	GCAGTCCTCCGGAATGGCTGAATCT	7	-	337	456	Active	Active	9	5
ENSDARG00000008906	ENSDART00000101099	2	2	ATCTTCAGCGCGTTTGCGGTGAT	5	-	259	456	Active	Inactive	7	5
ENSDARG00000008906	ENSDART00000101101	2	1	TGCATCTTCAGCGCGTTTGCGGTG	6	-	288	759	Active	Inactive	9	1
ENSDARG00000008906	ENSDART00000101101	2	1	GTTCCCGCAGTCGGGGCAGCTGAA	6	-	256	759	Inactive	Active	3	9
ENSDARG00000008906	ENSDART00000101101	2	1	GCAGTCCTCCGGAATGGCTGAATCT	7	-	364	759	Active	Active	9	5
ENSDARG00000008906	ENSDART00000101101	2	1	ATCTTCAGCGCGTTTGCGGTGAT	5	-	286	759	Active	Inactive	7	5
ENSDARG00000008906	ENSDART00000101101	2	4	GGCTTCTCCCTCGTGTGCAGACGCA	7	-	650	759	Active	Active	9	9
ENSDARG00000008906	ENSDART00000101101	2	4	TACGGCTTCTCCCTCGTGTGCAGAC	7	-	653	759	Active	Inactive	9	3
ENSDARG00000008906	ENSDART00000101101	2	4	TTCTCCCTCGTGTGCAGACGCATGT	7	-	647	759	Active	Active	9	8
ENSDARG00000008906	ENSDART00000101107	2	1	TGCATCTTCAGCGCGTTTGCGGTG	6	-	441	1128	Active	Inactive	9	1
ENSDARG00000008906	ENSDART00000101107	2	1	GTTCCCGCAGTCGGGGCAGCTGAA	6	-	409	1128	Inactive	Active	3	9
ENSDARG00000008906	ENSDART00000101107	2	1	GCAGTCCTCCGGAATGGCTGAATCT	7	-	517	1128	Active	Active	9	5
ENSDARG00000008906	ENSDART00000101107	2	1	ATCTTCAGCGCGTTTGCGGTGAT	5	-	439	1128	Active	Inactive	7	5
ENSDARG00000008906	ENSDART00000101107	2	3	GGCTTCTCCCTCGTGTGCAGACGCA	7	-	890	1128	Active	Active	9	9
ENSDARG00000008906	ENSDART00000101107	2	3	TACGGCTTCTCCCTCGTGTGCAGAC	7	-	893	1128	Active	Inactive	9	3
ENSDARG00000008906	ENSDART00000101107	2	3	TTCTCCCTCGTGTGCAGACGCATGT	7	-	887	1128	Active	Active	9	8
ENSDARG00000008906	ENSDART00000101107	2	4	AGAAACAGCACACATGCGGTCTGT	6	-	1082	1128	Inactive	Active	4	1
ENSDARG00000008906	ENSDART00000101107	2	4	AACAGCACACATGCGGTCTGTCGTC	7	-	1078	1128	Inactive	Inactive	7	7
ENSDARG00000008906	ENSDART00000101111	2	1	TGCATCTTCAGCGCGTTTGCGGTG	6	-	408	1155	Active	Inactive	9	1
ENSDARG00000008906	ENSDART00000101111	2	1	GTTCCCGCAGTCGGGGCAGCTGAA	6	-	376	1155	Inactive	Active	3	9
ENSDARG00000008906	ENSDART00000101111	2	1	GCAGTCCTCCGGAATGGCTGAATCT	7	-	484	1155	Active	Active	9	5
ENSDARG00000008906	ENSDART00000101111	2	1	ATCTTCAGCGCGTTTGCGGTGAT	5	-	406	1155	Active	Inactive	7	5
ENSDARG00000008906	ENSDART00000101111	2	5	GGCTTCTCCCTCGTGTGCAGACGCA	7	-	965	1155	Active	Active	9	9
ENSDARG00000008906	ENSDART00000101111	2	5	TACGGCTTCTCCCTCGTGTGCAGAC	7	-	968	1155	Active	Inactive	9	3
ENSDARG00000008906	ENSDART00000101111	2	5	TTCTCCCTCGTGTGCAGACGCATGT	7	-	962	1155	Active	Active	9	8
ENSDARG00000008906	ENSDART00000101111	2	6	AGAAACAGCACACATGCGGTCTGT	6	-	1067	1155	Inactive	Active	4	1
ENSDARG00000008906	ENSDART00000101111	2	6	AACAGCACACATGCGGTCTGTCGTC	7	-	1063	1155	Inactive	Inactive	7	7
ENSDARG00000008966	ENSDART00000022663	2	3	GTTCTCTCCGTTCTTGGCAGCAGCA	7	-	360	1086	Active	Active	9	9
ENSDARG00000008966	ENSDART00000022663	2	3	GTTCTCCTCCCCATTAGCCGTGTTC	7	-	381	1086	Active	Inactive	9	5
ENSDARG00000008966	ENSDART00000022663	2	3	GGCAGCAGCAGCTGTTGTGGCGCT	6	-	346	1086	Active	Active	9	2
ENSDARG00000008966	ENSDART00000022663	2	3	TTCTCCTCCCCATTAGCCGTGTTC	6	-	381	1086	Active	Inactive	8	5
ENSDARG00000008966	ENSDART00000022663	2	3	AGCAGCAGCTGTTGTGGCGCTGGA	6	-	343	1086	Active	Active	8	9
ENSDARG00000008966	ENSDART00000022663	2	3	TTATCCTTATACACTTGCTGCCTTG	7	-	290	1086	Inactive	Active	0	3
ENSDARG00000008966	ENSDART00000022663	2	4	GAAGACCTCTGACTCGTGGCCGCG	6	-	493	1086	Active	Active	2	9
ENSDARG00000008966	ENSDART00000022663	2	4	GTCTACCTCCATCATGTCTGAGTG	6	-	430	1086	Active	Active	8	6
ENSDARG00000008966	ENSDART00000022663	2	5	CCCCCCCTCCCGAATGCAGTGGCG	6	-	631	1086	Active	Active	9	9
ENSDARG00000008966	ENSDART00000022663	2	5	CCCCCCTCCCGAATGCAGTGGCG	5	-	631	1086	Active	Active	9	9
ENSDARG00000008966	ENSDART00000022663	2	9	GAATACACATGTCTGTGCTGCAGGA	7	-	967	1086	Inactive	Active	9	9
ENSDARG00000008966	ENSDART00000022663	2	9	GTCCACGTCCAGAGCTGGAGCTGAG	7	-	918	1086	Active	Active	8	9
ENSDARG00000008966	ENSDART00000022663	2	11	AAATACCGCCGGTCCCTCTGTAGCT	7	-	1070	1086	Inactive	Inactive	7	3
ENSDARG00000008966	ENSDART00000085132	2	3	TTCTCCTCCCCATTAGCCGTGTTC	6	-	387	1539	Active	Inactive	8	5
ENSDARG00000008966	ENSDART00000085132	2	3	TTATCCTTATACACTTGCTGCCTTG	7	-	296	1539	Inactive	Active	0	3
ENSDARG00000008966	ENSDART00000085132	2	3	GTTCTCTCCGTTCTTGGCAGCAGCA	7	-	366	1539	Active	Active	9	9
ENSDARG00000008966	ENSDART00000085132	2	3	GTTCTCCTCCCCATTAGCCGTGTTC	7	-	387	1539	Active	Inactive	9	5
ENSDARG00000008966	ENSDART00000085132	2	3	GGCAGCAGCAGCTGTTGTGGCGCT	6	-	352	1539	Active	Active	9	2
ENSDARG00000008966	ENSDART00000085132	2	3	AGCAGCAGCTGTTGTGGCGCTGGA	6	-	349	1539	Active	Active	8	9
ENSDARG00000008966	ENSDART00000085132	2	4	GAAGACCTCTGACTCGTGGCCGCG	6	-	499	1539	Active	Active	2	9
ENSDARG00000008966	ENSDART00000085132	2	4	GTCTACCTCCATCATGTCTGAGTG	6	-	436	1539	Active	Active	8	6
ENSDARG00000008966	ENSDART00000085132	2	5	CCCCCCTCCCGAATGCAGTGGCG	5	-	637	1539	Active	Active	9	9
ENSDARG00000008966	ENSDART00000085132	2	5	CCCCCCCTCCCGAATGCAGTGGCG	6	-	637	1539	Active	Active	9	9
ENSDARG00000008966	ENSDART00000085132	2	9	GAATACACATGTCTGTGCTGCAGGA	7	-	973	1539	Inactive	Active	9	9
ENSDARG00000008966	ENSDART00000085132	2	9	GTCCACGTCCAGAGCTGGAGCTGAG	7	-	924	1539	Active	Active	8	9
ENSDARG00000008966	ENSDART00000085132	2	13	AAACTCACCGATCCGTCTGATGC	5	-	1510	1539	Inactive	Inactive	4	0
ENSDARG00000008966	ENSDART00000085132	2	13	AAACTCACCGATCCGTCTGATGCA	6	-	1509	1539	Inactive	Active	4	6
ENSDARG00000008966	ENSDART00000085132	2	13	AAATACCGCCGGTCCCTCTGTAGCT	7	-	1441	1539	Inactive	Inactive	7	3
ENSDARG00000009014	ENSDART00000049589	2	2	CTCCACACCCAGCTGCTGGATGC	5	-	263	5553	Active	Active	5	4
ENSDARG00000009014	ENSDART00000049589	2	2	CCCACCTCCACACCCAGCTGCTGGA	7	-	266	5553	Active	Active	9	9
ENSDARG00000009014	ENSDART00000049589	2	2	CACCTCCACACCCAGCTGCTGGA	5	-	266	5553	Active	Active	9	9
ENSDARG00000009014	ENSDART00000049589	2	2	ACCTCCACACCCAGCTGCTGGATGC	7	-	263	5553	Inactive	Active	0	4
ENSDARG00000009014	ENSDART00000049589	2	3	ACAGTCCACAATCATTGTGACGGT	6	-	418	5553	Active	Active	6	3
ENSDARG00000009014	ENSDART00000049589	2	3	TTCTTCGTCCAGGATTCTGGTGCC	6	-	514	5553	Active	Active	9	4
ENSDARG00000009014	ENSDART00000049589	2	4	TCCGCCACCAGAAGAAGTTGCTGGA	7	-	554	5553	Active	Active	9	8
ENSDARG00000009014	ENSDART00000049589	2	4	GCCACCAGAAGAAGTTGCTGGATGT	7	-	551	5553	Active	Active	3	1
ENSDARG00000009014	ENSDART00000049589	2	4	CTCTTCCTCGGGTTCCTGGGCCTGT	7	-	648	5553	Active	Inactive	9	4
ENSDARG00000009014	ENSDART00000049589	2	9	TTCGCCTCCATTTGTGCTTTTGGA	6	-	910	5553	Active	Active	9	3
ENSDARG00000009014	ENSDART00000049589	2	9	ACACTCTCCTCGGTGGCGGCGGTG	6	-	873	5553	Active	Active	7	9
ENSDARG00000009014	ENSDART00000049589	2	9	ACACTCTCCTCGGTGGCGGCGGT	5	-	874	5553	Active	Active	7	9
ENSDARG00000009014	ENSDART00000049589	2	20	ACCGGCAACATGAGGATGGTGCC	5	-	1612	5553	Active	Active	8	9
ENSDARG00000009014	ENSDART00000049589	2	74	CTCCTCAACATCCACATAAGACAAC	7	-	5184	5553	Active	Active	8	8
ENSDARG00000009014	ENSDART00000049589	2	74	TCCTCAACATCCACATAAGACAAC	6	-	5184	5553	Inactive	Active	1	8
ENSDARG00000009014	ENSDART00000049589	2	75	GGCACCTGCTCGATGCGCGGGGTGT	7	-	5456	5553	Active	Active	9	6
ENSDARG00000009372	ENSDART00000003432	2	1	GACACCTACATCCCGACGGTGGA	5	+	109	594	Active	Active	7	9
ENSDARG00000009372	ENSDART00000003432	2	1	AGCAACGACTATCGTGTGGTGGTG	6	+	22	594	Active	Active	4	6
ENSDARG00000009372	ENSDART00000003432	2	1	AGCAACGACTATCGTGTGGTGGT	5	+	22	594	Active	Inactive	4	1
ENSDARG00000009372	ENSDART00000003432	2	1	ACCTACATCCCGACGGTGGAAGAC	6	+	112	594	Active	Active	8	8
ENSDARG00000009436	ENSDART00000017852	2	1	AGACGCATCAGCCCCGGGGGTGAA	6	+	24	1515	Active	Active	8	7
ENSDARG00000009436	ENSDART00000017852	2	1	AGACGCATCAGCCCCGGGGGTGAAC	7	+	24	1515	Active	Active	8	3
ENSDARG00000009436	ENSDART00000017852	2	2	AGAATCCCACCTGTAGAGTGAGTG	6	+	220	1515	Inactive	Active	3	9
ENSDARG00000009436	ENSDART00000017852	2	2	GAATCCCACCTGTAGAGTGAGTG	5	+	221	1515	Inactive	Active	3	9
ENSDARG00000009436	ENSDART00000017852	2	5	AAAGGCAGCTTCGAGACGGTGAG	5	+	466	1515	Inactive	Active	4	9
ENSDARG00000009436	ENSDART00000017852	2	9	GAAGTCTCCGCATAAAGAGTTGTGC	7	+	1116	1515	Active	Active	5	6
ENSDARG00000009436	ENSDART00000017852	2	9	TGCCACAGAAAGGAGGAGAGTAA	5	+	1138	1515	Inactive	Active	0	5
ENSDARG00000009436	ENSDART00000017852	2	9	GTCGACGGCTCTGATAATGAGGC	5	+	1009	1515	Active	Active	5	9
ENSDARG00000009436	ENSDART00000017852	2	9	AGAACCACCTCGAGCCGGTGGGGCT	7	+	1163	1515	Inactive	Active	0	8
ENSDARG00000009436	ENSDART00000017852	2	9	AACCACCTCGAGCCGGTGGGGCT	5	+	1165	1515	Active	Active	8	8
ENSDARG00000009436	ENSDART00000017852	2	11	ACCAACTTCCCCCGCCGAAGACTTG	7	+	1423	1515	Active	Active	9	9
ENSDARG00000009436	ENSDART00000017852	2	11	GACATCACACTGCAGGAAGCAGGA	6	+	1462	1515	Inactive	Active	3	9
ENSDARG00000009436	ENSDART00000017852	2	11	GTCACCAACTTCCCCCGCCGAAGAC	7	+	1420	1515	Active	Active	3	9
ENSDARG00000009436	ENSDART00000017852	2	11	ACATCACACTGCAGGAAGCAGGA	5	+	1463	1515	Inactive	Active	1	9
ENSDARG00000009442	ENSDART00000030657	2	2	GGCATCGGCTACACCGTGGGGAAC	6	+	109	1599	Active	Active	9	6
ENSDARG00000009442	ENSDART00000030657	2	5	ACAAGCGCAGAGCCTCTAAGAAGGA	7	+	629	1599	Inactive	Active	7	9
ENSDARG00000009442	ENSDART00000030657	2	5	ACATCCGCATCGTGGTGATGAATAA	7	+	548	1599	Inactive	Active	7	6
ENSDARG00000009442	ENSDART00000030657	2	5	AACATCCGCATCGTGGTGATGAA	5	+	547	1599	Active	Active	8	7
ENSDARG00000009442	ENSDART00000030657	2	5	ATCCGCATCGTGGTGATGAATAA	5	+	550	1599	Active	Active	9	6
ENSDARG00000009442	ENSDART00000030657	2	5	CCCTGCAGAGGGACTGTCTGGTGAG	7	+	755	1599	Active	Active	7	1
ENSDARG00000009442	ENSDART00000030657	2	5	CCCTGCTTAAAACCCTGCAGAGGGA	7	+	743	1599	Active	Active	9	9
ENSDARG00000009442	ENSDART00000030657	2	10	GAAGGCGTCTCCAGCTAAGAAGGG	6	+	1200	1599	Active	Active	6	9
ENSDARG00000009442	ENSDART00000030657	2	10	CGCAGCTTCCCTGTGCTGGAGAA	5	+	1330	1599	Active	Active	9	6
ENSDARG00000009442	ENSDART00000030657	2	12	CACTCCTCCATCATTTGAAGAAGCA	7	+	1377	1599	Active	Active	9	9
ENSDARG00000009442	ENSDART00000030657	2	12	GCACTCCTCCATCATTTGAAGAA	5	+	1376	1599	Active	Inactive	9	3
ENSDARG00000009442	ENSDART00000030657	2	12	AGAAGCAACAACGGCATCTGTGGCC	7	+	1395	1599	Inactive	Active	1	0
ENSDARG00000009442	ENSDART00000030657	2	12	TTACACACATTACATTTGTTGTT	5	+	1504	1599	Inactive	Inactive	9	9
ENSDARG00000009484	ENSDART00000012222	2	1	TTAACCTACCGATTGTTGGGATGGT	7	-	139	540	Inactive	Active	1	5
ENSDARG00000009484	ENSDART00000012222	2	1	GTCGTCTTCCCTGCTGCGTCGAG	5	-	79	540	Active	Inactive	9	2
ENSDARG00000009484	ENSDART00000012222	2	1	CTCATCTCCTTCTTGCCGAAGAC	5	-	40	540	Active	Active	9	9
ENSDARG00000009484	ENSDART00000012222	2	1	ATCTCCTTCTTGCCGAAGACTTT	5	-	37	540	Active	Active	9	8
ENSDARG00000009488	ENSDART00000003465	2	1	TTCGGCCGCAGGCTGGCAGGTGGA	6	-	135	984	Active	Active	9	9
ENSDARG00000009488	ENSDART00000003465	2	1	AAAGGCTTCTGCTATTTTGTTGTA	6	-	235	984	Active	Inactive	7	9
ENSDARG00000009488	ENSDART00000003465	2	1	TCCTCCGCCGTTCACCGCGGACTTC	7	-	102	984	Active	Active	9	5
ENSDARG00000009488	ENSDART00000003465	2	3	GTAAAAGTCTGGTCTTTGGGCAGTT	7	-	587	984	Inactive	Inactive	3	2
ENSDARG00000009488	ENSDART00000003465	2	4	ACCATCTCCTCGACTGTTGCAGGA	6	-	741	984	Active	Active	9	8
ENSDARG00000009488	ENSDART00000003465	2	6	GCCTACCTCCACCATGGTGGCCGCT	7	-	843	984	Active	Active	9	9
ENSDARG00000009488	ENSDART00000003465	2	6	ACCTCCACCATGGTGGCCGCTGTA	6	-	840	984	Active	Active	7	7
ENSDARG00000009488	ENSDART00000003465	2	6	TACCTCCACCATGGTGGCCGCTGTA	7	-	840	984	Active	Active	8	7
ENSDARG00000009488	ENSDART00000003465	2	6	AAACACAAACTCATCGGGGAAGGC	6	-	928	984	Inactive	Active	9	9
ENSDARG00000009534	ENSDART00000016369	2	1	AGCACCAAAAAGTTGGTGATTCT	5	+	37	1626	Inactive	Active	2	2
ENSDARG00000009534	ENSDART00000016369	2	2	TTCAAAACCAGATTGGTGAGTAA	5	+	377	1626	Inactive	Inactive	4	0
ENSDARG00000009534	ENSDART00000016369	2	2	CCCCGCCCAACACAGAGATGAGTAC	7	+	302	1626	Active	Active	8	7
ENSDARG00000009534	ENSDART00000016369	2	2	AAATTCAAAACCAGATTGGTGAGTA	7	+	374	1626	Inactive	Inactive	9	4
ENSDARG00000009534	ENSDART00000016369	2	5	GCATTCATCAAAATGGTGGCTTC	5	+	680	1626	Active	Inactive	8	4
ENSDARG00000009534	ENSDART00000016369	2	5	GGCTTCACCAAGGTTTGGTTTGCC	6	+	697	1626	Active	Inactive	9	2
ENSDARG00000009534	ENSDART00000016369	2	10	CGCTTCAAATTCCTGATGTTGGT	5	+	1303	1626	Active	Active	7	8
ENSDARG00000009534	ENSDART00000016369	2	12	ACCACCATCACACATGTCGACGGA	6	+	1570	1626	Active	Active	9	9
ENSDARG00000009534	ENSDART00000100647	2	6	CGCTTCAAATTCCTGATGTTGGT	5	+	364	687	Active	Active	7	8
ENSDARG00000009534	ENSDART00000100647	2	8	ACCACCATCACACATGTCGACGGA	6	+	631	687	Active	Active	9	9
ENSDARG00000009735	ENSDART00000056277	2	4	CCCCCCTTCCTGTCAGACGGAGAA	6	-	317	3993	Active	Active	9	9
ENSDARG00000009735	ENSDART00000056277	2	5	GTAAAAACCATCTCCTCTGCCTCT	6	-	394	3993	Inactive	Inactive	9	5
ENSDARG00000009735	ENSDART00000056277	2	5	TCCCAACTCTGGGAGCGATGCATCT	7	-	467	3993	Active	Active	9	7
ENSDARG00000009735	ENSDART00000056277	2	5	CACATCATCAAAACTTCTTTGGTA	6	-	415	3993	Active	Inactive	9	8
ENSDARG00000009735	ENSDART00000056277	2	9	CTCACCTTAAGTGAGAGGAAGGC	5	-	934	3993	Active	Active	9	9
ENSDARG00000009735	ENSDART00000056277	2	9	TCCCGCTGCCCGACCGAGGCCTAC	6	-	827	3993	Active	Active	9	8
ENSDARG00000009735	ENSDART00000056277	2	9	CCCCAAAACCAAAGCGTCGACGTT	6	-	782	3993	Active	Active	6	6
ENSDARG00000009735	ENSDART00000056277	2	9	CCCAAAACCAAAGCGTCGACGTT	5	-	782	3993	Active	Active	6	6
ENSDARG00000009735	ENSDART00000056277	2	9	TCCCCAAAACCAAAGCGTCGACGTT	7	-	782	3993	Inactive	Active	2	6
ENSDARG00000009735	ENSDART00000056277	2	9	AGCGTCGACGTTGATCTGGGTGT	5	-	771	3993	Active	Inactive	9	7
ENSDARG00000009735	ENSDART00000056277	2	9	AGCGTCGACGTTGATCTGGGTGTTC	7	-	769	3993	Active	Inactive	9	9
ENSDARG00000009735	ENSDART00000056277	2	10	CTCCGCCTCTTCCAGGATTGGCT	5	-	980	3993	Active	Active	9	7
ENSDARG00000009735	ENSDART00000056277	2	10	AGCTCCGCCTCTTCCAGGATTGGCT	7	-	980	3993	Active	Active	9	7
ENSDARG00000009735	ENSDART00000056277	2	11	CTCTCCTTATCTTCAGCTTTTTCT	6	-	1221	3993	Active	Inactive	9	6
ENSDARG00000009735	ENSDART00000056277	2	12	ACAGGCAGAACTGAAGGCGCTGGG	6	-	1380	3993	Inactive	Active	6	9
ENSDARG00000009735	ENSDART00000056277	2	12	GACCCACACTGCCTGTGGAGCGTAG	7	-	1474	3993	Active	Active	5	7
ENSDARG00000009735	ENSDART00000056277	2	14	TTAATCATCTCGCCCAGAGGCTGGA	7	-	1814	3993	Active	Active	5	9
ENSDARG00000009735	ENSDART00000056277	2	16	TTCAGCGCCTGATGGAGAAGAAGAT	7	-	2060	3993	Active	Active	7	9
ENSDARG00000009735	ENSDART00000056277	2	16	TGCTGCAGAGCATATTGTTGCCTAA	7	-	1982	3993	Active	Inactive	5	4
ENSDARG00000009735	ENSDART00000056277	2	16	AGCTGCTGCTGTGGTGGTGGAGGAG	7	-	2033	3993	Active	Active	9	9
ENSDARG00000009735	ENSDART00000056277	2	16	AGCTGCTGCTGTGGTGGTGGAGGA	6	-	2034	3993	Active	Active	9	8
ENSDARG00000009735	ENSDART00000056277	2	20	CTCCTCCGCTCCTCCAGTCGCCGGA	7	-	2558	3993	Active	Active	9	9
ENSDARG00000009735	ENSDART00000056277	2	20	CTCCGCTCCTCCAGTCGCCGGAGAG	7	-	2555	3993	Active	Active	9	9
ENSDARG00000009735	ENSDART00000056277	2	20	GCCTCCTCCTGCTCCCGCTGTCTCT	7	-	2483	3993	Active	Inactive	9	2
ENSDARG00000009735	ENSDART00000056277	2	21	TGCTCCTCCTGCTGTTGTCTGAGCA	7	-	2729	3993	Active	Active	9	8
ENSDARG00000009735	ENSDART00000056277	2	21	TGCTGCTGCTGGAGTCGTCGGAGTG	7	-	2822	3993	Active	Active	9	7
ENSDARG00000009735	ENSDART00000056277	2	21	TGCTGCTGCTGCTGGAGTCGTCGGA	7	-	2825	3993	Active	Active	9	7
ENSDARG00000009735	ENSDART00000056277	2	21	CTCCGCTCCTCTTCCTGCTGAATTT	7	-	2621	3993	Active	Inactive	9	3
ENSDARG00000009735	ENSDART00000056277	2	21	TTCTTCTGCTCCTCCTGCTGTTGTC	7	-	2735	3993	Active	Inactive	9	0
ENSDARG00000009735	ENSDART00000056277	2	22	TACCTCTTCTCGAGTCTGTCGTT	5	-	2984	3993	Active	Inactive	9	8
ENSDARG00000009735	ENSDART00000056277	2	23	TGCCCCAGCCAGGGAGCTTGGTCT	6	-	3053	3993	Active	Active	9	0
ENSDARG00000009735	ENSDART00000056277	2	23	TCCTGCTGCTGACGTCTCTGCTGCA	7	-	2999	3993	Active	Active	9	4
ENSDARG00000009735	ENSDART00000056277	2	23	TGCTGCTGCTGGACCCGCTGGAGCT	7	-	3023	3993	Active	Active	9	8
ENSDARG00000009735	ENSDART00000056277	2	25	AAAGCCGTCCTGGTTCTTATTGGCT	7	-	3516	3993	Active	Inactive	4	3
ENSDARG00000009735	ENSDART00000056277	2	25	AGCCTCACCATCGAGGTTATTGGCT	7	-	3579	3993	Active	Inactive	9	3
ENSDARG00000009735	ENSDART00000056277	2	25	GCCTCACCATCGAGGTTATTGGCT	6	-	3579	3993	Active	Inactive	4	3
ENSDARG00000009735	ENSDART00000056277	2	26	GAAACCCACCTGCTGTTTTTGTT	5	-	3764	3993	Inactive	Inactive	3	8
ENSDARG00000009735	ENSDART00000056277	2	26	CCCACCTGCTGTTTTTGTTGCTGGC	7	-	3758	3993	Active	Active	9	8
ENSDARG00000009735	ENSDART00000056277	2	26	AAACCCACCTGCTGTTTTTGTTGCT	7	-	3761	3993	Inactive	Inactive	6	7
ENSDARG00000009735	ENSDART00000056277	2	27	GTTTCAAACCGCTGCTGTTGCTGCT	7	-	3851	3993	Inactive	Active	1	7
ENSDARG00000009735	ENSDART00000056277	2	27	TGCTGCTGCTGTAATTGTTGTTGTT	7	-	3833	3993	Active	Inactive	9	6
ENSDARG00000009735	ENSDART00000056277	2	27	AACCGCTGCTGTTGCTGCTGCTGTA	7	-	3845	3993	Active	Active	8	6
ENSDARG00000009740	ENSDART00000022356	2	2	GCAAGCTCCTTCCACTGGTGAGGCT	7	+	129	1035	Active	Active	7	9
ENSDARG00000009740	ENSDART00000022356	2	2	GCAAGCTCCTTCCACTGGTGAGGC	6	+	129	1035	Active	Active	7	4
ENSDARG00000009740	ENSDART00000022356	2	5	AACCTCATCAAACGGATTGAGAA	5	+	286	1035	Active	Active	9	8
ENSDARG00000009740	ENSDART00000022356	2	6	ACAAGCCTCCAAATGCTGGAGCT	5	+	520	1035	Active	Active	8	8
ENSDARG00000009740	ENSDART00000022356	2	6	CAAGCCTCCAAATGCTGGAGCTGGG	7	+	521	1035	Active	Active	6	9
ENSDARG00000009740	ENSDART00000022356	2	7	AGCTACAGAATCTTGACGGATTG	5	+	629	1035	Inactive	Active	3	7
ENSDARG00000009740	ENSDART00000022356	2	8	GTAACCGCATCACCAAGCTGGAGGG	7	+	680	1035	Inactive	Active	8	9
ENSDARG00000009740	ENSDART00000022356	2	8	CGCATCACCAAGCTGGAGGGTCT	5	+	685	1035	Active	Active	9	7
ENSDARG00000009740	ENSDART00000022356	2	8	AACCGCATCACCAAGCTGGAGGG	5	+	682	1035	Active	Active	8	9
ENSDARG00000009740	ENSDART00000022356	2	10	ACAGACGCAAGATCATGCTGGCGCT	7	+	980	1035	Inactive	Active	9	9
ENSDARG00000009793	ENSDART00000003801	2	1	CTCATCTGCTGCGGGGTTGCGGAG	6	-	21	1767	Active	Active	9	8
ENSDARG00000009793	ENSDART00000003801	2	1	ATCTGCTGCGGGGTTGCGGAGGC	5	-	19	1767	Active	Active	8	4
ENSDARG00000009793	ENSDART00000003801	2	1	ATCTGCTGCGGGGTTGCGGAGGCC	6	-	18	1767	Active	Active	8	9
ENSDARG00000009793	ENSDART00000003801	2	2	ACCTCAAGAGCTTCTTTGGTGAT	5	-	136	1767	Inactive	Inactive	1	7
ENSDARG00000009793	ENSDART00000003801	2	2	TACTTCTCCAAATTGGTGATAAC	5	-	109	1767	Active	Active	9	5
ENSDARG00000009793	ENSDART00000003801	2	3	GCCGGCGACGTTAAAGGCTGCAGTG	7	-	917	1767	Active	Active	9	8
ENSDARG00000009793	ENSDART00000003801	2	3	TCCCCCTAATTCCATTTGATGGT	5	-	543	1767	Active	Inactive	6	0
ENSDARG00000009793	ENSDART00000003801	2	3	TGCTCCCTCCCGCTCAGCCTTGGTC	7	-	1101	1767	Active	Active	9	1
ENSDARG00000009793	ENSDART00000003801	2	3	GCCCGCCGCTTTCGGCTGCTGGA	5	-	442	1767	Active	Active	9	9
ENSDARG00000009793	ENSDART00000003801	2	3	GCACTCTTCCTCTTGGTGGGATTCT	7	-	1287	1767	Active	Inactive	9	3
ENSDARG00000009793	ENSDART00000003801	2	3	GCACTCTTCCTCTTGGTGGGATTC	6	-	1288	1767	Active	Inactive	9	3
ENSDARG00000009793	ENSDART00000003801	2	3	CTAGGCAAACATATGGCAGGATGT	6	-	1751	1767	Inactive	Active	8	6
ENSDARG00000009793	ENSDART00000003801	2	3	AGACACCCCGGGCAGTTCTGTTGTG	7	-	1584	1767	Active	Inactive	0	6
ENSDARG00000009793	ENSDART00000003801	2	3	AACTTCTGCCAGTTCCGAAGGAGTT	7	-	233	1767	Active	Active	9	9
ENSDARG00000009922	ENSDART00000017173	2	1	TGCGCCGCCTGTTGATGCAGGTTGT	7	-	71	1167	Active	Active	9	6
ENSDARG00000009922	ENSDART00000017173	2	1	GCCAGCCTCTCTGCCAGGGTGAGTG	7	-	137	1167	Active	Active	9	8
ENSDARG00000009922	ENSDART00000017173	2	1	TGCTGCGCCGCCTGTTGATGCAGGT	7	-	74	1167	Active	Active	9	9
ENSDARG00000009922	ENSDART00000017173	2	2	TTCCAAAGCCTCCAGCTGCTGGGCC	7	-	249	1167	Inactive	Active	0	4
ENSDARG00000009922	ENSDART00000017173	2	2	CGCATCACCACATCTGGGTAGTG	5	-	292	1167	Active	Inactive	9	3
ENSDARG00000009922	ENSDART00000017173	2	2	CAAAGCCTCCAGCTGCTGGGCCGTG	7	-	246	1167	Active	Active	8	5
ENSDARG00000009922	ENSDART00000017173	2	2	TTCCAAAGCCTCCAGCTGCTGGG	5	-	251	1167	Inactive	Active	0	9
ENSDARG00000009922	ENSDART00000017173	2	2	GACTGCGCCGTTGTTTGCGATGCT	6	-	212	1167	Active	Active	7	5
ENSDARG00000009922	ENSDART00000017173	2	2	AAAGCCTCCAGCTGCTGGGCCGTG	6	-	246	1167	Inactive	Active	0	5
ENSDARG00000009922	ENSDART00000017173	2	2	TCCAAAGCCTCCAGCTGCTGGGCC	6	-	249	1167	Active	Active	4	4
ENSDARG00000009922	ENSDART00000017173	2	2	TCCCGCATCACCACATCTGGGTAG	6	-	294	1167	Active	Inactive	9	6
ENSDARG00000009922	ENSDART00000017173	2	3	TGCCTCTGCCTCCATGGAGGAAGAA	7	-	534	1167	Active	Active	9	9
ENSDARG00000009922	ENSDART00000017173	2	3	TTCTCAAGATTTAAGGTGGAGGG	5	-	487	1167	Inactive	Active	5	9
ENSDARG00000009922	ENSDART00000017173	2	3	TTCTCAAGATTTAAGGTGGAGGGA	6	-	486	1167	Inactive	Active	5	9
ENSDARG00000009922	ENSDART00000017173	2	3	CTCTGCCTCCATGGAGGAAGAAGAG	7	-	531	1167	Active	Active	9	9
ENSDARG00000009922	ENSDART00000017173	2	3	CTCCTCTTCCTTGTCGGTTGCATTG	7	-	645	1167	Active	Inactive	9	2
ENSDARG00000009922	ENSDART00000017173	2	4	TGCTCCTGCAGACGGAAGAGGCT	5	-	853	1167	Active	Active	9	9
ENSDARG00000009922	ENSDART00000017173	2	4	GCCTCCAGAGGCCTGCAGCAGGG	5	-	1058	1167	Active	Active	4	9
ENSDARG00000009922	ENSDART00000017173	2	4	CCCGTCACCCCGCTAGAGGAAGAG	6	-	789	1167	Active	Active	9	9
ENSDARG00000009922	ENSDART00000017173	2	4	CAAACCTGCTGCGCGTGGTGAGAT	6	-	1026	1167	Active	Inactive	5	5
ENSDARG00000010144	ENSDART00000024662	2	2	GGCCCCGCAGCGTCTGTGAGTTT	5	+	259	2136	Active	Inactive	6	9
ENSDARG00000010144	ENSDART00000024662	2	3	ACAGTCCGCTTCGTAGGTGCGTTG	6	+	388	2136	Active	Active	8	0
ENSDARG00000010144	ENSDART00000024662	2	4	ACACACTACCAGGCGTGGCGTGC	5	+	509	2136	Inactive	Active	1	6
ENSDARG00000010144	ENSDART00000024662	2	4	CAACTACACACTACCAGGCGTGGCG	7	+	504	2136	Active	Active	2	9
ENSDARG00000010144	ENSDART00000024662	2	4	AACTACACACTACCAGGCGTGGCG	6	+	505	2136	Inactive	Active	9	9
ENSDARG00000010144	ENSDART00000024662	2	6	GACAGCACCAAGCTGCTGAAGCC	5	+	682	2136	Active	Active	5	9
ENSDARG00000010144	ENSDART00000024662	2	7	GTCTCAGCCTCAGGGACGAGGAA	5	+	1274	2136	Active	Active	5	9
ENSDARG00000010144	ENSDART00000024662	2	7	GACTGCTCCACCACATGTTGCTGGC	7	+	993	2136	Active	Active	8	8
ENSDARG00000010144	ENSDART00000024662	2	7	CTCAGCCTCAGGGACGAGGAAGAG	6	+	1276	2136	Active	Active	9	9
ENSDARG00000010144	ENSDART00000024662	2	7	CGCAGCCCAATGGGGAAGGAGAC	5	+	1099	2136	Active	Active	8	9
ENSDARG00000010144	ENSDART00000024662	2	7	CACCTCGCAGCCCAATGGGGAAGGA	7	+	1094	2136	Active	Active	5	9
ENSDARG00000010144	ENSDART00000024662	2	7	CACCAACGCCATAGAGGAGCCTGC	6	+	1158	2136	Active	Active	6	8
ENSDARG00000010144	ENSDART00000024662	2	7	AACTGCAGAGGGAGTTGACGGAGTC	7	+	1311	2136	Inactive	Active	5	9
ENSDARG00000010144	ENSDART00000024662	2	7	AGCAACTGCAGAGGGAGTTGACGGA	7	+	1308	2136	Active	Active	8	9
ENSDARG00000010144	ENSDART00000024662	2	7	ACCAACGCCATAGAGGAGCCTGC	5	+	1159	2136	Active	Active	5	8
ENSDARG00000010144	ENSDART00000027117	2	2	GGCCCCGCAGCGTCTGTGAGTTT	5	+	262	1938	Active	Inactive	6	9
ENSDARG00000010144	ENSDART00000027117	2	3	ACAGTCCGCTTCGTAGGTGCGTTG	6	+	391	1938	Active	Active	8	0
ENSDARG00000010144	ENSDART00000027117	2	4	CAACTACACACTACCAGGCGTGGCG	7	+	507	1938	Active	Active	2	9
ENSDARG00000010144	ENSDART00000027117	2	4	ACACACTACCAGGCGTGGCGTGC	5	+	512	1938	Inactive	Active	1	6
ENSDARG00000010144	ENSDART00000027117	2	4	AACTACACACTACCAGGCGTGGCG	6	+	508	1938	Inactive	Active	9	9
ENSDARG00000010144	ENSDART00000027117	2	5	GCCGTCTACATCTCTGTAAGCATTT	7	+	646	1938	Active	Inactive	9	3
ENSDARG00000010144	ENSDART00000027117	2	6	TTAGGCCACAGGCAGCTTGGTGT	5	+	677	1938	Active	Inactive	0	0
ENSDARG00000010144	ENSDART00000027117	2	7	GACAGCACCAAGCTGCTGAAGCC	5	+	769	1938	Active	Active	5	9
ENSDARG00000010144	ENSDART00000027117	2	8	AACTGCAGAGGGAGTTGACGGAGTC	7	+	1398	1938	Inactive	Active	5	9
ENSDARG00000010144	ENSDART00000027117	2	8	GTCTCAGCCTCAGGGACGAGGAA	5	+	1361	1938	Active	Active	5	9
ENSDARG00000010144	ENSDART00000027117	2	8	ACCAACGCCATAGAGGAGCCTGC	5	+	1246	1938	Active	Active	5	8
ENSDARG00000010144	ENSDART00000027117	2	8	AGCAACTGCAGAGGGAGTTGACGGA	7	+	1395	1938	Active	Active	8	9
ENSDARG00000010144	ENSDART00000027117	2	8	GACTGCTCCACCACATGTTGCTGGC	7	+	1080	1938	Active	Active	8	8
ENSDARG00000010144	ENSDART00000027117	2	8	CTCAGCCTCAGGGACGAGGAAGAG	6	+	1363	1938	Active	Active	9	9
ENSDARG00000010144	ENSDART00000027117	2	8	CGCAGCCCAATGGGGAAGGAGAC	5	+	1186	1938	Active	Active	8	9
ENSDARG00000010144	ENSDART00000027117	2	8	CACCTCGCAGCCCAATGGGGAAGGA	7	+	1181	1938	Active	Active	5	9
ENSDARG00000010144	ENSDART00000027117	2	8	CACCAACGCCATAGAGGAGCCTGC	6	+	1245	1938	Active	Active	6	8
ENSDARG00000010192	ENSDART00000014350	2	1	AGCCACCTCTCGGGTAGTTTTGGGG	7	-	58	1335	Active	Active	9	6
ENSDARG00000010192	ENSDART00000014350	2	2	CGCAGCTGCCGGGAGATGACGCA	5	-	217	1335	Active	Active	9	9
ENSDARG00000010192	ENSDART00000014350	2	2	AGACTCGCAGCTGCCGGGAGATGAC	7	-	220	1335	Inactive	Active	3	9
ENSDARG00000010192	ENSDART00000014350	2	4	TCCCCAAGAATTCCGTCGATGCT	5	-	577	1335	Active	Active	1	9
ENSDARG00000010192	ENSDART00000014350	2	4	TACAGCGCAGCATGCGGCTGATGGA	7	-	466	1335	Inactive	Active	3	9
ENSDARG00000010192	ENSDART00000014350	2	6	TCCGCCAGCTGATAAGGCTGTAGAC	7	-	914	1335	Active	Active	9	2
ENSDARG00000010192	ENSDART00000014350	2	6	AGAGTCCGCCAGCTGATAAGGCTGT	7	-	918	1335	Active	Active	8	4
ENSDARG00000010192	ENSDART00000014350	2	6	AGACTCGACATGGCAGAGGGAGGG	6	-	894	1335	Active	Active	5	9
ENSDARG00000010192	ENSDART00000014350	2	7	TGCGGCCACATATCCATCTGAGTAA	7	-	1113	1335	Active	Inactive	9	7
ENSDARG00000010192	ENSDART00000014350	2	8	GAAATCAGATTGCGGCTGATGAG	5	-	1223	1335	Inactive	Active	8	9
ENSDARG00000010267	ENSDART00000023413	2	1	TCCCACCTCTGATCTGTGCGTTG	5	+	18	2685	Active	Inactive	9	7
ENSDARG00000010267	ENSDART00000023413	2	1	AACCTCTACGCCTCTGAGGAAGGG	6	+	49	2685	Active	Active	8	9
ENSDARG00000010267	ENSDART00000023413	2	1	TCCCACCTCTGATCTGTGCGTTGGG	7	+	18	2685	Active	Active	9	1
ENSDARG00000010267	ENSDART00000023413	2	2	ATCACCATCTTCGAGAAGCAGAA	5	+	268	2685	Active	Active	8	9
ENSDARG00000010267	ENSDART00000023413	2	2	GCCTCCTTCCTGGCCCGGCTAGGAT	7	+	235	2685	Active	Active	9	6
ENSDARG00000010267	ENSDART00000023413	2	6	CACAGCTGCCAAAGCTGCATGGGAA	7	+	605	2685	Active	Active	9	8
ENSDARG00000010267	ENSDART00000023413	2	6	CACCTCTGCTCTCCGCTGTGGAG	5	+	672	2685	Active	Active	9	6
ENSDARG00000010267	ENSDART00000023413	2	6	CACCTCTGCTCTCCGCTGTGGAGCT	7	+	672	2685	Active	Active	9	0
ENSDARG00000010267	ENSDART00000023413	2	7	AGCCAAAGAGGAAAAGTGTGAATTC	7	+	765	2685	Inactive	Inactive	5	8
ENSDARG00000010267	ENSDART00000023413	2	7	TGCCGCACAGAGCAGCAGGAGGA	5	+	853	2685	Active	Active	5	9
ENSDARG00000010267	ENSDART00000023413	2	7	TTCTGCCGCACAGAGCAGCAGGA	5	+	850	2685	Active	Active	9	9
ENSDARG00000010267	ENSDART00000023413	2	7	GTCTCAGGCCTGCGCTTCTGCCGCA	7	+	835	2685	Active	Active	7	6
ENSDARG00000010267	ENSDART00000023413	2	8	GCCAACACCACCGTGGAGTCTGT	5	+	1084	2685	Active	Active	5	1
ENSDARG00000010267	ENSDART00000023413	2	8	TGCCAACACCACCGTGGAGTCTGT	6	+	1083	2685	Active	Active	7	1
ENSDARG00000010267	ENSDART00000023413	2	8	GCAGACCACTGAACCCTGGGTGTTC	7	+	1035	2685	Active	Inactive	0	9
ENSDARG00000010267	ENSDART00000023413	2	8	CAACACCACCGTGGAGTCTGTCAAC	7	+	1086	2685	Inactive	Inactive	4	7
ENSDARG00000010267	ENSDART00000023413	2	8	AACACCACCGTGGAGTCTGTCAAC	6	+	1087	2685	Active	Inactive	1	7
ENSDARG00000010267	ENSDART00000023413	2	10	GACTTCCCCAAAAATGTGAGTTC	5	+	1519	2685	Active	Inactive	8	8
ENSDARG00000010267	ENSDART00000023413	2	11	CAACCAAGCTGACTGGACTGAGCT	6	+	1563	2685	Inactive	Active	1	9
ENSDARG00000010267	ENSDART00000023413	2	12	GTCTCAAGCTGATGCTTTGGAGCT	6	+	1605	2685	Active	Inactive	5	1
ENSDARG00000010267	ENSDART00000023413	2	12	CTCTCCTGCCCTCATGGCATGGGGG	7	+	1633	2685	Active	Active	9	9
ENSDARG00000010267	ENSDART00000023413	2	16	CTAAAAAGCATAGAGGAGCTGCA	5	+	2146	2685	Inactive	Active	7	9
ENSDARG00000010267	ENSDART00000023413	2	16	GACTTCACAGTGATCGAGGACTAC	6	+	2095	2685	Inactive	Active	2	8
ENSDARG00000010267	ENSDART00000023413	2	19	ACCGGCTGCACTCTCTGCCTGAGCG	7	+	2584	2685	Active	Active	9	9
ENSDARG00000010267	ENSDART00000023413	2	19	GACTGCATCAAAATGGTTAGCAGGA	7	+	2623	2685	Active	Active	9	6
ENSDARG00000010267	ENSDART00000100133	2	4	CACCTCTGCTCTCCGCTGTGGAGCT	7	+	375	2394	Active	Active	9	0
ENSDARG00000010267	ENSDART00000100133	2	4	CACCTCTGCTCTCCGCTGTGGAG	5	+	375	2394	Active	Active	9	6
ENSDARG00000010267	ENSDART00000100133	2	4	CACAGCTGCCAAAGCTGCATGGGAA	7	+	308	2394	Active	Active	9	8
ENSDARG00000010267	ENSDART00000100133	2	5	GTCTCAGGCCTGCGCTTCTGCCGCA	7	+	538	2394	Active	Active	7	6
ENSDARG00000010267	ENSDART00000100133	2	5	AGCCAAAGAGGAAAAGTGTGAATTC	7	+	468	2394	Inactive	Inactive	5	8
ENSDARG00000010267	ENSDART00000100133	2	5	TTCTGCCGCACAGAGCAGCAGGA	5	+	553	2394	Active	Active	9	9
ENSDARG00000010267	ENSDART00000100133	2	5	TGCCGCACAGAGCAGCAGGAGGA	5	+	556	2394	Active	Active	5	9
ENSDARG00000010267	ENSDART00000100133	2	6	TGCCAACACCACCGTGGAGTCTGT	6	+	792	2394	Active	Active	7	1
ENSDARG00000010267	ENSDART00000100133	2	6	GCCAACACCACCGTGGAGTCTGT	5	+	793	2394	Active	Active	5	1
ENSDARG00000010267	ENSDART00000100133	2	6	GCAGACCACTGAACCCTGGGTGTTC	7	+	744	2394	Active	Inactive	0	9
ENSDARG00000010267	ENSDART00000100133	2	6	AACACCACCGTGGAGTCTGTCAAC	6	+	796	2394	Active	Inactive	1	7
ENSDARG00000010267	ENSDART00000100133	2	6	CAACACCACCGTGGAGTCTGTCAAC	7	+	795	2394	Inactive	Inactive	4	7
ENSDARG00000010267	ENSDART00000100133	2	8	GACTTCCCCAAAAATGTGAGTTC	5	+	1228	2394	Active	Inactive	8	8
ENSDARG00000010267	ENSDART00000100133	2	9	CAACCAAGCTGACTGGACTGAGCT	6	+	1272	2394	Inactive	Active	1	9
ENSDARG00000010267	ENSDART00000100133	2	10	GTCTCAAGCTGATGCTTTGGAGCT	6	+	1314	2394	Active	Inactive	5	1
ENSDARG00000010267	ENSDART00000100133	2	10	CTCTCCTGCCCTCATGGCATGGGGG	7	+	1342	2394	Active	Active	9	9
ENSDARG00000010267	ENSDART00000100133	2	15	GACTTCACAGTGATCGAGGACTAC	6	+	1804	2394	Inactive	Active	2	8
ENSDARG00000010267	ENSDART00000100133	2	15	CTAAAAAGCATAGAGGAGCTGCA	5	+	1855	2394	Inactive	Active	7	9
ENSDARG00000010267	ENSDART00000100133	2	18	GACTGCATCAAAATGGTTAGCAGGA	7	+	2332	2394	Active	Active	9	6
ENSDARG00000010267	ENSDART00000100133	2	18	ACCGGCTGCACTCTCTGCCTGAGCG	7	+	2293	2394	Active	Active	9	9
ENSDARG00000010381	ENSDART00000017034	2	2	GCCTGCACCGTTTCTGTGCCGAC	5	+	215	1014	Active	Inactive	9	1
ENSDARG00000010381	ENSDART00000017034	2	3	AAACACAACAACCAGCAGGCGCT	5	+	412	1014	Inactive	Active	9	9
ENSDARG00000010381	ENSDART00000017034	2	3	GCAAACACAACAACCAGCAGGCGCT	7	+	410	1014	Inactive	Active	9	9
ENSDARG00000010381	ENSDART00000017034	2	3	CTCAGCCACAGTATCGAAGAAGGC	6	+	433	1014	Active	Active	9	9
ENSDARG00000010381	ENSDART00000017034	2	3	ACATGCAGAAAGAAGCTGGTGTC	5	+	280	1014	Inactive	Active	7	5
ENSDARG00000010381	ENSDART00000017034	2	4	GTCCTCACCCAACGCTGATGGAGAA	7	+	707	1014	Active	Active	8	9
ENSDARG00000010381	ENSDART00000017034	2	4	CAATGCCACTGAGAATGGAGGAGGA	7	+	639	1014	Active	Active	2	9
ENSDARG00000010381	ENSDART00000017034	2	4	TCCTCACCCAACGCTGATGGAGAA	6	+	708	1014	Active	Active	9	9
ENSDARG00000010381	ENSDART00000017034	2	4	GAAAACGGCAGCGGGGCAGAGGAC	6	+	508	1014	Inactive	Active	7	9
ENSDARG00000010381	ENSDART00000017034	2	4	GTAGACTGCAGCGGGGGAAGAAGCA	7	+	476	1014	Inactive	Active	0	9
ENSDARG00000010381	ENSDART00000017034	2	4	TTCGTCCTCACCCAACGCTGATGGA	7	+	704	1014	Active	Active	9	9
ENSDARG00000010381	ENSDART00000017034	2	5	GCAAGCCCCATCAATGTAGAGGCC	6	+	847	1014	Active	Active	6	9
ENSDARG00000010381	ENSDART00000017034	2	5	CAAGCCCCATCAATGTAGAGGCC	5	+	848	1014	Inactive	Active	5	9
ENSDARG00000010381	ENSDART00000017034	2	5	AGCCCCATCAATGTAGAGGCCGCC	6	+	850	1014	Active	Active	9	9
ENSDARG00000010381	ENSDART00000017034	2	5	AAATGCGCAAGAATGGAGAGGCA	5	+	827	1014	Inactive	Active	9	9
ENSDARG00000010384	ENSDART00000035338	2	1	TTCTCCATCATTCTGGGTTGTAC	5	+	601	984	Active	Inactive	9	6
ENSDARG00000010384	ENSDART00000035338	2	1	TACCTACACCGTTGTGCTGCTGTT	6	+	78	984	Active	Active	7	4
ENSDARG00000010384	ENSDART00000035338	2	1	TACAAAGTCGGAGCAGATGCGGCT	6	+	914	984	Active	Active	5	9
ENSDARG00000010384	ENSDART00000035338	2	1	CGCTGCCGCTGAACTGTGTGTCTCT	7	+	104	984	Active	Inactive	9	9
ENSDARG00000010384	ENSDART00000035338	2	1	CGCTGCCGCTGAACTGTGTGTCT	5	+	104	984	Active	Inactive	9	9
ENSDARG00000010384	ENSDART00000035338	2	1	ACCTACACCGTTGTGCTGCTGTT	5	+	79	984	Active	Active	3	4
ENSDARG00000010472	ENSDART00000011188	2	3	CACCCACTCCGGGGTGGTGGGCG	5	-	230	3045	Active	Active	9	8
ENSDARG00000010472	ENSDART00000011188	2	3	CACCCACTCCGGGGTGGTGGGCGGA	7	-	228	3045	Active	Active	9	9
ENSDARG00000010472	ENSDART00000011188	2	3	GAATCCTCCAAACAGCTGCTTGC	5	-	260	3045	Active	Active	0	4
ENSDARG00000010472	ENSDART00000011188	2	3	TTCACCCACTCCGGGGTGGTGGG	5	-	232	3045	Active	Active	6	9
ENSDARG00000010472	ENSDART00000011188	2	3	TTCACCCACTCCGGGGTGGTGGGC	6	-	231	3045	Active	Active	6	8
ENSDARG00000010472	ENSDART00000011188	2	3	TTCACCCACTCCGGGGTGGTGGGCG	7	-	230	3045	Active	Active	6	8
ENSDARG00000010472	ENSDART00000011188	2	3	AGAATCCTCCAAACAGCTGCTTGC	6	-	260	3045	Active	Active	9	4
ENSDARG00000010472	ENSDART00000011188	2	3	AACTTCACCCACTCCGGGGTGGTG	6	-	234	3045	Active	Active	5	7
ENSDARG00000010472	ENSDART00000011188	2	3	ACCCACTCCGGGGTGGTGGGCGGA	6	-	228	3045	Active	Active	8	9
ENSDARG00000010472	ENSDART00000011188	2	3	ACCCACTCCGGGGTGGTGGGCGGAG	7	-	227	3045	Active	Active	8	6
ENSDARG00000010472	ENSDART00000011188	2	5	CTCCTCTGCATTTATCTGAAGCT	5	-	512	3045	Active	Active	9	5
ENSDARG00000010472	ENSDART00000011188	2	5	TGCAGCCACTGGAGGAGATGATGCG	7	-	592	3045	Active	Active	9	9
ENSDARG00000010472	ENSDART00000011188	2	6	TTCCACACAGTTGGTGGAGAAGAA	6	-	712	3045	Inactive	Active	7	9
ENSDARG00000010472	ENSDART00000011188	2	6	ACCTTCCACACAGTTGGTGGAGAA	6	-	715	3045	Active	Active	9	5
ENSDARG00000010472	ENSDART00000011188	2	7	AACGGCCTCCAGCCAGGTGTAGCC	6	-	928	3045	Active	Active	9	6
ENSDARG00000010472	ENSDART00000011188	2	8	AGATTCTTCACCAGGCAGTTTTT	5	-	1048	3045	Active	Inactive	9	6
ENSDARG00000010472	ENSDART00000011188	2	8	GTCGGCCTCGTGAATCTGGTTGT	5	-	1169	3045	Active	Inactive	9	8
ENSDARG00000010472	ENSDART00000011188	2	10	ACACACTTCAACAGAGCAGATTCT	6	-	1344	3045	Active	Active	7	8
ENSDARG00000010472	ENSDART00000011188	2	10	TTCAACAGAGCAGATTCTGAGGCG	6	-	1338	3045	Inactive	Active	7	9
ENSDARG00000010472	ENSDART00000011188	2	15	GCAAACACAATCTCCGTGTGGTTC	6	-	2034	3045	Inactive	Inactive	9	4
ENSDARG00000010472	ENSDART00000011188	2	15	AGCAAACACAATCTCCGTGTGGTTC	7	-	2034	3045	Active	Inactive	3	4
ENSDARG00000010472	ENSDART00000011188	2	16	GTCAGCTGCTTGCTTGGAGACGTC	6	-	2203	3045	Active	Active	9	9
ENSDARG00000010472	ENSDART00000011188	2	17	ATCGACTTCTTCAGGTTGTCGAA	5	-	2290	3045	Active	Inactive	9	0
ENSDARG00000010472	ENSDART00000011188	2	18	TTCACCAGCTTGTCAGTTTTGGGG	6	-	2499	3045	Active	Active	6	6
ENSDARG00000010472	ENSDART00000011188	2	18	TTCACCAGCTTGTCAGTTTTGGGGT	7	-	2498	3045	Active	Inactive	6	4
ENSDARG00000010472	ENSDART00000011188	2	19	TTCCCAGCAGCGTTTGAGGCAGAA	6	-	2618	3045	Inactive	Active	3	9
ENSDARG00000010472	ENSDART00000011188	2	19	GAATTCCCAGCAGCGTTTGAGGCA	6	-	2621	3045	Inactive	Active	7	4
ENSDARG00000010472	ENSDART00000011188	2	19	GAATTCCCAGCAGCGTTTGAGGC	5	-	2622	3045	Inactive	Active	7	6
ENSDARG00000010472	ENSDART00000011188	2	20	TTACGCTGCTCGTACGTCTGAAAC	6	-	2697	3045	Active	Active	5	1
ENSDARG00000010472	ENSDART00000011188	2	20	CACCACCACAATGCTGACGAAGAA	6	-	2749	3045	Active	Active	6	9
ENSDARG00000010472	ENSDART00000011188	2	20	TGCACCACCACAATGCTGACGAA	5	-	2752	3045	Active	Active	8	8
ENSDARG00000010472	ENSDART00000011188	2	20	ACCACCACAATGCTGACGAAGAA	5	-	2749	3045	Inactive	Active	1	9
ENSDARG00000010472	ENSDART00000011188	2	21	GGCAACGTCCATACCGGGGCAGTA	6	-	2893	3045	Active	Active	9	8
ENSDARG00000010472	ENSDART00000093298	2	4	TTCACCCACTCCGGGGTGGTGGG	5	-	241	3048	Active	Active	6	9
ENSDARG00000010472	ENSDART00000093298	2	4	TTCACCCACTCCGGGGTGGTGGGC	6	-	240	3048	Active	Active	6	8
[truncated: 12,407 more rows]
