# Supplementary material for: Predicting success of oligomerized pool engineering (OPEN) for zinc finger target site sequences
Source: BMC Bioinformatics. 2010 Nov 2;11:543. doi: 10.1186/1471-2105-11-543 (PMC3098093; doi:10.1186/1471-2105-11-543)
Supplement: Additional file 5 — Zebrafish - chromosome 3 - classified ZFN target list. Potential OPEN ZFN target sites in gene transcripts encoded on zebrafish chromosome 3 classified using ZiFOpT. Data presented as described in the legend to Additional File 3 [file 1471-2105-11-543-S5.XLS]

## Sheet: Chromosome3
Gene ID	Transcript ID	Chromo Number	Coding Exon Number	TargetSite	ZFN Spacer Length	Strand	ZFN Cleavage Site	Coding Sequence Length	ZiFOpT Prediction		Confidence Score
									Left	Right	Left	Right
ENSDARG00000000151	ENSDART00000000160	3	3	GCCCTCACATGTGATGCAGCGGTA	6	-	214	1281	Active	Active	5	9
ENSDARG00000000151	ENSDART00000000160	3	5	GCCTCCGTCACCATACGAATGAGCT	7	-	518	1281	Active	Active	9	9
ENSDARG00000000151	ENSDART00000000160	3	6	AAAGTCCACAACTCGTGTGATGGC	6	-	691	1281	Inactive	Active	1	4
ENSDARG00000000151	ENSDART00000000160	3	7	GTCTTCACAGGGCAGCTGAAAAC	5	-	734	1281	Inactive	Active	1	7
ENSDARG00000000151	ENSDART00000000160	3	8	GCAGGCGCCGATCATGCGCAGGT	5	-	1136	1281	Active	Active	6	3
ENSDARG00000000151	ENSDART00000000160	3	8	GTCACCTTCATCAGCAGCTTGGGCC	7	-	1109	1281	Active	Active	9	9
ENSDARG00000000151	ENSDART00000000160	3	8	ACACTCCACCTTCATGTGCAGGA	5	-	1172	1281	Active	Active	5	2
ENSDARG00000000175	ENSDART00000007226	3	1	AGCCACTGCAGCTGCAGCAGCAGCC	7	+	426	1227	Active	Active	9	9
ENSDARG00000000175	ENSDART00000007226	3	1	CCCGGCTCCGCTGTCGGGTGGCGCG	7	+	336	1227	Active	Active	9	9
ENSDARG00000000175	ENSDART00000007226	3	1	ACAAACAGCACCGCCGACGCAGCA	6	+	303	1227	Inactive	Active	5	9
ENSDARG00000000175	ENSDART00000007226	3	2	GCCAGCCCACGCCTGAAGAGGGC	5	+	896	1227	Active	Active	6	9
ENSDARG00000000175	ENSDART00000007226	3	2	CGCAGCTACTTGAATTGGAGAAGGA	7	+	569	1227	Active	Active	9	9
ENSDARG00000000175	ENSDART00000007226	3	2	GGCAGCACCCTCTGAGAGTGAGAC	6	+	831	1227	Active	Active	9	9
ENSDARG00000000175	ENSDART00000007226	3	2	GTATCCAACGCCTACTGCAGATAAC	7	+	975	1227	Inactive	Active	5	9
ENSDARG00000000175	ENSDART00000007226	3	2	CAACACGCAGCTACTTGAATTGGAG	7	+	564	1227	Inactive	Active	9	9
ENSDARG00000000175	ENSDART00000007226	3	2	ATCCAACGCCTACTGCAGATAAC	5	+	977	1227	Active	Active	2	9
ENSDARG00000000175	ENSDART00000007226	3	2	ACCCTATTCGAGTCAGTCGTTGGA	6	+	789	1227	Active	Active	9	5
ENSDARG00000000175	ENSDART00000007226	3	2	ACCCCACCACAATGGCTGAGGGC	5	+	998	1227	Active	Active	2	9
ENSDARG00000000175	ENSDART00000007226	3	2	ACACGCAGCTACTTGAATTGGAG	5	+	566	1227	Active	Active	3	9
ENSDARG00000000175	ENSDART00000007226	3	2	AACCCCACCACAATGGCTGAGGGC	6	+	997	1227	Active	Active	3	9
ENSDARG00000000175	ENSDART00000007226	3	2	AACCCCACCACAATGGCTGAGGG	5	+	997	1227	Active	Active	3	9
ENSDARG00000000567	ENSDART00000000595	3	1	TCCTCCAGCTCCACAGTCTGGCGAG	7	-	144	2433	Active	Active	9	3
ENSDARG00000000567	ENSDART00000000595	3	7	AAACACACCTGTTGGCAGGTGTC	5	-	760	2433	Inactive	Active	9	8
ENSDARG00000000567	ENSDART00000000595	3	8	TTCCCCCCCCTCACCAGGGGTTTTT	7	-	948	2433	Active	Inactive	8	8
ENSDARG00000000567	ENSDART00000000595	3	8	TCCCCCCCCTCACCAGGGGTTTTTG	7	-	947	2433	Active	Inactive	9	6
ENSDARG00000000567	ENSDART00000000595	3	8	TCCCCCCCCTCACCAGGGGTTTTT	6	-	948	2433	Active	Inactive	9	8
ENSDARG00000000567	ENSDART00000000595	3	8	TACTCAAGAGGTGAGGAAGTATAC	6	-	1839	2433	Inactive	Active	6	4
ENSDARG00000000567	ENSDART00000000595	3	8	GAATCCACCGGTGGTGGCTGTAGCG	7	-	2151	2433	Inactive	Active	5	9
ENSDARG00000000567	ENSDART00000000595	3	8	CCCCCCCTCACCAGGGGTTTTTGAC	7	-	945	2433	Active	Inactive	9	5
ENSDARG00000000567	ENSDART00000000595	3	8	CCCCCCCTCACCAGGGGTTTTTG	5	-	947	2433	Active	Inactive	9	6
ENSDARG00000000567	ENSDART00000000595	3	8	ATCCAAGCCTCCTCCAGAAGGCAAC	7	-	1221	2433	Inactive	Active	1	9
ENSDARG00000000567	ENSDART00000000595	3	8	AGCCACTACTGACTGGGTCGCTGGC	7	-	2389	2433	Active	Active	8	8
ENSDARG00000000567	ENSDART00000000595	3	8	AGAATCCACCGGTGGTGGCTGTA	5	-	2154	2433	Active	Active	5	6
ENSDARG00000001014	ENSDART00000047409	3	7	GAAGGCTTCCAGGATCGGGTTTGCC	7	-	357	3192	Active	Active	8	7
ENSDARG00000001014	ENSDART00000047409	3	7	TTACAAATCGAGACGAGTTGTCGTT	7	-	403	3192	Inactive	Inactive	4	4
ENSDARG00000001014	ENSDART00000047409	3	8	GACGTCAAAGTTGATTCTGATGAA	6	-	430	3192	Inactive	Inactive	3	0
ENSDARG00000001014	ENSDART00000047409	3	8	GGCTCCAACGATGTAGCCGTTGAC	6	-	451	3192	Active	Active	8	3
ENSDARG00000001014	ENSDART00000047409	3	12	TTATCCAGAGCTTTGTTGATGCG	5	-	1012	3192	Inactive	Active	8	9
ENSDARG00000001014	ENSDART00000047409	3	12	CACACCTTCTGAGCGGCTGGAGAA	6	-	819	3192	Active	Active	9	6
ENSDARG00000001014	ENSDART00000047409	3	12	AAACTCGGCCTGCTCCTGTGTCTGC	7	-	930	3192	Active	Inactive	0	8
ENSDARG00000001014	ENSDART00000047409	3	12	AACATCCTCTCGTATGTGGCTTT	5	-	973	3192	Active	Inactive	9	9
ENSDARG00000001014	ENSDART00000047409	3	12	GCCTGCTCCTGTGTCTGCGCCTTC	6	-	924	3192	Active	Inactive	9	8
ENSDARG00000001014	ENSDART00000047409	3	12	AACATCCTCTCGTATGTGGCTTTG	6	-	972	3192	Active	Active	9	1
ENSDARG00000001014	ENSDART00000047409	3	16	TTATCCAGACCCACGATGCGGTC	5	-	1564	3192	Inactive	Active	8	9
ENSDARG00000001014	ENSDART00000047409	3	21	TGCTGCTCCGCCACCTGCTGCTTCT	7	-	2288	3192	Active	Active	9	2
ENSDARG00000001014	ENSDART00000047409	3	21	TTACTCAGCTCCTCCTCTTTGGCC	6	-	2256	3192	Active	Inactive	1	3
ENSDARG00000001014	ENSDART00000047409	3	21	ACCTCCATCTCCACCAGCTGCTGCT	7	-	2306	3192	Active	Active	9	8
ENSDARG00000001014	ENSDART00000047409	3	22	TTCTTCTTCTCAGCCTGCAGGTGGT	7	-	2507	3192	Active	Active	9	9
ENSDARG00000001014	ENSDART00000047409	3	22	TTCTCAGCCTGCAGGTGGTTTGCC	6	-	2502	3192	Active	Inactive	5	2
ENSDARG00000001014	ENSDART00000047409	3	22	TTCTCAGCCTGCAGGTGGTTTGC	5	-	2503	3192	Active	Inactive	5	2
ENSDARG00000001014	ENSDART00000047409	3	23	TTCTCCAGCTGCAGCTTCTGTCGAG	7	-	2585	3192	Active	Inactive	6	3
ENSDARG00000001014	ENSDART00000047409	3	23	TTCCTCCTCGTCCAGCTGCTGCT	5	-	2558	3192	Active	Active	9	8
ENSDARG00000001014	ENSDART00000047409	3	24	CTCCTCCTCCGCCAGGTTTGTGGTG	7	-	2724	3192	Active	Inactive	9	7
ENSDARG00000001014	ENSDART00000047409	3	24	CTCCTCCGCCAGGTTTGTGGTGAAC	7	-	2721	3192	Active	Active	9	1
ENSDARG00000001014	ENSDART00000047409	3	24	CTCCTCCGCCAGGTTTGTGGTGAA	6	-	2722	3192	Active	Inactive	9	5
ENSDARG00000001014	ENSDART00000047409	3	24	TCCTCCTCCGCCAGGTTTGTGGTG	6	-	2724	3192	Active	Inactive	9	7
ENSDARG00000001014	ENSDART00000047409	3	25	CGCTGCTTCTCCTCGCGCCGCAGAC	7	-	2816	3192	Active	Active	9	8
ENSDARG00000001014	ENSDART00000047409	3	25	TTCTTCTCCAGCTCCTGGCGCTGCT	7	-	2834	3192	Active	Active	9	9
ENSDARG00000001014	ENSDART00000047409	3	25	TTCTCCAGCTCCTGGCGCTGCTTCT	7	-	2831	3192	Active	Active	6	2
ENSDARG00000001014	ENSDART00000047409	3	25	GTCTCCCTCCAGCTTTCTGCGGTT	6	-	2857	3192	Active	Inactive	9	4
ENSDARG00000001014	ENSDART00000047409	3	25	TGCTTCTCCTCGCGCCGCAGACGGT	7	-	2813	3192	Active	Active	9	9
ENSDARG00000001014	ENSDART00000047409	3	25	CGCGCCGCAGACGGTCTGGAGGA	5	-	2805	3192	Active	Active	8	3
ENSDARG00000001014	ENSDART00000047409	3	26	CTCCTCCCCCAGGTCTCTGCGGTG	6	-	3109	3192	Active	Active	9	2
ENSDARG00000001014	ENSDART00000047409	3	26	AGCTCCTGCTGTGCGGCTGTAGAG	6	-	3171	3192	Active	Active	9	5
ENSDARG00000001014	ENSDART00000092373	3	2	GCCTGCGCCAGCGGGTTGTTGAC	5	-	67	5286	Active	Inactive	9	3
ENSDARG00000001014	ENSDART00000092373	3	2	GTCCTCCACCTTGCTGAATTTGGG	6	-	250	5286	Active	Active	8	9
ENSDARG00000001014	ENSDART00000092373	3	2	TCCTCCACCTTGCTGAATTTGGG	5	-	250	5286	Active	Active	8	9
ENSDARG00000001014	ENSDART00000092373	3	7	TTACAAATCGAGACGAGTTGTCGTT	7	-	709	5286	Inactive	Inactive	4	4
ENSDARG00000001014	ENSDART00000092373	3	7	GAAGGCTTCCAGGATCGGGTTTGCC	7	-	663	5286	Active	Active	8	7
ENSDARG00000001014	ENSDART00000092373	3	8	GACGTCAAAGTTGATTCTGATGAA	6	-	736	5286	Inactive	Inactive	3	0
ENSDARG00000001014	ENSDART00000092373	3	8	GGCTCCAACGATGTAGCCGTTGAC	6	-	757	5286	Active	Active	8	3
ENSDARG00000001014	ENSDART00000092373	3	12	CACACCTTCTGAGCGGCTGGAGAA	6	-	1125	5286	Active	Active	9	6
ENSDARG00000001014	ENSDART00000092373	3	12	GCCTGCTCCTGTGTCTGCGCCTTC	6	-	1230	5286	Active	Inactive	9	8
ENSDARG00000001014	ENSDART00000092373	3	12	AAACTCGGCCTGCTCCTGTGTCTGC	7	-	1236	5286	Active	Inactive	0	8
ENSDARG00000001014	ENSDART00000092373	3	12	AACATCCTCTCGTATGTGGCTTT	5	-	1279	5286	Active	Inactive	9	9
ENSDARG00000001014	ENSDART00000092373	3	12	TTATCCAGAGCTTTGTTGATGCG	5	-	1318	5286	Inactive	Active	8	9
ENSDARG00000001014	ENSDART00000092373	3	12	AACATCCTCTCGTATGTGGCTTTG	6	-	1278	5286	Active	Active	9	1
ENSDARG00000001014	ENSDART00000092373	3	16	TTATCCAGACCCACGATGCGGTC	5	-	1870	5286	Inactive	Active	8	9
ENSDARG00000001014	ENSDART00000092373	3	21	TTACTCAGCTCCTCCTCTTTGGCC	6	-	2562	5286	Active	Inactive	1	3
ENSDARG00000001014	ENSDART00000092373	3	21	TGCTGCTCCGCCACCTGCTGCTTCT	7	-	2594	5286	Active	Active	9	2
ENSDARG00000001014	ENSDART00000092373	3	21	ACCTCCATCTCCACCAGCTGCTGCT	7	-	2612	5286	Active	Active	9	8
ENSDARG00000001014	ENSDART00000092373	3	22	TTCTCAGCCTGCAGGTGGTTTGCC	6	-	2808	5286	Active	Inactive	5	2
ENSDARG00000001014	ENSDART00000092373	3	22	TTCTCAGCCTGCAGGTGGTTTGC	5	-	2809	5286	Active	Inactive	5	2
ENSDARG00000001014	ENSDART00000092373	3	22	TTCTTCTTCTCAGCCTGCAGGTGGT	7	-	2813	5286	Active	Active	9	9
ENSDARG00000001014	ENSDART00000092373	3	23	TTCCTCCTCGTCCAGCTGCTGCT	5	-	2864	5286	Active	Active	9	8
ENSDARG00000001014	ENSDART00000092373	3	23	TTCTCCAGCTGCAGCTTCTGTCGAG	7	-	2891	5286	Active	Inactive	6	3
ENSDARG00000001014	ENSDART00000092373	3	24	TCCTCCTCCGCCAGGTTTGTGGTG	6	-	3030	5286	Active	Inactive	9	7
ENSDARG00000001014	ENSDART00000092373	3	24	CTCCTCCGCCAGGTTTGTGGTGAAC	7	-	3027	5286	Active	Active	9	1
ENSDARG00000001014	ENSDART00000092373	3	24	CTCCTCCGCCAGGTTTGTGGTGAA	6	-	3028	5286	Active	Inactive	9	5
ENSDARG00000001014	ENSDART00000092373	3	24	CTCCTCCTCCGCCAGGTTTGTGGTG	7	-	3030	5286	Active	Inactive	9	7
ENSDARG00000001014	ENSDART00000092373	3	25	TTCTTCTCCAGCTCCTGGCGCTGCT	7	-	3140	5286	Active	Active	9	9
ENSDARG00000001014	ENSDART00000092373	3	25	TGCTTCTCCTCGCGCCGCAGACGGT	7	-	3119	5286	Active	Active	9	9
ENSDARG00000001014	ENSDART00000092373	3	25	TTCTCCAGCTCCTGGCGCTGCTTCT	7	-	3137	5286	Active	Active	6	2
ENSDARG00000001014	ENSDART00000092373	3	25	GTCTCCCTCCAGCTTTCTGCGGTT	6	-	3163	5286	Active	Inactive	9	4
ENSDARG00000001014	ENSDART00000092373	3	25	CGCTGCTTCTCCTCGCGCCGCAGAC	7	-	3122	5286	Active	Active	9	8
ENSDARG00000001014	ENSDART00000092373	3	25	CGCGCCGCAGACGGTCTGGAGGA	5	-	3111	5286	Active	Active	8	3
ENSDARG00000001014	ENSDART00000092373	3	27	CTCCTCCCCCAGGTCTCTGCGGTG	6	-	3415	5286	Active	Active	9	2
ENSDARG00000001014	ENSDART00000092373	3	27	AGCTCCTGCTGTGCGGCTGTAGAG	6	-	3477	5286	Active	Active	9	5
ENSDARG00000001014	ENSDART00000092373	3	29	TTCCCCTGCATCAGCGTCTGCAGCT	7	-	3713	5286	Active	Active	9	3
ENSDARG00000001014	ENSDART00000092373	3	29	GCCTCCGCCTTCTTCCTGCGGTGCT	7	-	3749	5286	Active	Active	9	2
ENSDARG00000001014	ENSDART00000092373	3	29	AGCGTCTGCAGCTCGATCTGCAGCT	7	-	3701	5286	Active	Active	9	3
ENSDARG00000001014	ENSDART00000092373	3	29	TCCACCGACACCTTATTCTGAGGGG	7	-	3641	5286	Active	Active	8	8
ENSDARG00000001014	ENSDART00000092373	3	29	TGCACCTGCATCTTGGTGAGTCT	5	-	3838	5286	Active	Active	9	4
ENSDARG00000001014	ENSDART00000092373	3	30	TTCAGCGTCGCTCAGCAGAGTGT	5	-	3875	5286	Active	Active	9	8
ENSDARG00000001014	ENSDART00000092373	3	30	AGCTGCGACTCCACGGTGGAGCA	5	-	3925	5286	Active	Active	8	9
ENSDARG00000001014	ENSDART00000092373	3	30	TGCGACTCCACGGTGGAGCAGTC	5	-	3922	5286	Active	Active	9	8
ENSDARG00000001014	ENSDART00000092373	3	31	CTCGTCCTCCAGCTGACGCAGGC	5	-	4007	5286	Active	Active	9	9
ENSDARG00000001014	ENSDART00000092373	3	31	TGCGCCTGCATAGTGCCGATTTG	5	-	4090	5286	Active	Active	9	4
ENSDARG00000001014	ENSDART00000092373	3	31	AGCTGCTCCCTCAGGCTGTGCTGCT	7	-	4028	5286	Active	Active	9	0
ENSDARG00000001014	ENSDART00000092373	3	31	TCCTCCAGCTGACGCAGGCGAGTGT	7	-	4001	5286	Active	Active	9	5
ENSDARG00000001014	ENSDART00000092373	3	32	TCCTGCTGCAGGCGGGTCTTGGTT	6	-	4257	5286	Active	Inactive	9	5
ENSDARG00000001014	ENSDART00000092373	3	32	TCCAGCTCCTGCTGCAGGCGGGTCT	7	-	4262	5286	Active	Active	9	4
ENSDARG00000001014	ENSDART00000092373	3	32	TGCTTCTTCTCCAGGTTGGAGAC	5	-	4324	5286	Active	Active	9	4
ENSDARG00000001014	ENSDART00000092373	3	33	CTCCTCGGCCAGCATCTGAGGAC	5	-	4355	5286	Active	Active	9	1
ENSDARG00000001014	ENSDART00000092373	3	33	TCCTCCATCTCGGCGCGCAGCAGTT	7	-	4517	5286	Active	Active	9	8
ENSDARG00000001014	ENSDART00000092373	3	34	TCCTCCAGCTCCTCCAGCTGAGTCT	7	-	4631	5286	Active	Active	9	6
ENSDARG00000001014	ENSDART00000092373	3	34	GTCTTCATCTCCTCCAGCTGCTGCT	7	-	4610	5286	Active	Active	9	8
ENSDARG00000001014	ENSDART00000092373	3	34	ACCTCCAGACGCAGCTTAGCGTCT	6	-	4674	5286	Active	Inactive	1	3
ENSDARG00000001014	ENSDART00000092373	3	34	CTCCTCGCCCAGCTCGTCGCGGCC	6	-	4741	5286	Active	Active	9	9
ENSDARG00000001014	ENSDART00000092373	3	34	GTTGACCTCCAGACGCAGCTTAG	5	-	4679	5286	Active	Active	8	7
ENSDARG00000001014	ENSDART00000092373	3	35	AGCTCCATCTTCTTGCGGGCTGC	5	-	4846	5286	Active	Active	9	8
ENSDARG00000001014	ENSDART00000092373	3	35	GCCATCGCCAGAGTGCGCTGTTTGC	7	-	4823	5286	Active	Inactive	9	3
ENSDARG00000001014	ENSDART00000092373	3	38	ACCTGCAGCAGAGCTCTCTTGAGGC	7	-	5270	5286	Active	Active	8	1
ENSDARG00000001803	ENSDART00000011195	3	1	GTCCGCGGCGCACGGGCATTTTTC	6	-	5	3180	Active	Inactive	8	6
ENSDARG00000001803	ENSDART00000011195	3	4	CACTACTCCCTCAAAGTGGTCTTT	6	-	535	3180	Active	Inactive	7	8
ENSDARG00000001803	ENSDART00000011195	3	5	GGCCACCTCCTCATGAGACGGCTGC	7	-	570	3180	Active	Active	9	9
ENSDARG00000001803	ENSDART00000011195	3	5	GCCACCTCCTCATGAGACGGCTGC	6	-	570	3180	Active	Active	9	9
ENSDARG00000001803	ENSDART00000011195	3	8	CGCATCAAATCAGAGTCTGATGT	5	-	874	3180	Active	Inactive	6	3
ENSDARG00000001803	ENSDART00000011195	3	8	CAAATCAGAGTCTGATGTGGAGTTC	7	-	867	3180	Inactive	Active	7	1
ENSDARG00000001803	ENSDART00000011195	3	8	CAAATCAGAGTCTGATGTGGAGTT	6	-	868	3180	Inactive	Inactive	7	7
ENSDARG00000001803	ENSDART00000011195	3	8	ATCGTCACCTGAGGGATGCGGCC	5	-	910	3180	Active	Active	7	9
ENSDARG00000001803	ENSDART00000011195	3	8	CGCATCAAATCAGAGTCTGATGTG	6	-	873	3180	Active	Active	6	2
ENSDARG00000001803	ENSDART00000011195	3	9	GTCCACCACGTTCAGAGGGTTGC	5	-	1256	3180	Active	Active	4	9
ENSDARG00000001803	ENSDART00000011195	3	9	CTCATCCTCCTGCTCGTTGAGGAG	6	-	1207	3180	Active	Active	9	8
ENSDARG00000001803	ENSDART00000011195	3	9	TCCTCCTGCTCGTTGAGGAGGAA	5	-	1204	3180	Active	Active	9	9
ENSDARG00000001803	ENSDART00000011195	3	10	AGACCAATCAGAGTGGTGGTTTGAG	7	-	1469	3180	Active	Inactive	6	5
ENSDARG00000001803	ENSDART00000011195	3	10	CTCCTATGCGGGCAGAGCTGGTGCG	7	-	1651	3180	Active	Active	9	9
ENSDARG00000001803	ENSDART00000011195	3	10	CTACTCGCACCAGTCGCAGCAGCC	6	-	1508	3180	Inactive	Active	4	9
ENSDARG00000001803	ENSDART00000011195	3	10	AAAATCTTCTCAGGGTTGGTGTT	5	-	1837	3180	Active	Inactive	7	0
ENSDARG00000001803	ENSDART00000011195	3	10	AGACCAATCAGAGTGGTGGTTTG	5	-	1471	3180	Active	Inactive	6	2
ENSDARG00000001803	ENSDART00000011195	3	11	GAAGGCCACCTGGGATCTGATGAA	6	-	1997	3180	Inactive	Inactive	0	0
ENSDARG00000001803	ENSDART00000011195	3	11	AAATACTCCTCTAGTCTTTGCCGAA	7	-	2018	3180	Inactive	Inactive	7	4
ENSDARG00000001803	ENSDART00000011195	3	12	GCAGACTGCGGTTCAGATGAAGAC	6	-	2126	3180	Active	Active	5	9
ENSDARG00000001803	ENSDART00000011195	3	13	GTATGCTAATGTATGAGTTTGAG	5	-	2541	3180	Inactive	Active	7	8
ENSDARG00000001803	ENSDART00000011195	3	13	GTATGCTAATGTATGAGTTTGAGTG	7	-	2539	3180	Inactive	Active	7	4
ENSDARG00000001803	ENSDART00000011195	3	14	TACTCAAAAAATATTTTTGTCTCT	6	-	2598	3180	Inactive	Inactive	8	9
ENSDARG00000001803	ENSDART00000011195	3	17	TCCCCCACACAGGGGCTGTGATGGT	7	-	2987	3180	Active	Active	2	1
ENSDARG00000001803	ENSDART00000011195	3	17	CCCCCACACAGGGGCTGTGATGGT	6	-	2987	3180	Active	Active	9	1
ENSDARG00000001803	ENSDART00000011195	3	17	AGCTCCAGACGGGCCTGTAGTTGAT	7	-	3020	3180	Active	Active	2	1
ENSDARG00000001803	ENSDART00000011195	3	17	CCCCACACAGGGGCTGTGATGGT	5	-	2987	3180	Active	Active	1	1
ENSDARG00000001803	ENSDART00000011195	3	18	AGAAACGGCACTGTAGGCTGGAGGA	7	-	3135	3180	Inactive	Active	2	9
ENSDARG00000001803	ENSDART00000011195	3	18	GCCATCTGCCTCTGCAGCAGCTGCA	7	-	3104	3180	Active	Active	9	9
ENSDARG00000001803	ENSDART00000090809	3	1	GTCCGCGGCGCACGGGCATTTTTC	6	-	5	3558	Active	Inactive	8	6
ENSDARG00000001803	ENSDART00000090809	3	4	CACTACTCCCTCAAAGTGGTCTTT	6	-	535	3558	Active	Inactive	7	8
ENSDARG00000001803	ENSDART00000090809	3	5	GGCCACCTCCTCATGAGACGGCTGC	7	-	570	3558	Active	Active	9	9
ENSDARG00000001803	ENSDART00000090809	3	5	GCCACCTCCTCATGAGACGGCTGC	6	-	570	3558	Active	Active	9	9
ENSDARG00000001803	ENSDART00000090809	3	6	CAAATCAGAGTCTGATGTGGAGTT	6	-	844	3558	Inactive	Inactive	7	7
ENSDARG00000001803	ENSDART00000090809	3	6	CGCATCAAATCAGAGTCTGATGTG	6	-	849	3558	Active	Active	6	2
ENSDARG00000001803	ENSDART00000090809	3	6	CGCATCAAATCAGAGTCTGATGT	5	-	850	3558	Active	Inactive	6	3
ENSDARG00000001803	ENSDART00000090809	3	6	CAAATCAGAGTCTGATGTGGAGTTC	7	-	843	3558	Inactive	Active	7	1
ENSDARG00000001803	ENSDART00000090809	3	6	ATCGTCACCTGAGGGATGCGGCC	5	-	886	3558	Active	Active	7	9
ENSDARG00000001803	ENSDART00000090809	3	7	TCCTCCTGCTCGTTGAGGAGGAA	5	-	1189	3558	Active	Active	9	9
ENSDARG00000001803	ENSDART00000090809	3	7	GTCCACCACGTTCAGAGGGTTGC	5	-	1241	3558	Active	Active	4	9
ENSDARG00000001803	ENSDART00000090809	3	7	CTCATCCTCCTGCTCGTTGAGGAG	6	-	1192	3558	Active	Active	9	8
ENSDARG00000001803	ENSDART00000090809	3	8	AGACCAATCAGAGTGGTGGTTTGAG	7	-	1454	3558	Active	Inactive	6	5
ENSDARG00000001803	ENSDART00000090809	3	8	AGACCAATCAGAGTGGTGGTTTG	5	-	1456	3558	Active	Inactive	6	2
ENSDARG00000001803	ENSDART00000090809	3	8	CTCCTATGCGGGCAGAGCTGGTGCG	7	-	1636	3558	Active	Active	9	9
ENSDARG00000001803	ENSDART00000090809	3	8	AAAATCTTCTCAGGGTTGGTGTT	5	-	1822	3558	Active	Inactive	7	0
ENSDARG00000001803	ENSDART00000090809	3	8	CTACTCGCACCAGTCGCAGCAGCC	6	-	1493	3558	Inactive	Active	4	9
ENSDARG00000001803	ENSDART00000090809	3	9	GAAGGCCACCTGGGATCTGATGAA	6	-	1982	3558	Inactive	Inactive	0	0
ENSDARG00000001803	ENSDART00000090809	3	9	AAATACTCCTCTAGTCTTTGCCGAA	7	-	2003	3558	Inactive	Inactive	7	4
ENSDARG00000001803	ENSDART00000090809	3	10	GCAGACTGCGGTTCAGATGAAGAC	6	-	2111	3558	Active	Active	5	9
ENSDARG00000001803	ENSDART00000090809	3	14	CCCCACACAGGGGCTGTGATGGT	5	-	3014	3558	Active	Active	1	1
ENSDARG00000001803	ENSDART00000090809	3	14	AGCTCCAGACGGGCCTGTAGTTGAT	7	-	3047	3558	Active	Active	2	1
ENSDARG00000001803	ENSDART00000090809	3	14	CCCCCACACAGGGGCTGTGATGGT	6	-	3014	3558	Active	Active	9	1
ENSDARG00000001803	ENSDART00000090809	3	14	TCCCCCACACAGGGGCTGTGATGGT	7	-	3014	3558	Active	Active	2	1
ENSDARG00000001803	ENSDART00000090809	3	15	GCCATCTGCCTCTGCAGCAGCTGCA	7	-	3131	3558	Active	Active	9	9
ENSDARG00000001803	ENSDART00000090809	3	15	AGAAACGGCACTGTAGGCTGGAGGA	7	-	3162	3558	Inactive	Active	2	9
ENSDARG00000001803	ENSDART00000090809	3	15	AGAAGCGTCAGTGATCTGTAGGG	5	-	3266	3558	Active	Active	8	1
ENSDARG00000001803	ENSDART00000090809	3	16	ACAGACAGCTCTGTCTCTGGAGAC	6	-	3393	3558	Inactive	Inactive	3	2
ENSDARG00000001803	ENSDART00000090809	3	16	GTCCACGTCAGGACTCTGTGGAA	5	-	3293	3558	Active	Inactive	8	6
ENSDARG00000002003	ENSDART00000010135	3	1	CGCAGCACCTCTCAGCGGCTGGA	5	+	49	603	Active	Active	9	9
ENSDARG00000002003	ENSDART00000010135	3	2	TGCGTCGCACAGAGAAGAAGCTGAA	7	+	251	603	Active	Active	8	9
ENSDARG00000002003	ENSDART00000010135	3	2	AGACGCAACACAGAGCAGTATAA	5	+	304	603	Active	Inactive	0	2
ENSDARG00000002003	ENSDART00000010135	3	2	AGAGACGCAACACAGAGCAGTATAA	7	+	302	603	Inactive	Inactive	8	2
ENSDARG00000002003	ENSDART00000010135	3	2	GGCCTCAAAACTGGTGCGTCGCA	5	+	237	603	Active	Active	5	1
ENSDARG00000002003	ENSDART00000010135	3	3	GACGCCACCGAGTCTGCGGACGCC	6	+	445	603	Active	Active	6	9
ENSDARG00000002003	ENSDART00000010135	3	3	AGCGCCAGCTGGAGGAGGCTGAGGA	7	+	368	603	Active	Active	9	8
ENSDARG00000002003	ENSDART00000010135	3	3	AGCGCCAGCTGGAGGAGGCTGAG	5	+	368	603	Active	Active	9	9
ENSDARG00000002003	ENSDART00000010135	3	3	ACAGTCGCATGAAGCAGTTGAAGCG	7	+	347	603	Inactive	Active	4	9
ENSDARG00000002060	ENSDART00000020297	3	1	TGCTCAAGCTGATGTGGAGGAAGTT	7	-	109	1062	Active	Active	8	9
ENSDARG00000002060	ENSDART00000020297	3	1	GACTCACTCGTAGCAGAAGCTTTC	6	-	316	1062	Active	Active	9	7
ENSDARG00000002060	ENSDART00000020297	3	1	CACAGCGCACGCAAACGACTGAAAC	7	-	11	1062	Active	Active	1	8
ENSDARG00000002060	ENSDART00000020297	3	1	AACACCGGCCAGCTGTTCTGGCGAC	7	-	173	1062	Active	Inactive	5	0
ENSDARG00000002060	ENSDART00000020297	3	1	GCACCCGGCTAAAATCTGCTTCT	5	-	134	1062	Active	Inactive	6	7
ENSDARG00000002060	ENSDART00000020297	3	3	TTCTTCATCAGGAGGACTTTTAC	5	-	836	1062	Active	Inactive	9	3
ENSDARG00000002060	ENSDART00000020297	3	3	CACAGCTGCTCTGGAGCTTTGGCA	6	-	549	1062	Active	Active	9	6
ENSDARG00000002060	ENSDART00000020297	3	3	TGCACCACAGCTGCTCTGGAGCT	5	-	555	1062	Active	Active	2	2
ENSDARG00000002060	ENSDART00000020297	3	3	TCCAGCAGCTCGTTCAGTCGCTTGT	7	-	596	1062	Active	Inactive	9	0
ENSDARG00000002060	ENSDART00000020297	3	3	GTCTGCACAGTGCTCTTTGAATCT	6	-	807	1062	Inactive	Inactive	3	7
ENSDARG00000002060	ENSDART00000020297	3	3	GGCGGCAAAAACAAGTGCCTTTTAC	7	-	893	1062	Active	Inactive	4	7
ENSDARG00000002060	ENSDART00000020297	3	3	ATCTTCTTCATCAGGAGGACTTT	5	-	839	1062	Active	Active	9	7
ENSDARG00000002060	ENSDART00000020297	3	3	CACCACAGCTGCTCTGGAGCTTTG	6	-	552	1062	Active	Active	5	5
ENSDARG00000002097	ENSDART00000064951	3	3	ATCACCTCCATTTCTGCTTTGTC	5	-	802	2289	Active	Inactive	7	8
ENSDARG00000002097	ENSDART00000064951	3	3	AGCTCCAGCACATTGATCTGATGAC	7	-	647	2289	Active	Inactive	8	0
ENSDARG00000002097	ENSDART00000064951	3	3	GCCTCAAGAAACGTGTCTGTTGAG	6	-	1035	2289	Active	Inactive	1	5
ENSDARG00000002097	ENSDART00000064951	3	5	AGAAACTTCCTCCGTTTGCTTTT	5	-	1731	2289	Active	Inactive	7	9
ENSDARG00000002097	ENSDART00000064951	3	5	AACTTCCTCCGTTTGCTTTTAAC	5	-	1728	2289	Active	Inactive	9	4
ENSDARG00000002097	ENSDART00000064951	3	7	TTCAACATCAGCCTGGTTTTGTA	5	-	2066	2289	Active	Inactive	6	5
ENSDARG00000002097	ENSDART00000064951	3	7	AACATCAGCCTGGTTTTGTATTT	5	-	2063	2289	Active	Inactive	5	9
ENSDARG00000002167	ENSDART00000012835	3	2	CACGACCTCCAACAGCTTTGTTC	5	+	162	1560	Active	Inactive	9	8
ENSDARG00000002167	ENSDART00000012835	3	4	GACCAAGCCTGTAGCGTTTGCAGTG	7	+	309	1560	Inactive	Inactive	0	2
ENSDARG00000002167	ENSDART00000012835	3	4	AGACCAAGCCTGTAGCGTTTGCA	5	+	308	1560	Active	Active	0	8
ENSDARG00000002167	ENSDART00000012835	3	7	GACACCCGCGACCATAAGGGTGT	5	+	703	1560	Active	Active	8	4
ENSDARG00000002167	ENSDART00000012835	3	7	ACCCGCGACCATAAGGGTGTGGGCG	7	+	706	1560	Active	Active	8	9
ENSDARG00000002167	ENSDART00000012835	3	7	ACCCGCGACCATAAGGGTGTGGGC	6	+	706	1560	Active	Active	8	6
ENSDARG00000002167	ENSDART00000012835	3	7	CCCGCCTCCCTTTCTTTAAGAAGGT	7	+	761	1560	Active	Active	9	9
ENSDARG00000002167	ENSDART00000012835	3	8	TCCTCCTTACGATGTGGTGCCTTC	6	+	795	1560	Active	Inactive	9	3
ENSDARG00000002167	ENSDART00000012835	3	8	GACCCATTATTTTAGTGGGGCCGTC	7	+	824	1560	Active	Active	6	8
ENSDARG00000002167	ENSDART00000012835	3	9	AAACACAAATTTGAGGGCAGGTGGG	7	+	904	1560	Inactive	Active	9	9
ENSDARG00000002167	ENSDART00000012835	3	14	GGCTCCCCCGCTGTGATGCAGGG	5	+	1522	1560	Active	Active	9	9
ENSDARG00000002167	ENSDART00000012835	3	14	GCAACCCGCCCAACCCTCTGCTGAA	7	+	1394	1560	Active	Inactive	6	2
ENSDARG00000002167	ENSDART00000012835	3	14	GACGGCTCCCCCGCTGTGATGCA	5	+	1519	1560	Active	Active	9	4
ENSDARG00000002167	ENSDART00000012835	3	14	AGAATCAGCTGGAGGATGCGTGT	5	+	1316	1560	Active	Active	4	7
ENSDARG00000002167	ENSDART00000012835	3	14	CAACCCGCCCAACCCTCTGCTGAA	6	+	1395	1560	Active	Inactive	2	2
ENSDARG00000002167	ENSDART00000057159	3	2	CACGACCTCCAACAGCTTTGTTC	5	+	162	1809	Active	Inactive	9	8
ENSDARG00000002167	ENSDART00000057159	3	4	GACCAAGCCTGTAGCGTTTGCAGTG	7	+	309	1809	Inactive	Inactive	0	2
ENSDARG00000002167	ENSDART00000057159	3	4	AGACCAAGCCTGTAGCGTTTGCA	5	+	308	1809	Active	Active	0	8
ENSDARG00000002167	ENSDART00000057159	3	8	GACCCATTATTTTAGTGGGGCCGTC	7	+	707	1809	Active	Active	6	8
ENSDARG00000002167	ENSDART00000057159	3	8	TCCTCCTTACGATGTGGTGCCTTC	6	+	678	1809	Active	Inactive	9	3
ENSDARG00000002167	ENSDART00000057159	3	9	AAACACAAATTTGAGGGCAGGTGGG	7	+	787	1809	Inactive	Active	9	9
ENSDARG00000002167	ENSDART00000057159	3	13	CAACCCGCCCAACCCTCTGCTGAA	6	+	1269	1809	Active	Inactive	2	2
ENSDARG00000002167	ENSDART00000057159	3	13	AGAATCAGCTGGAGGATGCGTGT	5	+	1190	1809	Active	Active	4	7
ENSDARG00000002167	ENSDART00000057159	3	13	GCAACCCGCCCAACCCTCTGCTGAA	7	+	1268	1809	Active	Inactive	6	2
ENSDARG00000002167	ENSDART00000057159	3	14	AGCTGCAAACAGGCAGCCGGGGTC	6	+	1463	1809	Inactive	Active	0	8
ENSDARG00000002167	ENSDART00000057159	3	14	ATCAGCATCAGCGTGGGCGAGGCA	6	+	1697	1809	Active	Active	8	9
ENSDARG00000002167	ENSDART00000057159	3	14	TCCTCACGCAGCCAGCTGCAAAC	5	+	1450	1809	Active	Active	9	6
ENSDARG00000002167	ENSDART00000057159	3	14	GCCAGCTGCAAACAGGCAGCCGGG	6	+	1460	1809	Active	Active	9	9
ENSDARG00000002167	ENSDART00000057159	3	14	GCAACCACAACCAGGAGGAGTGGAG	7	+	1775	1809	Inactive	Active	7	8
ENSDARG00000002167	ENSDART00000057159	3	14	AACCACAACCAGGAGGAGTGGAG	5	+	1777	1809	Inactive	Active	5	8
ENSDARG00000002167	ENSDART00000057159	3	14	CGCAACCACAACCAGGAGGAGTG	5	+	1774	1809	Active	Active	9	9
ENSDARG00000002339	ENSDART00000007726	3	1	GCAGACACCAAAATCGCTGAGTTG	6	+	25	879	Inactive	Active	2	4
ENSDARG00000002339	ENSDART00000007726	3	2	AGAAAACACATGAAAGGATGCAGAC	7	+	125	879	Inactive	Active	6	9
ENSDARG00000002339	ENSDART00000007726	3	2	GAAAACACATGAAAGGATGCAGAC	6	+	126	879	Inactive	Active	9	9
ENSDARG00000002339	ENSDART00000007726	3	3	TTACACCACAGCTAAAGCAGATGCT	7	+	195	879	Inactive	Active	6	9
ENSDARG00000002339	ENSDART00000007726	3	3	TACACCACAGCTAAAGCAGATGCT	6	+	196	879	Inactive	Active	6	9
ENSDARG00000002339	ENSDART00000007726	3	3	CACCACAGCTAAAGCAGATGCTGAG	7	+	198	879	Active	Active	5	9
ENSDARG00000002339	ENSDART00000007726	3	3	CACAGCTAAAGCAGATGCTGAGGCA	7	+	201	879	Active	Active	3	9
ENSDARG00000002339	ENSDART00000007726	3	3	CACAGCTAAAGCAGATGCTGAGGC	6	+	201	879	Active	Active	3	1
ENSDARG00000002339	ENSDART00000007726	3	5	TGCAGCTGCGAGAATGGCAGGAGTG	7	+	294	879	Active	Active	9	9
ENSDARG00000002339	ENSDART00000007726	3	6	GTCCTCCACCTCTGTGTGGCGCT	5	+	428	879	Active	Active	8	2
ENSDARG00000002339	ENSDART00000007726	3	6	GCAAGCAGCGACTATGTGGCTAA	5	+	457	879	Active	Inactive	4	9
ENSDARG00000002339	ENSDART00000007726	3	8	CACACCACCGCATCGGGTGAGCA	5	+	759	879	Active	Active	7	9
ENSDARG00000002339	ENSDART00000007726	3	8	ACACACCACCGCATCGGGTGAGCA	6	+	758	879	Inactive	Active	3	9
ENSDARG00000002564	ENSDART00000003939	3	1	CTATTCGCAGAATTGTCTGCGGTT	6	-	74	669	Inactive	Inactive	5	4
ENSDARG00000002564	ENSDART00000003939	3	2	ACAGCCTTCTTGCGGTCTTTAAC	5	-	298	669	Active	Inactive	9	5
ENSDARG00000002564	ENSDART00000003939	3	4	TTAGCCTCCATGTCTGCGTTGTAC	6	-	618	669	Active	Inactive	3	5
ENSDARG00000002564	ENSDART00000003939	3	4	TTAGCCTCCATGTCTGCGTTGTA	5	-	619	669	Active	Inactive	3	8
ENSDARG00000002564	ENSDART00000003939	3	4	GTTAGCCTCCATGTCTGCGTTGTAC	7	-	618	669	Active	Inactive	9	5
ENSDARG00000002564	ENSDART00000003939	3	4	GTTAGCCTCCATGTCTGCGTTGTA	6	-	619	669	Active	Inactive	9	8
ENSDARG00000002797	ENSDART00000056021	3	1	AGCTGCTAACATCAGGAGAAGAG	5	-	17	768	Active	Active	5	9
ENSDARG00000002797	ENSDART00000056021	3	2	AGCTCATTAAATCTATTTGAGTTC	6	-	186	768	Active	Inactive	8	9
ENSDARG00000002797	ENSDART00000056021	3	2	TGCTTCTGCAGCGGCGCTGGTGTG	6	-	52	768	Active	Active	9	8
ENSDARG00000002872	ENSDART00000004627	3	1	CAATTCGTCTTATCTGCGATTAG	5	+	114	2124	Active	Inactive	8	5
ENSDARG00000002872	ENSDART00000004627	3	1	GTTAACATCCATTATGGAGACGTT	6	+	48	2124	Active	Active	4	8
ENSDARG00000002872	ENSDART00000004627	3	2	GTCCAAATCTGGAGAGCAGGGGGA	6	+	348	2124	Active	Active	6	9
ENSDARG00000002872	ENSDART00000004627	3	3	CTCTTCAGAGACAATCGAGGAAGAC	7	+	471	2124	Active	Active	4	9
ENSDARG00000002872	ENSDART00000004627	3	5	GACAACTAAAAACTAGGGTAGAAC	6	+	1085	2124	Inactive	Active	7	7
ENSDARG00000002872	ENSDART00000004627	3	5	GACGACAACTACTTGGTGAAGAA	5	+	1180	2124	Inactive	Active	2	7
ENSDARG00000002872	ENSDART00000004627	3	5	GCCCTCGTCTGTCCCAGATGGAGAG	7	+	1245	2124	Active	Active	9	9
ENSDARG00000002872	ENSDART00000004627	3	5	TTATCCACCTGTGGGGAAGTGGCA	6	+	973	2124	Inactive	Active	4	9
ENSDARG00000002872	ENSDART00000004627	3	6	CTCCCCGACTCATCATGCTTGGTAA	7	+	1778	2124	Active	Inactive	8	4
ENSDARG00000002872	ENSDART00000004627	3	6	CTCCCCGACTCATCATGCTTGGTA	6	+	1778	2124	Active	Inactive	8	8
ENSDARG00000002951	ENSDART00000014637	3	2	GAATACATCCCCACAGTGTGAGTCT	7	+	100	576	Inactive	Inactive	3	5
ENSDARG00000002951	ENSDART00000014637	3	2	GAATACATCCCCACAGTGTGAGTC	6	+	100	576	Inactive	Active	3	4
ENSDARG00000002951	ENSDART00000014637	3	2	AACCAATGCTTTTCCCGGAGAATAC	7	+	81	576	Active	Active	2	5
ENSDARG00000002951	ENSDART00000014637	3	3	TTATTCTGCGAATGTGATGGTGGA	6	+	126	576	Active	Active	6	9
ENSDARG00000002951	ENSDART00000014637	3	6	CCCTCCACCCGTCAAGAAGAGGAA	6	+	543	576	Active	Active	9	9
ENSDARG00000002951	ENSDART00000014637	3	6	AAATGCTCCCTGCTGTAGTCTTG	5	+	571	576	Inactive	Inactive	0	1
ENSDARG00000002951	ENSDART00000014637	3	6	GCCCTCCACCCGTCAAGAAGAGGAA	7	+	542	576	Active	Active	9	9
ENSDARG00000002967	ENSDART00000018626	3	5	TGCAGCCTCCTCACGCTGTTTTC	5	-	434	534	Active	Inactive	9	8
ENSDARG00000002967	ENSDART00000018626	3	6	TGCTGCTGCTGCCGCTGCTGCTTCT	7	-	489	534	Active	Active	9	2
ENSDARG00000002967	ENSDART00000018626	3	6	AGCTGCTGCTGCTGCCGCTGCTGCT	7	-	492	534	Active	Active	9	8
ENSDARG00000002967	ENSDART00000057129	3	5	TGCAGCCTCCTCACGCTGTTTTC	5	-	434	528	Active	Inactive	9	8
ENSDARG00000003283	ENSDART00000005899	3	3	TCCCCATTCCCATCCGAAGAGGAG	6	+	194	846	Active	Active	9	9
ENSDARG00000003283	ENSDART00000005899	3	5	AACGCCAGACCTCAGAGCAGTAGGT	7	+	544	846	Inactive	Active	4	8
ENSDARG00000003283	ENSDART00000005899	3	5	AGCTTCATCCACTAGAGGGAGCT	5	+	492	846	Active	Active	9	9
ENSDARG00000003283	ENSDART00000005899	3	6	CTATCAAGCTGGGCTGGTGCGTTG	6	+	642	846	Inactive	Active	1	0
ENSDARG00000003283	ENSDART00000005899	3	9	TTCCAAACAGTCCAGCTGCCGCC	5	+	828	846	Inactive	Active	8	9
ENSDARG00000003283	ENSDART00000005899	3	9	GTTTCCAAACAGTCCAGCTGCCGCC	7	+	826	846	Inactive	Active	7	9
ENSDARG00000003283	ENSDART00000055155	3	3	TCCCCATTCCCATCCGAAGAGGAG	6	+	194	846	Active	Active	9	9
ENSDARG00000003283	ENSDART00000055155	3	5	AACGCCAGACCTCAGAGCAGTAGGT	7	+	544	846	Inactive	Active	4	8
ENSDARG00000003283	ENSDART00000055155	3	5	AGCTTCATCCACTAGAGGGAGCT	5	+	492	846	Active	Active	9	9
ENSDARG00000003283	ENSDART00000055155	3	6	CTATCAAGCTGGGCTGGTGCGTTG	6	+	642	846	Inactive	Active	1	0
ENSDARG00000003283	ENSDART00000055155	3	9	GTTTCCAAACAGTCCAGCTGCCGCC	7	+	826	846	Inactive	Active	7	9
ENSDARG00000003283	ENSDART00000055155	3	9	TTCCAAACAGTCCAGCTGCCGCC	5	+	828	846	Inactive	Active	8	9
ENSDARG00000003486	ENSDART00000025046	3	1	CTCACCTTCCAGGAGACGCTGTA	5	-	47	993	Active	Active	9	9
ENSDARG00000003486	ENSDART00000025046	3	3	TGCCACGCAGCAGGAAGAAGTTTTC	7	-	355	993	Active	Active	0	1
ENSDARG00000003486	ENSDART00000025046	3	3	CCCCCATACTCGAAGAGACGAAGAA	7	-	224	993	Active	Active	9	9
ENSDARG00000003486	ENSDART00000025046	3	5	CACTACGTCTGCACCGAAGGTGAA	6	-	682	993	Active	Active	9	9
ENSDARG00000003486	ENSDART00000025046	3	5	TACGTCTGCACCGAAGGTGAAGGA	6	-	679	993	Active	Active	9	9
ENSDARG00000003486	ENSDART00000025046	3	6	CTCGCCACAGTAGTTAGGAGCGGAG	7	-	810	993	Active	Active	1	9
ENSDARG00000003486	ENSDART00000025046	3	6	AAACTCGCCACAGTAGTTAGGAGCG	7	-	813	993	Inactive	Active	1	8
ENSDARG00000003486	ENSDART00000025046	3	7	TACAGCTTCTTATCGGCTGGCTTG	6	-	897	993	Active	Active	9	2
ENSDARG00000003541	ENSDART00000027792	3	1	TTCAGCAGCTGCTGGATGTTGTG	5	-	79	1137	Active	Active	7	7
ENSDARG00000003541	ENSDART00000027792	3	1	AGCAGCTGCTGGATGTTGTGCTTCT	7	-	74	1137	Active	Inactive	9	7
ENSDARG00000003541	ENSDART00000027792	3	1	AACTCAAGCTTCTCGAAGTAGTC	5	-	160	1137	Active	Active	1	8
ENSDARG00000003541	ENSDART00000027792	3	2	CACCACGGCGCCGTCGGCCTTTAAC	7	-	274	1137	Active	Inactive	7	2
ENSDARG00000003541	ENSDART00000027792	3	10	ACCGACAGAGATACGAAGCTGTT	5	-	1123	1137	Inactive	Active	3	9
ENSDARG00000003541	ENSDART00000027792	3	10	ACACACTTCAGCGGGCCGCGGGC	5	-	1024	1137	Active	Active	7	9
ENSDARG00000003541	ENSDART00000027792	3	10	CACTTCAGCGGGCCGCGGGCAAC	5	-	1021	1137	Active	Active	9	8
ENSDARG00000003599	ENSDART00000011251	3	2	CTCTTCACCTTGCCACGATGGCGTT	7	-	77	1209	Active	Active	9	8
ENSDARG00000003599	ENSDART00000011251	3	2	GTTTGCACCTCTTGCGGGGCAGGA	6	-	56	1209	Active	Active	4	9
ENSDARG00000003599	ENSDART00000011251	3	2	AAACCCAGAGAGCCGTGGCGTGGGG	7	-	32	1209	Inactive	Active	9	9
ENSDARG00000003599	ENSDART00000011251	3	3	TCCACCACCTCCTTTTTGTTGAC	5	-	208	1209	Active	Inactive	8	9
ENSDARG00000003599	ENSDART00000011251	3	3	CTCCACCACCTCCTTTTTGTTGAC	6	-	208	1209	Active	Inactive	7	9
ENSDARG00000003599	ENSDART00000011251	3	3	CCCACCACAATCATGGGAGGAGTCT	7	-	248	1209	Active	Active	5	9
ENSDARG00000003599	ENSDART00000011251	3	3	CCCACCACAATCATGGGAGGAGTC	6	-	249	1209	Active	Active	5	8
ENSDARG00000003599	ENSDART00000011251	3	3	CACCCACCACAATCATGGGAGGAG	6	-	251	1209	Active	Active	1	7
ENSDARG00000003599	ENSDART00000011251	3	3	ACACCCACCACAATCATGGGAGGAG	7	-	251	1209	Active	Active	0	7
ENSDARG00000003599	ENSDART00000011251	3	3	ACCCACCACAATCATGGGAGGAG	5	-	251	1209	Active	Active	6	7
ENSDARG00000003599	ENSDART00000011251	3	3	ACCCACCACAATCATGGGAGGAGTC	7	-	249	1209	Active	Active	6	8
ENSDARG00000003599	ENSDART00000011251	3	5	GACTTCTTCTGTCTGTGGGGCAGCA	7	-	518	1209	Active	Active	9	9
ENSDARG00000003599	ENSDART00000011251	3	6	TTACGCAGACCACGATGGGTCTTG	6	-	735	1209	Inactive	Inactive	8	8
ENSDARG00000003599	ENSDART00000011251	3	7	ACACTCACCAGAGGGTTGATGCT	5	-	946	1209	Active	Active	3	8
ENSDARG00000003970	ENSDART00000012782	3	2	TGCAAAAGCCTGTAGTGCTGTTTTG	7	+	65	1362	Active	Inactive	5	6
ENSDARG00000003970	ENSDART00000012782	3	2	GCAAAAGCCTGTAGTGCTGTTTTG	6	+	66	1362	Inactive	Inactive	5	6
ENSDARG00000003970	ENSDART00000012782	3	2	GTAGTCAACACCGTGCTTGAGAA	5	+	190	1362	Inactive	Active	1	4
ENSDARG00000003970	ENSDART00000012782	3	3	AACCACTTCAGGAAAAGTTGAAGCT	7	+	416	1362	Active	Active	8	8
ENSDARG00000003970	ENSDART00000012782	3	6	GGCGACACAGTTGGGATGTGGAA	5	+	1010	1362	Inactive	Active	1	7
ENSDARG00000003970	ENSDART00000055945	3	1	TGCAAAAGCCTGTAGTGCTGTTTTG	7	+	74	1392	Active	Inactive	5	6
ENSDARG00000003970	ENSDART00000055945	3	1	GTAGTCAACACCGTGCTTGAGAA	5	+	199	1392	Inactive	Active	1	4
ENSDARG00000003970	ENSDART00000055945	3	1	GCAAAAGCCTGTAGTGCTGTTTTG	6	+	75	1392	Inactive	Inactive	5	6
ENSDARG00000003970	ENSDART00000055945	3	2	AACCACTTCAGGAAAAGTTGAAGCT	7	+	425	1392	Active	Active	8	8
ENSDARG00000003970	ENSDART00000055945	3	6	GGCGACACAGTTGGGATGTGGAA	5	+	1031	1392	Inactive	Active	1	7
ENSDARG00000003970	ENSDART00000055946	3	1	TGCAAAAGCCTGTAGTGCTGTTTTG	7	+	80	1374	Active	Inactive	5	6
ENSDARG00000003970	ENSDART00000055946	3	1	GTAGTCAACACCGTGCTTGAGAA	5	+	205	1374	Inactive	Active	1	4
ENSDARG00000003970	ENSDART00000055946	3	1	GCAAAAGCCTGTAGTGCTGTTTTG	6	+	81	1374	Inactive	Inactive	5	6
ENSDARG00000003970	ENSDART00000055946	3	2	AACCACTTCAGGAAAAGTTGAAGCT	7	+	428	1374	Active	Active	8	8
ENSDARG00000003970	ENSDART00000055946	3	5	GGCGACACAGTTGGGATGTGGAA	5	+	1022	1374	Inactive	Active	1	7
ENSDARG00000003970	ENSDART00000104656	3	1	GCAAAAGCCTGTAGTGCTGTTTTG	6	+	60	1344	Inactive	Inactive	5	6
ENSDARG00000003970	ENSDART00000104656	3	1	TGCAAAAGCCTGTAGTGCTGTTTTG	7	+	59	1344	Active	Inactive	5	6
ENSDARG00000003970	ENSDART00000104656	3	1	GTAGTCAACACCGTGCTTGAGAA	5	+	184	1344	Inactive	Active	1	4
ENSDARG00000003970	ENSDART00000104656	3	2	AACCACTTCAGGAAAAGTTGAAGCT	7	+	410	1344	Active	Active	8	8
ENSDARG00000003970	ENSDART00000104656	3	5	GGCGACACAGTTGGGATGTGGAA	5	+	1004	1344	Inactive	Active	1	7
ENSDARG00000003970	ENSDART00000104658	3	1	GCAAAAGCCTGTAGTGCTGTTTTG	6	+	72	1326	Inactive	Inactive	5	6
ENSDARG00000003970	ENSDART00000104658	3	1	GTAGTCAACACCGTGCTTGAGAA	5	+	196	1326	Inactive	Active	1	4
ENSDARG00000003970	ENSDART00000104658	3	1	TGCAAAAGCCTGTAGTGCTGTTTTG	7	+	71	1326	Active	Inactive	5	6
ENSDARG00000003970	ENSDART00000104658	3	9	GGCGACACAGTTGGGATGTGGAA	5	+	953	1326	Inactive	Active	1	7
ENSDARG00000003989	ENSDART00000012099	3	3	TCCCTATTATCGTCGCATGGGCC	5	+	311	828	Active	Active	9	9
ENSDARG00000003989	ENSDART00000012099	3	6	AAAGCCACACTGGTTCTGCTGCC	5	+	532	828	Inactive	Active	9	5
ENSDARG00000003989	ENSDART00000012099	3	6	AAAAGCCACACTGGTTCTGCTGCC	6	+	531	828	Inactive	Active	5	5
ENSDARG00000003989	ENSDART00000012099	3	6	TTCGTCAACCCTGGCGAGGATGAG	6	+	583	828	Active	Active	7	9
ENSDARG00000003989	ENSDART00000012099	3	6	TTCTTCGTCAACCCTGGCGAGGAT	6	+	580	828	Active	Active	9	8
ENSDARG00000003989	ENSDART00000012099	3	8	GTTTCCACAGTATCAAGCAGTCGTC	7	+	806	828	Inactive	Active	6	7
ENSDARG00000004034	ENSDART00000019004	3	3	TGCTTCACCATGAAGGAGGGAGTC	6	+	292	612	Active	Active	9	9
ENSDARG00000004034	ENSDART00000019004	3	5	AAATCCTTCTTCACAGACGACGAC	6	+	523	612	Active	Active	5	9
ENSDARG00000004109	ENSDART00000067781	3	1	GTCCACAACACTGATGTTGGGTTT	6	-	82	1389	Inactive	Inactive	0	7
ENSDARG00000004109	ENSDART00000067781	3	1	GTCCACAACACTGATGTTGGGTT	5	-	83	1389	Inactive	Inactive	0	8
ENSDARG00000004109	ENSDART00000067781	3	1	ATCATCAGACCAGGTTTTTGACTGC	7	-	303	1389	Inactive	Inactive	3	5
ENSDARG00000004109	ENSDART00000067781	3	2	AGATTCACACAGTAGATGAAGCC	5	-	404	1389	Inactive	Active	6	9
ENSDARG00000004109	ENSDART00000067781	3	11	ACAAACACACCGACCCTCTGAGGTT	7	-	1274	1389	Inactive	Inactive	9	2
ENSDARG00000004109	ENSDART00000067781	3	11	AACTCCTTCCTGTCAGCAGATTGT	6	-	1149	1389	Active	Active	9	7
ENSDARG00000004109	ENSDART00000067781	3	11	AAACACACCGACCCTCTGAGGTT	5	-	1274	1389	Inactive	Inactive	9	2
ENSDARG00000004109	ENSDART00000067781	3	11	TTAAAAGGCTGACCAGTGTAGGAG	6	-	1356	1389	Inactive	Active	8	9
ENSDARG00000004109	ENSDART00000067784	3	1	GTCCACAACACTGATGTTGGGTTT	6	-	82	1410	Inactive	Inactive	0	7
ENSDARG00000004109	ENSDART00000067784	3	1	GTCCACAACACTGATGTTGGGTT	5	-	83	1410	Inactive	Inactive	0	8
ENSDARG00000004109	ENSDART00000067784	3	1	ATCATCAGACCAGGTTTTTGACTGC	7	-	303	1410	Inactive	Inactive	3	5
ENSDARG00000004109	ENSDART00000067784	3	2	AGATTCACACAGTAGATGAAGCC	5	-	404	1410	Inactive	Active	6	9
ENSDARG00000004109	ENSDART00000067784	3	14	ACAAACACACCGACCCTCTGAGGTT	7	-	1295	1410	Inactive	Inactive	9	2
ENSDARG00000004109	ENSDART00000067784	3	14	AACTCCTTCCTGTCAGCAGATTGT	6	-	1170	1410	Active	Active	9	7
ENSDARG00000004109	ENSDART00000067784	3	14	AAACACACCGACCCTCTGAGGTT	5	-	1295	1410	Inactive	Inactive	9	2
ENSDARG00000004109	ENSDART00000067784	3	14	TTAAAAGGCTGACCAGTGTAGGAG	6	-	1377	1410	Inactive	Active	8	9
ENSDARG00000004109	ENSDART00000067786	3	1	GTCCACAACACTGATGTTGGGTT	5	-	80	1404	Inactive	Inactive	0	8
ENSDARG00000004109	ENSDART00000067786	3	1	ATCATCAGACCAGGTTTTTGACTGC	7	-	300	1404	Inactive	Inactive	3	5
ENSDARG00000004109	ENSDART00000067786	3	1	GTCCACAACACTGATGTTGGGTTT	6	-	79	1404	Inactive	Inactive	0	7
ENSDARG00000004109	ENSDART00000067786	3	2	AGATTCACACAGTAGATGAAGCC	5	-	401	1404	Inactive	Active	6	9
ENSDARG00000004109	ENSDART00000067786	3	5	AAACAAGTCTGAGATAATTTGTG	5	-	617	1404	Inactive	Active	5	3
ENSDARG00000004109	ENSDART00000067786	3	12	TCCCTATCCACTTTTCTAATTTGTA	7	-	971	1404	Active	Inactive	9	1
ENSDARG00000004109	ENSDART00000067786	3	12	GTTTCCACATTTTATCTGTTTTC	5	-	947	1404	Inactive	Inactive	6	9
ENSDARG00000004109	ENSDART00000067786	3	12	TTAAAAGGCTGACCAGTGTAGGAG	6	-	1320	1404	Inactive	Active	8	9
ENSDARG00000004109	ENSDART00000067786	3	12	ACAAACACACCGACCCTCTGAGGTT	7	-	1238	1404	Inactive	Inactive	9	2
ENSDARG00000004109	ENSDART00000067786	3	12	AACTCCTTCCTGTCAGCAGATTGT	6	-	1113	1404	Active	Active	9	7
ENSDARG00000004109	ENSDART00000067786	3	12	AAACACACCGACCCTCTGAGGTT	5	-	1238	1404	Inactive	Inactive	9	2
ENSDARG00000004144	ENSDART00000004938	3	5	TGCATCGACATCCTCTGAAGACAAC	7	+	1167	1410	Active	Active	9	9
ENSDARG00000004144	ENSDART00000004938	3	5	CTCTGCATCGACATCCTCTGAAGAC	7	+	1164	1410	Active	Active	9	0
ENSDARG00000004144	ENSDART00000004938	3	5	CTCCCATTCGGGGTTCTGGATTT	5	+	767	1410	Active	Inactive	9	9
ENSDARG00000004144	ENSDART00000004938	3	5	CAAGACAAACCCAATCGCAGCATTC	7	+	986	1410	Inactive	Active	9	3
ENSDARG00000004144	ENSDART00000004938	3	5	ATCAAAAAACAAAGACTCTGCTTCT	7	+	1101	1410	Inactive	Inactive	9	7
ENSDARG00000004144	ENSDART00000004938	3	5	AGACAAACCCAATCGCAGCATTC	5	+	988	1410	Inactive	Active	6	3
ENSDARG00000004189	ENSDART00000013016	3	2	TTCTCCAGACAGCAAGCTGGCGGC	6	+	69	636	Inactive	Active	2	9
ENSDARG00000004189	ENSDART00000013016	3	2	GGCCACTGCTGGAAAGAAGCAGAC	6	+	90	636	Active	Active	9	9
ENSDARG00000004189	ENSDART00000013016	3	2	AGAAGCAGACCAAGAAGAAGGTGGA	7	+	104	636	Inactive	Active	7	9
ENSDARG00000004189	ENSDART00000013016	3	5	AGCAAAAGAGGCCAATGTGAAGTG	6	+	534	636	Inactive	Active	6	1
ENSDARG00000004314	ENSDART00000017145	3	3	CTCAACAGAACCGGAGTGGAGGTG	6	+	497	4881	Inactive	Active	5	9
ENSDARG00000004314	ENSDART00000017145	3	3	CCCTGCTTCAGGACAAGGAGCAGGA	7	+	750	4881	Active	Active	9	9
ENSDARG00000004314	ENSDART00000017145	3	3	GGCTCAACAGAACCGGAGTGGAG	5	+	495	4881	Active	Active	0	8
ENSDARG00000004314	ENSDART00000017145	3	3	GACCCATGCCCGGCATGCAGCAGGG	7	+	710	4881	Active	Active	8	9
ENSDARG00000004314	ENSDART00000017145	3	3	TTACCCATCTCCTCTGGGTGGTT	5	+	366	4881	Active	Inactive	4	7
ENSDARG00000004314	ENSDART00000017145	3	3	TTACCCATCTCCTCTGGGTGGTTC	6	+	366	4881	Active	Inactive	4	2
ENSDARG00000004314	ENSDART00000017145	3	3	AAAACCAACTTCATCAGCTGCGGGC	7	+	608	4881	Inactive	Active	8	9
ENSDARG00000004314	ENSDART00000017145	3	5	AGCCCAGCCACCGATGGTGCTGCA	6	+	1077	4881	Active	Active	8	9
ENSDARG00000004314	ENSDART00000017145	3	5	GCCAGCCCAGCCACCGATGGTGCT	6	+	1074	4881	Active	Active	6	9
ENSDARG00000004314	ENSDART00000017145	3	7	CACAGCTCCGTCAGGAAGTGGTA	5	+	1304	4881	Active	Active	9	9
ENSDARG00000004314	ENSDART00000017145	3	7	AGCTCCGTCAGGAAGTGGTAGTG	5	+	1307	4881	Active	Active	9	5
ENSDARG00000004314	ENSDART00000017145	3	8	ATCTCAACAGTATCCTGCAGCATGC	7	+	1487	4881	Inactive	Active	7	8
ENSDARG00000004314	ENSDART00000017145	3	8	TCCATCACCGCAAAGATGCAGAA	5	+	1537	4881	Active	Active	9	9
ENSDARG00000004314	ENSDART00000017145	3	8	ATCACCGCAAAGATGCAGAAGTT	5	+	1540	4881	Inactive	Active	5	9
ENSDARG00000004314	ENSDART00000017145	3	8	CACCGCAAAGATGCAGAAGTTGAC	6	+	1542	4881	Inactive	Active	1	9
ENSDARG00000004314	ENSDART00000017145	3	9	CTCAAAGACAAGAAGAAGAAGAA	5	+	1792	4881	Active	Active	1	9
ENSDARG00000004314	ENSDART00000017145	3	9	GCCCTCAAAGACAAGAAGAAGAA	5	+	1789	4881	Active	Active	4	9
ENSDARG00000004314	ENSDART00000017145	3	10	GAAGCCAGAGAACGCTGAAGGTGGA	7	+	1824	4881	Inactive	Active	8	9
ENSDARG00000004314	ENSDART00000017145	3	13	GGCCCCGACAGAGGAGAAGAAGGT	6	+	2091	4881	Active	Active	9	9
ENSDARG00000004314	ENSDART00000017145	3	13	CCCGACAGAGGAGAAGAAGGTGAT	6	+	2094	4881	Active	Active	3	9
ENSDARG00000004314	ENSDART00000017145	3	13	CTCGTCACATTATTGAGTGAGTC	5	+	2156	4881	Active	Active	4	9
ENSDARG00000004314	ENSDART00000017145	3	14	TGCCAAGCAAGATGTAGACGATGAA	7	+	2175	4881	Inactive	Active	2	9
ENSDARG00000004314	ENSDART00000017145	3	14	CACGCCGTCACAGAGAAGGTGGA	5	+	2251	4881	Active	Active	9	9
ENSDARG00000004314	ENSDART00000017145	3	15	GTCCACAGATTAAAGGTCTGGAGTG	7	+	2312	4881	Inactive	Active	6	0
ENSDARG00000004314	ENSDART00000017145	3	17	TCCTTCCCATTTTGCGCAGTGGCA	6	+	2576	4881	Active	Active	7	9
ENSDARG00000004314	ENSDART00000017145	3	18	TGCAGCACCTTTGAGCAGTGGTT	5	+	2851	4881	Active	Active	9	5
ENSDARG00000004314	ENSDART00000017145	3	18	ACAAGCTGCCCGAGCTGTGGGCGCT	7	+	2792	4881	Active	Active	6	9
ENSDARG00000004314	ENSDART00000017145	3	18	CCCACCATCTTCAAGAGCTGCAGCA	7	+	2833	4881	Active	Active	9	9
ENSDARG00000004314	ENSDART00000017145	3	19	CGCAGCTACCAGAGAAGGTTTGTTC	7	+	3002	4881	Active	Inactive	9	9
ENSDARG00000004314	ENSDART00000017145	3	23	TTCAAATACCTCCGCTTAGACGGT	6	+	3406	4881	Active	Active	0	7
ENSDARG00000004314	ENSDART00000017145	3	23	AACCACAAAGTGCTGCTCTTTTGTC	7	+	3331	4881	Inactive	Inactive	9	9
ENSDARG00000004314	ENSDART00000017145	3	24	AGCACCAGAGCAGGGGGTTTGGGGC	7	+	3508	4881	Active	Active	1	7
ENSDARG00000004314	ENSDART00000017145	3	24	AGCACCAGAGCAGGGGGTTTGGGG	6	+	3508	4881	Active	Active	1	7
ENSDARG00000004314	ENSDART00000017145	3	24	AGCACCAGAGCAGGGGGTTTGGG	5	+	3508	4881	Active	Active	1	8
ENSDARG00000004314	ENSDART00000017145	3	25	GGCAGCAGAATGAGGTGCGTGTGC	6	+	3626	4881	Active	Inactive	5	8
ENSDARG00000004314	ENSDART00000017145	3	27	CCCGCCAGAGGAAGGAGGTGGAT	5	+	4058	4881	Active	Active	7	8
ENSDARG00000004314	ENSDART00000017145	3	27	GGCTCCCGCCAGAGGAAGGAGGT	5	+	4054	4881	Active	Active	9	9
ENSDARG00000004314	ENSDART00000017145	3	28	AGAAGCAGAAGAAACGCGGCCGCC	6	+	4268	4881	Inactive	Active	7	9
ENSDARG00000004314	ENSDART00000017145	3	28	CGCGGCCGCCCTCCTGCTGAGAA	5	+	4282	4881	Active	Inactive	9	4
ENSDARG00000004314	ENSDART00000017145	3	29	TTATCCGCAAACCTGTGGACTTC	5	+	4451	4881	Inactive	Active	8	1
ENSDARG00000004314	ENSDART00000017145	3	32	GACGACGCCGAACCGGACGCAGCT	6	+	4784	4881	Active	Active	3	9
ENSDARG00000004459	ENSDART00000028010	3	1	AGATGCACAGGACAGAGGAGGCC	5	+	69	720	Inactive	Active	7	9
ENSDARG00000004459	ENSDART00000028010	3	1	GACCAAGCAGAGAGAGATGAGGAT	6	+	16	720	Inactive	Active	8	9
ENSDARG00000004459	ENSDART00000028010	3	2	GACAACATCTACAATATTAGCTTCT	7	+	244	720	Active	Inactive	5	5
ENSDARG00000004459	ENSDART00000028010	3	5	TGCTCAAGACGTTTGACTTTGAG	5	+	521	720	Active	Active	2	8
ENSDARG00000004459	ENSDART00000103237	3	2	GACAACATCTACAATATTAGCTTCT	7	+	163	621	Active	Inactive	5	5
ENSDARG00000004459	ENSDART00000103237	3	4	TGCTCAAGACGTTTGACTTTGAG	5	+	422	621	Active	Active	2	8
ENSDARG00000004470	ENSDART00000023814	3	5	AACAGCAGCTCATTGAGGAGGCC	5	+	446	1587	Active	Active	4	9
ENSDARG00000004470	ENSDART00000023814	3	6	AGAAACAGCAGAGCAGCCTGAGAG	6	+	564	1587	Inactive	Active	4	8
ENSDARG00000004470	ENSDART00000023814	3	7	AGACAAAGCTAAAATGGCTGAAGCC	7	+	651	1587	Inactive	Active	5	9
ENSDARG00000004470	ENSDART00000023814	3	7	CAAAGCTAAAATGGCTGAAGCCTTT	7	+	654	1587	Inactive	Active	6	7
ENSDARG00000004470	ENSDART00000023814	3	10	GTACCCAGAAGACATCTCTGAGGAA	7	+	951	1587	Inactive	Active	8	1
ENSDARG00000004470	ENSDART00000023814	3	10	GAAGACATCTCTGAGGAAGAAGAT	6	+	958	1587	Inactive	Active	2	9
ENSDARG00000004470	ENSDART00000023814	3	12	TGCTCAAAAGGCCAGAGATGATTTT	7	+	1119	1587	Inactive	Active	2	1
ENSDARG00000004597	ENSDART00000076649	3	1	GCACACCGCAGGACAGGTGGAGGCG	7	-	69	1893	Active	Active	3	9
ENSDARG00000004597	ENSDART00000076649	3	1	GCACACCGCAGGACAGGTGGAGGC	6	-	70	1893	Active	Active	3	8
ENSDARG00000004597	ENSDART00000076649	3	1	CACTGCCTCTTGACCTGGGAGGAG	6	-	40	1893	Active	Active	9	7
ENSDARG00000004597	ENSDART00000076649	3	1	CACCTCTTCTAAGTGTTGTCTTG	5	-	128	1893	Active	Inactive	9	7
ENSDARG00000004597	ENSDART00000076649	3	1	CACACCGCAGGACAGGTGGAGGCG	6	-	69	1893	Active	Active	0	9
ENSDARG00000004597	ENSDART00000076649	3	1	CACACCGCAGGACAGGTGGAGGC	5	-	70	1893	Active	Active	0	8
ENSDARG00000004597	ENSDART00000076649	3	1	AAATCACTCGACTAGCTTGATTG	5	-	102	1893	Active	Inactive	1	2
ENSDARG00000004597	ENSDART00000076649	3	2	TGCAAACCCATGGGTTGTGGTTAA	6	-	833	1893	Active	Inactive	7	9
ENSDARG00000004597	ENSDART00000076649	3	2	GTAACCACAGTTCCCGCAGCTTGC	6	-	383	1893	Inactive	Active	9	8
ENSDARG00000004597	ENSDART00000076649	3	2	TGCACCAACCTCTATCTGTCGAA	5	-	275	1893	Active	Inactive	8	6
ENSDARG00000004597	ENSDART00000076649	3	2	GGCTCCACAATGACAGGGGCATAG	6	-	993	1893	Active	Active	3	5
ENSDARG00000004597	ENSDART00000076649	3	2	TTAGCCACAGCACATCGCAGTTGCA	7	-	853	1893	Inactive	Active	9	9
ENSDARG00000004597	ENSDART00000076649	3	2	GGCACCAGCGTGAGGCGGTTGTC	5	-	337	1893	Active	Active	9	4
ENSDARG00000004597	ENSDART00000076649	3	2	GCACCAACCTCTATCTGTCGAATCT	7	-	272	1893	Active	Active	0	4
ENSDARG00000004597	ENSDART00000076649	3	2	ACCAACCTCTATCTGTCGAATCT	5	-	272	1893	Active	Active	9	4
ENSDARG00000004597	ENSDART00000076649	3	2	AGCCACAGCACATCGCAGTTGCA	5	-	853	1893	Active	Active	7	9
ENSDARG00000004597	ENSDART00000076649	3	2	CACAGCACATCGCAGTTGCAAAC	5	-	850	1893	Inactive	Active	1	2
ENSDARG00000004597	ENSDART00000076649	3	2	CACGTCATCCAGTCCAGAGGGGTAA	7	-	1524	1893	Active	Active	9	7
ENSDARG00000004597	ENSDART00000076649	3	2	GCAAACCCATGGGTTGTGGTTAA	5	-	833	1893	Inactive	Inactive	8	9
ENSDARG00000004748	ENSDART00000013553	3	1	GCAGCCAGACAGATAGGTCTGATGT	7	-	119	1653	Inactive	Inactive	5	3
ENSDARG00000004748	ENSDART00000013553	3	5	TGCTGCCCAGCATTGAGTGTTGGCG	7	-	1032	1653	Active	Active	7	8
ENSDARG00000004748	ENSDART00000013553	3	5	TGCCCAGCATTGAGTGTTGGCGTC	6	-	1030	1653	Active	Active	4	4
ENSDARG00000004748	ENSDART00000013553	3	5	GTCCACACATATGGGCTGAATGT	5	-	989	1653	Inactive	Active	7	4
ENSDARG00000004748	ENSDART00000013553	3	5	CAAGTCCACACATATGGGCTGAA	5	-	992	1653	Active	Active	5	0
ENSDARG00000004748	ENSDART00000013553	3	5	ACCGCCAACTGCAGGACGGCAAC	5	-	946	1653	Active	Active	7	9
ENSDARG00000004748	ENSDART00000013553	3	6	TACAAATACTGTTGTTTGAGGAT	5	-	1134	1653	Inactive	Inactive	1	4
ENSDARG00000004748	ENSDART00000013553	3	7	GTACAAGTCAGCACCTTTGCTGCC	6	-	1387	1653	Inactive	Active	1	1
ENSDARG00000004748	ENSDART00000013553	3	7	CAAGTCAGCACCTTTGCTGCCTGT	6	-	1384	1653	Active	Active	4	3
ENSDARG00000004748	ENSDART00000013553	3	7	AGATGCTGCTGTTTGAGTTGCTGTT	7	-	1252	1653	Active	Active	8	0
ENSDARG00000004748	ENSDART00000102652	3	3	CACCACAGAAATGGCTGCCGTCTCT	7	-	175	867	Inactive	Active	4	0
ENSDARG00000004748	ENSDART00000102652	3	3	TCCACCACAGAAATGGCTGCCGTC	6	-	178	867	Active	Active	0	7
ENSDARG00000004748	ENSDART00000102652	3	4	GCAGCCAGACAGATAGGTCTGATGT	7	-	428	867	Inactive	Inactive	5	3
ENSDARG00000004748	ENSDART00000102653	3	3	CACCACAGAAATGGCTGCCGTCTCT	7	-	175	1494	Inactive	Active	4	0
ENSDARG00000004748	ENSDART00000102653	3	3	TCCACCACAGAAATGGCTGCCGTC	6	-	178	1494	Active	Active	0	7
ENSDARG00000004748	ENSDART00000102653	3	4	GCAGCCAGACAGATAGGTCTGATGT	7	-	428	1494	Inactive	Inactive	5	3
ENSDARG00000004748	ENSDART00000102653	3	8	TGCTGCCCAGCATTGAGTGTTGGCG	7	-	1341	1494	Active	Active	7	8
ENSDARG00000004748	ENSDART00000102653	3	8	TGCCCAGCATTGAGTGTTGGCGTC	6	-	1339	1494	Active	Active	4	4
ENSDARG00000004748	ENSDART00000102653	3	8	GTCCACACATATGGGCTGAATGT	5	-	1298	1494	Inactive	Active	7	4
ENSDARG00000004748	ENSDART00000102653	3	8	CAAGTCCACACATATGGGCTGAA	5	-	1301	1494	Active	Active	5	0
ENSDARG00000004748	ENSDART00000102653	3	8	ACCGCCAACTGCAGGACGGCAAC	5	-	1255	1494	Active	Active	7	9
ENSDARG00000004748	ENSDART00000102653	3	9	TACAAATACTGTTGTTTGAGGAT	5	-	1443	1494	Inactive	Inactive	1	4
ENSDARG00000004796	ENSDART00000008988	3	2	GTAACCCTCGGGATGAGGAGTGT	5	-	143	1650	Active	Active	7	9
ENSDARG00000004796	ENSDART00000008988	3	2	CTCCACCCATGAAAAAGTGGCTGGC	7	-	109	1650	Inactive	Active	0	9
ENSDARG00000004796	ENSDART00000008988	3	5	ACCAGCGCAGGGCTTTTTGGGCT	5	-	457	1650	Active	Inactive	2	3
ENSDARG00000004796	ENSDART00000008988	3	10	GTCTGCAGATGGGACAGTTGTTGGC	7	-	937	1650	Inactive	Active	1	3
ENSDARG00000004796	ENSDART00000008988	3	10	CACCACACACTCATTGCTGTTGTC	6	-	826	1650	Inactive	Inactive	6	0
ENSDARG00000004796	ENSDART00000008988	3	10	ACACCACACACTCATTGCTGTTGTC	7	-	826	1650	Active	Inactive	0	0
ENSDARG00000004796	ENSDART00000008988	3	12	CAATTCTTAAGTGTTTTTGAGAT	5	-	1092	1650	Active	Inactive	5	8
ENSDARG00000004796	ENSDART00000008988	3	13	GAACACACAAAACTTCTGAATAA	5	-	1115	1650	Inactive	Inactive	9	8
ENSDARG00000004796	ENSDART00000008988	3	14	TTCATCCTCTTCTTGAATGGGTG	5	-	1379	1650	Active	Active	9	9
ENSDARG00000004796	ENSDART00000008988	3	14	ATCCTCTTCTTGAATGGGTGACGAT	7	-	1374	1650	Active	Active	9	7
ENSDARG00000004796	ENSDART00000018205	3	1	GTCTTCAGAAAGAAGGGTTTGAG	5	-	43	627	Active	Active	0	5
ENSDARG00000004796	ENSDART00000018205	3	1	GTCTTCAGAAAGAAGGGTTTGAGGA	7	-	41	627	Active	Active	0	6
ENSDARG00000004796	ENSDART00000018205	3	2	TACCTCATCAAGGGTTAGAGGAC	5	-	203	627	Active	Active	9	4
ENSDARG00000004796	ENSDART00000018205	3	3	AACGCCACAATAAGATGGAGCCTTT	7	-	418	627	Inactive	Active	6	0
ENSDARG00000004796	ENSDART00000018205	3	3	GCCGCCACAGAGATGGCCGATGGG	6	-	546	627	Active	Active	3	9
ENSDARG00000004796	ENSDART00000018205	3	3	GACAGCGCAGGTACTGGAGGTAAC	6	-	440	627	Inactive	Active	3	7
ENSDARG00000004796	ENSDART00000018205	3	3	CCCTGCTGCCGACAGTGGCGGTGCA	7	-	392	627	Active	Active	9	9
ENSDARG00000004796	ENSDART00000018205	3	3	CCCTGCTGCCGACAGTGGCGGTG	5	-	394	627	Active	Active	9	9
ENSDARG00000004796	ENSDART00000018205	3	3	AGCCGCCACAGAGATGGCCGATGGG	7	-	546	627	Active	Active	9	9
ENSDARG00000004796	ENSDART00000018205	3	3	AAAGCCGGCTTTCTGGTAGAAGGG	6	-	511	627	Inactive	Active	2	9
ENSDARG00000004796	ENSDART00000074004	3	2	GTAACCCTCGGGATGAGGAGTGT	5	-	143	1578	Active	Active	7	9
ENSDARG00000004796	ENSDART00000074004	3	2	CTCCACCCATGAAAAAGTGGCTGGC	7	-	109	1578	Inactive	Active	0	9
ENSDARG00000004796	ENSDART00000074004	3	5	ACCAGCGCAGGGCTTTTTGGGCT	5	-	457	1578	Active	Inactive	2	3
ENSDARG00000004796	ENSDART00000074004	3	10	GTCTGCAGATGGGACAGTTGTTGGC	7	-	937	1578	Inactive	Active	1	3
ENSDARG00000004796	ENSDART00000074004	3	10	CACCACACACTCATTGCTGTTGTC	6	-	826	1578	Inactive	Inactive	6	0
ENSDARG00000004796	ENSDART00000074004	3	10	ACACCACACACTCATTGCTGTTGTC	7	-	826	1578	Active	Inactive	0	0
ENSDARG00000004796	ENSDART00000074004	3	13	ATCCTCTTCTTGAATGGGTGACGAT	7	-	1305	1578	Active	Active	9	7
ENSDARG00000004796	ENSDART00000074004	3	13	TTCATCCTCTTCTTGAATGGGTG	5	-	1310	1578	Active	Active	9	9
ENSDARG00000004796	ENSDART00000078221	3	2	GTAACCCTCGGGATGAGGAGTGT	5	-	143	1647	Active	Active	7	9
ENSDARG00000004796	ENSDART00000078221	3	2	CTCCACCCATGAAAAAGTGGCTGGC	7	-	109	1647	Inactive	Active	0	9
ENSDARG00000004796	ENSDART00000078221	3	5	ACCAGCGCAGGGCTTTTTGGGCT	5	-	457	1647	Active	Inactive	2	3
ENSDARG00000004796	ENSDART00000078221	3	10	CACCACACACTCATTGCTGTTGTC	6	-	820	1647	Inactive	Inactive	6	0
ENSDARG00000004796	ENSDART00000078221	3	10	ACACCACACACTCATTGCTGTTGTC	7	-	820	1647	Active	Inactive	0	0
ENSDARG00000004796	ENSDART00000078221	3	10	GTCTGCAGATGGGACAGTTGTTGGC	7	-	931	1647	Inactive	Active	1	3
ENSDARG00000004796	ENSDART00000078221	3	13	TTCATCCTCTTCTTGAATGGGTG	5	-	1304	1647	Active	Active	9	9
ENSDARG00000004796	ENSDART00000078221	3	13	ATCCTCTTCTTGAATGGGTGACGAT	7	-	1299	1647	Active	Active	9	7
ENSDARG00000004954	ENSDART00000013299	3	1	TGCTTCACAGACTTCATTATTGGGG	7	-	66	2619	Active	Active	5	2
ENSDARG00000004954	ENSDART00000013299	3	1	GTCACCACAGCGAGGCAGACTGT	5	-	22	2619	Inactive	Active	5	8
ENSDARG00000004954	ENSDART00000013299	3	3	AACTCAGCAGGACAGGAGGAGCC	5	-	343	2619	Inactive	Active	7	9
ENSDARG00000004954	ENSDART00000013299	3	3	GAACTCAGCAGGACAGGAGGAGCC	6	-	343	2619	Active	Active	0	9
ENSDARG00000004954	ENSDART00000013299	3	3	GACAGCAGCCGTATGATGTAGAC	5	-	381	2619	Active	Active	6	7
ENSDARG00000004954	ENSDART00000013299	3	6	TTCCCATTCAGCCCTAAGGCGAG	5	-	725	2619	Active	Active	9	9
ENSDARG00000004954	ENSDART00000013299	3	7	GTTTCAGGCCTTTTTTCTGCAGAT	6	-	750	2619	Active	Inactive	5	4
ENSDARG00000004954	ENSDART00000013299	3	7	GCAGGCAGCGTAGTCATTTGGTTAG	7	-	824	2619	Active	Inactive	6	9
ENSDARG00000004954	ENSDART00000013299	3	17	CTACAACACTTGGCTGGGGCTTG	5	-	2358	2619	Inactive	Inactive	5	5
ENSDARG00000004954	ENSDART00000013299	3	17	GTCTGCGCAGGTCACATCTGTAGCC	7	-	2269	2619	Inactive	Inactive	0	1
ENSDARG00000004954	ENSDART00000013299	3	17	GGCAACATCCCCATGTGGTTTGTG	6	-	2444	2619	Active	Inactive	9	6
ENSDARG00000004954	ENSDART00000013299	3	17	GGCAACATCCCCATGTGGTTTGT	5	-	2445	2619	Active	Inactive	9	5
ENSDARG00000004954	ENSDART00000013299	3	17	CTACAACACTTGGCTGGGGCTTGT	6	-	2357	2619	Inactive	Active	5	4
ENSDARG00000004954	ENSDART00000013299	3	17	CACTACAACACTTGGCTGGGGCTTG	7	-	2358	2619	Active	Inactive	0	5
ENSDARG00000004954	ENSDART00000013299	3	17	CACTACAACACTTGGCTGGGGCT	5	-	2360	2619	Active	Active	0	9
ENSDARG00000004954	ENSDART00000013299	3	17	ACATCCCCATGTGGTTTGTGAGGTT	7	-	2439	2619	Inactive	Inactive	6	4
ENSDARG00000004954	ENSDART00000103517	3	8	AACAGCCACTTTCTGTTTTTTGAT	6	-	1018	1653	Active	Inactive	5	9
ENSDARG00000004954	ENSDART00000103518	3	1	TGCTTCACAGACTTCATTATTGGGG	7	-	66	2220	Active	Active	5	2
ENSDARG00000004954	ENSDART00000103518	3	1	GTCACCACAGCGAGGCAGACTGT	5	-	22	2220	Inactive	Active	5	8
ENSDARG00000004954	ENSDART00000103518	3	4	TTCCCATTCAGCCCTAAGGCGAG	5	-	488	2220	Active	Active	9	9
ENSDARG00000004954	ENSDART00000103518	3	5	GCAGGCAGCGTAGTCATTTGGTTAG	7	-	521	2220	Active	Inactive	6	9
ENSDARG00000004954	ENSDART00000103518	3	9	AACAGCCACTTTCTGTTTTTTGAT	6	-	1030	2220	Active	Inactive	5	9
ENSDARG00000004954	ENSDART00000103518	3	12	TCCTCCTTAGCTGAGGCTGGGAT	5	-	1501	2220	Active	Active	9	4
ENSDARG00000004954	ENSDART00000103518	3	12	TACAAAGTCACAAGTGGTGCCTTG	6	-	1429	2220	Active	Active	5	1
ENSDARG00000004954	ENSDART00000103518	3	13	ACAGCCCCATTTGTTGGTTTTTGC	6	-	1594	2220	Inactive	Inactive	4	7
ENSDARG00000004954	ENSDART00000103518	3	13	GACAACAGCCCCATTTGTTGGTTTT	7	-	1597	2220	Inactive	Inactive	0	8
ENSDARG00000004954	ENSDART00000103518	3	13	ACAGCCCCATTTGTTGGTTTTTGCA	7	-	1593	2220	Inactive	Active	4	1
ENSDARG00000004954	ENSDART00000103518	3	13	AGACTCACATTAGGCAGTGGACAAC	7	-	1616	2220	Inactive	Active	5	8
ENSDARG00000004954	ENSDART00000103518	3	13	AACAGCCCCATTTGTTGGTTTTTGC	7	-	1594	2220	Active	Inactive	6	7
ENSDARG00000004954	ENSDART00000103518	3	15	GTCTGCGCAGGTCACATCTGTAGCC	7	-	1915	2220	Inactive	Inactive	0	1
ENSDARG00000004954	ENSDART00000103518	3	15	ACATCCCCATGTGGTTTGTGAGGTT	7	-	2085	2220	Inactive	Inactive	6	4
ENSDARG00000004954	ENSDART00000103518	3	15	GGCAACATCCCCATGTGGTTTGTG	6	-	2090	2220	Active	Inactive	9	6
ENSDARG00000004954	ENSDART00000103518	3	15	GGCAACATCCCCATGTGGTTTGT	5	-	2091	2220	Active	Inactive	9	5
ENSDARG00000004954	ENSDART00000103518	3	15	CTACAACACTTGGCTGGGGCTTGT	6	-	2003	2220	Inactive	Active	5	4
ENSDARG00000004954	ENSDART00000103518	3	15	CTACAACACTTGGCTGGGGCTTG	5	-	2004	2220	Inactive	Inactive	5	5
ENSDARG00000004954	ENSDART00000103518	3	15	CACTACAACACTTGGCTGGGGCTTG	7	-	2004	2220	Active	Inactive	0	5
ENSDARG00000004954	ENSDART00000103518	3	15	CACTACAACACTTGGCTGGGGCT	5	-	2006	2220	Active	Active	0	9
ENSDARG00000004954	ENSDART00000103523	3	1	GTCACCACAGCGAGGCAGACTGT	5	-	22	2619	Inactive	Active	5	8
ENSDARG00000004954	ENSDART00000103523	3	1	TGCTTCACAGACTTCATTATTGGGG	7	-	66	2619	Active	Active	5	2
ENSDARG00000004954	ENSDART00000103523	3	3	AACTCAGCAGGACAGGAGGAGCC	5	-	343	2619	Inactive	Active	7	9
ENSDARG00000004954	ENSDART00000103523	3	3	GAACTCAGCAGGACAGGAGGAGCC	6	-	343	2619	Active	Active	0	9
ENSDARG00000004954	ENSDART00000103523	3	3	GACAGCAGCCGTATGATGTAGAC	5	-	381	2619	Active	Active	6	7
ENSDARG00000004954	ENSDART00000103523	3	6	TTCCCATTCAGCCCTAAGGCGAG	5	-	725	2619	Active	Active	9	9
ENSDARG00000004954	ENSDART00000103523	3	7	GTTTCAGGCCTTTTTTCTGCAGAT	6	-	750	2619	Active	Inactive	5	4
ENSDARG00000004954	ENSDART00000103523	3	7	GCAGGCAGCGTAGTCATTTGGTTAG	7	-	824	2619	Active	Inactive	6	9
ENSDARG00000004954	ENSDART00000103523	3	17	GGCAACATCCCCATGTGGTTTGTG	6	-	2444	2619	Active	Inactive	9	6
ENSDARG00000004954	ENSDART00000103523	3	17	GTCTGCGCAGGTCACATCTGTAGCC	7	-	2269	2619	Inactive	Inactive	0	1
ENSDARG00000004954	ENSDART00000103523	3	17	GGCAACATCCCCATGTGGTTTGT	5	-	2445	2619	Active	Inactive	9	5
ENSDARG00000004954	ENSDART00000103523	3	17	ACATCCCCATGTGGTTTGTGAGGTT	7	-	2439	2619	Inactive	Inactive	6	4
ENSDARG00000004954	ENSDART00000103523	3	17	CACTACAACACTTGGCTGGGGCT	5	-	2360	2619	Active	Active	0	9
ENSDARG00000004954	ENSDART00000103523	3	17	CACTACAACACTTGGCTGGGGCTTG	7	-	2358	2619	Active	Inactive	0	5
ENSDARG00000004954	ENSDART00000103523	3	17	CTACAACACTTGGCTGGGGCTTG	5	-	2358	2619	Inactive	Inactive	5	5
ENSDARG00000004954	ENSDART00000103523	3	17	CTACAACACTTGGCTGGGGCTTGT	6	-	2357	2619	Inactive	Active	5	4
ENSDARG00000005159	ENSDART00000050576	3	4	TTCTTCCCATTGCAATTTGTTTGT	6	-	203	1125	Active	Inactive	3	9
ENSDARG00000005159	ENSDART00000050576	3	5	GTAATCCCCGATAACAGTTTTGTTC	7	-	336	1125	Active	Inactive	2	9
ENSDARG00000005159	ENSDART00000050576	3	9	GCCGTCATCCTCAGGGATTTTAA	5	-	746	1125	Active	Inactive	9	7
ENSDARG00000005159	ENSDART00000050576	3	11	TTCCTCCACCTCTCGGATGCTGAG	6	-	943	1125	Active	Active	8	9
ENSDARG00000005159	ENSDART00000050576	3	11	TCCTCCACCTCTCGGATGCTGAGGT	7	-	941	1125	Active	Inactive	8	1
ENSDARG00000005159	ENSDART00000050576	3	11	TCCTCCACCTCTCGGATGCTGAG	5	-	943	1125	Active	Active	8	9
ENSDARG00000005159	ENSDART00000050576	3	11	CTCCACCTCTCGGATGCTGAGGTT	6	-	940	1125	Active	Active	9	7
ENSDARG00000005159	ENSDART00000050576	3	11	CTCCACCTCTCGGATGCTGAGGT	5	-	941	1125	Active	Inactive	9	1
ENSDARG00000005159	ENSDART00000050576	3	12	TCCTTCTCCTCAGGTGTGGGTGCT	6	-	1089	1125	Active	Active	9	8
ENSDARG00000005159	ENSDART00000050576	3	12	TCCTTCTCCTCAGGTGTGGGTGC	5	-	1090	1125	Active	Inactive	9	6
ENSDARG00000005159	ENSDART00000050576	3	12	TCCTCCTTCTCCTCAGGTGTGGGTG	7	-	1091	1125	Active	Active	9	8
ENSDARG00000005159	ENSDART00000050576	3	12	TCCTCCTTCTCCTCAGGTGTGGGT	6	-	1092	1125	Active	Active	9	4
ENSDARG00000005254	ENSDART00000027630	3	4	AGAACCTCCAGATCCAGTTGAAGAG	7	-	496	636	Active	Active	5	8
ENSDARG00000005254	ENSDART00000027630	3	4	GCCACCGACTCCAGGTAGATGGA	5	-	376	636	Active	Active	8	9
ENSDARG00000005414	ENSDART00000055171	3	3	AACTTCCACAGTCCCGCTGGTGCA	6	-	230	642	Active	Active	6	9
ENSDARG00000005414	ENSDART00000055171	3	4	TCCTTCGCAATGCTGTTTGTCTTG	6	-	411	642	Active	Inactive	6	9
ENSDARG00000005414	ENSDART00000055171	3	4	GTAGTCCACCAGCTGGTTTAGGGA	6	-	385	642	Active	Active	3	8
ENSDARG00000005414	ENSDART00000055171	3	5	CACCCCGCAGGAAGTGCAGCTGGG	6	-	524	642	Active	Active	2	9
ENSDARG00000005414	ENSDART00000102580	3	3	AACTTCCACAGTCCCGCTGGTGCA	6	-	230	771	Active	Active	6	9
ENSDARG00000005414	ENSDART00000102580	3	4	TCCTTCGCAATGCTGTTTGTCTTG	6	-	411	771	Active	Inactive	6	9
ENSDARG00000005414	ENSDART00000102580	3	4	GTTTTCACAAATTTGCTGATGTT	5	-	575	771	Inactive	Active	4	5
ENSDARG00000005414	ENSDART00000102580	3	4	GTAGTCCACCAGCTGGTTTAGGGA	6	-	385	771	Active	Active	3	8
ENSDARG00000005414	ENSDART00000102580	3	6	CACCCCGCAGGAAGTGCAGCTGGG	6	-	659	771	Active	Active	2	9
ENSDARG00000005414	ENSDART00000102582	3	3	AACTTCCACAGTCCCGCTGGTGCA	6	-	230	849	Active	Active	6	9
ENSDARG00000005414	ENSDART00000102582	3	4	TCCTTCGCAATGCTGTTTGTCTTG	6	-	411	849	Active	Inactive	6	9
ENSDARG00000005414	ENSDART00000102582	3	4	GTAGTCCACCAGCTGGTTTAGGGA	6	-	385	849	Active	Active	3	8
ENSDARG00000005414	ENSDART00000102582	3	5	GTTTTCACAAATTTGCTGATGTT	5	-	545	849	Inactive	Active	4	5
ENSDARG00000005414	ENSDART00000102582	3	6	CAAATCACCTTTCCTGTTTTTGTG	6	-	583	849	Active	Inactive	0	3
ENSDARG00000005414	ENSDART00000102582	3	9	CACCCCGCAGGAAGTGCAGCTGGG	6	-	737	849	Active	Active	2	9
ENSDARG00000005629	ENSDART00000028062	3	6	AACGGCTTCACTGTGGAGGATGAG	6	+	556	1314	Active	Active	9	9
ENSDARG00000005629	ENSDART00000028062	3	9	CAAGACAAAAATATCCTTTGTGGTT	7	+	940	1314	Inactive	Inactive	9	9
ENSDARG00000005643	ENSDART00000007398	3	1	TGCGGCTCCTCAGGCTGTGCAGTC	6	+	189	1374	Active	Inactive	9	4
ENSDARG00000005643	ENSDART00000007398	3	1	AGCCCAGCACGGCCGCTGTTGCT	5	+	146	1374	Active	Active	1	5
ENSDARG00000005643	ENSDART00000007398	3	1	TACAGCCCAGCACGGCCGCTGTT	5	+	143	1374	Inactive	Active	1	6
ENSDARG00000005643	ENSDART00000007398	3	1	GTAGACGGCAGCAGAGGCGGTGAG	6	+	304	1374	Inactive	Active	4	8
ENSDARG00000005643	ENSDART00000007398	3	1	CACTTCGCACAGCTGCATGGGGT	5	+	95	1374	Active	Active	4	9
ENSDARG00000005643	ENSDART00000007398	3	2	CTCTGCAGAAATATGGTGCTGGC	5	+	398	1374	Active	Active	3	8
ENSDARG00000005643	ENSDART00000007398	3	3	TGCCAATGCTGGCCTGTTTGAGGTG	7	+	534	1374	Active	Active	9	0
ENSDARG00000005643	ENSDART00000007398	3	3	TGCCAATGCTGGCCTGTTTGAGGT	6	+	534	1374	Active	Active	9	4
ENSDARG00000005643	ENSDART00000007398	3	3	ACATCCACAAGAACTTGGAGGAGAA	7	+	455	1374	Inactive	Active	8	8
ENSDARG00000005643	ENSDART00000007398	3	5	ACAGTCGTCCCGTCTGAGGTTGGT	6	+	699	1374	Active	Active	9	9
ENSDARG00000005643	ENSDART00000007398	3	7	TCCCGCCTCCAGTGGTGGGCTGT	5	+	1019	1374	Active	Active	9	3
ENSDARG00000005643	ENSDART00000007398	3	7	GGCAGCTAAAACCATGAGGTAGGA	6	+	1095	1374	Active	Active	7	9
ENSDARG00000005643	ENSDART00000007398	3	7	TCCCGCCTCCAGTGGTGGGCTGTG	6	+	1019	1374	Active	Active	9	3
ENSDARG00000005643	ENSDART00000007398	3	7	CCCTCCCGCCTCCAGTGGTGGGCT	6	+	1016	1374	Active	Active	9	3
ENSDARG00000005643	ENSDART00000007398	3	7	CCCTCCCGCCTCCAGTGGTGGGC	5	+	1016	1374	Active	Active	9	8
ENSDARG00000005643	ENSDART00000007398	3	7	CCCGCCTCCAGTGGTGGGCTGTG	5	+	1020	1374	Active	Active	9	3
ENSDARG00000005643	ENSDART00000007398	3	8	CTCACCCCATCTGCCCTGTGATGCT	7	+	1160	1374	Active	Active	4	2
ENSDARG00000005643	ENSDART00000007398	3	8	CCCATCTGCCCTGTGATGCTGGGAG	7	+	1165	1374	Active	Active	9	0
ENSDARG00000005643	ENSDART00000007398	3	8	CCCATCTGCCCTGTGATGCTGGG	5	+	1165	1374	Active	Active	9	9
ENSDARG00000005643	ENSDART00000007398	3	8	CACCCCATCTGCCCTGTGATGCT	5	+	1162	1374	Active	Active	9	2
ENSDARG00000005643	ENSDART00000007398	3	9	CTCTGCAGCTCACACTGATGAGGAC	7	+	1302	1374	Active	Active	9	9
ENSDARG00000005679	ENSDART00000040855	3	2	TGCTGCCTCGTTTAGGGCTGTATTT	7	-	139	1602	Active	Inactive	9	8
ENSDARG00000005679	ENSDART00000040855	3	3	AGCTCCTGCAGGTACTTGTTGAGCT	7	-	287	1602	Active	Inactive	9	2
ENSDARG00000005679	ENSDART00000040855	3	4	GCCTCCAGAGACTGCTGGGATTTC	6	-	348	1602	Active	Inactive	4	7
ENSDARG00000005679	ENSDART00000040855	3	5	TTCCACATCGGCTTTGGTGGCATTG	7	-	471	1602	Active	Active	7	2
ENSDARG00000005679	ENSDART00000040855	3	5	CACTCCCTCTCAAATCGCTTTTTAC	7	-	395	1602	Active	Inactive	9	8
ENSDARG00000005679	ENSDART00000040855	3	6	ACAATCCTCTGCTATGTGTGTTC	5	-	521	1602	Active	Inactive	9	9
ENSDARG00000005679	ENSDART00000040855	3	6	TTACAATCCTCTGCTATGTGTGTTC	7	-	521	1602	Inactive	Inactive	5	9
ENSDARG00000005679	ENSDART00000040855	3	6	CGCAAATGCGCCTGCTGTTTGGCC	6	-	498	1602	Active	Inactive	9	4
ENSDARG00000005679	ENSDART00000040855	3	8	CTAGACTGCTGTCTGATGAGGCC	5	-	864	1602	Active	Active	3	9
ENSDARG00000005679	ENSDART00000040855	3	8	TGCCTAGACTGCTGTCTGATGAG	5	-	867	1602	Active	Active	9	3
ENSDARG00000005679	ENSDART00000040855	3	10	TTCTGCTGCAGGCGTTTGCGACGCT	7	-	1019	1602	Active	Active	9	6
ENSDARG00000005679	ENSDART00000040855	3	10	GTTTGCGACGCTGCTCTGGAGGA	5	-	1008	1602	Active	Active	5	3
ENSDARG00000005679	ENSDART00000040855	3	11	TGCGCCGTCTGACCGATCTGAGGAG	7	-	1157	1602	Active	Active	9	5
ENSDARG00000005679	ENSDART00000040855	3	11	ACCCAAACCTCATATTTGTTGAG	5	-	1207	1602	Active	Inactive	1	7
ENSDARG00000005679	ENSDART00000040855	3	11	AACCCAAACCTCATATTTGTTGAG	6	-	1207	1602	Inactive	Inactive	1	7
ENSDARG00000005679	ENSDART00000040855	3	11	ACCCAAACCTCATATTTGTTGAGCT	7	-	1205	1602	Active	Inactive	1	2
ENSDARG00000005679	ENSDART00000040855	3	13	TTCGTCATCAAACTCGGTGTAGAT	6	-	1378	1602	Active	Inactive	9	2
ENSDARG00000005679	ENSDART00000040855	3	13	GTCATCAAACTCGGTGTAGATGGC	6	-	1375	1602	Inactive	Active	4	9
ENSDARG00000005679	ENSDART00000040855	3	14	GTAGCCTTCATCCCCGTTGTTTCT	6	-	1552	1602	Active	Inactive	8	7
ENSDARG00000005679	ENSDART00000104765	3	2	TGCTGCCTCGTTTAGGGCTGTATTT	7	-	163	1629	Active	Inactive	9	8
ENSDARG00000005679	ENSDART00000104765	3	3	AGCTCCTGCAGGTACTTGTTGAGCT	7	-	311	1629	Active	Inactive	9	2
ENSDARG00000005679	ENSDART00000104765	3	4	GCCTCCAGAGACTGCTGGGATTTC	6	-	372	1629	Active	Inactive	4	7
ENSDARG00000005679	ENSDART00000104765	3	5	CACTCCCTCTCAAATCGCTTTTTAC	7	-	419	1629	Active	Inactive	9	8
ENSDARG00000005679	ENSDART00000104765	3	5	TTCCACATCGGCTTTGGTGGCATTG	7	-	495	1629	Active	Active	7	2
ENSDARG00000005679	ENSDART00000104765	3	6	TTACAATCCTCTGCTATGTGTGTTC	7	-	545	1629	Inactive	Inactive	5	9
ENSDARG00000005679	ENSDART00000104765	3	6	ACAATCCTCTGCTATGTGTGTTC	5	-	545	1629	Active	Inactive	9	9
ENSDARG00000005679	ENSDART00000104765	3	6	CGCAAATGCGCCTGCTGTTTGGCC	6	-	522	1629	Active	Inactive	9	4
ENSDARG00000005679	ENSDART00000104765	3	8	CTAGACTGCTGTCTGATGAGGCC	5	-	888	1629	Active	Active	3	9
ENSDARG00000005679	ENSDART00000104765	3	8	TGCCTAGACTGCTGTCTGATGAG	5	-	891	1629	Active	Active	9	3
ENSDARG00000005679	ENSDART00000104765	3	10	GTTTGCGACGCTGCTCTGGAGGA	5	-	1035	1629	Active	Active	5	3
ENSDARG00000005679	ENSDART00000104765	3	10	TTCTGCTGCAGGCGTTTGCGACGCT	7	-	1046	1629	Active	Active	9	6
ENSDARG00000005679	ENSDART00000104765	3	11	ACCCAAACCTCATATTTGTTGAG	5	-	1234	1629	Active	Inactive	1	7
ENSDARG00000005679	ENSDART00000104765	3	11	TGCGCCGTCTGACCGATCTGAGGAG	7	-	1184	1629	Active	Active	9	5
ENSDARG00000005679	ENSDART00000104765	3	11	AACCCAAACCTCATATTTGTTGAG	6	-	1234	1629	Inactive	Inactive	1	7
ENSDARG00000005679	ENSDART00000104765	3	11	ACCCAAACCTCATATTTGTTGAGCT	7	-	1232	1629	Active	Inactive	1	2
ENSDARG00000005679	ENSDART00000104765	3	13	TTCGTCATCAAACTCGGTGTAGAT	6	-	1405	1629	Active	Inactive	9	2
ENSDARG00000005679	ENSDART00000104765	3	13	GTCATCAAACTCGGTGTAGATGGC	6	-	1402	1629	Inactive	Active	4	9
ENSDARG00000005679	ENSDART00000104765	3	14	GTAGCCTTCATCCCCGTTGTTTCT	6	-	1579	1629	Active	Inactive	8	7
ENSDARG00000005883	ENSDART00000012335	3	1	CACTGCCCCCCTGAGGCTGGGAG	5	-	48	2646	Active	Active	9	8
ENSDARG00000005883	ENSDART00000012335	3	1	AGCTCCCTCACGTATGCTGGAGTT	6	-	15	2646	Active	Active	9	4
ENSDARG00000005883	ENSDART00000012335	3	1	CCCGCCGTCACAGTAGAGGCCTGT	6	-	87	2646	Active	Active	9	9
ENSDARG00000005883	ENSDART00000012335	3	2	TGCTGCACCACCTGTGTGGGAAC	5	-	418	2646	Active	Inactive	9	5
ENSDARG00000005883	ENSDART00000012335	3	4	GGCACCTGCTGGAGCTGCTGCTGTA	7	-	557	2646	Active	Active	9	6
ENSDARG00000005883	ENSDART00000012335	3	4	ACATACTGCACCTGGTTAGTGTAC	6	-	594	2646	Active	Inactive	1	9
ENSDARG00000005883	ENSDART00000012335	3	4	ACAGGCACCTGCTGGAGCTGCTGCT	7	-	560	2646	Active	Active	1	8
ENSDARG00000005883	ENSDART00000012335	3	6	CCCCACTGCCTGCCGCTGTGGTG	5	-	735	2646	Active	Active	9	5
ENSDARG00000005883	ENSDART00000012335	3	6	AGATTCTCCAGAGCCGTTAGCTGCC	7	-	786	2646	Active	Active	8	7
ENSDARG00000005883	ENSDART00000012335	3	6	CACTGCTACCACTCCCGGTGCCGGC	7	-	868	2646	Active	Active	9	9
ENSDARG00000005883	ENSDART00000012335	3	6	CCCCACTGCCTGCCGCTGTGGTGGG	7	-	733	2646	Active	Active	9	5
ENSDARG00000005883	ENSDART00000012335	3	6	GTTAGCTGCCGTCCCCGCAGCTGCT	7	-	771	2646	Active	Active	8	9
ENSDARG00000005883	ENSDART00000012335	3	6	TGCCGCCACTACCGTTAGCCTCT	5	-	816	2646	Active	Inactive	9	3
ENSDARG00000005883	ENSDART00000012335	3	6	GCCTGCCGCTGTGGTGGGGTTGGCC	7	-	726	2646	Active	Active	9	8
ENSDARG00000005883	ENSDART00000012335	3	6	GCCTGCCGCTGTGGTGGGGTTGGC	6	-	727	2646	Active	Active	9	8
ENSDARG00000005883	ENSDART00000012335	3	6	TTCTCCAGAGCCGTTAGCTGCCGTC	7	-	783	2646	Inactive	Active	2	7
ENSDARG00000005883	ENSDART00000012335	3	9	GGCAAACTCACTCCTTCTGCTGTC	6	-	1041	2646	Active	Inactive	9	3
ENSDARG00000005883	ENSDART00000012335	3	9	TTCTGCTCCTGACAGTGCAGCAGGT	7	-	1088	2646	Active	Active	9	9
ENSDARG00000005883	ENSDART00000012335	3	11	TCCGACAAACCCGAGCTCTGCTGCT	7	-	1388	2646	Inactive	Active	5	2
ENSDARG00000005883	ENSDART00000012335	3	11	CTCTGCTGCTGCTGCTGCTGCTGTC	7	-	1373	2646	Active	Active	9	6
ENSDARG00000005883	ENSDART00000012335	3	11	GACAAACCCGAGCTCTGCTGCTGCT	7	-	1385	2646	Inactive	Active	0	8
ENSDARG00000005883	ENSDART00000012335	3	12	CACTTCGCAGTGTTCTCTGTAGAG	6	-	1549	2646	Active	Inactive	4	4
ENSDARG00000005883	ENSDART00000012335	3	13	TTACACAGCTAGTGTTGCCGAGTCT	7	-	1659	2646	Inactive	Active	6	7
ENSDARG00000005883	ENSDART00000012335	3	15	AGCATCTCCACCAGGCCTTGGTA	5	-	1789	2646	Active	Active	9	1
ENSDARG00000005883	ENSDART00000012335	3	15	CACCAAGCATGTCTTGGGTAGCC	5	-	1709	2646	Inactive	Active	6	2
ENSDARG00000005883	ENSDART00000012335	3	15	AGAATCACCAAGCATGTCTTGGGTA	7	-	1712	2646	Active	Inactive	2	5
ENSDARG00000005883	ENSDART00000012335	3	15	AGAATCACCAAGCATGTCTTGGGT	6	-	1713	2646	Active	Active	2	2
ENSDARG00000005883	ENSDART00000012335	3	17	AAAATCCACTCTGTTGAGGTCGCT	6	-	2053	2646	Inactive	Active	3	9
ENSDARG00000005883	ENSDART00000012335	3	17	GCAAAATCCACTCTGTTGAGGTC	5	-	2056	2646	Inactive	Active	1	6
ENSDARG00000005883	ENSDART00000012335	3	17	TGCAAAATCCACTCTGTTGAGGT	5	-	2057	2646	Active	Inactive	8	3
ENSDARG00000005883	ENSDART00000012335	3	17	TGCAAAATCCACTCTGTTGAGGTC	6	-	2056	2646	Active	Active	8	6
ENSDARG00000005883	ENSDART00000012335	3	19	CTCCACTTCAGCAAGAAGAGTTT	5	-	2266	2646	Active	Active	9	8
ENSDARG00000005883	ENSDART00000012335	3	19	TGCTCCAGAGAGTTCTGCTGCTGAA	7	-	2162	2646	Active	Active	4	7
ENSDARG00000005883	ENSDART00000012335	3	19	ACCGGCACACCCATGAGGCCTGT	5	-	2091	2646	Active	Active	2	9
ENSDARG00000005883	ENSDART00000012335	3	19	CACTGCTCCAGAGAGTTCTGCTGCT	7	-	2165	2646	Active	Active	9	2
ENSDARG00000005883	ENSDART00000012335	3	20	GTACTCATCGTAGAGCAGACGGA	5	-	2360	2646	Active	Active	7	9
ENSDARG00000005883	ENSDART00000012335	3	22	CCCATCGCACCCACGTCTGACTGC	6	-	2553	2646	Active	Inactive	8	2
ENSDARG00000005927	ENSDART00000017422	3	3	TTACCAACCTTCTTGGTGTAGAA	5	-	196	1917	Inactive	Inactive	6	0
ENSDARG00000005927	ENSDART00000017422	3	6	AGAGCCTGCCATCCATGGGGGAGCT	7	-	514	1917	Active	Active	8	9
ENSDARG00000005927	ENSDART00000017422	3	7	AGAACCCCCCAAACGTGGTGGCG	5	-	648	1917	Active	Active	4	9
ENSDARG00000005927	ENSDART00000017422	3	7	AACCCCCCAAACGTGGTGGCGTA	5	-	646	1917	Inactive	Active	2	5
ENSDARG00000005927	ENSDART00000017422	3	7	GAACCCCCCAAACGTGGTGGCGTAA	7	-	645	1917	Active	Active	0	0
ENSDARG00000005927	ENSDART00000017422	3	7	GAACCCCCCAAACGTGGTGGCGTA	6	-	646	1917	Active	Active	0	5
ENSDARG00000005927	ENSDART00000017422	3	7	AACCCCCCAAACGTGGTGGCGTAA	6	-	645	1917	Inactive	Active	2	0
ENSDARG00000005927	ENSDART00000017422	3	7	AGAACCCCCCAAACGTGGTGGCGTA	7	-	646	1917	Active	Active	4	5
ENSDARG00000005927	ENSDART00000017422	3	11	GTCATCAACACATCATGGAGCAGTG	7	-	1190	1917	Active	Active	6	9
ENSDARG00000005927	ENSDART00000017422	3	11	TTCTCATTCCCAGAGAAGAAGGA	5	-	1156	1917	Active	Active	9	9
ENSDARG00000005927	ENSDART00000017422	3	13	GTAGTCACACAGCTCTGGGTCGAG	6	-	1414	1917	Inactive	Active	8	0
ENSDARG00000005927	ENSDART00000017422	3	14	TCCCACAAACTCAAGATGTCTTC	5	-	1516	1917	Inactive	Inactive	5	2
ENSDARG00000005927	ENSDART00000017422	3	17	TTAAAAGGCTGGCAGGACGTGGCT	6	-	1866	1917	Inactive	Active	8	9
ENSDARG00000005927	ENSDART00000077057	3	3	TTACCAACCTTCTTGGTGTAGAA	5	-	196	1749	Inactive	Inactive	6	0
ENSDARG00000005927	ENSDART00000077057	3	6	AGAGCCTGCCATCCATGGGGGAGCT	7	-	514	1749	Active	Active	8	9
ENSDARG00000005927	ENSDART00000077057	3	7	AACCCCCCAAACGTGGTGGCGTA	5	-	646	1749	Inactive	Active	2	5
ENSDARG00000005927	ENSDART00000077057	3	7	GAACCCCCCAAACGTGGTGGCGTAA	7	-	645	1749	Active	Active	0	0
ENSDARG00000005927	ENSDART00000077057	3	7	GAACCCCCCAAACGTGGTGGCGTA	6	-	646	1749	Active	Active	0	5
ENSDARG00000005927	ENSDART00000077057	3	7	AGAACCCCCCAAACGTGGTGGCGTA	7	-	646	1749	Active	Active	4	5
ENSDARG00000005927	ENSDART00000077057	3	7	AGAACCCCCCAAACGTGGTGGCG	5	-	648	1749	Active	Active	4	9
ENSDARG00000005927	ENSDART00000077057	3	7	AACCCCCCAAACGTGGTGGCGTAA	6	-	645	1749	Inactive	Active	2	0
ENSDARG00000005927	ENSDART00000077057	3	12	GTAGTCACACAGCTCTGGGTCGAG	6	-	1246	1749	Inactive	Active	8	0
ENSDARG00000005927	ENSDART00000077057	3	13	TCCCACAAACTCAAGATGTCTTC	5	-	1348	1749	Inactive	Inactive	5	2
ENSDARG00000005927	ENSDART00000077057	3	16	TTAAAAGGCTGGCAGGACGTGGCT	6	-	1698	1749	Inactive	Active	8	9
ENSDARG00000006017	ENSDART00000028072	3	3	TTCGTCCGCATACGTGAGGAAGTA	6	-	136	573	Active	Active	9	9
ENSDARG00000006017	ENSDART00000028072	3	4	CTCTTCGGCACTTTGATGTCTTT	5	-	196	573	Active	Inactive	9	4
ENSDARG00000006017	ENSDART00000028072	3	4	GGCTCCCTCATAGTCTTTGATGTA	6	-	232	573	Active	Inactive	9	5
ENSDARG00000006017	ENSDART00000028072	3	5	CACACCCTCTTTAAAGCAGGTGAG	6	-	388	573	Active	Active	9	9
ENSDARG00000006017	ENSDART00000028072	3	7	AGATTCTTCAGCATGTTGTAGAG	5	-	508	573	Active	Active	9	2
ENSDARG00000006031	ENSDART00000027468	3	5	GCCGACTTCCTCTTCGGAGGGGGT	6	-	295	1224	Active	Active	9	9
ENSDARG00000006031	ENSDART00000027468	3	5	GACTTCCTCTTCGGAGGGGGTTGCA	7	-	291	1224	Active	Active	9	8
ENSDARG00000006031	ENSDART00000027468	3	5	GACTTCCTCTTCGGAGGGGGTTGC	6	-	292	1224	Active	Active	9	5
ENSDARG00000006031	ENSDART00000027468	3	5	GCCGACTTCCTCTTCGGAGGGGGTT	7	-	294	1224	Active	Active	9	9
ENSDARG00000006031	ENSDART00000027468	3	7	GACCTCCTCCAGACAGCGGGCTTC	6	-	529	1224	Active	Active	9	2
ENSDARG00000006031	ENSDART00000027468	3	7	ACCTCCTCCAGACAGCGGGCTTC	5	-	529	1224	Active	Active	9	2
ENSDARG00000006031	ENSDART00000027468	3	7	TACCGCAGCTTCGGGAAGGGTGC	5	-	469	1224	Active	Active	7	9
ENSDARG00000006031	ENSDART00000027468	3	8	TCCTCCTTCAGCTTGGATGGGCT	5	-	611	1224	Active	Active	9	9
ENSDARG00000006031	ENSDART00000027468	3	9	GTCAGCATCTTCTTGCTGAAGGA	5	-	793	1224	Active	Active	9	9
ENSDARG00000006031	ENSDART00000027468	3	10	CTCCCATCCACGTGTTGAAGATTCT	7	-	862	1224	Active	Active	9	9
ENSDARG00000006031	ENSDART00000027468	3	10	CGCGTCACCTGCTCCAGAAGGTTCT	7	-	938	1224	Active	Active	9	9
ENSDARG00000006031	ENSDART00000027468	3	10	CCCATCCACGTGTTGAAGATTCT	5	-	862	1224	Active	Active	9	9
ENSDARG00000006240	ENSDART00000018908	3	1	TGCCCCAAACAGACGGAGCAGGC	5	-	53	1941	Active	Active	2	9
ENSDARG00000006240	ENSDART00000018908	3	2	ACAAGCGCAGGCTTGTCTGGGTGC	6	-	273	1941	Inactive	Inactive	7	5
ENSDARG00000006240	ENSDART00000018908	3	2	TGCAGCTTCCACACCGACTTTGGC	6	-	454	1941	Active	Active	9	8
ENSDARG00000006240	ENSDART00000018908	3	2	ACAAGCGCAGGCTTGTCTGGGTG	5	-	274	1941	Inactive	Active	7	6
ENSDARG00000006240	ENSDART00000018908	3	2	AACACCCACGCAGTGCAGGAGCG	5	-	506	1941	Active	Active	4	9
ENSDARG00000006240	ENSDART00000018908	3	2	AAACAATTCCCCTGGAAGCTGAA	5	-	528	1941	Inactive	Active	2	9
ENSDARG00000006240	ENSDART00000018908	3	2	AAACACCCACGCAGTGCAGGAGCG	6	-	506	1941	Inactive	Active	9	9
ENSDARG00000006240	ENSDART00000018908	3	6	CCCAAAAGCGACTTGCTGAAAAC	5	-	960	1941	Active	Active	7	7
ENSDARG00000006240	ENSDART00000018908	3	6	TTCCCAAAAGCGACTTGCTGAAAAC	7	-	960	1941	Inactive	Active	7	7
ENSDARG00000006240	ENSDART00000018908	3	7	GCCAAACGCACACGATGCTGCCGCT	7	-	1070	1941	Active	Active	7	9
ENSDARG00000006240	ENSDART00000018908	3	7	CTCCCACACACTGGGTCGCAGGC	5	-	1106	1941	Active	Active	8	9
ENSDARG00000006240	ENSDART00000018908	3	7	ACAGCCAAACGCACACGATGCTGCC	7	-	1073	1941	Inactive	Active	8	9
ENSDARG00000006240	ENSDART00000018908	3	7	GGCCTCCCACACACTGGGTCGCA	5	-	1109	1941	Active	Active	8	3
ENSDARG00000006240	ENSDART00000018908	3	7	GCCTCCCACACACTGGGTCGCAGGC	7	-	1106	1941	Active	Active	9	9
ENSDARG00000006240	ENSDART00000018908	3	8	TTCACCTTCACTAGCCGGATGGGGT	7	-	1262	1941	Active	Active	9	9
ENSDARG00000006240	ENSDART00000018908	3	9	GTAGCCGTCAAACCGACGCAGAG	5	-	1388	1941	Active	Active	7	9
ENSDARG00000006240	ENSDART00000018908	3	11	ATCTACACATGGGCAGATGCGTAG	6	-	1765	1941	Inactive	Active	8	8
ENSDARG00000006281	ENSDART00000004854	3	1	AAAGACGACATTCAGAAGATGAA	5	+	220	5883	Inactive	Active	8	9
ENSDARG00000006281	ENSDART00000004854	3	1	CCCAAATTCAACAAGGTTGAAGAC	6	+	247	5883	Active	Active	9	6
ENSDARG00000006281	ENSDART00000004854	3	1	TCCACCAGAAAGATGGTGTGGAT	5	+	97	5883	Active	Inactive	2	1
ENSDARG00000006281	ENSDART00000004854	3	1	TCCACCAGAAAGATGGTGTGGATTC	7	+	97	5883	Active	Inactive	2	9
ENSDARG00000006281	ENSDART00000004854	3	1	TGCTGCACAACCTCAGGGAGAGGTA	7	+	305	5883	Active	Active	4	9
ENSDARG00000006281	ENSDART00000004854	3	5	GGCCAATCCCATTCTGGAGGCATTT	7	+	660	5883	Active	Active	8	5
ENSDARG00000006281	ENSDART00000004854	3	5	ATCCCATTCTGGAGGCATTTGGA	5	+	665	5883	Active	Active	9	8
ENSDARG00000006281	ENSDART00000004854	3	6	ACCGGCTACATCGTTGGAGCAAAC	6	+	757	5883	Active	Active	9	8
ENSDARG00000006281	ENSDART00000004854	3	6	AACACCGGCTACATCGTTGGAGCA	6	+	754	5883	Active	Active	5	8
ENSDARG00000006281	ENSDART00000004854	3	7	ATCTTCTACTATATGGTGGCTGGA	6	+	847	5883	Active	Active	8	9
ENSDARG00000006281	ENSDART00000004854	3	7	AAAGACAAAATGCGAGGTGAGGAC	6	+	874	5883	Inactive	Active	9	8
ENSDARG00000006281	ENSDART00000004854	3	7	AGCAAAAGACAAAATGCGAGGTG	5	+	870	5883	Inactive	Active	6	5
ENSDARG00000006281	ENSDART00000004854	3	8	GTTCAAAACCAGCAAGATGACGAG	6	+	949	5883	Inactive	Active	6	9
ENSDARG00000006281	ENSDART00000004854	3	8	TTCAAAACCAGCAAGATGACGAG	5	+	950	5883	Inactive	Active	4	9
ENSDARG00000006281	ENSDART00000004854	3	10	CTCCTAAAATCAAAGTGGGCCGAG	6	+	1193	5883	Inactive	Active	1	6
ENSDARG00000006281	ENSDART00000004854	3	11	ATCCTAGACATTGCAGGTTTTGAG	6	+	1369	5883	Active	Active	5	0
ENSDARG00000006281	ENSDART00000004854	3	11	AAACAAAGCGTCAGGGAGCCTCT	5	+	1337	5883	Inactive	Active	9	7
ENSDARG00000006281	ENSDART00000004854	3	13	AACCCAAGAATCTGAAGGAGAAGAC	7	+	1694	5883	Inactive	Active	7	9
ENSDARG00000006281	ENSDART00000004854	3	13	GAAGGCAACTGATGTTTCTTTTGTT	7	+	1626	5883	Inactive	Inactive	5	9
ENSDARG00000006281	ENSDART00000004854	3	13	TCCAAACCCAAGAATCTGAAGGA	5	+	1690	5883	Active	Active	6	6
ENSDARG00000006281	ENSDART00000004854	3	13	CTCCAAACCCAAGAATCTGAAGGA	6	+	1689	5883	Active	Active	2	6
ENSDARG00000006281	ENSDART00000004854	3	14	GACAACGTCACAGCATTGCTGAGCA	7	+	1801	5883	Active	Active	7	2
ENSDARG00000006281	ENSDART00000004854	3	15	TTCCGCACCGTCGGGCAGCTGTA	5	+	1954	5883	Active	Active	7	8
ENSDARG00000006281	ENSDART00000004854	3	18	TTCTTCCGCACAGGAGTGTTGGCA	6	+	2311	5883	Active	Active	9	7
ENSDARG00000006281	ENSDART00000004854	3	18	GACCCAAACCTGTATCGGATTGGTC	7	+	2275	5883	Active	Active	1	3
ENSDARG00000006281	ENSDART00000004854	3	18	ACCCAAACCTGTATCGGATTGGTCT	7	+	2276	5883	Active	Active	1	6
ENSDARG00000006281	ENSDART00000004854	3	18	ACCCAAACCTGTATCGGATTGGTC	6	+	2276	5883	Active	Active	1	3
ENSDARG00000006281	ENSDART00000004854	3	19	TGCTACAGAGGAACTGTGCTGTT	5	+	2459	5883	Inactive	Inactive	1	7
ENSDARG00000006281	ENSDART00000004854	3	19	AGCAACAAACAAAAGCAGTTGAC	5	+	2425	5883	Inactive	Active	7	6
ENSDARG00000006281	ENSDART00000004854	3	23	AGCTCCAACCTTGCTGAGGAGGAA	6	+	3040	5883	Active	Active	7	9
ENSDARG00000006281	ENSDART00000004854	3	23	AGAAGCAACAGCTGGAGGAGCGGTT	7	+	3005	5883	Inactive	Active	1	8
ENSDARG00000006281	ENSDART00000004854	3	25	AGAAAAGGCCAGAAAGGAGTTGGA	6	+	3417	5883	Inactive	Active	5	8
ENSDARG00000006281	ENSDART00000004854	3	25	AGAAAAGGCCAGAAAGGAGTTGGAA	7	+	3417	5883	Inactive	Active	5	8
ENSDARG00000006281	ENSDART00000004854	3	26	AGACCAATCTAAACGGGTGAGAA	5	+	3642	5883	Active	Active	6	6
ENSDARG00000006281	ENSDART00000004854	3	27	AAACAAGCCCTTGAGAAGGAGGT	5	+	3682	5883	Inactive	Active	9	9
ENSDARG00000006281	ENSDART00000004854	3	27	GCCAAAGCCACTCTGGAGAAGGC	5	+	3658	5883	Active	Active	5	9
ENSDARG00000006281	ENSDART00000004854	3	27	CAAAGCCACTCTGGAGAAGGCTAA	6	+	3660	5883	Active	Active	1	8
ENSDARG00000006281	ENSDART00000004854	3	27	GGCCAAAGCCACTCTGGAGAAGGC	6	+	3657	5883	Active	Active	6	9
ENSDARG00000006281	ENSDART00000004854	3	27	TGCCAAGCAGGATTTGGAGCAGAA	6	+	3741	5883	Inactive	Active	2	9
ENSDARG00000006281	ENSDART00000004854	3	28	AACAGCATCCTCAATGAGGCAGAG	6	+	3883	5883	Active	Active	8	9
ENSDARG00000006281	ENSDART00000004854	3	29	GACTGCGTCAAATGGAGGATGAA	5	+	4016	5883	Active	Active	9	9
ENSDARG00000006281	ENSDART00000004854	3	29	GAAGCCAGAAGGAATGTGGAGAG	5	+	4075	5883	Inactive	Inactive	8	0
ENSDARG00000006281	ENSDART00000004854	3	30	GGCAAAAAAGAGATTGGACGAGTAC	7	+	4131	5883	Inactive	Active	7	8
ENSDARG00000006281	ENSDART00000004854	3	30	AACGGCTACAGAGGGATCTGGAGGC	7	+	4190	5883	Active	Active	7	4
ENSDARG00000006281	ENSDART00000004854	3	30	GGCCACTAAAGGAGAATTAGAAGAG	7	+	4212	5883	Active	Active	2	6
ENSDARG00000006281	ENSDART00000004854	3	31	AAAGACAACAAAAATGTGAGTTG	5	+	4564	5883	Inactive	Inactive	9	7
ENSDARG00000006281	ENSDART00000004854	3	31	AGAGGCAGAGGCACGGGAGAAGGA	6	+	4428	5883	Inactive	Active	5	9
ENSDARG00000006281	ENSDART00000004854	3	32	AAACAACTCCTCAAGCAGGTGTA	5	+	4774	5883	Inactive	Active	3	8
ENSDARG00000006281	ENSDART00000004854	3	32	AAAGGCCCATGAGCTGGAGAAGAC	6	+	4575	5883	Inactive	Active	8	9
ENSDARG00000006281	ENSDART00000004854	3	33	AACAGCAGAGCGAGGGATGAGGCC	6	+	4906	5883	Inactive	Active	6	9
ENSDARG00000006281	ENSDART00000004854	3	33	TGCCAAAAAGAAACTGGAAGGGGAT	7	+	4851	5883	Inactive	Active	6	9
ENSDARG00000006281	ENSDART00000004854	3	33	AACAGCAGAGCGAGGGATGAGGC	5	+	4906	5883	Inactive	Active	6	9
ENSDARG00000006281	ENSDART00000004854	3	34	AAAGACTACCAGAGGGAGCTGGA	5	+	4963	5883	Inactive	Active	7	9
ENSDARG00000006281	ENSDART00000004854	3	34	GAAATCTTACACTTGCATGAGGT	5	+	5062	5883	Active	Active	0	9
ENSDARG00000006281	ENSDART00000004854	3	36	AGAGACTGCGAAGAAGTGTGCAGGA	7	+	5270	5883	Active	Active	4	2
ENSDARG00000006281	ENSDART00000004854	3	36	ACAGGCAACCACAGAGACGCTTAA	6	+	5244	5883	Inactive	Active	0	6
ENSDARG00000006281	ENSDART00000004854	3	36	AACCACAGAGACGCTTAATGAGAG	6	+	5250	5883	Inactive	Active	8	8
ENSDARG00000006281	ENSDART00000004854	3	37	CTCCAATGCTCAGAGGATGGAGAG	6	+	5331	5883	Active	Active	8	9
ENSDARG00000006281	ENSDART00000004854	3	39	CAAGGCAGCTGAAGATGCAGATGGA	7	+	5636	5883	Active	Active	3	9
ENSDARG00000006281	ENSDART00000004854	3	39	TGCTACTGCTGCTCGGCGTAAAC	5	+	5685	5883	Active	Active	9	0
ENSDARG00000006281	ENSDART00000004854	3	39	AACTTCAGAAAGAGCTGAATGAGGC	7	+	5705	5883	Inactive	Active	3	9
ENSDARG00000006281	ENSDART00000004854	3	39	CAAATCTTCGAGCAAGGCAGCTGAA	7	+	5624	5883	Active	Active	9	9
ENSDARG00000006281	ENSDART00000004854	3	40	AACGTCAGAGATCCCAGAAGATGGG	7	+	5871	5883	Inactive	Active	2	9
ENSDARG00000006281	ENSDART00000004854	3	40	GCACGCAGAACCATGATGGAAAC	5	+	5851	5883	Inactive	Active	4	8
ENSDARG00000006281	ENSDART00000004854	3	40	TTCAGCACACCATTAAGGCGTAGCG	7	+	5806	5883	Inactive	Active	4	9
ENSDARG00000006281	ENSDART00000004854	3	40	TCCTTCAGCACACCATTAAGGCGTA	7	+	5803	5883	Active	Active	9	8
ENSDARG00000006331	ENSDART00000005626	3	3	AACTCCTGCTGCAGTCGATTGAGCA	7	-	245	666	Active	Active	8	9
ENSDARG00000006331	ENSDART00000005626	3	5	CTCCAATACGGTGAAGCTGCAGCA	6	-	464	666	Active	Active	6	9
ENSDARG00000006385	ENSDART00000031823	3	2	GCCCACAACCAGTGGGAGGCGGTG	6	+	202	801	Active	Active	5	9
ENSDARG00000006385	ENSDART00000031823	3	2	GCCCACAACCAGTGGGAGGCGGT	5	+	202	801	Active	Active	5	9
ENSDARG00000006385	ENSDART00000031823	3	2	GACGCCCACAACCAGTGGGAGGCG	6	+	199	801	Active	Active	7	9
ENSDARG00000006385	ENSDART00000031823	3	2	GACGCCCACAACCAGTGGGAGGC	5	+	199	801	Active	Active	7	9
ENSDARG00000006385	ENSDART00000031823	3	2	CAATCAGGCGCTGGAGAGGGAGGT	6	+	354	801	Active	Active	0	9
ENSDARG00000006385	ENSDART00000031823	3	2	GTCTGCCACTCAAAGAGACGAGGTC	7	+	308	801	Active	Active	8	9
ENSDARG00000006385	ENSDART00000031823	3	2	AGACACGGCCTTCTGACGACGCC	5	+	182	801	Active	Active	0	9
ENSDARG00000006385	ENSDART00000031823	3	2	CAAGCCAGCTGTCGGAGCAGAAGCG	7	+	242	801	Active	Active	2	9
ENSDARG00000006385	ENSDART00000031823	3	3	GCAGACACAGAGCCGTGATGGAGGA	7	+	506	801	Inactive	Active	8	9
ENSDARG00000006385	ENSDART00000031823	3	3	AGAGACACACTGCTGCAGGAGGA	5	+	577	801	Inactive	Active	9	9
ENSDARG00000006385	ENSDART00000031823	3	3	AGACACAGAGCCGTGATGGAGGA	5	+	508	801	Inactive	Active	8	9
ENSDARG00000006385	ENSDART00000031823	3	3	ACACACTGCTGCAGGAGGAGGCC	5	+	581	801	Active	Active	2	9
ENSDARG00000006385	ENSDART00000031823	3	4	AACTCAAGCAGACACGTGCGCTGGA	7	+	671	801	Active	Active	1	4
ENSDARG00000006385	ENSDART00000031823	3	4	GCACACAGAGAAGAGCTGGAGAA	5	+	640	801	Inactive	Active	8	6
ENSDARG00000006385	ENSDART00000031823	3	4	ACACTCAACAAACAGCAGCAGTG	5	+	703	801	Active	Active	1	9
ENSDARG00000006385	ENSDART00000031823	3	5	CTCTCAGCAGTGTGTGGAGCTGAA	6	+	774	801	Inactive	Active	0	8
ENSDARG00000006468	ENSDART00000020381	3	5	TTCGGCCTCCCCCAGGTGGTGGCT	6	+	503	852	Active	Active	9	7
ENSDARG00000006468	ENSDART00000020381	3	5	TTCGGCCTCCCCCAGGTGGTGGC	5	+	503	852	Active	Active	9	8
ENSDARG00000006468	ENSDART00000020381	3	7	GACTTCACAGCAGAGGAAGACGAT	6	+	718	852	Inactive	Active	2	9
ENSDARG00000006468	ENSDART00000020381	3	7	CACAGCAGAGGAAGACGATGAATTG	7	+	723	852	Active	Active	0	7
ENSDARG00000006468	ENSDART00000103594	3	5	TTCGGCCTCCCCCAGGTGGTGGC	5	+	489	750	Active	Active	9	8
ENSDARG00000006468	ENSDART00000103594	3	5	TTCGGCCTCCCCCAGGTGGTGGCT	6	+	489	750	Active	Active	9	7
ENSDARG00000006468	ENSDART00000103594	3	7	CACAGCAGAGGAAGACGATGAATTG	7	+	621	750	Active	Active	0	7
ENSDARG00000006468	ENSDART00000103594	3	7	GACTTCACAGCAGAGGAAGACGAT	6	+	616	750	Inactive	Active	2	9
ENSDARG00000006553	ENSDART00000025496	3	2	TACGACCCAACCATTGAAGACTCT	6	+	112	354	Inactive	Active	5	9
ENSDARG00000006553	ENSDART00000061426	3	2	TACGACCCAACCATTGAAGACTCT	6	+	118	594	Inactive	Active	5	9
ENSDARG00000006553	ENSDART00000061426	3	5	AGAACCGTCACAACGTGGATGAA	5	+	467	594	Active	Active	8	8
ENSDARG00000006553	ENSDART00000061426	3	5	ACCGTCACAACGTGGATGAAGCC	5	+	470	594	Active	Active	3	9
ENSDARG00000006642	ENSDART00000025285	3	1	TTATTCTTCTGTGTTCTGGAGAT	5	-	49	1092	Active	Inactive	8	4
ENSDARG00000006642	ENSDART00000025285	3	3	AGAAGCTGCTTCACTTTCTGTTTTT	7	-	258	1092	Active	Inactive	7	9
ENSDARG00000006642	ENSDART00000025285	3	3	AGCTGCTTCACTTTCTGTTTTTGTC	7	-	255	1092	Active	Inactive	9	6
ENSDARG00000006642	ENSDART00000025285	3	7	GGCCACCACCTTTTTTGGGCTGAA	6	-	545	1092	Active	Active	8	0
ENSDARG00000006642	ENSDART00000025285	3	7	GCCACCACCTTTTTTGGGCTGAA	5	-	545	1092	Active	Active	8	0
ENSDARG00000006642	ENSDART00000025285	3	7	ACAGGCCACCACCTTTTTTGGGCT	6	-	548	1092	Active	Inactive	4	3
ENSDARG00000006642	ENSDART00000025285	3	7	ACAGGCCACCACCTTTTTTGGGC	5	-	549	1092	Active	Inactive	4	7
ENSDARG00000006642	ENSDART00000025285	3	8	GAACAAGACCTCAGCGTTGAAGAT	6	-	643	1092	Inactive	Active	8	4
ENSDARG00000006642	ENSDART00000025285	3	8	CAAGACCTCAGCGTTGAAGATTTC	6	-	640	1092	Active	Active	6	8
ENSDARG00000006642	ENSDART00000025285	3	8	GTTGCCCACGATGACGTCGATGAA	6	-	691	1092	Active	Active	7	7
ENSDARG00000006758	ENSDART00000008313	3	2	TGCGGCGCCCCCTGTGGGCAGGG	5	-	334	1878	Active	Active	9	8
ENSDARG00000006758	ENSDART00000008313	3	2	GGCGCCCCCTGTGGGCAGGGGAT	5	-	331	1878	Active	Active	9	8
ENSDARG00000006758	ENSDART00000008313	3	3	ACATCCCACATGGCCAGAGGGGGCG	7	-	404	1878	Active	Active	2	9
ENSDARG00000006758	ENSDART00000008313	3	5	CTCCACATCACCAACAGCTGCCGTC	7	-	720	1878	Active	Active	9	7
ENSDARG00000006758	ENSDART00000008313	3	6	AGCTTCCCCTGAGCTGTGAGGTT	5	-	892	1878	Active	Inactive	9	4
ENSDARG00000006758	ENSDART00000008313	3	7	TCCTCAGACTCTCCCAGCTGGAGTC	7	-	1048	1878	Active	Active	7	6
ENSDARG00000006758	ENSDART00000008313	3	9	ACCCGCCACCAGGGGGAGCAGGA	5	-	1124	1878	Active	Active	9	9
ENSDARG00000006758	ENSDART00000008313	3	11	ATCCTCCACCGCCAGACGAGGAC	5	-	1433	1878	Active	Active	8	9
ENSDARG00000006758	ENSDART00000008313	3	11	GAATCCTCCACCGCCAGACGAGGAC	7	-	1433	1878	Active	Active	0	9
ENSDARG00000006758	ENSDART00000008313	3	12	ACCGGCTCCGCCACGGCTGCCTGC	6	-	1536	1878	Active	Active	9	6
ENSDARG00000006758	ENSDART00000008313	3	13	AGCATCTGCAGCGCCGGCTGACGGC	7	-	1712	1878	Active	Active	9	9
ENSDARG00000006758	ENSDART00000008313	3	13	GACGACACACTCGTGTAGGAGGC	5	-	1675	1878	Inactive	Active	8	9
ENSDARG00000006758	ENSDART00000008313	3	13	ACAGACGACACACTCGTGTAGGAG	6	-	1677	1878	Inactive	Active	4	9
ENSDARG00000006758	ENSDART00000089646	3	2	TGCGGCGCCCCCTGTGGGCAGGG	5	-	334	1884	Active	Active	9	8
ENSDARG00000006758	ENSDART00000089646	3	2	GGCGCCCCCTGTGGGCAGGGGAT	5	-	331	1884	Active	Active	9	8
ENSDARG00000006758	ENSDART00000089646	3	3	ACATCCCACATGGCCAGAGGGGGCG	7	-	404	1884	Active	Active	2	9
ENSDARG00000006758	ENSDART00000089646	3	5	CTCCACATCACCAACAGCTGCCGTC	7	-	720	1884	Active	Active	9	7
ENSDARG00000006758	ENSDART00000089646	3	6	AGCTTCCCCTGAGCTGTGAGGTT	5	-	892	1884	Active	Inactive	9	4
ENSDARG00000006758	ENSDART00000089646	3	7	AGCACCTGCTGATGTGCAGTAGTG	6	-	1091	1884	Active	Active	9	8
ENSDARG00000006758	ENSDART00000089646	3	7	TCCTCAGACTCTCCCAGCTGGAGTC	7	-	1051	1884	Active	Active	7	6
ENSDARG00000006758	ENSDART00000089646	3	8	ACCCGCCACCAGGGGGAGCAGGA	5	-	1130	1884	Active	Active	9	9
ENSDARG00000006758	ENSDART00000089646	3	10	ATCCTCCACCGCCAGACGAGGAC	5	-	1439	1884	Active	Active	8	9
ENSDARG00000006758	ENSDART00000089646	3	10	GAATCCTCCACCGCCAGACGAGGAC	7	-	1439	1884	Active	Active	0	9
ENSDARG00000006758	ENSDART00000089646	3	11	ACCGGCTCCGCCACGGCTGCCTGC	6	-	1542	1884	Active	Active	9	6
ENSDARG00000006758	ENSDART00000089646	3	12	GACGACACACTCGTGTAGGAGGC	5	-	1681	1884	Inactive	Active	8	9
ENSDARG00000006758	ENSDART00000089646	3	12	AGCATCTGCAGCGCCGGCTGACGGC	7	-	1718	1884	Active	Active	9	9
ENSDARG00000006758	ENSDART00000089646	3	12	ACAGACGACACACTCGTGTAGGAG	6	-	1683	1884	Inactive	Active	4	9
ENSDARG00000006786	ENSDART00000002177	3	2	ACAGACTTCTCTCAAAGGTGCATAG	7	+	80	567	Active	Active	7	1
ENSDARG00000006786	ENSDART00000002177	3	2	TTCATCTTAGACAACGATGGAAAC	6	+	58	567	Active	Active	8	8
ENSDARG00000006786	ENSDART00000078615	3	1	ACAGACTTCTCTCAAAGGTGCATAG	7	+	62	516	Active	Active	7	1
ENSDARG00000006786	ENSDART00000078615	3	1	TTCATCTTAGACAACGATGGAAAC	6	+	40	516	Active	Active	8	8
ENSDARG00000006786	ENSDART00000103974	3	1	TTCATCTTAGACAACGATGGAAAC	6	+	40	516	Active	Active	8	8
ENSDARG00000006786	ENSDART00000103974	3	1	ACAGACTTCTCTCAAAGGTGCATAG	7	+	62	516	Active	Active	7	1
ENSDARG00000006797	ENSDART00000026794	3	3	GCCCAAAGCGAGAATGGAAGCATTT	7	+	227	1290	Active	Active	6	6
ENSDARG00000006797	ENSDART00000026794	3	5	CACATCTGCATTTCGAGGTGTGT	5	+	435	1290	Active	Active	9	6
ENSDARG00000006797	ENSDART00000026794	3	5	CACATCTGCATTTCGAGGTGTGTAG	7	+	435	1290	Active	Inactive	9	5
ENSDARG00000006797	ENSDART00000026794	3	6	TCCGACTACTGCAGGCTGGTGTG	5	+	589	1290	Active	Active	8	8
ENSDARG00000006797	ENSDART00000026794	3	6	CACTCCGACTACTGCAGGCTGGTGT	7	+	586	1290	Active	Active	7	0
ENSDARG00000006797	ENSDART00000026794	3	9	GCCTGCAGCTTTGCGAAGTGGGA	5	+	886	1290	Active	Active	9	9
ENSDARG00000006797	ENSDART00000026794	3	9	GGCGTCCCACGAGCGGACGGCTGT	6	+	943	1290	Active	Active	8	8
ENSDARG00000006797	ENSDART00000026794	3	10	AGATTCATCAAAGCAGTGGGGCTCT	7	+	1053	1290	Active	Inactive	8	3
ENSDARG00000006797	ENSDART00000082100	3	3	GCCCAAAGCGAGAATGGAAGCATTT	7	+	227	501	Active	Active	6	6
ENSDARG00000006797	ENSDART00000082100	3	5	CACATCTGCATTTCGAGGTGTGTAG	7	+	429	501	Active	Inactive	9	5
ENSDARG00000006797	ENSDART00000082100	3	5	CACATCTGCATTTCGAGGTGTGT	5	+	429	501	Active	Active	9	6
ENSDARG00000007092	ENSDART00000011780	3	4	TACAAAGGCCAGATGCGAGGATGCT	7	-	425	2553	Inactive	Active	1	9
ENSDARG00000007092	ENSDART00000011780	3	4	AGATACAAAGGCCAGATGCGAGGAT	7	-	428	2553	Inactive	Inactive	9	0
ENSDARG00000007092	ENSDART00000011780	3	5	TTCCTCTGCATTCTCAGGAGACAAC	7	-	516	2553	Active	Active	9	9
ENSDARG00000007092	ENSDART00000011780	3	5	GCAGCCAGACGTAATGCGGCTTC	5	-	577	2553	Inactive	Inactive	5	8
ENSDARG00000007092	ENSDART00000011780	3	7	CTCCTCAAACTGCGCGTAGCTGTC	6	-	883	2553	Active	Active	2	7
ENSDARG00000007092	ENSDART00000011780	3	7	TCCTCAAACTGCGCGTAGCTGTC	5	-	883	2553	Active	Active	6	7
ENSDARG00000007092	ENSDART00000011780	3	7	ACCGTCTTCATCCTGGCCTAGTTC	6	-	940	2553	Active	Inactive	9	0
ENSDARG00000007092	ENSDART00000011780	3	9	ACACCCAGAGACTGTGAGGCTTTC	6	-	1169	2553	Inactive	Active	7	6
ENSDARG00000007092	ENSDART00000011780	3	14	TTCCTCTGCCTCTACTGCCGCAGTG	7	-	1851	2553	Active	Active	9	9
ENSDARG00000007092	ENSDART00000011780	3	14	CTCTGCCTCTACTGCCGCAGTGGCT	7	-	1848	2553	Active	Active	9	9
ENSDARG00000007092	ENSDART00000011780	3	14	CTCTGCTGCGCGTTTGATGTAGAT	6	-	1894	2553	Active	Active	9	5
ENSDARG00000007092	ENSDART00000011780	3	16	ATCCTCAGCATCTCTCGGATGGTGT	7	-	2147	2553	Active	Active	7	4
ENSDARG00000007092	ENSDART00000011780	3	16	TCCTCAGCATCTCTCGGATGGTGTC	7	-	2146	2553	Active	Active	1	8
ENSDARG00000007092	ENSDART00000011780	3	16	TCCTCAGCATCTCTCGGATGGTGT	6	-	2147	2553	Active	Active	1	4
ENSDARG00000007092	ENSDART00000011780	3	16	CTCAGCATCTCTCGGATGGTGTC	5	-	2146	2553	Active	Active	9	8
ENSDARG00000007092	ENSDART00000011780	3	16	CAACACACCTGTTCCAGTAGCGTTG	7	-	2244	2553	Inactive	Active	6	5
ENSDARG00000007092	ENSDART00000011780	3	17	AGCCTCCGCTGCCAGCTGTTGGGCC	7	-	2319	2553	Active	Active	9	1
ENSDARG00000007092	ENSDART00000011780	3	17	AGCCTCCGCTGCCAGCTGTTGGG	5	-	2321	2553	Active	Active	9	8
ENSDARG00000007092	ENSDART00000011780	3	17	CTCCGCTGCCAGCTGTTGGGCCTTC	7	-	2316	2553	Active	Inactive	9	7
ENSDARG00000007129	ENSDART00000018010	3	2	AGCAGCATCACATATAGTAGCATAA	7	-	137	1773	Active	Active	9	1
ENSDARG00000007129	ENSDART00000018010	3	5	GAAGACAGCCGGTCATGATGGGGTT	7	-	514	1773	Inactive	Active	7	8
ENSDARG00000007129	ENSDART00000018010	3	6	TGCTCCGTCCAGCATGAGGCCTCT	6	-	652	1773	Active	Active	9	9
ENSDARG00000007129	ENSDART00000018010	3	11	GGCGTCCCAGTACTCGGAAGTTGTC	7	-	1309	1773	Active	Active	8	8
ENSDARG00000007129	ENSDART00000018010	3	11	AAATTCAGCAGCATGAGGAAGAA	5	-	1234	1773	Inactive	Active	3	9
ENSDARG00000007129	ENSDART00000080767	3	2	AGCAGCATCACATATAGTAGCATAA	7	-	257	1578	Active	Active	9	1
ENSDARG00000007129	ENSDART00000080767	3	6	GAAGACAGCCGGTCATGATGGGGTT	7	-	670	1578	Inactive	Active	7	8
ENSDARG00000007129	ENSDART00000080767	3	7	TGCTCCGTCCAGCATGAGGCCTCT	6	-	808	1578	Active	Active	9	9
ENSDARG00000007129	ENSDART00000080767	3	10	AAATTCAGCAGCATGAGGAAGAA	5	-	1192	1578	Inactive	Active	3	9
ENSDARG00000007129	ENSDART00000080767	3	10	GGCGTCCCAGTACTCGGAAGTTGTC	7	-	1267	1578	Active	Active	8	8
ENSDARG00000007129	ENSDART00000080771	3	2	AGCAGCATCACATATAGTAGCATAA	7	-	122	912	Active	Active	9	1
ENSDARG00000007129	ENSDART00000080771	3	4	GAAGACAGCCGGTCATGATGGGGTT	7	-	493	912	Inactive	Active	7	8
ENSDARG00000007129	ENSDART00000080771	3	5	TGCTCCGTCCAGCATGAGGCCTCT	6	-	631	912	Active	Active	9	9
ENSDARG00000007151	ENSDART00000046438	3	1	CTCGGCTCCGCCGGTGCTGCTGAA	6	+	72	1254	Active	Active	9	7
ENSDARG00000007151	ENSDART00000046438	3	1	GGCTCCGCCGGTGCTGCTGAAGCC	6	+	75	1254	Active	Active	9	9
ENSDARG00000007151	ENSDART00000046438	3	5	CTACAAGCCCCTGGTGTGGTTTT	5	+	831	1254	Inactive	Inactive	5	9
ENSDARG00000007151	ENSDART00000046438	3	5	CTACAAGCCCCTGGTGTGGTTTTG	6	+	831	1254	Inactive	Inactive	5	5
ENSDARG00000007151	ENSDART00000046438	3	5	GAAAACAAAAGAAGAGGTGTGTTT	6	+	927	1254	Inactive	Inactive	9	9
ENSDARG00000007151	ENSDART00000046438	3	6	GACGGCTAATGTGTCCGCTGAGTTT	7	+	975	1254	Active	Inactive	1	2
ENSDARG00000007245	ENSDART00000002393	3	3	CAATGCTACTGATGCAGTTGTTGTA	7	-	298	1290	Active	Inactive	4	4
ENSDARG00000007245	ENSDART00000002393	3	11	GCCAAAGACTTACAGCTGGGAAGAG	7	-	1208	1290	Active	Active	3	6
ENSDARG00000007245	ENSDART00000002393	3	11	GACCAAGCATAGAGGGAGTGTTG	5	-	1167	1290	Inactive	Inactive	8	0
ENSDARG00000007245	ENSDART00000002393	3	11	AGACCAAGCATAGAGGGAGTGTTG	6	-	1167	1290	Active	Inactive	0	0
ENSDARG00000007344	ENSDART00000007293	3	1	TGCTGCGCCAGTCAGCGGTGTAA	5	-	108	537	Active	Inactive	9	3
ENSDARG00000007344	ENSDART00000007293	3	1	GTTTTCCTCCCTGACGCTGCAGCT	6	-	67	537	Active	Active	9	9
ENSDARG00000007344	ENSDART00000007293	3	2	GACAAACTCCGTCAGGGATGCGGAC	7	-	400	537	Active	Active	6	9
ENSDARG00000007344	ENSDART00000007293	3	2	ATCAGCATCGACTGGCTGGAGAG	5	-	151	537	Active	Active	8	8
ENSDARG00000007344	ENSDART00000007293	3	2	ACAAACTCCGTCAGGGATGCGGAC	6	-	400	537	Inactive	Active	1	9
ENSDARG00000007344	ENSDART00000007293	3	2	AACTCCATCCGCATGGGTTTGAC	5	-	469	537	Active	Active	8	1
ENSDARG00000007438	ENSDART00000022999	3	6	GTACTCCACTCTATTCTGACTGT	5	-	419	474	Active	Inactive	2	5
ENSDARG00000007449	ENSDART00000014021	3	2	CACTACATCCAGAGGTGTGACTGC	6	-	103	1077	Active	Inactive	8	4
ENSDARG00000007449	ENSDART00000014021	3	4	TGCCACTAAAGTGGGTGGAGGTTTT	7	-	298	1077	Active	Inactive	2	3
ENSDARG00000007449	ENSDART00000014021	3	4	TGCCACTAAAGTGGGTGGAGGTT	5	-	300	1077	Active	Active	2	7
ENSDARG00000007449	ENSDART00000014021	3	6	TCCTCCAGCTATGAGAGGTATGT	5	-	488	1077	Active	Active	9	5
ENSDARG00000007449	ENSDART00000014021	3	8	GCCTGCGGCGTCCTGTAGTGTTC	5	-	739	1077	Active	Inactive	9	6
ENSDARG00000007449	ENSDART00000014021	3	9	TTCTCCTAACTGGATCTGCCGGC	5	-	848	1077	Inactive	Active	0	6
ENSDARG00000007449	ENSDART00000014021	3	11	GTCCACACCTCGCCTGATGCAGAT	6	-	1061	1077	Active	Active	1	8
ENSDARG00000007449	ENSDART00000014021	3	11	AAAGTCCACACCTCGCCTGATGC	5	-	1065	1077	Inactive	Active	1	3
ENSDARG00000007449	ENSDART00000103539	3	2	CACTACATCCAGAGGTGTGACTGC	6	-	67	972	Active	Inactive	8	4
ENSDARG00000007449	ENSDART00000103539	3	3	TGCCACTAAAGTGGGTGGAGGTT	5	-	213	972	Active	Active	2	7
ENSDARG00000007449	ENSDART00000103539	3	3	TGCCACTAAAGTGGGTGGAGGTTTT	7	-	211	972	Active	Inactive	2	3
ENSDARG00000007449	ENSDART00000103539	3	5	TCCTCCAGCTATGAGAGGTATGT	5	-	401	972	Active	Active	9	5
ENSDARG00000007449	ENSDART00000103539	3	7	GCCTGCGGCGTCCTGTAGTGTTC	5	-	652	972	Active	Inactive	9	6
ENSDARG00000007449	ENSDART00000103539	3	8	TTCTCCTAACTGGATCTGCCGGC	5	-	761	972	Inactive	Active	0	6
ENSDARG00000007549	ENSDART00000027092	3	4	GACAACATCCTGACCGCTGCAGGA	6	-	166	2298	Active	Active	5	9
ENSDARG00000007549	ENSDART00000027092	3	5	GCCTGCAGAGCCAGAGAGTGGTGT	6	-	365	2298	Active	Active	4	8
ENSDARG00000007549	ENSDART00000027092	3	6	GCATGCAGCACTTTGGTAGATGAC	6	-	529	2298	Active	Active	4	8
ENSDARG00000007549	ENSDART00000027092	3	7	CACAAAGGCAAGACAGAGGAAGCC	6	-	590	2298	Active	Active	3	9
ENSDARG00000007549	ENSDART00000027092	3	16	ACATCCACACCACTGAGGGGAAC	5	-	1303	2298	Inactive	Active	8	9
ENSDARG00000007549	ENSDART00000027092	3	16	CACATCCACACCACTGAGGGGAAC	6	-	1303	2298	Active	Active	9	9
ENSDARG00000007549	ENSDART00000027092	3	17	CACCAAGACCCGGCCAGTTGAGGTC	7	-	1525	2298	Active	Active	1	6
ENSDARG00000007549	ENSDART00000027092	3	18	TTCTCCACCCTGTCTTGTCTTTTGT	7	-	1589	2298	Active	Inactive	5	8
ENSDARG00000007549	ENSDART00000027092	3	18	GTCTTCATCCAGGTCTGTGGTTCT	6	-	1567	2298	Active	Inactive	9	8
ENSDARG00000007549	ENSDART00000027092	3	19	TGCAACATCCAGGTCTTCTGTTGCA	7	-	1719	2298	Active	Inactive	9	2
ENSDARG00000007549	ENSDART00000027092	3	20	TTCAGCTTCCTGAATGCCTTTTCT	6	-	1825	2298	Active	Inactive	9	5
ENSDARG00000007549	ENSDART00000027092	3	21	AGCTCACCAGAGGAATTTGTCGAA	6	-	1898	2298	Active	Inactive	2	8
ENSDARG00000007549	ENSDART00000027092	3	21	CTCACCAGAGGAATTTGTCGAAGTA	7	-	1895	2298	Active	Active	1	7
ENSDARG00000007549	ENSDART00000027092	3	23	TGCTTCATCGGCAGCCTGTGAGTGT	7	-	2181	2298	Active	Inactive	9	6
ENSDARG00000007549	ENSDART00000027092	3	23	GACCTCTGCTTCATCGGCAGCCTGT	7	-	2187	2298	Active	Active	9	8
ENSDARG00000007603	ENSDART00000031234	3	8	CACCTCTCCCATTCTGGGATTGT	5	-	656	1785	Active	Inactive	9	4
ENSDARG00000007603	ENSDART00000031234	3	8	CACCTCTCCCATTCTGGGATTGTCT	7	-	654	1785	Active	Inactive	9	1
ENSDARG00000007603	ENSDART00000031234	3	14	CCCTTCTTCTTGTGGAAGATGTA	5	-	1240	1785	Active	Active	9	9
ENSDARG00000007603	ENSDART00000031234	3	15	AGATGCTGCAGGTTGGTGATGAT	5	-	1324	1785	Active	Active	8	5
ENSDARG00000007603	ENSDART00000031234	3	18	GACTCCTCCAATCACGAAGATGAT	6	-	1621	1785	Active	Active	8	9
ENSDARG00000007603	ENSDART00000031234	3	18	GGCCACTGCGGTACTCTGTGGCA	5	-	1590	1785	Active	Inactive	9	0
ENSDARG00000007654	ENSDART00000000781	3	2	GAACACAAACTTGTGGGTGGGTGTT	7	-	126	2241	Inactive	Active	9	4
ENSDARG00000007654	ENSDART00000000781	3	2	GAACACAAACTTGTGGGTGGGTGT	6	-	127	2241	Inactive	Active	9	0
ENSDARG00000007654	ENSDART00000000781	3	2	GAACACAAACTTGTGGGTGGGTG	5	-	128	2241	Inactive	Active	9	8
ENSDARG00000007654	ENSDART00000000781	3	4	CTCAGCAGCCATTTTGTCTGAGTC	6	-	346	2241	Active	Active	8	2
ENSDARG00000007654	ENSDART00000000781	3	4	ACCTGCTGCCCCACGGAGAAGCT	5	-	394	2241	Active	Active	9	9
ENSDARG00000007654	ENSDART00000000781	3	6	AAACTCACCAACTAGAGTGAGAG	5	-	584	2241	Inactive	Active	4	9
ENSDARG00000007654	ENSDART00000000781	3	7	ATCTGCTCCACAATGTCTGGAGGA	6	-	729	2241	Active	Active	8	3
ENSDARG00000007654	ENSDART00000000781	3	7	AGAGGCAAAGGCCCTGCGGAAGAT	6	-	697	2241	Inactive	Active	7	8
ENSDARG00000007654	ENSDART00000000781	3	7	GTTCCAGTCAGGGTTGATGATGGT	6	-	628	2241	Active	Active	8	9
ENSDARG00000007654	ENSDART00000000781	3	11	CACATCAGAAGCCAGGAGTTTAA	5	-	1259	2241	Active	Inactive	2	5
ENSDARG00000007654	ENSDART00000000781	3	11	CGCATCTTAGCTGTGTGGATGTT	5	-	1231	2241	Active	Active	9	6
ENSDARG00000007654	ENSDART00000000781	3	12	GTCCACCTCTACGGTAGATGTTGCC	7	-	1383	2241	Active	Active	9	9
ENSDARG00000007654	ENSDART00000000781	3	13	GACACCAGCGGAGTGCGGTCGCT	5	-	1600	2241	Active	Active	5	8
ENSDARG00000007654	ENSDART00000000781	3	13	AGAAGCACAGACACCAGCGGAGTGC	7	-	1607	2241	Inactive	Active	7	8
ENSDARG00000007654	ENSDART00000000781	3	17	TCCATCTCCTGCAGGACGTCTTT	5	-	1954	2241	Active	Inactive	9	2
ENSDARG00000007654	ENSDART00000000781	3	19	TTACGCTCCCTCATCTTTGAGTAG	6	-	2203	2241	Active	Inactive	4	7
ENSDARG00000007654	ENSDART00000103043	3	3	GAACACAAACTTGTGGGTGGGTGT	6	-	127	2232	Inactive	Active	9	0
ENSDARG00000007654	ENSDART00000103043	3	3	GAACACAAACTTGTGGGTGGGTGTT	7	-	126	2232	Inactive	Active	9	4
ENSDARG00000007654	ENSDART00000103043	3	3	GAACACAAACTTGTGGGTGGGTG	5	-	128	2232	Inactive	Active	9	8
ENSDARG00000007654	ENSDART00000103043	3	5	ACCTGCTGCCCCACGGAGAAGCT	5	-	394	2232	Active	Active	9	9
ENSDARG00000007654	ENSDART00000103043	3	5	CTCAGCAGCCATTTTGTCTGAGTC	6	-	346	2232	Active	Active	8	2
ENSDARG00000007654	ENSDART00000103043	3	7	AAACTCACCAACTAGAGTGAGAG	5	-	584	2232	Inactive	Active	4	9
ENSDARG00000007654	ENSDART00000103043	3	8	AGAGGCAAAGGCCCTGCGGAAGAT	6	-	697	2232	Inactive	Active	7	8
ENSDARG00000007654	ENSDART00000103043	3	8	ATCTGCTCCACAATGTCTGGAGGA	6	-	729	2232	Active	Active	8	3
ENSDARG00000007654	ENSDART00000103043	3	8	GTTCCAGTCAGGGTTGATGATGGT	6	-	628	2232	Active	Active	8	9
ENSDARG00000007654	ENSDART00000103043	3	12	CGCATCTTAGCTGTGTGGATGTT	5	-	1231	2232	Active	Active	9	6
ENSDARG00000007654	ENSDART00000103043	3	12	CACATCAGAAGCCAGGAGTTTAA	5	-	1259	2232	Active	Inactive	2	5
ENSDARG00000007654	ENSDART00000103043	3	13	GTCCACCTCTACGGTAGATGTTGCC	7	-	1383	2232	Active	Active	9	9
ENSDARG00000007654	ENSDART00000103043	3	14	GACACCAGCGGAGTGCGGTCGCT	5	-	1600	2232	Active	Active	5	8
ENSDARG00000007654	ENSDART00000103043	3	14	AGAAGCACAGACACCAGCGGAGTGC	7	-	1607	2232	Inactive	Active	7	8
ENSDARG00000007654	ENSDART00000103043	3	18	TCCATCTCCTGCAGGACGTCTTT	5	-	1954	2232	Active	Inactive	9	2
ENSDARG00000007654	ENSDART00000103043	3	20	TTACGCTCCCTCATCTTTGAGTAG	6	-	2203	2232	Active	Inactive	4	7
ENSDARG00000007665	ENSDART00000010040	3	1	TTCTTCAGATGGCAGTGGAGGCC	5	+	59	1002	Active	Active	0	9
ENSDARG00000007665	ENSDART00000010040	3	3	CTCGGCCCAGAATATGCCGGAGGT	6	+	441	1002	Active	Active	6	9
ENSDARG00000007665	ENSDART00000010040	3	3	ACCTGCTTAACCAGGGGGCGCTGCT	7	+	473	1002	Active	Active	9	9
ENSDARG00000007665	ENSDART00000010040	3	4	GCAGTCAGACAGTGAGAAGCTGAG	6	+	645	1002	Inactive	Active	2	9
ENSDARG00000007787	ENSDART00000016351	3	2	ACAGTCAGCAGGATTCTGAAGAA	5	+	392	975	Active	Active	5	0
ENSDARG00000007787	ENSDART00000016351	3	3	CAATGCGACTGTAGTGCTGGGAA	5	+	768	975	Active	Inactive	0	3
ENSDARG00000007787	ENSDART00000016351	3	3	CAATTCAGAGGCAGAGTTGAGTTC	6	+	637	975	Inactive	Inactive	6	3
ENSDARG00000007916	ENSDART00000050245	3	1	GTAAACCGCTACTGGAATGAAAC	5	-	12	1530	Inactive	Active	4	9
ENSDARG00000007916	ENSDART00000050245	3	3	TCCCAAAGCTCTCGGGCTGGGTCT	6	-	495	1530	Active	Active	5	3
ENSDARG00000007916	ENSDART00000050245	3	3	TCCCAAAGCTCTCGGGCTGGGTC	5	-	496	1530	Active	Active	5	5
ENSDARG00000007916	ENSDART00000050245	3	3	GGCTCCAGAACCTGTTTGTCGCT	5	-	284	1530	Active	Inactive	5	5
ENSDARG00000007916	ENSDART00000050245	3	3	AACAGCACAGCCTGGTCTGGTTT	5	-	460	1530	Inactive	Inactive	7	7
ENSDARG00000007916	ENSDART00000050245	3	3	AGCTCATACTCTGTCTGGGTGAGAC	7	-	218	1530	Active	Active	8	7
ENSDARG00000007916	ENSDART00000050245	3	3	AGATGCTAAACGCTGCCGACGAA	5	-	242	1530	Inactive	Active	4	9
ENSDARG00000007916	ENSDART00000050245	3	4	TCCTCCTTCCAACAGGGGGCGCA	5	-	677	1530	Active	Active	9	9
ENSDARG00000007916	ENSDART00000050245	3	6	TACTTCACCTTCACTATTTGATTGT	7	-	962	1530	Active	Inactive	6	8
ENSDARG00000007916	ENSDART00000050245	3	7	TTCACCGGCCAAGTGCGTGTGATGT	7	-	1034	1530	Active	Inactive	7	1
ENSDARG00000007916	ENSDART00000050245	3	10	CTCTCCACCTCACTGATGGTTTT	5	-	1495	1530	Active	Inactive	8	1
ENSDARG00000007916	ENSDART00000050245	3	10	CTCCACCTCACTGATGGTTTTTGGG	7	-	1491	1530	Active	Active	9	4
ENSDARG00000008105	ENSDART00000007857	3	1	TGCTCCTGCTGTTGCTGCTGATTCT	7	+	15	1059	Active	Active	9	4
ENSDARG00000008105	ENSDART00000007857	3	1	GGCTGCTCCTGCTGTTGCTGCTGAT	7	+	12	1059	Active	Active	9	5
ENSDARG00000008105	ENSDART00000007857	3	2	GTCAGCAGAACAGGAGGAGGCTGCC	7	+	183	1059	Inactive	Active	2	9
ENSDARG00000008105	ENSDART00000007857	3	2	GTCAGCAGAACAGGAGGAGGCTGC	6	+	183	1059	Inactive	Active	2	8
ENSDARG00000008105	ENSDART00000007857	3	2	CCCAGCAGAAAAACAAGGTGTGGGC	7	+	240	1059	Active	Active	7	6
ENSDARG00000008105	ENSDART00000007857	3	6	ATCGTCCTCATATTTGTGCTGTC	5	+	709	1059	Active	Inactive	9	5
ENSDARG00000008174	ENSDART00000011369	3	1	TTATCAACCCTGAGCAGGATGGGAT	7	+	353	948	Inactive	Active	6	7
ENSDARG00000008174	ENSDART00000011369	3	1	GAATCCCCCCAAAACAGGTGGATTG	7	+	627	948	Inactive	Inactive	0	1
ENSDARG00000008174	ENSDART00000011369	3	1	CGCCTACTCGCCCAAGGCTGGATAC	7	+	69	948	Active	Inactive	9	2
ENSDARG00000008174	ENSDART00000011369	3	1	CAATCAGCCACCAACAGCAGCAGCA	7	+	186	948	Inactive	Active	2	9
ENSDARG00000008174	ENSDART00000011369	3	1	ATCCCCCCAAAACAGGTGGATTG	5	+	629	948	Inactive	Inactive	0	1
ENSDARG00000008174	ENSDART00000011369	3	1	ATCAGCCACCAACAGCAGCAGCA	5	+	188	948	Active	Active	6	9
ENSDARG00000008174	ENSDART00000011369	3	1	ATCAGCATCATGGATGCGAAGGC	5	+	482	948	Active	Active	8	6
ENSDARG00000008174	ENSDART00000011369	3	1	ACCAAAATCAAACTGGCATGGGCC	6	+	251	948	Active	Active	6	9
ENSDARG00000008174	ENSDART00000011369	3	2	CACTTCAGCAAGTATCTGACGCG	5	+	733	948	Active	Active	9	9
ENSDARG00000008174	ENSDART00000011369	3	2	AACTTCAACATCTCCAGAAGCCTCT	7	+	918	948	Active	Active	3	9
ENSDARG00000008370	ENSDART00000025326	3	2	TTCTTCCCCCGTGGTGATGTCTGT	6	-	88	1209	Active	Active	9	2
ENSDARG00000008370	ENSDART00000025326	3	2	TACTTCTTCCCCCGTGGTGATGTC	6	-	91	1209	Active	Active	9	6
ENSDARG00000008370	ENSDART00000025326	3	3	CTCTGCTCCACACCATTTGATTGT	6	-	208	1209	Active	Inactive	9	8
ENSDARG00000008370	ENSDART00000025326	3	3	CTCCACACCATTTGATTGTTGGGAT	7	-	202	1209	Active	Inactive	5	7
ENSDARG00000008370	ENSDART00000025326	3	4	TACCTATTCCCAAGTGGGTGTTG	5	-	555	1209	Active	Inactive	9	8
ENSDARG00000008370	ENSDART00000025326	3	4	TACCTATTCCCAAGTGGGTGTTGAT	7	-	553	1209	Active	Inactive	9	3
ENSDARG00000008370	ENSDART00000025326	3	4	CTATTCCCAAGTGGGTGTTGATGGA	7	-	550	1209	Inactive	Active	3	8
ENSDARG00000008370	ENSDART00000025326	3	6	GTCGTCAAAACGAAGGGAGCGGCA	6	-	772	1209	Inactive	Active	1	9
ENSDARG00000008370	ENSDART00000066390	3	1	CTCTGCTCCACACCATTTGATTGT	6	-	22	1038	Active	Inactive	9	8
ENSDARG00000008370	ENSDART00000066390	3	1	CTCCACACCATTTGATTGTTGGGAT	7	-	16	1038	Active	Inactive	5	7
ENSDARG00000008370	ENSDART00000066390	3	2	CTATTCCCAAGTGGGTGTTGATGGA	7	-	364	1038	Inactive	Active	3	8
ENSDARG00000008370	ENSDART00000066390	3	2	TACCTATTCCCAAGTGGGTGTTG	5	-	369	1038	Active	Inactive	9	8
ENSDARG00000008370	ENSDART00000066390	3	2	TACCTATTCCCAAGTGGGTGTTGAT	7	-	367	1038	Active	Inactive	9	3
ENSDARG00000008370	ENSDART00000066390	3	4	GTCGTCAAAACGAAGGGAGCGGCA	6	-	586	1038	Inactive	Active	1	9
ENSDARG00000008370	ENSDART00000066390	3	8	AGCATCTACTTGCCGTGGTGTTC	5	-	1033	1038	Active	Inactive	9	7
ENSDARG00000008370	ENSDART00000102911	3	1	CTCTGCTCCACACCATTTGATTGT	6	-	22	1044	Active	Inactive	9	8
ENSDARG00000008370	ENSDART00000102911	3	1	CTCCACACCATTTGATTGTTGGGAT	7	-	16	1044	Active	Inactive	5	7
ENSDARG00000008370	ENSDART00000102911	3	2	CTATTCCCAAGTGGGTGTTGATGGA	7	-	364	1044	Inactive	Active	3	8
ENSDARG00000008370	ENSDART00000102911	3	2	TACCTATTCCCAAGTGGGTGTTG	5	-	369	1044	Active	Inactive	9	8
ENSDARG00000008370	ENSDART00000102911	3	2	TACCTATTCCCAAGTGGGTGTTGAT	7	-	367	1044	Active	Inactive	9	3
ENSDARG00000008370	ENSDART00000102911	3	4	GTCGTCAAAACGAAGGGAGCGGCA	6	-	586	1044	Inactive	Active	1	9
ENSDARG00000008370	ENSDART00000102911	3	8	AGCATCTACTTGCCGTGGTGTTC	5	-	1039	1044	Active	Inactive	9	7
ENSDARG00000008377	ENSDART00000029224	3	1	GTCCAAGCAGCTTGTTGTGCTGCT	6	+	387	1701	Inactive	Active	7	0
ENSDARG00000008377	ENSDART00000029224	3	1	CTATTCAGAGCCAGAGAAGAAGGT	6	+	57	1701	Inactive	Active	5	9
ENSDARG00000008377	ENSDART00000029224	3	1	GTACAAGGCCCTGACGTTGCTGGA	6	+	231	1701	Inactive	Active	6	8
ENSDARG00000008377	ENSDART00000029224	3	2	CAATGCGTCTTCAGAGTTGGAGCA	6	+	615	1701	Active	Active	8	8
ENSDARG00000008377	ENSDART00000029224	3	2	AGCTACATCTCCCAATGCGTCTTC	6	+	603	1701	Active	Inactive	8	9
ENSDARG00000008377	ENSDART00000029224	3	2	TCCCAATGCGTCTTCAGAGTTGGAG	7	+	612	1701	Active	Active	8	9
ENSDARG00000008377	ENSDART00000029224	3	2	GCCTCAGACGAGTGGAGAAGAGGAG	7	+	645	1701	Active	Active	8	9
ENSDARG00000008377	ENSDART00000029224	3	2	GGCCTCAGACGAGTGGAGAAGAG	5	+	644	1701	Active	Active	7	9
ENSDARG00000008377	ENSDART00000029224	3	8	TCCAACCCCTTCCTTGCTGGAGGT	6	+	1393	1701	Active	Active	7	8
ENSDARG00000008377	ENSDART00000029224	3	8	CTCCAACCCCTTCCTTGCTGGAGGT	7	+	1392	1701	Active	Active	6	8
ENSDARG00000008377	ENSDART00000029224	3	11	GCCTGCCGCCCACAGGTGCAGCG	5	+	1652	1701	Active	Active	9	9
ENSDARG00000008377	ENSDART00000029224	3	11	ACCAACCCCTTCTTATTGTGAGGAA	7	+	1693	1701	Active	Inactive	6	0
ENSDARG00000008377	ENSDART00000029224	3	11	TGCCGCCCACAGGTGCAGCGGCA	5	+	1655	1701	Active	Active	7	9
ENSDARG00000008377	ENSDART00000048997	3	1	GTCCAAGCAGCTTGTTGTGCTGCT	6	+	387	1782	Inactive	Active	7	0
ENSDARG00000008377	ENSDART00000048997	3	1	GTACAAGGCCCTGACGTTGCTGGA	6	+	231	1782	Inactive	Active	6	8
ENSDARG00000008377	ENSDART00000048997	3	1	CTATTCAGAGCCAGAGAAGAAGGT	6	+	57	1782	Inactive	Active	5	9
ENSDARG00000008377	ENSDART00000048997	3	2	TCCCAATGCGTCTTCAGAGTTGGAG	7	+	612	1782	Active	Active	8	9
ENSDARG00000008377	ENSDART00000048997	3	2	GGCCTCAGACGAGTGGAGAAGAG	5	+	644	1782	Active	Active	7	9
ENSDARG00000008377	ENSDART00000048997	3	2	GCCTCAGACGAGTGGAGAAGAGGAG	7	+	645	1782	Active	Active	8	9
ENSDARG00000008377	ENSDART00000048997	3	2	CAATGCGTCTTCAGAGTTGGAGCA	6	+	615	1782	Active	Active	8	8
ENSDARG00000008377	ENSDART00000048997	3	2	AGCTACATCTCCCAATGCGTCTTC	6	+	603	1782	Active	Inactive	8	9
ENSDARG00000008377	ENSDART00000048997	3	8	CTCCAACCCCTTCCTTGCTGGAGGT	7	+	1422	1782	Active	Active	6	8
ENSDARG00000008377	ENSDART00000048997	3	8	TCCAACCCCTTCCTTGCTGGAGGT	6	+	1423	1782	Active	Active	7	8
ENSDARG00000008377	ENSDART00000048997	3	10	GCCTGCCGCCCACAGGTGCAGCG	5	+	1733	1782	Active	Active	9	9
ENSDARG00000008377	ENSDART00000048997	3	10	TGCCGCCCACAGGTGCAGCGGCA	5	+	1736	1782	Active	Active	7	9
ENSDARG00000008377	ENSDART00000048997	3	10	ACCAACCCCTTCTTATTGTGAGGAA	7	+	1774	1782	Active	Inactive	6	0
ENSDARG00000008377	ENSDART00000055172	3	1	GTCCAAGCAGCTTGTTGTGCTGCT	6	+	387	1695	Inactive	Active	7	0
ENSDARG00000008377	ENSDART00000055172	3	1	GTACAAGGCCCTGACGTTGCTGGA	6	+	231	1695	Inactive	Active	6	8
ENSDARG00000008377	ENSDART00000055172	3	1	CTATTCAGAGCCAGAGAAGAAGGT	6	+	57	1695	Inactive	Active	5	9
ENSDARG00000008377	ENSDART00000055172	3	2	TCCCAATGCGTCTTCAGAGTTGGAG	7	+	612	1695	Active	Active	8	9
ENSDARG00000008377	ENSDART00000055172	3	2	GGCCTCAGACGAGTGGAGAAGAG	5	+	644	1695	Active	Active	7	9
ENSDARG00000008377	ENSDART00000055172	3	2	GCCTCAGACGAGTGGAGAAGAGGAG	7	+	645	1695	Active	Active	8	9
ENSDARG00000008377	ENSDART00000055172	3	2	CAATGCGTCTTCAGAGTTGGAGCA	6	+	615	1695	Active	Active	8	8
ENSDARG00000008377	ENSDART00000055172	3	2	AGCTACATCTCCCAATGCGTCTTC	6	+	603	1695	Active	Inactive	8	9
ENSDARG00000008377	ENSDART00000055172	3	8	CTCCAACCCCTTCCTTGCTGGAGGT	7	+	1392	1695	Active	Active	6	8
ENSDARG00000008377	ENSDART00000055172	3	8	TCCAACCCCTTCCTTGCTGGAGGT	6	+	1393	1695	Active	Active	7	8
ENSDARG00000008377	ENSDART00000055172	3	10	GCCTGCCGCCCACAGGTGCAGCG	5	+	1646	1695	Active	Active	9	9
ENSDARG00000008377	ENSDART00000055172	3	10	TGCCGCCCACAGGTGCAGCGGCA	5	+	1649	1695	Active	Active	7	9
ENSDARG00000008377	ENSDART00000055172	3	10	ACCAACCCCTTCTTATTGTGAGGAA	7	+	1687	1695	Active	Inactive	6	0
ENSDARG00000008377	ENSDART00000055173	3	1	GTCCAAGCAGCTTGTTGTGCTGCT	6	+	387	1623	Inactive	Active	7	0
ENSDARG00000008377	ENSDART00000055173	3	1	GTACAAGGCCCTGACGTTGCTGGA	6	+	231	1623	Inactive	Active	6	8
ENSDARG00000008377	ENSDART00000055173	3	1	CTATTCAGAGCCAGAGAAGAAGGT	6	+	57	1623	Inactive	Active	5	9
ENSDARG00000008377	ENSDART00000055173	3	2	TCCCAATGCGTCTTCAGAGTTGGAG	7	+	507	1623	Active	Active	8	9
ENSDARG00000008377	ENSDART00000055173	3	2	GGCCTCAGACGAGTGGAGAAGAG	5	+	539	1623	Active	Active	7	9
ENSDARG00000008377	ENSDART00000055173	3	2	GCCTCAGACGAGTGGAGAAGAGGAG	7	+	540	1623	Active	Active	8	9
ENSDARG00000008377	ENSDART00000055173	3	2	CAATGCGTCTTCAGAGTTGGAGCA	6	+	510	1623	Active	Active	8	8
ENSDARG00000008377	ENSDART00000055173	3	2	AGCTACATCTCCCAATGCGTCTTC	6	+	498	1623	Active	Inactive	8	9
ENSDARG00000008377	ENSDART00000055173	3	12	CTCCAACCCCTTCCTTGCTGGAGGT	7	+	1401	1623	Active	Active	6	8
ENSDARG00000008377	ENSDART00000055173	3	12	TCCAACCCCTTCCTTGCTGGAGGT	6	+	1402	1623	Active	Active	7	8
ENSDARG00000008377	ENSDART00000055173	3	15	GCCTGCCGCCCACAGGTGCAGCG	5	+	1574	1623	Active	Active	9	9
ENSDARG00000008377	ENSDART00000055173	3	15	TGCCGCCCACAGGTGCAGCGGCA	5	+	1577	1623	Active	Active	7	9
ENSDARG00000008377	ENSDART00000055173	3	15	ACCAACCCCTTCTTATTGTGAGGAA	7	+	1615	1623	Active	Inactive	6	0
ENSDARG00000008377	ENSDART00000055176	3	1	GTCCAAGCAGCTTGTTGTGCTGCT	6	+	387	1764	Inactive	Active	7	0
ENSDARG00000008377	ENSDART00000055176	3	1	GTACAAGGCCCTGACGTTGCTGGA	6	+	231	1764	Inactive	Active	6	8
ENSDARG00000008377	ENSDART00000055176	3	1	CTATTCAGAGCCAGAGAAGAAGGT	6	+	57	1764	Inactive	Active	5	9
ENSDARG00000008377	ENSDART00000055176	3	2	TCCCAATGCGTCTTCAGAGTTGGAG	7	+	612	1764	Active	Active	8	9
ENSDARG00000008377	ENSDART00000055176	3	2	GGCCTCAGACGAGTGGAGAAGAG	5	+	644	1764	Active	Active	7	9
ENSDARG00000008377	ENSDART00000055176	3	2	CAATGCGTCTTCAGAGTTGGAGCA	6	+	615	1764	Active	Active	8	8
ENSDARG00000008377	ENSDART00000055176	3	2	AGCTACATCTCCCAATGCGTCTTC	6	+	603	1764	Active	Inactive	8	9
ENSDARG00000008377	ENSDART00000055176	3	2	GCCTCAGACGAGTGGAGAAGAGGAG	7	+	645	1764	Active	Active	8	9
ENSDARG00000008377	ENSDART00000055176	3	8	TCCAACCCCTTCCTTGCTGGAGGT	6	+	1456	1764	Active	Active	7	8
ENSDARG00000008377	ENSDART00000055176	3	8	CTCCAACCCCTTCCTTGCTGGAGGT	7	+	1455	1764	Active	Active	6	8
ENSDARG00000008377	ENSDART00000055176	3	11	TGCCGCCCACAGGTGCAGCGGCA	5	+	1718	1764	Active	Active	7	9
ENSDARG00000008377	ENSDART00000055176	3	11	ACCAACCCCTTCTTATTGTGAGGAA	7	+	1756	1764	Active	Inactive	6	0
ENSDARG00000008377	ENSDART00000055176	3	11	GCCTGCCGCCCACAGGTGCAGCG	5	+	1715	1764	Active	Active	9	9
ENSDARG00000008383	ENSDART00000014729	3	1	CCCATCACCTGCCACGCATGGAAC	6	+	37	1110	Active	Active	9	8
ENSDARG00000008383	ENSDART00000014729	3	5	GCATACATCAAGGAGGTGGATGAG	6	+	520	1110	Active	Active	3	9
ENSDARG00000008383	ENSDART00000014729	3	5	ACCAGCTCCAACCCCGTGGGGTTC	6	+	546	1110	Active	Inactive	9	1
ENSDARG00000008403	ENSDART00000055834	3	1	TGCTTCTGCGCTCTGCAGCTGCA	5	-	63	837	Active	Active	9	9
ENSDARG00000008403	ENSDART00000055834	3	1	GGCACCGCAGGCACTCGTGGGAGTG	7	-	529	837	Active	Active	5	8
ENSDARG00000008403	ENSDART00000055834	3	1	CTCTCCAAAATCTTCCTTAGGGTGT	7	-	818	837	Inactive	Inactive	2	5
ENSDARG00000008403	ENSDART00000055834	3	1	CACTTCAAAGTCTCTGGATGGCTGT	7	-	369	837	Inactive	Active	0	7
ENSDARG00000008403	ENSDART00000055834	3	1	ATCATCAAAGTGAGCCGGGTTGGTG	7	-	477	837	Inactive	Active	6	5
ENSDARG00000008403	ENSDART00000055834	3	1	AGCTGCAGCTCCAGGAGGATGAGGA	7	-	45	837	Active	Active	9	9
ENSDARG00000008403	ENSDART00000055834	3	1	AGCTGCAGCTCCAGGAGGATGAG	5	-	47	837	Active	Active	9	9
ENSDARG00000008403	ENSDART00000055834	3	1	AGCCACGTCTCTATGAAGACTGT	5	-	415	837	Active	Active	9	9
ENSDARG00000008403	ENSDART00000055834	3	1	AAATGCGCAGAAACAGCGGCTGGA	6	-	452	837	Inactive	Active	9	9
ENSDARG00000008403	ENSDART00000055834	3	1	AAACACAGCAGTTGAAGACTGAGTC	7	-	16	837	Inactive	Active	8	8
ENSDARG00000008403	ENSDART00000055834	3	1	AAAATCTTCCTTAGGGTGTTAAC	5	-	814	837	Active	Inactive	7	3
ENSDARG00000009311	ENSDART00000055606	3	2	TTCAACCACAAGAGTTTTTTTGAG	6	+	82	327	Active	Inactive	1	8
ENSDARG00000009311	ENSDART00000055606	3	2	GAAGGCATCTGACGATGTGAAGAA	6	+	123	327	Active	Inactive	5	1
ENSDARG00000009311	ENSDART00000055606	3	3	GACCAAAGCATTCCTGCAGGCTGC	6	+	255	327	Inactive	Active	1	8
ENSDARG00000009311	ENSDART00000055606	3	3	GCAGGCTGCGGACAAAGATGGAGAT	7	+	270	327	Active	Active	8	8
ENSDARG00000009311	ENSDART00000055606	3	3	ACCAAAGCATTCCTGCAGGCTGC	5	+	256	327	Inactive	Active	7	8
ENSDARG00000009313	ENSDART00000025724	3	1	CACCTATTCGCGTTTTTAATAGGGC	7	+	22	1236	Active	Active	9	9
ENSDARG00000009313	ENSDART00000025724	3	2	GAATTCCTCTGCACAAGATGCGTAC	7	+	77	1236	Active	Active	8	5
ENSDARG00000009313	ENSDART00000025724	3	2	CACAACTCCCACCACCTGTGGAGAA	7	+	233	1236	Active	Inactive	7	4
ENSDARG00000009313	ENSDART00000025724	3	2	CAACTCCCACCACCTGTGGAGAA	5	+	235	1236	Inactive	Inactive	3	4
ENSDARG00000009313	ENSDART00000025724	3	7	TTCTACAGAGTCCAGGTTGGTTC	5	+	835	1236	Inactive	Inactive	7	6
ENSDARG00000009313	ENSDART00000025724	3	7	TTCCACTGCTCATGGGGGAGGTGAG	7	+	968	1236	Active	Active	7	9
ENSDARG00000009313	ENSDART00000025724	3	7	TTCCACTGCTCATGGGGGAGGTG	5	+	968	1236	Active	Active	7	9
ENSDARG00000009313	ENSDART00000025724	3	9	TCCTCCTGCTGGGCCGCTGTGGAT	6	+	1143	1236	Active	Active	9	0
ENSDARG00000009313	ENSDART00000025724	3	9	TCCCTCCTCCTGCTGGGCCGCTGTG	7	+	1139	1236	Active	Active	9	9
ENSDARG00000009313	ENSDART00000025724	3	9	CCCTCCTCCTGCTGGGCCGCTGTG	6	+	1140	1236	Active	Active	9	9
ENSDARG00000009568	ENSDART00000055264	3	2	AGCTACAGCTACAGGCTGGAGGA	5	+	241	846	Active	Active	6	9
ENSDARG00000009568	ENSDART00000055264	3	5	GCATACTTATTGATGGGGCTGAA	5	+	514	846	Inactive	Active	0	8
ENSDARG00000009568	ENSDART00000055264	3	6	CCCAACAACCGCATGCTGAGGCC	5	+	802	846	Active	Active	6	9
ENSDARG00000009568	ENSDART00000055264	3	6	ATCAACTTCAGCCAGAGGCGGGA	5	+	775	846	Active	Active	8	9
ENSDARG00000009568	ENSDART00000055264	3	6	GTCCCAACAACCGCATGCTGAGGC	6	+	800	846	Inactive	Active	5	1
ENSDARG00000009568	ENSDART00000055264	3	6	GTCCCAACAACCGCATGCTGAGGCC	7	+	800	846	Inactive	Active	5	9
ENSDARG00000009582	ENSDART00000042812	3	1	GTTTTCGGCACAGTTTGGGAATTG	6	+	20	951	Active	Inactive	8	4
ENSDARG00000009582	ENSDART00000042812	3	1	TTCGGCACAGTTTGGGAATTGGTT	6	+	23	951	Inactive	Active	2	7
ENSDARG00000009582	ENSDART00000042812	3	2	GAAAACAACATTGTGTCTGTTGAG	6	+	130	951	Inactive	Inactive	9	5
ENSDARG00000009693	ENSDART00000003511	3	5	AGCACCACCAGACCTCTGCTGTA	5	-	460	2634	Active	Inactive	8	4
ENSDARG00000009693	ENSDART00000003511	3	5	ACCACCAGACCTCTGCTGTAGCC	5	-	457	2634	Active	Active	0	7
ENSDARG00000009693	ENSDART00000003511	3	5	GTACTCCTCTGGAACGCTGAAGAG	6	-	361	2634	Active	Active	8	9
ENSDARG00000009693	ENSDART00000003511	3	6	AGACCAAACTCTCCAGCTGCTGCA	6	-	527	2634	Inactive	Active	3	9
ENSDARG00000009693	ENSDART00000003511	3	7	GCACAAACCCTGATTCTGTCGTC	5	-	708	2634	Inactive	Inactive	5	7
ENSDARG00000009693	ENSDART00000003511	3	9	TTCTGCAGCGGACACTGCTGTTGGC	7	-	1064	2634	Active	Active	7	6
ENSDARG00000009693	ENSDART00000003511	3	9	TCCCACCTCATAGTTCTGCAGCG	5	-	1079	2634	Active	Active	9	8
ENSDARG00000009693	ENSDART00000003511	3	10	GTTAACAGCAGTTCCTTCTGTTTTG	7	-	1136	2634	Inactive	Inactive	1	9
ENSDARG00000009693	ENSDART00000003511	3	13	ACATCAATCATATGGTCTGACTTC	6	-	1449	2634	Active	Inactive	4	7
ENSDARG00000009693	ENSDART00000003511	3	15	CTCACCGTCTCTAAGGAAGGTGTC	6	-	1993	2634	Active	Active	9	9
ENSDARG00000009693	ENSDART00000003511	3	17	GCCGGCACACTGAACATGTGGATGT	7	-	2450	2634	Active	Inactive	4	8
ENSDARG00000009693	ENSDART00000003511	3	17	ATCTTCAGAGCTCACGCTGGTGAA	6	-	2386	2634	Inactive	Active	2	6
ENSDARG00000009693	ENSDART00000003511	3	17	ATCCAAACCTTGTCCAGTCTTGGTG	7	-	2544	2634	Inactive	Active	4	1
ENSDARG00000009693	ENSDART00000102540	3	2	GGCCAAAGCACTTGGCTGGTTTGGA	7	-	108	915	Active	Inactive	6	3
ENSDARG00000009693	ENSDART00000102540	3	2	GGCCAAAGCACTTGGCTGGTTTG	5	-	110	915	Active	Inactive	6	0
ENSDARG00000009693	ENSDART00000102540	3	2	GCCAAAGCACTTGGCTGGTTTGGAA	7	-	107	915	Inactive	Inactive	5	2
ENSDARG00000009693	ENSDART00000102540	3	2	GCCAAAGCACTTGGCTGGTTTGGA	6	-	108	915	Inactive	Inactive	5	3
ENSDARG00000009693	ENSDART00000102540	3	6	GTACTCCTCTGGAACGCTGAAGAG	6	-	538	915	Active	Active	8	9
ENSDARG00000009693	ENSDART00000102540	3	6	AGCACCACCAGACCTCTGCTGTA	5	-	637	915	Active	Inactive	8	4
ENSDARG00000009693	ENSDART00000102540	3	6	ACCACCAGACCTCTGCTGTAGCC	5	-	634	915	Active	Active	0	7
ENSDARG00000009693	ENSDART00000102540	3	7	AGACCAAACTCTCCAGCTGCTGCA	6	-	704	915	Inactive	Active	3	9
ENSDARG00000009693	ENSDART00000102540	3	8	GCACAAACCCTGATTCTGTCGTC	5	-	885	915	Inactive	Inactive	5	7
ENSDARG00000009874	ENSDART00000015232	3	1	TCCCTCATCCTGAGAGCTGGAGAA	6	-	100	1362	Active	Active	9	6
ENSDARG00000009874	ENSDART00000015232	3	1	CCCTCATCCTGAGAGCTGGAGAA	5	-	100	1362	Active	Active	9	6
ENSDARG00000009874	ENSDART00000015232	3	4	ACAATCAAAGCGATGATGTTTGC	5	-	565	1362	Inactive	Active	8	3
ENSDARG00000009874	ENSDART00000015232	3	4	GTATTCAAATCTGATGCTGTAGAC	6	-	586	1362	Inactive	Active	9	2
ENSDARG00000009874	ENSDART00000015232	3	5	TACCTCGTCCATCTGCTGTCGAA	5	-	845	1362	Active	Active	9	3
ENSDARG00000009874	ENSDART00000015232	3	6	GACCCCAACGTAGCGTTGTGACTGT	7	-	949	1362	Active	Inactive	4	6
ENSDARG00000009874	ENSDART00000015232	3	7	AACGTCACAGGTGGTTTGATGGG	5	-	1142	1362	Inactive	Active	4	5
ENSDARG00000009874	ENSDART00000015232	3	8	CTCAGCACAGACGCCAGTAGTGGGC	7	-	1205	1362	Active	Active	0	8
ENSDARG00000009874	ENSDART00000059185	3	1	CCCTCATCCTGAGAGCTGGAGAA	5	-	100	1524	Active	Active	9	6
ENSDARG00000009874	ENSDART00000059185	3	1	TCCCTCATCCTGAGAGCTGGAGAA	6	-	100	1524	Active	Active	9	6
ENSDARG00000009874	ENSDART00000059185	3	4	ACAATCAAAGCGATGATGTTTGC	5	-	565	1524	Inactive	Active	8	3
ENSDARG00000009874	ENSDART00000059185	3	4	GTATTCAAATCTGATGCTGTAGAC	6	-	586	1524	Inactive	Active	9	2
ENSDARG00000009874	ENSDART00000059185	3	5	TACCTCGTCCATCTGCTGTCGAA	5	-	845	1524	Active	Active	9	3
ENSDARG00000009874	ENSDART00000059185	3	6	GACCCCAACGTAGCGTTGTGACTGT	7	-	949	1524	Active	Inactive	4	6
ENSDARG00000009874	ENSDART00000059185	3	7	AACGTCACAGGTGGTTTGATGGG	5	-	1142	1524	Inactive	Active	4	5
ENSDARG00000009874	ENSDART00000059185	3	8	CTCAGCACAGACGCCAGTAGTGGGC	7	-	1205	1524	Active	Active	0	8
ENSDARG00000009874	ENSDART00000059185	3	9	GCACACAGCTTATGCGGGATGGGGT	7	-	1481	1524	Inactive	Active	1	9
ENSDARG00000009874	ENSDART00000059185	3	9	CACAGCTTATGCGGGATGGGGTT	5	-	1480	1524	Active	Active	8	8
ENSDARG00000009874	ENSDART00000059185	3	9	ATCTTCAGACACTCCCGGAGGAGGA	7	-	1419	1524	Inactive	Active	2	9
ENSDARG00000009874	ENSDART00000059185	3	9	AGACACTCCCGGAGGAGGAGTAA	5	-	1415	1524	Active	Active	2	8
ENSDARG00000009874	ENSDART00000101326	3	2	CCCTCATCCTGAGAGCTGGAGAA	5	-	109	1518	Active	Active	9	6
ENSDARG00000009874	ENSDART00000101326	3	2	TCCCTCATCCTGAGAGCTGGAGAA	6	-	109	1518	Active	Active	9	6
ENSDARG00000009874	ENSDART00000101326	3	5	ACAATCAAAGCGATGATGTTTGC	5	-	574	1518	Inactive	Active	8	3
ENSDARG00000009874	ENSDART00000101326	3	5	GTATTCAAATCTGATGCTGTAGAC	6	-	595	1518	Inactive	Active	9	2
ENSDARG00000009874	ENSDART00000101326	3	6	TACCTCGTCCATCTGCTGTCGAA	5	-	854	1518	Active	Active	9	3
ENSDARG00000009874	ENSDART00000101326	3	7	GACCCCAACGTAGCGTTGTGACTGT	7	-	958	1518	Active	Inactive	4	6
ENSDARG00000009874	ENSDART00000101326	3	8	AACGTCACAGGTGGTTTGATGGG	5	-	1151	1518	Inactive	Active	4	5
ENSDARG00000009874	ENSDART00000101326	3	9	CTCAGCACAGACGCCAGTAGTGGGC	7	-	1214	1518	Active	Active	0	8
ENSDARG00000009874	ENSDART00000101326	3	10	GCACACAGCTTATGCGGGATGGGGT	7	-	1490	1518	Inactive	Active	1	9
ENSDARG00000009874	ENSDART00000101326	3	10	CACAGCTTATGCGGGATGGGGTT	5	-	1489	1518	Active	Active	8	8
ENSDARG00000009874	ENSDART00000101326	3	10	ATCTTCAGACACTCCCGGAGGAGGA	7	-	1428	1518	Inactive	Active	2	9
ENSDARG00000009874	ENSDART00000101326	3	10	AGACACTCCCGGAGGAGGAGTAA	5	-	1424	1518	Active	Active	2	8
ENSDARG00000009885	ENSDART00000019785	3	2	GGCATCTGCTCAAGATTGTTGGGAT	7	-	230	885	Active	Inactive	9	7
ENSDARG00000010035	ENSDART00000002568	3	3	AGAGACTTCAGACTGCAGCTGAT	5	-	190	2139	Active	Active	8	8
ENSDARG00000010035	ENSDART00000002568	3	3	GACTTCAGACTGCAGCTGATGGG	5	-	187	2139	Inactive	Active	0	9
ENSDARG00000010035	ENSDART00000002568	3	5	GCCGTCAAAGCCATAGCAGTGGGA	6	-	610	2139	Active	Active	4	9
ENSDARG00000010035	ENSDART00000002568	3	7	CAAAGCGTCCCTGAGCAGCGGCA	5	-	891	2139	Active	Active	7	9
ENSDARG00000010035	ENSDART00000002568	3	13	CAATCCTGCAGTTAAAGTTGATGTC	7	-	1705	2139	Active	Active	6	4
ENSDARG00000010035	ENSDART00000002568	3	14	ATCTGCATCCAACAGCTGGATTT	5	-	1733	2139	Active	Inactive	8	6
ENSDARG00000010035	ENSDART00000002568	3	14	GCCTTCAACAGACTGCAGTGGCG	5	-	1766	2139	Active	Active	9	9
ENSDARG00000010160	ENSDART00000018822	3	1	AAAAGCATCAATAATGCTGAGAA	5	+	43	390	Inactive	Inactive	0	4
ENSDARG00000010160	ENSDART00000018822	3	4	CTCTGCAGATTCATTGTTTTGAC	5	+	301	390	Active	Inactive	3	9
ENSDARG00000010246	ENSDART00000012630	3	1	TCCCGCCTCTTTGCTGTGACTGT	5	-	16	1134	Active	Inactive	9	6
ENSDARG00000010246	ENSDART00000012630	3	3	GGCTGCAAACATACAGAGGATGCC	6	-	328	1134	Active	Active	2	9
ENSDARG00000010246	ENSDART00000012630	3	8	TCCTCAATCTTCACGGTGTAGAT	5	-	799	1134	Active	Inactive	9	2
ENSDARG00000010331	ENSDART00000057539	3	1	TTATCCGCCAGCGGCCGTCGGTGAG	7	-	160	2436	Inactive	Active	2	8
ENSDARG00000010331	ENSDART00000057539	3	1	ACCTCCTGCTCATCTGCAGCGGTC	6	-	419	2436	Active	Active	9	9
ENSDARG00000010331	ENSDART00000057539	3	1	AACCACGTCTGGTGGTGGGCTGTT	6	-	496	2436	Active	Inactive	6	3
ENSDARG00000010331	ENSDART00000057539	3	1	AACCACGTCTGGTGGTGGGCTGT	5	-	497	2436	Active	Active	6	3
ENSDARG00000010331	ENSDART00000057539	3	2	ACACACACCTGAAATGGGAAGTC	5	-	655	2436	Inactive	Active	5	2
ENSDARG00000010331	ENSDART00000057539	3	5	GTCCAATAATGTCACAGGCTTGGTT	7	-	997	2436	Inactive	Inactive	6	3
ENSDARG00000010331	ENSDART00000057539	3	9	GTCTGCCACAGAAATTTATGAGAC	6	-	1435	2436	Active	Inactive	8	2
ENSDARG00000010331	ENSDART00000057539	3	10	ACACTCTCCTGCGTTTGGATGAGAC	7	-	1705	2436	Active	Active	7	8
ENSDARG00000010331	ENSDART00000057539	3	13	CTCCCATAATGCAGTGGGTGGGCT	6	-	1909	2436	Active	Active	2	9
ENSDARG00000010331	ENSDART00000057539	3	13	GCAGGCCACAGGTGTGTGTGTGC	5	-	2102	2436	Active	Inactive	6	9
ENSDARG00000010331	ENSDART00000057539	3	13	CTCCCATAATGCAGTGGGTGGGC	5	-	1910	2436	Active	Active	2	1
ENSDARG00000010331	ENSDART00000057539	3	14	AACATCCACTGCAGCCGTTTGATTC	7	-	2157	2436	Active	Inactive	6	8
ENSDARG00000010331	ENSDART00000057539	3	15	GACTCCAGCTGAGGTGCAGAAGTC	6	-	2337	2436	Active	Active	6	9
ENSDARG00000010331	ENSDART00000080753	3	1	AACCACGTCTGGTGGTGGGCTGT	5	-	44	1704	Active	Active	6	3
ENSDARG00000010331	ENSDART00000080753	3	1	AACCACGTCTGGTGGTGGGCTGTT	6	-	43	1704	Active	Inactive	6	3
ENSDARG00000010331	ENSDART00000080753	3	2	ACACACACCTGAAATGGGAAGTC	5	-	202	1704	Inactive	Active	5	2
ENSDARG00000010331	ENSDART00000080753	3	5	GTCCAATAATGTCACAGGCTTGGTT	7	-	544	1704	Inactive	Inactive	6	3
ENSDARG00000010331	ENSDART00000080753	3	10	ACACTCTCCTGCGTTTGGATGAGAC	7	-	1021	1704	Active	Active	7	8
ENSDARG00000010331	ENSDART00000080753	3	12	TTCCCATTCCATTTTTTGTTTGC	5	-	1098	1704	Active	Inactive	9	9
ENSDARG00000010331	ENSDART00000080753	3	14	GCAGGCCACAGGTGTGTGTGTGC	5	-	1376	1704	Active	Inactive	6	9
ENSDARG00000010331	ENSDART00000080753	3	14	CTCCCATAATGCAGTGGGTGGGCT	6	-	1183	1704	Active	Active	2	9
ENSDARG00000010331	ENSDART00000080753	3	14	CTCCCATAATGCAGTGGGTGGGC	5	-	1184	1704	Active	Active	2	1
ENSDARG00000010331	ENSDART00000080753	3	15	AACATCCACTGCAGCCGTTTGATTC	7	-	1431	1704	Active	Inactive	6	8
ENSDARG00000010331	ENSDART00000080753	3	16	TTAAGCAGAGATGGAGGATGTAAAC	7	-	1535	1704	Inactive	Active	8	5
ENSDARG00000010331	ENSDART00000080753	3	17	GACTCCAGCTGAGGTGCAGAAGTC	6	-	1596	1704	Active	Active	6	9
ENSDARG00000010331	ENSDART00000080774	3	1	ACCTCCTGCTCATCTGCAGCGGTC	6	-	452	2475	Active	Active	9	9
ENSDARG00000010331	ENSDART00000080774	3	1	AACCACGTCTGGTGGTGGGCTGTT	6	-	529	2475	Active	Inactive	6	3
ENSDARG00000010331	ENSDART00000080774	3	1	AACCACGTCTGGTGGTGGGCTGT	5	-	530	2475	Active	Active	6	3
ENSDARG00000010331	ENSDART00000080774	3	1	TTATCCGCCAGCGGCCGTCGGTGAG	7	-	193	2475	Inactive	Active	2	8
ENSDARG00000010331	ENSDART00000080774	3	2	ACACACACCTGAAATGGGAAGTC	5	-	688	2475	Inactive	Active	5	2
ENSDARG00000010331	ENSDART00000080774	3	5	GTCCAATAATGTCACAGGCTTGGTT	7	-	1030	2475	Inactive	Inactive	6	3
ENSDARG00000010331	ENSDART00000080774	3	8	CAAATCTTACTGGTGGTTGGTGT	5	-	1462	2475	Active	Inactive	4	2
ENSDARG00000010331	ENSDART00000080774	3	8	CAAATCTTACTGGTGGTTGGTGTA	6	-	1461	2475	Active	Active	4	1
ENSDARG00000010331	ENSDART00000080774	3	12	ACACTCTCCTGCGTTTGGATGAGAC	7	-	1646	2475	Active	Active	7	8
ENSDARG00000010331	ENSDART00000080774	3	17	GCAGGCCACAGGTGTGTGTGTGC	5	-	2147	2475	Active	Inactive	6	9
ENSDARG00000010331	ENSDART00000080774	3	17	CTCCCATAATGCAGTGGGTGGGCT	6	-	1954	2475	Active	Active	2	9
ENSDARG00000010331	ENSDART00000080774	3	17	CTCCCATAATGCAGTGGGTGGGC	5	-	1955	2475	Active	Active	2	1
ENSDARG00000010331	ENSDART00000080774	3	18	AACATCCACTGCAGCCGTTTGATTC	7	-	2202	2475	Active	Inactive	6	8
ENSDARG00000010331	ENSDART00000080774	3	19	TTAAGCAGAGATGGAGGATGTAAAC	7	-	2306	2475	Inactive	Active	8	5
ENSDARG00000010331	ENSDART00000080774	3	20	GACTCCAGCTGAGGTGCAGAAGTC	6	-	2367	2475	Active	Active	6	9
ENSDARG00000010365	ENSDART00000005808	3	2	CTCAGCTCCTCCTCCTTTTGTGGGT	7	-	83	885	Active	Inactive	9	7
ENSDARG00000010365	ENSDART00000005808	3	4	GGCCTCAAATATTTCATGTGGCTTC	7	-	303	885	Active	Inactive	5	9
ENSDARG00000010365	ENSDART00000005808	3	7	AGCTTCTTCTCGAAGATTTGCCGCT	7	-	683	885	Active	Active	9	1
ENSDARG00000010365	ENSDART00000005808	3	7	ACCGTCATCCCGGTCTGGGACGCA	6	-	765	885	Active	Active	9	8
ENSDARG00000010365	ENSDART00000005808	3	7	TACACCGTCATCCCGGTCTGGGAC	6	-	768	885	Active	Active	9	5
ENSDARG00000010365	ENSDART00000005808	3	7	TCCAGCTTCTTCTCGAAGATTTG	5	-	688	885	Active	Active	9	9
ENSDARG00000010433	ENSDART00000056127	3	5	GGCCCAAGAGCTGCTCGTCTTTGAG	7	+	339	2334	Active	Active	3	1
ENSDARG00000010433	ENSDART00000056127	3	5	TTCTGCAGCAAGATGCTGAAGCT	5	+	292	2334	Active	Active	7	9
ENSDARG00000010433	ENSDART00000056127	3	10	GCCATCAGCGGCAGGGAGATTGC	5	+	808	2334	Active	Active	9	8
ENSDARG00000010433	ENSDART00000056127	3	11	GAAAGCGTCGCTGGACTGTGGCGTT	7	+	930	2334	Active	Inactive	5	6
ENSDARG00000010433	ENSDART00000056127	3	11	CTCTGCCTCCAAACTGAAGAAGCT	6	+	906	2334	Active	Active	9	9
ENSDARG00000010433	ENSDART00000056127	3	11	GCCTCCAAACTGAAGAAGCTGAA	5	+	910	2334	Active	Active	0	9
ENSDARG00000010433	ENSDART00000056127	3	13	AAAGGCTTCAAGCCCTGTTGTGTAC	7	+	1097	2334	Active	Inactive	7	8
ENSDARG00000010433	ENSDART00000056127	3	16	GCCACCGACAACATGATGCTGGA	5	+	1516	2334	Active	Active	8	9
ENSDARG00000010433	ENSDART00000056127	3	16	ACCGACAACATGATGCTGGAGTT	5	+	1519	2334	Active	Active	3	4
ENSDARG00000010433	ENSDART00000056127	3	19	ATCCACACCTCCCAGTGGTCAAC	5	+	1653	2334	Inactive	Active	1	1
ENSDARG00000010433	ENSDART00000056127	3	22	TACCCCCTCCCCTTACGGTTTGGGC	7	+	2079	2334	Active	Active	9	4
ENSDARG00000010433	ENSDART00000056127	3	22	TCCCCCAGCCCCTGGAGCAGGGTCT	7	+	2282	2334	Active	Active	9	8
ENSDARG00000010433	ENSDART00000056127	3	22	ACCACCAACTTCTCTGACTGGTAC	6	+	2175	2334	Active	Active	6	4
ENSDARG00000010433	ENSDART00000056127	3	22	GTTCCCTACGGCCAGTCGGGGGG	5	+	1996	2334	Active	Active	7	9
ENSDARG00000010433	ENSDART00000056127	3	22	ACCCCCTCCCCTTACGGTTTGGGCT	7	+	2080	2334	Active	Active	9	6
ENSDARG00000010433	ENSDART00000056127	3	22	CTCCCCTTACGGTTTGGGCTGTC	5	+	2085	2334	Active	Inactive	9	0
ENSDARG00000010433	ENSDART00000056127	3	22	CCCTACGGCCAGTCGGGGGGGATGT	7	+	1999	2334	Active	Active	9	4
ENSDARG00000010433	ENSDART00000056127	3	22	ACCCCCTCCCCTTACGGTTTGGGC	6	+	2080	2334	Active	Active	9	4
ENSDARG00000010433	ENSDART00000056127	3	22	CCCCTCCCCTTACGGTTTGGGCT	5	+	2082	2334	Active	Active	9	6
ENSDARG00000010433	ENSDART00000056127	3	22	CCCCCAGCCCCTGGAGCAGGGTCT	6	+	2283	2334	Active	Active	9	8
ENSDARG00000010433	ENSDART00000056127	3	22	CCCTACGGCCAGTCGGGGGGGAT	5	+	1999	2334	Active	Active	9	7
ENSDARG00000010541	ENSDART00000031848	3	1	AGCAAAAACATGCTGATTTGGAC	5	-	101	774	Inactive	Active	1	6
ENSDARG00000010630	ENSDART00000024256	3	1	AAAAGCATCTACCCTGAGGCCGAC	6	+	358	690	Inactive	Active	0	9
ENSDARG00000010630	ENSDART00000024256	3	1	AGCATCTACCCTGAGGCCGACGAA	6	+	361	690	Active	Active	9	9
ENSDARG00000010630	ENSDART00000024256	3	2	CACAAACCAGTGGAGAAGAGGAG	5	+	659	690	Inactive	Active	6	9
ENSDARG00000010630	ENSDART00000024256	3	2	GTTCACAAACCAGTGGAGAAGAG	5	+	656	690	Inactive	Active	9	9
ENSDARG00000010680	ENSDART00000024136	3	2	CAAAAACCCATTCAAGGAGAAGGG	6	+	177	207	Inactive	Active	6	9
ENSDARG00000010680	ENSDART00000024136	3	2	ACAAAAACCCATTCAAGGAGAAGGG	7	+	176	207	Inactive	Active	8	9
ENSDARG00000010680	ENSDART00000024136	3	2	AAAAACCCATTCAAGGAGAAGGG	5	+	178	207	Inactive	Active	9	9
ENSDARG00000010727	ENSDART00000008607	3	2	CACAGCTGCCCACGTGACGCAGCA	6	-	268	1593	Active	Active	9	9
ENSDARG00000010727	ENSDART00000008607	3	2	AGCTGCCCACGTGACGCAGCAGGT	6	-	265	1593	Active	Active	6	9
ENSDARG00000010727	ENSDART00000008607	3	4	ATCTGCTGCATGAAGCGCAGGGTCT	7	-	515	1593	Active	Active	8	8
ENSDARG00000010727	ENSDART00000008607	3	5	GCAGCCATCGAGACTGCTTTGCC	5	-	711	1593	Active	Inactive	8	4
ENSDARG00000010727	ENSDART00000008607	3	9	AGAGACCTCTGGAAGATGGTGAGGG	7	-	941	1593	Active	Active	7	7
ENSDARG00000010727	ENSDART00000008607	3	9	ACAACCACAGCAAACTGCAGCAAAC	7	-	992	1593	Inactive	Active	8	8
ENSDARG00000010727	ENSDART00000008607	3	9	AGAGACCTCTGGAAGATGGTGAG	5	-	943	1593	Active	Active	7	9
ENSDARG00000010727	ENSDART00000008607	3	9	AACCACAGCAAACTGCAGCAAAC	5	-	992	1593	Inactive	Active	1	8
ENSDARG00000010727	ENSDART00000008607	3	11	CTCCACACCGTCATAGCAGACGCC	6	-	1147	1593	Active	Active	5	9
ENSDARG00000010727	ENSDART00000008607	3	12	GGCTGCCCATACTGCTGCTGTAGCT	7	-	1369	1593	Active	Active	7	6
ENSDARG00000010727	ENSDART00000008607	3	12	TGCCCATACTGCTGCTGTAGCTGCA	7	-	1366	1593	Active	Active	9	9
ENSDARG00000010727	ENSDART00000008607	3	13	AACCGCTCCCAATTAATGGGACGTT	7	-	1486	1593	Active	Active	8	0
ENSDARG00000010771	ENSDART00000016973	3	1	GAAGGCGTCTCCGCTGGTGGAGAAC	7	+	36	1005	Active	Active	6	8
ENSDARG00000010771	ENSDART00000016973	3	1	GAAGGCGTCTCCGCTGGTGGAGAA	6	+	36	1005	Active	Active	6	5
ENSDARG00000010771	ENSDART00000016973	3	1	TTATGCTAAGATAGGAGAGGCCTTT	7	+	267	1005	Inactive	Active	7	6
ENSDARG00000010771	ENSDART00000016973	3	1	CAAAAATGCCACTTGGATTGGGAC	6	+	5	1005	Inactive	Active	3	8
ENSDARG00000010771	ENSDART00000016973	3	1	CAAAAATGCCACTTGGATTGGGA	5	+	5	1005	Inactive	Active	3	8
ENSDARG00000010771	ENSDART00000016973	3	1	AAATGCCACTTGGATTGGGACGCA	6	+	8	1005	Inactive	Active	4	8
ENSDARG00000010771	ENSDART00000016973	3	3	GGCAAATACTCATTGGCTGTCGCC	6	+	569	1005	Active	Active	7	8
ENSDARG00000010771	ENSDART00000016973	3	3	GTCGCCAAAATGCTGAAGGAGCT	5	+	601	1005	Inactive	Active	4	9
ENSDARG00000010771	ENSDART00000016973	3	4	ACCGGCCACTGTAGAGGAGCTGGT	6	+	762	1005	Active	Active	9	9
ENSDARG00000010771	ENSDART00000016973	3	5	GTTTCAGCCTTCAGCTTTTGAAGAA	7	+	777	1005	Active	Inactive	3	3
ENSDARG00000010771	ENSDART00000016973	3	6	GGCGACGCAAAGGTCGGTCGCGTGT	7	+	991	1005	Active	Active	1	2
ENSDARG00000010771	ENSDART00000016973	3	6	TACAGCTGCGACAATGGTGGAGCT	6	+	861	1005	Active	Active	8	8
ENSDARG00000010771	ENSDART00000016973	3	6	GAACCCAGATGAGTTTGCTGAAGCT	7	+	900	1005	Inactive	Active	8	9
ENSDARG00000010779	ENSDART00000006490	3	1	TTCTCAGCCATGATGGAGGAATTG	6	+	1	2097	Active	Active	5	9
ENSDARG00000010779	ENSDART00000006490	3	2	CTCCAACCAGAGCTTGTGTAGTGT	6	+	111	2097	Inactive	Active	3	3
ENSDARG00000010779	ENSDART00000006490	3	2	CTCCAACCAGAGCTTGTGTAGTG	5	+	111	2097	Inactive	Inactive	3	6
ENSDARG00000010779	ENSDART00000006490	3	2	TCCTCCAACCAGAGCTTGTGTAGTG	7	+	109	2097	Active	Inactive	8	6
ENSDARG00000010779	ENSDART00000006490	3	4	CTAGGCAAAGGAGGAGGAAGAGGAC	7	+	232	2097	Inactive	Active	8	9
ENSDARG00000010779	ENSDART00000006490	3	5	GTACCAGTCCAGCTCGTGGCATTC	6	+	302	2097	Active	Inactive	4	2
ENSDARG00000010779	ENSDART00000006490	3	8	AGCAGCAGAAGATGCTGGAGTGGTG	7	+	611	2097	Active	Active	2	8
ENSDARG00000010779	ENSDART00000006490	3	14	TGCATCTGCTCGGACGAGGAGGCT	6	+	1187	2097	Active	Active	9	9
ENSDARG00000010779	ENSDART00000006490	3	15	TTCGACTTAACTGAGCAGAGGTA	5	+	1231	2097	Active	Active	5	9
ENSDARG00000010779	ENSDART00000006490	3	17	AGATTCTGCACTGTTCTGGAGTA	5	+	1408	2097	Active	Inactive	8	4
ENSDARG00000010779	ENSDART00000006490	3	19	TCCAACAAAGTGGATGTTTGGTC	5	+	1765	2097	Inactive	Inactive	6	9
ENSDARG00000010779	ENSDART00000006490	3	19	TCCTCCAGAGTGCTTTGTGGTTGGA	7	+	1722	2097	Active	Active	3	6
ENSDARG00000010779	ENSDART00000006490	3	19	ATCTTCCTCCAGAGTGCTTTGTG	5	+	1718	2097	Active	Inactive	9	7
ENSDARG00000010779	ENSDART00000006490	3	20	CTCAAAGCCACAGAGGTGCAGTT	5	+	1879	2097	Active	Active	3	3
ENSDARG00000010779	ENSDART00000006490	3	21	GCCTTCATCCGCAGATGTCTGGTGT	7	+	1936	2097	Active	Inactive	9	2
ENSDARG00000010779	ENSDART00000006490	3	21	TTCATCCGCAGATGTCTGGTGTA	5	+	1939	2097	Active	Inactive	9	5
ENSDARG00000010779	ENSDART00000006490	3	21	ACATACGCAAGTCCGTGGCGGCC	5	+	2021	2097	Inactive	Active	9	9
ENSDARG00000010779	ENSDART00000079269	3	2	TCCTCCAACCAGAGCTTGTGTAGTG	7	+	145	2112	Active	Inactive	8	6
ENSDARG00000010779	ENSDART00000079269	3	2	CAAATCCACTTATCTGTTGTCTTC	6	+	93	2112	Active	Inactive	3	8
ENSDARG00000010779	ENSDART00000079269	3	2	TGCAAATCCACTTATCTGTTGTC	5	+	91	2112	Active	Inactive	7	8
ENSDARG00000010779	ENSDART00000079269	3	2	CTCCAACCAGAGCTTGTGTAGTG	5	+	147	2112	Inactive	Inactive	3	6
ENSDARG00000010779	ENSDART00000079269	3	2	CTCCAACCAGAGCTTGTGTAGTGT	6	+	147	2112	Inactive	Active	3	3
ENSDARG00000010779	ENSDART00000079269	3	4	CTAGGCAAAGGAGGAGGAAGAGGAC	7	+	268	2112	Inactive	Active	8	9
ENSDARG00000010779	ENSDART00000079269	3	5	GTACCAGTCCAGCTCGTGGCATTC	6	+	338	2112	Active	Inactive	4	2
ENSDARG00000010779	ENSDART00000079269	3	9	AGCAGCAGAAGATGCTGGAGTGGTG	7	+	617	2112	Active	Active	2	8
ENSDARG00000010779	ENSDART00000079269	3	16	TGCATCTGCTCGGACGAGGAGGCT	6	+	1208	2112	Active	Active	9	9
ENSDARG00000010779	ENSDART00000079269	3	17	TTCGACTTAACTGAGCAGAGGTA	5	+	1252	2112	Active	Active	5	9
ENSDARG00000010779	ENSDART00000079269	3	19	AGATTCTGCACTGTTCTGGAGTA	5	+	1429	2112	Active	Inactive	8	4
ENSDARG00000010779	ENSDART00000079269	3	21	ATCTTCCTCCAGAGTGCTTTGTG	5	+	1739	2112	Active	Inactive	9	7
ENSDARG00000010779	ENSDART00000079269	3	21	TCCTCCAGAGTGCTTTGTGGTTGGA	7	+	1743	2112	Active	Active	3	6
ENSDARG00000010779	ENSDART00000079269	3	21	TCCAACAAAGTGGATGTTTGGTC	5	+	1786	2112	Inactive	Inactive	6	9
ENSDARG00000010779	ENSDART00000079269	3	22	CTCAAAGCCACAGAGGTGCAGTT	5	+	1900	2112	Active	Active	3	3
ENSDARG00000010779	ENSDART00000079269	3	23	TTCATCCGCAGATGTCTGGTGTA	5	+	1960	2112	Active	Inactive	9	5
ENSDARG00000010779	ENSDART00000079269	3	23	GCCTTCATCCGCAGATGTCTGGTGT	7	+	1957	2112	Active	Inactive	9	2
ENSDARG00000010779	ENSDART00000079269	3	23	ACATACGCAAGTCCGTGGCGGCC	5	+	2042	2112	Inactive	Active	9	9
ENSDARG00000010779	ENSDART00000079412	3	1	TTCTCAGCCATGATGGAGGAATTG	6	+	1	2091	Active	Active	5	9
ENSDARG00000010779	ENSDART00000079412	3	2	TCCTCCAACCAGAGCTTGTGTAGTG	7	+	109	2091	Active	Inactive	8	6
ENSDARG00000010779	ENSDART00000079412	3	2	CTCCAACCAGAGCTTGTGTAGTGT	6	+	111	2091	Inactive	Active	3	3
ENSDARG00000010779	ENSDART00000079412	3	2	CTCCAACCAGAGCTTGTGTAGTG	5	+	111	2091	Inactive	Inactive	3	6
ENSDARG00000010779	ENSDART00000079412	3	4	CTAGGCAAAGGAGGAGGAAGAGGAC	7	+	226	2091	Inactive	Active	8	9
ENSDARG00000010779	ENSDART00000079412	3	5	GTACCAGTCCAGCTCGTGGCATTC	6	+	296	2091	Active	Inactive	4	2
ENSDARG00000010779	ENSDART00000079412	3	8	AGCAGCAGAAGATGCTGGAGTGGTG	7	+	605	2091	Active	Active	2	8
ENSDARG00000010779	ENSDART00000079412	3	10	AGAGTCAACGGGCAGAGGGAGGA	5	+	832	2091	Active	Active	3	9
ENSDARG00000010779	ENSDART00000079412	3	13	TGCATCTGCTCGGACGAGGAGGCT	6	+	1181	2091	Active	Active	9	9
ENSDARG00000010779	ENSDART00000079412	3	14	TTCGACTTAACTGAGCAGAGGTA	5	+	1225	2091	Active	Active	5	9
ENSDARG00000010779	ENSDART00000079412	3	16	AGATTCTGCACTGTTCTGGAGTA	5	+	1402	2091	Active	Inactive	8	4
ENSDARG00000010779	ENSDART00000079412	3	18	ATCTTCCTCCAGAGTGCTTTGTG	5	+	1712	2091	Active	Inactive	9	7
ENSDARG00000010779	ENSDART00000079412	3	18	TCCAACAAAGTGGATGTTTGGTC	5	+	1759	2091	Inactive	Inactive	6	9
ENSDARG00000010779	ENSDART00000079412	3	18	TCCTCCAGAGTGCTTTGTGGTTGGA	7	+	1716	2091	Active	Active	3	6
ENSDARG00000010779	ENSDART00000079412	3	19	CTCAAAGCCACAGAGGTGCAGTT	5	+	1873	2091	Active	Active	3	3
ENSDARG00000010779	ENSDART00000079412	3	20	TTCATCCGCAGATGTCTGGTGTA	5	+	1933	2091	Active	Inactive	9	5
ENSDARG00000010779	ENSDART00000079412	3	20	ACATACGCAAGTCCGTGGCGGCC	5	+	2015	2091	Inactive	Active	9	9
ENSDARG00000010779	ENSDART00000079412	3	20	GCCTTCATCCGCAGATGTCTGGTGT	7	+	1930	2091	Active	Inactive	9	2
ENSDARG00000010906	ENSDART00000017706	3	1	GGCGGCGGCGGACGGCGCGGCAGCG	7	+	316	663	Active	Active	9	9
ENSDARG00000010906	ENSDART00000017706	3	1	GGCGGCGGCGGCGGACGGCGCGGCA	7	+	313	663	Active	Active	9	9
ENSDARG00000010906	ENSDART00000017706	3	1	GGCGGCGGCGGCGGCGGACGGCGCG	7	+	310	663	Active	Active	9	9
ENSDARG00000010906	ENSDART00000017706	3	1	TACGGCGGCGGCGGCGGCGGACGGC	7	+	307	663	Active	Active	8	9
ENSDARG00000010906	ENSDART00000017706	3	1	TACTACGGCGGCGGCGGCGGCGGA	6	+	304	663	Active	Active	2	9
ENSDARG00000010906	ENSDART00000017706	3	1	TACTACGGCGGCGGCGGCGGCGGAC	7	+	304	663	Active	Active	2	9
ENSDARG00000010906	ENSDART00000017706	3	1	TCCTACTACGGCGGCGGCGGCGGC	6	+	301	663	Active	Active	8	9
ENSDARG00000010906	ENSDART00000017706	3	1	TCCTACTACGGCGGCGGCGGCGGCG	7	+	301	663	Active	Active	8	9
ENSDARG00000010906	ENSDART00000017706	3	1	GGCCTCCGCCGGACGTCGACGGA	5	+	23	663	Active	Active	9	9
ENSDARG00000010906	ENSDART00000017706	3	1	GCAGGCCTCCGCCGGACGTCGAC	5	+	20	663	Active	Active	9	8
ENSDARG00000010906	ENSDART00000017706	3	1	CACGTCGCCGGAGACGCTGAGGCG	6	+	81	663	Active	Active	9	9
ENSDARG00000010906	ENSDART00000017706	3	1	CGCGGCAGCGGTGGCGGGGGAGGC	6	+	331	663	Active	Active	9	9
ENSDARG00000010906	ENSDART00000017706	3	1	CGCGGCAGCGGTGGCGGGGGAGGCA	7	+	331	663	Active	Active	9	9
ENSDARG00000010906	ENSDART00000017706	3	1	GACTCCTACTACGGCGGCGGCGGC	6	+	298	663	Active	Active	7	9
ENSDARG00000010906	ENSDART00000017706	3	1	GACTCCTACTACGGCGGCGGCGGCG	7	+	298	663	Active	Active	7	9
ENSDARG00000010906	ENSDART00000017706	3	1	GCACGCCGCAGCCGGAGGTAAAC	5	+	370	663	Active	Active	8	8
ENSDARG00000010906	ENSDART00000017706	3	2	AGACGCAGCCGTTCCAGAAGCAGGA	7	+	403	663	Active	Active	4	9
ENSDARG00000010906	ENSDART00000017706	3	2	AAAAGCGCACCGAAGTCTGCTGGA	6	+	628	663	Inactive	Active	9	3
ENSDARG00000010918	ENSDART00000038575	3	2	CTCTACAGAGGACCAGGATGGTGAT	7	+	201	1743	Inactive	Active	4	8
ENSDARG00000010918	ENSDART00000038575	3	3	CACCAAGTCTGATATGTGCGGCA	5	+	264	1743	Active	Active	8	5
ENSDARG00000010918	ENSDART00000038575	3	5	GAAGCCAAACTGATGTTGGTGAT	5	+	541	1743	Inactive	Active	9	0
ENSDARG00000010918	ENSDART00000038575	3	7	ACAAAATCCACCGAGTAGGAGGA	5	+	743	1743	Inactive	Active	4	9
ENSDARG00000010918	ENSDART00000038575	3	7	AAAATCCACCGAGTAGGAGGAAAAC	7	+	745	1743	Inactive	Active	3	9
ENSDARG00000010918	ENSDART00000038575	3	7	CACAAAATCCACCGAGTAGGAGGA	6	+	742	1743	Active	Active	6	9
ENSDARG00000010918	ENSDART00000038575	3	7	AAATCCACCGAGTAGGAGGAAAAC	6	+	746	1743	Inactive	Active	7	9
ENSDARG00000010918	ENSDART00000038575	3	7	AGCCTCTGCACAACTGGAGTTGTTC	7	+	673	1743	Active	Inactive	9	0
ENSDARG00000010918	ENSDART00000038575	3	7	AGCCTCTGCACAACTGGAGTTGTT	6	+	673	1743	Active	Active	9	1
ENSDARG00000010918	ENSDART00000038575	3	8	GTATCATGCGCTGCTGCTGCTGGA	6	+	816	1743	Active	Active	1	9
ENSDARG00000010918	ENSDART00000038575	3	9	TCCTCATGCAAACATCTGCATGT	5	+	1056	1743	Active	Inactive	9	7
ENSDARG00000010918	ENSDART00000038575	3	11	TTCAGCTCCACACATATGTGTGTCT	7	+	1256	1743	Active	Inactive	8	9
ENSDARG00000010918	ENSDART00000038575	3	11	AGCTCCACACATATGTGTGTCTGC	6	+	1259	1743	Active	Inactive	0	8
ENSDARG00000010918	ENSDART00000038575	3	11	ATCTCATTCAGATGGTGGTGTGGAT	7	+	1211	1743	Active	Inactive	9	1
ENSDARG00000010918	ENSDART00000038575	3	12	AGCTGCAGACCGGCGGAGACTCT	5	+	1451	1743	Active	Active	3	8
ENSDARG00000010918	ENSDART00000038575	3	13	ACCTGCGCCGCTCACAGCTGAAGAC	7	+	1646	1743	Active	Active	9	8
ENSDARG00000011360	ENSDART00000011320	3	2	ACAACCTCCCAAACGCCGCCGCA	5	+	93	1071	Active	Active	4	9
ENSDARG00000011360	ENSDART00000011320	3	2	AACAACCTCCCAAACGCCGCCGCA	6	+	92	1071	Active	Active	7	9
ENSDARG00000011360	ENSDART00000011320	3	5	GGCCAACCAAAAAATGCGGTGAG	5	+	396	1071	Active	Active	0	1
ENSDARG00000011360	ENSDART00000011320	3	6	GCCTCAAGACCCCGTCGTCGAATAC	7	+	468	1071	Active	Inactive	1	0
ENSDARG00000011360	ENSDART00000011320	3	8	GAAATCATCTGTGCAGGTGTATTC	6	+	888	1071	Active	Inactive	4	8
ENSDARG00000011512	ENSDART00000040925	3	4	GACTTCCCCTGCCACGCTGCATAA	6	-	174	1194	Active	Inactive	8	1
ENSDARG00000011512	ENSDART00000040925	3	8	TCCAGCGCAGTCTGGCTGTATGT	5	-	667	1194	Active	Inactive	4	5
ENSDARG00000011512	ENSDART00000040925	3	9	AGACTCGTCAGGTCGTAGTTGTT	5	-	793	1194	Active	Inactive	9	0
ENSDARG00000011512	ENSDART00000040925	3	10	CACCTCCACCATGCTGGAGGGGAA	6	-	922	1194	Active	Active	9	9
ENSDARG00000011512	ENSDART00000040925	3	10	ACCTCCACCATGCTGGAGGGGAA	5	-	922	1194	Active	Active	7	9
ENSDARG00000011512	ENSDART00000040925	3	12	TTCAAATACCTGAAGTGTTTTGAA	6	-	1050	1194	Active	Inactive	0	9
ENSDARG00000011519	ENSDART00000017750	3	3	CTCACCCTCAGGTCTGGGTTTTC	5	-	275	564	Active	Inactive	9	9
ENSDARG00000011519	ENSDART00000017750	3	3	CTCTCACCCTCAGGTCTGGGTTT	5	-	277	564	Active	Inactive	8	9
ENSDARG00000011519	ENSDART00000017750	3	3	CTCTCACCCTCAGGTCTGGGTTTTC	7	-	275	564	Active	Inactive	8	9
ENSDARG00000011519	ENSDART00000017750	3	6	TTACCCAGCCATGATGTGTTTAAC	6	-	553	564	Inactive	Inactive	1	3
ENSDARG00000011519	ENSDART00000017750	3	6	TTACCCAGCCATGATGTGTTTAA	5	-	554	564	Inactive	Inactive	1	9
ENSDARG00000011519	ENSDART00000017750	3	6	TACCCAGCCATGATGTGTTTAAC	5	-	553	564	Active	Inactive	5	3
ENSDARG00000011519	ENSDART00000017750	3	6	GTTTACCCAGCCATGATGTGTTTAA	7	-	554	564	Inactive	Inactive	7	9
ENSDARG00000011519	ENSDART00000017750	3	6	GTTTACCCAGCCATGATGTGTTT	5	-	556	564	Inactive	Inactive	7	5
ENSDARG00000011579	ENSDART00000017594	3	2	AAATGCTGCAAATGGCTGGCTTT	5	+	396	642	Active	Inactive	1	4
ENSDARG00000011597	ENSDART00000025971	3	6	ACACACCTCGGGTAGCGTAGTTGAG	7	-	454	3009	Active	Active	6	6
ENSDARG00000011597	ENSDART00000025971	3	6	ACACACCTCGGGTAGCGTAGTTG	5	-	456	3009	Active	Active	6	5
ENSDARG00000011597	ENSDART00000025971	3	6	ACACACACCTCGGGTAGCGTAGTTG	7	-	456	3009	Inactive	Active	5	5
ENSDARG00000011597	ENSDART00000025971	3	7	GCCTCCATCCCACCTCTGGAGGA	5	-	533	3009	Active	Active	9	3
ENSDARG00000011597	ENSDART00000025971	3	8	GGCATCCCAACCATTAGCCTGAGAT	7	-	588	3009	Active	Active	8	5
ENSDARG00000011597	ENSDART00000025971	3	9	AACCACTGCACTGAATTTGTCTTC	6	-	823	3009	Active	Inactive	5	9
ENSDARG00000011597	ENSDART00000025971	3	10	GTTAGCAGAGGGGAGGGGTCTAG	5	-	1052	3009	Inactive	Active	4	0
ENSDARG00000011597	ENSDART00000025971	3	10	GGCCACATCTGAGAGGGACTGAGGG	7	-	1236	3009	Active	Active	9	9
ENSDARG00000011597	ENSDART00000025971	3	15	TGCCAATCCCAGACGGTGCAGAG	5	-	1800	3009	Active	Active	8	8
ENSDARG00000011597	ENSDART00000025971	3	15	GTCACCGGCCCTTCTGGATTAGTCT	7	-	1748	3009	Active	Active	8	7
ENSDARG00000011597	ENSDART00000025971	3	15	GCCGTCTGCCCTTCTGCAGGTGGA	6	-	1830	3009	Active	Active	9	9
ENSDARG00000011597	ENSDART00000025971	3	15	CTCTACTTCGCTCCTCTGCTGAA	5	-	1725	3009	Active	Inactive	9	2
ENSDARG00000011597	ENSDART00000025971	3	15	CTCCTCTGCTGAAAGCTCTGTGTTC	7	-	1713	3009	Active	Inactive	9	9
ENSDARG00000011597	ENSDART00000025971	3	15	CCCGCCGTCTGCCCTTCTGCAGGT	6	-	1833	3009	Active	Active	9	2
ENSDARG00000011597	ENSDART00000025971	3	15	CCCTTCTGCAGGTGGATTTTGCA	5	-	1823	3009	Active	Active	9	8
ENSDARG00000011597	ENSDART00000025971	3	17	AACGGCTCCCTGGCCTGGTTGGGT	6	-	2071	3009	Active	Inactive	8	4
ENSDARG00000011597	ENSDART00000025971	3	17	AACGGCTCCCTGGCCTGGTTGGGTC	7	-	2070	3009	Active	Active	8	3
ENSDARG00000011597	ENSDART00000025971	3	20	TACATCCCCTGTTGAGGAGCTGAT	6	-	2487	3009	Active	Active	8	8
ENSDARG00000011597	ENSDART00000025971	3	20	TTACCATACATCCCCTGTTGAGGA	6	-	2493	3009	Inactive	Inactive	2	1
ENSDARG00000011597	ENSDART00000025971	3	20	TTACCATACATCCCCTGTTGAGGAG	7	-	2492	3009	Inactive	Active	2	8
ENSDARG00000011597	ENSDART00000104349	3	5	ACACACCTCGGGTAGCGTAGTTGAG	7	-	388	2949	Active	Active	6	6
ENSDARG00000011597	ENSDART00000104349	3	5	ACACACCTCGGGTAGCGTAGTTG	5	-	390	2949	Active	Active	6	5
ENSDARG00000011597	ENSDART00000104349	3	5	ACACACACCTCGGGTAGCGTAGTTG	7	-	390	2949	Inactive	Active	5	5
ENSDARG00000011597	ENSDART00000104349	3	7	GCCTCCATCCCACCTCTGGAGGA	5	-	470	2949	Active	Active	9	3
ENSDARG00000011597	ENSDART00000104349	3	8	GGCATCCCAACCATTAGCCTGAGAT	7	-	525	2949	Active	Active	8	5
ENSDARG00000011597	ENSDART00000104349	3	9	AACCACTGCACTGAATTTGTCTTC	6	-	760	2949	Active	Inactive	5	9
ENSDARG00000011597	ENSDART00000104349	3	10	GTTAGCAGAGGGGAGGGGTCTAG	5	-	989	2949	Inactive	Active	4	0
ENSDARG00000011597	ENSDART00000104349	3	10	GGCCACATCTGAGAGGGACTGAGGG	7	-	1173	2949	Active	Active	9	9
ENSDARG00000011597	ENSDART00000104349	3	15	TGCCAATCCCAGACGGTGCAGAG	5	-	1740	2949	Active	Active	8	8
ENSDARG00000011597	ENSDART00000104349	3	15	GTCACCGGCCCTTCTGGATTAGTCT	7	-	1688	2949	Active	Active	8	7
ENSDARG00000011597	ENSDART00000104349	3	15	CCCTTCTGCAGGTGGATTTTGCA	5	-	1763	2949	Active	Active	9	8
ENSDARG00000011597	ENSDART00000104349	3	15	GCCGTCTGCCCTTCTGCAGGTGGA	6	-	1770	2949	Active	Active	9	9
ENSDARG00000011597	ENSDART00000104349	3	15	CTCTACTTCGCTCCTCTGCTGAA	5	-	1665	2949	Active	Inactive	9	2
ENSDARG00000011597	ENSDART00000104349	3	15	CTCCTCTGCTGAAAGCTCTGTGTTC	7	-	1653	2949	Active	Inactive	9	9
ENSDARG00000011597	ENSDART00000104349	3	15	CCCGCCGTCTGCCCTTCTGCAGGT	6	-	1773	2949	Active	Active	9	2
ENSDARG00000011597	ENSDART00000104349	3	17	AACGGCTCCCTGGCCTGGTTGGGT	6	-	2011	2949	Active	Inactive	8	4
ENSDARG00000011597	ENSDART00000104349	3	17	AACGGCTCCCTGGCCTGGTTGGGTC	7	-	2010	2949	Active	Active	8	3
ENSDARG00000011597	ENSDART00000104349	3	20	TTACCATACATCCCCTGTTGAGGAG	7	-	2432	2949	Inactive	Active	2	8
ENSDARG00000011597	ENSDART00000104349	3	20	TTACCATACATCCCCTGTTGAGGA	6	-	2433	2949	Inactive	Inactive	2	1
ENSDARG00000011597	ENSDART00000104349	3	20	TACATCCCCTGTTGAGGAGCTGAT	6	-	2427	2949	Active	Active	8	8
ENSDARG00000011609	ENSDART00000018159	3	1	TGCCTAGGCAAAAACGGGGTGTTC	6	+	208	1713	Active	Inactive	9	5
ENSDARG00000011609	ENSDART00000018159	3	1	TGCAGCTACCGAGAGTGTGAGTAA	6	+	269	1713	Active	Inactive	9	8
ENSDARG00000011609	ENSDART00000018159	3	1	TGCAGCTACCGAGAGTGTGAGTA	5	+	269	1713	Active	Active	9	4
ENSDARG00000011609	ENSDART00000018159	3	1	CTCGTCGCAGGGCTCGGTGGATGTT	7	+	78	1713	Active	Active	6	6
ENSDARG00000011609	ENSDART00000018159	3	1	CTCGTCGCAGGGCTCGGTGGATGT	6	+	78	1713	Active	Inactive	6	0
ENSDARG00000011609	ENSDART00000018159	3	6	CCCTGCTGCTGTTGCTGTTGCCGCC	7	+	1092	1713	Active	Active	9	9
ENSDARG00000011609	ENSDART00000018159	3	6	ACCCCCTGCTGCTGTTGCTGTTGCC	7	+	1089	1713	Active	Active	9	7
ENSDARG00000011609	ENSDART00000018159	3	6	CTCCGCCCACTCCAGCGGCGTTC	5	+	999	1713	Active	Active	6	3
ENSDARG00000011609	ENSDART00000018159	3	6	CCCACCCCCTGCTGCTGTTGCTGTT	7	+	1086	1713	Active	Active	9	0
ENSDARG00000011609	ENSDART00000018159	3	6	CTCTCCGCCCACTCCAGCGGCGTTC	7	+	997	1713	Active	Active	8	3
ENSDARG00000011609	ENSDART00000018159	3	6	GTCCCACCCCCTGCTGCTGTTGCT	6	+	1084	1713	Active	Active	7	5
ENSDARG00000011609	ENSDART00000018159	3	6	TCCCACCCCCTGCTGCTGTTGCT	5	+	1085	1713	Active	Active	8	5
ENSDARG00000011609	ENSDART00000018159	3	7	ACCGTCAAAACTGAGCCGCGGGA	5	+	1342	1713	Active	Active	1	9
ENSDARG00000011609	ENSDART00000018159	3	7	ATCGTCCTCCACGTCTGCGCAGCC	6	+	1266	1713	Active	Active	9	6
ENSDARG00000011609	ENSDART00000018159	3	7	GTCCTCCACGTCTGCGCAGCCGCT	6	+	1269	1713	Active	Active	8	9
ENSDARG00000011609	ENSDART00000018159	3	7	CCCATCACCACGCAGCCGGTGCT	5	+	1177	1713	Active	Active	9	9
ENSDARG00000011609	ENSDART00000018159	3	7	CGCTCACTCAGAACATGAAGCCGGT	7	+	1217	1713	Active	Active	9	9
ENSDARG00000011609	ENSDART00000057040	3	1	TGCAGCTACCGAGAGTGTGAGTAA	6	+	272	1788	Active	Inactive	9	8
ENSDARG00000011609	ENSDART00000057040	3	1	CTCGTCGCAGGGCTCGGTGGATGT	6	+	81	1788	Active	Inactive	6	0
ENSDARG00000011609	ENSDART00000057040	3	1	TGCCTAGGCAAAAACGGGGTGTTC	6	+	211	1788	Active	Inactive	9	5
ENSDARG00000011609	ENSDART00000057040	3	1	CTCGTCGCAGGGCTCGGTGGATGTT	7	+	81	1788	Active	Active	6	6
ENSDARG00000011609	ENSDART00000057040	3	1	TGCAGCTACCGAGAGTGTGAGTA	5	+	272	1788	Active	Active	9	4
ENSDARG00000011609	ENSDART00000057040	3	6	CTCTCCGCCCACTCCAGCGGCGTTC	7	+	1000	1788	Active	Active	8	3
ENSDARG00000011609	ENSDART00000057040	3	6	CTCCGCCCACTCCAGCGGCGTTC	5	+	1002	1788	Active	Active	6	3
ENSDARG00000011609	ENSDART00000057040	3	6	CCCTGCTGCTGTTGCTGTTGCCGCC	7	+	1095	1788	Active	Active	9	9
ENSDARG00000011609	ENSDART00000057040	3	6	CCCACCCCCTGCTGCTGTTGCTGTT	7	+	1089	1788	Active	Active	9	0
ENSDARG00000011609	ENSDART00000057040	3	6	GTCCCACCCCCTGCTGCTGTTGCT	6	+	1087	1788	Active	Active	7	5
ENSDARG00000011609	ENSDART00000057040	3	6	ACCCCCTGCTGCTGTTGCTGTTGCC	7	+	1092	1788	Active	Active	9	7
ENSDARG00000011609	ENSDART00000057040	3	6	TCCCACCCCCTGCTGCTGTTGCT	5	+	1088	1788	Active	Active	8	5
ENSDARG00000011609	ENSDART00000057040	3	7	GTCCTCCACGTCTGCGCAGCCGCT	6	+	1272	1788	Active	Active	8	9
ENSDARG00000011609	ENSDART00000057040	3	7	ACCGTCAAAACTGAGCCGCGGGA	5	+	1345	1788	Active	Active	1	9
ENSDARG00000011609	ENSDART00000057040	3	7	CGCTCACTCAGAACATGAAGCCGGT	7	+	1220	1788	Active	Active	9	9
ENSDARG00000011609	ENSDART00000057040	3	7	CCCATCACCACGCAGCCGGTGCT	5	+	1180	1788	Active	Active	9	9
ENSDARG00000011609	ENSDART00000057040	3	7	ATCGTCCTCCACGTCTGCGCAGCC	6	+	1269	1788	Active	Active	9	6
ENSDARG00000011609	ENSDART00000101542	3	1	TGCCTAGGCAAAAACGGGGTGTTC	6	+	211	1731	Active	Inactive	9	5
ENSDARG00000011609	ENSDART00000101542	3	1	TGCAGCTACCGAGAGTGTGAGTAA	6	+	272	1731	Active	Inactive	9	8
ENSDARG00000011609	ENSDART00000101542	3	1	TGCAGCTACCGAGAGTGTGAGTA	5	+	272	1731	Active	Active	9	4
ENSDARG00000011609	ENSDART00000101542	3	1	CTCGTCGCAGGGCTCGGTGGATGTT	7	+	81	1731	Active	Active	6	6
ENSDARG00000011609	ENSDART00000101542	3	1	CTCGTCGCAGGGCTCGGTGGATGT	6	+	81	1731	Active	Inactive	6	0
ENSDARG00000011609	ENSDART00000101542	3	6	CCCTGCTGCTGTTGCTGTTGCCGCC	7	+	1095	1731	Active	Active	9	9
ENSDARG00000011609	ENSDART00000101542	3	6	ACCCCCTGCTGCTGTTGCTGTTGCC	7	+	1092	1731	Active	Active	9	7
ENSDARG00000011609	ENSDART00000101542	3	6	CTCCGCCCACTCCAGCGGCGTTC	5	+	1002	1731	Active	Active	6	3
ENSDARG00000011609	ENSDART00000101542	3	6	CCCACCCCCTGCTGCTGTTGCTGTT	7	+	1089	1731	Active	Active	9	0
ENSDARG00000011609	ENSDART00000101542	3	6	CTCTCCGCCCACTCCAGCGGCGTTC	7	+	1000	1731	Active	Active	8	3
ENSDARG00000011609	ENSDART00000101542	3	6	GTCCCACCCCCTGCTGCTGTTGCT	6	+	1087	1731	Active	Active	7	5
ENSDARG00000011609	ENSDART00000101542	3	6	TCCCACCCCCTGCTGCTGTTGCT	5	+	1088	1731	Active	Active	8	5
ENSDARG00000011609	ENSDART00000101542	3	7	ACCGTCAAAACTGAGCCGCGGGA	5	+	1345	1731	Active	Active	1	9
ENSDARG00000011609	ENSDART00000101542	3	7	ATCGTCCTCCACGTCTGCGCAGCC	6	+	1269	1731	Active	Active	9	6
ENSDARG00000011609	ENSDART00000101542	3	7	GTCCTCCACGTCTGCGCAGCCGCT	6	+	1272	1731	Active	Active	8	9
ENSDARG00000011609	ENSDART00000101542	3	7	CCCATCACCACGCAGCCGGTGCT	5	+	1180	1731	Active	Active	9	9
ENSDARG00000011609	ENSDART00000101542	3	7	CGCTCACTCAGAACATGAAGCCGGT	7	+	1220	1731	Active	Active	9	9
ENSDARG00000011665	ENSDART00000020741	3	1	TCCTCACTCCAGAGCAGAAGAAGGA	7	+	29	1092	Active	Active	9	9
ENSDARG00000011665	ENSDART00000020741	3	1	GGCAAAGGCATCCTTGCTGCTGAT	6	+	88	1092	Active	Active	7	5
ENSDARG00000011665	ENSDART00000020741	3	1	CACTCCAGAGCAGAAGAAGGAGCT	6	+	33	1092	Active	Active	0	9
ENSDARG00000011665	ENSDART00000020741	3	1	AAAGGCATCCTTGCTGCTGATGAG	6	+	91	1092	Active	Active	2	9
ENSDARG00000011665	ENSDART00000020741	3	5	CTCAAACCCAACATGGTGACTGC	5	+	694	1092	Active	Active	5	6
ENSDARG00000011665	ENSDART00000020741	3	5	TGCTCAAACCCAACATGGTGACTGC	7	+	692	1092	Active	Active	7	6
ENSDARG00000011665	ENSDART00000020741	3	5	GTTCCAATCGTTGAGCCTGAGAT	5	+	559	1092	Active	Active	8	5
ENSDARG00000011665	ENSDART00000020741	3	6	GGCGTCACCTTCCTGTCTGGAGGC	6	+	808	1092	Active	Active	9	4
ENSDARG00000011665	ENSDART00000020741	3	7	AACAACAGCCAGGCCTGTGTTGGAA	7	+	1009	1092	Inactive	Active	3	0
ENSDARG00000011665	ENSDART00000020741	3	7	AACAACAGCCAGGCCTGTGTTGGA	6	+	1009	1092	Inactive	Inactive	3	5
ENSDARG00000011665	ENSDART00000102617	3	1	TCCTCACTCCAGAGCAGAAGAAGGA	7	+	29	1092	Active	Active	9	9
ENSDARG00000011665	ENSDART00000102617	3	1	GGCAAAGGCATCCTTGCTGCTGAT	6	+	88	1092	Active	Active	7	5
ENSDARG00000011665	ENSDART00000102617	3	1	CACTCCAGAGCAGAAGAAGGAGCT	6	+	33	1092	Active	Active	0	9
ENSDARG00000011665	ENSDART00000102617	3	1	AAAGGCATCCTTGCTGCTGATGAG	6	+	91	1092	Active	Active	2	9
ENSDARG00000011665	ENSDART00000102617	3	4	CTCAAACCCAACATGGTGACTGC	5	+	694	1092	Active	Active	5	6
ENSDARG00000011665	ENSDART00000102617	3	4	GTTCCAATCGTTGAGCCTGAGAT	5	+	559	1092	Active	Active	8	5
ENSDARG00000011665	ENSDART00000102617	3	4	TGCTCAAACCCAACATGGTGACTGC	7	+	692	1092	Active	Active	7	6
ENSDARG00000011665	ENSDART00000102617	3	5	GGCGTCACCTTCCTGTCTGGAGGC	6	+	808	1092	Active	Active	9	4
ENSDARG00000011665	ENSDART00000102617	3	6	AACAACAGCCAGGCCTGTGTTGGAA	7	+	1009	1092	Inactive	Active	3	0
ENSDARG00000011665	ENSDART00000102617	3	6	AACAACAGCCAGGCCTGTGTTGGA	6	+	1009	1092	Inactive	Inactive	3	5
ENSDARG00000011727	ENSDART00000015393	3	1	AAATACAGCTGGATTGTTAGAGGTC	7	-	12	603	Inactive	Active	8	3
ENSDARG00000011727	ENSDART00000015393	3	2	AACAAAACAATACTTGCAGTATAG	6	-	91	603	Inactive	Active	9	2
ENSDARG00000011727	ENSDART00000015393	3	2	AAACAAAACAATACTTGCAGTATAG	7	-	91	603	Inactive	Active	9	2
ENSDARG00000011727	ENSDART00000015393	3	5	AACTTCTGCAGTCTTGACGTAGAC	6	-	381	603	Active	Active	9	8
ENSDARG00000011727	ENSDART00000015393	3	7	TTAGTCACAATGTTGAATTGTAG	5	-	511	603	Inactive	Active	8	6
ENSDARG00000011925	ENSDART00000025324	3	1	CACCTCTACCTGAGGACGAGGAG	5	+	92	1512	Active	Active	9	9
ENSDARG00000011925	ENSDART00000025324	3	2	GGCTGCTTCAAACAGGTGAGTGT	5	+	263	1512	Active	Active	9	3
ENSDARG00000011925	ENSDART00000025324	3	7	TTCGGCTTCACGGCAGTGGCCTTT	6	+	799	1512	Active	Inactive	9	3
ENSDARG00000011925	ENSDART00000025324	3	11	CACTTCAGATGTCTCTGCTGCTGTG	7	+	1334	1512	Active	Active	3	8
ENSDARG00000011925	ENSDART00000025324	3	11	ATCAAATTCGTACATGTGGGAGTTT	7	+	1305	1512	Active	Inactive	7	8
ENSDARG00000011925	ENSDART00000025324	3	11	ATCAAATTCGTACATGTGGGAGTT	6	+	1305	1512	Active	Active	7	4
ENSDARG00000011956	ENSDART00000007073	3	1	TTACCAGTCTCACCAGCAGCATTC	6	+	90	753	Active	Active	4	3
ENSDARG00000011956	ENSDART00000007073	3	1	GCATTCGCAATACGACGCGGCCTTC	7	+	165	753	Inactive	Active	3	3
ENSDARG00000011956	ENSDART00000007073	3	1	GCACACCACCATCCAGGAGCTTAC	6	+	241	753	Inactive	Active	0	2
ENSDARG00000011956	ENSDART00000007073	3	1	CTCAAAGTCGGCTTTTCTGGAGTT	6	+	57	753	Active	Inactive	8	6
ENSDARG00000011956	ENSDART00000007073	3	1	CACACCACCATCCAGGAGCTTAC	5	+	242	753	Active	Active	7	2
ENSDARG00000011956	ENSDART00000007073	3	1	ATCAACACAACAGCGCAGTCGGA	5	+	272	753	Inactive	Active	9	9
ENSDARG00000011956	ENSDART00000007073	3	2	AAATACGGCTGAACGGGAAGGGGAA	7	+	350	753	Inactive	Active	8	9
ENSDARG00000011956	ENSDART00000007073	3	3	GCATGCCACCCCTATGGGATGTT	5	+	632	753	Active	Inactive	5	1
ENSDARG00000012160	ENSDART00000005343	3	2	GAAAACCTCTACAGCGAGGTCAAC	6	+	247	1488	Active	Active	0	8
ENSDARG00000012160	ENSDART00000005343	3	2	CCCCTCATCACTCAGGTGGGTCT	5	+	283	1488	Active	Active	9	1
ENSDARG00000012160	ENSDART00000005343	3	3	GACGCCATCGATCTGAATTTGGG	5	+	358	1488	Active	Active	9	9
ENSDARG00000012160	ENSDART00000005343	3	7	GTTCACCACTGCATGGAGGAAAC	5	+	709	1488	Active	Active	1	8
ENSDARG00000012160	ENSDART00000005343	3	9	GCCAAAGCAAAAAATGTAGATGGC	6	+	940	1488	Inactive	Active	5	9
ENSDARG00000012160	ENSDART00000005343	3	9	GGCCAAAGCAAAAAATGTAGATGGC	7	+	939	1488	Active	Active	6	9
ENSDARG00000012160	ENSDART00000005343	3	11	TCCAAACACTGAAAATGGGCAGAA	6	+	1098	1488	Active	Active	4	1
ENSDARG00000012160	ENSDART00000005343	3	11	AACAAAGGCTGTGAGTGTGAAGAG	6	+	1131	1488	Inactive	Active	3	3
ENSDARG00000012192	ENSDART00000013376	3	1	TTCACCCTCAGCCAGGCAGCAGGT	6	+	209	1212	Active	Active	9	9
ENSDARG00000012192	ENSDART00000013376	3	1	CTCTGCGCATCTCTGTTGGCGGG	5	+	62	1212	Active	Active	3	9
ENSDARG00000012192	ENSDART00000013376	3	1	CTCCTCATCTACATGCAGCTTCT	5	+	181	1212	Active	Active	9	7
ENSDARG00000012192	ENSDART00000013376	3	1	CGCTCAGTCCACCAGAGCGGACGGC	7	+	293	1212	Active	Active	9	9
ENSDARG00000012192	ENSDART00000013376	3	1	CACCTAGCAGAGAAAGGCCGGGGCA	7	+	487	1212	Active	Active	2	9
ENSDARG00000012192	ENSDART00000013376	3	2	CTCAACAACAATCCTGAGTGGGTG	6	+	739	1212	Active	Active	1	9
ENSDARG00000012192	ENSDART00000013376	3	3	ATCGCCACCTACATTGTGGCGTTT	6	+	1126	1212	Active	Inactive	5	3
ENSDARG00000012192	ENSDART00000013376	3	3	GCCACCTACATTGTGGCGTTTAC	5	+	1129	1212	Active	Inactive	9	7
ENSDARG00000012192	ENSDART00000013376	3	3	GTTTACCCAAGATGGCCGAATTC	5	+	1146	1212	Inactive	Active	7	1
ENSDARG00000012192	ENSDART00000013376	3	3	ATCGCCACCTACATTGTGGCGTT	5	+	1126	1212	Active	Inactive	5	6
ENSDARG00000012261	ENSDART00000017172	3	1	AGATGCAGAGGACCGGGATGCTGAT	7	+	84	2922	Inactive	Active	6	8
ENSDARG00000012261	ENSDART00000017172	3	3	AGCCCATTATAAAACCTGTGAGGAT	7	+	284	2922	Active	Inactive	9	3
ENSDARG00000012261	ENSDART00000017172	3	5	CCCTACAGACATGTTTTGTAGAC	5	+	431	2922	Active	Inactive	1	8
ENSDARG00000012261	ENSDART00000017172	3	9	AACTGCCCCCTACTGATGCCTAC	5	+	815	2922	Active	Active	7	6
ENSDARG00000012261	ENSDART00000017172	3	9	TGCGCCACATTGTGGATGAGGTC	5	+	845	2922	Active	Active	4	9
ENSDARG00000012261	ENSDART00000017172	3	10	TTCCTCGCAGTACTGCATTTGCT	5	+	942	2922	Active	Active	2	7
ENSDARG00000012261	ENSDART00000017172	3	10	TTCTACAGATGAGTCTCTGATTGT	6	+	888	2922	Inactive	Inactive	7	6
ENSDARG00000012261	ENSDART00000017172	3	11	GTTCGCAAAAAGACTATGGGGAGAC	7	+	1026	2922	Inactive	Active	6	0
ENSDARG00000012261	ENSDART00000017172	3	12	CAACTCCCAGCGCAGCTTTGTTGAG	7	+	1101	2922	Inactive	Inactive	3	7
ENSDARG00000012261	ENSDART00000017172	3	12	CAACTCCCAGCGCAGCTTTGTTG	5	+	1101	2922	Inactive	Inactive	3	6
ENSDARG00000012261	ENSDART00000017172	3	12	AGCAACTCCCAGCGCAGCTTTGTTG	7	+	1099	2922	Active	Inactive	8	6
ENSDARG00000012261	ENSDART00000017172	3	12	AACAGCAACTCCCAGCGCAGCTTTG	7	+	1096	2922	Active	Active	0	6
ENSDARG00000012261	ENSDART00000017172	3	12	CCCAGCGCAGCTTTGTTGAGTTT	5	+	1106	2922	Active	Inactive	7	6
ENSDARG00000012261	ENSDART00000017172	3	13	CGCCTCGTCTGTAACCGCTTTTTTG	7	+	1261	2922	Active	Inactive	9	7
ENSDARG00000012261	ENSDART00000017172	3	13	CTCAACATCAAACCTCTGCTGCG	5	+	1240	2922	Active	Active	8	7
ENSDARG00000012261	ENSDART00000017172	3	13	AACTCAACATCAAACCTCTGCTGCG	7	+	1238	2922	Inactive	Active	8	7
ENSDARG00000012261	ENSDART00000017172	3	14	ACAGGCTTAGTGGACATGTGTGTGC	7	+	1294	2922	Active	Inactive	5	9
ENSDARG00000012261	ENSDART00000017172	3	15	GAAAACTACAGTCTGGAGGACGAG	6	+	1549	2922	Inactive	Active	7	9
ENSDARG00000012261	ENSDART00000017172	3	19	AACTTCTTCTTTGAAGTGTTTTGC	6	+	2019	2922	Active	Inactive	9	5
ENSDARG00000012261	ENSDART00000017172	3	19	AACTTCTTCTTTGAAGTGTTTTGCT	7	+	2019	2922	Active	Inactive	9	7
ENSDARG00000012261	ENSDART00000017172	3	20	AAAATCACCATGATTGCTGAGCC	5	+	2065	2922	Inactive	Active	6	3
ENSDARG00000012261	ENSDART00000017172	3	21	GACCCAACATCTTAGTAGACGAC	5	+	2237	2922	Inactive	Active	6	9
ENSDARG00000012261	ENSDART00000017172	3	23	AGCCGCTGCACAGAGGAGGAGGAC	6	+	2411	2922	Active	Active	9	9
ENSDARG00000012261	ENSDART00000017172	3	23	AGCCGCTGCACAGAGGAGGAGGA	5	+	2411	2922	Active	Active	9	9
ENSDARG00000012261	ENSDART00000017172	3	23	CCCTACAGCTCGCAGAGTTGTCTAC	7	+	2442	2922	Active	Inactive	8	8
ENSDARG00000012261	ENSDART00000017172	3	23	CCCTACAGCTCGCAGAGTTGTCT	5	+	2442	2922	Active	Active	8	5
ENSDARG00000012405	ENSDART00000009393	3	1	CTCAGCGCAACGGTGCTTTTGGC	5	+	46	4341	Active	Active	2	4
ENSDARG00000012405	ENSDART00000009393	3	2	TGCCCCGTCTGCCCAGACGACGGT	6	+	262	4341	Active	Active	9	9
ENSDARG00000012405	ENSDART00000009393	3	2	AGCGGCACCGTAATGTGCGACGAA	6	+	181	4341	Active	Active	9	2
ENSDARG00000012405	ENSDART00000009393	3	6	CTCCTCAGATGTCTGGTGGCTTTG	6	+	443	4341	Active	Active	5	1
ENSDARG00000012405	ENSDART00000009393	3	6	CTCCTCAGATGTCTGGTGGCTTT	5	+	443	4341	Active	Inactive	5	6
ENSDARG00000012405	ENSDART00000009393	3	48	CACCCAGACTGGAAGAGCGGTATGT	7	+	3754	4341	Active	Inactive	6	0
ENSDARG00000012405	ENSDART00000009393	3	49	AAACACGTCTGGTTCGGAGAGGCC	6	+	3922	4341	Inactive	Active	2	9
ENSDARG00000012405	ENSDART00000009393	3	51	ACAGTCGCACACCGGTGCATGGGGC	7	+	4203	4341	Inactive	Active	4	9
ENSDARG00000012405	ENSDART00000009393	3	51	GACATCGCCCCTATGGACGTTGGT	6	+	4279	4341	Active	Active	7	9
ENSDARG00000012405	ENSDART00000079026	3	1	CTCAGCGCAACGGTGCTTTTGGC	5	+	46	660	Active	Active	2	4
ENSDARG00000012405	ENSDART00000079026	3	2	AGCGGCACCGTAATGTGCGACGAA	6	+	181	660	Active	Active	9	2
ENSDARG00000012405	ENSDART00000079026	3	2	TGCCCCGTCTGCCCAGACGACGGT	6	+	262	660	Active	Active	9	9
ENSDARG00000012405	ENSDART00000079026	3	6	CTCCTCAGATGTCTGGTGGCTTTG	6	+	443	660	Active	Active	5	1
ENSDARG00000012405	ENSDART00000079026	3	6	CTCCTCAGATGTCTGGTGGCTTT	5	+	443	660	Active	Inactive	5	6
ENSDARG00000012539	ENSDART00000019098	3	4	TCCACCTGCCTGTTTTAGAAGAG	5	-	423	834	Active	Active	9	6
ENSDARG00000012539	ENSDART00000019098	3	4	CACCACAAATGGTTCTCTGTTGAA	6	-	394	834	Inactive	Inactive	7	7
ENSDARG00000012539	ENSDART00000019098	3	5	TCCTGCACAGCCACTTCTGGGGAT	6	-	471	834	Active	Inactive	2	3
ENSDARG00000012539	ENSDART00000019098	3	5	CACAGCCACTTCTGGGGATGTGTGT	7	-	465	834	Active	Active	8	2
ENSDARG00000012539	ENSDART00000019098	3	5	AGCCACTTCTGGGGATGTGTGTTG	6	-	463	834	Active	Inactive	9	9
ENSDARG00000012539	ENSDART00000019098	3	6	GAAGTCTCCCAAAAGCATGATGT	5	-	551	834	Active	Active	5	4
ENSDARG00000012881	ENSDART00000020253	3	2	TTCCACACACATACCTGCGCTTGC	6	-	302	2436	Inactive	Inactive	7	5
ENSDARG00000012881	ENSDART00000020253	3	3	CGCCACCACTGGTTTCTGTAGGT	5	-	386	2436	Active	Inactive	9	5
ENSDARG00000012881	ENSDART00000020253	3	3	ATCACCACCGAATCCCGCAGACGTG	7	-	413	2436	Active	Active	2	9
ENSDARG00000012881	ENSDART00000020253	3	3	AACGCCACCACTGGTTTCTGTAGGT	7	-	386	2436	Active	Inactive	3	5
ENSDARG00000012881	ENSDART00000020253	3	4	AGCATCTTCTTCTGGAAGTTGAT	5	-	688	2436	Active	Active	9	8
ENSDARG00000012881	ENSDART00000020253	3	5	TCCTCCAAAGGTGATCGCAGGAGAA	7	-	933	2436	Inactive	Active	0	9
ENSDARG00000012881	ENSDART00000020253	3	6	ACACCCTGCACGCAGGTGGAGAC	5	-	1006	2436	Active	Active	7	6
ENSDARG00000012881	ENSDART00000020253	3	9	ATCCACAGCAATCATGAAGAAGAT	6	-	1597	2436	Active	Active	0	9
ENSDARG00000012881	ENSDART00000020253	3	9	CAACCATCCGACGGATCTGGTGGT	6	-	1550	2436	Active	Active	3	0
ENSDARG00000012881	ENSDART00000020253	3	10	AAACCAGCCTCTGGCAGAAGTGTTG	7	-	1680	2436	Inactive	Active	6	7
ENSDARG00000012881	ENSDART00000020253	3	10	ACCAGCCTCTGGCAGAAGTGTTG	5	-	1680	2436	Active	Active	9	7
ENSDARG00000012881	ENSDART00000029386	3	7	GTCTGCAGCTCAAGGTCTGCTGAA	6	-	567	2715	Active	Inactive	7	2
ENSDARG00000012881	ENSDART00000029386	3	9	ATCACCACCGAATCCCGCAGACGTG	7	-	692	2715	Active	Active	2	9
ENSDARG00000012881	ENSDART00000029386	3	9	AACGCCACCACTGGTTTCTGTAGGT	7	-	665	2715	Active	Inactive	3	5
ENSDARG00000012881	ENSDART00000029386	3	9	CGCCACCACTGGTTTCTGTAGGT	5	-	665	2715	Active	Inactive	9	5
ENSDARG00000012881	ENSDART00000029386	3	10	AGCATCTTCTTCTGGAAGTTGAT	5	-	967	2715	Active	Active	9	8
ENSDARG00000012881	ENSDART00000029386	3	11	TCCTCCAAAGGTGATCGCAGGAGAA	7	-	1212	2715	Inactive	Active	0	9
ENSDARG00000012881	ENSDART00000029386	3	12	ACACCCTGCACGCAGGTGGAGAC	5	-	1285	2715	Active	Active	7	6
ENSDARG00000012881	ENSDART00000029386	3	15	ATCCACAGCAATCATGAAGAAGAT	6	-	1876	2715	Active	Active	0	9
ENSDARG00000012881	ENSDART00000029386	3	15	CAACCATCCGACGGATCTGGTGGT	6	-	1829	2715	Active	Active	3	0
ENSDARG00000012881	ENSDART00000029386	3	16	ACCAGCCTCTGGCAGAAGTGTTG	5	-	1959	2715	Active	Active	9	7
ENSDARG00000012881	ENSDART00000029386	3	16	AAACCAGCCTCTGGCAGAAGTGTTG	7	-	1959	2715	Inactive	Active	6	7
ENSDARG00000012881	ENSDART00000104077	3	3	AGCATCTTCTTCTGGAAGTTGAT	5	-	253	1200	Active	Active	9	8
ENSDARG00000012881	ENSDART00000104077	3	4	TCCTCCAAAGGTGATCGCAGGAGAA	7	-	498	1200	Inactive	Active	0	9
ENSDARG00000012881	ENSDART00000104077	3	5	ACACCCTGCACGCAGGTGGAGAC	5	-	571	1200	Active	Active	7	6
ENSDARG00000012881	ENSDART00000104077	3	8	ATCCACAGCAATCATGAAGAAGAT	6	-	1162	1200	Active	Active	0	9
ENSDARG00000012881	ENSDART00000104077	3	8	CAACCATCCGACGGATCTGGTGGT	6	-	1115	1200	Active	Active	3	0
ENSDARG00000012881	ENSDART00000104081	3	2	TTCCACACACATACCTGCGCTTGC	6	-	299	2661	Inactive	Inactive	7	5
ENSDARG00000012881	ENSDART00000104081	3	8	TTCCAAAAATTTACAAGATTTTTGT	7	-	528	2661	Inactive	Inactive	9	2
ENSDARG00000012881	ENSDART00000104081	3	9	AACGCCACCACTGGTTTCTGTAGGT	7	-	614	2661	Active	Inactive	3	5
ENSDARG00000012881	ENSDART00000104081	3	9	CGCCACCACTGGTTTCTGTAGGT	5	-	614	2661	Active	Inactive	9	5
ENSDARG00000012881	ENSDART00000104081	3	9	ATCACCACCGAATCCCGCAGACGTG	7	-	641	2661	Active	Active	2	9
ENSDARG00000012881	ENSDART00000104081	3	10	AGCATCTTCTTCTGGAAGTTGAT	5	-	916	2661	Active	Active	9	8
ENSDARG00000012881	ENSDART00000104081	3	11	TCCTCCAAAGGTGATCGCAGGAGAA	7	-	1161	2661	Inactive	Active	0	9
ENSDARG00000012881	ENSDART00000104081	3	12	ACACCCTGCACGCAGGTGGAGAC	5	-	1234	2661	Active	Active	7	6
ENSDARG00000012881	ENSDART00000104081	3	15	CAACCATCCGACGGATCTGGTGGT	6	-	1778	2661	Active	Active	3	0
ENSDARG00000012881	ENSDART00000104081	3	15	ATCCACAGCAATCATGAAGAAGAT	6	-	1825	2661	Active	Active	0	9
ENSDARG00000012881	ENSDART00000104081	3	16	ACCAGCCTCTGGCAGAAGTGTTG	5	-	1908	2661	Active	Active	9	7
ENSDARG00000012881	ENSDART00000104081	3	16	AAACCAGCCTCTGGCAGAAGTGTTG	7	-	1908	2661	Inactive	Active	6	7
ENSDARG00000013057	ENSDART00000025449	3	1	TGCTTCATCGGAGACCGAGGAGGCG	7	+	429	825	Active	Active	9	9
ENSDARG00000013057	ENSDART00000025449	3	1	CGCGTCTCCGGAGCCGCTGCCTTG	6	+	288	825	Active	Active	9	3
ENSDARG00000013057	ENSDART00000025449	3	1	CAAAGCACCACCACTGCGGGTAA	5	+	361	825	Inactive	Inactive	1	8
ENSDARG00000013057	ENSDART00000025449	3	1	ACCAAAGCACCACCACTGCGGGTAA	7	+	359	825	Inactive	Inactive	7	8
ENSDARG00000013057	ENSDART00000025449	3	1	AACCTCCACTACCTCGGCGACGTC	6	+	510	825	Active	Active	7	8
ENSDARG00000013057	ENSDART00000025449	3	2	AGATACCTCACCCGAAGAAGGAGGA	7	+	676	825	Active	Active	6	9
ENSDARG00000013057	ENSDART00000025449	3	2	ACCTCACCCGAAGAAGGAGGATAG	6	+	680	825	Active	Active	8	6
ENSDARG00000013057	ENSDART00000025449	3	2	TACCTCACCCGAAGAAGGAGGATAG	7	+	679	825	Active	Active	7	6
ENSDARG00000013161	ENSDART00000013816	3	2	GTCCTCAAAGGACTTGGCATTGTTG	7	-	261	561	Inactive	Inactive	2	1
ENSDARG00000013161	ENSDART00000013816	3	3	TGCACCCACCTGACGCGTCTTGGCC	7	-	444	561	Active	Active	9	6
ENSDARG00000013161	ENSDART00000013816	3	3	GCACCCACCTGACGCGTCTTGGCC	6	-	444	561	Active	Active	3	6
ENSDARG00000013161	ENSDART00000013816	3	4	TGCAACGTCTCTGTGTGTGCTTTT	6	-	539	561	Active	Inactive	9	9
ENSDARG00000013161	ENSDART00000013816	3	4	CTCTTCTTATTGCTGCGGTTGGTCT	7	-	512	561	Active	Inactive	9	1
ENSDARG00000013161	ENSDART00000013816	3	4	CTCTTCTTATTGCTGCGGTTGGT	5	-	514	561	Active	Active	9	7
ENSDARG00000013252	ENSDART00000005051	3	3	GACATCCGCCAGGCAGCGTTTGGT	6	+	219	1770	Active	Active	9	6
ENSDARG00000013252	ENSDART00000005051	3	6	GCAGGCATCTACTTTCTGGGTAC	5	+	859	1770	Active	Inactive	8	8
ENSDARG00000013252	ENSDART00000005051	3	8	CTCTGCTTCTGCCCGTGGTTGTG	5	+	926	1770	Active	Active	9	4
ENSDARG00000013252	ENSDART00000005051	3	8	TGCTTCTGCCCGTGGTTGTGTCGCT	7	+	929	1770	Active	Inactive	9	4
ENSDARG00000013252	ENSDART00000005051	3	14	GAACTCTTCTACTATCTGATTAG	5	+	1666	1770	Active	Inactive	8	6
ENSDARG00000013252	ENSDART00000005051	3	14	GCAGCCCTCAGATCAGTGTGGGCC	6	+	1530	1770	Active	Active	9	9
ENSDARG00000013298	ENSDART00000061964	3	2	GCACAAGACTGAATGAAGCAGAG	5	+	104	699	Inactive	Active	5	9
ENSDARG00000013298	ENSDART00000061964	3	3	CTACCCAGCCAAAATGCGAATAC	5	+	609	699	Active	Inactive	3	7
ENSDARG00000013298	ENSDART00000061964	3	3	CCCTACCCAGCCAAAATGCGAATAC	7	+	607	699	Active	Inactive	4	7
ENSDARG00000013307	ENSDART00000018975	3	2	GCCAGCCTCTTCTGAAGTCTGAGCA	7	-	17	588	Active	Active	9	8
ENSDARG00000013307	ENSDART00000018975	3	2	TGCCACAGCGCAAGACGCTGGAGGC	7	-	40	588	Active	Active	8	9
ENSDARG00000013307	ENSDART00000018975	3	3	TTCACCAACTTACGAATTTGTTGGC	7	-	122	588	Active	Inactive	3	6
ENSDARG00000013307	ENSDART00000018975	3	3	TGCGGCATCGAGCACGGGAGTGAAC	7	-	178	588	Active	Active	9	5
ENSDARG00000013307	ENSDART00000018975	3	3	TCCTTCACCAACTTACGAATTTGTT	7	-	125	588	Active	Active	9	6
ENSDARG00000013307	ENSDART00000018975	3	5	GCCCTCAGATACAGGCTGTGGTA	5	-	367	588	Active	Active	7	1
ENSDARG00000013460	ENSDART00000021634	3	2	TTCATCACCAGCACTGGTTTGAGTT	7	-	929	1713	Active	Inactive	7	3
ENSDARG00000013460	ENSDART00000021634	3	2	TTCATCACCAGCACTGGTTTGAG	5	-	931	1713	Active	Inactive	7	5
ENSDARG00000013460	ENSDART00000021634	3	2	GGCGGCCACACAACTCTTGAGTC	5	-	254	1713	Active	Inactive	9	6
ENSDARG00000013460	ENSDART00000021634	3	2	GCCCACAAAAACAAAGTGGTGTGC	6	-	652	1713	Inactive	Inactive	5	0
ENSDARG00000013460	ENSDART00000021634	3	2	GCAGTCATCCATGTCCGGTGCTTTC	7	-	984	1713	Active	Inactive	9	5
ENSDARG00000013460	ENSDART00000021634	3	2	GCACTCTTCAGCAGGTAGACGAG	5	-	959	1713	Active	Active	9	9
ENSDARG00000013460	ENSDART00000021634	3	2	CCCGTCACCTCACAGAGGAAGCT	5	-	685	1713	Active	Active	9	9
ENSDARG00000013460	ENSDART00000021634	3	2	CACGCCGCACACTGGAAGTGGCA	5	-	1632	1713	Active	Active	2	9
ENSDARG00000013460	ENSDART00000021634	3	2	CACAAAGTCACTCTTGCAGAAGCT	6	-	1363	1713	Active	Active	7	9
ENSDARG00000013460	ENSDART00000021634	3	2	CACAAAAACAAAGTGGTGTGCTGGT	7	-	648	1713	Inactive	Inactive	3	0
ENSDARG00000013460	ENSDART00000021634	3	2	ATCACCAGCACTGGTTTGAGTTG	5	-	928	1713	Active	Inactive	4	8
ENSDARG00000013460	ENSDART00000021634	3	2	ACCATCTTCTGCCGGGGTTTGCA	5	-	1336	1713	Active	Active	9	7
ENSDARG00000013460	ENSDART00000021634	3	2	ACACGCCGCACACTGGAAGTGGCA	6	-	1632	1713	Active	Active	7	9
ENSDARG00000013460	ENSDART00000021634	3	2	AAAAACAAAGTGGTGTGCTGGTTTG	7	-	645	1713	Inactive	Inactive	9	0
ENSDARG00000013533	ENSDART00000012470	3	1	AGACCCCTCGTTCCAGCATGAGTC	6	+	135	738	Active	Active	9	8
ENSDARG00000013533	ENSDART00000012470	3	2	AGCGGCTGCCCGACATTGTGCAGCA	7	+	688	738	Active	Active	9	4
ENSDARG00000013533	ENSDART00000012470	3	2	AGAACCGGCGCATGAAGTGGAAGAA	7	+	608	738	Active	Active	4	8
ENSDARG00000013533	ENSDART00000012470	3	2	ACCGGCGCATGAAGTGGAAGAAGGA	7	+	611	738	Active	Active	4	9
ENSDARG00000013533	ENSDART00000012470	3	2	AACGACAAATTAAGATTTGGTTTC	6	+	584	738	Inactive	Inactive	9	9
ENSDARG00000013552	ENSDART00000041559	3	3	GCCCGCAGACGACCTTTTAGGCC	5	-	679	1167	Active	Active	5	2
ENSDARG00000013552	ENSDART00000041559	3	3	CCCTGCGACGCACAAAGTAGTGGCC	7	-	409	1167	Active	Active	9	8
ENSDARG00000013552	ENSDART00000041559	3	4	GTTCCATACCGTATGCAGTGGCA	5	-	801	1167	Active	Active	6	9
ENSDARG00000013552	ENSDART00000041559	3	4	GGCTTCCTCTGAAACGAGGGAGCC	6	-	902	1167	Active	Active	9	9
ENSDARG00000013552	ENSDART00000041559	3	4	GCCCAAAAACGATCGCTGTTGCT	5	-	882	1167	Inactive	Active	7	5
ENSDARG00000013552	ENSDART00000041559	3	4	CCCAAAAACGATCGCTGTTGCTGGT	7	-	879	1167	Active	Active	4	6
ENSDARG00000013552	ENSDART00000041559	3	4	AGCCCAAAAACGATCGCTGTTGCT	6	-	882	1167	Inactive	Active	3	5
ENSDARG00000013552	ENSDART00000041559	3	4	ACCAGCAGAACTAGGAAGCTTGT	5	-	997	1167	Active	Active	1	9
ENSDARG00000013552	ENSDART00000074436	3	3	GTTCCATACCGTATGCAGTGGCA	5	-	813	1386	Active	Active	6	9
ENSDARG00000013552	ENSDART00000074436	3	3	GGCTTCCTCTGAAACGAGGGAGCC	6	-	914	1386	Active	Active	9	9
ENSDARG00000013552	ENSDART00000074436	3	3	GCCCGCAGACGACCTTTTAGGCC	5	-	646	1386	Active	Active	5	2
ENSDARG00000013552	ENSDART00000074436	3	3	GCCCAAAAACGATCGCTGTTGCT	5	-	894	1386	Inactive	Active	7	5
ENSDARG00000013552	ENSDART00000074436	3	3	CCCTGCGACGCACAAAGTAGTGGCC	7	-	376	1386	Active	Active	9	8
ENSDARG00000013552	ENSDART00000074436	3	3	CCCAAAAACGATCGCTGTTGCTGGT	7	-	891	1386	Active	Active	4	6
ENSDARG00000013552	ENSDART00000074436	3	3	AGCCCAAAAACGATCGCTGTTGCT	6	-	894	1386	Inactive	Active	3	5
ENSDARG00000013552	ENSDART00000074436	3	3	ACCAGCAGAACTAGGAAGCTTGT	5	-	1009	1386	Active	Active	1	9
ENSDARG00000013570	ENSDART00000057846	3	1	TGCGTCAGACTCTCCGCTGTGTGT	6	+	221	1635	Active	Inactive	7	4
ENSDARG00000013570	ENSDART00000057846	3	1	CTCCACAGAGACATTTCTGGAGGC	6	+	543	1635	Inactive	Active	3	4
ENSDARG00000013570	ENSDART00000057846	3	1	GTTTCAGACTGTGAGAGGCTGAA	5	+	22	1635	Active	Active	1	9
ENSDARG00000013570	ENSDART00000057846	3	2	TTCATCATCGTGCTCAGTATAGGAC	7	+	925	1635	Active	Active	9	8
ENSDARG00000013570	ENSDART00000057846	3	2	TTCAACAACGGTATGAAGATGAA	5	+	1610	1635	Inactive	Active	3	9
ENSDARG00000013570	ENSDART00000057846	3	2	AGAAACAGAAGAAAAGATGAAGAA	6	+	1311	1635	Inactive	Active	9	9
ENSDARG00000013570	ENSDART00000057846	3	2	ACAATCTTAGGAAGAGAAGCATTT	6	+	721	1635	Active	Active	5	6
ENSDARG00000013570	ENSDART00000057846	3	2	AAAGACAAAATGATGATGGTGAT	5	+	1348	1635	Inactive	Active	9	8
ENSDARG00000013570	ENSDART00000064958	3	1	TTCATCATCGTGCTCAGTATAGGAC	7	+	274	729	Active	Active	9	8
ENSDARG00000013570	ENSDART00000064958	3	1	ACAATCTTAGGAAGAGAAGCATTT	6	+	70	729	Active	Active	5	6
ENSDARG00000013570	ENSDART00000064958	3	2	AGAAACAGAAGAAAAGATGAAGAA	6	+	624	729	Inactive	Active	9	9
ENSDARG00000013570	ENSDART00000064958	3	2	AAAGACAAAATGATGATGGTGAT	5	+	661	729	Inactive	Active	9	8
ENSDARG00000013570	ENSDART00000101642	3	1	ACAATCTTAGGAAGAGAAGCATTT	6	+	97	756	Active	Active	5	6
ENSDARG00000013570	ENSDART00000101642	3	1	TTCATCATCGTGCTCAGTATAGGAC	7	+	301	756	Active	Active	9	8
ENSDARG00000013839	ENSDART00000020017	3	2	GCAACCTGCAAACCTGGATGCAGCC	7	+	236	1419	Active	Active	7	9
ENSDARG00000013839	ENSDART00000020017	3	3	TTAGGCAACAAAGCTGGATGACTGC	7	+	279	1419	Inactive	Active	4	9
ENSDARG00000013839	ENSDART00000020017	3	6	GAAAGCTGCTGCCAAGAGGCTGGT	6	+	684	1419	Active	Active	3	9
ENSDARG00000013839	ENSDART00000020017	3	6	GAAAGCCCCGATTATGGCCGTATTG	7	+	841	1419	Inactive	Inactive	0	3
ENSDARG00000013839	ENSDART00000020017	3	6	AGCTGCTGCCAAGAGGCTGGTGTG	6	+	687	1419	Active	Active	9	8
ENSDARG00000013839	ENSDART00000020017	3	6	AGCTGCTGCCAAGAGGCTGGTGT	5	+	687	1419	Active	Active	9	0
ENSDARG00000013839	ENSDART00000020017	3	7	CTCTACGCCTTTTCTGATGAGTCT	6	+	1105	1419	Active	Active	6	8
ENSDARG00000013839	ENSDART00000020017	3	7	GCACTCTACGCCTTTTCTGATGAG	6	+	1102	1419	Active	Active	8	3
ENSDARG00000013839	ENSDART00000020017	3	7	AGCTCCCACTGTGATCGTGGATGTA	7	+	963	1419	Active	Active	9	7
ENSDARG00000013997	ENSDART00000014182	3	7	TCCAGCGCAGCTCTCTGCTTTTGGT	7	-	535	876	Active	Active	4	1
ENSDARG00000013997	ENSDART00000014182	3	7	GTCTTCATCTGGAAGGGTGAAGGC	6	-	580	876	Active	Active	9	9
ENSDARG00000013997	ENSDART00000014182	3	8	TGCCACCACAGGGGAGTTGTAGTT	6	-	694	876	Active	Inactive	8	5
ENSDARG00000013997	ENSDART00000014182	3	8	TACTTCCACTGTGTGATGCGGCC	5	-	814	876	Active	Active	8	9
ENSDARG00000013997	ENSDART00000014182	3	8	GCCACCACAGGGGAGTTGTAGTT	5	-	694	876	Active	Inactive	1	5
ENSDARG00000013997	ENSDART00000014182	3	8	GACTGCCACCACAGGGGAGTTGTAG	7	-	696	876	Active	Active	7	4
ENSDARG00000013997	ENSDART00000014182	3	8	GACTGCCACCACAGGGGAGTTGTA	6	-	697	876	Active	Active	7	3
ENSDARG00000013997	ENSDART00000014182	3	8	AACAGCAACATTGGTGTGTGGGAC	6	-	751	876	Active	Active	0	6
ENSDARG00000013997	ENSDART00000014182	3	8	AACAGCAACATTGGTGTGTGGGA	5	-	752	876	Active	Inactive	0	3
ENSDARG00000014123	ENSDART00000016780	3	1	GGCGTCCACGTTTAGGCTGGTAA	5	-	95	1731	Active	Inactive	9	3
ENSDARG00000014123	ENSDART00000016780	3	6	AGCGCCACCAATCATGTTGGGCA	5	-	740	1731	Active	Active	8	1
ENSDARG00000014123	ENSDART00000016780	3	7	AAATGCTTCACTCCAGCAGTTTTG	6	-	864	1731	Active	Inactive	6	0
ENSDARG00000014123	ENSDART00000016780	3	7	CTAGACTCCAGTTCACTGTTGGGTC	7	-	913	1731	Active	Inactive	1	6
ENSDARG00000014123	ENSDART00000016780	3	10	GGCATCATCACAAGTTGCTGAGCT	6	-	1227	1731	Active	Active	9	0
ENSDARG00000014123	ENSDART00000016780	3	11	CTCAGCACCTCCACAGTGTGCTGCA	7	-	1253	1731	Active	Active	8	3
ENSDARG00000014123	ENSDART00000016780	3	12	CACTTCTTCAATGCAGGTGTGGAT	6	-	1489	1731	Active	Inactive	9	1
ENSDARG00000014123	ENSDART00000016780	3	13	CTCACCTTCATCTCGTAAGGTGAA	6	-	1672	1731	Active	Active	9	7
ENSDARG00000014123	ENSDART00000016780	3	13	ACCTTCATCTCGTAAGGTGAAGCG	6	-	1669	1731	Active	Active	9	9
ENSDARG00000014134	ENSDART00000018726	3	5	CTCATCTACCGAGATCTGAAGCC	5	+	496	1053	Active	Active	9	7
ENSDARG00000014134	ENSDART00000018726	3	7	GTTACCCGCCATTCTTTGCTGAC	5	+	713	1053	Active	Inactive	7	5
ENSDARG00000014134	ENSDART00000018726	3	8	ACCTGCTGCAGGTCGATCTGACGAA	7	+	824	1053	Active	Active	9	1
ENSDARG00000014134	ENSDART00000018726	3	9	AACTTCGACGACTACGACGAGGAA	6	+	988	1053	Active	Active	5	9
ENSDARG00000014134	ENSDART00000018726	3	9	GACACCAGCAACTTCGACGACTAC	6	+	979	1053	Active	Active	5	8
ENSDARG00000014134	ENSDART00000018726	3	9	TTCGACGACTACGACGAGGAAGAA	6	+	991	1053	Active	Active	2	9
ENSDARG00000014147	ENSDART00000019803	3	1	ATCCTCATCCCTCCTGGCCGTGGAA	7	-	174	804	Active	Active	9	5
ENSDARG00000014147	ENSDART00000019803	3	1	TCCTCATCCCTCCTGGCCGTGGAA	6	-	174	804	Active	Active	9	5
ENSDARG00000014147	ENSDART00000019803	3	2	CACAGCAAAGTTGGCGAATTGTAG	6	-	758	804	Inactive	Active	3	6
ENSDARG00000014147	ENSDART00000020575	3	1	TCCTCATCCCTCCTGGCCGTGGAA	6	-	174	2436	Active	Active	9	5
ENSDARG00000014147	ENSDART00000020575	3	1	TGCTTCCACAGCACGAAGAGGTG	5	-	791	2436	Active	Active	9	9
ENSDARG00000014147	ENSDART00000020575	3	1	ATCCTCATCCCTCCTGGCCGTGGAA	7	-	174	2436	Active	Active	9	5
ENSDARG00000014147	ENSDART00000020575	3	1	TTCCACAGCACGAAGAGGTGGTG	5	-	788	2436	Active	Active	2	9
ENSDARG00000014147	ENSDART00000020575	3	1	TTCCACAGCACGAAGAGGTGGTGAC	7	-	786	2436	Active	Active	2	5
ENSDARG00000014147	ENSDART00000020575	3	3	TTCATCCTCATGTTGCGCTGCATCT	7	-	1022	2436	Active	Active	9	3
ENSDARG00000014147	ENSDART00000020575	3	3	TACTTCCCAGCTTGTAAGGAGGA	5	-	981	2436	Active	Active	1	9
ENSDARG00000014147	ENSDART00000020575	3	4	ACCGACCTCCTGAATCTGTTGAA	5	-	1199	2436	Active	Inactive	9	7
ENSDARG00000014147	ENSDART00000020575	3	4	GTCATCTCCTTAGGTGGCCGCCGCG	7	-	1079	2436	Active	Active	9	9
ENSDARG00000014147	ENSDART00000020575	3	5	TTAGGCCCAGCATGGTGATGGATGT	7	-	1523	2436	Inactive	Active	6	6
ENSDARG00000014147	ENSDART00000020575	3	5	TCCGGCTGCGAATGTAAGGAGCA	5	-	1623	2436	Active	Active	9	9
ENSDARG00000014147	ENSDART00000020575	3	5	TGCCCAGACTCCGGCTGCGAATGT	6	-	1631	2436	Active	Inactive	8	5
ENSDARG00000014147	ENSDART00000020575	3	5	AGCAAAGGCAGAGAATGGGACGCA	6	-	1254	2436	Active	Active	5	8
ENSDARG00000014147	ENSDART00000020575	3	5	GACCTCCCCGAGGCAGGGGACGCT	6	-	1406	2436	Active	Active	9	9
ENSDARG00000014147	ENSDART00000020575	3	6	TTACAAACCTGTGGGGCTTGTGC	5	-	1845	2436	Inactive	Inactive	8	3
ENSDARG00000014147	ENSDART00000020575	3	7	TGCGACTTCTTTACATTTTGAGTGC	7	-	1859	2436	Active	Inactive	9	6
ENSDARG00000014147	ENSDART00000020575	3	7	TGCGACTTCTTTACATTTTGAGTG	6	-	1860	2436	Active	Inactive	9	6
ENSDARG00000014147	ENSDART00000020575	3	7	CGCCACCTCCCCAGGTGTGCGTGC	6	-	1901	2436	Active	Inactive	9	6
ENSDARG00000014147	ENSDART00000020575	3	7	GCCACCTCCCCAGGTGTGCGTGC	5	-	1901	2436	Active	Inactive	9	6
ENSDARG00000014147	ENSDART00000020575	3	7	AACTTCCTCCAGGCGTCTGCGGGC	6	-	2029	2436	Active	Active	9	5
ENSDARG00000014147	ENSDART00000020575	3	9	ATCATCCGCCGATATGGGATTTC	5	-	2236	2436	Active	Inactive	8	7
ENSDARG00000014147	ENSDART00000074371	3	1	ATCCTCATCCCTCCTGGCCGTGGAA	7	-	174	2436	Active	Active	9	5
ENSDARG00000014147	ENSDART00000074371	3	1	TCCTCATCCCTCCTGGCCGTGGAA	6	-	174	2436	Active	Active	9	5
ENSDARG00000014147	ENSDART00000074371	3	1	TGCTTCCACAGCACGAAGAGGTG	5	-	791	2436	Active	Active	9	9
ENSDARG00000014147	ENSDART00000074371	3	1	TTCCACAGCACGAAGAGGTGGTG	5	-	788	2436	Active	Active	2	9
ENSDARG00000014147	ENSDART00000074371	3	1	TTCCACAGCACGAAGAGGTGGTGAC	7	-	786	2436	Active	Active	2	5
ENSDARG00000014147	ENSDART00000074371	3	3	TACTTCCCAGCTTGTAAGGAGGA	5	-	981	2436	Active	Active	1	9
ENSDARG00000014147	ENSDART00000074371	3	3	TTCATCCTCATGTTGCGCTGCATCT	7	-	1022	2436	Active	Active	9	3
ENSDARG00000014147	ENSDART00000074371	3	4	GTCATCTCCTTAGGTGGCCGCCGCG	7	-	1079	2436	Active	Active	9	9
ENSDARG00000014147	ENSDART00000074371	3	4	ACCGACCTCCTGAATCTGTTGAA	5	-	1199	2436	Active	Inactive	9	7
ENSDARG00000014147	ENSDART00000074371	3	5	TTAGGCCCAGCATGGTGATGGATGT	7	-	1523	2436	Inactive	Active	6	6
ENSDARG00000014147	ENSDART00000074371	3	5	AGCAAAGGCAGAGAATGGGACGCA	6	-	1254	2436	Active	Active	5	8
ENSDARG00000014147	ENSDART00000074371	3	5	TGCCCAGACTCCGGCTGCGAATGT	6	-	1631	2436	Active	Inactive	8	5
ENSDARG00000014147	ENSDART00000074371	3	5	TCCGGCTGCGAATGTAAGGAGCA	5	-	1623	2436	Active	Active	9	9
ENSDARG00000014147	ENSDART00000074371	3	5	GACCTCCCCGAGGCAGGGGACGCT	6	-	1406	2436	Active	Active	9	9
ENSDARG00000014147	ENSDART00000074371	3	6	TTACAAACCTGTGGGGCTTGTGC	5	-	1845	2436	Inactive	Inactive	8	3
ENSDARG00000014147	ENSDART00000074371	3	7	AACTTCCTCCAGGCGTCTGCGGGC	6	-	2029	2436	Active	Active	9	5
ENSDARG00000014147	ENSDART00000074371	3	7	GCCACCTCCCCAGGTGTGCGTGC	5	-	1901	2436	Active	Inactive	9	6
ENSDARG00000014147	ENSDART00000074371	3	7	TGCGACTTCTTTACATTTTGAGTGC	7	-	1859	2436	Active	Inactive	9	6
ENSDARG00000014147	ENSDART00000074371	3	7	TGCGACTTCTTTACATTTTGAGTG	6	-	1860	2436	Active	Inactive	9	6
ENSDARG00000014147	ENSDART00000074371	3	7	CGCCACCTCCCCAGGTGTGCGTGC	6	-	1901	2436	Active	Inactive	9	6
ENSDARG00000014147	ENSDART00000074371	3	9	ATCATCCGCCGATATGGGATTTC	5	-	2236	2436	Active	Inactive	8	7
ENSDARG00000014232	ENSDART00000017857	3	1	TTCCTCATCCAGACGACGAAGAA	5	-	50	1710	Active	Active	9	9
ENSDARG00000014232	ENSDART00000017857	3	4	ACCTACTTCTTCCATGGAGTCGAT	6	-	442	1710	Active	Active	9	5
ENSDARG00000014232	ENSDART00000017857	3	4	TACTTCTTCCATGGAGTCGATGAT	6	-	439	1710	Active	Active	9	5
ENSDARG00000014232	ENSDART00000017857	3	6	GTTTTCTGCTGGCCGTTGACTTT	5	-	553	1710	Active	Inactive	9	5
ENSDARG00000014232	ENSDART00000017857	3	7	TCCCACAGCCGTGCACGTGGCTGTC	7	-	639	1710	Active	Active	7	6
ENSDARG00000014232	ENSDART00000017857	3	10	TTCTTCGCAACAACATGCTGTTTAC	7	-	893	1710	Active	Inactive	1	7
ENSDARG00000014232	ENSDART00000017857	3	13	ACACCAAGCGACCAGAAGTCTGC	5	-	1330	1710	Inactive	Active	0	8
ENSDARG00000014232	ENSDART00000017857	3	15	CCCAAACGCTGTCCAGGACGCAGCC	7	-	1496	1710	Active	Active	8	9
ENSDARG00000014232	ENSDART00000017857	3	17	GAATTCCTCCTCCGCCTGGGTCTTG	7	-	1674	1710	Active	Inactive	8	8
ENSDARG00000014232	ENSDART00000017857	3	17	GAAGTCACAATCCCAGCCTGAGAA	6	-	1696	1710	Inactive	Active	8	6
ENSDARG00000014232	ENSDART00000101518	3	1	TTCCTCATCCAGACGACGAAGAA	5	-	38	1731	Active	Active	9	9
ENSDARG00000014232	ENSDART00000101518	3	4	ACCTACTTCTTCCATGGAGTCGAT	6	-	430	1731	Active	Active	9	5
ENSDARG00000014232	ENSDART00000101518	3	4	TACTTCTTCCATGGAGTCGATGAT	6	-	427	1731	Active	Active	9	5
ENSDARG00000014232	ENSDART00000101518	3	6	GTTTTCTGCTGGCCGTTGACTTT	5	-	541	1731	Active	Inactive	9	5
ENSDARG00000014232	ENSDART00000101518	3	7	TCCCACAGCCGTGCACGTGGCTGTC	7	-	627	1731	Active	Active	7	6
ENSDARG00000014232	ENSDART00000101518	3	13	TTCTTCGCAACAACATGCTGTTTAC	7	-	914	1731	Active	Inactive	1	7
ENSDARG00000014232	ENSDART00000101518	3	16	ACACCAAGCGACCAGAAGTCTGC	5	-	1351	1731	Inactive	Active	0	8
ENSDARG00000014232	ENSDART00000101518	3	18	CCCAAACGCTGTCCAGGACGCAGCC	7	-	1517	1731	Active	Active	8	9
ENSDARG00000014232	ENSDART00000101518	3	20	GAAGTCACAATCCCAGCCTGAGAA	6	-	1717	1731	Inactive	Active	8	6
ENSDARG00000014232	ENSDART00000101518	3	20	GAATTCCTCCTCCGCCTGGGTCTTG	7	-	1695	1731	Active	Inactive	8	8
ENSDARG00000014320	ENSDART00000005224	3	2	ACCGGCGCCGGGGCTGTGGCAGCA	6	+	248	3186	Active	Active	9	9
ENSDARG00000014320	ENSDART00000005224	3	2	ACACCACTCATTACCGGCGCCGGG	6	+	236	3186	Active	Active	8	9
ENSDARG00000014320	ENSDART00000005224	3	2	CACTCATTACCGGCGCCGGGGCT	5	+	240	3186	Active	Active	8	9
ENSDARG00000014320	ENSDART00000005224	3	3	TACGCCACCTTTCAGCTGGTGGA	5	+	355	3186	Active	Active	5	8
ENSDARG00000014320	ENSDART00000005224	3	10	TACTCCAGCAACAGTGTCTGGAGGA	7	+	886	3186	Active	Active	6	3
ENSDARG00000014320	ENSDART00000005224	3	16	AGAAACTACATCAGTCTGACGGT	5	+	1414	3186	Inactive	Active	2	5
ENSDARG00000014320	ENSDART00000005224	3	22	TCCACCAACTGTGTGGTGGACAAC	6	+	1813	3186	Active	Active	7	8
ENSDARG00000014320	ENSDART00000005224	3	22	CTCAAATCCACCAACTGTGTGGTG	6	+	1807	3186	Active	Inactive	6	6
ENSDARG00000014320	ENSDART00000005224	3	22	TGCAACACCATCCTGTCGCCGGG	5	+	1867	3186	Active	Active	5	9
ENSDARG00000014320	ENSDART00000005224	3	22	AAATCCACCAACTGTGTGGTGGAC	6	+	1810	3186	Inactive	Active	7	4
ENSDARG00000014320	ENSDART00000005224	3	22	AAATCCACCAACTGTGTGGTGGA	5	+	1810	3186	Inactive	Active	7	0
ENSDARG00000014320	ENSDART00000005224	3	22	CAAATCCACCAACTGTGTGGTGGAC	7	+	1809	3186	Active	Active	3	4
ENSDARG00000014320	ENSDART00000005224	3	22	CAAATCCACCAACTGTGTGGTGGA	6	+	1809	3186	Active	Active	3	0
ENSDARG00000014320	ENSDART00000005224	3	27	CTCAACTTCATGCTGCTGCCGGG	5	+	2350	3186	Active	Active	9	9
ENSDARG00000014320	ENSDART00000005224	3	28	CACAGCACACCCATGGAGGTGGTG	6	+	2479	3186	Inactive	Active	1	9
ENSDARG00000014320	ENSDART00000005224	3	28	ATCCTCGACCACCACGACGTCTAC	6	+	2539	3186	Active	Active	7	2
ENSDARG00000014320	ENSDART00000005224	3	28	GCACACCCATGGAGGTGGTGGAC	5	+	2483	3186	Inactive	Active	7	4
ENSDARG00000014320	ENSDART00000005224	3	28	CACAGCACACCCATGGAGGTGGT	5	+	2479	3186	Inactive	Active	1	9
ENSDARG00000014320	ENSDART00000005224	3	30	CACGGCGTCACGAATGGAGTCTAC	6	+	2808	3186	Active	Inactive	9	2
ENSDARG00000014320	ENSDART00000031154	3	2	ACACCACTCATTACCGGCGCCGGG	6	+	251	3201	Active	Active	8	9
ENSDARG00000014320	ENSDART00000031154	3	2	ACCGGCGCCGGGGCTGTGGCAGCA	6	+	263	3201	Active	Active	9	9
ENSDARG00000014320	ENSDART00000031154	3	2	CACTCATTACCGGCGCCGGGGCT	5	+	255	3201	Active	Active	8	9
ENSDARG00000014320	ENSDART00000031154	3	3	TACGCCACCTTTCAGCTGGTGGA	5	+	370	3201	Active	Active	5	8
ENSDARG00000014320	ENSDART00000031154	3	8	TACTCCAGCAACAGTGTCTGGAGGA	7	+	892	3201	Active	Active	6	3
ENSDARG00000014320	ENSDART00000031154	3	13	TGCTTCAGCTAATTCAGTGGTAGCC	7	+	1248	3201	Active	Active	9	8
ENSDARG00000014320	ENSDART00000031154	3	15	AGAAACTACATCAGTCTGACGGT	5	+	1423	3201	Inactive	Active	2	5
ENSDARG00000014320	ENSDART00000031154	3	21	CAAATCCACCAACTGTGTGGTGGA	6	+	1818	3201	Active	Active	3	0
ENSDARG00000014320	ENSDART00000031154	3	21	TCCACCAACTGTGTGGTGGACAAC	6	+	1822	3201	Active	Active	7	8
ENSDARG00000014320	ENSDART00000031154	3	21	AAATCCACCAACTGTGTGGTGGA	5	+	1819	3201	Inactive	Active	7	0
ENSDARG00000014320	ENSDART00000031154	3	21	AAATCCACCAACTGTGTGGTGGAC	6	+	1819	3201	Inactive	Active	7	4
ENSDARG00000014320	ENSDART00000031154	3	21	CTCAAATCCACCAACTGTGTGGTG	6	+	1816	3201	Active	Inactive	6	6
ENSDARG00000014320	ENSDART00000031154	3	21	CAAATCCACCAACTGTGTGGTGGAC	7	+	1818	3201	Active	Active	3	4
ENSDARG00000014320	ENSDART00000031154	3	21	TGCAACACCATCCTGTCGCCGGG	5	+	1876	3201	Active	Active	5	9
ENSDARG00000014320	ENSDART00000031154	3	26	CTCAACTTCATGCTGCTGCCGGG	5	+	2365	3201	Active	Active	9	9
ENSDARG00000014320	ENSDART00000031154	3	27	ATCCTCGACCACCACGACGTCTAC	6	+	2554	3201	Active	Active	7	2
ENSDARG00000014320	ENSDART00000031154	3	27	GCACACCCATGGAGGTGGTGGAC	5	+	2498	3201	Inactive	Active	7	4
ENSDARG00000014320	ENSDART00000031154	3	27	CACAGCACACCCATGGAGGTGGTG	6	+	2494	3201	Inactive	Active	1	9
ENSDARG00000014320	ENSDART00000031154	3	27	CACAGCACACCCATGGAGGTGGT	5	+	2494	3201	Inactive	Active	1	9
ENSDARG00000014320	ENSDART00000031154	3	29	CACGGCGTCACGAATGGAGTCTAC	6	+	2823	3201	Active	Inactive	9	2
ENSDARG00000014320	ENSDART00000058171	3	2	CACTCATTACCGGCGCCGGGGCT	5	+	255	3153	Active	Active	8	9
ENSDARG00000014320	ENSDART00000058171	3	2	ACCGGCGCCGGGGCTGTGGCAGCA	6	+	263	3153	Active	Active	9	9
ENSDARG00000014320	ENSDART00000058171	3	2	ACACCACTCATTACCGGCGCCGGG	6	+	251	3153	Active	Active	8	9
ENSDARG00000014320	ENSDART00000058171	3	3	TACGCCACCTTTCAGCTGGTGGA	5	+	370	3153	Active	Active	5	8
ENSDARG00000014320	ENSDART00000058171	3	7	TACTCCAGCAACAGTGTCTGGAGGA	7	+	862	3153	Active	Active	6	3
ENSDARG00000014320	ENSDART00000058171	3	13	TGCTTCAGCTAATTCAGTGGTAGCC	7	+	1206	3153	Active	Active	9	8
ENSDARG00000014320	ENSDART00000058171	3	15	AGAAACTACATCAGTCTGACGGT	5	+	1381	3153	Inactive	Active	2	5
ENSDARG00000014320	ENSDART00000058171	3	21	TGCAACACCATCCTGTCGCCGGG	5	+	1834	3153	Active	Active	5	9
ENSDARG00000014320	ENSDART00000058171	3	21	TCCACCAACTGTGTGGTGGACAAC	6	+	1780	3153	Active	Active	7	8
ENSDARG00000014320	ENSDART00000058171	3	21	CTCAAATCCACCAACTGTGTGGTG	6	+	1774	3153	Active	Inactive	6	6
ENSDARG00000014320	ENSDART00000058171	3	21	AAATCCACCAACTGTGTGGTGGA	5	+	1777	3153	Inactive	Active	7	0
ENSDARG00000014320	ENSDART00000058171	3	21	AAATCCACCAACTGTGTGGTGGAC	6	+	1777	3153	Inactive	Active	7	4
ENSDARG00000014320	ENSDART00000058171	3	21	CAAATCCACCAACTGTGTGGTGGA	6	+	1776	3153	Active	Active	3	0
ENSDARG00000014320	ENSDART00000058171	3	21	CAAATCCACCAACTGTGTGGTGGAC	7	+	1776	3153	Active	Active	3	4
ENSDARG00000014320	ENSDART00000058171	3	26	CTCAACTTCATGCTGCTGCCGGG	5	+	2317	3153	Active	Active	9	9
ENSDARG00000014320	ENSDART00000058171	3	27	ATCCTCGACCACCACGACGTCTAC	6	+	2506	3153	Active	Active	7	2
ENSDARG00000014320	ENSDART00000058171	3	27	GCACACCCATGGAGGTGGTGGAC	5	+	2450	3153	Inactive	Active	7	4
ENSDARG00000014320	ENSDART00000058171	3	27	CACAGCACACCCATGGAGGTGGT	5	+	2446	3153	Inactive	Active	1	9
ENSDARG00000014320	ENSDART00000058171	3	27	CACAGCACACCCATGGAGGTGGTG	6	+	2446	3153	Inactive	Active	1	9
ENSDARG00000014320	ENSDART00000058171	3	29	CACGGCGTCACGAATGGAGTCTAC	6	+	2775	3153	Active	Inactive	9	2
ENSDARG00000014320	ENSDART00000093135	3	2	ACCGGCGCCGGGGCTGTGGCAGCA	6	+	257	3192	Active	Active	9	9
ENSDARG00000014320	ENSDART00000093135	3	2	ACACCACTCATTACCGGCGCCGGG	6	+	245	3192	Active	Active	8	9
ENSDARG00000014320	ENSDART00000093135	3	2	CACTCATTACCGGCGCCGGGGCT	5	+	249	3192	Active	Active	8	9
ENSDARG00000014320	ENSDART00000093135	3	3	TACGCCACCTTTCAGCTGGTGGA	5	+	367	3192	Active	Active	5	8
ENSDARG00000014320	ENSDART00000093135	3	8	TACTCCAGCAACAGTGTCTGGAGGA	7	+	925	3192	Active	Active	6	3
ENSDARG00000014320	ENSDART00000093135	3	15	AGAAACTACATCAGTCTGACGGT	5	+	1420	3192	Inactive	Active	2	5
ENSDARG00000014320	ENSDART00000093135	3	21	TCCACCAACTGTGTGGTGGACAAC	6	+	1819	3192	Active	Active	7	8
ENSDARG00000014320	ENSDART00000093135	3	21	TGCAACACCATCCTGTCGCCGGG	5	+	1873	3192	Active	Active	5	9
ENSDARG00000014320	ENSDART00000093135	3	21	CTCAAATCCACCAACTGTGTGGTG	6	+	1813	3192	Active	Inactive	6	6
ENSDARG00000014320	ENSDART00000093135	3	21	AAATCCACCAACTGTGTGGTGGA	5	+	1816	3192	Inactive	Active	7	0
ENSDARG00000014320	ENSDART00000093135	3	21	AAATCCACCAACTGTGTGGTGGAC	6	+	1816	3192	Inactive	Active	7	4
ENSDARG00000014320	ENSDART00000093135	3	21	CAAATCCACCAACTGTGTGGTGGAC	7	+	1815	3192	Active	Active	3	4
ENSDARG00000014320	ENSDART00000093135	3	21	CAAATCCACCAACTGTGTGGTGGA	6	+	1815	3192	Active	Active	3	0
ENSDARG00000014320	ENSDART00000093135	3	26	CTCAACTTCATGCTGCTGCCGGG	5	+	2356	3192	Active	Active	9	9
ENSDARG00000014320	ENSDART00000093135	3	27	CACAGCACACCCATGGAGGTGGTG	6	+	2485	3192	Inactive	Active	1	9
ENSDARG00000014320	ENSDART00000093135	3	27	ATCCTCGACCACCACGACGTCTAC	6	+	2545	3192	Active	Active	7	2
ENSDARG00000014320	ENSDART00000093135	3	27	GCACACCCATGGAGGTGGTGGAC	5	+	2489	3192	Inactive	Active	7	4
ENSDARG00000014320	ENSDART00000093135	3	27	CACAGCACACCCATGGAGGTGGT	5	+	2485	3192	Inactive	Active	1	9
ENSDARG00000014320	ENSDART00000093135	3	29	CACGGCGTCACGAATGGAGTCTAC	6	+	2814	3192	Active	Inactive	9	2
ENSDARG00000014366	ENSDART00000014050	3	1	AACTCATCCAGCAACTGGGCTGCA	6	-	18	1167	Active	Active	5	7
ENSDARG00000014366	ENSDART00000014050	3	2	ACCCAAGTCTGAGCGCGTGTTTGTG	7	-	153	1167	Active	Active	8	1
ENSDARG00000014366	ENSDART00000014050	3	2	AGCCGCACAGGTAATATTTGCAGAC	7	-	109	1167	Active	Inactive	3	5
ENSDARG00000014366	ENSDART00000014050	3	4	CTCCACCTCAGCCAGGAGACTCT	5	-	278	1167	Active	Active	9	8
ENSDARG00000014366	ENSDART00000014050	3	4	CGCTCCACCTCAGCCAGGAGACTCT	7	-	278	1167	Active	Active	9	8
ENSDARG00000014366	ENSDART00000014050	3	4	TGCTCACTCCAGAGTTCTGCTGGG	6	-	344	1167	Active	Active	9	7
ENSDARG00000014366	ENSDART00000014050	3	5	TCCTCAATCTTCTCTGTGAGGAC	5	-	400	1167	Active	Inactive	9	0
ENSDARG00000014366	ENSDART00000014050	3	8	GTCCTCAGAGCGCCGACGCAGCT	5	-	707	1167	Active	Active	1	9
ENSDARG00000014366	ENSDART00000014050	3	9	GGCTCCTGCGGCGGTCTGACGTC	5	-	878	1167	Active	Active	9	0
ENSDARG00000014366	ENSDART00000014050	3	9	GACCTCCTCCTGTCTCTGGAGCG	5	-	900	1167	Active	Active	9	7
ENSDARG00000014366	ENSDART00000014050	3	9	ACCTCCTCCTGTCTCTGGAGCGGCT	7	-	897	1167	Active	Active	9	9
ENSDARG00000014366	ENSDART00000014050	3	10	TGCTGCGGCTACGGTGCCGGTGGC	6	-	1057	1167	Active	Active	9	9
ENSDARG00000014366	ENSDART00000014050	3	10	TGCGGCTACGGTGCCGGTGGCTCT	6	-	1054	1167	Active	Active	9	2
ENSDARG00000014366	ENSDART00000014050	3	10	CTCTGCTGCGGCTACGGTGCCGGT	6	-	1060	1167	Active	Active	9	8
ENSDARG00000014366	ENSDART00000101253	3	1	AACTCATCCAGCAACTGGGCTGCA	6	-	18	1386	Active	Active	5	7
ENSDARG00000014366	ENSDART00000101253	3	2	ACCCAAGTCTGAGCGCGTGTTTGTG	7	-	153	1386	Active	Active	8	1
ENSDARG00000014366	ENSDART00000101253	3	2	AGCCGCACAGGTAATATTTGCAGAC	7	-	109	1386	Active	Inactive	3	5
ENSDARG00000014366	ENSDART00000101253	3	4	TGCTCACTCCAGAGTTCTGCTGGG	6	-	344	1386	Active	Active	9	7
ENSDARG00000014366	ENSDART00000101253	3	4	CTCCACCTCAGCCAGGAGACTCT	5	-	278	1386	Active	Active	9	8
ENSDARG00000014366	ENSDART00000101253	3	4	CGCTCCACCTCAGCCAGGAGACTCT	7	-	278	1386	Active	Active	9	8
ENSDARG00000014366	ENSDART00000101253	3	5	TCCTCAATCTTCTCTGTGAGGAC	5	-	400	1386	Active	Inactive	9	0
ENSDARG00000014366	ENSDART00000101253	3	8	ACCTCCTCCTGTCTCTGGAGCGGCT	7	-	1003	1386	Active	Active	9	9
ENSDARG00000014366	ENSDART00000101253	3	8	TTCTCCTCCTCCTCCTTGCGTCTCT	7	-	797	1386	Active	Inactive	8	8
ENSDARG00000014366	ENSDART00000101253	3	8	GACCTCCTCCTGTCTCTGGAGCG	5	-	1006	1386	Active	Active	9	7
ENSDARG00000014366	ENSDART00000101253	3	8	GGCTCCTGCGGCGGTCTGACGTC	5	-	984	1386	Active	Active	9	0
ENSDARG00000014366	ENSDART00000101253	3	8	GTCCTCAGAGCGCCGACGCAGCT	5	-	707	1386	Active	Active	1	9
ENSDARG00000014366	ENSDART00000101253	3	8	CTCCTCCTCCTCCTTGCGTCTCT	5	-	797	1386	Active	Inactive	9	8
ENSDARG00000014366	ENSDART00000101253	3	9	TGCTGCGGCTACGGTGCCGGTGGC	6	-	1163	1386	Active	Active	9	9
ENSDARG00000014366	ENSDART00000101253	3	9	TGCGGCTACGGTGCCGGTGGCTCT	6	-	1160	1386	Active	Active	9	2
ENSDARG00000014366	ENSDART00000101253	3	9	CTCTGCTGCGGCTACGGTGCCGGT	6	-	1166	1386	Active	Active	9	8
ENSDARG00000014366	ENSDART00000101253	3	10	GTTCACCTCTGCTTTGGGAGGCT	5	-	1328	1386	Active	Active	8	7
ENSDARG00000014420	ENSDART00000013717	3	4	GTTGGCATCGCGGATGGAAGCTGAG	7	-	360	1041	Active	Active	9	9
ENSDARG00000014420	ENSDART00000013717	3	5	CTCAGCTGCTCCTAGTGGCTTCT	5	-	578	1041	Active	Active	9	3
ENSDARG00000014420	ENSDART00000013717	3	5	CTCTGCTTCGTTCCGTTTGTCGAA	6	-	529	1041	Active	Inactive	9	8
ENSDARG00000014420	ENSDART00000013717	3	6	GCCAAAGCCCTTACATTTGTTGGT	6	-	910	1041	Active	Inactive	5	8
ENSDARG00000014420	ENSDART00000013717	3	6	AGCCAAAGCCCTTACATTTGTTGGT	7	-	910	1041	Active	Inactive	4	8
ENSDARG00000014420	ENSDART00000028610	3	4	GTTGGCATCGCGGATGGAAGCTGAG	7	-	360	1080	Active	Active	9	9
ENSDARG00000014420	ENSDART00000028610	3	5	CTCTGCTTCGTTCCGTTTGTCGAA	6	-	529	1080	Active	Inactive	9	8
ENSDARG00000014420	ENSDART00000028610	3	5	CTCAGCTGCTCCTAGTGGCTTCT	5	-	578	1080	Active	Active	9	3
ENSDARG00000014420	ENSDART00000028610	3	7	GCCAAAGCCCTTACATTTGTTGGT	6	-	949	1080	Active	Inactive	5	8
ENSDARG00000014420	ENSDART00000028610	3	7	AGCCAAAGCCCTTACATTTGTTGGT	7	-	949	1080	Active	Inactive	4	8
ENSDARG00000014646	ENSDART00000027258	3	1	GGCCCCAGCGATTAGTTTGCTTAC	6	-	152	669	Active	Inactive	9	9
ENSDARG00000014646	ENSDART00000027258	3	2	GTTTCCACATGTAATTCTGACTGT	6	-	323	669	Inactive	Inactive	6	5
ENSDARG00000014646	ENSDART00000027258	3	3	AAATGCACACCATCAGGTGAGTGT	6	-	534	669	Inactive	Active	9	3
ENSDARG00000014746	ENSDART00000055534	3	3	TACGCCAAACATTTGCCTGAGGT	5	-	410	1119	Inactive	Active	6	8
ENSDARG00000014746	ENSDART00000055534	3	5	ACCTTCTACCACCGTGCCGTGTAA	6	-	541	1119	Active	Inactive	9	5
ENSDARG00000014746	ENSDART00000055534	3	8	CGCTGCCGCCGTGGCTGCTGGGTA	6	-	706	1119	Active	Inactive	9	5
ENSDARG00000014746	ENSDART00000055534	3	8	CGCGGCTGCCCGAAACGTGTTGTAG	7	-	774	1119	Active	Inactive	9	5
[truncated: 11,712 more rows]
