# Supplementary material for: Predicting success of oligomerized pool engineering (OPEN) for zinc finger target site sequences
Source: BMC Bioinformatics. 2010 Nov 2;11:543. doi: 10.1186/1471-2105-11-543 (PMC3098093; doi:10.1186/1471-2105-11-543)
Supplement: Additional file 6 — Zebrafish - chromosome 4 - classified ZFN target list. Potential OPEN ZFN target sites in gene transcripts encoded on zebrafish chromosome 4 classified using ZiFOpT. Data presented as described in the legend to Additional File 3 [file 1471-2105-11-543-S6.XLS]

## Sheet: Chromosome4
Gene ID	Transcript ID	Chromo Number	Coding Exon Number	TargetSite	ZFN Spacer Length	Strand	ZFN Cleavage Site	Coding Sequence Length	ZiFOpT Prediction		Confidence Score
									Left	Right	Left	Right
ENSDARG00000000018	ENSDART00000000019	4	1	GACTTCATCTGTTCCAGTTGAATTG	7	-	186	1542	Active	Inactive	9	0
ENSDARG00000000018	ENSDART00000000019	4	1	GCAGCCAGATGTGCGGTGACTTC	5	-	205	1542	Inactive	Inactive	5	1
ENSDARG00000000018	ENSDART00000000019	4	1	ATCATCGTCAGGCGAGGAGGGCGAA	7	-	138	1542	Active	Active	9	9
ENSDARG00000000018	ENSDART00000000019	4	1	AGCATCATCGTCAGGCGAGGAGGGC	7	-	141	1542	Active	Active	9	9
ENSDARG00000000018	ENSDART00000000019	4	1	AGCAGCAGCCAGATGTGCGGTGAC	6	-	208	1542	Active	Inactive	8	2
ENSDARG00000000018	ENSDART00000000019	4	1	TGCACCTGCCCGACCTGCTGAGAG	6	-	69	1542	Active	Inactive	9	0
ENSDARG00000000018	ENSDART00000000019	4	1	ACCAGCAGCAGCCAGATGTGCGGTG	7	-	210	1542	Active	Active	8	0
ENSDARG00000000018	ENSDART00000000019	4	2	GTTGCCACAGCGGCAGCTGCTGCC	6	-	246	1542	Inactive	Active	5	9
ENSDARG00000000018	ENSDART00000000019	4	2	TACCTAAGCAGGCGCGTCTGTTGTC	7	-	326	1542	Active	Inactive	6	8
ENSDARG00000000018	ENSDART00000000019	4	4	GTTCTCCTCCACCAGGGGGTGCG	5	-	531	1542	Active	Active	9	9
ENSDARG00000000018	ENSDART00000000019	4	4	CTCCTCCACCAGGGGGTGCGTGTTC	7	-	526	1542	Active	Inactive	9	9
ENSDARG00000000018	ENSDART00000000019	4	4	CTCCTCCACCAGGGGGTGCGTGT	5	-	528	1542	Active	Active	9	1
ENSDARG00000000018	ENSDART00000000019	4	4	TTCTCCTCCACCAGGGGGTGCGTGT	7	-	528	1542	Active	Active	8	1
ENSDARG00000000018	ENSDART00000000019	4	6	TGCTGCTTATAGCAGTTTTTAAC	5	-	808	1542	Active	Inactive	9	7
ENSDARG00000000018	ENSDART00000000019	4	7	CTCTCCATCCGTCACTGTGGAGTAG	7	-	1056	1542	Active	Active	9	6
ENSDARG00000000018	ENSDART00000000019	4	7	CTCTCCATCCGTCACTGTGGAGTA	6	-	1057	1542	Active	Inactive	9	5
ENSDARG00000000018	ENSDART00000000019	4	8	ACAGCCTGCGTGGCCTCTGACGCT	6	-	1137	1542	Active	Active	7	6
ENSDARG00000000018	ENSDART00000000019	4	8	GTTTGCATCTCTTGCGAAGCTGCA	6	-	1185	1542	Active	Active	8	9
ENSDARG00000000018	ENSDART00000000019	4	8	AGAGGCCACAGCCTGCGTGGCCTCT	7	-	1143	1542	Active	Active	5	5
ENSDARG00000000018	ENSDART00000000019	4	9	TCCTCCGCCTTGAAGAGTCGCTTCT	7	-	1302	1542	Active	Active	9	1
ENSDARG00000000018	ENSDART00000000019	4	9	CGCTCCGACTGCAGCAGCCGTTTCT	7	-	1344	1542	Active	Inactive	9	2
ENSDARG00000000019	ENSDART00000000020	4	4	GTCAGCACCGTATGAAGGGGGCGTT	7	+	123	537	Active	Active	6	7
ENSDARG00000000019	ENSDART00000000020	4	5	ATCCAAACATCGATGAAGCGTAA	5	+	224	537	Inactive	Active	9	8
ENSDARG00000000019	ENSDART00000000020	4	8	TGCAACAGAGGAGGCTCTGAAGGA	6	+	441	537	Inactive	Active	2	6
ENSDARG00000001781	ENSDART00000023638	4	1	CTCAAATACCTGCTCTTTGTTTTC	6	+	58	762	Active	Inactive	4	9
ENSDARG00000001781	ENSDART00000023638	4	2	TCCTTCAGATGGGCGGTGGAGTG	5	+	89	762	Active	Active	6	7
ENSDARG00000001781	ENSDART00000023638	4	2	GTCACCGGCTTCTTAGGCTGCTGCG	7	+	229	762	Active	Active	8	9
ENSDARG00000001781	ENSDART00000023638	4	2	GGCTTCTTAGGCTGCTGCGCTGTC	6	+	235	762	Active	Inactive	9	3
ENSDARG00000001781	ENSDART00000023638	4	2	ACATCCTAATCCTGGCAGGAGGA	5	+	197	762	Inactive	Active	6	9
ENSDARG00000001781	ENSDART00000023638	4	3	TTCCTCATCGAGCTGGTGGCTGGA	6	+	313	762	Active	Active	9	9
ENSDARG00000001781	ENSDART00000023638	4	4	GAAAGCATCACTCAGTCTGTGGAC	6	+	430	762	Active	Inactive	2	6
ENSDARG00000001781	ENSDART00000023638	4	4	ACCGACTACAGCAGGATGTGAGGAA	7	+	452	762	Active	Inactive	7	0
ENSDARG00000001781	ENSDART00000023638	4	5	TCCAACATCTACAAAGTAGAGGTC	6	+	607	762	Active	Active	8	9
ENSDARG00000001781	ENSDART00000102443	4	1	GTCACCGGCTTCTTAGGCTGCTGCG	7	+	160	723	Active	Active	8	9
ENSDARG00000001781	ENSDART00000102443	4	1	GGCTTCTTAGGCTGCTGCGCTGTC	6	+	166	723	Active	Inactive	9	3
ENSDARG00000001781	ENSDART00000102443	4	1	TTCTCCTTCAGATGGGCGGTGGA	5	+	17	723	Active	Active	9	9
ENSDARG00000001781	ENSDART00000102443	4	1	TTCTCCTTCAGATGGGCGGTGGAG	6	+	17	723	Active	Active	9	8
ENSDARG00000001781	ENSDART00000102443	4	1	ACATCCTAATCCTGGCAGGAGGA	5	+	128	723	Inactive	Active	6	9
ENSDARG00000001781	ENSDART00000102443	4	1	TCCTTCAGATGGGCGGTGGAGTG	5	+	20	723	Active	Active	6	7
ENSDARG00000001781	ENSDART00000102443	4	2	TTCCTCATCGAGCTGGTGGCTGGA	6	+	244	723	Active	Active	9	9
ENSDARG00000001781	ENSDART00000102443	4	3	GAAAGCATCACTCAGTCTGTGGAC	6	+	361	723	Active	Inactive	2	6
ENSDARG00000001781	ENSDART00000102443	4	3	ACCGACTACAGCAGGATGTGAGGAA	7	+	383	723	Active	Inactive	7	0
ENSDARG00000001781	ENSDART00000102443	4	4	TCCAACATCTACAAAGTAGAGGTC	6	+	538	723	Active	Active	8	9
ENSDARG00000001912	ENSDART00000003420	4	1	GTACCCCTCGTGGGCCGCCGTTGGG	7	-	36	1254	Active	Active	7	9
ENSDARG00000001912	ENSDART00000003420	4	3	TGCGGCCTCTGGGTGGCCGGCGGA	6	-	653	1254	Active	Active	9	9
ENSDARG00000001912	ENSDART00000003420	4	3	TCCTGCGGCCTCTGGGTGGCCGGC	6	-	656	1254	Active	Active	9	9
ENSDARG00000001912	ENSDART00000003420	4	3	GGCGGCGTCCTGTATGAGGCCGAT	6	-	974	1254	Active	Active	9	9
ENSDARG00000001912	ENSDART00000003420	4	3	GACTCCTGCGGCCTCTGGGTGGCC	6	-	659	1254	Active	Active	8	3
ENSDARG00000001912	ENSDART00000003420	4	3	ACCTTCTGCGAGATCGTCGGTGGT	6	-	829	1254	Active	Active	9	7
ENSDARG00000001912	ENSDART00000003420	4	3	AAAGACAGACTCCTGCGGCCTCT	5	-	667	1254	Inactive	Active	9	7
ENSDARG00000001912	ENSDART00000003420	4	4	GAACTCCACATTGAAGGCAGTGTAG	7	-	1203	1254	Active	Active	1	3
ENSDARG00000001912	ENSDART00000003420	4	4	AACTCCACATTGAAGGCAGTGTAG	6	-	1203	1254	Inactive	Active	7	3
ENSDARG00000001912	ENSDART00000100902	4	1	GTACCCCTCGTGGGCCGCCGTTGGG	7	-	18	1140	Active	Active	7	9
ENSDARG00000001912	ENSDART00000100902	4	3	AAAGACAGACTCCTGCGGCCTCT	5	-	649	1140	Inactive	Active	9	7
ENSDARG00000001912	ENSDART00000100902	4	3	ACCTTCTGCGAGATCGTCGGTGGT	6	-	811	1140	Active	Active	9	7
ENSDARG00000001912	ENSDART00000100902	4	3	TCCTGCGGCCTCTGGGTGGCCGGC	6	-	638	1140	Active	Active	9	9
ENSDARG00000001912	ENSDART00000100902	4	3	GACTCCTGCGGCCTCTGGGTGGCC	6	-	641	1140	Active	Active	8	3
ENSDARG00000001912	ENSDART00000100902	4	3	TGCGGCCTCTGGGTGGCCGGCGGA	6	-	635	1140	Active	Active	9	9
ENSDARG00000001912	ENSDART00000100902	4	5	GAACTCCACATTGAAGGCAGTGTAG	7	-	1095	1140	Active	Active	1	3
ENSDARG00000001912	ENSDART00000100902	4	5	AACTCCACATTGAAGGCAGTGTAG	6	-	1095	1140	Inactive	Active	7	3
ENSDARG00000001912	ENSDART00000100905	4	3	TGCGGCCTCTGGGTGGCCGGCGGA	6	-	572	1134	Active	Active	9	9
ENSDARG00000001912	ENSDART00000100905	4	3	TCCTGCGGCCTCTGGGTGGCCGGC	6	-	575	1134	Active	Active	9	9
ENSDARG00000001912	ENSDART00000100905	4	3	GACTCCTGCGGCCTCTGGGTGGCC	6	-	578	1134	Active	Active	8	3
ENSDARG00000001912	ENSDART00000100905	4	3	AAAGACAGACTCCTGCGGCCTCT	5	-	586	1134	Inactive	Active	9	7
ENSDARG00000001912	ENSDART00000100905	4	4	GGCGGCGTCCTGTATGAGGCCGAT	6	-	722	1134	Active	Active	9	9
ENSDARG00000001912	ENSDART00000100905	4	9	GAACTCCACATTGAAGGCAGTGTAG	7	-	1083	1134	Active	Active	1	3
ENSDARG00000001912	ENSDART00000100905	4	9	AACTCCACATTGAAGGCAGTGTAG	6	-	1083	1134	Inactive	Active	7	3
ENSDARG00000001953	ENSDART00000003247	4	2	ACCATCACAATCACTGTTGGAGGG	6	-	117	1608	Active	Active	1	9
ENSDARG00000001953	ENSDART00000003247	4	3	TACAGCATCCTCATTGTCTGATTTG	7	-	282	1608	Active	Inactive	8	7
ENSDARG00000001953	ENSDART00000003247	4	3	TACAGCATCCTCATTGTCTGATTT	6	-	283	1608	Active	Inactive	8	8
ENSDARG00000001953	ENSDART00000003247	4	7	GAAGTCCTCCATGGCATCTGTCTTG	7	-	555	1608	Active	Inactive	8	9
ENSDARG00000001953	ENSDART00000003247	4	8	CTCCCAGTCTACCCTGGAGGTTGTG	7	-	793	1608	Active	Active	9	9
ENSDARG00000001953	ENSDART00000003247	4	8	CTCCCAGTCTACCCTGGAGGTTGT	6	-	794	1608	Active	Active	9	4
ENSDARG00000001953	ENSDART00000003247	4	8	ACCGACATCAATCACTTTGATGAA	6	-	652	1608	Active	Inactive	8	4
ENSDARG00000001953	ENSDART00000003247	4	8	ACATCAATCACTTTGATGAAGGA	5	-	649	1608	Active	Active	4	9
ENSDARG00000001953	ENSDART00000003247	4	9	GCATCAATCTCATTGAGGGCTTT	5	-	973	1608	Active	Active	6	5
ENSDARG00000001953	ENSDART00000003247	4	10	TACCTCTCCGGAAGGGTAGCGGTA	6	-	1081	1608	Active	Active	9	8
ENSDARG00000001953	ENSDART00000003247	4	14	GCCGGCATCACTTCTCTGATGAT	5	-	1465	1608	Active	Inactive	9	3
ENSDARG00000002128	ENSDART00000026509	4	2	CCCTCAGACTGGCGTGTGGTGAC	5	+	26	1632	Active	Inactive	9	5
ENSDARG00000002128	ENSDART00000026509	4	2	CCCCTCAGACTGGCGTGTGGTGAC	6	+	25	1632	Active	Inactive	8	5
ENSDARG00000002128	ENSDART00000026509	4	5	CAACTCTAAATTTCGGGGAGTTG	5	+	441	1632	Inactive	Active	3	6
ENSDARG00000002128	ENSDART00000026509	4	5	CAACTCTAAATTTCGGGGAGTTGAC	7	+	441	1632	Inactive	Active	3	5
ENSDARG00000002128	ENSDART00000026509	4	7	CAATCCTGCCAAGAAGAAGGTGGG	6	+	702	1632	Active	Active	6	9
ENSDARG00000002128	ENSDART00000026509	4	11	TTACCAGTCAGTGGTGGATTTGGCA	7	+	1137	1632	Active	Active	4	9
ENSDARG00000002128	ENSDART00000026509	4	11	TTACCAGTCAGTGGTGGATTTGGC	6	+	1137	1632	Active	Active	4	7
ENSDARG00000002128	ENSDART00000026509	4	12	AGCAGCAGATGGAGCTGATGGAGAT	7	+	1352	1632	Active	Active	2	8
ENSDARG00000002128	ENSDART00000026509	4	12	TTATCAGGCAGTGCCGGTGCCGAT	6	+	1275	1632	Inactive	Active	3	5
ENSDARG00000002128	ENSDART00000026509	4	13	AACTCCTTACTTCTATGTGGAGCT	6	+	1416	1632	Active	Active	6	0
ENSDARG00000002128	ENSDART00000026509	4	14	GGCCAAACAAGTACGCTCTGACTAC	7	+	1590	1632	Inactive	Inactive	4	7
ENSDARG00000002128	ENSDART00000026509	4	14	AAAATCAGCAGAGAGGAGGAAGAG	6	+	1561	1632	Inactive	Active	4	9
ENSDARG00000002131	ENSDART00000015119	4	4	GCACCATCCCATACAGATGAAGCC	6	+	357	1545	Active	Active	6	9
ENSDARG00000002131	ENSDART00000015119	4	4	TGCACCATCCCATACAGATGAAGCC	7	+	356	1545	Active	Active	9	9
ENSDARG00000002131	ENSDART00000015119	4	7	GGCTGCAGCAGCAGTTGGCGCAGCA	7	+	680	1545	Active	Active	9	9
ENSDARG00000002131	ENSDART00000015119	4	7	GTTGGCGCAGCAGATGCAGCAGTT	6	+	693	1545	Inactive	Active	1	8
ENSDARG00000002131	ENSDART00000015119	4	7	TGCAGCAGCAGTTGGCGCAGCAGAT	7	+	683	1545	Active	Active	9	8
ENSDARG00000002131	ENSDART00000015119	4	7	TGCTCCTCCCCCATGGTGGTGAA	5	+	622	1545	Active	Active	9	5
ENSDARG00000002131	ENSDART00000015119	4	7	TTCGCCGACACGCAGAAGGATAA	5	+	646	1545	Active	Active	7	8
ENSDARG00000002131	ENSDART00000015119	4	7	GGCGGCTGCAGCAGCAGTTGGCGCA	7	+	677	1545	Active	Active	9	8
ENSDARG00000002131	ENSDART00000015119	4	7	AACAGCGGCGGCTGCAGCAGCAGTT	7	+	671	1545	Active	Active	6	8
ENSDARG00000002131	ENSDART00000015119	4	7	CTCCTCCCCCATGGTGGTGAAGTT	6	+	624	1545	Active	Active	9	5
ENSDARG00000002131	ENSDART00000015119	4	7	AGCGGCGGCTGCAGCAGCAGTTGGC	7	+	674	1545	Active	Active	9	9
ENSDARG00000002131	ENSDART00000015119	4	7	TCCTCCCCCATGGTGGTGAAGTT	5	+	625	1545	Active	Active	9	5
ENSDARG00000002131	ENSDART00000015119	4	8	GTATTCAGCAAATGGCAGGTGAG	5	+	827	1545	Active	Active	0	9
ENSDARG00000002131	ENSDART00000015119	4	11	TGCAGCAACAGAGTGCTGCGGGC	5	+	1247	1545	Active	Active	8	9
ENSDARG00000002131	ENSDART00000015119	4	12	ACCACCTGCCACAGGAGTTTGGG	5	+	1313	1545	Active	Active	9	9
ENSDARG00000002131	ENSDART00000015119	4	12	ACCTGCCACAGGAGTTTGGGGAC	5	+	1316	1545	Active	Inactive	9	5
ENSDARG00000002131	ENSDART00000015119	4	12	ACCACCTGCCACAGGAGTTTGGGGA	7	+	1313	1545	Active	Active	9	7
ENSDARG00000002131	ENSDART00000015119	4	13	GCAGGCCGCCATTCAGGCGATGAA	6	+	1461	1545	Active	Active	8	8
ENSDARG00000002131	ENSDART00000017443	4	3	TGCACCATCCCATACAGATGAAGCC	7	+	299	1485	Active	Active	9	9
ENSDARG00000002131	ENSDART00000017443	4	3	GCACCATCCCATACAGATGAAGCC	6	+	300	1485	Active	Active	6	9
ENSDARG00000002131	ENSDART00000017443	4	6	TTCGCCGACACGCAGAAGGATAA	5	+	589	1485	Active	Active	7	8
ENSDARG00000002131	ENSDART00000017443	4	6	TGCTCCTCCCCCATGGTGGTGAA	5	+	565	1485	Active	Active	9	5
ENSDARG00000002131	ENSDART00000017443	4	6	TGCAGCAGCAGTTGGCGCAGCAGAT	7	+	626	1485	Active	Active	9	8
ENSDARG00000002131	ENSDART00000017443	4	6	TCCTCCCCCATGGTGGTGAAGTT	5	+	568	1485	Active	Active	9	5
ENSDARG00000002131	ENSDART00000017443	4	6	GTTGGCGCAGCAGATGCAGCAGTT	6	+	636	1485	Inactive	Active	1	8
ENSDARG00000002131	ENSDART00000017443	4	6	GGCTGCAGCAGCAGTTGGCGCAGCA	7	+	623	1485	Active	Active	9	9
ENSDARG00000002131	ENSDART00000017443	4	6	GGCGGCTGCAGCAGCAGTTGGCGCA	7	+	620	1485	Active	Active	9	8
ENSDARG00000002131	ENSDART00000017443	4	6	CTCCTCCCCCATGGTGGTGAAGTT	6	+	567	1485	Active	Active	9	5
ENSDARG00000002131	ENSDART00000017443	4	6	AGCGGCGGCTGCAGCAGCAGTTGGC	7	+	617	1485	Active	Active	9	9
ENSDARG00000002131	ENSDART00000017443	4	6	AACAGCGGCGGCTGCAGCAGCAGTT	7	+	614	1485	Active	Active	6	8
ENSDARG00000002131	ENSDART00000017443	4	7	GTATTCAGCAAATGGCAGGTGAG	5	+	770	1485	Active	Active	0	9
ENSDARG00000002131	ENSDART00000017443	4	10	TGCAGCAACAGAGTGCTGCGGGC	5	+	1190	1485	Active	Active	8	9
ENSDARG00000002131	ENSDART00000017443	4	11	ACCACCTGCCACAGGAGTTTGGG	5	+	1253	1485	Active	Active	9	9
ENSDARG00000002131	ENSDART00000017443	4	11	ACCACCTGCCACAGGAGTTTGGGGA	7	+	1253	1485	Active	Active	9	7
ENSDARG00000002131	ENSDART00000017443	4	11	ACCTGCCACAGGAGTTTGGGGAC	5	+	1256	1485	Active	Inactive	9	5
ENSDARG00000002131	ENSDART00000017443	4	12	GCAGGCCGCCATTCAGGCGATGAA	6	+	1401	1485	Active	Active	8	8
ENSDARG00000002131	ENSDART00000077926	4	4	TGCACCATCCCATACAGATGAAGCC	7	+	299	1410	Active	Active	9	9
ENSDARG00000002131	ENSDART00000077926	4	4	GCACCATCCCATACAGATGAAGCC	6	+	300	1410	Active	Active	6	9
ENSDARG00000002131	ENSDART00000077926	4	7	TGCTCCTCCCCCATGGTGGTGAA	5	+	565	1410	Active	Active	9	5
ENSDARG00000002131	ENSDART00000077926	4	7	TGCAGCAGCAGTTGGCGCAGCAGAT	7	+	626	1410	Active	Active	9	8
ENSDARG00000002131	ENSDART00000077926	4	7	TCCTCCCCCATGGTGGTGAAGTT	5	+	568	1410	Active	Active	9	5
ENSDARG00000002131	ENSDART00000077926	4	7	GTTGGCGCAGCAGATGCAGCAGTT	6	+	636	1410	Inactive	Active	1	8
ENSDARG00000002131	ENSDART00000077926	4	7	GGCTGCAGCAGCAGTTGGCGCAGCA	7	+	623	1410	Active	Active	9	9
ENSDARG00000002131	ENSDART00000077926	4	7	GGCGGCTGCAGCAGCAGTTGGCGCA	7	+	620	1410	Active	Active	9	8
ENSDARG00000002131	ENSDART00000077926	4	7	TTCGCCGACACGCAGAAGGATAA	5	+	589	1410	Active	Active	7	8
ENSDARG00000002131	ENSDART00000077926	4	7	ACAGCCAACGCAGCCGCCGCAGTC	6	+	763	1410	Inactive	Active	1	8
ENSDARG00000002131	ENSDART00000077926	4	7	CTCCTCCCCCATGGTGGTGAAGTT	6	+	567	1410	Active	Active	9	5
ENSDARG00000002131	ENSDART00000077926	4	7	AGCGGCGGCTGCAGCAGCAGTTGGC	7	+	617	1410	Active	Active	9	9
ENSDARG00000002131	ENSDART00000077926	4	7	AGCAGCACAGCCAACGCAGCCGCC	6	+	757	1410	Active	Active	0	9
ENSDARG00000002131	ENSDART00000077926	4	7	AACAGCGGCGGCTGCAGCAGCAGTT	7	+	614	1410	Active	Active	6	8
ENSDARG00000002131	ENSDART00000077926	4	8	GTATTCAGCAAATGGCAGGTGAG	5	+	830	1410	Active	Active	0	9
ENSDARG00000002131	ENSDART00000077926	4	10	TGCAGCAACAGAGTGCTGCGGGC	5	+	1115	1410	Active	Active	8	9
ENSDARG00000002131	ENSDART00000077926	4	11	ACCACCTGCCACAGGAGTTTGGG	5	+	1178	1410	Active	Active	9	9
ENSDARG00000002131	ENSDART00000077926	4	11	ACCTGCCACAGGAGTTTGGGGAC	5	+	1181	1410	Active	Inactive	9	5
ENSDARG00000002131	ENSDART00000077926	4	11	ACCACCTGCCACAGGAGTTTGGGGA	7	+	1178	1410	Active	Active	9	7
ENSDARG00000002131	ENSDART00000077926	4	12	GCAGGCCGCCATTCAGGCGATGAA	6	+	1326	1410	Active	Active	8	8
ENSDARG00000002131	ENSDART00000100395	4	2	TGCACCATCCCATACAGATGAAGCC	7	+	95	1194	Active	Active	9	9
ENSDARG00000002131	ENSDART00000100395	4	2	GCACCATCCCATACAGATGAAGCC	6	+	96	1194	Active	Active	6	9
ENSDARG00000002131	ENSDART00000100395	4	5	TGCAGCAGCAGTTGGCGCAGCAGAT	7	+	422	1194	Active	Active	9	8
ENSDARG00000002131	ENSDART00000100395	4	5	AACAGCGGCGGCTGCAGCAGCAGTT	7	+	410	1194	Active	Active	6	8
ENSDARG00000002131	ENSDART00000100395	4	5	TCCTCCCCCATGGTGGTGAAGTT	5	+	364	1194	Active	Active	9	5
ENSDARG00000002131	ENSDART00000100395	4	5	GGCTGCAGCAGCAGTTGGCGCAGCA	7	+	419	1194	Active	Active	9	9
ENSDARG00000002131	ENSDART00000100395	4	5	GGCGGCTGCAGCAGCAGTTGGCGCA	7	+	416	1194	Active	Active	9	8
ENSDARG00000002131	ENSDART00000100395	4	5	TGCTCCTCCCCCATGGTGGTGAA	5	+	361	1194	Active	Active	9	5
ENSDARG00000002131	ENSDART00000100395	4	5	CTCCTCCCCCATGGTGGTGAAGTT	6	+	363	1194	Active	Active	9	5
ENSDARG00000002131	ENSDART00000100395	4	5	AGCGGCGGCTGCAGCAGCAGTTGGC	7	+	413	1194	Active	Active	9	9
ENSDARG00000002131	ENSDART00000100395	4	5	TTCGCCGACACGCAGAAGGATAA	5	+	385	1194	Active	Active	7	8
ENSDARG00000002131	ENSDART00000100395	4	13	TGCAGCAACAGAGTGCTGCGGGC	5	+	896	1194	Active	Active	8	9
ENSDARG00000002131	ENSDART00000100395	4	14	ACCACCTGCCACAGGAGTTTGGGGA	7	+	965	1194	Active	Active	9	7
ENSDARG00000002131	ENSDART00000100395	4	14	ACCACCTGCCACAGGAGTTTGGG	5	+	965	1194	Active	Active	9	9
ENSDARG00000002131	ENSDART00000100395	4	14	ACCTGCCACAGGAGTTTGGGGAC	5	+	968	1194	Active	Inactive	9	5
ENSDARG00000002131	ENSDART00000100395	4	15	GCAGGCCGCCATTCAGGCGATGAA	6	+	1113	1194	Active	Active	8	8
ENSDARG00000002131	ENSDART00000100403	4	2	GCACCATCCCATACAGATGAAGCC	6	+	96	1305	Active	Active	6	9
ENSDARG00000002131	ENSDART00000100403	4	2	TGCACCATCCCATACAGATGAAGCC	7	+	95	1305	Active	Active	9	9
ENSDARG00000002131	ENSDART00000100403	4	5	GGCTGCAGCAGCAGTTGGCGCAGCA	7	+	419	1305	Active	Active	9	9
ENSDARG00000002131	ENSDART00000100403	4	5	TCCTCCCCCATGGTGGTGAAGTT	5	+	364	1305	Active	Active	9	5
ENSDARG00000002131	ENSDART00000100403	4	5	TGCAGCAGCAGTTGGCGCAGCAGAT	7	+	422	1305	Active	Active	9	8
ENSDARG00000002131	ENSDART00000100403	4	5	TGCTCCTCCCCCATGGTGGTGAA	5	+	361	1305	Active	Active	9	5
ENSDARG00000002131	ENSDART00000100403	4	5	TTCGCCGACACGCAGAAGGATAA	5	+	385	1305	Active	Active	7	8
ENSDARG00000002131	ENSDART00000100403	4	5	GGCGGCTGCAGCAGCAGTTGGCGCA	7	+	416	1305	Active	Active	9	8
ENSDARG00000002131	ENSDART00000100403	4	5	CTCCTCCCCCATGGTGGTGAAGTT	6	+	363	1305	Active	Active	9	5
ENSDARG00000002131	ENSDART00000100403	4	5	AGCGGCGGCTGCAGCAGCAGTTGGC	7	+	413	1305	Active	Active	9	9
ENSDARG00000002131	ENSDART00000100403	4	5	AACAGCGGCGGCTGCAGCAGCAGTT	7	+	410	1305	Active	Active	6	8
ENSDARG00000002131	ENSDART00000100403	4	9	GTATTCAGCAAATGGCAGGTGAG	5	+	536	1305	Active	Active	0	9
ENSDARG00000002131	ENSDART00000100403	4	18	TGCAGCAACAGAGTGCTGCGGGC	5	+	1007	1305	Active	Active	8	9
ENSDARG00000002131	ENSDART00000100403	4	19	ACCACCTGCCACAGGAGTTTGGG	5	+	1073	1305	Active	Active	9	9
ENSDARG00000002131	ENSDART00000100403	4	19	ACCACCTGCCACAGGAGTTTGGGGA	7	+	1073	1305	Active	Active	9	7
ENSDARG00000002131	ENSDART00000100403	4	19	ACCTGCCACAGGAGTTTGGGGAC	5	+	1076	1305	Active	Inactive	9	5
ENSDARG00000002131	ENSDART00000100403	4	20	GCAGGCCGCCATTCAGGCGATGAA	6	+	1221	1305	Active	Active	8	8
ENSDARG00000002131	ENSDART00000100416	4	1	GCACTCGTCTGAGCTGGGCTTTG	5	+	18	1452	Active	Inactive	9	6
ENSDARG00000002131	ENSDART00000100416	4	1	GCACTCGTCTGAGCTGGGCTTTGTG	7	+	18	1452	Active	Active	9	1
ENSDARG00000002131	ENSDART00000100416	4	4	TGCACCATCCCATACAGATGAAGCC	7	+	410	1452	Active	Active	9	9
ENSDARG00000002131	ENSDART00000100416	4	4	GCACCATCCCATACAGATGAAGCC	6	+	411	1452	Active	Active	6	9
ENSDARG00000002131	ENSDART00000100416	4	7	TTCGCCGACACGCAGAAGGATAA	5	+	700	1452	Active	Active	7	8
ENSDARG00000002131	ENSDART00000100416	4	7	TCCTCCCCCATGGTGGTGAAGTT	5	+	679	1452	Active	Active	9	5
ENSDARG00000002131	ENSDART00000100416	4	7	GGCTGCAGCAGCAGTTGGCGCAGCA	7	+	734	1452	Active	Active	9	9
ENSDARG00000002131	ENSDART00000100416	4	7	GGCGGCTGCAGCAGCAGTTGGCGCA	7	+	731	1452	Active	Active	9	8
ENSDARG00000002131	ENSDART00000100416	4	7	TGCAGCAGCAGTTGGCGCAGCAGAT	7	+	737	1452	Active	Active	9	8
ENSDARG00000002131	ENSDART00000100416	4	7	CTCCTCCCCCATGGTGGTGAAGTT	6	+	678	1452	Active	Active	9	5
ENSDARG00000002131	ENSDART00000100416	4	7	AACAGCGGCGGCTGCAGCAGCAGTT	7	+	725	1452	Active	Active	6	8
ENSDARG00000002131	ENSDART00000100416	4	7	GTTGGCGCAGCAGATGCAGCAGTT	6	+	747	1452	Inactive	Active	1	8
ENSDARG00000002131	ENSDART00000100416	4	7	AGCGGCGGCTGCAGCAGCAGTTGGC	7	+	728	1452	Active	Active	9	9
ENSDARG00000002131	ENSDART00000100416	4	7	TGCTCCTCCCCCATGGTGGTGAA	5	+	676	1452	Active	Active	9	5
ENSDARG00000002131	ENSDART00000100416	4	8	GTATTCAGCAAATGGCAGGTGAG	5	+	881	1452	Active	Active	0	9
ENSDARG00000002131	ENSDART00000100416	4	10	TGCAGCAACAGAGTGCTGCGGGC	5	+	1154	1452	Active	Active	8	9
ENSDARG00000002131	ENSDART00000100416	4	11	ACCACCTGCCACAGGAGTTTGGGGA	7	+	1220	1452	Active	Active	9	7
ENSDARG00000002131	ENSDART00000100416	4	11	ACCTGCCACAGGAGTTTGGGGAC	5	+	1223	1452	Active	Inactive	9	5
ENSDARG00000002131	ENSDART00000100416	4	11	ACCACCTGCCACAGGAGTTTGGG	5	+	1220	1452	Active	Active	9	9
ENSDARG00000002131	ENSDART00000100416	4	12	GCAGGCCGCCATTCAGGCGATGAA	6	+	1368	1452	Active	Active	8	8
ENSDARG00000002174	ENSDART00000013313	4	1	TCCTCACGCCATCTGTCTTGGAG	5	+	66	1308	Active	Active	9	3
ENSDARG00000002174	ENSDART00000013313	4	1	CACGCCATCTGTCTTGGAGATGCA	6	+	70	1308	Active	Active	9	9
ENSDARG00000002174	ENSDART00000013313	4	6	GGCGCCGCAGGACCTGGGGATGAA	6	+	664	1308	Active	Active	6	8
ENSDARG00000002174	ENSDART00000013313	4	6	CACAGCAACCCCTAGCAGGTGAG	5	+	690	1308	Active	Active	6	9
ENSDARG00000002174	ENSDART00000013313	4	11	CTCCACAGACTGGGAGTGGGTGAG	6	+	1222	1308	Inactive	Active	3	8
ENSDARG00000002174	ENSDART00000013313	4	11	CACACCTGCTCCACAGACTGGGAG	6	+	1214	1308	Active	Active	9	9
ENSDARG00000002174	ENSDART00000013313	4	11	CAAACCTGCTGAGTGTGCTGGAGGA	7	+	1175	1308	Active	Active	5	9
ENSDARG00000002174	ENSDART00000013313	4	11	TGCTCCACAGACTGGGAGTGGGT	5	+	1220	1308	Active	Active	3	8
ENSDARG00000002174	ENSDART00000013313	4	11	TGCTCCACAGACTGGGAGTGGGTG	6	+	1220	1308	Active	Active	3	9
ENSDARG00000002303	ENSDART00000006803	4	1	CTCACCCTCTGCCTGTAGCAGGC	5	-	52	2883	Active	Active	9	9
ENSDARG00000002303	ENSDART00000006803	4	1	ACCCTCTGCCTGTAGCAGGCGTC	5	-	49	2883	Active	Active	9	9
ENSDARG00000002303	ENSDART00000006803	4	1	TGCTCACCCTCTGCCTGTAGCAGGC	7	-	52	2883	Active	Active	9	9
ENSDARG00000002303	ENSDART00000006803	4	2	GTAAACCCCTTTAGCGAGGGCTTC	6	-	127	2883	Inactive	Active	6	7
ENSDARG00000002303	ENSDART00000006803	4	2	CTCCCATCCATCCAGAGACGCCTTT	7	-	93	2883	Active	Active	9	5
ENSDARG00000002303	ENSDART00000006803	4	3	CTCCAAGACTTGAAAGCAGAAGAA	6	-	169	2883	Active	Active	3	9
ENSDARG00000002303	ENSDART00000006803	4	4	GAAAGCGACCCGTGTCTGAAAAC	5	-	202	2883	Inactive	Inactive	4	2
ENSDARG00000002303	ENSDART00000006803	4	4	ATCAGCTGCTGTTGAGCTGCAGAA	6	-	222	2883	Active	Active	8	7
ENSDARG00000002303	ENSDART00000006803	4	5	GCCGCCTTATTCCTGATGAAGGG	5	-	304	2883	Active	Active	9	9
ENSDARG00000002303	ENSDART00000006803	4	5	GTCCACACCATTCGGATTGAGAC	5	-	407	2883	Active	Active	1	8
ENSDARG00000002303	ENSDART00000006803	4	7	GACTCCACCAGTTTGGTTTTGTC	5	-	784	2883	Active	Inactive	4	5
ENSDARG00000002303	ENSDART00000006803	4	7	AGACTCCACCAGTTTGGTTTTGTC	6	-	784	2883	Active	Inactive	6	5
ENSDARG00000002303	ENSDART00000006803	4	7	AGAGACTCCACCAGTTTGGTTTT	5	-	787	2883	Active	Inactive	2	9
ENSDARG00000002303	ENSDART00000006803	4	7	ACCTGCTCCACATTGAAGAAGCC	5	-	832	2883	Active	Active	9	9
ENSDARG00000002303	ENSDART00000006803	4	8	TCCGCCGTCTTGCTGAGTTTGGT	5	-	928	2883	Active	Active	9	8
ENSDARG00000002303	ENSDART00000006803	4	8	CTCGTCCGCCGTCTTGCTGAGTT	5	-	932	2883	Active	Inactive	9	7
ENSDARG00000002303	ENSDART00000006803	4	8	CTCGTCCGCCGTCTTGCTGAGTTT	6	-	931	2883	Active	Inactive	9	2
ENSDARG00000002303	ENSDART00000006803	4	8	AGAAGCAGACGATGTTAGCTGAA	5	-	1038	2883	Inactive	Active	7	0
ENSDARG00000002303	ENSDART00000006803	4	8	ATCGTCTTCATGGATTAGCAGCT	5	-	1010	2883	Active	Active	9	5
ENSDARG00000002303	ENSDART00000006803	4	8	GAAATCTTCTCGTCCGCCGTCTTG	6	-	939	2883	Active	Inactive	8	1
ENSDARG00000002303	ENSDART00000006803	4	9	ACCTCCACATTGCTCTTCTGCTGCT	7	-	1106	2883	Inactive	Active	0	2
ENSDARG00000002303	ENSDART00000006803	4	9	CTCTTCTGCTGCTCGTTGAGTGC	5	-	1096	2883	Active	Active	9	4
ENSDARG00000002303	ENSDART00000006803	4	10	CTCGTCATCATACTTGAGTTTGCT	6	-	1150	2883	Active	Active	9	9
ENSDARG00000002303	ENSDART00000006803	4	11	GCCTCCAGCAGCAGCTCTGGAGAA	6	-	1263	2883	Active	Inactive	9	2
ENSDARG00000002303	ENSDART00000006803	4	12	TCCACCTCCATGAACTGCAGCGTCT	7	-	1325	2883	Active	Active	9	8
ENSDARG00000002303	ENSDART00000006803	4	12	GTTCTCATCATGGCCTGCAGTGTGC	7	-	1436	2883	Active	Active	9	5
ENSDARG00000002303	ENSDART00000006803	4	12	CACCCAGCATATACAGCAGCCGGA	6	-	1358	2883	Inactive	Active	0	9
ENSDARG00000002303	ENSDART00000006803	4	13	AACTCCAGAGTGACGGAGGAATGC	6	-	1491	2883	Inactive	Active	6	9
ENSDARG00000002303	ENSDART00000006803	4	13	AAAAACTCCAGAGTGACGGAGGA	5	-	1495	2883	Inactive	Active	7	9
ENSDARG00000002303	ENSDART00000006803	4	13	GAAAAACTCCAGAGTGACGGAGGA	6	-	1495	2883	Inactive	Active	3	9
ENSDARG00000002303	ENSDART00000006803	4	13	TGCGGCTCCACCAGGAAGAATTT	5	-	1540	2883	Active	Active	9	7
ENSDARG00000002303	ENSDART00000006803	4	14	GACTGCGCACCTTTGGGCTGCTGTG	7	-	1612	2883	Inactive	Active	2	8
ENSDARG00000002303	ENSDART00000006803	4	14	CTCGACTGCGCACCTTTGGGCTGCT	7	-	1615	2883	Active	Active	9	5
ENSDARG00000002303	ENSDART00000006803	4	16	GAAGCCCACAGCGTGACTGAGGC	5	-	1958	2883	Inactive	Active	1	9
ENSDARG00000002303	ENSDART00000006803	4	16	CCCTGCTTACGCTCTGCTGGAGAC	6	-	1830	2883	Active	Active	9	7
ENSDARG00000002303	ENSDART00000006803	4	16	GCCCACAGCGTGACTGAGGCAGTC	6	-	1954	2883	Active	Active	7	9
ENSDARG00000002303	ENSDART00000006803	4	16	AGACCCTGCTTACGCTCTGCTGGA	6	-	1833	2883	Active	Active	8	3
ENSDARG00000002303	ENSDART00000006803	4	17	TCCTTCAGCATGTGCTGGGACGCG	6	-	2184	2883	Active	Active	9	9
ENSDARG00000002303	ENSDART00000006803	4	17	AACGCCTTACTGGTGCGGCTGAG	5	-	1981	2883	Active	Active	7	9
ENSDARG00000002303	ENSDART00000006803	4	17	AACGCCTTACTGGTGCGGCTGAGAG	7	-	1979	2883	Active	Active	7	8
ENSDARG00000002303	ENSDART00000006803	4	17	AGATACACCTCCGAGCAGCCGCA	5	-	2029	2883	Inactive	Active	5	9
ENSDARG00000002303	ENSDART00000006803	4	17	AGCGCCGGCAGGAACGTCTGCAGGC	7	-	2057	2883	Active	Active	9	4
ENSDARG00000002303	ENSDART00000006803	4	18	GACTGCTGCTGCTGCTGGCGATGGT	7	-	2419	2883	Active	Active	9	9
ENSDARG00000002303	ENSDART00000006803	4	18	AGCTCCTCCTCAGCATCTGCTTCT	6	-	2378	2883	Active	Inactive	9	7
ENSDARG00000002303	ENSDART00000006803	4	18	ATCTGCTTCTCCAGCGCCGCCGTC	6	-	2364	2883	Active	Active	9	8
ENSDARG00000002303	ENSDART00000006803	4	19	CACAGCGCCCTGAATGATGGTGAA	6	-	2488	2883	Active	Active	8	8
ENSDARG00000002303	ENSDART00000006803	4	20	CTCACCAGAACCGTCTGCGCATCT	6	-	2676	2883	Active	Inactive	1	5
ENSDARG00000002303	ENSDART00000043424	4	1	GACTCCACCAGTTTGGTTTTGTC	5	-	96	660	Active	Inactive	4	5
ENSDARG00000002303	ENSDART00000043424	4	1	AGACTCCACCAGTTTGGTTTTGTC	6	-	96	660	Active	Inactive	6	5
ENSDARG00000002303	ENSDART00000043424	4	1	AGAGACTCCACCAGTTTGGTTTT	5	-	99	660	Active	Inactive	2	9
ENSDARG00000002303	ENSDART00000043424	4	3	TCCACCTCCATGAACTGCAGCGTCT	7	-	158	660	Active	Active	9	8
ENSDARG00000002303	ENSDART00000043424	4	3	CACCCAGCATATACAGCAGCCGGA	6	-	191	660	Inactive	Active	0	9
ENSDARG00000002303	ENSDART00000043424	4	3	GTTCTCATCATGGCCTGCAGTGTGC	7	-	269	660	Active	Active	9	5
ENSDARG00000002303	ENSDART00000043424	4	4	TGCGGCTCCACCAGGAAGAATTT	5	-	373	660	Active	Active	9	7
ENSDARG00000002303	ENSDART00000043424	4	4	GAAAAACTCCAGAGTGACGGAGGA	6	-	328	660	Inactive	Active	3	9
ENSDARG00000002303	ENSDART00000043424	4	4	AAAAACTCCAGAGTGACGGAGGA	5	-	328	660	Inactive	Active	7	9
ENSDARG00000002303	ENSDART00000043424	4	4	AACTCCAGAGTGACGGAGGAATGC	6	-	324	660	Inactive	Active	6	9
ENSDARG00000002303	ENSDART00000043424	4	5	GACTGCGCACCTTTGGGCTGCTGTG	7	-	445	660	Inactive	Active	2	8
ENSDARG00000002303	ENSDART00000043424	4	5	CTCGACTGCGCACCTTTGGGCTGCT	7	-	448	660	Active	Active	9	5
ENSDARG00000002303	ENSDART00000082119	4	1	TGCTCACCCTCTGCCTGTAGCAGGC	7	-	52	2883	Active	Active	9	9
ENSDARG00000002303	ENSDART00000082119	4	1	CTCACCCTCTGCCTGTAGCAGGC	5	-	52	2883	Active	Active	9	9
ENSDARG00000002303	ENSDART00000082119	4	1	ACCCTCTGCCTGTAGCAGGCGTC	5	-	49	2883	Active	Active	9	9
ENSDARG00000002303	ENSDART00000082119	4	2	CTCCCATCCATCCAGAGACGCCTTT	7	-	93	2883	Active	Active	9	5
ENSDARG00000002303	ENSDART00000082119	4	2	GTAAACCCCTTTAGCGAGGGCTTC	6	-	127	2883	Inactive	Active	6	7
ENSDARG00000002303	ENSDART00000082119	4	3	CTCCAAGACTTGAAAGCAGAAGAA	6	-	169	2883	Active	Active	3	9
ENSDARG00000002303	ENSDART00000082119	4	4	GAAAGCGACCCGTGTCTGAAAAC	5	-	202	2883	Inactive	Inactive	4	2
ENSDARG00000002303	ENSDART00000082119	4	4	ATCAGCTGCTGTTGAGCTGCAGAA	6	-	222	2883	Active	Active	8	7
ENSDARG00000002303	ENSDART00000082119	4	5	GCCGCCTTATTCCTGATGAAGGG	5	-	304	2883	Active	Active	9	9
ENSDARG00000002303	ENSDART00000082119	4	5	GTCCACACCATTCGGATTGAGAC	5	-	407	2883	Active	Active	1	8
ENSDARG00000002303	ENSDART00000082119	4	7	AGAGACTCCACCAGTTTGGTTTT	5	-	787	2883	Active	Inactive	2	9
ENSDARG00000002303	ENSDART00000082119	4	7	ACCTGCTCCACATTGAAGAAGCC	5	-	832	2883	Active	Active	9	9
ENSDARG00000002303	ENSDART00000082119	4	7	AGACTCCACCAGTTTGGTTTTGTC	6	-	784	2883	Active	Inactive	6	5
ENSDARG00000002303	ENSDART00000082119	4	7	GACTCCACCAGTTTGGTTTTGTC	5	-	784	2883	Active	Inactive	4	5
ENSDARG00000002303	ENSDART00000082119	4	8	AGAAGCAGACGATGTTAGCTGAA	5	-	1038	2883	Inactive	Active	7	0
ENSDARG00000002303	ENSDART00000082119	4	8	GAAATCTTCTCGTCCGCCGTCTTG	6	-	939	2883	Active	Inactive	8	1
ENSDARG00000002303	ENSDART00000082119	4	8	CTCGTCCGCCGTCTTGCTGAGTT	5	-	932	2883	Active	Inactive	9	7
ENSDARG00000002303	ENSDART00000082119	4	8	ATCGTCTTCATGGATTAGCAGCT	5	-	1010	2883	Active	Active	9	5
ENSDARG00000002303	ENSDART00000082119	4	8	CTCGTCCGCCGTCTTGCTGAGTTT	6	-	931	2883	Active	Inactive	9	2
ENSDARG00000002303	ENSDART00000082119	4	8	TCCGCCGTCTTGCTGAGTTTGGT	5	-	928	2883	Active	Active	9	8
ENSDARG00000002303	ENSDART00000082119	4	9	CTCTTCTGCTGCTCGTTGAGTGC	5	-	1096	2883	Active	Active	9	4
ENSDARG00000002303	ENSDART00000082119	4	9	ACCTCCACATTGCTCTTCTGCTGCT	7	-	1106	2883	Inactive	Active	0	2
ENSDARG00000002303	ENSDART00000082119	4	10	CTCGTCATCATACTTGAGTTTGCT	6	-	1150	2883	Active	Active	9	9
ENSDARG00000002303	ENSDART00000082119	4	11	GCCTCCAGCAGCAGCTCTGGAGAA	6	-	1263	2883	Active	Inactive	9	2
ENSDARG00000002303	ENSDART00000082119	4	12	CACCCAGCATATACAGCAGCCGGA	6	-	1358	2883	Inactive	Active	0	9
ENSDARG00000002303	ENSDART00000082119	4	12	TCCACCTCCATGAACTGCAGCGTCT	7	-	1325	2883	Active	Active	9	8
ENSDARG00000002303	ENSDART00000082119	4	12	GTTCTCATCATGGCCTGCAGTGTGC	7	-	1436	2883	Active	Active	9	5
ENSDARG00000002303	ENSDART00000082119	4	13	GAAAAACTCCAGAGTGACGGAGGA	6	-	1495	2883	Inactive	Active	3	9
ENSDARG00000002303	ENSDART00000082119	4	13	AACTCCAGAGTGACGGAGGAATGC	6	-	1491	2883	Inactive	Active	6	9
ENSDARG00000002303	ENSDART00000082119	4	13	AAAAACTCCAGAGTGACGGAGGA	5	-	1495	2883	Inactive	Active	7	9
ENSDARG00000002303	ENSDART00000082119	4	13	TGCGGCTCCACCAGGAAGAATTT	5	-	1540	2883	Active	Active	9	7
ENSDARG00000002303	ENSDART00000082119	4	14	CTCGACTGCGCACCTTTGGGCTGCT	7	-	1615	2883	Active	Active	9	5
ENSDARG00000002303	ENSDART00000082119	4	14	GACTGCGCACCTTTGGGCTGCTGTG	7	-	1612	2883	Inactive	Active	2	8
ENSDARG00000002303	ENSDART00000082119	4	16	GAAGCCCACAGCGTGACTGAGGC	5	-	1958	2883	Inactive	Active	1	9
ENSDARG00000002303	ENSDART00000082119	4	16	GCCCACAGCGTGACTGAGGCAGTC	6	-	1954	2883	Active	Active	7	9
ENSDARG00000002303	ENSDART00000082119	4	16	CCCTGCTTACGCTCTGCTGGAGAC	6	-	1830	2883	Active	Active	9	7
ENSDARG00000002303	ENSDART00000082119	4	16	AGACCCTGCTTACGCTCTGCTGGA	6	-	1833	2883	Active	Active	8	3
ENSDARG00000002303	ENSDART00000082119	4	17	AGCGCCGGCAGGAACGTCTGCAGGC	7	-	2057	2883	Active	Active	9	4
ENSDARG00000002303	ENSDART00000082119	4	17	AACGCCTTACTGGTGCGGCTGAG	5	-	1981	2883	Active	Active	7	9
ENSDARG00000002303	ENSDART00000082119	4	17	AACGCCTTACTGGTGCGGCTGAGAG	7	-	1979	2883	Active	Active	7	8
ENSDARG00000002303	ENSDART00000082119	4	17	TCCTTCAGCATGTGCTGGGACGCG	6	-	2184	2883	Active	Active	9	9
ENSDARG00000002303	ENSDART00000082119	4	17	AGATACACCTCCGAGCAGCCGCA	5	-	2029	2883	Inactive	Active	5	9
ENSDARG00000002303	ENSDART00000082119	4	18	GACTGCTGCTGCTGCTGGCGATGGT	7	-	2419	2883	Active	Active	9	9
ENSDARG00000002303	ENSDART00000082119	4	18	AGCTCCTCCTCAGCATCTGCTTCT	6	-	2378	2883	Active	Inactive	9	7
ENSDARG00000002303	ENSDART00000082119	4	18	ATCTGCTTCTCCAGCGCCGCCGTC	6	-	2364	2883	Active	Active	9	8
ENSDARG00000002303	ENSDART00000082119	4	19	CACAGCGCCCTGAATGATGGTGAA	6	-	2488	2883	Active	Active	8	8
ENSDARG00000002303	ENSDART00000082119	4	20	CTCACCAGAACCGTCTGCGCATCT	6	-	2676	2883	Active	Inactive	1	5
ENSDARG00000002400	ENSDART00000011882	4	1	GACCCAGCAGATATGGAAGATGTT	6	+	13	1155	Inactive	Active	4	9
ENSDARG00000002400	ENSDART00000011882	4	1	CCCAGCAGATATGGAAGATGTTGAA	7	+	15	1155	Active	Active	7	6
ENSDARG00000002400	ENSDART00000011882	4	2	AGAATCCTCAGATTCTGGCGGCGCT	7	+	104	1155	Active	Active	9	9
ENSDARG00000002400	ENSDART00000011882	4	2	ATCCTCAGATTCTGGCGGCGCTGCA	7	+	107	1155	Inactive	Active	1	9
ENSDARG00000002400	ENSDART00000011882	4	2	CACGTCAGCTGACGCGGCAGATGAT	7	+	77	1155	Active	Active	9	9
ENSDARG00000002400	ENSDART00000011882	4	4	ACCCACAGATGAAGAGTGTGAGTG	6	+	351	1155	Inactive	Active	4	7
ENSDARG00000002400	ENSDART00000011882	4	6	AAAGTCAAATTCTCTGACGCCGGA	6	+	583	1155	Inactive	Active	9	9
ENSDARG00000002400	ENSDART00000011882	4	7	GACAAAAACCTACAAGATGCGGTC	6	+	672	1155	Inactive	Active	6	9
ENSDARG00000002400	ENSDART00000011882	4	7	ACAAAAACCTACAAGATGCGGTC	5	+	673	1155	Inactive	Active	8	9
ENSDARG00000002400	ENSDART00000011882	4	10	AGACTCAGAGGCAGTTTTAGCAGCA	7	+	927	1155	Inactive	Active	4	7
ENSDARG00000002400	ENSDART00000011882	4	10	GTTCCCAGAGCTGTGCTGTATTT	5	+	988	1155	Inactive	Inactive	3	8
ENSDARG00000002663	ENSDART00000014036	4	3	CTATTCTAATCTCAATGAAGGAGTT	7	-	457	1566	Inactive	Active	3	9
ENSDARG00000002663	ENSDART00000014036	4	6	AGCTGCAGAGGGTAGAGATGTCTGT	7	-	702	1566	Active	Active	3	2
ENSDARG00000002663	ENSDART00000014036	4	8	CTCCAAATCTTTACATCTGAAGAC	6	-	844	1566	Active	Active	8	0
ENSDARG00000002663	ENSDART00000014036	4	9	GTAGTCTTCAAACAGCTTGGTGT	5	-	1031	1566	Active	Inactive	9	0
ENSDARG00000002663	ENSDART00000014036	4	11	GACTCCATCTCCTCTTGAAGCTGGC	7	-	1352	1566	Active	Active	8	9
ENSDARG00000002663	ENSDART00000014036	4	11	TCCATCTCCTCTTGAAGCTGGCTGT	7	-	1349	1566	Active	Active	9	2
ENSDARG00000002663	ENSDART00000014036	4	12	TACCTCTACCTCCAGGCAGGTTGT	6	-	1457	1566	Active	Active	8	6
ENSDARG00000002674	ENSDART00000006240	4	1	AACTCAAGAGTTTGGGGTTGGAT	5	+	242	7056	Inactive	Active	7	0
ENSDARG00000002674	ENSDART00000006240	4	1	GCACACTGCAGAACAAGGGGCAGTT	7	+	308	7056	Active	Active	5	7
ENSDARG00000002674	ENSDART00000006240	4	1	AGAAGCAACAGTTCTGTGTTAGGTA	7	+	79	7056	Inactive	Inactive	1	5
ENSDARG00000002674	ENSDART00000006240	4	1	CACTGCAGAACAAGGGGCAGTTTGT	7	+	311	7056	Active	Active	1	0
ENSDARG00000002674	ENSDART00000006240	4	1	AGAGACAGACCAGCTCTTGGGGA	5	+	433	7056	Inactive	Active	8	1
ENSDARG00000002674	ENSDART00000006240	4	1	AGCTCCAGATGGCATGGTTGCTGAT	7	+	591	7056	Active	Active	2	1
ENSDARG00000002674	ENSDART00000006240	4	1	AACATCCCCAGAAGTTTGGATTT	5	+	407	7056	Active	Inactive	7	9
ENSDARG00000002674	ENSDART00000006240	4	1	AACAGCGCAGGAATGCAGAGGCC	5	+	44	7056	Inactive	Active	5	9
ENSDARG00000002674	ENSDART00000006240	4	2	CAATACAGAGAAAAGAAGAAGAA	5	+	1312	7056	Inactive	Active	9	9
ENSDARG00000002674	ENSDART00000006240	4	3	CACAAAGCATACTATTTGTTTAA	5	+	1591	7056	Inactive	Inactive	7	9
ENSDARG00000002674	ENSDART00000006240	4	3	TTATGCAACCAATAAAGAGGTAGAT	7	+	5673	7056	Inactive	Active	5	8
ENSDARG00000002674	ENSDART00000006240	4	3	CACAAAGTCTTGTCTGCTTTGCA	5	+	2323	7056	Active	Inactive	7	4
ENSDARG00000002674	ENSDART00000006240	4	3	CACATCGCACAGATGAGCAGCTGAG	7	+	4514	7056	Active	Active	3	9
ENSDARG00000002674	ENSDART00000006240	4	3	GCAATCAACATGATAGCAGTGGTG	6	+	2519	7056	Active	Active	2	8
ENSDARG00000002674	ENSDART00000006240	4	3	CACTACAAATAGCTGTTGGAGCA	5	+	5840	7056	Inactive	Active	7	8
ENSDARG00000002674	ENSDART00000006240	4	3	TTAATCGGCCTGCATTTGGATAA	5	+	5974	7056	Active	Inactive	2	9
ENSDARG00000002674	ENSDART00000006240	4	3	CTCAAAGGCATTGATGGGCTGCA	5	+	4591	7056	Active	Active	4	7
ENSDARG00000002674	ENSDART00000006240	4	3	GACCCCAGCATACTGGGAGAAAAC	6	+	3036	7056	Active	Active	7	8
ENSDARG00000002674	ENSDART00000006240	4	3	GACGACCACAGGACTGCTGGGTG	5	+	3851	7056	Active	Inactive	3	0
ENSDARG00000002674	ENSDART00000006240	4	3	TGCTCAACAGGCTGAGAGTGAAAC	6	+	5555	7056	Active	Active	0	9
ENSDARG00000002674	ENSDART00000006240	4	3	GTTTCATGCAACCATTAAGAGGGA	6	+	3014	7056	Active	Active	7	9
ENSDARG00000002674	ENSDART00000006240	4	3	GTAATCAGAAACCCTTTGGTGGA	5	+	5366	7056	Inactive	Inactive	8	1
ENSDARG00000002674	ENSDART00000006240	4	3	GCATTCACAGGCACTGCAGCTTTT	6	+	5146	7056	Inactive	Active	5	0
ENSDARG00000002674	ENSDART00000006240	4	3	TTCCTAAACCACCCATTAAGAGAAC	7	+	3587	7056	Active	Active	5	8
ENSDARG00000002674	ENSDART00000006240	4	3	CAACTCACAATAGAGATGGTGCT	5	+	5939	7056	Inactive	Active	7	9
ENSDARG00000002674	ENSDART00000006240	4	3	AAAACCCACAACAATTTTTGTATTT	7	+	4988	7056	Inactive	Inactive	6	9
ENSDARG00000002674	ENSDART00000006240	4	3	AAACACTGCACTGTCTTCTGAAGCT	7	+	5183	7056	Inactive	Active	5	5
ENSDARG00000002674	ENSDART00000006240	4	3	AAACCCACAACAATTTTTGTATTT	6	+	4989	7056	Inactive	Inactive	9	9
ENSDARG00000002674	ENSDART00000006240	4	3	AAAGGCTTCCATGCATGCGAGAAC	6	+	5087	7056	Active	Inactive	7	0
ENSDARG00000002674	ENSDART00000006240	4	3	AAATACAAAAAGCACTGTAGATTTG	7	+	3559	7056	Inactive	Active	9	4
ENSDARG00000002674	ENSDART00000006240	4	3	AACAACAACATGGTCTTGTTTTGGA	7	+	2561	7056	Inactive	Inactive	6	7
ENSDARG00000002674	ENSDART00000006240	4	3	AACCTATGCATGGCTGAATTTGCA	6	+	4309	7056	Active	Active	8	9
ENSDARG00000002674	ENSDART00000006240	4	3	ACAAAAAGCACTGTAGATTTGGAT	6	+	3563	7056	Inactive	Active	7	3
ENSDARG00000002674	ENSDART00000006240	4	3	ACACACTACAAATAGCTGTTGGA	5	+	5837	7056	Inactive	Active	1	6
ENSDARG00000002674	ENSDART00000006240	4	3	ACACTCACAGGTCAGAGCCGGTGTT	7	+	6978	7056	Inactive	Active	6	5
ENSDARG00000002674	ENSDART00000006240	4	3	CAAAACCACTTTGTGTGTATGAGGG	7	+	5441	7056	Inactive	Active	5	9
ENSDARG00000002674	ENSDART00000006240	4	3	AGACTATGCCAACAGTGGACTTT	5	+	6314	7056	Active	Inactive	8	1
ENSDARG00000002674	ENSDART00000006240	4	3	AGACCAGCCAGACCTGAATTTGAG	6	+	4285	7056	Active	Active	1	9
ENSDARG00000002674	ENSDART00000006240	4	3	AGAAAAGGCAATTGAAGATTTTGAA	7	+	4674	7056	Inactive	Active	5	4
ENSDARG00000002674	ENSDART00000006240	4	3	AGAAAACTCTTCGTGATTTGTTTGC	7	+	3053	7056	Active	Inactive	3	9
ENSDARG00000002674	ENSDART00000006240	4	3	AGAAAACTCTTCGTGATTTGTTT	5	+	3053	7056	Active	Inactive	3	7
ENSDARG00000002674	ENSDART00000006240	4	3	ACCCCAGCATACTGGGAGAAAAC	5	+	3037	7056	Active	Active	0	8
ENSDARG00000002952	ENSDART00000005985	4	1	TGCCTAGGCTCGCCTTTGCCGTA	5	+	175	2466	Active	Inactive	9	5
ENSDARG00000002952	ENSDART00000005985	4	1	GTACACGCACACGTCTCTGATTCT	6	+	195	2466	Inactive	Inactive	9	5
ENSDARG00000002952	ENSDART00000005985	4	1	CCCTGCTCCATTGTTGGAAGCTTTT	7	+	25	2466	Active	Active	9	6
ENSDARG00000002952	ENSDART00000005985	4	1	AGACTCAGAAACTCAAGAGGAAGCC	7	+	225	2466	Inactive	Active	4	9
ENSDARG00000002952	ENSDART00000005985	4	1	CTAAAATACAATACGTGCCTAGGCT	7	+	160	2466	Inactive	Active	5	9
ENSDARG00000002952	ENSDART00000005985	4	2	AAATGCTCCTCGCTGTTGGGCCGTC	7	+	282	2466	Inactive	Active	0	1
ENSDARG00000002952	ENSDART00000005985	4	2	CTACACGCAATCCATGCAGTATTG	6	+	389	2466	Inactive	Active	8	0
ENSDARG00000002952	ENSDART00000005985	4	2	CCCAACTTCCTAAAGTGTGAAAAC	6	+	433	2466	Active	Inactive	9	4
ENSDARG00000002952	ENSDART00000005985	4	3	CAACACTTCAGGCCAATGCGAGGCT	7	+	507	2466	Active	Active	7	6
ENSDARG00000002952	ENSDART00000005985	4	4	AAAAGCGACAACACTATGCGACTTG	7	+	832	2466	Inactive	Inactive	6	4
ENSDARG00000002952	ENSDART00000005985	4	4	AGCGACAACACTATGCGACTTGGAG	7	+	835	2466	Active	Active	4	8
ENSDARG00000002952	ENSDART00000005985	4	9	ACAGGCCCAGTCTGCTGGTGGGGA	6	+	1478	2466	Inactive	Active	4	4
ENSDARG00000002952	ENSDART00000005985	4	9	ACAGGCCCAGTCTGCTGGTGGGGAA	7	+	1478	2466	Inactive	Active	4	6
ENSDARG00000002952	ENSDART00000005985	4	12	TGCCTACCACCGGAGGGAGTTTGGC	7	+	2022	2466	Active	Active	7	9
ENSDARG00000002952	ENSDART00000005985	4	12	TCCGGCACCTTGGGCAGGAGGCTTC	7	+	2333	2466	Active	Active	9	2
ENSDARG00000002952	ENSDART00000005985	4	12	GTCCACTTCCTTACCAGGATAGGTA	7	+	2180	2466	Active	Active	9	8
ENSDARG00000002952	ENSDART00000005985	4	12	GCCTACCACCGGAGGGAGTTTGGC	6	+	2023	2466	Active	Active	7	9
ENSDARG00000002952	ENSDART00000005985	4	12	GAACCAATCTTATGGATGCTGAGCT	7	+	2429	2466	Active	Active	0	0
ENSDARG00000002952	ENSDART00000005985	4	12	GAACCAATCTTATGGATGCTGAG	5	+	2429	2466	Active	Active	0	9
ENSDARG00000002952	ENSDART00000005985	4	12	AACAGCAGCGACAGCAGCAGGAGGA	7	+	2111	2466	Active	Active	4	9
ENSDARG00000003512	ENSDART00000024367	4	1	AAAAACACATCCAGTGATGGAGAA	6	-	39	1557	Inactive	Active	9	9
ENSDARG00000003512	ENSDART00000024367	4	2	ACCGACACATGTGAGAAGTGGCC	5	-	163	1557	Inactive	Active	5	9
ENSDARG00000003512	ENSDART00000024367	4	4	GTAGACTACCTGCGGTTTGACTTC	6	-	748	1557	Inactive	Inactive	4	9
ENSDARG00000003512	ENSDART00000024367	4	4	ATCCTCCCAAGAGTGCAGGCTCT	5	-	925	1557	Active	Active	2	8
ENSDARG00000003512	ENSDART00000024367	4	4	AGACACAGCCACCAGGTTAGAGTCT	7	-	1005	1557	Inactive	Inactive	2	1
ENSDARG00000003570	ENSDART00000004879	4	2	TCCCGCACCGATGACGAGGTTGTT	6	+	133	2379	Active	Active	9	7
ENSDARG00000003570	ENSDART00000004879	4	2	TACAGCATCTGTAAAAGCTGATGAT	7	+	54	2379	Active	Active	8	6
ENSDARG00000003570	ENSDART00000004879	4	5	GACCAAAGAAGAACTGGTGAAGAA	6	+	471	2379	Inactive	Active	8	7
ENSDARG00000003570	ENSDART00000004879	4	5	CTACTCCGCTTTCCTTGTGGCCGAT	7	+	606	2379	Active	Active	8	7
ENSDARG00000003570	ENSDART00000004879	4	5	ACACCCAGCACATGTGGGAATCT	5	+	662	2379	Active	Inactive	2	2
ENSDARG00000003570	ENSDART00000004879	4	6	TTCCCCATCTACGTATGGAGCAGCA	7	+	838	2379	Active	Active	9	9
ENSDARG00000003570	ENSDART00000004879	4	7	ACCAAAGACTAAGAAGGTTTTTAG	6	+	969	2379	Active	Inactive	0	8
ENSDARG00000003570	ENSDART00000004879	4	7	TTCCCAGACCGAGACCGTAGAAGAG	7	+	858	2379	Active	Active	4	9
ENSDARG00000003570	ENSDART00000004879	4	7	CAAACCAAAGACTAAGAAGGTTTT	6	+	966	2379	Inactive	Active	9	5
ENSDARG00000003570	ENSDART00000004879	4	7	AACCAAAGACTAAGAAGGTTTTTAG	7	+	968	2379	Inactive	Inactive	9	8
ENSDARG00000003570	ENSDART00000004879	4	7	AGAAGCCACTGAAGATGAAGCTGAA	7	+	915	2379	Active	Active	3	9
ENSDARG00000003570	ENSDART00000004879	4	7	GACAAACCAAAGACTAAGAAGGT	5	+	964	2379	Inactive	Active	8	9
ENSDARG00000003570	ENSDART00000004879	4	8	ACCTGCAAAGGAAGTGGAGGAAGAT	7	+	1044	2379	Inactive	Active	1	9
ENSDARG00000003570	ENSDART00000004879	4	9	ATCTGCACCCAGAGGTCTTTTTG	5	+	1182	2379	Active	Inactive	4	8
ENSDARG00000003570	ENSDART00000004879	4	9	GCACCCAGAGGTCTTTTTGACGAG	6	+	1186	2379	Inactive	Active	5	2
ENSDARG00000003570	ENSDART00000004879	4	9	CACTTCACCGCTGAAGGCGAAGTC	6	+	1129	2379	Active	Active	8	8
ENSDARG00000003570	ENSDART00000004879	4	9	TGCATCTGCACCCAGAGGTCTTT	5	+	1179	2379	Active	Inactive	9	0
ENSDARG00000003570	ENSDART00000004879	4	10	CTCAACTTCATCAAGGGTGTTGTAA	7	+	1297	2379	Active	Inactive	9	7
ENSDARG00000003570	ENSDART00000004879	4	10	CTCAACTTCATCAAGGGTGTTGTA	6	+	1297	2379	Active	Inactive	9	2
ENSDARG00000003570	ENSDART00000004879	4	10	AGAGTCTTCATCACTGATGACTTC	6	+	1252	2379	Active	Active	9	6
ENSDARG00000003570	ENSDART00000004879	4	13	ATCATCTCCATTTGTGGAGAAGCT	6	+	1659	2379	Active	Active	8	9
ENSDARG00000003570	ENSDART00000004879	4	14	AAACTCTCCATGTGCTCTGGTTGC	6	+	1932	2379	Active	Inactive	2	6
ENSDARG00000003570	ENSDART00000004879	4	15	CTCATCAAAGAGATGCTAAGGAGAG	7	+	2086	2379	Inactive	Active	0	9
ENSDARG00000003570	ENSDART00000004879	4	16	GACGGCCGCAGATTTAGCCGTAGTG	7	+	2133	2379	Active	Active	9	6
ENSDARG00000003570	ENSDART00000004879	4	17	ACAGACAGAGGAAGCTGAGGATGAG	7	+	2304	2379	Inactive	Active	9	9
ENSDARG00000003615	ENSDART00000007599	4	2	GAATGCTGCTCTTTCTCTGTTGCC	6	+	162	2085	Active	Inactive	3	2
ENSDARG00000003615	ENSDART00000007599	4	3	CACGACACATTTCAGTAGGTGAG	5	+	374	2085	Inactive	Active	5	9
ENSDARG00000003615	ENSDART00000007599	4	3	CTAGCCTTCAGTTTGCTGGCTTC	5	+	283	2085	Active	Inactive	9	2
ENSDARG00000003615	ENSDART00000007599	4	4	GCCAACATCACTGCCTTTGAGGGC	6	+	463	2085	Active	Active	9	4
ENSDARG00000003615	ENSDART00000007599	4	8	TTCCCAATCGCTATTGTGGGATTTG	7	+	1012	2085	Active	Inactive	8	5
ENSDARG00000003615	ENSDART00000007599	4	8	TTCCCAATCGCTATTGTGGGATTT	6	+	1012	2085	Active	Inactive	8	5
ENSDARG00000003615	ENSDART00000007599	4	13	AGAGACAAACTAAAGGATGCTGTG	6	+	1561	2085	Inactive	Active	9	9
ENSDARG00000003615	ENSDART00000007599	4	13	ACAAACTAAAGGATGCTGTGAGTAC	7	+	1565	2085	Inactive	Inactive	9	8
ENSDARG00000003615	ENSDART00000007599	4	14	AAACAAGGCTGTGAAGAAGATTAA	6	+	1617	2085	Inactive	Active	8	8
ENSDARG00000003615	ENSDART00000007599	4	16	TTATACGCATTGATGTTGATGTT	5	+	1919	2085	Inactive	Active	9	2
ENSDARG00000003615	ENSDART00000007599	4	17	AGAAGCTAAAGAACTGTAAGTTTTT	7	+	1973	2085	Inactive	Inactive	5	8
ENSDARG00000003615	ENSDART00000101043	4	2	GAATGCTGCTCTTTCTCTGTTGCC	6	+	162	2286	Active	Inactive	3	2
ENSDARG00000003615	ENSDART00000101043	4	3	CTAGCCTTCAGTTTGCTGGCTTC	5	+	283	2286	Active	Inactive	9	2
ENSDARG00000003615	ENSDART00000101043	4	3	CACGACACATTTCAGTAGGTGAG	5	+	374	2286	Inactive	Active	5	9
ENSDARG00000003615	ENSDART00000101043	4	4	GCCAACATCACTGCCTTTGAGGGC	6	+	463	2286	Active	Active	9	4
ENSDARG00000003615	ENSDART00000101043	4	8	TTCCCAATCGCTATTGTGGGATTTG	7	+	1012	2286	Active	Inactive	8	5
ENSDARG00000003615	ENSDART00000101043	4	8	TTCCCAATCGCTATTGTGGGATTT	6	+	1012	2286	Active	Inactive	8	5
ENSDARG00000003615	ENSDART00000101043	4	14	AGAGACAAACTAAAGGATGCTGTG	6	+	1639	2286	Inactive	Active	9	9
ENSDARG00000003615	ENSDART00000101043	4	14	ACAAACTAAAGGATGCTGTGAGTAC	7	+	1643	2286	Inactive	Inactive	9	8
ENSDARG00000003615	ENSDART00000101043	4	15	AAACAAGGCTGTGAAGAAGATTAA	6	+	1695	2286	Inactive	Active	8	8
ENSDARG00000003615	ENSDART00000101043	4	17	TTATACGCATTGATGTTGATGTT	5	+	1997	2286	Inactive	Active	9	2
ENSDARG00000003615	ENSDART00000101043	4	18	AGAAGCTAAAGAACTGTAAGTTTTT	7	+	2051	2286	Inactive	Inactive	5	8
ENSDARG00000003615	ENSDART00000101043	4	19	ATCAACACCTTAATGGCAGCAGTG	6	+	2192	2286	Inactive	Active	3	9
ENSDARG00000003615	ENSDART00000101043	4	19	AACACCTTAATGGCAGCAGTGTCT	6	+	2195	2286	Active	Active	5	3
ENSDARG00000003630	ENSDART00000018990	4	3	GTCGCCAACACTGCAGCTGATGGT	6	+	163	654	Active	Active	5	9
ENSDARG00000003630	ENSDART00000018990	4	3	CGCCAACACTGCAGCTGATGGTGTG	7	+	165	654	Active	Active	8	9
ENSDARG00000003630	ENSDART00000018990	4	3	CACTGCAGCTGATGGTGTGTGTGC	6	+	171	654	Active	Inactive	8	9
ENSDARG00000003630	ENSDART00000018990	4	3	CAACACTGCAGCTGATGGTGTGTGT	7	+	168	654	Active	Inactive	1	5
ENSDARG00000003630	ENSDART00000018990	4	4	CTCTACACAAAGACTGCGTCGTC	5	+	218	654	Inactive	Inactive	6	6
ENSDARG00000003630	ENSDART00000018990	4	6	CCCCACACAGCAGCTGGGTGAGTA	6	+	477	654	Active	Active	1	6
ENSDARG00000003630	ENSDART00000018990	4	6	CCCCACACAGCAGCTGGGTGAGTAA	7	+	477	654	Active	Inactive	1	0
ENSDARG00000003630	ENSDART00000018990	4	6	ACCCCACACAGCAGCTGGGTGAGTA	7	+	476	654	Active	Active	8	6
ENSDARG00000003630	ENSDART00000018990	4	8	TTCTTCTACCTCTGGATGAATTT	5	+	518	654	Active	Active	8	2
ENSDARG00000003630	ENSDART00000018990	4	8	TTCAGCAAAAAATTGATGGTGAGTA	7	+	539	654	Inactive	Inactive	6	4
ENSDARG00000003630	ENSDART00000018990	4	8	TTCAGCAAAAAATTGATGGTGAG	5	+	539	654	Inactive	Active	6	9
ENSDARG00000003630	ENSDART00000018990	4	8	AGCAAAAAATTGATGGTGAGTAA	5	+	542	654	Inactive	Inactive	8	0
ENSDARG00000003789	ENSDART00000033053	4	1	GTTCAAGTCCCGTTTCGTCGTCTAA	7	-	79	3945	Active	Inactive	6	7
ENSDARG00000003789	ENSDART00000033053	4	4	TTCTGCCTCCATGAGCGGATGGA	5	-	585	3945	Active	Active	9	9
ENSDARG00000003789	ENSDART00000033053	4	4	GCCGTCCTCTCGGGTGATGAGGAA	6	-	355	3945	Active	Active	9	9
ENSDARG00000003789	ENSDART00000033053	4	4	GCAATCAAACACATGGCTTTGGAC	6	-	651	3945	Inactive	Active	7	0
ENSDARG00000003789	ENSDART00000033053	4	4	GCAATCAAACACATGGCTTTGGA	5	-	652	3945	Inactive	Active	7	4
ENSDARG00000003789	ENSDART00000033053	4	4	CTCTCCGACTCCCGGCCGCTGAC	5	-	854	3945	Active	Active	8	8
ENSDARG00000003789	ENSDART00000033053	4	4	CCCGGCCGCTGACACAGGATTGGTT	7	-	842	3945	Active	Active	9	0
ENSDARG00000003789	ENSDART00000033053	4	4	CAATCAAACACATGGCTTTGGAC	5	-	651	3945	Inactive	Active	6	0
ENSDARG00000003789	ENSDART00000033053	4	4	AACGTCATCCAGACTGCTGGATAA	6	-	556	3945	Active	Inactive	9	2
ENSDARG00000003789	ENSDART00000033053	4	5	CGCAACCACCATGAGCCGCTGGT	5	-	995	3945	Active	Active	9	9
ENSDARG00000003789	ENSDART00000033053	4	6	GTCTGCAAACATCGTTGCGAAGCG	6	-	1648	3945	Inactive	Active	5	8
ENSDARG00000003789	ENSDART00000033053	4	6	ACAAACGACTCGTAGTCTGCAAAC	6	-	1662	3945	Inactive	Inactive	6	4
ENSDARG00000003789	ENSDART00000033053	4	6	TCCTTCTCCAGCACAGAGGTCTGC	6	-	1350	3945	Active	Active	9	8
ENSDARG00000003789	ENSDART00000033053	4	6	AGCCAAGACTCCAAATCTGGCGAG	6	-	1695	3945	Active	Active	3	3
ENSDARG00000003789	ENSDART00000033053	4	6	GCAAACATCGTTGCGAAGCGTGC	5	-	1645	3945	Active	Active	3	9
ENSDARG00000003789	ENSDART00000033053	4	6	CGCTTCTCCACCGAGGTTGCCGTT	6	-	1417	3945	Active	Active	9	2
ENSDARG00000003789	ENSDART00000033053	4	6	CAAGACTCCAAATCTGGCGAGTTC	6	-	1692	3945	Active	Active	0	1
ENSDARG00000003789	ENSDART00000033053	4	7	ATCAAAGACCCGAAGGAGAGGCT	5	-	1871	3945	Inactive	Active	5	9
ENSDARG00000003789	ENSDART00000033053	4	7	TCCATCAAAGACCCGAAGGAGAG	5	-	1874	3945	Active	Active	1	9
ENSDARG00000003789	ENSDART00000033053	4	8	CACATCTGCCTGCAGTTTGGGGAA	6	-	2086	3945	Active	Inactive	9	5
ENSDARG00000003789	ENSDART00000033053	4	8	CACATCTGCCTGCAGTTTGGGGA	5	-	2087	3945	Active	Active	9	7
ENSDARG00000003789	ENSDART00000033053	4	9	AGCACCAGATGTTCATTCTGCTGCC	7	-	2183	3945	Active	Active	1	5
ENSDARG00000003789	ENSDART00000033053	4	11	TTCTCCACCAACATGCGCTTGGTCT	7	-	2357	3945	Active	Active	5	0
ENSDARG00000003789	ENSDART00000033053	4	14	GACAGCAGCTGTTTGAGGTGCTGGG	7	-	2765	3945	Active	Active	6	9
ENSDARG00000003789	ENSDART00000033053	4	16	GTCATCTCCAGTATGTTTTTGGTG	6	-	3045	3945	Active	Inactive	9	8
ENSDARG00000003789	ENSDART00000033053	4	16	GTCATCTCCAGTATGTTTTTGGT	5	-	3046	3945	Active	Inactive	9	2
ENSDARG00000003789	ENSDART00000033053	4	16	ACACACACAGCCAGGGGTTGGAC	5	-	2988	3945	Inactive	Active	9	3
ENSDARG00000003789	ENSDART00000033053	4	16	TTACTCAGCTTCTTGATGGGGAT	5	-	2953	3945	Active	Active	1	8
ENSDARG00000003789	ENSDART00000033053	4	18	GGCGACCTCTGGAGCGGTGGTGTTT	7	-	3308	3945	Active	Inactive	9	8
ENSDARG00000003789	ENSDART00000033053	4	18	GGCGACCTCTGGAGCGGTGGTGTT	6	-	3309	3945	Active	Active	9	1
ENSDARG00000003789	ENSDART00000067019	4	2	TTACTCAGCTTCTTGATGGGGAT	5	-	115	456	Active	Active	1	8
ENSDARG00000003789	ENSDART00000067019	4	2	GTCATCTCCAGTATGTTTTTGGTG	6	-	207	456	Active	Inactive	9	8
ENSDARG00000003789	ENSDART00000067019	4	2	GTCATCTCCAGTATGTTTTTGGT	5	-	208	456	Active	Inactive	9	2
ENSDARG00000003789	ENSDART00000067019	4	2	ACACACACAGCCAGGGGTTGGAC	5	-	150	456	Inactive	Active	9	3
ENSDARG00000003789	ENSDART00000079461	4	1	GTTCAAGTCCCGTTTCGTCGTCTAA	7	-	79	3885	Active	Inactive	6	7
ENSDARG00000003789	ENSDART00000079461	4	3	GCCGTCCTCTCGGGTGATGAGGAA	6	-	295	3885	Active	Active	9	9
ENSDARG00000003789	ENSDART00000079461	4	3	GCAATCAAACACATGGCTTTGGAC	6	-	591	3885	Inactive	Active	7	0
ENSDARG00000003789	ENSDART00000079461	4	3	GCAATCAAACACATGGCTTTGGA	5	-	592	3885	Inactive	Active	7	4
ENSDARG00000003789	ENSDART00000079461	4	3	CTCTCCGACTCCCGGCCGCTGAC	5	-	794	3885	Active	Active	8	8
ENSDARG00000003789	ENSDART00000079461	4	3	CCCGGCCGCTGACACAGGATTGGTT	7	-	782	3885	Active	Active	9	0
ENSDARG00000003789	ENSDART00000079461	4	3	CAATCAAACACATGGCTTTGGAC	5	-	591	3885	Inactive	Active	6	0
ENSDARG00000003789	ENSDART00000079461	4	3	AACGTCATCCAGACTGCTGGATAA	6	-	496	3885	Active	Inactive	9	2
ENSDARG00000003789	ENSDART00000079461	4	3	TTCTGCCTCCATGAGCGGATGGA	5	-	525	3885	Active	Active	9	9
ENSDARG00000003789	ENSDART00000079461	4	4	CGCAACCACCATGAGCCGCTGGT	5	-	935	3885	Active	Active	9	9
ENSDARG00000003789	ENSDART00000079461	4	5	CAAGACTCCAAATCTGGCGAGTTC	6	-	1632	3885	Active	Active	0	1
ENSDARG00000003789	ENSDART00000079461	4	5	TCCTTCTCCAGCACAGAGGTCTGC	6	-	1290	3885	Active	Active	9	8
ENSDARG00000003789	ENSDART00000079461	4	5	ACAAACGACTCGTAGTCTGCAAAC	6	-	1602	3885	Inactive	Inactive	6	4
ENSDARG00000003789	ENSDART00000079461	4	5	GCAAACATCGTTGCGAAGCGTGC	5	-	1585	3885	Active	Active	3	9
ENSDARG00000003789	ENSDART00000079461	4	5	GTCTGCAAACATCGTTGCGAAGCG	6	-	1588	3885	Inactive	Active	5	8
ENSDARG00000003789	ENSDART00000079461	4	5	AGCCAAGACTCCAAATCTGGCGAG	6	-	1635	3885	Active	Active	3	3
ENSDARG00000003789	ENSDART00000079461	4	5	CGCTTCTCCACCGAGGTTGCCGTT	6	-	1357	3885	Active	Active	9	2
ENSDARG00000003789	ENSDART00000079461	4	6	ATCAAAGACCCGAAGGAGAGGCT	5	-	1811	3885	Inactive	Active	5	9
ENSDARG00000003789	ENSDART00000079461	4	6	TCCATCAAAGACCCGAAGGAGAG	5	-	1814	3885	Active	Active	1	9
ENSDARG00000003789	ENSDART00000079461	4	7	CACATCTGCCTGCAGTTTGGGGAA	6	-	2026	3885	Active	Inactive	9	5
ENSDARG00000003789	ENSDART00000079461	4	7	CACATCTGCCTGCAGTTTGGGGA	5	-	2027	3885	Active	Active	9	7
ENSDARG00000003789	ENSDART00000079461	4	8	AGCACCAGATGTTCATTCTGCTGCC	7	-	2123	3885	Active	Active	1	5
ENSDARG00000003789	ENSDART00000079461	4	10	TTCTCCACCAACATGCGCTTGGTCT	7	-	2297	3885	Active	Active	5	0
ENSDARG00000003789	ENSDART00000079461	4	13	GACAGCAGCTGTTTGAGGTGCTGGG	7	-	2705	3885	Active	Active	6	9
ENSDARG00000003789	ENSDART00000079461	4	15	ACACACACAGCCAGGGGTTGGAC	5	-	2928	3885	Inactive	Active	9	3
ENSDARG00000003789	ENSDART00000079461	4	15	GTCATCTCCAGTATGTTTTTGGTG	6	-	2985	3885	Active	Inactive	9	8
ENSDARG00000003789	ENSDART00000079461	4	15	TTACTCAGCTTCTTGATGGGGAT	5	-	2893	3885	Active	Active	1	8
ENSDARG00000003789	ENSDART00000079461	4	15	GTCATCTCCAGTATGTTTTTGGT	5	-	2986	3885	Active	Inactive	9	2
ENSDARG00000003789	ENSDART00000079461	4	17	GGCGACCTCTGGAGCGGTGGTGTT	6	-	3249	3885	Active	Active	9	1
ENSDARG00000003789	ENSDART00000079461	4	17	GGCGACCTCTGGAGCGGTGGTGTTT	7	-	3248	3885	Active	Inactive	9	8
ENSDARG00000003811	ENSDART00000010180	4	1	TTCCACAAACGATCAAGGTGCCGTT	7	-	319	1629	Inactive	Active	8	4
ENSDARG00000003811	ENSDART00000010180	4	1	TTATTCACACTGTTGAGGTTTAC	5	-	370	1629	Inactive	Active	8	1
ENSDARG00000003811	ENSDART00000010180	4	1	TTAGCCAGATACGCTGCTTGGAC	5	-	859	1629	Inactive	Inactive	8	7
ENSDARG00000003811	ENSDART00000010180	4	1	TGCAGCAACCGAGTGCTAATGAGCT	7	-	557	1629	Active	Active	8	8
ENSDARG00000003811	ENSDART00000010180	4	1	CACTGCGCAGTGATAGGTGGAGTGC	7	-	239	1629	Active	Active	2	7
ENSDARG00000003811	ENSDART00000010180	4	1	CACTGCGCAGTGATAGGTGGAGTG	6	-	240	1629	Active	Active	2	7
ENSDARG00000003811	ENSDART00000010180	4	3	GTAAAAGTCAGTGTGGTTTGGGT	5	-	1334	1629	Inactive	Active	3	1
ENSDARG00000003811	ENSDART00000010180	4	3	GTAAAAGTCAGTGTGGTTTGGGTC	6	-	1333	1629	Inactive	Active	3	1
ENSDARG00000003811	ENSDART00000010180	4	3	GAATCAAACAAAAGGTTTTTGTT	5	-	1393	1629	Inactive	Inactive	8	8
ENSDARG00000003811	ENSDART00000010180	4	5	GACTCCACAACCAGGCGTTTTCT	5	-	1590	1629	Inactive	Inactive	5	3
ENSDARG00000003811	ENSDART00000016887	4	1	CACTGCGCAGTGATAGGTGGAGTGC	7	-	170	5418	Active	Active	2	7
ENSDARG00000003811	ENSDART00000016887	4	1	TGCAGCAACCGAGTGCTAATGAGCT	7	-	488	5418	Active	Active	8	8
ENSDARG00000003811	ENSDART00000016887	4	1	TTATTCACACTGTTGAGGTTTAC	5	-	301	5418	Inactive	Active	8	1
ENSDARG00000003811	ENSDART00000016887	4	1	CACTGCGCAGTGATAGGTGGAGTG	6	-	171	5418	Active	Active	2	7
ENSDARG00000003811	ENSDART00000016887	4	1	TTCCACAAACGATCAAGGTGCCGTT	7	-	250	5418	Inactive	Active	8	4
ENSDARG00000003811	ENSDART00000016887	4	8	GACTCCACAACCAGGCGTTTTCT	5	-	1455	5418	Inactive	Inactive	5	3
ENSDARG00000003811	ENSDART00000016887	4	12	ACCCAATAAATATCCAGATTTTTGC	7	-	2012	5418	Inactive	Inactive	4	0
ENSDARG00000003811	ENSDART00000016887	4	18	CGCGTCTAACCGAACAGTTGTAGAG	7	-	2218	5418	Active	Active	9	2
ENSDARG00000003811	ENSDART00000016887	4	18	ACAGGCTTCTGTAGATGCAGGATTT	7	-	2305	5418	Active	Inactive	9	0
ENSDARG00000003811	ENSDART00000016887	4	20	ACCTCCACCGGCCCGGATTTGCT	5	-	2581	5418	Active	Active	7	6
ENSDARG00000003811	ENSDART00000016887	4	20	CACCTCCACCGGCCCGGATTTGCT	6	-	2581	5418	Active	Active	9	6
ENSDARG00000003811	ENSDART00000016887	4	21	TCCTCCAGCTGCTGGGCCTTTAAC	6	-	2683	5418	Active	Inactive	9	2
ENSDARG00000003811	ENSDART00000016887	4	22	TACCAAACAAAGCTGGTCTGTGGAA	7	-	2951	5418	Inactive	Inactive	9	6
ENSDARG00000003811	ENSDART00000016887	4	23	GACGTCAAACTCGTCAGAAGAGGGC	7	-	3042	5418	Inactive	Active	3	9
ENSDARG00000003811	ENSDART00000016887	4	29	TCCTCCAAATTGGCCAGCTGATTTT	7	-	3623	5418	Inactive	Inactive	0	4
ENSDARG00000003811	ENSDART00000016887	4	30	AGAAAACACGGTCGGTGTAGTTC	5	-	3753	5418	Inactive	Inactive	6	1
ENSDARG00000003811	ENSDART00000016887	4	31	GTCAACAAAGAGGCGAAGTAAAC	5	-	3961	5418	Inactive	Active	9	8
ENSDARG00000003811	ENSDART00000016887	4	31	ACCGTCAACAAAGAGGCGAAGTA	5	-	3964	5418	Active	Active	8	8
ENSDARG00000003811	ENSDART00000016887	4	34	ACCAGCACCTGTAGGGTCTGACGTG	7	-	4301	5418	Active	Active	7	4
ENSDARG00000003811	ENSDART00000016887	4	34	TTCACCTGCGAGATGGTGTCGCA	5	-	4369	5418	Active	Active	9	7
ENSDARG00000003811	ENSDART00000016887	4	34	TCCTTCACCTGCGAGATGGTGTC	5	-	4372	5418	Active	Active	9	8
ENSDARG00000003811	ENSDART00000016887	4	38	ATCATCTACAAACTGCTGCAGCG	5	-	4793	5418	Active	Active	8	9
ENSDARG00000003811	ENSDART00000016887	4	38	ATCTACAAACTGCTGCAGCGTTC	5	-	4790	5418	Inactive	Active	9	4
ENSDARG00000003811	ENSDART00000016887	4	38	GAACACAACACACTGCGGAAGAA	5	-	4816	5418	Inactive	Active	8	9
ENSDARG00000003811	ENSDART00000016887	4	39	GCAGGCGTCCATGAAGGTCTGAGCG	7	-	5046	5418	Active	Active	9	9
ENSDARG00000003811	ENSDART00000016887	4	39	GTTCACCCAGAAACGGAGAGGAA	5	-	4952	5418	Inactive	Active	6	9
ENSDARG00000003811	ENSDART00000016887	4	43	CGCAGCGGCGATCTGTTGCAGTC	5	-	5369	5418	Active	Active	9	4
ENSDARG00000003811	ENSDART00000016887	4	43	TCCAGCGCAGCGGCGATCTGTTGCA	7	-	5372	5418	Active	Inactive	4	2
ENSDARG00000003811	ENSDART00000048821	4	2	TACCAAACAAAGCTGGTCTGTGGAA	7	-	251	2757	Inactive	Inactive	9	6
ENSDARG00000003811	ENSDART00000048821	4	3	GACGTCAAACTCGTCAGAAGAGGGC	7	-	342	2757	Inactive	Active	3	9
ENSDARG00000003811	ENSDART00000048821	4	5	CTCCAAGGCATCTGAGCTGGTGTC	6	-	745	2757	Active	Active	6	5
ENSDARG00000003811	ENSDART00000048821	4	5	CACAAATGCCTGTGCCTCTTTGGCA	7	-	621	2757	Active	Inactive	6	3
ENSDARG00000003811	ENSDART00000048821	4	5	CAAGGCATCTGAGCTGGTGTCTCT	6	-	742	2757	Active	Inactive	7	4
ENSDARG00000003811	ENSDART00000048821	4	5	GTCACCCACAAATGCCTGTGCCTCT	7	-	627	2757	Active	Inactive	7	6
ENSDARG00000003811	ENSDART00000048821	4	7	TCCTCCAAATTGGCCAGCTGATTTT	7	-	953	2757	Inactive	Inactive	0	4
ENSDARG00000003811	ENSDART00000048821	4	8	AGAAAACACGGTCGGTGTAGTTC	5	-	1083	2757	Inactive	Inactive	6	1
ENSDARG00000003811	ENSDART00000048821	4	9	GTCAACAAAGAGGCGAAGTAAAC	5	-	1291	2757	Inactive	Active	9	8
ENSDARG00000003811	ENSDART00000048821	4	9	ACCGTCAACAAAGAGGCGAAGTA	5	-	1294	2757	Active	Active	8	8
ENSDARG00000003811	ENSDART00000048821	4	12	ACCAGCACCTGTAGGGTCTGACGTG	7	-	1631	2757	Active	Active	7	4
ENSDARG00000003811	ENSDART00000048821	4	12	TTCACCTGCGAGATGGTGTCGCA	5	-	1699	2757	Active	Active	9	7
ENSDARG00000003811	ENSDART00000048821	4	12	TCCTTCACCTGCGAGATGGTGTC	5	-	1702	2757	Active	Active	9	8
ENSDARG00000003811	ENSDART00000048821	4	16	GAACACAACACACTGCGGAAGAA	5	-	2167	2757	Inactive	Active	8	9
ENSDARG00000003811	ENSDART00000048821	4	16	ATCATCTACAAACTGCTGCAGCG	5	-	2144	2757	Active	Active	8	9
ENSDARG00000003811	ENSDART00000048821	4	16	ATCTACAAACTGCTGCAGCGTTC	5	-	2141	2757	Inactive	Active	9	4
ENSDARG00000003811	ENSDART00000048821	4	17	GTTCACCCAGAAACGGAGAGGAA	5	-	2303	2757	Inactive	Active	6	9
ENSDARG00000003811	ENSDART00000048821	4	17	GCAGGCGTCCATGAAGGTCTGAGCG	7	-	2397	2757	Active	Active	9	9
ENSDARG00000003811	ENSDART00000048821	4	21	TCCAGCGCAGCGGCGATCTGTTGCA	7	-	2723	2757	Active	Inactive	4	2
ENSDARG00000003811	ENSDART00000048821	4	21	CGCAGCGGCGATCTGTTGCAGTC	5	-	2720	2757	Active	Active	9	4
ENSDARG00000003822	ENSDART00000037600	4	5	AGAGCCACAAAACTGGAGCTGAC	5	+	844	1110	Inactive	Active	7	8
ENSDARG00000003822	ENSDART00000037600	4	5	AGCCACAAAACTGGAGCTGACTGC	6	+	846	1110	Inactive	Active	6	7
ENSDARG00000003822	ENSDART00000037600	4	5	GTAGGCATCTCCCTCAGCAGTAGAT	7	+	723	1110	Active	Active	6	5
ENSDARG00000003822	ENSDART00000037600	4	6	GCAAAAGGCAGATCAGGTGGGGTT	6	+	952	1110	Inactive	Active	3	3
ENSDARG00000004055	ENSDART00000046871	4	2	TCCTCATCCAGCTCCAGGTTGGTAA	7	-	116	3288	Active	Inactive	9	6
ENSDARG00000004055	ENSDART00000046871	4	8	GCCTGCTGCGTGCGCATCTGCTGGG	7	-	872	3288	Active	Active	9	7
ENSDARG00000004055	ENSDART00000046871	4	8	CGCATCTGCTGGGCTGTGGGGGGTG	7	-	860	3288	Active	Active	9	4
ENSDARG00000004055	ENSDART00000046871	4	8	CGCATCTGCTGGGCTGTGGGGGGT	6	-	861	3288	Active	Active	9	9
ENSDARG00000004055	ENSDART00000046871	4	8	CGCATCTGCTGGGCTGTGGGGGG	5	-	862	3288	Active	Active	9	6
ENSDARG00000004055	ENSDART00000046871	4	13	TTCAACTGCACATAGAGGTTGGGAC	7	-	1520	3288	Active	Active	6	4
ENSDARG00000004055	ENSDART00000046871	4	13	TTCAACTGCACATAGAGGTTGGG	5	-	1522	3288	Active	Active	6	9
ENSDARG00000004055	ENSDART00000046871	4	14	AGAAGCTTCTTCCTCTGCAGACGAT	7	-	2234	3288	Active	Active	9	9
ENSDARG00000004055	ENSDART00000046871	4	14	TACTGCTCCAGATCTTGCTGAATAG	7	-	2501	3288	Active	Active	8	4
ENSDARG00000004055	ENSDART00000046871	4	14	GTCCACACAAGGTGTGGGACGAC	5	-	2099	3288	Inactive	Active	7	5
ENSDARG00000004055	ENSDART00000046871	4	14	CACATCTACTTCATTTGCTGAGCA	6	-	2374	3288	Active	Active	9	2
ENSDARG00000004055	ENSDART00000046871	4	14	GACATCAGAGTTCAAGGGGCTGGT	6	-	2638	3288	Inactive	Active	1	9
ENSDARG00000004227	ENSDART00000026207	4	1	TCCCACAGCAAGAATGGGACAAC	5	+	17	2592	Active	Active	7	2
ENSDARG00000004227	ENSDART00000026207	4	1	TGCTCCCACAGCAAGAATGGGAC	5	+	14	2592	Active	Active	9	9
ENSDARG00000004227	ENSDART00000026207	4	2	TGCTCCGACTCGGAGGAGGCGCC	5	+	274	2592	Active	Active	9	9
ENSDARG00000004227	ENSDART00000026207	4	3	GTTTGCATCCAGGGCTTTTGAGAC	6	+	341	2592	Active	Inactive	8	7
ENSDARG00000004227	ENSDART00000026207	4	5	CGCCAACGCCACTATGTAGCAGGT	6	+	809	2592	Active	Active	9	9
ENSDARG00000004227	ENSDART00000026207	4	5	GCCAACGCCACTATGTAGCAGGT	5	+	810	2592	Active	Active	7	9
ENSDARG00000004227	ENSDART00000026207	4	5	TCCACCATCTCTCCTCTGGCGTC	5	+	622	2592	Active	Inactive	9	2
ENSDARG00000004227	ENSDART00000026207	4	5	CAAGACCCCCTCAGTGGAGCTGCC	6	+	696	2592	Inactive	Active	1	9
ENSDARG00000004227	ENSDART00000026207	4	8	CCCATCTTCAGCCTGGTGGAGAA	5	+	1123	2592	Active	Active	9	5
ENSDARG00000004227	ENSDART00000026207	4	8	ATCTTCAGCCTGGTGGAGAAAAC	5	+	1126	2592	Active	Active	7	8
ENSDARG00000004227	ENSDART00000026207	4	8	AAAACCAACGGCAGATGTGGCTGCA	7	+	1144	2592	Inactive	Active	8	9
ENSDARG00000004227	ENSDART00000026207	4	8	AAAACCAACGGCAGATGTGGCTGC	6	+	1144	2592	Inactive	Inactive	8	6
ENSDARG00000004227	ENSDART00000026207	4	10	GACGTCCTCCATGCAGTCTGGTAC	6	+	1315	2592	Active	Inactive	9	5
ENSDARG00000004227	ENSDART00000026207	4	12	ACCTCAAGAAACACTTTGATTTC	5	+	1754	2592	Inactive	Inactive	1	9
ENSDARG00000004227	ENSDART00000026207	4	14	ACCCTCTGCCCAAAGATGGAGAT	5	+	2117	2592	Active	Active	9	8
ENSDARG00000004227	ENSDART00000026207	4	14	CTCTGCCCAAAGATGGAGATGAG	5	+	2120	2592	Active	Active	5	9
ENSDARG00000004227	ENSDART00000026207	4	14	GCCCAAAGATGGAGATGAGGTGGAG	7	+	2124	2592	Inactive	Active	4	9
ENSDARG00000004227	ENSDART00000026207	4	15	AGAGCCAGACTGAAGGGGAGGAGTC	7	+	2327	2592	Inactive	Active	6	8
ENSDARG00000004227	ENSDART00000026207	4	15	AGAGCCAGACTGAAGGGGAGGAG	5	+	2327	2592	Inactive	Active	6	9
ENSDARG00000004227	ENSDART00000026207	4	15	GAAAAACACAGAGACTGTAGAAGAC	7	+	2538	2592	Inactive	Active	8	9
ENSDARG00000004227	ENSDART00000026207	4	15	AAAAACACAGAGACTGTAGAAGAC	6	+	2539	2592	Inactive	Active	9	9
ENSDARG00000004227	ENSDART00000103408	4	1	TGCTCCGACTCGGAGGAGGCGCC	5	+	223	2541	Active	Active	9	9
ENSDARG00000004227	ENSDART00000103408	4	2	GTTTGCATCCAGGGCTTTTGAGAC	6	+	290	2541	Active	Inactive	8	7
ENSDARG00000004227	ENSDART00000103408	4	5	CGCCAACGCCACTATGTAGCAGGT	6	+	758	2541	Active	Active	9	9
ENSDARG00000004227	ENSDART00000103408	4	5	TCCACCATCTCTCCTCTGGCGTC	5	+	571	2541	Active	Inactive	9	2
ENSDARG00000004227	ENSDART00000103408	4	5	GCCAACGCCACTATGTAGCAGGT	5	+	759	2541	Active	Active	7	9
ENSDARG00000004227	ENSDART00000103408	4	5	CAAGACCCCCTCAGTGGAGCTGCC	6	+	645	2541	Inactive	Active	1	9
ENSDARG00000004227	ENSDART00000103408	4	8	AAAACCAACGGCAGATGTGGCTGC	6	+	1093	2541	Inactive	Inactive	8	6
ENSDARG00000004227	ENSDART00000103408	4	8	CCCATCTTCAGCCTGGTGGAGAA	5	+	1072	2541	Active	Active	9	5
ENSDARG00000004227	ENSDART00000103408	4	8	ATCTTCAGCCTGGTGGAGAAAAC	5	+	1075	2541	Active	Active	7	8
ENSDARG00000004227	ENSDART00000103408	4	8	AAAACCAACGGCAGATGTGGCTGCA	7	+	1093	2541	Inactive	Active	8	9
ENSDARG00000004227	ENSDART00000103408	4	10	GACGTCCTCCATGCAGTCTGGTAC	6	+	1264	2541	Active	Inactive	9	5
ENSDARG00000004227	ENSDART00000103408	4	12	ACCTCAAGAAACACTTTGATTTC	5	+	1703	2541	Inactive	Inactive	1	9
ENSDARG00000004227	ENSDART00000103408	4	14	ACCCTCTGCCCAAAGATGGAGAT	5	+	2066	2541	Active	Active	9	8
ENSDARG00000004227	ENSDART00000103408	4	14	GCCCAAAGATGGAGATGAGGTGGAG	7	+	2073	2541	Inactive	Active	4	9
ENSDARG00000004227	ENSDART00000103408	4	14	CTCTGCCCAAAGATGGAGATGAG	5	+	2069	2541	Active	Active	5	9
ENSDARG00000004227	ENSDART00000103408	4	15	GAAAAACACAGAGACTGTAGAAGAC	7	+	2487	2541	Inactive	Active	8	9
ENSDARG00000004227	ENSDART00000103408	4	15	AGAGCCAGACTGAAGGGGAGGAG	5	+	2276	2541	Inactive	Active	6	9
ENSDARG00000004227	ENSDART00000103408	4	15	AGAGCCAGACTGAAGGGGAGGAGTC	7	+	2276	2541	Inactive	Active	6	8
ENSDARG00000004227	ENSDART00000103408	4	15	AAAAACACAGAGACTGTAGAAGAC	6	+	2488	2541	Inactive	Active	9	9
ENSDARG00000004336	ENSDART00000021384	4	3	AGATGCTCCTCCACTGTAAGCGGGA	7	+	305	2904	Active	Active	7	9
ENSDARG00000004336	ENSDART00000021384	4	3	AGAACCTGCTGTCCTGTAAGATGCT	7	+	287	2904	Active	Active	7	9
ENSDARG00000004336	ENSDART00000021384	4	4	CAAATCTACCAGCCGCGTAGTTC	5	+	609	2904	Active	Active	4	2
ENSDARG00000004336	ENSDART00000021384	4	4	GACCTCTCCTGCAGGTGGAGGGC	5	+	500	2904	Active	Active	9	9
ENSDARG00000004336	ENSDART00000021384	4	6	AAAGCCATCATGGAGAGGCTGGA	5	+	880	2904	Active	Active	1	9
ENSDARG00000004336	ENSDART00000021384	4	7	TTCTCAGTCACCTTCAGCAGATTGT	7	+	1067	2904	Active	Active	9	7
ENSDARG00000004336	ENSDART00000021384	4	7	ACCTTCAGCAGATTGTTGTCTCT	5	+	1076	2904	Active	Inactive	9	5
ENSDARG00000004336	ENSDART00000021384	4	8	GTCCTACGCCAGCACCGGTGGAGAT	7	+	1239	2904	Active	Active	9	3
ENSDARG00000004336	ENSDART00000021384	4	8	TCCTACGCCAGCACCGGTGGAGAT	6	+	1240	2904	Active	Active	7	3
ENSDARG00000004336	ENSDART00000021384	4	8	CAAAAACACCCGTAGCGCAGCAGAA	7	+	1200	2904	Inactive	Active	7	9
ENSDARG00000004336	ENSDART00000021384	4	8	AAAAACACCCGTAGCGCAGCAGAA	6	+	1201	2904	Inactive	Active	9	9
ENSDARG00000004336	ENSDART00000021384	4	8	TACGCCAGCACCGGTGGAGATTTT	6	+	1243	2904	Active	Active	7	0
ENSDARG00000004336	ENSDART00000021384	4	8	GCCAGCACCGGTGGAGATTTTGGA	6	+	1246	2904	Active	Active	8	8
ENSDARG00000004336	ENSDART00000021384	4	9	ATCCCACGCCATTAGCATGAGCG	5	+	1332	2904	Active	Active	7	9
ENSDARG00000004336	ENSDART00000021384	4	10	AGAGACTAAGTTCCTGTGTAAAC	5	+	1440	2904	Inactive	Inactive	8	8
ENSDARG00000004336	ENSDART00000021384	4	11	GACCAATAAGGAAATTGAGGCTGTG	7	+	1620	2904	Inactive	Active	7	9
ENSDARG00000004336	ENSDART00000021384	4	12	TTCCAACCAGTTTCTGGAGATGGT	6	+	1791	2904	Inactive	Active	6	9
ENSDARG00000004336	ENSDART00000021384	4	13	TGCGACAGAAGAGAGAAGAAGAG	5	+	1982	2904	Active	Active	0	9
ENSDARG00000004336	ENSDART00000021384	4	14	TTCCCCAAAATGAGATTCTGAGGGA	7	+	2075	2904	Inactive	Active	5	6
ENSDARG00000004336	ENSDART00000021384	4	14	AGCTTCTTCAGCAGTCTGCCGCA	5	+	2167	2904	Active	Active	9	6
ENSDARG00000004336	ENSDART00000021384	4	14	TCCCCAAAATGAGATTCTGAGGGA	6	+	2076	2904	Inactive	Active	2	6
ENSDARG00000004336	ENSDART00000021384	4	15	CAAGACATCGCTGACCGCTGCCTGC	7	+	2293	2904	Active	Active	2	6
ENSDARG00000004336	ENSDART00000021384	4	15	GTTCGCAGCCGAGAGCAGATTCT	5	+	2239	2904	Active	Active	6	8
ENSDARG00000004336	ENSDART00000021384	4	15	GACCGCTGCCTGCTGGTGCTGCA	5	+	2305	2904	Active	Active	9	9
ENSDARG00000004336	ENSDART00000021384	4	18	AACACCGCCGACGAGCTGCTGAA	5	+	2701	2904	Active	Active	4	7
ENSDARG00000004336	ENSDART00000021384	4	18	CACCGCAGCCAGACAGGTGTAGGA	6	+	2788	2904	Active	Active	8	5
ENSDARG00000004336	ENSDART00000021384	4	18	CACCGCAGCCAGACAGGTGTAGGAG	7	+	2788	2904	Active	Active	8	9
ENSDARG00000004336	ENSDART00000101619	4	3	AGATGCTCCTCCACTGTAAGCGGGA	7	+	305	2904	Active	Active	7	9
ENSDARG00000004336	ENSDART00000101619	4	3	AGAACCTGCTGTCCTGTAAGATGCT	7	+	287	2904	Active	Active	7	9
ENSDARG00000004336	ENSDART00000101619	4	4	CAAATCTACCAGCCGCGTAGTTC	5	+	609	2904	Active	Active	4	2
ENSDARG00000004336	ENSDART00000101619	4	4	GACCTCTCCTGCAGGTGGAGGGC	5	+	500	2904	Active	Active	9	9
ENSDARG00000004336	ENSDART00000101619	4	6	AAAGCCATCATGGAGAGGCTGGA	5	+	880	2904	Active	Active	1	9
ENSDARG00000004336	ENSDART00000101619	4	7	ACCTTCAGCAGATTGTTGTCTCT	5	+	1076	2904	Active	Inactive	9	5
ENSDARG00000004336	ENSDART00000101619	4	7	TTCTCAGTCACCTTCAGCAGATTGT	7	+	1067	2904	Active	Active	9	7
ENSDARG00000004336	ENSDART00000101619	4	8	GTCCTACGCCAGCACCGGTGGAGAT	7	+	1239	2904	Active	Active	9	3
ENSDARG00000004336	ENSDART00000101619	4	8	GCCAGCACCGGTGGAGATTTTGGA	6	+	1246	2904	Active	Active	8	8
ENSDARG00000004336	ENSDART00000101619	4	8	TACGCCAGCACCGGTGGAGATTTT	6	+	1243	2904	Active	Active	7	0
ENSDARG00000004336	ENSDART00000101619	4	8	CAAAAACACCCGTAGCGCAGCAGAA	7	+	1200	2904	Inactive	Active	7	9
ENSDARG00000004336	ENSDART00000101619	4	8	AAAAACACCCGTAGCGCAGCAGAA	6	+	1201	2904	Inactive	Active	9	9
ENSDARG00000004336	ENSDART00000101619	4	8	TCCTACGCCAGCACCGGTGGAGAT	6	+	1240	2904	Active	Active	7	3
ENSDARG00000004336	ENSDART00000101619	4	9	ATCCCACGCCATTAGCATGAGCG	5	+	1332	2904	Active	Active	7	9
ENSDARG00000004336	ENSDART00000101619	4	10	AGAGACTAAGTTCCTGTGTAAAC	5	+	1440	2904	Inactive	Inactive	8	8
ENSDARG00000004336	ENSDART00000101619	4	11	GACCAATAAGGAAATTGAGGCTGTG	7	+	1620	2904	Inactive	Active	7	9
ENSDARG00000004336	ENSDART00000101619	4	12	TTCCAACCAGTTTCTGGAGATGGT	6	+	1791	2904	Inactive	Active	6	9
ENSDARG00000004336	ENSDART00000101619	4	13	TGCGACAGAAGAGAGAAGAAGAG	5	+	1982	2904	Active	Active	0	9
ENSDARG00000004336	ENSDART00000101619	4	14	TTCCCCAAAATGAGATTCTGAGGGA	7	+	2075	2904	Inactive	Active	5	6
ENSDARG00000004336	ENSDART00000101619	4	14	AGCTTCTTCAGCAGTCTGCCGCA	5	+	2167	2904	Active	Active	9	6
ENSDARG00000004336	ENSDART00000101619	4	14	TCCCCAAAATGAGATTCTGAGGGA	6	+	2076	2904	Inactive	Active	2	6
ENSDARG00000004336	ENSDART00000101619	4	15	CAAGACATCGCTGACCGCTGCCTGC	7	+	2293	2904	Active	Active	2	6
ENSDARG00000004336	ENSDART00000101619	4	15	GACCGCTGCCTGCTGGTGCTGCA	5	+	2305	2904	Active	Active	9	9
ENSDARG00000004336	ENSDART00000101619	4	15	GTTCGCAGCCGAGAGCAGATTCT	5	+	2239	2904	Active	Active	6	8
ENSDARG00000004336	ENSDART00000101619	4	19	AACACCGCCGACGAGCTGCTGAA	5	+	2701	2904	Active	Active	4	7
ENSDARG00000004336	ENSDART00000101619	4	19	CACCGCAGCCAGACAGGTGTAGGA	6	+	2788	2904	Active	Active	8	5
ENSDARG00000004336	ENSDART00000101619	4	19	CACCGCAGCCAGACAGGTGTAGGAG	7	+	2788	2904	Active	Active	8	9
ENSDARG00000004386	ENSDART00000004604	4	2	GACAGCACAGGCTCCAGATGGAGAG	7	+	139	3009	Inactive	Active	5	9
ENSDARG00000004386	ENSDART00000004604	4	4	GACAGCAACGTCTTCTTTGAATTC	6	+	541	3009	Active	Inactive	3	9
ENSDARG00000004386	ENSDART00000004604	4	5	CTCACCACAAGTGGAGAGTGGGGA	6	+	625	3009	Inactive	Active	1	9
ENSDARG00000004386	ENSDART00000004604	4	6	AGAACCACAGGAATGCTCTTGGGTG	7	+	694	3009	Inactive	Inactive	8	1
ENSDARG00000004386	ENSDART00000004604	4	11	ACATTCGCAGTGGAGTGGGTGGCT	6	+	1340	3009	Inactive	Active	5	0
ENSDARG00000004386	ENSDART00000004604	4	11	ACATTCGCAGTGGAGTGGGTGGC	5	+	1340	3009	Inactive	Active	5	9
ENSDARG00000004386	ENSDART00000004604	4	12	GCAGACTTCCAACTTCTGTCGAC	5	+	1406	3009	Active	Inactive	8	6
ENSDARG00000004386	ENSDART00000004604	4	19	CTACCACTCAATAGAAGGAGCGTGC	7	+	2565	3009	Active	Active	8	8
ENSDARG00000004386	ENSDART00000004604	4	19	GACTACCACTCAATAGAAGGAGCG	6	+	2563	3009	Active	Active	1	9
ENSDARG00000004386	ENSDART00000004604	4	20	AGCTCCGCCCACTGCGAGGTGGTC	6	+	2668	3009	Active	Active	9	8
ENSDARG00000004386	ENSDART00000004604	4	20	AAACTCTGCACTAAGGGAGTAGCG	6	+	2632	3009	Active	Active	4	9
ENSDARG00000004386	ENSDART00000004604	4	20	AAAAGCTCCGCCCACTGCGAGGTG	6	+	2665	3009	Inactive	Active	1	5
ENSDARG00000004386	ENSDART00000004604	4	21	TACGCCTTCGTTACTGGGTAAAC	5	+	2910	3009	Active	Inactive	9	7
ENSDARG00000004386	ENSDART00000004604	4	22	ATCTCAGTCAGAGCGGTGGGTTTG	6	+	2991	3009	Active	Active	8	0
ENSDARG00000004386	ENSDART00000004604	4	22	ATCTCAGTCAGAGCGGTGGGTTT	5	+	2991	3009	Active	Inactive	8	6
ENSDARG00000004497	ENSDART00000002770	4	1	TTCTTCAACATGATATTTTGGGTAA	7	+	88	843	Active	Inactive	6	9
ENSDARG00000004497	ENSDART00000002770	4	1	TTCTTCAACATGATATTTTGGGTA	6	+	88	843	Active	Inactive	6	7
ENSDARG00000004497	ENSDART00000002770	4	1	CAACGCAAAACGACGAGGACTAC	5	+	29	843	Inactive	Active	8	8
ENSDARG00000004497	ENSDART00000002770	4	1	AGCAACGCAAAACGACGAGGACTAC	7	+	27	843	Inactive	Active	4	8
ENSDARG00000004497	ENSDART00000002770	4	3	TTCTTCATCACTTTCTGTGGCTGT	6	+	229	843	Active	Inactive	9	7
ENSDARG00000004497	ENSDART00000002770	4	3	TTCTTCATCACTTTCTGTGGCTGTG	7	+	229	843	Active	Active	9	8
ENSDARG00000004497	ENSDART00000002770	4	4	TGCTGCAGCTTCTGGCTGGTGTT	5	+	320	843	Active	Active	9	3
ENSDARG00000004497	ENSDART00000002770	4	4	TTCTGCTGCAGCTTCTGGCTGGTGT	7	+	317	843	Active	Active	9	0
ENSDARG00000004497	ENSDART00000002770	4	6	CACGCCAAAGAGGAGGTGAGTGC	5	+	577	843	Inactive	Active	2	5
ENSDARG00000004562	ENSDART00000011860	4	3	CACCTCGACCCGTGGTGAGGAGGCC	7	+	495	1014	Active	Active	9	9
ENSDARG00000004562	ENSDART00000011860	4	3	ACACAAGCCTGTTGGGCAGCGGGT	6	+	377	1014	Inactive	Active	5	9
ENSDARG00000004562	ENSDART00000011860	4	3	AAACACCTCGACCCGTGGTGAGGAG	7	+	492	1014	Inactive	Active	0	9
ENSDARG00000004562	ENSDART00000011860	4	3	AAACACCTCGACCCGTGGTGAGGA	6	+	492	1014	Inactive	Active	0	3
ENSDARG00000004562	ENSDART00000011860	4	4	GTTGGCGCACAATGGCTGCATTT	5	+	632	1014	Inactive	Inactive	1	5
ENSDARG00000004562	ENSDART00000011860	4	4	GTTCCAAACGTAAGGTGCGACGCA	6	+	713	1014	Inactive	Active	0	8
ENSDARG00000004562	ENSDART00000011860	4	4	GGCTGCAACCTGCTGTGCTGCGGAC	7	+	883	1014	Active	Active	8	8
ENSDARG00000004562	ENSDART00000011860	4	4	GCAACCTGCTGTGCTGCGGACGGG	6	+	887	1014	Active	Active	7	9
ENSDARG00000004562	ENSDART00000011860	4	4	GACGGCTGCAACCTGCTGTGCTGCG	7	+	880	1014	Active	Active	9	6
ENSDARG00000004562	ENSDART00000011860	4	4	GAAACCAGCGTTCATGTTGTGGAC	6	+	688	1014	Inactive	Inactive	4	0
ENSDARG00000004562	ENSDART00000011860	4	4	CAAATCGCCCAATTATTGCTTGGAG	7	+	792	1014	Active	Inactive	3	5
ENSDARG00000004562	ENSDART00000011860	4	4	ACCGGCGGCTGGGCGTGACGGGGAC	7	+	818	1014	Active	Active	9	9
ENSDARG00000004562	ENSDART00000011860	4	4	AACTTCGGCCGGGCCCGACGGCTGC	7	+	864	1014	Active	Active	7	9
ENSDARG00000004562	ENSDART00000102543	4	3	AAACACCTCGACCCGTGGTGAGGA	6	+	516	1071	Inactive	Active	0	3
ENSDARG00000004562	ENSDART00000102543	4	3	AAACACCTCGACCCGTGGTGAGGAG	7	+	516	1071	Inactive	Active	0	9
ENSDARG00000004562	ENSDART00000102543	4	3	CACCTCGACCCGTGGTGAGGAGGCC	7	+	519	1071	Active	Active	9	9
ENSDARG00000004562	ENSDART00000102543	4	3	ACACAAGCCTGTTGGGCAGCGGGT	6	+	401	1071	Inactive	Active	5	9
ENSDARG00000004562	ENSDART00000102543	4	4	GGCTGCAACCTGCTGTGCTGCGGAC	7	+	907	1071	Active	Active	8	8
ENSDARG00000004562	ENSDART00000102543	4	4	GTTCCAAACGTAAGGTGCGACGCA	6	+	737	1071	Inactive	Active	0	8
ENSDARG00000004562	ENSDART00000102543	4	4	GTTGGCGCACAATGGCTGCATTT	5	+	656	1071	Inactive	Inactive	1	5
ENSDARG00000004562	ENSDART00000102543	4	4	GCAACCTGCTGTGCTGCGGACGGG	6	+	911	1071	Active	Active	7	9
ENSDARG00000004562	ENSDART00000102543	4	4	GACGGCTGCAACCTGCTGTGCTGCG	7	+	904	1071	Active	Active	9	6
ENSDARG00000004562	ENSDART00000102543	4	4	GAAACCAGCGTTCATGTTGTGGAC	6	+	712	1071	Inactive	Inactive	4	0
ENSDARG00000004562	ENSDART00000102543	4	4	CAAATCGCCCAATTATTGCTTGGAG	7	+	816	1071	Active	Inactive	3	5
ENSDARG00000004562	ENSDART00000102543	4	4	ACCGGCGGCTGGGCGTGACGGGGAC	7	+	842	1071	Active	Active	9	9
ENSDARG00000004562	ENSDART00000102543	4	4	AACTTCGGCCGGGCCCGACGGCTGC	7	+	888	1071	Active	Active	7	9
ENSDARG00000004562	ENSDART00000102546	4	3	AAACACCTCGACCCGTGGTGAGGA	6	+	528	1050	Inactive	Active	0	3
ENSDARG00000004562	ENSDART00000102546	4	3	AAACACCTCGACCCGTGGTGAGGAG	7	+	528	1050	Inactive	Active	0	9
ENSDARG00000004562	ENSDART00000102546	4	3	CACCTCGACCCGTGGTGAGGAGGCC	7	+	531	1050	Active	Active	9	9
ENSDARG00000004562	ENSDART00000102546	4	3	ACACAAGCCTGTTGGGCAGCGGGT	6	+	413	1050	Inactive	Active	5	9
ENSDARG00000004562	ENSDART00000102546	4	4	GGCTGCAACCTGCTGTGCTGCGGAC	7	+	919	1050	Active	Active	8	8
ENSDARG00000004562	ENSDART00000102546	4	4	GTTCCAAACGTAAGGTGCGACGCA	6	+	749	1050	Inactive	Active	0	8
ENSDARG00000004562	ENSDART00000102546	4	4	GTTGGCGCACAATGGCTGCATTT	5	+	668	1050	Inactive	Inactive	1	5
ENSDARG00000004562	ENSDART00000102546	4	4	GCAACCTGCTGTGCTGCGGACGGG	6	+	923	1050	Active	Active	7	9
ENSDARG00000004562	ENSDART00000102546	4	4	GACGGCTGCAACCTGCTGTGCTGCG	7	+	916	1050	Active	Active	9	6
ENSDARG00000004562	ENSDART00000102546	4	4	GAAACCAGCGTTCATGTTGTGGAC	6	+	724	1050	Inactive	Inactive	4	0
ENSDARG00000004562	ENSDART00000102546	4	4	CAAATCGCCCAATTATTGCTTGGAG	7	+	828	1050	Active	Inactive	3	5
ENSDARG00000004562	ENSDART00000102546	4	4	ACCGGCGGCTGGGCGTGACGGGGAC	7	+	854	1050	Active	Active	9	9
ENSDARG00000004562	ENSDART00000102546	4	4	AACTTCGGCCGGGCCCGACGGCTGC	7	+	900	1050	Active	Active	7	9
ENSDARG00000004592	ENSDART00000013924	4	1	CAAAGCAAAAAGGTGGAGATGAT	5	-	955	1290	Inactive	Active	9	8
ENSDARG00000004592	ENSDART00000013924	4	1	CACATCCTCTGATGAGAGGCATTT	6	-	1273	1290	Active	Active	9	5
ENSDARG00000004592	ENSDART00000013924	4	1	CACCACCACTATCGTAAGTGGGA	5	-	293	1290	Active	Active	6	8
ENSDARG00000004592	ENSDART00000013924	4	1	GACCACAGCAGTGAAGAAGAAGAT	6	-	655	1290	Active	Active	1	9
ENSDARG00000004592	ENSDART00000013924	4	1	GCCAGCACATTGGCAGCAGTGGCC	6	-	387	1290	Active	Active	2	9
ENSDARG00000004592	ENSDART00000013924	4	1	TCCAGCAAAGCAAAAAGGTGGAGAT	7	-	958	1290	Inactive	Active	0	3
ENSDARG00000004592	ENSDART00000013924	4	1	ATCCCAGCACAGGAGGGGTATGC	5	-	12	1290	Inactive	Active	5	0
ENSDARG00000004592	ENSDART00000013924	4	1	AGCTCATTCCACATCCTCTGATGAG	7	-	1281	1290	Active	Active	9	3
ENSDARG00000004592	ENSDART00000013924	4	1	AGCAGCAAATAAGTGCATTGTTG	5	-	333	1290	Inactive	Inactive	1	1
ENSDARG00000004592	ENSDART00000013924	4	1	AAAACCTTCTGAAATTTCTGCCTAG	7	-	1112	1290	Active	Inactive	5	5
ENSDARG00000004592	ENSDART00000013924	4	1	ACAGTCCCAATTCTGTGTAGTATTC	7	-	604	1290	Inactive	Inactive	2	6
ENSDARG00000004592	ENSDART00000013924	4	1	AGACGCACAGTGAAATTGCTGGGCC	7	-	1022	1290	Inactive	Active	6	4
ENSDARG00000004592	ENSDART00000013924	4	1	AGCAAAGCAAAAAGGTGGAGATGAT	7	-	955	1290	Inactive	Active	6	8
ENSDARG00000004592	ENSDART00000013924	4	1	AGCAAATAAGTGCATTGTTGCCTTC	7	-	328	1290	Inactive	Inactive	5	5
ENSDARG00000004592	ENSDART00000013924	4	1	AGCACCACCACTATCGTAAGTGGGA	7	-	293	1290	Active	Active	8	8
ENSDARG00000004794	ENSDART00000017947	4	1	TTCCAAGCACTGCAAGGCTGGATTT	7	-	147	2580	Inactive	Inactive	8	6
ENSDARG00000004794	ENSDART00000017947	4	2	TTCGTCCTCCTTCAGTTGGTTGT	5	-	410	2580	Active	Inactive	9	3
ENSDARG00000004794	ENSDART00000017947	4	2	TTCTCCAGCTCCTGCCTTTGCTGCT	7	-	317	2580	Active	Inactive	6	1
ENSDARG00000004794	ENSDART00000017947	4	2	GCATTCTCCAGCTCCTGCCTTTGCT	7	-	320	2580	Active	Active	8	5
ENSDARG00000004794	ENSDART00000017947	4	2	TCCTCCTTCAGTTGGTTGTAGTA	5	-	406	2580	Active	Inactive	9	4
ENSDARG00000004794	ENSDART00000017947	4	4	GTCCTCACCTCCTGTCTAAGCTTAA	7	-	587	2580	Active	Inactive	8	0
ENSDARG00000004794	ENSDART00000017947	4	6	TCCTCACACTAGATGAATTTGAA	5	-	1046	2580	Active	Active	8	8
ENSDARG00000004794	ENSDART00000017947	4	6	GTCCTCACACTAGATGAATTTGAA	6	-	1046	2580	Inactive	Active	0	8
ENSDARG00000004794	ENSDART00000017947	4	6	AAACGCTGCCTCTTTTGCTTTGGC	6	-	970	2580	Active	Inactive	2	5
ENSDARG00000004794	ENSDART00000017947	4	6	AAACGCTGCCTCTTTTGCTTTGGCC	7	-	969	2580	Active	Active	2	6
ENSDARG00000004794	ENSDART00000017947	4	8	CTCTCAAGCAAGATGTCGGCTTC	5	-	1264	2580	Active	Inactive	7	3
ENSDARG00000004794	ENSDART00000017947	4	11	TACATCTCCAAGTTGCTGTTTTC	5	-	1732	2580	Active	Inactive	8	8
ENSDARG00000004794	ENSDART00000017947	4	13	GTTGTCAGCTTTGATTTGGATGC	5	-	2087	2580	Active	Inactive	8	8
ENSDARG00000004794	ENSDART00000017947	4	15	GTAAACACCATTTGGAAGCTGGT	5	-	2414	2580	Inactive	Active	8	9
ENSDARG00000004794	ENSDART00000100078	4	1	TTCCAAGCACTGCAAGGCTGGATTT	7	-	147	1173	Inactive	Inactive	8	6
ENSDARG00000004794	ENSDART00000100078	4	2	TTCTCCAGCTCCTGCCTTTGCTGCT	7	-	317	1173	Active	Inactive	6	1
ENSDARG00000004794	ENSDART00000100078	4	2	TTCGTCCTCCTTCAGTTGGTTGT	5	-	410	1173	Active	Inactive	9	3
ENSDARG00000004794	ENSDART00000100078	4	2	TCCTCCTTCAGTTGGTTGTAGTA	5	-	406	1173	Active	Inactive	9	4
ENSDARG00000004794	ENSDART00000100078	4	2	GCATTCTCCAGCTCCTGCCTTTGCT	7	-	320	1173	Active	Active	8	5
ENSDARG00000004794	ENSDART00000100078	4	4	GTCCTCACCTCCTGTCTAAGCTTAA	7	-	587	1173	Active	Inactive	8	0
ENSDARG00000004794	ENSDART00000100078	4	6	AAACGCTGCCTCTTTTGCTTTGGCC	7	-	969	1173	Active	Active	2	6
ENSDARG00000004794	ENSDART00000100078	4	6	AAACGCTGCCTCTTTTGCTTTGGC	6	-	970	1173	Active	Inactive	2	5
ENSDARG00000004814	ENSDART00000014496	4	1	GTCGGCTCCTCAGGGTGTGGTAGAA	7	-	124	2847	Active	Active	9	2
ENSDARG00000004814	ENSDART00000014496	4	1	GTCGGCTCCTCAGGGTGTGGTAG	5	-	126	2847	Active	Active	9	1
ENSDARG00000004814	ENSDART00000014496	4	1	GCAGTCGGCTCCTCAGGGTGTGGTA	7	-	127	2847	Active	Inactive	8	0
ENSDARG00000004814	ENSDART00000014496	4	3	AGCATCAACTGCAACTGACGAATAC	7	-	452	2847	Active	Active	8	7
ENSDARG00000004814	ENSDART00000014496	4	7	CCCACCAGAGCAACGAGCAGTGGAT	7	-	1142	2847	Active	Active	6	6
ENSDARG00000004814	ENSDART00000014496	4	7	GCAAAATCCAGCGCTGGAAGCTGAT	7	-	1022	2847	Inactive	Active	1	9
ENSDARG00000004814	ENSDART00000014496	4	7	AAATCCAGCGCTGGAAGCTGATGAT	7	-	1019	2847	Inactive	Active	6	6
ENSDARG00000004814	ENSDART00000014496	4	9	CTATACACACTCTCTCTGAGGAA	5	-	1291	2847	Inactive	Active	9	1
ENSDARG00000004814	ENSDART00000014496	4	11	GTCCGCTCCTCCAGGAAGAGGTG	5	-	1593	2847	Active	Active	9	9
ENSDARG00000004814	ENSDART00000014496	4	16	ACCGACTCCCTCCTGTGAAGGAGCT	7	-	2291	2847	Active	Active	8	9
ENSDARG00000004814	ENSDART00000014496	4	19	GCCCAAAGAGGACAAAGAGGTAGAG	7	-	2616	2847	Inactive	Active	4	9
ENSDARG00000004814	ENSDART00000014496	4	19	ACCTCCTGCAGGGGGCTGTCTTG	5	-	2773	2847	Active	Inactive	9	4
ENSDARG00000004814	ENSDART00000082679	4	1	GTCGGCTCCTCAGGGTGTGGTAGAA	7	-	151	2928	Active	Active	9	2
ENSDARG00000004814	ENSDART00000082679	4	1	GTCGGCTCCTCAGGGTGTGGTAG	5	-	153	2928	Active	Active	9	1
ENSDARG00000004814	ENSDART00000082679	4	1	GCAGTCGGCTCCTCAGGGTGTGGTA	7	-	154	2928	Active	Inactive	8	0
ENSDARG00000004814	ENSDART00000082679	4	3	AGCATCAACTGCAACTGACGAATAC	7	-	479	2928	Active	Active	8	7
ENSDARG00000004814	ENSDART00000082679	4	7	GCAAAATCCAGCGCTGGAAGCTGAT	7	-	1049	2928	Inactive	Active	1	9
ENSDARG00000004814	ENSDART00000082679	4	7	CCCACCAGAGCAACGAGCAGTGGAT	7	-	1169	2928	Active	Active	6	6
ENSDARG00000004814	ENSDART00000082679	4	7	AAATCCAGCGCTGGAAGCTGATGAT	7	-	1046	2928	Inactive	Active	6	6
ENSDARG00000004814	ENSDART00000082679	4	9	CTATACACACTCTCTCTGAGGAA	5	-	1318	2928	Inactive	Active	9	1
ENSDARG00000004814	ENSDART00000082679	4	11	GTCCGCTCCTCCAGGAAGAGGTG	5	-	1620	2928	Active	Active	9	9
ENSDARG00000004814	ENSDART00000082679	4	18	GCCCAAAGAGGACAAAGAGGTAGAG	7	-	2532	2928	Inactive	Active	4	9
ENSDARG00000004814	ENSDART00000082679	4	18	ACCTCCTGCAGGGGGCTGTCTTG	5	-	2689	2928	Active	Inactive	9	4
ENSDARG00000004829	ENSDART00000012675	4	1	TGCCCATTCAAGGGATGCCGGAGTT	7	+	315	3420	Active	Active	9	6
ENSDARG00000004829	ENSDART00000012675	4	1	AGAGGCAAATAGCAATGCTTTTTTC	7	+	189	3420	Inactive	Inactive	7	9
ENSDARG00000004829	ENSDART00000012675	4	1	AGACGCTGCAGTGGTGTGTAGAG	5	+	144	3420	Active	Inactive	8	6
ENSDARG00000004829	ENSDART00000012675	4	1	ACAATCAGACTGATGAATGGTAA	5	+	28	3420	Inactive	Active	6	7
ENSDARG00000004829	ENSDART00000012675	4	3	AGATGCCGCAGTGCTGTGTAGAG	5	+	774	3420	Active	Inactive	7	6
ENSDARG00000004829	ENSDART00000012675	4	5	TTCCTCCACAGCCAGTGGGCAAC	5	+	1339	3420	Active	Active	8	7
ENSDARG00000004829	ENSDART00000012675	4	5	AGATGCTGCAGTGGTGTGTAGAG	5	+	1389	3420	Active	Inactive	8	6
ENSDARG00000004829	ENSDART00000012675	4	7	TTCTCCTTAATGGTCAGTGGGGAAC	7	+	1949	3420	Active	Active	8	6
ENSDARG00000004829	ENSDART00000012675	4	7	AGATGCTGCGGTGGTGTGTAAAC	5	+	2001	3420	Active	Inactive	8	8
ENSDARG00000004829	ENSDART00000012675	4	9	AAACGCTGCAGTGGTGTGTAGAG	5	+	2610	3420	Active	Inactive	2	6
ENSDARG00000004829	ENSDART00000012675	4	9	GACAAACGCTGCAGTGGTGTGTAG	6	+	2607	3420	Active	Inactive	1	5
ENSDARG00000004829	ENSDART00000012675	4	10	TTAGCCAAAATGTGGCTGTTTAA	5	+	2812	3420	Inactive	Inactive	9	7
ENSDARG00000004829	ENSDART00000012675	4	11	CACGTCAACCATCTGAATGATGC	5	+	3391	3420	Active	Active	8	9
ENSDARG00000004829	ENSDART00000012675	4	11	AGACGCTGCAGTGGTGTGTAGAG	5	+	3228	3420	Active	Inactive	8	6
ENSDARG00000004829	ENSDART00000012675	4	11	ACAGGCAACGGGCGGTGCTTTTGGA	7	+	3273	3420	Inactive	Active	0	3
ENSDARG00000004829	ENSDART00000103217	4	1	TGCCCATTCAAGGGATGCCGGAGTT	7	+	300	3447	Active	Active	9	6
ENSDARG00000004829	ENSDART00000103217	4	1	AGAGGCAAATAGCAATGCTTTTTTC	7	+	174	3447	Inactive	Inactive	7	9
ENSDARG00000004829	ENSDART00000103217	4	1	AGACGCTGCAGTGGTGTGTAGAG	5	+	129	3447	Active	Inactive	8	6
ENSDARG00000004829	ENSDART00000103217	4	1	ACAATCAGACTGATGAATGGTAA	5	+	13	3447	Inactive	Active	6	7
ENSDARG00000004829	ENSDART00000103217	4	4	AGATGCCGCAGTGCTGTGTAGAG	5	+	765	3447	Active	Inactive	7	6
ENSDARG00000004829	ENSDART00000103217	4	6	AGATGCTGCAGTGGTGTGTAGAG	5	+	1380	3447	Active	Inactive	8	6
ENSDARG00000004829	ENSDART00000103217	4	6	TTCCTCCACAGCCAGTGGGCAAC	5	+	1330	3447	Active	Active	8	7
ENSDARG00000004829	ENSDART00000103217	4	10	AGATGCTGCGGTGGTGTGTAAAC	5	+	2004	3447	Active	Inactive	8	8
ENSDARG00000004829	ENSDART00000103217	4	10	TTCTCCTTAATGGTCAGTGGGGAAC	7	+	1952	3447	Active	Active	8	6
ENSDARG00000004829	ENSDART00000103217	4	13	GACAAACGCTGCAGTGGTGTGTAG	6	+	2640	3447	Active	Inactive	1	5
ENSDARG00000004829	ENSDART00000103217	4	13	AAACGCTGCAGTGGTGTGTAGAG	5	+	2643	3447	Active	Inactive	2	6
ENSDARG00000004829	ENSDART00000103217	4	14	TTATTCCCAAAGCTGGTGGTGGCC	6	+	2845	3447	Inactive	Active	6	8
ENSDARG00000004829	ENSDART00000103217	4	14	TTATTCCCAAAGCTGGTGGTGGC	5	+	2845	3447	Inactive	Active	6	8
ENSDARG00000004829	ENSDART00000103217	4	16	CACGTCAACCATCTGAATGATGC	5	+	3418	3447	Active	Active	8	9
ENSDARG00000004829	ENSDART00000103217	4	16	ACAGGCAACGGGCGGTGCTTTTGGA	7	+	3300	3447	Inactive	Active	0	3
ENSDARG00000004829	ENSDART00000103217	4	16	AGACGCTGCAGTGGTGTGTAGAG	5	+	3255	3447	Active	Inactive	8	6
ENSDARG00000004829	ENSDART00000103218	4	1	TGCCCATTCAAGGGATGCCGGAGTT	7	+	327	1914	Active	Active	9	6
ENSDARG00000004829	ENSDART00000103218	4	1	AGAGGCAAATAGCAATGCTTTTTTC	7	+	201	1914	Inactive	Inactive	7	9
ENSDARG00000004829	ENSDART00000103218	4	1	AGACGCTGCAGTGGTGTGTAGAG	5	+	156	1914	Active	Inactive	8	6
ENSDARG00000004829	ENSDART00000103218	4	1	ACAATCAGACTGATGAATGGTAA	5	+	40	1914	Inactive	Active	6	7
ENSDARG00000004829	ENSDART00000103218	4	5	AGATGCTGCAGTGGTGTGTAGAG	5	+	1110	1914	Active	Inactive	8	6
ENSDARG00000004829	ENSDART00000103218	4	5	TTCCTCCACAGCCAGTGGGCAAC	5	+	1060	1914	Active	Active	8	7
ENSDARG00000004829	ENSDART00000103218	4	7	AGATGCTGCGGTGGTGTGTAAAC	5	+	1722	1914	Active	Inactive	8	8
ENSDARG00000004829	ENSDART00000103218	4	7	TTCTCCTTAATGGTCAGTGGGGAAC	7	+	1670	1914	Active	Active	8	6
ENSDARG00000004904	ENSDART00000014007	4	1	TTCCTCTTCAAACAGTGGAAGTC	5	-	50	2103	Active	Active	9	8
ENSDARG00000004904	ENSDART00000014007	4	2	TTCGTCCACAGTGATCTTTGCTTTT	7	-	159	2103	Active	Inactive	8	9
ENSDARG00000004904	ENSDART00000014007	4	3	GCCACCAGAGAGCCCAGGATGAGTG	7	-	464	2103	Active	Active	3	8
ENSDARG00000004904	ENSDART00000014007	4	4	CTCACCTTATCCAGGTTGTTGTA	5	-	673	2103	Active	Inactive	9	4
ENSDARG00000004904	ENSDART00000014007	4	4	GACCCAGCAGGGTGGCATGAGTG	5	-	621	2103	Inactive	Active	4	9
ENSDARG00000004904	ENSDART00000014007	4	5	GGCCTCCACTGCTGTGATTTGGGA	6	-	787	2103	Active	Active	9	8
ENSDARG00000004904	ENSDART00000014007	4	6	TTCCTAACATTCAGGCCGTTGGG	5	-	847	2103	Inactive	Active	3	9
ENSDARG00000004904	ENSDART00000014007	4	9	AACTTCTCCTTCACCGACTGAGCC	6	-	1188	2103	Active	Active	8	9
ENSDARG00000004904	ENSDART00000014007	4	12	GAACACTCCCAGGTGGCAGCCGCG	6	-	1504	2103	Inactive	Active	4	9
ENSDARG00000004904	ENSDART00000014007	4	13	GCCAAACCCAGATAGATTTGTGGTC	7	-	1593	2103	Active	Inactive	6	8
ENSDARG00000004904	ENSDART00000014007	4	14	GAAACCGCCGGTCCACGATGTAGAT	7	-	1660	2103	Inactive	Active	4	5
ENSDARG00000004904	ENSDART00000014007	4	15	CTCACCGACGTAAGGTTTAGATGCT	7	-	1883	2103	Active	Active	8	6
ENSDARG00000004904	ENSDART00000014007	4	16	GTCCTCTTACCGTCGGTGTCTGC	5	-	2068	2103	Active	Inactive	9	2
ENSDARG00000004904	ENSDART00000014007	4	16	TGCGCCCACACTGAACGGGGCCTTG	7	-	2046	2103	Active	Active	9	5
ENSDARG00000004904	ENSDART00000014007	4	16	GTCATCCTCTTCATCGCTGTGGTG	6	-	1975	2103	Active	Active	9	5
ENSDARG00000004904	ENSDART00000014007	4	16	CTCTTCATCGCTGTGGTGAGGGG	5	-	1970	2103	Active	Active	9	9
ENSDARG00000004904	ENSDART00000014007	4	16	CTCCTCTTCATCATAGGTGTCGTC	6	-	1996	2103	Active	Active	9	0
ENSDARG00000004904	ENSDART00000014007	4	16	CGCCCACACTGAACGGGGCCTTG	5	-	2046	2103	Active	Active	9	5
ENSDARG00000004904	ENSDART00000014007	4	16	ATCCTCTTCATCGCTGTGGTGAGGG	7	-	1971	2103	Active	Active	9	7
ENSDARG00000004904	ENSDART00000014007	4	16	ATCCTCTTCATCGCTGTGGTGAG	5	-	1973	2103	Active	Inactive	9	1
ENSDARG00000005451	ENSDART00000008584	4	1	GAATACGACGTTATCGTGTTGGGAA	7	+	19	1344	Inactive	Inactive	8	6
ENSDARG00000005451	ENSDART00000008584	4	1	GAATACGACGTTATCGTGTTGGGA	6	+	19	1344	Inactive	Active	8	6
ENSDARG00000005451	ENSDART00000008584	4	2	GCATCCATCACCCCTCTGGAGGA	5	+	139	1344	Active	Active	8	3
ENSDARG00000005451	ENSDART00000008584	4	2	TCCATCACCCCTCTGGAGGATGTA	6	+	142	1344	Active	Active	9	9
ENSDARG00000005451	ENSDART00000008584	4	2	TCCATCACCCCTCTGGAGGATGT	5	+	142	1344	Active	Active	9	5
ENSDARG00000005451	ENSDART00000008584	4	5	CCCAAAGACCATGGAAGGAGTGGAC	7	+	471	1344	Active	Active	6	6
ENSDARG00000005451	ENSDART00000008584	4	5	CTCTACCGCACAGACGAGTGAGTC	6	+	580	1344	Active	Active	8	9
ENSDARG00000005451	ENSDART00000008584	4	5	ACCCAAAGACCATGGAAGGAGTG	5	+	470	1344	Inactive	Active	6	9
ENSDARG00000005451	ENSDART00000008584	4	5	AAAGACCACCATGCGGGATGTGTAC	7	+	501	1344	Inactive	Inactive	8	1
ENSDARG00000005451	ENSDART00000008584	4	6	CCCCAAGGCTTTGCCAGGTGAGTTT	7	+	712	1344	Active	Inactive	8	4
ENSDARG00000005451	ENSDART00000008584	4	7	GGCGTCAAATCTGAGGGAGAGGTG	6	+	808	1344	Active	Active	5	9
ENSDARG00000005451	ENSDART00000008584	4	8	ATCAAAAACACCAGCGATGCCAAC	6	+	931	1344	Inactive	Active	7	9
ENSDARG00000005453	ENSDART00000060861	4	1	AGCCAATTAGATGCTGGCAGTAGAG	7	+	82	2091	Active	Active	6	8
ENSDARG00000005453	ENSDART00000060861	4	1	GTAAGCGCAGTCGAGCTGCTGCA	5	+	139	2091	Inactive	Active	8	9
ENSDARG00000005453	ENSDART00000060861	4	1	AGCCTAAGCAGCCAATTAGATGCT	6	+	73	2091	Active	Active	9	6
ENSDARG00000005453	ENSDART00000060861	4	1	CTAAGCAGCCAATTAGATGCTGGC	6	+	76	2091	Active	Active	2	9
ENSDARG00000005453	ENSDART00000060861	4	2	ACAAACAGCGTCCGTTGCAGGTGAG	7	+	248	2091	Inactive	Active	5	9
ENSDARG00000005453	ENSDART00000060861	4	2	TCCTACAGCAACCAGGCAGTGGCC	6	+	203	2091	Active	Active	6	9
ENSDARG00000005453	ENSDART00000060861	4	4	AACTTCATCTACAGCTTTTGCAGCA	7	+	443	2091	Active	Active	8	2
ENSDARG00000005453	ENSDART00000060861	4	4	AACAACTTCATCTACAGCTTTTGCA	7	+	440	2091	Active	Active	7	5
ENSDARG00000005453	ENSDART00000060861	4	4	TTCCACAGCAACACCTGCAGGAGTT	7	+	398	2091	Active	Active	2	8
ENSDARG00000005453	ENSDART00000060861	4	5	TGCAGCAACTGCAGCAGCAGCAGCA	7	+	560	2091	Active	Active	8	9
ENSDARG00000005453	ENSDART00000060861	4	5	AGCAGCAGCAGCAGCAGTTGGCGGC	7	+	500	2091	Active	Active	8	8
ENSDARG00000005453	ENSDART00000060861	4	5	AGCACCTGCTCAACATGCAGAGGCA	7	+	581	2091	Active	Active	9	9
ENSDARG00000005453	ENSDART00000060861	4	5	AGCAACAGCAGCAGCAGCAGCAGTT	7	+	494	2091	Active	Active	5	8
ENSDARG00000005453	ENSDART00000060861	4	5	TGCAAATGCAGCAACTGCAGCAGCA	7	+	554	2091	Active	Active	8	9
ENSDARG00000005453	ENSDART00000060861	4	5	AACAGCAGCAGCAGCAGCAGTTGGC	7	+	497	2091	Active	Active	4	9
ENSDARG00000005453	ENSDART00000060861	4	5	AAATGCAGCAACTGCAGCAGCAGCA	7	+	557	2091	Inactive	Active	5	9
ENSDARG00000005453	ENSDART00000060861	4	9	ACCATCACCAAAACCGGTGAGTGC	6	+	1149	2091	Active	Active	8	5
ENSDARG00000005453	ENSDART00000060861	4	11	ATCGCCCCAAACTACGAGTTTTAC	6	+	1378	2091	Inactive	Inactive	0	1
ENSDARG00000005453	ENSDART00000060861	4	11	GCCGACGTCAGGCCGCCGTTTAC	5	+	1408	2091	Active	Inactive	9	6
ENSDARG00000005453	ENSDART00000060861	4	11	GCAACCCTCATCAGGCAGGTGAG	5	+	1435	2091	Active	Active	9	9
ENSDARG00000005453	ENSDART00000060861	4	11	AACGCCGACGTCAGGCCGCCGTT	5	+	1405	2091	Active	Active	4	7
ENSDARG00000005453	ENSDART00000060861	4	13	AGAAACGCAGGTCACAGAAGATTAC	7	+	1649	2091	Inactive	Active	9	8
ENSDARG00000005453	ENSDART00000060861	4	14	AAAACCTGCCGTCCAGTCTGGGTT	6	+	1694	2091	Inactive	Active	1	1
ENSDARG00000005453	ENSDART00000060861	4	15	TCCCCACACACCCACCTGTGAGTTC	7	+	1942	2091	Active	Inactive	8	8
ENSDARG00000005453	ENSDART00000060861	4	15	CCCCACACACCCACCTGTGAGTTC	6	+	1943	2091	Active	Inactive	1	8
ENSDARG00000005453	ENSDART00000060861	4	16	CTCCCATTCACGTCAAGGAGGAGCC	7	+	1961	2091	Active	Active	9	9
ENSDARG00000005476	ENSDART00000005847	4	5	TGCCGCCCCTGTGGTCTGATGTG	5	-	554	6810	Active	Active	9	2
ENSDARG00000005476	ENSDART00000005847	4	5	TACTGCTGCTGGTGCTGCTGCTGCT	7	-	494	6810	Active	Active	9	8
ENSDARG00000005476	ENSDART00000005847	4	5	AGAGACTGCAGGTACTGCTGCTGGT	7	-	506	6810	Active	Active	4	8
ENSDARG00000005476	ENSDART00000005847	4	5	TGCTGCTGCTGCTTGTAGCGGGA	5	-	481	6810	Active	Active	9	9
ENSDARG00000005476	ENSDART00000005847	4	7	TACTGCCGCTGCCTGCAGCGGGG	5	-	705	6810	Active	Active	8	9
ENSDARG00000005476	ENSDART00000005847	4	7	TGCCGCTGCCTGCAGCGGGGACTCT	7	-	700	6810	Active	Active	9	7
ENSDARG00000005476	ENSDART00000005847	4	7	GGCTTCTTCTGTTCAGGTTTGAGGA	7	-	742	6810	Active	Active	9	6
ENSDARG00000005476	ENSDART00000005847	4	8	GTCTTCTCCCCACCGGTAGTTGCA	6	-	1563	6810	Active	Active	9	8
ENSDARG00000005476	ENSDART00000005847	4	8	CCCCCAGTCCTGAAGTGGTGGAT	5	-	1695	6810	Active	Active	9	1
ENSDARG00000005476	ENSDART00000005847	4	8	CCCCCAGTCCTGAAGTGGTGGATGC	7	-	1693	6810	Active	Active	9	2
ENSDARG00000005476	ENSDART00000005847	4	8	TGCAAATGCAGATGCAGAGGGCTTC	7	-	1236	6810	Active	Active	8	7
ENSDARG00000005476	ENSDART00000005847	4	8	AGCTGCTGCCCGCTGGTGCTGGA	5	-	856	6810	Active	Active	9	8
ENSDARG00000005476	ENSDART00000005847	4	8	CACCCCCCAGTCCTGAAGTGGTG	5	-	1698	6810	Active	Active	4	9
ENSDARG00000005476	ENSDART00000005847	4	8	TTCTTCACAGAGGCAGCGGATGTT	6	-	1443	6810	Inactive	Active	1	8
ENSDARG00000005476	ENSDART00000005847	4	8	TTCTCCCCACCGGTAGTTGCAGGT	6	-	1560	6810	Active	Active	0	7
ENSDARG00000005476	ENSDART00000005847	4	8	GCCAGCTGCTGCCCGCTGGTGCT	5	-	859	6810	Active	Active	9	8
ENSDARG00000005476	ENSDART00000005847	4	8	ACCACCCCCCAGTCCTGAAGTGGTG	7	-	1698	6810	Active	Active	9	9
ENSDARG00000005476	ENSDART00000005847	4	11	ATCTCCAGCCTGGAGACGAGGAC	5	-	2150	6810	Active	Active	5	9
ENSDARG00000005476	ENSDART00000005847	4	11	GGCATCTCCAGCCTGGAGACGAG	5	-	2153	6810	Active	Active	9	9
ENSDARG00000005476	ENSDART00000005847	4	12	AAATACCTCCGTCTGTGTGATAC	5	-	2409	6810	Inactive	Inactive	1	4
ENSDARG00000005476	ENSDART00000005847	4	14	GTCTTCACCCTGACATGAAGAGGAA	7	-	2793	6810	Active	Active	7	9
ENSDARG00000005476	ENSDART00000005847	4	15	GTTACCTGCGGAATGTGGGGGAT	5	-	3651	6810	Active	Active	8	6
ENSDARG00000005476	ENSDART00000005847	4	15	GTTACCTGCGGAATGTGGGGGATGC	7	-	3649	6810	Active	Active	8	6
ENSDARG00000005476	ENSDART00000005847	4	15	GCCAAAAGAACTTGTGGTAGGTGGC	7	-	3072	6810	Inactive	Active	5	9
ENSDARG00000005476	ENSDART00000005847	4	15	TTATCAGTCTGGTTGATGGTGAC	5	-	3511	6810	Active	Active	3	9
ENSDARG00000005476	ENSDART00000005847	4	15	TTCCTCCACTAGATGACTTTGCT	5	-	3330	6810	Active	Active	8	8
ENSDARG00000005476	ENSDART00000005847	4	15	TGCTTCCTCCACTAGATGACTTT	5	-	3333	6810	Active	Active	9	4
ENSDARG00000005476	ENSDART00000005847	4	15	TTACCCTTCTCAGATGCCTTGGCA	6	-	2952	6810	Active	Active	8	7
ENSDARG00000005476	ENSDART00000005847	4	15	TCCTTCATCTCCACTGCTTTTGCC	6	-	3022	6810	Active	Active	9	5
ENSDARG00000005476	ENSDART00000005847	4	15	CTCCACTTCCTCCCGCAGACTTT	5	-	3417	6810	Active	Active	9	4
ENSDARG00000005476	ENSDART00000005847	4	15	AACAGCATCGTCTTGATGTTGAGCA	7	-	3249	6810	Active	Active	8	0
ENSDARG00000005476	ENSDART00000005847	4	15	GCCAAAAGAACTTGTGGTAGGTG	5	-	3074	6810	Inactive	Active	5	4
ENSDARG00000005476	ENSDART00000005847	4	15	AACAGCATCGTCTTGATGTTGAG	5	-	3251	6810	Active	Active	8	8
ENSDARG00000005476	ENSDART00000005847	4	15	TTCATCTCCACTGCTTTTGCCTGC	6	-	3019	6810	Active	Inactive	9	7
ENSDARG00000005476	ENSDART00000005847	4	16	TTACCCCTCAGACAGGGTGGACTTG	7	-	4083	6810	Active	Active	7	5
ENSDARG00000005476	ENSDART00000005847	4	16	GGCTGCCCAGTGCTGAGGGGCATTT	7	-	3727	6810	Active	Inactive	7	2
ENSDARG00000005476	ENSDART00000005847	4	16	GCCTGCAGAAGAACTGCTGAGAT	5	-	3947	6810	Active	Inactive	4	6
ENSDARG00000005476	ENSDART00000005847	4	18	ACATACACAGGTTTGAGTAGTGGTA	7	-	4261	6810	Inactive	Active	9	3
ENSDARG00000005476	ENSDART00000005847	4	18	GTAGACCTCCAGTGGAGTGAGAA	5	-	4182	6810	Active	Active	4	9
ENSDARG00000005476	ENSDART00000005847	4	19	CTAACCTTCATCTGTGCTGTCTCT	6	-	4450	6810	Active	Inactive	9	2
ENSDARG00000005476	ENSDART00000005847	4	21	GTTCTCGCCGCAGTTTTCTGATTTG	7	-	4522	6810	Active	Inactive	8	7
ENSDARG00000005476	ENSDART00000005847	4	22	AAATGCTGCCACCAGGTGTGCCTGT	7	-	4596	6810	Active	Inactive	1	7
ENSDARG00000005476	ENSDART00000005847	4	25	TACTCACTCTGTGGTGGACGGTGAT	7	-	5079	6810	Active	Active	9	9
ENSDARG00000005476	ENSDART00000005847	4	29	TGCTTCTTCTGCATAGCCTTTGAC	6	-	5529	6810	Active	Active	9	0
ENSDARG00000005476	ENSDART00000005847	4	30	AACCACATCCCCCATTCTGTAGCA	6	-	5692	6810	Active	Inactive	5	1
ENSDARG00000005476	ENSDART00000005847	4	31	TCCATCAGCAGGTTTAAGTAGCG	5	-	5866	6810	Active	Active	9	9
ENSDARG00000005476	ENSDART00000005847	4	32	ATCTCACACTCCTCTGTGTTGCA	5	-	6073	6810	Active	Inactive	3	4
ENSDARG00000005476	ENSDART00000005847	4	32	GTCATCACCATTTGTGGTATTTGCA	7	-	6175	6810	Active	Active	7	6
ENSDARG00000005476	ENSDART00000005847	4	35	AAACCACACACGTGAGCCGTCTGC	6	-	6493	6810	Inactive	Active	6	1
ENSDARG00000005476	ENSDART00000005847	4	35	AACCACACACGTGAGCCGTCTGC	5	-	6493	6810	Inactive	Active	9	1
ENSDARG00000005476	ENSDART00000005847	4	36	ACCCACATCCTCCGGCCGCAGCT	5	-	6602	6810	Active	Active	8	9
ENSDARG00000005476	ENSDART00000005847	4	36	AGCTCCATCTTTAGAGGAGCTGTA	6	-	6634	6810	Active	Active	9	8
ENSDARG00000005476	ENSDART00000005847	4	36	CACATCCTCCGGCCGCAGCTGCA	5	-	6599	6810	Active	Active	9	9
ENSDARG00000005476	ENSDART00000036886	4	3	TACTGCCGCTGCCTGCAGCGGGG	5	-	174	1581	Active	Active	8	9
ENSDARG00000005476	ENSDART00000036886	4	3	TGCCGCTGCCTGCAGCGGGGACTCT	7	-	169	1581	Active	Active	9	7
ENSDARG00000005476	ENSDART00000036886	4	3	GGCTTCTTCTGTTCAGGTTTGAGGA	7	-	211	1581	Active	Active	9	6
ENSDARG00000005476	ENSDART00000036886	4	4	TTCTCCCCACCGGTAGTTGCAGGT	6	-	1056	1581	Active	Active	0	7
ENSDARG00000005476	ENSDART00000036886	4	4	TGCAAATGCAGATGCAGAGGGCTTC	7	-	732	1581	Active	Active	8	7
ENSDARG00000005476	ENSDART00000036886	4	4	TTCTTCACAGAGGCAGCGGATGTT	6	-	939	1581	Inactive	Active	1	8
ENSDARG00000005476	ENSDART00000036886	4	4	GTCTTCTCCCCACCGGTAGTTGCA	6	-	1059	1581	Active	Active	9	8
ENSDARG00000005476	ENSDART00000036886	4	4	GCCAGCTGCTGCCCGCTGGTGCT	5	-	355	1581	Active	Active	9	8
ENSDARG00000005476	ENSDART00000036886	4	4	ACCACCCCCCAGTCCTGAAGTGGTG	7	-	1194	1581	Active	Active	9	9
ENSDARG00000005476	ENSDART00000036886	4	4	AGCTGCTGCCCGCTGGTGCTGGA	5	-	352	1581	Active	Active	9	8
ENSDARG00000005476	ENSDART00000036886	4	4	CACCCCCCAGTCCTGAAGTGGTG	5	-	1194	1581	Active	Active	4	9
ENSDARG00000005476	ENSDART00000036886	4	4	CCCCCAGTCCTGAAGTGGTGGAT	5	-	1191	1581	Active	Active	9	1
ENSDARG00000005476	ENSDART00000036886	4	4	CCCCCAGTCCTGAAGTGGTGGATGC	7	-	1189	1581	Active	Active	9	2
ENSDARG00000005476	ENSDART00000100189	4	1	CTAACCTTCATCTGTGCTGTCTCT	6	-	166	357	Active	Inactive	9	2
ENSDARG00000005476	ENSDART00000100189	4	6	GTTCTCGCCGCAGTTTTCTGATTTG	7	-	312	357	Active	Inactive	8	7
ENSDARG00000005541	ENSDART00000016382	4	1	TCCTTCTGCTTTTAGGGGGTCTGC	6	+	56	1134	Active	Active	9	2
ENSDARG00000005541	ENSDART00000016382	4	3	TGCCTCACAAAGCATCTGGTGCG	5	+	383	1134	Active	Active	6	7
ENSDARG00000005541	ENSDART00000016382	4	3	GTTTCAGACTCTGCGTTCTTTGGAT	7	+	309	1134	Active	Inactive	1	8
ENSDARG00000005541	ENSDART00000016382	4	7	AAATGCATCTGCGCCGTGGGCTTTG	7	+	784	1134	Active	Inactive	0	6
ENSDARG00000005541	ENSDART00000016382	4	7	ATCTGCGCCGTGGGCTTTGAAGGG	6	+	790	1134	Active	Active	6	6
ENSDARG00000005541	ENSDART00000016382	4	7	TGCATCTGCGCCGTGGGCTTTGAA	6	+	787	1134	Active	Inactive	9	1
ENSDARG00000005541	ENSDART00000016382	4	7	GGCAAATGCATCTGCGCCGTGGGC	6	+	781	1134	Active	Active	8	8
ENSDARG00000005541	ENSDART00000016382	4	7	AAATGCATCTGCGCCGTGGGCTTT	6	+	784	1134	Active	Inactive	0	4
ENSDARG00000005541	ENSDART00000016382	4	10	ACACAAGTCTCCGTCTGTGGCGGC	6	+	1068	1134	Active	Active	2	3
ENSDARG00000005541	ENSDART00000016382	4	10	GTCTCCGTCTGTGGCGGCGGCGAA	6	+	1074	1134	Active	Active	9	8
ENSDARG00000005541	ENSDART00000016382	4	10	CAAGTCTCCGTCTGTGGCGGCGGCG	7	+	1071	1134	Active	Active	7	9
ENSDARG00000005541	ENSDART00000016382	4	10	CAAGTCTCCGTCTGTGGCGGCGGC	6	+	1071	1134	Active	Active	7	9
ENSDARG00000005541	ENSDART00000016382	4	10	ACACAAGTCTCCGTCTGTGGCGGCG	7	+	1068	1134	Active	Active	2	9
ENSDARG00000005547	ENSDART00000045639	4	1	AGAGTCAGATTTAGTGCTGTCTAC	6	-	73	2346	Inactive	Inactive	3	6
ENSDARG00000005547	ENSDART00000045639	4	2	GCACCCTGCAGATGCTGCTGCAGTT	7	-	350	2346	Active	Active	8	5
ENSDARG00000005547	ENSDART00000045639	4	2	CCCTGCAGATGCTGCTGCAGTTTGT	7	-	347	2346	Active	Active	7	0
ENSDARG00000005547	ENSDART00000045639	4	2	TGCTGCTGCAGTTTGTTAGACAAC	6	-	339	2346	Active	Active	9	2
ENSDARG00000005547	ENSDART00000045639	4	2	ACACGCAGCGGCCCCGAAGACGAC	6	-	246	2346	Active	Active	3	9
ENSDARG00000005547	ENSDART00000045639	4	2	CTCTGCTGCACGCAGAGCTGCAGAC	7	-	270	2346	Active	Active	9	7
ENSDARG00000005547	ENSDART00000045639	4	2	AGCTGCAGACACACGCAGCGGCC	5	-	257	2346	Active	Active	3	9
ENSDARG00000005547	ENSDART00000045639	4	4	AGCAGCTCCAGCTGGCTGTTGAGCT	7	-	743	2346	Active	Inactive	9	2
ENSDARG00000005547	ENSDART00000045639	4	4	AGCAGCTCCAGCTGGCTGTTGAG	5	-	745	2346	Active	Active	9	5
ENSDARG00000005547	ENSDART00000045639	4	4	AGAGACAGAAGCTGGGAGACGAG	5	-	766	2346	Inactive	Active	8	9
ENSDARG00000005547	ENSDART00000045639	4	6	TTCTCATCCATAAAGTTGGAGTT	5	-	997	2346	Active	Active	7	0
ENSDARG00000005547	ENSDART00000045639	4	6	GTCAAATACCACTCTGGCTGTAGAC	7	-	947	2346	Active	Active	0	2
ENSDARG00000005547	ENSDART00000045639	4	7	CTCGTCCACTAGATGGCAGAAGAG	6	-	1147	2346	Active	Active	9	9
ENSDARG00000005547	ENSDART00000045639	4	8	CTCTGCACAGTCTGGTGCTTTGAG	6	-	1375	2346	Active	Inactive	1	6
ENSDARG00000005547	ENSDART00000045639	4	9	GTTGGCAGCGTTGAGGATGGCGGA	6	-	1567	2346	Active	Active	7	9
ENSDARG00000005547	ENSDART00000045639	4	10	CTCGCCCACTGAAACTGCAGCCTGC	7	-	1647	2346	Active	Active	9	8
ENSDARG00000005547	ENSDART00000045639	4	11	AACATCTGCTGCAGTTGGAGCAGGT	7	-	1934	2346	Active	Active	8	9
ENSDARG00000005547	ENSDART00000045639	4	11	AGACACAACATCTGCTGCAGTTGGA	7	-	1940	2346	Inactive	Active	6	8
ENSDARG00000005547	ENSDART00000045639	4	11	CAAAACATCTGAAATAGAGGAAGAC	7	-	1961	2346	Inactive	Active	0	9
ENSDARG00000005547	ENSDART00000045639	4	11	CACAACATCTGCTGCAGTTGGAGCA	7	-	1937	2346	Active	Active	7	8
ENSDARG00000005547	ENSDART00000045639	4	11	GACATCCTCATAGATGAAGCAGTC	6	-	2008	2346	Active	Active	9	9
ENSDARG00000005547	ENSDART00000045639	4	11	GAAGACACAACATCTGCTGCAGTT	6	-	1943	2346	Inactive	Active	9	5
ENSDARG00000005891	ENSDART00000014153	4	2	CAACAAGACGCAATGGGTATTTTAC	7	-	121	894	Inactive	Inactive	7	7
ENSDARG00000005891	ENSDART00000014153	4	5	CTACAAACCTTTGCCTTTGTAAAC	6	-	448	894	Inactive	Inactive	7	9
ENSDARG00000005891	ENSDART00000014153	4	8	TCCTCCAACTCAGGGCGTAGGAGAA	7	-	647	894	Active	Active	8	8
ENSDARG00000005891	ENSDART00000014153	4	8	TCCTCCAACTCAGGGCGTAGGAG	5	-	649	894	Active	Active	8	9
ENSDARG00000005891	ENSDART00000014153	4	8	GTTACCGTCTGGTGCTCTGTCGAC	6	-	715	894	Active	Inactive	9	6
ENSDARG00000005891	ENSDART00000014153	4	8	CTCCAACTCAGGGCGTAGGAGAA	5	-	647	894	Active	Active	9	8
ENSDARG00000005897	ENSDART00000024312	4	4	ACACACACACAGCTGCAGTCGAG	5	-	291	954	Inactive	Active	9	9
ENSDARG00000005897	ENSDART00000024312	4	4	AGCGTCAGCCACCCGTGATGGGTAC	7	-	312	954	Active	Active	9	5
ENSDARG00000005897	ENSDART00000024312	4	4	CACAGCTGCAGTCGAGATGCCTTG	6	-	283	954	Active	Active	9	7
ENSDARG00000005897	ENSDART00000024312	4	4	GTACACACACACAGCTGCAGTCGAG	7	-	291	954	Inactive	Active	9	9
ENSDARG00000005897	ENSDART00000024312	4	6	TTCTCCTACCGCCAGGATGCTTTT	6	-	571	954	Active	Inactive	8	0
ENSDARG00000005897	ENSDART00000024312	4	8	CAAACCACAGACTCCTGCGCTGTT	6	-	789	954	Inactive	Inactive	8	5
ENSDARG00000006011	ENSDART00000007030	4	1	TGCTACTAAAGTGGCTGTGCCTTT	6	-	478	1416	Active	Inactive	1	9
ENSDARG00000006011	ENSDART00000007030	4	1	GTTGTCCACCTGAACTTTGGAGGT	6	-	205	1416	Active	Inactive	8	2
ENSDARG00000006011	ENSDART00000007030	4	1	GTTCTCGCACATTAGCTGCCAAC	5	-	435	1416	Inactive	Active	0	7
ENSDARG00000006011	ENSDART00000007030	4	1	GTTCCACTCATTCTTGGAGGGGTTG	7	-	726	1416	Active	Active	9	8
ENSDARG00000006011	ENSDART00000007030	4	1	GTTCCACTCATTCTTGGAGGGGTT	6	-	727	1416	Active	Active	9	7
ENSDARG00000006011	ENSDART00000007030	4	1	GCCTGCGCAGCATAGGATGATAA	5	-	399	1416	Active	Inactive	5	1
ENSDARG00000006011	ENSDART00000007030	4	1	GCCAAATCCAGACAGGTGTGAGTAA	7	-	512	1416	Active	Inactive	7	8
ENSDARG00000006011	ENSDART00000007030	4	1	CACTCATTCTTGGAGGGGTTGTAA	6	-	723	1416	Active	Inactive	9	7
ENSDARG00000006011	ENSDART00000007030	4	1	GCCAAATCCAGACAGGTGTGAGTA	6	-	513	1416	Active	Active	7	4
ENSDARG00000006011	ENSDART00000007030	4	1	CGCCAAATCCAGACAGGTGTGAGTA	7	-	513	1416	Active	Active	9	4
ENSDARG00000006011	ENSDART00000007030	4	1	CACTCATTCTTGGAGGGGTTGTA	5	-	724	1416	Active	Active	9	2
ENSDARG00000006011	ENSDART00000007030	4	3	AGCCTCCCACCAGGTAGATGGTGTC	7	-	1075	1416	Active	Active	7	8
ENSDARG00000006011	ENSDART00000007030	4	3	TGCCTCAGAGCACGTTGGGCAGGT	6	-	1409	1416	Active	Active	7	5
ENSDARG00000006011	ENSDART00000007030	4	3	TCCTCCACAGAGAGCATCTGCTGCT	7	-	1052	1416	Active	Active	1	2
ENSDARG00000006011	ENSDART00000007030	4	3	GCCTCCCACCAGGTAGATGGTGTC	6	-	1075	1416	Active	Active	9	8
ENSDARG00000006011	ENSDART00000007030	4	3	CTCCACAGAGAGCATCTGCTGCT	5	-	1052	1416	Inactive	Active	3	2
ENSDARG00000006011	ENSDART00000007030	4	3	GTTCAAGCCTGATTTCGATGTGTTT	7	-	1215	1416	Inactive	Inactive	1	5
ENSDARG00000006011	ENSDART00000007030	4	3	GTAGCCTCCCACCAGGTAGATGGT	6	-	1078	1416	Active	Active	4	9
ENSDARG00000006029	ENSDART00000028171	4	1	AAAGTCGCCCTGACTGTGGAGGT	5	+	118	1839	Inactive	Inactive	1	0
ENSDARG00000006029	ENSDART00000028171	4	1	AAAGTCGCCCTGACTGTGGAGGTC	6	+	118	1839	Inactive	Active	1	8
ENSDARG00000006029	ENSDART00000028171	4	3	ACACCCAAACAGACTGCTGGGAA	5	+	364	1839	Inactive	Inactive	8	3
ENSDARG00000006029	ENSDART00000028171	4	7	ATCGGCCCAAGGTCTAGAGTTTGGT	7	+	655	1839	Active	Active	0	8
ENSDARG00000006029	ENSDART00000028171	4	12	TCCCAAATCTGCATGAGGTGGAC	5	+	1112	1839	Active	Active	8	9
ENSDARG00000006029	ENSDART00000103062	4	1	ACACCCAAACAGACTGCTGGGAA	5	+	16	1488	Inactive	Inactive	8	3
ENSDARG00000006029	ENSDART00000103062	4	5	ATCGGCCCAAGGTCTAGAGTTTGGT	7	+	301	1488	Active	Active	0	8
ENSDARG00000006029	ENSDART00000103062	4	10	TCCCAAATCTGCATGAGGTGGAC	5	+	758	1488	Active	Active	8	9
ENSDARG00000006038	ENSDART00000019518	4	2	TACCCCAGCTATGATGAATGGTCT	6	+	486	1245	Active	Active	6	9
ENSDARG00000006038	ENSDART00000019518	4	2	CTCATCTTACCCCTGCTGCTGGG	5	+	537	1245	Active	Active	9	9
ENSDARG00000006038	ENSDART00000019518	4	4	ACCTTCGCCTCCCAGGGGGGGCTAG	7	+	775	1245	Active	Active	9	6
ENSDARG00000006038	ENSDART00000019518	4	4	AGCGGCGGCGGTCTTTGCGTGAGTG	7	+	920	1245	Active	Active	9	8
ENSDARG00000006038	ENSDART00000019518	4	4	ACCTTCGCCTCCCAGGGGGGGCT	5	+	775	1245	Active	Active	9	9
ENSDARG00000006038	ENSDART00000019518	4	5	CGCGACCGCATGACTTTTTTGAT	5	+	938	1245	Active	Inactive	9	9
ENSDARG00000006038	ENSDART00000019518	4	5	GGCAAAGGCCACAGCGTTGTGTTT	6	+	1030	1245	Active	Inactive	7	9
ENSDARG00000006038	ENSDART00000019518	4	7	ACCCAAACATTTACAGGTGAAGCT	6	+	1229	1245	Inactive	Active	7	9
ENSDARG00000006038	ENSDART00000019518	4	7	GACCCAAACATTTACAGGTGAAGCT	7	+	1228	1245	Active	Active	1	9
ENSDARG00000006038	ENSDART00000103409	4	2	TACCCCAGCTATGATGAATGGTCT	6	+	486	1245	Active	Active	6	9
ENSDARG00000006038	ENSDART00000103409	4	2	CTCATCTTACCCCTGCTGCTGGG	5	+	537	1245	Active	Active	9	9
ENSDARG00000006038	ENSDART00000103409	4	4	ACCTTCGCCTCCCAGGGGGGGCT	5	+	775	1245	Active	Active	9	9
ENSDARG00000006038	ENSDART00000103409	4	4	ACCTTCGCCTCCCAGGGGGGGCTAG	7	+	775	1245	Active	Active	9	6
ENSDARG00000006038	ENSDART00000103409	4	4	AGCGGCGGCGGTCTTTGCGTGAGTG	7	+	920	1245	Active	Active	9	8
ENSDARG00000006038	ENSDART00000103409	4	5	GGCAAAGGCCACAGCGTTGTGTTT	6	+	1030	1245	Active	Inactive	7	9
ENSDARG00000006038	ENSDART00000103409	4	5	CGCGACCGCATGACTTTTTTGAT	5	+	938	1245	Active	Inactive	9	9
ENSDARG00000006038	ENSDART00000103409	4	7	GACCCAAACATTTACAGGTGAAGCT	7	+	1228	1245	Active	Active	1	9
ENSDARG00000006038	ENSDART00000103409	4	7	ACCCAAACATTTACAGGTGAAGCT	6	+	1229	1245	Inactive	Active	7	9
ENSDARG00000006060	ENSDART00000022668	4	5	TGCGGCCGCTGCTGATGGTGAGGCT	7	+	551	1779	Active	Active	9	9
ENSDARG00000006060	ENSDART00000022668	4	5	TGCGGCCGCTGCTGATGGTGAGGC	6	+	551	1779	Active	Active	9	4
ENSDARG00000006060	ENSDART00000022668	4	5	CGCTGCGGCCGCTGCTGATGGTGAG	7	+	548	1779	Active	Active	9	9
ENSDARG00000006060	ENSDART00000022668	4	5	AGAAACTGCTCTCGCTGCGGCCGCT	7	+	536	1779	Active	Active	1	9
ENSDARG00000006060	ENSDART00000022668	4	6	ATCGACCTCCTGGAGCCGCTGGA	5	+	631	1779	Active	Active	8	9
ENSDARG00000006060	ENSDART00000022668	4	6	CTCCTCCTCATGTGAAGATGTTTAG	7	+	575	1779	Active	Active	9	0
ENSDARG00000006060	ENSDART00000022668	4	6	TTCTTCTCCTCCTCATGTGAAGAT	6	+	570	1779	Active	Inactive	9	4
ENSDARG00000006060	ENSDART00000022668	4	6	TTCTCCTCCTCATGTGAAGATGTT	6	+	573	1779	Active	Active	8	9
ENSDARG00000006060	ENSDART00000022668	4	8	TGCTGCCACTTCCAGGTGTGTGT	5	+	856	1779	Active	Inactive	9	5
ENSDARG00000006060	ENSDART00000022668	4	10	AGCTCCACACAGCAGTGCAGTCTCT	7	+	1076	1779	Active	Active	0	4
ENSDARG00000006060	ENSDART00000022668	4	10	CTCCACACAGCAGTGCAGTCTCT	5	+	1078	1779	Inactive	Active	5	4
ENSDARG00000006060	ENSDART00000022668	4	11	AGAGTCTGCTCTGTGCTGGTGGA	5	+	1225	1779	Active	Active	9	8
ENSDARG00000006060	ENSDART00000022668	4	13	GTCACCGGCTCACCTGAAGACGTC	6	+	1432	1779	Active	Active	8	9
ENSDARG00000006060	ENSDART00000022668	4	13	GAAGACGTCAAACTGATGCGCATAC	7	+	1447	1779	Active	Inactive	0	8
ENSDARG00000006060	ENSDART00000103624	4	5	AGAAACTGCTCTCGCTGCGGCCGCT	7	+	536	1791	Active	Active	1	9
ENSDARG00000006060	ENSDART00000103624	4	5	TGCGGCCGCTGCTGATGGTGAGGCT	7	+	551	1791	Active	Active	9	9
ENSDARG00000006060	ENSDART00000103624	4	5	TGCGGCCGCTGCTGATGGTGAGGC	6	+	551	1791	Active	Active	9	4
ENSDARG00000006060	ENSDART00000103624	4	5	CGCTGCGGCCGCTGCTGATGGTGAG	7	+	548	1791	Active	Active	9	9
ENSDARG00000006060	ENSDART00000103624	4	6	CTCCTCCTCATGTGAAGATGTTTAG	7	+	575	1791	Active	Active	9	0
ENSDARG00000006060	ENSDART00000103624	4	6	TTCTCCTCCTCATGTGAAGATGTT	6	+	573	1791	Active	Active	8	9
ENSDARG00000006060	ENSDART00000103624	4	6	ATCGACCTCCTGGAGCCGCTGGA	5	+	631	1791	Active	Active	8	9
ENSDARG00000006060	ENSDART00000103624	4	6	TTCTTCTCCTCCTCATGTGAAGAT	6	+	570	1791	Active	Inactive	9	4
ENSDARG00000006060	ENSDART00000103624	4	9	TGCTGCCACTTCCAGGTGTGTGT	5	+	862	1791	Active	Inactive	9	5
ENSDARG00000006060	ENSDART00000103624	4	11	AGCTCCACACAGCAGTGCAGTCTCT	7	+	1082	1791	Active	Active	0	4
ENSDARG00000006060	ENSDART00000103624	4	11	CTCCACACAGCAGTGCAGTCTCT	5	+	1084	1791	Inactive	Active	5	4
ENSDARG00000006060	ENSDART00000103624	4	12	AGAGTCTGCTCTGTGCTGGTGGA	5	+	1231	1791	Active	Active	9	8
ENSDARG00000006060	ENSDART00000103624	4	14	GTCACCGGCTCACCTGAAGACGTC	6	+	1444	1791	Active	Active	8	9
ENSDARG00000006060	ENSDART00000103624	4	14	GAAGACGTCAAACTGATGCGCATAC	7	+	1459	1791	Active	Inactive	0	8
ENSDARG00000006215	ENSDART00000018261	4	3	AGATGCCCATTGTTGGACTGGGAA	6	+	140	1044	Inactive	Active	4	9
ENSDARG00000006215	ENSDART00000018261	4	7	CACAAAGGCAATGGAGGAGTTGGT	6	+	528	1044	Active	Active	3	7
ENSDARG00000006215	ENSDART00000018261	4	7	CACAAAGGCAATGGAGGAGTTGGTG	7	+	528	1044	Active	Active	3	9
ENSDARG00000006215	ENSDART00000018261	4	8	TTCACCAAACAGACCATGGTGAGTA	7	+	747	1044	Inactive	Inactive	6	4
ENSDARG00000006215	ENSDART00000018261	4	8	CACCAAACAGACCATGGTGAGTA	5	+	749	1044	Inactive	Inactive	7	4
ENSDARG00000006215	ENSDART00000018261	4	10	ACATTCAGAGGAATGTTGTGGTC	5	+	863	1044	Inactive	Inactive	6	2
ENSDARG00000006215	ENSDART00000090003	4	3	AGATGCCCATTGTTGGACTGGGAA	6	+	125	1029	Inactive	Active	4	9
ENSDARG00000006215	ENSDART00000090003	4	7	CACAAAGGCAATGGAGGAGTTGGT	6	+	513	1029	Active	Active	3	7
ENSDARG00000006215	ENSDART00000090003	4	7	CACAAAGGCAATGGAGGAGTTGGTG	7	+	513	1029	Active	Active	3	9
ENSDARG00000006215	ENSDART00000090003	4	8	TTCACCAAACAGACCATGGTGAGTA	7	+	732	1029	Inactive	Inactive	6	4
ENSDARG00000006215	ENSDART00000090003	4	8	CACCAAACAGACCATGGTGAGTA	5	+	734	1029	Inactive	Inactive	7	4
ENSDARG00000006215	ENSDART00000090003	4	10	ACATTCAGAGGAATGTTGTGGTC	5	+	848	1029	Inactive	Inactive	6	2
ENSDARG00000006215	ENSDART00000101739	4	1	AAATCCACATACGAGCAGAGGCA	5	+	60	1035	Inactive	Active	9	9
ENSDARG00000006215	ENSDART00000101739	4	1	TCCTCCTTCCATCTACGGGGTGTTT	7	+	19	1035	Active	Inactive	9	7
ENSDARG00000006215	ENSDART00000101739	4	1	CAAATCCACATACGAGCAGAGGCA	6	+	59	1035	Active	Active	3	9
ENSDARG00000006215	ENSDART00000101739	4	2	AGATGCCCATTGTTGGACTGGGAA	6	+	131	1035	Inactive	Active	4	9
ENSDARG00000006215	ENSDART00000101739	4	6	CACAAAGGCAATGGAGGAGTTGGTG	7	+	519	1035	Active	Active	3	9
ENSDARG00000006215	ENSDART00000101739	4	6	CACAAAGGCAATGGAGGAGTTGGT	6	+	519	1035	Active	Active	3	7
ENSDARG00000006215	ENSDART00000101739	4	7	CACCAAACAGACCATGGTGAGTA	5	+	740	1035	Inactive	Inactive	7	4
ENSDARG00000006215	ENSDART00000101739	4	7	TTCACCAAACAGACCATGGTGAGTA	7	+	738	1035	Inactive	Inactive	6	4
ENSDARG00000006215	ENSDART00000101739	4	9	ACATTCAGAGGAATGTTGTGGTC	5	+	854	1035	Inactive	Inactive	6	2
ENSDARG00000006283	ENSDART00000028016	4	1	GCAGGCCTCCTGTTTGAAGGTGGA	6	-	18	1554	Active	Active	9	9
ENSDARG00000006283	ENSDART00000028016	4	2	CACTTCTTCACCCAGGAAGAGTTT	6	-	159	1554	Active	Active	9	8
ENSDARG00000006283	ENSDART00000028016	4	4	TTCTTCCTCATTGGCGAAGTTGAG	6	-	355	1554	Active	Active	9	9
ENSDARG00000006283	ENSDART00000028016	4	4	TGCTTCTTCCTCATTGGCGAAGTT	6	-	358	1554	Active	Active	9	6
ENSDARG00000006283	ENSDART00000028016	4	8	GTCGTCGCATTTCGTTTTTGACTGC	7	-	847	1554	Active	Inactive	3	5
ENSDARG00000006283	ENSDART00000028016	4	8	AAATGCCACACATGTCGAATAGTTT	7	-	748	1554	Inactive	Active	4	6
ENSDARG00000006283	ENSDART00000028016	4	9	AGCTCCACCAATAGAAGGAGGCGCT	7	-	1140	1554	Active	Active	8	9
ENSDARG00000006283	ENSDART00000028016	4	9	AGAATCAACATCTTGTGGTGGAG	5	-	1220	1554	Active	Active	0	7
ENSDARG00000006283	ENSDART00000028016	4	9	GGCCTCTGCTGGGTGGAGGAGGAG	6	-	1061	1554	Active	Active	9	9
ENSDARG00000006283	ENSDART00000028016	4	9	GGCCTCTGCTGGGTGGAGGAGGA	5	-	1062	1554	Active	Active	9	9
ENSDARG00000006283	ENSDART00000028016	4	9	AGAATCAACATCTTGTGGTGGAGGA	7	-	1218	1554	Active	Active	0	8
ENSDARG00000006283	ENSDART00000028016	4	9	CTCTGCCTCTGGAAGGAGGTGGGG	6	-	947	1554	Active	Active	9	9
ENSDARG00000006283	ENSDART00000028016	4	9	CTCTGCCTCTGGAAGGAGGTGGG	5	-	948	1554	Active	Active	9	9
ENSDARG00000006283	ENSDART00000028016	4	9	CGCCTCCTCTGGATGGTGGAGGCG	6	-	884	1554	Active	Active	9	9
ENSDARG00000006283	ENSDART00000028016	4	9	CGCCTCCTCTGGATGGTGGAGGC	5	-	885	1554	Active	Active	9	8
ENSDARG00000006283	ENSDART00000028016	4	9	CCCCTCTGCCTCTGGAAGGAGGT	5	-	951	1554	Active	Active	9	9
ENSDARG00000006283	ENSDART00000028016	4	9	AGCGCCTCCTCTGGATGGTGGAGGC	7	-	885	1554	Active	Active	9	8
ENSDARG00000006283	ENSDART00000028016	4	9	ATCAACATCTTGTGGTGGAGGAGGT	7	-	1215	1554	Active	Active	4	9
ENSDARG00000006283	ENSDART00000028016	4	9	ATCAACATCTTGTGGTGGAGGAG	5	-	1217	1554	Active	Active	4	9
ENSDARG00000006283	ENSDART00000028016	4	10	CGCTCCCACAATCCCATCTGAAGGA	7	-	1434	1554	Active	Active	9	6
ENSDARG00000006283	ENSDART00000028016	4	11	AACGTCATCATCATCGTCGTCGTC	6	-	1507	1554	Active	Active	9	0
ENSDARG00000006396	ENSDART00000007237	4	2	GAAAGCCTCATCCCAGGTGGGTGT	6	+	206	3855	Active	Active	6	0
ENSDARG00000006396	ENSDART00000007237	4	5	TTCCCCAGAACAGTCGTGTGTCGCA	7	+	551	3855	Inactive	Inactive	1	1
ENSDARG00000006396	ENSDART00000007237	4	5	GACTTCCCCAGAACAGTCGTGTGT	6	+	548	3855	Active	Inactive	8	5
ENSDARG00000006396	ENSDART00000007237	4	8	CAACACACCATCACCGTAGTGGTC	6	+	1039	3855	Inactive	Active	6	4
ENSDARG00000006396	ENSDART00000007237	4	8	AGAATCGCATGGGGAGCAGCCAAC	6	+	1019	3855	Inactive	Active	5	9
ENSDARG00000006396	ENSDART00000007237	4	9	CTCACCTGCGATGTTGATGGAAAC	6	+	1129	3855	Active	Active	9	8
ENSDARG00000006396	ENSDART00000007237	4	9	AACCTCACCTGCGATGTTGATGGA	6	+	1126	3855	Active	Active	5	8
ENSDARG00000006396	ENSDART00000007237	4	10	AGCCGCAAAGTGTCAGATGGCGTC	6	+	1216	3855	Active	Active	0	9
ENSDARG00000006396	ENSDART00000007237	4	11	AACAGCAGAGCTCTGTTAGACTGT	6	+	1396	3855	Inactive	Inactive	6	2
ENSDARG00000006396	ENSDART00000007237	4	14	AGCGCCACACTCACAGTAGTCGGT	6	+	1870	3855	Active	Active	2	7
ENSDARG00000006396	ENSDART00000007237	4	15	CCCACCAACTGACCTGGAGCTGAC	6	+	1902	3855	Active	Active	9	8
ENSDARG00000006396	ENSDART00000007237	4	16	CACAACAGCCCAGCTGGAGTTGTC	6	+	2070	3855	Active	Active	3	4
ENSDARG00000006396	ENSDART00000007237	4	18	GGCCCCAGACCAGAGGTGGTGCT	5	+	2443	3855	Active	Active	6	8
ENSDARG00000006396	ENSDART00000007237	4	18	GCCCCAGACCAGAGGTGGTGCTGGG	7	+	2444	3855	Active	Active	8	9
ENSDARG00000006396	ENSDART00000007237	4	18	GAAGGCCCCAGACCAGAGGTGGTG	6	+	2440	3855	Active	Active	1	9
ENSDARG00000006396	ENSDART00000007237	4	20	GCCTTCAACGGGCATGGAGACGGA	6	+	2743	3855	Active	Active	9	9
ENSDARG00000006396	ENSDART00000007237	4	20	CTCATCTTCAGTGGGGAGGAGAC	5	+	2665	3855	Active	Active	9	8
ENSDARG00000006396	ENSDART00000007237	4	22	GCCTTCACAGAAGTGGACGAAGGT	6	+	3085	3855	Active	Active	4	9
ENSDARG00000006396	ENSDART00000007237	4	23	ACATCCCGCAGTAGAGGCGGGTAA	6	+	3117	3855	Active	Inactive	5	0
ENSDARG00000006396	ENSDART00000007237	4	23	TTCGACATCCCGCAGTAGAGGCG	5	+	3113	3855	Active	Active	7	9
ENSDARG00000006396	ENSDART00000007237	4	28	ACAAGCCCCTAAAGGGCAGCCGGA	6	+	3647	3855	Active	Active	4	9
ENSDARG00000006396	ENSDART00000007237	4	28	GAAAAAGACACTGCGGAGGGAAAC	6	+	3793	3855	Inactive	Active	9	9
ENSDARG00000006409	ENSDART00000027304	4	4	AGATACTGCGGGGTCTGAAGGTTAG	7	+	419	1101	Active	Active	2	9
ENSDARG00000006409	ENSDART00000027304	4	8	GGCTGCATCATGGCGGAGATGTT	5	+	649	1101	Active	Active	9	8
ENSDARG00000006409	ENSDART00000027304	4	9	CTACAAAGCCAAGATGTGAGTGT	5	+	769	1101	Inactive	Inactive	6	6
ENSDARG00000006409	ENSDART00000027304	4	9	AGCTACAAAGCCAAGATGTGAGTGT	7	+	767	1101	Inactive	Inactive	6	6
ENSDARG00000006409	ENSDART00000027304	4	10	GCCAAAAACTACATCAGAGGTCTAC	7	+	784	1101	Active	Active	0	4
ENSDARG00000006522	ENSDART00000050665	4	3	TACAACGACACACTTGATGGTGAA	6	+	319	1311	Inactive	Active	2	8
ENSDARG00000006522	ENSDART00000050665	4	3	TCCACCAACCTCATGGTGTGGAT	5	+	226	1311	Active	Inactive	7	1
ENSDARG00000006522	ENSDART00000050665	4	3	ACCAACCTCATGGTGTGGATGAT	5	+	229	1311	Active	Active	9	7
ENSDARG00000006522	ENSDART00000050665	4	4	TCCAGCTCCGCTCTCGCCGGATGC	6	+	688	1311	Active	Active	9	6
ENSDARG00000006522	ENSDART00000050665	4	4	TGCTACTTCACTATAGTCGCTGTT	6	+	817	1311	Active	Active	9	3
ENSDARG00000006522	ENSDART00000050665	4	4	TGCTGCAGCCAGTGAATGTGAGTGT	7	+	342	1311	Active	Inactive	9	6
ENSDARG00000006522	ENSDART00000050665	4	4	GTCCAAGGCCACACGAATGGGCT	5	+	853	1311	Active	Active	3	9
ENSDARG00000006522	ENSDART00000050665	4	4	GCCAACGTCATGGCTGTGAAGGA	5	+	988	1311	Active	Active	9	4
ENSDARG00000006522	ENSDART00000050665	4	4	GAACCCAACGCGGAGTCTGGATGT	6	+	753	1311	Inactive	Inactive	6	7
ENSDARG00000006522	ENSDART00000050665	4	4	AAAGACGACCCTAAGAAGAAGGA	5	+	613	1311	Inactive	Active	8	9
ENSDARG00000006522	ENSDART00000050665	4	4	ACACACTCCCCATCCCGCTGACTCT	7	+	1052	1311	Active	Active	0	6
ENSDARG00000006522	ENSDART00000050665	4	4	ACACTCCCCATCCCGCTGACTCT	5	+	1054	1311	Active	Active	7	6
ENSDARG00000006522	ENSDART00000050665	4	4	ACCCTAAGAAGAAGGAGGAGGCT	5	+	620	1311	Active	Active	2	9
ENSDARG00000006522	ENSDART00000050665	4	4	ACCCTAAGAAGAAGGAGGAGGCTCT	7	+	620	1311	Active	Active	2	7
ENSDARG00000006522	ENSDART00000050665	4	4	AGACCCAGAGAGACGGAGCAGCT	5	+	1014	1311	Inactive	Active	6	9
ENSDARG00000006522	ENSDART00000050665	4	5	GTTCCAAACGTGGGCCGCCGTGGTA	7	+	1221	1311	Inactive	Active	0	4
ENSDARG00000006567	ENSDART00000008416	4	2	AACTCACTCTTATTGGTGGTGAA	5	-	199	921	Active	Active	8	5
ENSDARG00000006567	ENSDART00000008416	4	4	TTATCAGACATGCACCGTAGCCTTC	7	-	346	921	Inactive	Active	6	1
ENSDARG00000006567	ENSDART00000008416	4	6	TCCCACACACACTGCAGCGGCGTCT	7	-	740	921	Inactive	Active	3	7
ENSDARG00000006567	ENSDART00000008416	4	6	GAAGCCAGAAAACATGGCCGGATTG	7	-	711	921	Inactive	Active	8	3
ENSDARG00000006567	ENSDART00000008416	4	6	CAATCCCACACACACTGCAGCGGCG	7	-	743	921	Active	Active	1	9
ENSDARG00000006567	ENSDART00000008416	4	6	ATCCCACACACACTGCAGCGGCG	5	-	743	921	Active	Active	4	9
ENSDARG00000006567	ENSDART00000008416	4	6	ACCCTCCTCTCAGGCTGGGATGTG	6	-	843	921	Active	Active	9	5
ENSDARG00000006567	ENSDART00000008416	4	6	ACACCCTCCTCTCAGGCTGGGAT	5	-	846	921	Active	Active	6	4
ENSDARG00000006567	ENSDART00000008416	4	6	AACACCCTCCTCTCAGGCTGGGAT	6	-	846	921	Active	Active	9	4
ENSDARG00000006710	ENSDART00000016075	4	1	AGCTACACAGTGCCCTGCGAGGAC	6	+	37	978	Inactive	Active	5	2
ENSDARG00000006710	ENSDART00000016075	4	2	AGACGCAGAGGTGGAGGGTGTAGAG	7	+	171	978	Inactive	Active	5	4
ENSDARG00000006710	ENSDART00000016075	4	2	GAAGACGCAGAGGTGGAGGGTGTA	6	+	169	978	Inactive	Active	9	9
ENSDARG00000006710	ENSDART00000016075	4	2	GAAGACGCAGAGGTGGAGGGTGT	5	+	169	978	Inactive	Active	9	6
ENSDARG00000006710	ENSDART00000016075	4	3	TCCAAAACAGTTGTGATGTGAAGGT	7	+	341	978	Inactive	Active	7	2
ENSDARG00000006710	ENSDART00000016075	4	4	ACATCAATCATTTAGTGTTTGAA	5	+	386	978	Active	Inactive	4	1
ENSDARG00000006710	ENSDART00000016075	4	4	AGCTACATCAATCATTTAGTGTTT	6	+	382	978	Active	Inactive	8	9
ENSDARG00000006710	ENSDART00000016075	4	5	GAAGACAACTGTAAGGTTAGTAA	5	+	535	978	Inactive	Inactive	8	3
ENSDARG00000006710	ENSDART00000016075	4	6	CACAAACACTATAAAGGTTGGAGCT	7	+	663	978	Active	Active	1	7
ENSDARG00000006710	ENSDART00000016075	4	9	CCCTGCCTCTTTGTGTTATTGGTG	6	+	929	978	Active	Inactive	9	5
ENSDARG00000006747	ENSDART00000011455	4	1	TCCCTCTGCGCGCTTGGGATGCT	5	+	52	882	Active	Active	9	6
ENSDARG00000006747	ENSDART00000011455	4	1	TCCACCAACATGGGGCTCTGGAGCA	7	+	316	882	Active	Active	7	4
ENSDARG00000006747	ENSDART00000011455	4	1	TACAACTCCACCAACATGGGGCTCT	7	+	310	882	Active	Inactive	3	3
ENSDARG00000006747	ENSDART00000011455	4	1	AACAACAGCCTCCCTCTGCGGGC	5	+	187	882	Inactive	Active	3	5
ENSDARG00000006747	ENSDART00000011455	4	1	CAACTCCACCAACATGGGGCTCT	5	+	312	882	Active	Inactive	5	3
ENSDARG00000006747	ENSDART00000011455	4	1	AACAGCCTCCCTCTGCGGGCGAG	5	+	190	882	Active	Active	9	9
ENSDARG00000006747	ENSDART00000011455	4	3	GCCTCATGCAGTATGTGGCAGGA	5	+	602	882	Active	Active	9	9
ENSDARG00000006747	ENSDART00000011455	4	3	GACCGCGGCCTCATGCAGTATGT	5	+	595	882	Active	Active	8	1
ENSDARG00000006747	ENSDART00000011455	4	4	GGCTTCTTCTGCACGCTGGCGCC	5	+	805	882	Active	Active	9	9
ENSDARG00000006766	ENSDART00000040405	4	1	CTCTGCAGCTGCGGGGCTGACGCT	6	-	48	2739	Active	Active	9	9
ENSDARG00000006766	ENSDART00000040405	4	1	CTATTCCCCTCTGCAGCTGCGGGG	6	-	56	2739	Active	Active	6	9
ENSDARG00000006766	ENSDART00000040405	4	1	CCCCTCTGCAGCTGCGGGGCTGAC	6	-	51	2739	Active	Active	9	8
ENSDARG00000006766	ENSDART00000040405	4	3	TTATTCTCCACAGTGAAGCAGAC	5	-	292	2739	Active	Active	4	9
ENSDARG00000006766	ENSDART00000040405	4	3	TTCTCCACAGTGAAGCAGACTTC	5	-	289	2739	Inactive	Active	4	6
ENSDARG00000006766	ENSDART00000040405	4	3	AAACCATGCCATATTCTCTGCCTTG	7	-	322	2739	Inactive	Inactive	1	6
ENSDARG00000006766	ENSDART00000040405	4	7	GTTCCCAGAATGACCTGGTTTGGAC	7	-	815	2739	Inactive	Inactive	3	1
ENSDARG00000006766	ENSDART00000040405	4	7	GTTCCCAGAATGACCTGGTTTGGA	6	-	816	2739	Inactive	Inactive	3	3
ENSDARG00000006766	ENSDART00000040405	4	8	AAAGCCCTCCTTCAGCAGCAGCT	5	-	869	2739	Active	Active	5	9
ENSDARG00000006766	ENSDART00000040405	4	14	GTCCGCCACTCTATGAATGGGCA	5	-	1514	2739	Active	Active	8	9
ENSDARG00000006766	ENSDART00000040405	4	17	GACACCAGAGTCTTGTAGTAGGA	5	-	1930	2739	Inactive	Active	4	8
ENSDARG00000006766	ENSDART00000040405	4	17	CTCTGCAGACACCAGAGTCTTGTAG	7	-	1935	2739	Active	Inactive	3	6
ENSDARG00000006766	ENSDART00000040405	4	19	GTCAGCAAACTTTGCGATGCAGAA	6	-	2221	2739	Inactive	Active	5	9
ENSDARG00000006766	ENSDART00000040405	4	19	TCCGTCAGCAAACTTTGCGATGCA	6	-	2224	2739	Active	Active	9	6
ENSDARG00000006766	ENSDART00000040405	4	19	TCCTTCCACTGGAGGCTGGGCTGCA	7	-	2172	2739	Active	Active	9	7
ENSDARG00000006766	ENSDART00000040405	4	21	GTAGGCAAACGCGTACTCTGTAGCC	7	-	2394	2739	Inactive	Inactive	9	1
ENSDARG00000006766	ENSDART00000040405	4	21	GGCAAACGCGTACTCTGTAGCCTGT	7	-	2391	2739	Active	Active	8	6
ENSDARG00000006766	ENSDART00000040405	4	22	ACATTCAGCAGACACTGTGTGTTG	6	-	2484	2739	Active	Inactive	4	9
ENSDARG00000006766	ENSDART00000040405	4	22	TTCAGCAGACACTGTGTGTTGTG	5	-	2482	2739	Inactive	Inactive	2	7
ENSDARG00000006766	ENSDART00000040405	4	22	AGACCCACATCTTCTTTAGTGTCT	6	-	2553	2739	Inactive	Inactive	7	8
ENSDARG00000006766	ENSDART00000040405	4	22	CACATCTTCTTTAGTGTCTGCGAAC	7	-	2547	2739	Active	Inactive	9	3
ENSDARG00000006766	ENSDART00000090972	4	1	CTATTCCCCTCTGCAGCTGCGGGG	6	-	56	2733	Active	Active	6	9
ENSDARG00000006766	ENSDART00000090972	4	1	CCCCTCTGCAGCTGCGGGGCTGAC	6	-	51	2733	Active	Active	9	8
ENSDARG00000006766	ENSDART00000090972	4	1	CTCTGCAGCTGCGGGGCTGACGCT	6	-	48	2733	Active	Active	9	9
ENSDARG00000006766	ENSDART00000090972	4	3	TTATTCTCCACAGTGAAGCAGAC	5	-	292	2733	Active	Active	4	9
ENSDARG00000006766	ENSDART00000090972	4	3	TTCTCCACAGTGAAGCAGACTTC	5	-	289	2733	Inactive	Active	4	6
ENSDARG00000006766	ENSDART00000090972	4	3	AAACCATGCCATATTCTCTGCCTTG	7	-	322	2733	Inactive	Inactive	1	6
ENSDARG00000006766	ENSDART00000090972	4	7	GTTCCCAGAATGACCTGGTTTGGA	6	-	816	2733	Inactive	Inactive	3	3
ENSDARG00000006766	ENSDART00000090972	4	7	GTTCCCAGAATGACCTGGTTTGGAC	7	-	815	2733	Inactive	Inactive	3	1
ENSDARG00000006766	ENSDART00000090972	4	8	AAAGCCCTCCTTCAGCAGCAGCT	5	-	869	2733	Active	Active	5	9
ENSDARG00000006766	ENSDART00000090972	4	14	GTCCGCCACTCTATGAATGGGCA	5	-	1514	2733	Active	Active	8	9
ENSDARG00000006766	ENSDART00000090972	4	17	GACACCAGAGTCTTGTAGTAGGA	5	-	1930	2733	Inactive	Active	4	8
ENSDARG00000006766	ENSDART00000090972	4	17	CTCTGCAGACACCAGAGTCTTGTAG	7	-	1935	2733	Active	Inactive	3	6
ENSDARG00000006766	ENSDART00000090972	4	21	TCCGTCAGCAAACTTTGCGATGCA	6	-	2218	2733	Active	Active	9	6
ENSDARG00000006766	ENSDART00000090972	4	21	TCCTTCCACTGGAGGCTGGGCTGCA	7	-	2166	2733	Active	Active	9	7
ENSDARG00000006766	ENSDART00000090972	4	21	GTCAGCAAACTTTGCGATGCAGAA	6	-	2215	2733	Inactive	Active	5	9
ENSDARG00000006766	ENSDART00000090972	4	23	GTAGGCAAACGCGTACTCTGTAGCC	7	-	2388	2733	Inactive	Inactive	9	1
ENSDARG00000006766	ENSDART00000090972	4	23	GGCAAACGCGTACTCTGTAGCCTGT	7	-	2385	2733	Active	Active	8	6
ENSDARG00000006766	ENSDART00000090972	4	24	ACATTCAGCAGACACTGTGTGTTG	6	-	2478	2733	Active	Inactive	4	9
ENSDARG00000006766	ENSDART00000090972	4	24	TTCAGCAGACACTGTGTGTTGTG	5	-	2476	2733	Inactive	Inactive	2	7
ENSDARG00000006766	ENSDART00000090972	4	24	AGACCCACATCTTCTTTAGTGTCT	6	-	2547	2733	Inactive	Inactive	7	8
ENSDARG00000006766	ENSDART00000090972	4	24	CACATCTTCTTTAGTGTCTGCGAAC	7	-	2541	2733	Active	Inactive	9	3
ENSDARG00000006766	ENSDART00000100974	4	1	CTCTGCAGCTGCGGGGCTGACGCT	6	-	48	861	Active	Active	9	9
ENSDARG00000006766	ENSDART00000100974	4	1	CTATTCCCCTCTGCAGCTGCGGGG	6	-	56	861	Active	Active	6	9
ENSDARG00000006766	ENSDART00000100974	4	1	CCCCTCTGCAGCTGCGGGGCTGAC	6	-	51	861	Active	Active	9	8
ENSDARG00000006766	ENSDART00000100974	4	3	TTATTCTCCACAGTGAAGCAGAC	5	-	292	861	Active	Active	4	9
ENSDARG00000006766	ENSDART00000100974	4	3	TTCTCCACAGTGAAGCAGACTTC	5	-	289	861	Inactive	Active	4	6
ENSDARG00000006766	ENSDART00000100974	4	3	AAACCATGCCATATTCTCTGCCTTG	7	-	322	861	Inactive	Inactive	1	6
ENSDARG00000006766	ENSDART00000100974	4	6	GGCAAACGCGTACTCTGTAGCCTGT	7	-	513	861	Active	Active	8	6
ENSDARG00000006766	ENSDART00000100974	4	6	GTAGGCAAACGCGTACTCTGTAGCC	7	-	516	861	Inactive	Inactive	9	1
ENSDARG00000006766	ENSDART00000100974	4	7	TTCAGCAGACACTGTGTGTTGTG	5	-	604	861	Inactive	Inactive	2	7
ENSDARG00000006766	ENSDART00000100974	4	7	CACATCTTCTTTAGTGTCTGCGAAC	7	-	669	861	Active	Inactive	9	3
ENSDARG00000006766	ENSDART00000100974	4	7	ACATTCAGCAGACACTGTGTGTTG	6	-	606	861	Active	Inactive	4	9
ENSDARG00000006766	ENSDART00000100974	4	7	AGACCCACATCTTCTTTAGTGTCT	6	-	675	861	Inactive	Inactive	7	8
ENSDARG00000007018	ENSDART00000075605	4	1	AACAGCACCGGTTGTGACTGGGAC	6	+	54	723	Active	Active	2	9
ENSDARG00000007018	ENSDART00000075605	4	1	ACATACAGCATGCAGCAGGAGTT	5	+	98	723	Inactive	Active	5	8
ENSDARG00000007018	ENSDART00000075605	4	1	ACCAAAAGCCCTCGGGGTGAGAA	5	+	159	723	Active	Active	1	6
ENSDARG00000007018	ENSDART00000075605	4	5	TCCATCTGCCTATCTGTGTTTGCC	6	+	532	723	Active	Active	9	6
ENSDARG00000007018	ENSDART00000075605	4	5	TCCATCTGCCTATCTGTGTTTGC	5	+	532	723	Active	Inactive	9	9
ENSDARG00000007018	ENSDART00000075605	4	5	ATCTCCATCTGCCTATCTGTGTTT	6	+	529	723	Active	Inactive	8	9
ENSDARG00000007018	ENSDART00000075605	4	6	TCCTGCAGATTCCTGTGGTCAAC	5	+	578	723	Active	Active	4	1
ENSDARG00000007018	ENSDART00000075605	4	6	TTCAACATCCTCCTGCAGAAGCT	5	+	680	723	Active	Active	6	9
ENSDARG00000007018	ENSDART00000075605	4	6	TTCAACGCCCTCCTGCAGAAAAC	5	+	611	723	Active	Active	1	9
ENSDARG00000007175	ENSDART00000021610	4	2	ACAAACTACTGAAGGTCTTGGAG	5	+	128	1926	Inactive	Active	3	3
ENSDARG00000007175	ENSDART00000021610	4	2	ACCTTCAACACTATGAAGACTCT	5	+	218	1926	Active	Active	8	9
ENSDARG00000007175	ENSDART00000021610	4	4	GTTATCGCCCCACTGGTGTCTCT	5	+	433	1926	Active	Inactive	7	4
ENSDARG00000007175	ENSDART00000021610	4	8	AGCTACAGAGCTGCAGAAGCGGGA	6	+	1011	1926	Inactive	Active	3	9
ENSDARG00000007175	ENSDART00000021610	4	8	GCCTTCGCACAAGTCTCTGGTGCA	6	+	1068	1926	Active	Active	6	4
ENSDARG00000007175	ENSDART00000021610	4	10	CCCTGCAGATTGTATTGTGTTTTTT	7	+	1251	1926	Active	Inactive	7	9
ENSDARG00000007175	ENSDART00000021610	4	10	CCCTGCAGATTGTATTGTGTTTTT	6	+	1251	1926	Active	Inactive	7	9
ENSDARG00000007175	ENSDART00000021610	4	12	GTTATCATCCACCTTTTGTTGCA	5	+	1651	1926	Active	Inactive	9	5
ENSDARG00000007175	ENSDART00000021610	4	13	CACTTCTACCTGAAGCTGGGTCGTA	7	+	1726	1926	Active	Inactive	9	5
ENSDARG00000007175	ENSDART00000021610	4	13	CACTCCATCACTATGAAGATGAG	5	+	1777	1926	Active	Active	9	9
ENSDARG00000007175	ENSDART00000021610	4	13	ACACACTTCTACCTGAAGCTGGG	5	+	1723	1926	Active	Active	7	9
ENSDARG00000007175	ENSDART00000101198	4	2	ACCTTCAACACTATGAAGACTCT	5	+	218	1917	Active	Active	8	9
ENSDARG00000007175	ENSDART00000101198	4	2	ACAAACTACTGAAGGTCTTGGAG	5	+	128	1917	Inactive	Active	3	3
ENSDARG00000007175	ENSDART00000101198	4	4	GTTATCGCCCCACTGGTGTCTCT	5	+	433	1917	Active	Inactive	7	4
ENSDARG00000007175	ENSDART00000101198	4	8	AGCTACAGAGCTGCAGAAGCGGGA	6	+	1011	1917	Inactive	Active	3	9
ENSDARG00000007175	ENSDART00000101198	4	8	GCCTTCGCACAAGTCTCTGGTGCA	6	+	1068	1917	Active	Active	6	4
ENSDARG00000007175	ENSDART00000101198	4	10	CCCTGCAGATTGTATTGTGTTTTT	6	+	1251	1917	Active	Inactive	7	9
ENSDARG00000007175	ENSDART00000101198	4	10	CCCTGCAGATTGTATTGTGTTTTTT	7	+	1251	1917	Active	Inactive	7	9
ENSDARG00000007175	ENSDART00000101198	4	13	GTTATCATCCACCTTTTGTTGCA	5	+	1651	1917	Active	Inactive	9	5
ENSDARG00000007175	ENSDART00000101198	4	14	CACTTCTACCTGAAGCTGGGTCGTA	7	+	1717	1917	Active	Inactive	9	5
ENSDARG00000007175	ENSDART00000101198	4	14	CACTCCATCACTATGAAGATGAG	5	+	1768	1917	Active	Active	9	9
ENSDARG00000007175	ENSDART00000101198	4	14	ACACACTTCTACCTGAAGCTGGG	5	+	1714	1917	Active	Active	7	9
ENSDARG00000007192	ENSDART00000023296	4	2	AACAGCCTCGCTTCTGTGTTGAG	5	-	573	5751	Active	Inactive	9	6
ENSDARG00000007192	ENSDART00000023296	4	2	AACAGCCTCGCTTCTGTGTTGAGGA	7	-	571	5751	Active	Inactive	9	1
ENSDARG00000007192	ENSDART00000023296	4	3	CAATCCCACAATTCAGCTGTTTAC	6	-	755	5751	Active	Inactive	1	7
ENSDARG00000007192	ENSDART00000023296	4	3	GCAATCCCACAATTCAGCTGTTTAC	7	-	755	5751	Inactive	Inactive	1	7
ENSDARG00000007192	ENSDART00000023296	4	4	GGCCACTCCACACTGCAGCTGTC	5	-	1073	5751	Active	Active	9	9
ENSDARG00000007192	ENSDART00000023296	4	4	GTCTGCACACCACATGGGCATCT	5	-	1053	5751	Inactive	Inactive	3	4
ENSDARG00000007192	ENSDART00000023296	4	4	CACTCCACACTGCAGCTGTCTGC	5	-	1070	5751	Inactive	Inactive	1	0
ENSDARG00000007192	ENSDART00000023296	4	4	GTTTTCCCCAGCCTGGAGAAGAG	5	-	1197	5751	Active	Active	8	9
ENSDARG00000007192	ENSDART00000023296	4	4	TCCTACATCCTCCTTGTGTTTAC	5	-	1226	5751	Active	Inactive	9	9
ENSDARG00000007192	ENSDART00000023296	4	6	GTCCCCTCCACGCAGTCTGAGAG	5	-	1568	5751	Active	Active	9	7
ENSDARG00000007192	ENSDART00000023296	4	6	TTCACCAGCACCAAAGGCTGAATTC	7	-	1725	5751	Active	Inactive	6	1
ENSDARG00000007192	ENSDART00000023296	4	7	AGCAACATCCCAATGTTGTTTAC	5	-	1877	5751	Active	Inactive	8	9
ENSDARG00000007192	ENSDART00000023296	4	9	CAACCAGCCTCACGTTTGCTGTA	5	-	2316	5751	Inactive	Inactive	0	7
ENSDARG00000007192	ENSDART00000023296	4	9	ACCAGCCTCACGTTTGCTGTAGAC	6	-	2313	5751	Active	Active	9	2
ENSDARG00000007192	ENSDART00000023296	4	9	CTCTGCACACCACTGCAGTGTTT	5	-	2424	5751	Active	Inactive	1	5
ENSDARG00000007192	ENSDART00000023296	4	10	ATCCACGTCTGATTATGAAGAATCT	7	-	2672	5751	Active	Active	7	9
ENSDARG00000007192	ENSDART00000023296	4	13	GCAATCCCACAATTCAGCTGTTTAC	7	-	3641	5751	Inactive	Inactive	1	7
ENSDARG00000007192	ENSDART00000023296	4	13	CAATCCCACAATTCAGCTGTTTAC	6	-	3641	5751	Active	Inactive	1	7
ENSDARG00000007192	ENSDART00000023296	4	14	CTCTCCAGACAACCGCAGCAGAC	5	-	3854	5751	Active	Active	2	9
ENSDARG00000007192	ENSDART00000023296	4	14	AGAGCCACAGCCCAGCTGTCTGC	5	-	3971	5751	Inactive	Inactive	7	0
ENSDARG00000007192	ENSDART00000023296	4	14	AGAGCCAGAGACGAGTCTGAAGAC	6	-	3822	5751	Inactive	Active	6	0
ENSDARG00000007192	ENSDART00000023296	4	14	AGCCACAGCCCAGCTGTCTGCAGAC	7	-	3967	5751	Active	Inactive	7	1
ENSDARG00000007192	ENSDART00000023296	4	15	TCCTACATCCTCCTTGTGTCGAC	5	-	4436	5751	Active	Inactive	9	7
ENSDARG00000007192	ENSDART00000023296	4	15	GTTTTCCCCAGCCTGGAGAAGAG	5	-	4407	5751	Active	Active	8	9
ENSDARG00000007192	ENSDART00000023296	4	15	GTCTGCACACCACATGGGCATCT	5	-	4263	5751	Inactive	Inactive	3	4
ENSDARG00000007192	ENSDART00000023296	4	15	CACTCCACACTGCAGCTGTCTGC	5	-	4280	5751	Inactive	Inactive	1	0
ENSDARG00000007192	ENSDART00000023296	4	15	GGCCACTCCACACTGCAGCTGTC	5	-	4283	5751	Active	Active	9	9
ENSDARG00000007192	ENSDART00000023296	4	17	TTCACCAGCACCAAAGGCTGAATTC	7	-	4929	5751	Active	Inactive	6	1
ENSDARG00000007192	ENSDART00000023296	4	17	ATCCCCTCCACGCAGTCTGAGAG	5	-	4772	5751	Active	Active	8	7
ENSDARG00000007192	ENSDART00000023296	4	17	TGCTCCACAACCCAGCTGCCTGC	5	-	4889	5751	Active	Active	3	6
ENSDARG00000007192	ENSDART00000023296	4	18	GTTCACCCCATCCTTTTGACGTA	5	-	5328	5751	Active	Inactive	3	3
ENSDARG00000007192	ENSDART00000043118	4	1	AACAGCCTCGCTTCTGTGTTGAG	5	-	231	10608	Active	Inactive	9	6
ENSDARG00000007192	ENSDART00000043118	4	1	AACAGCCTCGCTTCTGTGTTGAGGA	7	-	229	10608	Active	Inactive	9	1
ENSDARG00000007192	ENSDART00000043118	4	2	GCAATCCCACAATTCAGCTGTTTAC	7	-	413	10608	Inactive	Inactive	1	7
ENSDARG00000007192	ENSDART00000043118	4	2	CAATCCCACAATTCAGCTGTTTAC	6	-	413	10608	Active	Inactive	1	7
ENSDARG00000007192	ENSDART00000043118	4	3	CACTCCACACTGCAGCTGTCTGC	5	-	728	10608	Inactive	Inactive	1	0
ENSDARG00000007192	ENSDART00000043118	4	3	TCCTACATCCTCCTTGTGTTTAC	5	-	884	10608	Active	Inactive	9	9
ENSDARG00000007192	ENSDART00000043118	4	3	GGCCACTCCACACTGCAGCTGTC	5	-	731	10608	Active	Active	9	9
ENSDARG00000007192	ENSDART00000043118	4	3	GTCTGCACACCACATGGGCATCT	5	-	711	10608	Inactive	Inactive	3	4
ENSDARG00000007192	ENSDART00000043118	4	3	GTTTTCCCCAGCCTGGAGAAGAG	5	-	855	10608	Active	Active	8	9
ENSDARG00000007192	ENSDART00000043118	4	5	GTCCCCTCCACGCAGTCTGAGAG	5	-	1226	10608	Active	Active	9	7
ENSDARG00000007192	ENSDART00000043118	4	5	TTCACCAGCACCAAAGGCTGAATTC	7	-	1383	10608	Active	Inactive	6	1
ENSDARG00000007192	ENSDART00000043118	4	6	AGCAACATCCCAATGTTGTTTAC	5	-	1535	10608	Active	Inactive	8	9
ENSDARG00000007192	ENSDART00000043118	4	8	CTCTGCACACCACTGCAGTGTTT	5	-	2082	10608	Active	Inactive	1	5
ENSDARG00000007192	ENSDART00000043118	4	8	ACCAGCCTCACGTTTGCTGTAGAC	6	-	1971	10608	Active	Active	9	2
ENSDARG00000007192	ENSDART00000043118	4	8	CAACCAGCCTCACGTTTGCTGTA	5	-	1974	10608	Inactive	Inactive	0	7
ENSDARG00000007192	ENSDART00000043118	4	9	ATCCACGTCTGATTATGAAGAATCT	7	-	2330	10608	Active	Active	7	9
ENSDARG00000007192	ENSDART00000043118	4	12	GCAATCCCACAATTCAGCTGTTTAC	7	-	3299	10608	Inactive	Inactive	1	7
ENSDARG00000007192	ENSDART00000043118	4	12	CAATCCCACAATTCAGCTGTTTAC	6	-	3299	10608	Active	Inactive	1	7
ENSDARG00000007192	ENSDART00000043118	4	13	CTCTCCAGACAACCGCAGCAGAC	5	-	3512	10608	Active	Active	2	9
ENSDARG00000007192	ENSDART00000043118	4	13	AGAGCCAGAGACGAGTCTGAAGAC	6	-	3480	10608	Inactive	Active	6	0
ENSDARG00000007192	ENSDART00000043118	4	13	AGCCACAGCCCAGCTGTCTGCAGAC	7	-	3625	10608	Active	Inactive	7	1
ENSDARG00000007192	ENSDART00000043118	4	13	AGAGCCACAGCCCAGCTGTCTGC	5	-	3629	10608	Inactive	Inactive	7	0
ENSDARG00000007192	ENSDART00000043118	4	14	CACTCCACACTGCAGCTGTCTGC	5	-	3938	10608	Inactive	Inactive	1	0
ENSDARG00000007192	ENSDART00000043118	4	14	GTTTTCCCCAGCCTGGAGAAGAG	5	-	4065	10608	Active	Active	8	9
ENSDARG00000007192	ENSDART00000043118	4	14	GTCTGCACACCACATGGGCATCT	5	-	3921	10608	Inactive	Inactive	3	4
ENSDARG00000007192	ENSDART00000043118	4	14	GGCCACTCCACACTGCAGCTGTC	5	-	3941	10608	Active	Active	9	9
ENSDARG00000007192	ENSDART00000043118	4	14	TCCTACATCCTCCTTGTGTCGAC	5	-	4094	10608	Active	Inactive	9	7
ENSDARG00000007192	ENSDART00000043118	4	16	TGCTCCACAACCCAGCTGCCTGC	5	-	4547	10608	Active	Active	3	6
ENSDARG00000007192	ENSDART00000043118	4	16	ATCCCCTCCACGCAGTCTGAGAG	5	-	4430	10608	Active	Active	8	7
ENSDARG00000007192	ENSDART00000043118	4	16	TTCACCAGCACCAAAGGCTGAATTC	7	-	4587	10608	Active	Inactive	6	1
ENSDARG00000007192	ENSDART00000043118	4	17	GTTCACCCCATCCTTTTGACGTA	5	-	4986	10608	Active	Inactive	3	3
ENSDARG00000007192	ENSDART00000043118	4	19	CAATCCCACAATTCAGCTGTTTAC	6	-	5480	10608	Active	Inactive	1	7
ENSDARG00000007192	ENSDART00000043118	4	19	GCAATCCCACAATTCAGCTGTTTAC	7	-	5480	10608	Inactive	Inactive	1	7
ENSDARG00000007192	ENSDART00000043118	4	20	GTCTGCACACCACATGGGCATCT	5	-	5778	10608	Inactive	Inactive	3	4
ENSDARG00000007192	ENSDART00000043118	4	20	GTTTCCCCCAGCCTGGAGAAGAG	5	-	5922	10608	Active	Active	7	9
ENSDARG00000007192	ENSDART00000043118	4	20	GGCCACTCCACACTGCAGCTGTC	5	-	5798	10608	Active	Active	9	9
ENSDARG00000007192	ENSDART00000043118	4	20	CACTCCACACTGCAGCTGTCTGC	5	-	5795	10608	Inactive	Inactive	1	0
ENSDARG00000007192	ENSDART00000043118	4	20	TCCTACATCCTCCTTGTGTAGAC	5	-	5951	10608	Active	Inactive	9	8
ENSDARG00000007192	ENSDART00000043118	4	21	CTCATCTTCATCACAGTAGTTTTG	6	-	6244	10608	Active	Inactive	9	4
ENSDARG00000007192	ENSDART00000043118	4	22	TTCACCAGCACCAAAGGCTGAATTC	7	-	6456	10608	Active	Inactive	6	1
ENSDARG00000007192	ENSDART00000043118	4	22	TGCTCCACAACCCAGCTGCCTGC	5	-	6416	10608	Active	Active	3	6
ENSDARG00000007192	ENSDART00000043118	4	22	ATCCCCTCCACGCAGTCTGAGAG	5	-	6299	10608	Active	Active	8	7
ENSDARG00000007192	ENSDART00000043118	4	32	ATCCACATCTGATTATGAAGGATTT	7	-	9407	10608	Active	Active	6	5
ENSDARG00000007192	ENSDART00000043118	4	32	AGAACCTCCAACCAGATGGGTTT	5	-	9365	10608	Active	Active	5	0
ENSDARG00000007192	ENSDART00000043118	4	32	AGAACCTCCAACCAGATGGGTTTCT	7	-	9363	10608	Active	Inactive	5	8
ENSDARG00000007192	ENSDART00000043118	4	35	GCAATCCCACAATTCAGCTGTTTAC	7	-	10430	10608	Inactive	Inactive	1	7
ENSDARG00000007192	ENSDART00000043118	4	35	CAATCCCACAATTCAGCTGTTTAC	6	-	10430	10608	Active	Inactive	1	7
ENSDARG00000007192	ENSDART00000047962	4	2	GTTCACCCCATCCTTTTGACGTA	5	-	333	10038	Active	Inactive	3	3
ENSDARG00000007192	ENSDART00000047962	4	4	GCAATCCCACAATTCAGCTGTTTAC	7	-	827	10038	Inactive	Inactive	1	7
ENSDARG00000007192	ENSDART00000047962	4	4	CAATCCCACAATTCAGCTGTTTAC	6	-	827	10038	Active	Inactive	1	7
ENSDARG00000007192	ENSDART00000047962	4	5	GGCCACTCCACACTGCAGCTGTC	5	-	1145	10038	Active	Active	9	9
ENSDARG00000007192	ENSDART00000047962	4	5	GTCTGCACACCACATGGGCATCT	5	-	1125	10038	Inactive	Inactive	3	4
ENSDARG00000007192	ENSDART00000047962	4	5	CACTCCACACTGCAGCTGTCTGC	5	-	1142	10038	Inactive	Inactive	1	0
ENSDARG00000007192	ENSDART00000047962	4	5	GTTTCCCCCAGCCTGGAGAAGAG	5	-	1269	10038	Active	Active	7	9
ENSDARG00000007192	ENSDART00000047962	4	5	TCCTACATCCTCCTTGTGTAGAC	5	-	1298	10038	Active	Inactive	9	8
ENSDARG00000007192	ENSDART00000047962	4	6	CTCATCTTCATCACAGTAGTTTTG	6	-	1591	10038	Active	Inactive	9	4
ENSDARG00000007192	ENSDART00000047962	4	7	ATCCCCTCCACGCAGTCTGAGAG	5	-	1646	10038	Active	Active	8	7
ENSDARG00000007192	ENSDART00000047962	4	7	TGCTCCACAACCCAGCTGCCTGC	5	-	1763	10038	Active	Active	3	6
ENSDARG00000007192	ENSDART00000047962	4	7	TTCACCAGCACCAAAGGCTGAATTC	7	-	1803	10038	Active	Inactive	6	1
ENSDARG00000007192	ENSDART00000047962	4	17	AGAACCTCCAACCAGATGGGTTTCT	7	-	4710	10038	Active	Inactive	5	8
ENSDARG00000007192	ENSDART00000047962	4	17	ATCCACATCTGATTATGAAGGATTT	7	-	4754	10038	Active	Active	6	5
ENSDARG00000007192	ENSDART00000047962	4	17	AGAACCTCCAACCAGATGGGTTT	5	-	4712	10038	Active	Active	5	0
ENSDARG00000007192	ENSDART00000047962	4	20	CAATCCCACAATTCAGCTGTTTAC	6	-	5777	10038	Active	Inactive	1	7
ENSDARG00000007192	ENSDART00000047962	4	20	GCAATCCCACAATTCAGCTGTTTAC	7	-	5777	10038	Inactive	Inactive	1	7
ENSDARG00000007192	ENSDART00000047962	4	21	AGAGCCAGAGACGAGTCTGAAGAT	6	-	5958	10038	Inactive	Inactive	6	2
ENSDARG00000007192	ENSDART00000047962	4	21	AGAGCCACAGCCCAGCTGTCTGC	5	-	6107	10038	Inactive	Inactive	7	0
ENSDARG00000007192	ENSDART00000047962	4	21	AGCCACAGCCCAGCTGTCTGCAGAC	7	-	6103	10038	Active	Inactive	7	1
ENSDARG00000007192	ENSDART00000047962	4	22	GTCTGCACACCACATGGGCATCT	5	-	6399	10038	Inactive	Inactive	3	4
ENSDARG00000007192	ENSDART00000047962	4	22	TCCTACATCCTCTTTGTGTAGAC	5	-	6572	10038	Active	Inactive	9	8
ENSDARG00000007192	ENSDART00000047962	4	22	GGCCACTCCACACTGCAGCTGTC	5	-	6419	10038	Active	Active	9	9
ENSDARG00000007192	ENSDART00000047962	4	22	CACTCCACACTGCAGCTGTCTGC	5	-	6416	10038	Inactive	Inactive	1	0
ENSDARG00000007192	ENSDART00000047962	4	22	GACTCCTACATCCTCTTTGTGTAG	6	-	6574	10038	Active	Inactive	7	9
ENSDARG00000007192	ENSDART00000047962	4	23	TTATCAAGCCAGTTAGGAGCAGAT	6	-	6783	10038	Inactive	Active	5	8
ENSDARG00000007192	ENSDART00000047962	4	23	TTCATCTTCATTACAGTAGTTTTG	6	-	6865	10038	Active	Inactive	9	4
ENSDARG00000007192	ENSDART00000047962	4	24	GCCGTCCCCTCCACGCAGTCTAA	5	-	6923	10038	Active	Inactive	9	1
ENSDARG00000007192	ENSDART00000047962	4	24	TGCTCCACAACCCAGCTGCCTGC	5	-	7037	10038	Active	Active	3	6
ENSDARG00000007192	ENSDART00000047962	4	24	CCCCTCCACGCAGTCTAAGAGGAA	6	-	6917	10038	Active	Active	9	9
ENSDARG00000007192	ENSDART00000047962	4	24	TTCACCAGCACCAAAGGCTGAATTC	7	-	7077	10038	Active	Inactive	6	1
ENSDARG00000007192	ENSDART00000047962	4	29	CAATCCCACAATTCAGCTGTTTAC	6	-	8606	10038	Active	Inactive	1	7
ENSDARG00000007192	ENSDART00000047962	4	29	GCAATCCCACAATTCAGCTGTTTAC	7	-	8606	10038	Inactive	Inactive	1	7
ENSDARG00000007192	ENSDART00000047962	4	30	AGAGCCACAGCCCAGCTGTCTGC	5	-	8936	10038	Inactive	Inactive	7	0
ENSDARG00000007192	ENSDART00000047962	4	30	AGCCACAGCCCAGCTGTCTGCAGAC	7	-	8932	10038	Active	Inactive	7	1
ENSDARG00000007192	ENSDART00000047962	4	30	AGAGCCAGAGACGAGTCTGAAGAA	6	-	8787	10038	Inactive	Active	6	0
ENSDARG00000007192	ENSDART00000047962	4	31	CACTCCACACTGCAGCTGTCTGC	5	-	9245	10038	Inactive	Inactive	1	0
ENSDARG00000007192	ENSDART00000047962	4	31	GGCCACTCCACACTGCAGCTGTC	5	-	9248	10038	Active	Active	9	9
ENSDARG00000007192	ENSDART00000047962	4	31	GTCTGCACACCACATGGGCATCT	5	-	9228	10038	Inactive	Inactive	3	4
ENSDARG00000007192	ENSDART00000047962	4	31	TCCTACATCCTCCTTGTGTTGAC	5	-	9401	10038	Active	Inactive	9	8
ENSDARG00000007192	ENSDART00000047962	4	31	GTTTTCCCCAGCCTGGAGAAGAG	5	-	9372	10038	Active	Active	8	9
ENSDARG00000007192	ENSDART00000047962	4	32	CACTTCATCACCACAGTCTTTTAG	6	-	9691	10038	Active	Inactive	9	7
ENSDARG00000007192	ENSDART00000047962	4	33	TTCACCAGCACCAAAGGCTGAATTT	7	-	9900	10038	Active	Inactive	6	3
ENSDARG00000007192	ENSDART00000047962	4	33	TGCTCCACATCCCAGCTGCCTGC	5	-	9860	10038	Active	Active	3	6
ENSDARG00000007192	ENSDART00000047962	4	33	GCCCCCTCCACGCAGTCTGAGAG	5	-	9743	10038	Active	Active	9	7
ENSDARG00000007192	ENSDART00000047962	4	33	CGCCCCCTCCACGCAGTCTGAGAG	6	-	9743	10038	Active	Active	9	7
ENSDARG00000007192	ENSDART00000048505	4	2	GTTCACCCCATCCTTTTGACGTA	5	-	327	7446	Active	Inactive	3	3
ENSDARG00000007192	ENSDART00000048505	4	5	GCAATCCCACAATTCAGCTGTTTAC	7	-	827	7446	Inactive	Inactive	1	7
ENSDARG00000007192	ENSDART00000048505	4	5	CAATCCCACAATTCAGCTGTTTAC	6	-	827	7446	Active	Inactive	1	7
ENSDARG00000007192	ENSDART00000048505	4	6	AGCCACAGCCCAGCTGTCTGCAGAC	7	-	1153	7446	Active	Inactive	7	1
ENSDARG00000007192	ENSDART00000048505	4	6	AGAGCCACAGCCCAGCTGTCTGC	5	-	1157	7446	Inactive	Inactive	7	0
ENSDARG00000007192	ENSDART00000048505	4	7	GTCTGCACACCACATGGGCATCT	5	-	1449	7446	Inactive	Inactive	3	4
ENSDARG00000007192	ENSDART00000048505	4	7	GGCCACTCCACACTGCAGCTGTC	5	-	1469	7446	Active	Active	9	9
ENSDARG00000007192	ENSDART00000048505	4	7	GTTTCCCCCAGCCTGGAGAAGAG	5	-	1593	7446	Active	Active	7	9
ENSDARG00000007192	ENSDART00000048505	4	7	TCCTACATCCTCCTTGTGTAGAC	5	-	1622	7446	Active	Inactive	9	8
ENSDARG00000007192	ENSDART00000048505	4	7	CACTCCACACTGCAGCTGTCTGC	5	-	1466	7446	Inactive	Inactive	1	0
ENSDARG00000007192	ENSDART00000048505	4	8	CTCATCTTCATCACAGTAGTTTTG	6	-	1915	7446	Active	Inactive	9	4
ENSDARG00000007192	ENSDART00000048505	4	9	TGCTCCACAACCCAGCTGCCTGC	5	-	2087	7446	Active	Active	3	6
ENSDARG00000007192	ENSDART00000048505	4	9	ATCCCCTCCACGCAGTCTGAGAG	5	-	1970	7446	Active	Active	8	7
ENSDARG00000007192	ENSDART00000048505	4	9	TTCACCAGCACCAAAGGCTGAATTC	7	-	2127	7446	Active	Inactive	6	1
ENSDARG00000007192	ENSDART00000048505	4	18	CAATCCCACAATTCAGCTGTTTAC	6	-	4847	7446	Active	Inactive	1	7
ENSDARG00000007192	ENSDART00000048505	4	18	GCAATCCCACAATTCAGCTGTTTAC	7	-	4847	7446	Inactive	Inactive	1	7
ENSDARG00000007192	ENSDART00000048505	4	19	AGCCACAGCCCAGCTGTCTGCAGAC	7	-	5173	7446	Active	Inactive	7	1
ENSDARG00000007192	ENSDART00000048505	4	19	AGAGCCACAGCCCAGCTGTCTGC	5	-	5177	7446	Inactive	Inactive	7	0
ENSDARG00000007192	ENSDART00000048505	4	19	AGAGCCAGAGACGAGTCTGAAGAT	6	-	5028	7446	Inactive	Inactive	6	2
ENSDARG00000007192	ENSDART00000048505	4	20	TCCTACATCCTCTTTGTGTAGAC	5	-	5642	7446	Active	Inactive	9	8
ENSDARG00000007192	ENSDART00000048505	4	20	GGCCACTCCACACTGCAGCTGTC	5	-	5489	7446	Active	Active	9	9
ENSDARG00000007192	ENSDART00000048505	4	20	GTCTGCACACCACATGGGCATCT	5	-	5469	7446	Inactive	Inactive	3	4
ENSDARG00000007192	ENSDART00000048505	4	20	CACTCCACACTGCAGCTGTCTGC	5	-	5486	7446	Inactive	Inactive	1	0
ENSDARG00000007192	ENSDART00000048505	4	20	GACTCCTACATCCTCTTTGTGTAG	6	-	5644	7446	Active	Inactive	7	9
ENSDARG00000007192	ENSDART00000048505	4	21	TTATCAAGCCAGTTAGGAGCAGAT	6	-	5853	7446	Inactive	Active	5	8
ENSDARG00000007192	ENSDART00000048505	4	21	TTCATCTTCATTACAGTAGTTTTG	6	-	5935	7446	Active	Inactive	9	4
ENSDARG00000007192	ENSDART00000048505	4	22	GCCGTCCCCTCCACGCAGTCTAA	5	-	5993	7446	Active	Inactive	9	1
ENSDARG00000007192	ENSDART00000048505	4	22	TTCACCAGCACCAAAGGCTGAATTC	7	-	6147	7446	Active	Inactive	6	1
ENSDARG00000007192	ENSDART00000048505	4	22	CCCCTCCACGCAGTCTAAGAGGAA	6	-	5987	7446	Active	Active	9	9
ENSDARG00000007192	ENSDART00000048505	4	22	TGCTCCACAACCCAGCTGCCTGC	5	-	6107	7446	Active	Active	3	6
ENSDARG00000007192	ENSDART00000048505	4	23	TGCAGCAGAAGATGATGCTGATGTG	7	-	6330	7446	Active	Active	4	8
ENSDARG00000007192	ENSDART00000048505	4	23	AACTGCAGCAGAAGATGATGCTGAT	7	-	6333	7446	Active	Active	5	8
ENSDARG00000007192	ENSDART00000048505	4	23	ACAATCACCAGCACTGGGGGGAC	5	-	6418	7446	Active	Active	1	2
ENSDARG00000007192	ENSDART00000048505	4	23	AGAAACTGCAGCAGAAGATGATGCT	7	-	6336	7446	Active	Active	1	9
ENSDARG00000007192	ENSDART00000048505	4	23	CTCCTCATCACTCTGTTCTGCTGAA	7	-	6488	7446	Active	Inactive	9	2
ENSDARG00000007192	ENSDART00000050620	4	9	ATCCACATCTGATTATGAAGGATTT	7	-	2366	8577	Active	Active	6	5
ENSDARG00000007192	ENSDART00000050620	4	9	AGAACCTCCAACCAGATGGGTTT	5	-	2324	8577	Active	Active	5	0
ENSDARG00000007192	ENSDART00000050620	4	9	AGAACCTCCAACCAGATGGGTTTCT	7	-	2322	8577	Active	Inactive	5	8
ENSDARG00000007192	ENSDART00000050620	4	12	CAATCCCACAATTCAGCTGTTTAC	6	-	3389	8577	Active	Inactive	1	7
ENSDARG00000007192	ENSDART00000050620	4	12	GCAATCCCACAATTCAGCTGTTTAC	7	-	3389	8577	Inactive	Inactive	1	7
ENSDARG00000007192	ENSDART00000050620	4	13	AGCCACAGCCCAGCTGTCTGCAGAC	7	-	3715	8577	Active	Inactive	7	1
ENSDARG00000007192	ENSDART00000050620	4	13	AGAGCCAGAGACGAGTCTGAAGAT	6	-	3570	8577	Inactive	Inactive	6	2
ENSDARG00000007192	ENSDART00000050620	4	13	AGAGCCACAGCCCAGCTGTCTGC	5	-	3719	8577	Inactive	Inactive	7	0
ENSDARG00000007192	ENSDART00000050620	4	14	GGCCACTCCACACTGCAGCTGTC	5	-	4031	8577	Active	Active	9	9
ENSDARG00000007192	ENSDART00000050620	4	14	TCCTACATCCTCTTTGTGTAGAC	5	-	4184	8577	Active	Inactive	9	8
ENSDARG00000007192	ENSDART00000050620	4	14	GTCTGCACACCACATGGGCATCT	5	-	4011	8577	Inactive	Inactive	3	4
ENSDARG00000007192	ENSDART00000050620	4	14	GACTCCTACATCCTCTTTGTGTAG	6	-	4186	8577	Active	Inactive	7	9
ENSDARG00000007192	ENSDART00000050620	4	14	CACTCCACACTGCAGCTGTCTGC	5	-	4028	8577	Inactive	Inactive	1	0
ENSDARG00000007192	ENSDART00000050620	4	15	TTATCAAGCCAGTTAGGAGCAGAT	6	-	4395	8577	Inactive	Active	5	8
ENSDARG00000007192	ENSDART00000050620	4	15	TTCATCTTCATTACAGTAGTTTTG	6	-	4477	8577	Active	Inactive	9	4
ENSDARG00000007192	ENSDART00000050620	4	16	TGCTCCACAACCCAGCTGCCTGC	5	-	4649	8577	Active	Active	3	6
ENSDARG00000007192	ENSDART00000050620	4	16	TTCACCAGCACCAAAGGCTGAATTC	7	-	4689	8577	Active	Inactive	6	1
ENSDARG00000007192	ENSDART00000050620	4	16	CCCCTCCACGCAGTCTAAGAGGAA	6	-	4529	8577	Active	Active	9	9
ENSDARG00000007192	ENSDART00000050620	4	16	GCCGTCCCCTCCACGCAGTCTAA	5	-	4535	8577	Active	Inactive	9	1
ENSDARG00000007192	ENSDART00000050620	4	21	CAATCCCACAATTCAGCTGTTTAC	6	-	6218	8577	Active	Inactive	1	7
ENSDARG00000007192	ENSDART00000050620	4	21	GCAATCCCACAATTCAGCTGTTTAC	7	-	6218	8577	Inactive	Inactive	1	7
ENSDARG00000007192	ENSDART00000050620	4	22	AGAGCCAGAGACGAGTCTGAAGAA	6	-	6399	8577	Inactive	Active	6	0
ENSDARG00000007192	ENSDART00000050620	4	22	AGAGCCACAGCCCAGCTGTCTGC	5	-	6548	8577	Inactive	Inactive	7	0
ENSDARG00000007192	ENSDART00000050620	4	22	AGCCACAGCCCAGCTGTCTGCAGAC	7	-	6544	8577	Active	Inactive	7	1
ENSDARG00000007192	ENSDART00000050620	4	23	GGCCACTCCACACTGCAGCTGTC	5	-	6860	8577	Active	Active	9	9
ENSDARG00000007192	ENSDART00000050620	4	23	GTCTGCACACCACATGGGCATCT	5	-	6840	8577	Inactive	Inactive	3	4
ENSDARG00000007192	ENSDART00000050620	4	23	CACTCCACACTGCAGCTGTCTGC	5	-	6857	8577	Inactive	Inactive	1	0
ENSDARG00000007192	ENSDART00000050620	4	23	GTTTTCCCCAGCCTGGAGAAGAG	5	-	6984	8577	Active	Active	8	9
ENSDARG00000007192	ENSDART00000050620	4	23	TCCTACATCCTCCTTGTGTTGAC	5	-	7013	8577	Active	Inactive	9	8
ENSDARG00000007192	ENSDART00000050620	4	24	CACTTCATCACCACAGTCTTTTAG	6	-	7303	8577	Active	Inactive	9	7
ENSDARG00000007192	ENSDART00000050620	4	25	TTCACCAGCACCAAAGGCTGAATTT	7	-	7512	8577	Active	Inactive	6	3
ENSDARG00000007192	ENSDART00000050620	4	25	TGCTCCACATCCCAGCTGCCTGC	5	-	7472	8577	Active	Active	3	6
ENSDARG00000007192	ENSDART00000050620	4	25	GCCCCCTCCACGCAGTCTGAGAG	5	-	7355	8577	Active	Active	9	7
ENSDARG00000007192	ENSDART00000050620	4	25	CGCCCCCTCCACGCAGTCTGAGAG	6	-	7355	8577	Active	Active	9	7
ENSDARG00000007192	ENSDART00000050620	4	26	ACCAGCCTCACGTTTGCTGTAGAC	6	-	7653	8577	Active	Active	9	2
ENSDARG00000007192	ENSDART00000050620	4	26	CTCTGCACACCACTGCAGTGTTT	5	-	7764	8577	Active	Inactive	1	5
ENSDARG00000007192	ENSDART00000050620	4	26	CAACCAGCCTCACGTTTGCTGTA	5	-	7656	8577	Inactive	Inactive	0	7
ENSDARG00000007192	ENSDART00000050620	4	26	CAACACGCATTGTATCTGAAGTA	5	-	7803	8577	Inactive	Inactive	9	1
ENSDARG00000007192	ENSDART00000050620	4	28	ATCATCAGCATGATTAGCCTGATGT	7	-	8541	8577	Active	Active	6	0
ENSDARG00000007192	ENSDART00000102457	4	1	CAATCCCACAATTCAGCTGTTTAC	6	-	125	2817	Active	Inactive	1	7
ENSDARG00000007192	ENSDART00000102457	4	1	GCAATCCCACAATTCAGCTGTTTAC	7	-	125	2817	Inactive	Inactive	1	7
ENSDARG00000007192	ENSDART00000102457	4	2	TCCTACATCCTCCTTGTGTAGAC	5	-	596	2817	Active	Inactive	9	8
ENSDARG00000007192	ENSDART00000102457	4	2	GTTTCCCCCAGCCTGGAGAAGAG	5	-	567	2817	Active	Active	7	9
ENSDARG00000007192	ENSDART00000102457	4	2	GTCTGCACACCACATGGGCATCT	5	-	423	2817	Inactive	Inactive	3	4
ENSDARG00000007192	ENSDART00000102457	4	2	GGCCACTCCACACTGCAGCTGTC	5	-	443	2817	Active	Active	9	9
ENSDARG00000007192	ENSDART00000102457	4	2	CACTCCACACTGCAGCTGTCTGC	5	-	440	2817	Inactive	Inactive	1	0
ENSDARG00000007192	ENSDART00000102457	4	3	ATCCCCTCCACGCAGTCTGAGAG	5	-	641	2817	Active	Active	8	7
ENSDARG00000007192	ENSDART00000102457	4	3	TGCTCCACAACCCAGCTGCCTGC	5	-	758	2817	Active	Active	3	6
ENSDARG00000007192	ENSDART00000102457	4	3	TTCACCAGCACCAAAGGCTGAATTC	7	-	798	2817	Active	Inactive	6	1
ENSDARG00000007192	ENSDART00000102460	4	9	GCAATCCCACAATTCAGCTGTTTAC	7	-	2297	3735	Inactive	Inactive	1	7
ENSDARG00000007192	ENSDART00000102460	4	9	CAATCCCACAATTCAGCTGTTTAC	6	-	2297	3735	Active	Inactive	1	7
ENSDARG00000007192	ENSDART00000102460	4	10	AGCCACAGCCCAGCTGTCTGCAGAC	7	-	2623	3735	Active	Inactive	7	1
ENSDARG00000007192	ENSDART00000102460	4	10	AGAGCCAGAGACGAGTCTGAAGAT	6	-	2478	3735	Inactive	Inactive	6	2
ENSDARG00000007192	ENSDART00000102460	4	10	AGAGCCACAGCCCAGCTGTCTGC	5	-	2627	3735	Inactive	Inactive	7	0
ENSDARG00000007192	ENSDART00000102460	4	11	TCCTACATCCTCTTTGTGTAGAC	5	-	3092	3735	Active	Inactive	9	8
ENSDARG00000007192	ENSDART00000102460	4	11	GTCTGCACACCACATGGGCATCT	5	-	2919	3735	Inactive	Inactive	3	4
ENSDARG00000007192	ENSDART00000102460	4	11	GGCCACTCCACACTGCAGCTGTC	5	-	2939	3735	Active	Active	9	9
ENSDARG00000007192	ENSDART00000102460	4	11	GACTCCTACATCCTCTTTGTGTAG	6	-	3094	3735	Active	Inactive	7	9
ENSDARG00000007192	ENSDART00000102460	4	11	CACTCCACACTGCAGCTGTCTGC	5	-	2936	3735	Inactive	Inactive	1	0
ENSDARG00000007192	ENSDART00000102460	4	12	TTATCAAGCCAGTTAGGAGCAGAT	6	-	3303	3735	Inactive	Active	5	8
ENSDARG00000007192	ENSDART00000102460	4	12	TTCATCTTCATTACAGTAGTTTTG	6	-	3385	3735	Active	Inactive	9	4
ENSDARG00000007192	ENSDART00000102460	4	13	TTCACCAGCACCAAAGGCTGAATTC	7	-	3597	3735	Active	Inactive	6	1
ENSDARG00000007192	ENSDART00000102460	4	13	GCCGTCCCCTCCACGCAGTCTAA	5	-	3443	3735	Active	Inactive	9	1
ENSDARG00000007192	ENSDART00000102460	4	13	TGCTCCACAACCCAGCTGCCTGC	5	-	3557	3735	Active	Active	3	6
ENSDARG00000007192	ENSDART00000102460	4	13	CCCCTCCACGCAGTCTAAGAGGAA	6	-	3437	3735	Active	Active	9	9
ENSDARG00000007192	ENSDART00000102465	4	1	GTTCACCCCATCCTTTTGACGTA	5	-	264	3459	Active	Inactive	3	3
ENSDARG00000007192	ENSDART00000102465	4	9	TCCTACATCCTCTTTGTGTAGAC	5	-	2492	3459	Active	Inactive	9	8
ENSDARG00000007192	ENSDART00000102465	4	9	GACTCCTACATCCTCTTTGTGTAG	6	-	2494	3459	Active	Inactive	7	9
ENSDARG00000007192	ENSDART00000102465	4	9	GTCTGCACACCACATGGGCATCT	5	-	2319	3459	Inactive	Inactive	3	4
ENSDARG00000007192	ENSDART00000102465	4	9	GGCCACTCCACACTGCAGCTGTC	5	-	2339	3459	Active	Active	9	9
ENSDARG00000007192	ENSDART00000102465	4	9	CACTCCACACTGCAGCTGTCTGC	5	-	2336	3459	Inactive	Inactive	1	0
ENSDARG00000007192	ENSDART00000102465	4	13	GTCTGCACACCACATGGGCATCT	5	-	3261	3459	Inactive	Inactive	3	4
ENSDARG00000007192	ENSDART00000102465	4	13	GGCCACTCCACACTGCAGCTGTC	5	-	3281	3459	Active	Active	9	9
ENSDARG00000007192	ENSDART00000102465	4	13	GTTTTCCCCAGCCTGGAGAAGAG	5	-	3405	3459	Active	Active	8	9
ENSDARG00000007192	ENSDART00000102465	4	13	TCCTACATCCTCCTTGTGTTGAC	5	-	3434	3459	Active	Inactive	9	8
ENSDARG00000007192	ENSDART00000102465	4	13	CACTCCACACTGCAGCTGTCTGC	5	-	3278	3459	Inactive	Inactive	1	0
ENSDARG00000007192	ENSDART00000102469	4	10	GCAATCCCACAATTCAGCTGTTTAC	7	-	2285	3717	Inactive	Inactive	1	7
ENSDARG00000007192	ENSDART00000102469	4	10	CAATCCCACAATTCAGCTGTTTAC	6	-	2285	3717	Active	Inactive	1	7
ENSDARG00000007192	ENSDART00000102469	4	11	AGCCACAGCCCAGCTGTCTGCAGAC	7	-	2611	3717	Active	Inactive	7	1
ENSDARG00000007192	ENSDART00000102469	4	11	AGAGCCAGAGACGAGTCTGAAGAA	6	-	2466	3717	Inactive	Active	6	0
ENSDARG00000007192	ENSDART00000102469	4	11	AGAGCCACAGCCCAGCTGTCTGC	5	-	2615	3717	Inactive	Inactive	7	0
ENSDARG00000007192	ENSDART00000102469	4	12	CACTCCACACTGCAGCTGTCTGC	5	-	2924	3717	Inactive	Inactive	1	0
ENSDARG00000007192	ENSDART00000102469	4	12	TCCTACATCCTCCTTGTGTTGAC	5	-	3080	3717	Active	Inactive	9	8
ENSDARG00000007192	ENSDART00000102469	4	12	GTTTTCCCCAGCCTGGAGAAGAG	5	-	3051	3717	Active	Active	8	9
ENSDARG00000007192	ENSDART00000102469	4	12	GTCTGCACACCACATGGGCATCT	5	-	2907	3717	Inactive	Inactive	3	4
ENSDARG00000007192	ENSDART00000102469	4	12	GGCCACTCCACACTGCAGCTGTC	5	-	2927	3717	Active	Active	9	9
ENSDARG00000007192	ENSDART00000102469	4	13	CACTTCATCACCACAGTCTTTTAG	6	-	3370	3717	Active	Inactive	9	7
ENSDARG00000007192	ENSDART00000102469	4	14	GCCCCCTCCACGCAGTCTGAGAG	5	-	3422	3717	Active	Active	9	7
ENSDARG00000007192	ENSDART00000102469	4	14	CGCCCCCTCCACGCAGTCTGAGAG	6	-	3422	3717	Active	Active	9	7
ENSDARG00000007192	ENSDART00000102469	4	14	TGCTCCACATCCCAGCTGCCTGC	5	-	3539	3717	Active	Active	3	6
ENSDARG00000007192	ENSDART00000102469	4	14	TTCACCAGCACCAAAGGCTGAATTT	7	-	3579	3717	Active	Inactive	6	3
ENSDARG00000007277	ENSDART00000014818	4	1	TTACCATGCTCTCTGAGCAGCTGGA	7	-	442	711	Active	Active	2	9
ENSDARG00000007277	ENSDART00000014818	4	1	TCCATCGGCAGGCTGTAGTAGTT	5	-	391	711	Active	Active	9	0
ENSDARG00000007277	ENSDART00000014818	4	1	CTCTCCATCGGCAGGCTGTAGTA	5	-	394	711	Active	Active	9	0
ENSDARG00000007277	ENSDART00000014818	4	1	AAACTCTAAATCTTCAGGAGACGAA	7	-	57	711	Inactive	Active	8	9
ENSDARG00000007315	ENSDART00000016690	4	1	ACAACCCACCCTGCCGGAGCGGCT	6	-	232	2055	Active	Active	1	9
ENSDARG00000007315	ENSDART00000016690	4	1	CAACCCACCCTGCCGGAGCGGCT	5	-	232	2055	Inactive	Active	0	9
ENSDARG00000007315	ENSDART00000016690	4	1	AGCCGCTACTTTTTTTGTTTTGCA	6	-	149	2055	Active	Inactive	9	6
ENSDARG00000007315	ENSDART00000016690	4	3	TCCAGCAGCTTCTGAAGCCGCTTCT	7	-	386	2055	Active	Active	9	5
ENSDARG00000007315	ENSDART00000016690	4	3	TACACCTTCCTAGTGGATGCTGAT	6	-	360	2055	Active	Active	9	8
ENSDARG00000007315	ENSDART00000016690	4	3	GTTACCTTCCTCCCTGTCGCTGTA	6	-	496	2055	Active	Active	9	5
ENSDARG00000007315	ENSDART00000016690	4	6	AACTGCAAAACACTCTGCAGACGAG	7	-	768	2055	Inactive	Active	7	9
ENSDARG00000007315	ENSDART00000016690	4	7	GAACAACACCTTGTCAGAGGATGAG	7	-	936	2055	Inactive	Active	8	9
ENSDARG00000007315	ENSDART00000016690	4	7	AACAACACCTTGTCAGAGGATGAG	6	-	936	2055	Inactive	Active	5	9
ENSDARG00000007315	ENSDART00000016690	4	15	GCCGACGGCAGGTCGCGCTGAAGAT	7	-	1696	2055	Active	Active	8	7
ENSDARG00000007315	ENSDART00000016690	4	15	ACCCACACCGGCAGACTGCGGCGGG	7	-	1925	2055	Active	Active	4	8
ENSDARG00000007315	ENSDART00000042874	4	1	CAACCCACCCTGCCGGAGCGGCT	5	-	232	1545	Inactive	Active	0	9
ENSDARG00000007315	ENSDART00000042874	4	1	AGCCGCTACTTTTTTTGTTTTGCA	6	-	149	1545	Active	Inactive	9	6
ENSDARG00000007315	ENSDART00000042874	4	1	ACAACCCACCCTGCCGGAGCGGCT	6	-	232	1545	Active	Active	1	9
ENSDARG00000007315	ENSDART00000042874	4	3	GTTACCTTCCTCCCTGTCGCTGTA	6	-	496	1545	Active	Active	9	5
ENSDARG00000007315	ENSDART00000042874	4	3	TACACCTTCCTAGTGGATGCTGAT	6	-	360	1545	Active	Active	9	8
ENSDARG00000007315	ENSDART00000042874	4	3	TCCAGCAGCTTCTGAAGCCGCTTCT	7	-	386	1545	Active	Active	9	5
ENSDARG00000007315	ENSDART00000042874	4	11	ACCCACACCGGCAGACTGCGGCGGG	7	-	1415	1545	Active	Active	4	8
ENSDARG00000007315	ENSDART00000042874	4	11	GCCGACGGCAGGTCGCGCTGAAGAT	7	-	1186	1545	Active	Active	8	7
ENSDARG00000007315	ENSDART00000044005	4	1	CAACCCACCCTGCCGGAGCGGCT	5	-	232	1107	Inactive	Active	0	9
ENSDARG00000007315	ENSDART00000044005	4	1	AGCCGCTACTTTTTTTGTTTTGCA	6	-	149	1107	Active	Inactive	9	6
ENSDARG00000007315	ENSDART00000044005	4	1	ACAACCCACCCTGCCGGAGCGGCT	6	-	232	1107	Active	Active	1	9
ENSDARG00000007315	ENSDART00000044005	4	3	TCCAGCAGCTTCTGAAGCCGCTTCT	7	-	386	1107	Active	Active	9	5
ENSDARG00000007315	ENSDART00000044005	4	3	GTTACCTTCCTCCCTGTCGCTGTA	6	-	496	1107	Active	Active	9	5
ENSDARG00000007315	ENSDART00000044005	4	3	TACACCTTCCTAGTGGATGCTGAT	6	-	360	1107	Active	Active	9	8
ENSDARG00000007315	ENSDART00000044005	4	6	ACCCACACCGGCAGACTGCGGCGGG	7	-	977	1107	Active	Active	4	8
ENSDARG00000007315	ENSDART00000044005	4	6	GCCGACGGCAGGTCGCGCTGAAGAT	7	-	748	1107	Active	Active	8	7
ENSDARG00000007315	ENSDART00000101307	4	1	ACAACCCACCCTGCCGGAGCGGCT	6	-	232	969	Active	Active	1	9
ENSDARG00000007315	ENSDART00000101307	4	1	AGCCGCTACTTTTTTTGTTTTGCA	6	-	149	969	Active	Inactive	9	6
ENSDARG00000007315	ENSDART00000101307	4	1	CAACCCACCCTGCCGGAGCGGCT	5	-	232	969	Inactive	Active	0	9
ENSDARG00000007315	ENSDART00000101307	4	3	TCCAGCAGCTTCTGAAGCCGCTTCT	7	-	386	969	Active	Active	9	5
ENSDARG00000007315	ENSDART00000101307	4	3	TACACCTTCCTAGTGGATGCTGAT	6	-	360	969	Active	Active	9	8
ENSDARG00000007315	ENSDART00000101307	4	3	GTTACCTTCCTCCCTGTCGCTGTA	6	-	496	969	Active	Active	9	5
ENSDARG00000007315	ENSDART00000101307	4	6	GCCGACGGCAGGTCGCGCTGAAGAT	7	-	709	969	Active	Active	8	7
ENSDARG00000007315	ENSDART00000101307	4	7	ACCCACACCGGCAGACTGCGGCGGG	7	-	881	969	Active	Active	4	8
ENSDARG00000007371	ENSDART00000040424	4	1	TTCGGCAGACACTATGTGGTGGT	5	+	19	1785	Inactive	Inactive	0	1
ENSDARG00000007371	ENSDART00000040424	4	1	TTCGGCAGACACTATGTGGTGGTC	6	+	19	1785	Inactive	Active	0	2
ENSDARG00000007371	ENSDART00000040424	4	2	ATCAGCACAGGACTAGTGGCAGTG	6	+	247	1785	Inactive	Active	6	8
ENSDARG00000007371	ENSDART00000040424	4	3	CAAGACACCTGTCAGTGGGTATGT	6	+	371	1785	Inactive	Inactive	6	8
ENSDARG00000007371	ENSDART00000040424	4	4	TTCAACATCACTGGATTTGAAGGG	6	+	460	1785	Active	Active	6	6
ENSDARG00000007371	ENSDART00000040424	4	5	GTTTTCAGCTTGTAATGGGGCTGC	6	+	542	1785	Active	Inactive	7	2
ENSDARG00000007371	ENSDART00000040424	4	5	GTTTTCAGCTTGTAATGGGGCTGCT	7	+	542	1785	Active	Active	7	9
ENSDARG00000007371	ENSDART00000040424	4	6	CAAGTCTAAACTACCTGTGCCGAT	6	+	825	1785	Inactive	Inactive	3	4
ENSDARG00000007371	ENSDART00000040424	4	13	AAAGACTACACATCTGTGAGTGC	5	+	1579	1785	Inactive	Inactive	7	4
ENSDARG00000007371	ENSDART00000040424	4	14	TCCCTCACCCATCTTCTTTGCTAAC	7	+	1635	1785	Active	Inactive	9	7
ENSDARG00000007371	ENSDART00000040424	4	14	TACAACAAATTATAGGTGTTTGT	5	+	1721	1785	Inactive	Inactive	9	7
ENSDARG00000007371	ENSDART00000040424	4	14	CCCTCACCCATCTTCTTTGCTAAC	6	+	1636	1785	Active	Inactive	9	7
ENSDARG00000007405	ENSDART00000013224	4	2	AAAATCTGCTGCGGCCGTTGCTGCT	7	-	228	987	Active	Active	2	7
ENSDARG00000007405	ENSDART00000013224	4	2	TGCTGCGGCCGTTGCTGCTTTTGTA	7	-	222	987	Active	Inactive	9	3
ENSDARG00000007405	ENSDART00000013224	4	2	ATCTGCTGCGGCCGTTGCTGCTTTT	7	-	225	987	Active	Inactive	8	6
ENSDARG00000007405	ENSDART00000013224	4	4	ACCTGCTTCAGGTTTGCTGAGGTC	6	-	391	987	Active	Active	9	8
ENSDARG00000007405	ENSDART00000013224	4	4	ACCTGCTTCAGGTTTGCTGAGGT	5	-	392	987	Active	Inactive	9	1
ENSDARG00000007405	ENSDART00000013224	4	6	GTCTTCACCGCCTCGTTTGTGTTC	6	-	525	987	Active	Inactive	7	9
ENSDARG00000007405	ENSDART00000013224	4	7	TCCTCCAGCCACAAAGAAGTCTTT	6	-	715	987	Active	Active	9	1
ENSDARG00000007405	ENSDART00000013224	4	8	TCCAAAGGCCGTATGTTTTGCCTAC	7	-	898	987	Active	Inactive	6	9
ENSDARG00000007405	ENSDART00000013224	4	9	GACTCAGGCCTTGATCTCTGCTGGA	7	-	978	987	Active	Active	6	3
ENSDARG00000007413	ENSDART00000019144	4	1	CTCCGCTGCTCGGGGAGGTTTTT	5	-	28	4722	Active	Inactive	9	2
ENSDARG00000007413	ENSDART00000019144	4	1	CGCTCACCCTCTGCTGTGGTGAA	5	-	86	4722	Active	Inactive	9	5
ENSDARG00000007413	ENSDART00000019144	4	1	TTCCTCCGCTGCTCGGGGAGGTT	5	-	31	4722	Active	Active	9	8
ENSDARG00000007413	ENSDART00000019144	4	1	TTCCTCCGCTGCTCGGGGAGGTTTT	7	-	29	4722	Active	Inactive	9	3
ENSDARG00000007413	ENSDART00000019144	4	5	GCCAGCAGCAGTGTGACGAGTTT	5	-	601	4722	Active	Active	9	6
ENSDARG00000007413	ENSDART00000019144	4	6	GAATACAGCAGAAAAGCTGCCTAA	6	-	649	4722	Inactive	Inactive	8	0
ENSDARG00000007413	ENSDART00000019144	4	8	TGCCGCAGCTGGATGAAGGTGCA	5	-	976	4722	Active	Active	9	9
ENSDARG00000007413	ENSDART00000019144	4	8	AGCTGCCGCAGCTGGATGAAGGT	5	-	979	4722	Active	Active	9	9
ENSDARG00000007413	ENSDART00000019144	4	8	CTCCACGTCCCCAATGCCGGTGTT	6	-	835	4722	Active	Active	9	5
ENSDARG00000007413	ENSDART00000019144	4	9	ACACTCACCCCTCATTTTGAGAA	5	-	1118	4722	Active	Inactive	3	7
ENSDARG00000007413	ENSDART00000019144	4	9	AAATCAACCGGATCCAGCTGAAGCT	7	-	1034	4722	Inactive	Active	8	9
ENSDARG00000007413	ENSDART00000019144	4	10	CTATGCTTCTCTCCACGGAGGAGAT	7	-	1318	4722	Active	Active	9	8
ENSDARG00000007413	ENSDART00000019144	4	13	ACCTCAAAATGAGCATTTAGCCTAC	7	-	1586	4722	Inactive	Inactive	5	6
ENSDARG00000007413	ENSDART00000019144	4	13	CTCACCGCAGGCATTTGTAGAAGTT	7	-	1705	4722	Active	Active	1	7
ENSDARG00000007413	ENSDART00000019144	4	14	AACACCAACCACGTGGATTTGAG	5	-	1784	4722	Inactive	Active	0	6
ENSDARG00000007413	ENSDART00000019144	4	15	GTATACGACTTGCGGACTGGGCG	5	-	2885	4722	Inactive	Active	7	9
ENSDARG00000007413	ENSDART00000019144	4	15	GTTACCGGCATTGTTGGGGTCGCT	6	-	3889	4722	Active	Active	6	8
ENSDARG00000007413	ENSDART00000019144	4	15	GTCCGCGTCCTCCAGCGGTCTCT	5	-	3815	4722	Active	Active	9	2
ENSDARG00000007413	ENSDART00000019144	4	15	GTTTTCCACCAGGGGTGGAAGGA	5	-	2817	4722	Active	Active	7	9
ENSDARG00000007413	ENSDART00000019144	4	15	TCCTGCTACTGGCAGAGGCGGAG	5	-	3146	4722	Active	Active	9	9
ENSDARG00000007413	ENSDART00000019144	4	15	TCCTGCTACTGGCAGAGGCGGAGTC	7	-	3144	4722	Active	Active	9	6
ENSDARG00000007413	ENSDART00000019144	4	15	TGCGGCTGCACCGGCGCTGGGTTC	6	-	2667	4722	Active	Inactive	9	2
ENSDARG00000007413	ENSDART00000019144	4	15	TTCCTCTTCCTTTTGGCAGATGAT	6	-	3202	4722	Active	Active	9	9
ENSDARG00000007413	ENSDART00000019144	4	15	GGCTCCTGCTACTGGCAGAGGCG	5	-	3149	4722	Active	Active	9	9
ENSDARG00000007413	ENSDART00000019144	4	15	GGCAGCGGCTGGTGGGCAGGGGGG	6	-	2095	4722	Active	Active	9	9
ENSDARG00000007413	ENSDART00000019144	4	15	AACGGCACCGGGACTCTGCATAA	5	-	2960	4722	Active	Inactive	4	8
ENSDARG00000007413	ENSDART00000019144	4	15	ACAGCCACCATGGTGGCGCTGTT	5	-	3910	4722	Active	Active	0	4
ENSDARG00000007413	ENSDART00000019144	4	15	ACCGCCGCATTCGGAGAAGTAGGA	6	-	2640	4722	Active	Active	3	9
ENSDARG00000007413	ENSDART00000019144	4	15	CACAGCCACCATGGTGGCGCTGTT	6	-	3910	4722	Active	Active	8	4
ENSDARG00000007413	ENSDART00000019144	4	15	CCCTCCTGCCATCAGTGGAGTGC	5	-	2405	4722	Active	Active	9	7
ENSDARG00000007413	ENSDART00000019144	4	15	GACCGCCGCATTCGGAGAAGTAGGA	7	-	2640	4722	Active	Active	9	9
ENSDARG00000007413	ENSDART00000019144	4	15	GGCAAATGCAGTGTTGGGTTGTT	5	-	2564	4722	Active	Inactive	8	8
ENSDARG00000007413	ENSDART00000019144	4	15	GGCAAATGCAGTGTTGGGTTGTTG	6	-	2563	4722	Active	Inactive	8	4
ENSDARG00000007413	ENSDART00000019144	4	18	GTTTGCTCCTCCAGTTTGAGTGC	5	-	4351	4722	Active	Inactive	8	6
ENSDARG00000007413	ENSDART00000019144	4	19	GCCATCAGAGCTGCACTGGGGTGGT	7	-	4463	4722	Active	Active	5	3
ENSDARG00000007413	ENSDART00000019144	4	20	ACAATCAGAGTACTTGGCGATGTT	6	-	4591	4722	Inactive	Active	6	6
ENSDARG00000007413	ENSDART00000019144	4	21	AGCGCCAGCACAGAGAGATGATTCT	7	-	4640	4722	Active	Active	9	8
ENSDARG00000007441	ENSDART00000048832	4	3	TGCTGCAGCTCTGAGGCGTCTTC	5	-	312	369	Active	Inactive	9	6
ENSDARG00000007441	ENSDART00000048832	4	3	TGCCGCTGCTGGAGCTGTATTTGCT	7	-	352	369	Active	Active	9	5
ENSDARG00000007441	ENSDART00000048832	4	3	AGATGCCGCTGCTGGAGCTGTATTT	7	-	355	369	Active	Inactive	7	8
ENSDARG00000007523	ENSDART00000008700	4	2	CTCACCAGATTTACAGCAGCAGCT	6	+	131	3795	Active	Active	1	9
ENSDARG00000007523	ENSDART00000008700	4	3	GGCTTCACCCACGACGATGGCTAC	6	+	406	3795	Active	Active	9	5
ENSDARG00000007523	ENSDART00000008700	4	3	CGCTCAGCACCTCGGAGGACGGC	5	+	350	3795	Active	Active	6	9
ENSDARG00000007523	ENSDART00000008700	4	3	CCCCCACCCACCCCGCCGGCGTC	5	+	214	3795	Active	Active	9	8
ENSDARG00000007523	ENSDART00000008700	4	3	GACCCCCACCCACCCCGCCGGCGTC	7	+	212	3795	Active	Active	7	8
ENSDARG00000007523	ENSDART00000008700	4	3	ACCCCCACCCACCCCGCCGGCGTC	6	+	213	3795	Active	Active	8	8
ENSDARG00000007523	ENSDART00000008700	4	3	GACATCACACGCTGCATCTGTGGCT	7	+	385	3795	Inactive	Inactive	3	2
ENSDARG00000007523	ENSDART00000008700	4	3	ACATCACACGCTGCATCTGTGGCT	6	+	386	3795	Inactive	Inactive	1	2
ENSDARG00000007523	ENSDART00000008700	4	5	ACACTCACAACAGCACGTCTGGGTA	7	+	676	3795	Inactive	Active	6	3
ENSDARG00000007523	ENSDART00000008700	4	5	TGCTACAGAAAGCGGAGATGAGGTT	7	+	606	3795	Inactive	Active	1	9
ENSDARG00000007523	ENSDART00000008700	4	7	TCCTCCCTCTCTATGGGAGAATAA	6	+	840	3795	Active	Active	9	4
ENSDARG00000007523	ENSDART00000008700	4	7	CTACAATACACACACCGCAGCCTTC	7	+	972	3795	Inactive	Active	3	5
ENSDARG00000007523	ENSDART00000008700	4	9	CTACTCTAAGTTTGACGGTTTGGAA	7	+	1164	3795	Inactive	Inactive	2	2
ENSDARG00000007523	ENSDART00000008700	4	9	TCCTGCACCCCTAACGCTGAAGTG	6	+	1240	3795	Active	Active	8	9
ENSDARG00000007523	ENSDART00000008700	4	9	GTTCTACTCTAAGTTTGACGGTTTG	7	+	1161	3795	Active	Active	9	7
ENSDARG00000007523	ENSDART00000008700	4	12	GGCACCTGCAACCCCTGAGGCTGAA	7	+	1860	3795	Active	Active	9	9
ENSDARG00000007523	ENSDART00000008700	4	12	ACCTGCAACCCCTGAGGCTGAATCT	7	+	1863	3795	Active	Active	7	5
ENSDARG00000007523	ENSDART00000008700	4	12	GGCACCAAAGGGGAGGTTGGTGGA	6	+	1816	3795	Active	Active	0	7
ENSDARG00000007523	ENSDART00000008700	4	13	AGCCCCAACATGCCGCAGTGGAC	5	+	2184	3795	Active	Active	8	7
ENSDARG00000007523	ENSDART00000008700	4	13	GACTCAAGATATAGAGATGCCTGT	6	+	2094	3795	Inactive	Active	6	7
ENSDARG00000007523	ENSDART00000008700	4	13	ACCAGCCCCAACATGCCGCAGTG	5	+	2181	3795	Active	Active	9	9
ENSDARG00000007523	ENSDART00000008700	4	14	GCCTCCCCCTGAAAGGCCGTTGCG	6	+	2292	3795	Active	Active	9	9
ENSDARG00000007523	ENSDART00000008700	4	14	AGCCTCCCCCTGAAAGGCCGTTGCG	7	+	2291	3795	Active	Active	9	9
ENSDARG00000007523	ENSDART00000008700	4	14	GTTGACAAACAGGAGCGGGTTGC	5	+	2254	3795	Inactive	Active	9	6
ENSDARG00000007523	ENSDART00000008700	4	15	CTCTACCCCTCAATGGAAGTTGCT	6	+	2651	3795	Active	Active	7	9
ENSDARG00000007523	ENSDART00000008700	4	16	TGCCTACACCGTTGAAGAAGAGGCG	7	+	2687	3795	Active	Active	9	9
ENSDARG00000007523	ENSDART00000008700	4	16	GTTGCCTACACCGTTGAAGAAGAG	6	+	2685	3795	Active	Active	7	9
ENSDARG00000007523	ENSDART00000008700	4	16	GCCCTCGACACCCTTGCAGATGCC	6	+	2865	3795	Active	Active	9	9
ENSDARG00000007523	ENSDART00000008700	4	16	GCCTACACCGTTGAAGAAGAGGCG	6	+	2688	3795	Active	Active	5	9
ENSDARG00000007523	ENSDART00000008700	4	17	TGCTGCTGCTGTTACTTCTGCTGCT	7	+	3072	3795	Active	Active	9	2
ENSDARG00000007523	ENSDART00000008700	4	17	TTCTGCTGCTGGTGGTGGTGGTG	5	+	3087	3795	Active	Active	9	6
ENSDARG00000007523	ENSDART00000008700	4	17	TTCTGCTGCTGGTGGTGGTGGTGGT	7	+	3087	3795	Active	Active	9	7
ENSDARG00000007523	ENSDART00000008700	4	17	TCCTTCACACACCCTGGAGATGGG	6	+	3231	3795	Active	Active	4	9
ENSDARG00000007523	ENSDART00000008700	4	17	TACTTCTGCTGCTGGTGGTGGTGGT	7	+	3084	3795	Active	Active	9	7
ENSDARG00000007523	ENSDART00000008700	4	17	ACCCACAGAAGAAAAAGGTGTGTTT	7	+	3395	3795	Inactive	Inactive	4	9
ENSDARG00000007523	ENSDART00000008700	4	17	TACGGCTCCACAGGAGTCTAGTAA	6	+	2967	3795	Active	Inactive	9	3
ENSDARG00000007523	ENSDART00000008700	4	17	TACTTCTGCTGCTGGTGGTGGTG	5	+	3084	3795	Active	Active	9	6
ENSDARG00000007523	ENSDART00000008700	4	18	TTCCACAGCACCACCAGTAGACGTG	7	+	3489	3795	Active	Active	2	9
ENSDARG00000007523	ENSDART00000008700	4	18	CACAGCACCACCAGTAGACGTGTTC	7	+	3492	3795	Active	Active	7	0
ENSDARG00000007523	ENSDART00000066903	4	2	CTCACCAGATTTACAGCAGCAGCT	6	+	131	1149	Active	Active	1	9
ENSDARG00000007523	ENSDART00000066903	4	3	GGCTTCACCCACGACGATGGCTAC	6	+	406	1149	Active	Active	9	5
ENSDARG00000007523	ENSDART00000066903	4	3	GACCCCCACCCACCCCGCCGGCGTC	7	+	212	1149	Active	Active	7	8
ENSDARG00000007523	ENSDART00000066903	4	3	GACATCACACGCTGCATCTGTGGCT	7	+	385	1149	Inactive	Inactive	3	2
ENSDARG00000007523	ENSDART00000066903	4	3	CGCTCAGCACCTCGGAGGACGGC	5	+	350	1149	Active	Active	6	9
ENSDARG00000007523	ENSDART00000066903	4	3	CCCCCACCCACCCCGCCGGCGTC	5	+	214	1149	Active	Active	9	8
ENSDARG00000007523	ENSDART00000066903	4	3	ACCCCCACCCACCCCGCCGGCGTC	6	+	213	1149	Active	Active	8	8
ENSDARG00000007523	ENSDART00000066903	4	3	ACATCACACGCTGCATCTGTGGCT	6	+	386	1149	Inactive	Inactive	1	2
ENSDARG00000007523	ENSDART00000066903	4	5	ACACTCACAACAGCACGTCTGGGTA	7	+	676	1149	Inactive	Active	6	3
ENSDARG00000007523	ENSDART00000066903	4	5	TGCTACAGAAAGCGGAGATGAGGTT	7	+	606	1149	Inactive	Active	1	9
ENSDARG00000007523	ENSDART00000066903	4	7	TCCTCCCTCTCTATGGGAGAATAA	6	+	840	1149	Active	Active	9	4
ENSDARG00000007523	ENSDART00000066903	4	8	GCATCCCTCAGATCGCAGGTGGC	5	+	1002	1149	Active	Active	9	9
ENSDARG00000007639	ENSDART00000022646	4	1	TCCTTCACCTCAGGGCTGCAGGA	5	-	13	2394	Active	Active	9	9
ENSDARG00000007639	ENSDART00000022646	4	2	GTATACTGCAGGGTCTTCTGGATAG	7	-	186	2394	Inactive	Inactive	2	7
ENSDARG00000007639	ENSDART00000022646	4	7	GAAGGCCACGCTTCTTTGCTGTT	5	-	832	2394	Inactive	Inactive	0	8
ENSDARG00000007639	ENSDART00000022646	4	7	GCCTCCATCTAAGGGTGGAGTCT	5	-	902	2394	Active	Active	9	6
ENSDARG00000007639	ENSDART00000022646	4	7	GGCATCTTCCCTGTGGTTTGTAA	5	-	856	2394	Active	Inactive	9	8
ENSDARG00000007639	ENSDART00000022646	4	9	TACTCAGGCCAGGAGGGGGTGAT	5	-	1101	2394	Active	Active	5	6
ENSDARG00000007639	ENSDART00000022646	4	10	GTTCAAGTCCAAAAAGCTGCTGTG	6	-	1789	2394	Active	Active	6	8
ENSDARG00000007639	ENSDART00000022646	4	10	GTCCAAAAAGCTGCTGTGCTGTG	5	-	1784	2394	Inactive	Inactive	9	1
ENSDARG00000007639	ENSDART00000022646	4	10	AAAAGCTGCTGTGCTGTGCAGCA	5	-	1779	2394	Active	Active	0	4
ENSDARG00000007639	ENSDART00000022646	4	10	GGCATCCCCATCCAGCTGTGCCGAG	7	-	1706	2394	Active	Active	9	2
ENSDARG00000007639	ENSDART00000022646	4	10	GCATCCCCATCCAGCTGTGCCGAG	6	-	1706	2394	Inactive	Active	3	2
ENSDARG00000007639	ENSDART00000022646	4	10	AAAGGCTGCTTGCCAGTCTGTAGAG	7	-	1356	2394	Active	Inactive	2	4
ENSDARG00000007639	ENSDART00000022646	4	12	GGCTCCAGCCGGCTCTGTGGGGGAA	7	-	2248	2394	Active	Active	9	7
ENSDARG00000007639	ENSDART00000022646	4	12	GTTCCATGCCGGCACTCTGTAGCA	6	-	2375	2394	Active	Inactive	8	1
ENSDARG00000007639	ENSDART00000022646	4	12	GGCTCCAGCCGGCTCTGTGGGGGA	6	-	2249	2394	Active	Active	9	2
ENSDARG00000007764	ENSDART00000002401	4	1	ACCTGCGGCTCTTAGCGGAGGCC	5	-	95	1179	Active	Active	9	9
ENSDARG00000007764	ENSDART00000002401	4	1	GACAGCCGCTCAAACTGATTGAGTC	7	-	65	1179	Active	Active	8	8
ENSDARG00000007764	ENSDART00000002401	4	2	TCCAAACACATAAAGGTTGGTGTT	6	-	163	1179	Active	Inactive	4	0
ENSDARG00000007764	ENSDART00000002401	4	2	TCCAAACACATAAAGGTTGGTGT	5	-	164	1179	Active	Inactive	4	2
ENSDARG00000007764	ENSDART00000002401	4	2	GTAATCCTCGTTTTCGGAGCCGCC	6	-	214	1179	Active	Active	8	9
ENSDARG00000007764	ENSDART00000002401	4	2	GGCCGCTCCGGGCCGGAGGAGCT	5	-	123	1179	Active	Active	9	9
ENSDARG00000007764	ENSDART00000002401	4	2	CTCCAAACACATAAAGGTTGGTGTT	7	-	163	1179	Inactive	Inactive	7	0
ENSDARG00000007764	ENSDART00000002401	4	2	CTCCAAACACATAAAGGTTGGTGT	6	-	164	1179	Inactive	Inactive	7	2
ENSDARG00000007764	ENSDART00000002401	4	2	AGATTCATCATAGTCGGGGTTGTA	6	-	190	1179	Active	Active	8	2
ENSDARG00000007764	ENSDART00000002401	4	2	AGATTCATCATAGTCGGGGTTGTAG	7	-	189	1179	Active	Inactive	8	3
ENSDARG00000007764	ENSDART00000002401	4	4	TCCTCAGGCAGGTCATCTGGAGGG	6	-	615	1179	Active	Active	9	7
ENSDARG00000007764	ENSDART00000002401	4	6	TACCTATTCTTTCATGAGGCTTTG	6	-	773	1179	Active	Active	9	8
ENSDARG00000007764	ENSDART00000002401	4	8	TTATGCCACTGGAACGTCTGCAGGT	7	-	902	1179	Inactive	Active	0	2
ENSDARG00000007764	ENSDART00000002401	4	9	GTTTACCACGCCGCCGTGGATGTA	6	-	994	1179	Active	Active	0	7
ENSDARG00000007764	ENSDART00000002401	4	9	GTCCGCTTATTCTCGTGGATGTT	5	-	1015	1179	Active	Active	8	6
ENSDARG00000007764	ENSDART00000067048	4	1	GACAGCCGCTCAAACTGATTGAGTC	7	-	65	519	Active	Active	8	8
ENSDARG00000007764	ENSDART00000067048	4	1	ACCTGCGGCTCTTAGCGGAGGCC	5	-	95	519	Active	Active	9	9
ENSDARG00000007764	ENSDART00000067048	4	3	TCCAAACACATAAAGGTTGGTGT	5	-	257	519	Active	Inactive	4	2
ENSDARG00000007764	ENSDART00000067048	4	3	GTAATCCTCGTTTTCGGAGCCGCC	6	-	307	519	Active	Active	8	9
ENSDARG00000007764	ENSDART00000067048	4	3	GGCCGCTCCGGGCCGGAGGAGCT	5	-	216	519	Active	Active	9	9
ENSDARG00000007764	ENSDART00000067048	4	3	TCCAAACACATAAAGGTTGGTGTT	6	-	256	519	Active	Inactive	4	0
ENSDARG00000007764	ENSDART00000067048	4	3	CTCCAAACACATAAAGGTTGGTGTT	7	-	256	519	Inactive	Inactive	7	0
ENSDARG00000007764	ENSDART00000067048	4	3	CTCCAAACACATAAAGGTTGGTGT	6	-	257	519	Inactive	Inactive	7	2
ENSDARG00000007764	ENSDART00000067048	4	3	AGATTCATCATAGTCGGGGTTGTAG	7	-	282	519	Active	Inactive	8	3
ENSDARG00000007764	ENSDART00000067048	4	3	AGATTCATCATAGTCGGGGTTGTA	6	-	283	519	Active	Active	8	2
ENSDARG00000008069	ENSDART00000004351	4	1	GCCCACACCGACTCGGTGGTGTTG	6	-	96	2085	Active	Inactive	6	4
ENSDARG00000008069	ENSDART00000004351	4	1	CACACCGACTCGGTGGTGTTGCA	5	-	94	2085	Active	Active	7	5
ENSDARG00000008069	ENSDART00000004351	4	1	GCCCACACCGACTCGGTGGTGTT	5	-	97	2085	Active	Active	6	1
ENSDARG00000008069	ENSDART00000004351	4	1	TGCCCACACCGACTCGGTGGTGTT	6	-	97	2085	Active	Active	9	1
ENSDARG00000008069	ENSDART00000004351	4	1	TGCCCACACCGACTCGGTGGTGTTG	7	-	96	2085	Active	Inactive	9	4
ENSDARG00000008069	ENSDART00000004351	4	2	GTTGCCTTCAAGCTCTGTCGTCGAA	7	-	650	2085	Active	Active	9	2
ENSDARG00000008069	ENSDART00000004351	4	2	GTAGTCATCACACAAGTAGCAGTA	6	-	232	2085	Active	Active	7	8
ENSDARG00000008069	ENSDART00000004351	4	2	TCCTGCGCATCCTGCTGTGCATAA	6	-	1281	2085	Active	Inactive	5	9
ENSDARG00000008069	ENSDART00000004351	4	2	TACGGCCACTACGTGTGGTGACTTC	7	-	331	2085	Active	Inactive	7	1
ENSDARG00000008069	ENSDART00000004351	4	2	CTCCTCTTCCTCCTGTTGCCGTT	5	-	533	2085	Active	Active	9	2
ENSDARG00000008069	ENSDART00000004351	4	2	AACTGCAGCTCCTGCGTGCTAGGTG	7	-	392	2085	Active	Active	5	2
ENSDARG00000008069	ENSDART00000004351	4	2	CAACTCTTCCTTGAGCTGCCGTT	5	-	596	2085	Active	Active	9	6
ENSDARG00000008069	ENSDART00000004351	4	2	AGCTGCCACACAGAATGCAGCATTG	7	-	1238	2085	Active	Active	9	6
ENSDARG00000008069	ENSDART00000004351	4	3	GCATCCTTACTGTTGCTGTGGTA	5	-	1534	2085	Active	Active	5	1
ENSDARG00000008069	ENSDART00000004351	4	3	TTCCAATGCCTCAGTCTCTGTAAAC	7	-	1596	2085	Active	Inactive	5	8
ENSDARG00000008069	ENSDART00000004351	4	3	TGCAGCATCCTTACTGTTGCTGTG	6	-	1537	2085	Active	Active	9	6
ENSDARG00000008069	ENSDART00000004351	4	3	CAAGCCACAAGGAACTTGTGCAGCA	7	-	1554	2085	Inactive	Active	8	4
ENSDARG00000008069	ENSDART00000004351	4	5	GACAGCAGAAAGTTGGTAGAGGAA	6	-	1876	2085	Inactive	Active	3	9
ENSDARG00000008069	ENSDART00000100645	4	1	TGCCCACACCGACTCGGTGGTGTTG	7	-	96	2028	Active	Inactive	9	4
ENSDARG00000008069	ENSDART00000100645	4	1	GCCCACACCGACTCGGTGGTGTTG	6	-	96	2028	Active	Inactive	6	4
ENSDARG00000008069	ENSDART00000100645	4	1	CACACCGACTCGGTGGTGTTGCA	5	-	94	2028	Active	Active	7	5
ENSDARG00000008069	ENSDART00000100645	4	1	GCCCACACCGACTCGGTGGTGTT	5	-	97	2028	Active	Active	6	1
ENSDARG00000008069	ENSDART00000100645	4	1	TGCCCACACCGACTCGGTGGTGTT	6	-	97	2028	Active	Active	9	1
ENSDARG00000008069	ENSDART00000100645	4	2	GTAGTCATCACACAAGTAGCAGTA	6	-	232	2028	Active	Active	7	8
ENSDARG00000008069	ENSDART00000100645	4	2	TACGGCCACTACGTGTGGTGACTTC	7	-	331	2028	Active	Inactive	7	1
ENSDARG00000008069	ENSDART00000100645	4	2	GTTGCCTTCAAGCTCTGTCGTCGAA	7	-	650	2028	Active	Active	9	2
ENSDARG00000008069	ENSDART00000100645	4	2	CTCCTCTTCCTCCTGTTGCCGTT	5	-	533	2028	Active	Active	9	2
ENSDARG00000008069	ENSDART00000100645	4	2	CAACTCTTCCTTGAGCTGCCGTT	5	-	596	2028	Active	Active	9	6
ENSDARG00000008069	ENSDART00000100645	4	2	AACTGCAGCTCCTGCGTGCTAGGTG	7	-	392	2028	Active	Active	5	2
ENSDARG00000008069	ENSDART00000100645	4	3	AGCTGCCACACAGAATGCAGCATTG	7	-	1208	2028	Active	Active	9	6
ENSDARG00000008069	ENSDART00000100645	4	3	TCCTGCGCATCCTGCTGTGCATAA	6	-	1251	2028	Active	Inactive	5	9
ENSDARG00000008069	ENSDART00000100645	4	4	TTCCAATGCCTCAGTCTCTGTAAAC	7	-	1566	2028	Active	Inactive	5	8
ENSDARG00000008069	ENSDART00000100645	4	4	TGCAGCATCCTTACTGTTGCTGTG	6	-	1507	2028	Active	Active	9	6
ENSDARG00000008069	ENSDART00000100645	4	4	GCATCCTTACTGTTGCTGTGGTA	5	-	1504	2028	Active	Active	5	1
ENSDARG00000008069	ENSDART00000100645	4	4	CAAGCCACAAGGAACTTGTGCAGCA	7	-	1524	2028	Inactive	Active	8	4
ENSDARG00000008069	ENSDART00000100645	4	6	GACAGCAGAAAGTTGGTAGAGGAA	6	-	1846	2028	Inactive	Active	3	9
ENSDARG00000008235	ENSDART00000021953	4	5	CTCGCCCGCTTACAGGTGTTTGT	5	+	364	2433	Active	Inactive	9	7
ENSDARG00000008235	ENSDART00000021953	4	6	GGCAGCTGCAAGGGGGCAGCAGGG	6	+	440	2433	Active	Active	9	9
ENSDARG00000008235	ENSDART00000021953	4	6	GCAAAAGACTGCAGGGGCAGCTGCA	7	+	425	2433	Inactive	Active	6	9
ENSDARG00000008235	ENSDART00000021953	4	6	AGCAAAAGACTGCAGGGGCAGCT	5	+	424	2433	Inactive	Active	6	9
ENSDARG00000008235	ENSDART00000021953	4	12	CACGCCAAACCAGATTATGAGTG	5	+	1246	2433	Inactive	Active	2	0
ENSDARG00000008235	ENSDART00000021953	4	12	GCCAAACCAGATTATGAGTGAGTA	6	+	1249	2433	Inactive	Active	3	9
ENSDARG00000008235	ENSDART00000021953	4	12	CGCCAAACCAGATTATGAGTGAGTA	7	+	1248	2433	Active	Active	7	9
ENSDARG00000008235	ENSDART00000021953	4	13	CTCTTCAGCCATATGAAGCAGCT	5	+	1289	2433	Active	Active	9	9
ENSDARG00000008235	ENSDART00000021953	4	14	TCCGGCCTCACGATTGCAGTGGCC	6	+	1453	2433	Active	Active	9	9
ENSDARG00000008235	ENSDART00000021953	4	14	TTCTGCGTCAAGTCGGAGCAGTT	5	+	1504	2433	Active	Active	9	7
ENSDARG00000008235	ENSDART00000021953	4	14	GAACGCCGCCAAGACGGTGCAGCT	6	+	1479	2433	Active	Active	3	8
ENSDARG00000008235	ENSDART00000021953	4	14	CTCTTCTGCGTCAAGTCGGAGCA	5	+	1501	2433	Active	Active	9	9
ENSDARG00000008235	ENSDART00000021953	4	14	AACGCCGCCAAGACGGTGCAGCT	5	+	1480	2433	Active	Active	6	8
ENSDARG00000008235	ENSDART00000021953	4	17	TTACTATGCATCAGGAGGATTTC	5	+	1778	2433	Active	Active	4	7
ENSDARG00000008235	ENSDART00000021953	4	18	TGCGTCCACTCGGAGAGGGTGGGAA	7	+	1991	2433	Active	Active	9	7
ENSDARG00000008235	ENSDART00000021953	4	18	TGCGTCCACTCGGAGAGGGTGGG	5	+	1991	2433	Active	Active	9	9
ENSDARG00000008235	ENSDART00000021953	4	18	TCCTGCGTCCACTCGGAGAGGGT	5	+	1988	2433	Active	Active	9	9
ENSDARG00000008235	ENSDART00000021953	4	18	TACTTCCGCCCGCTGCAGTGTCT	5	+	1894	2433	Active	Active	9	3
ENSDARG00000008235	ENSDART00000021953	4	18	GACTACTTCCGCCCGCTGCAGTG	5	+	1891	2433	Active	Active	8	8
ENSDARG00000008398	ENSDART00000016938	4	2	CTCGTCCTCATTCAGACTGGGGA	5	-	101	6588	Active	Active	9	9
ENSDARG00000008398	ENSDART00000016938	4	2	GCCAACGACGGACTGGAATAGTTG	6	-	72	6588	Active	Active	5	9
ENSDARG00000008398	ENSDART00000016938	4	5	ACCACCATCCCCTTTAGTGGCCTGC	7	-	678	6588	Active	Active	9	6
ENSDARG00000008398	ENSDART00000016938	4	9	AGCTGCTGCTTCTCACGGAGCTTCT	7	-	1313	6588	Active	Active	9	6
ENSDARG00000008398	ENSDART00000016938	4	11	GTACTAACCTGAATTTGGATTTGGA	7	-	1540	6588	Inactive	Active	3	7
ENSDARG00000008398	ENSDART00000016938	4	12	ATCACCAGCCAGTAGAAGACGTT	5	-	1618	6588	Active	Active	4	9
ENSDARG00000008398	ENSDART00000016938	4	12	AAAATCACCAGCCAGTAGAAGAC	5	-	1621	6588	Inactive	Active	6	9
ENSDARG00000008398	ENSDART00000016938	4	12	AGCCACTCCGGCTGCTGGTGATGCT	7	-	1679	6588	Active	Active	8	8
ENSDARG00000008398	ENSDART00000016938	4	13	AGAGCCAGCAGCACCTTATTGGCT	6	-	1722	6588	Active	Inactive	4	3
ENSDARG00000008398	ENSDART00000016938	4	15	GTTTCCACAGATGAAGAGGATGAT	6	-	2242	6588	Inactive	Active	6	9
ENSDARG00000008398	ENSDART00000016938	4	15	TTCCACAGATGAAGAGGATGATGAA	7	-	2239	6588	Inactive	Active	6	9
ENSDARG00000008398	ENSDART00000016938	4	16	CTCTTCCTCTTTCTGCGCTGATGTT	7	-	2328	6588	Active	Active	9	5
ENSDARG00000008398	ENSDART00000016938	4	16	CTCCTCTTCCTCTTTCTGCGCTGAT	7	-	2331	6588	Active	Inactive	9	4
ENSDARG00000008398	ENSDART00000016938	4	17	CTCTCCATCTGAAGTGATGGATTT	6	-	2461	6588	Active	Inactive	9	0
ENSDARG00000008398	ENSDART00000016938	4	17	TTCATCCTCTAGGGGTGGTTTCT	5	-	2414	6588	Active	Inactive	9	3
ENSDARG00000008398	ENSDART00000016938	4	17	GTTGGCGTCTCTCCATCTGAAGTG	6	-	2469	6588	Active	Active	9	3
ENSDARG00000008398	ENSDART00000016938	4	24	TGCAGCAAAGAGGTGACGATGAC	5	-	3142	6588	Active	Active	1	9
ENSDARG00000008398	ENSDART00000016938	4	24	AACTGCAGCAAAGAGGTGACGAT	5	-	3145	6588	Active	Active	5	7
ENSDARG00000008398	ENSDART00000016938	4	25	GCACTCAGCCTGCGTCTGTTTAG	5	-	3230	6588	Active	Inactive	6	9
ENSDARG00000008398	ENSDART00000016938	4	25	GCCTGCGTCTGTTTAGAAGTGTCT	6	-	3222	6588	Active	Active	9	8
ENSDARG00000008398	ENSDART00000016938	4	27	GGCCCAACATCCTCTGCATGGGAG	6	-	3423	6588	Active	Active	1	9
ENSDARG00000008398	ENSDART00000016938	4	27	AACATCCTCTGCATGGGAGTCGAT	6	-	3418	6588	Active	Active	9	5
ENSDARG00000008398	ENSDART00000016938	4	27	ATCCTCTGCATGGGAGTCGATGGC	6	-	3415	6588	Active	Active	9	9
ENSDARG00000008398	ENSDART00000016938	4	28	GTTCACCACGTACCAGACTTTGTA	6	-	3673	6588	Active	Active	1	5
ENSDARG00000008398	ENSDART00000016938	4	32	TACCACAGAGGAGGGGGGAGAGGAG	7	-	4056	6588	Inactive	Active	7	9
ENSDARG00000008398	ENSDART00000016938	4	33	GTTATCCTCAGTGTTTTGGAGGC	5	-	4091	6588	Active	Active	9	0
ENSDARG00000008398	ENSDART00000016938	4	36	AAAAGCTAACAAAGTAGAAGATGGC	7	-	4498	6588	Inactive	Active	9	9
ENSDARG00000008398	ENSDART00000016938	4	36	GACCCCTTCTCACAAGGGCGGTTTG	7	-	4433	6588	Active	Active	9	0
ENSDARG00000008398	ENSDART00000016938	4	37	GAACTCATCTAGATGATGCGGTC	5	-	4613	6588	Active	Active	6	9
ENSDARG00000008398	ENSDART00000016938	4	38	TCCAAATCCAAGAGGTGGCTGAA	5	-	4715	6588	Active	Active	7	7
ENSDARG00000008398	ENSDART00000016938	4	38	TTCCAAATCCAAGAGGTGGCTGAA	6	-	4715	6588	Active	Active	5	7
ENSDARG00000008398	ENSDART00000016938	4	39	CACACCTTCGGTTTTGATGCGTAG	6	-	4852	6588	Active	Active	9	8
ENSDARG00000008398	ENSDART00000016938	4	39	TTACACACCTTCGGTTTTGATGCG	6	-	4855	6588	Inactive	Active	7	6
ENSDARG00000008398	ENSDART00000016938	4	43	GAAAGCACCATGTGGGTCGTGGCA	6	-	5543	6588	Inactive	Active	5	7
ENSDARG00000008398	ENSDART00000016938	4	43	ACCAGCTTCTGATGAGAGGGAGAT	6	-	5367	6588	Active	Active	9	9
ENSDARG00000008398	ENSDART00000016938	4	47	ACAGACGGCATGCTGCTGTTGAGCT	7	-	6083	6588	Inactive	Inactive	1	2
ENSDARG00000008398	ENSDART00000016938	4	47	TGCGCCCTCCCGCTGTGGTTGCC	5	-	6139	6588	Active	Active	9	7
ENSDARG00000008398	ENSDART00000016938	4	47	ACAGACGGCATGCTGCTGTTGAG	5	-	6085	6588	Inactive	Active	1	5
ENSDARG00000008398	ENSDART00000016938	4	47	TACCGCCTCCACGAGGCTGCCGGC	6	-	6229	6588	Active	Active	9	9
ENSDARG00000008398	ENSDART00000016938	4	47	ACCGCCTCCACGAGGCTGCCGGC	5	-	6229	6588	Active	Active	9	9
ENSDARG00000008398	ENSDART00000016938	4	47	CCCTGCCACGGCCAGAGCCTTTGAG	7	-	5907	6588	Active	Active	9	4
ENSDARG00000008398	ENSDART00000016938	4	47	CCCTCCCGCTGTGGTTGCCGTTGCT	7	-	6133	6588	Active	Active	9	7
ENSDARG00000008398	ENSDART00000016938	4	47	GTTCACAGACGGCATGCTGCTGTT	6	-	6088	6588	Inactive	Active	8	4
ENSDARG00000008398	ENSDART00000016938	4	47	CGCTGCGCCCTCCCGCTGTGGTTGC	7	-	6140	6588	Active	Inactive	9	7
ENSDARG00000008398	ENSDART00000016938	4	47	CGCTGCGCCCTCCCGCTGTGGTT	5	-	6142	6588	Active	Inactive	9	1
ENSDARG00000008398	ENSDART00000016938	4	47	CGCCTCCACGAGGCTGCCGGCGCT	6	-	6226	6588	Active	Active	9	9
ENSDARG00000008398	ENSDART00000016938	4	48	CTCATCCTCCATCAGAGGGCTGT	5	-	6551	6588	Active	Active	9	9
ENSDARG00000008398	ENSDART00000016938	4	48	CCCATCAGAGCCTGTGGCGGGAGAA	7	-	6480	6588	Active	Active	7	8
ENSDARG00000008398	ENSDART00000016938	4	48	TGCCCCATCAGAGCCTGTGGCGGGA	7	-	6483	6588	Active	Active	9	9
ENSDARG00000008398	ENSDART00000016938	4	48	TGCCCCATCAGAGCCTGTGGCGGG	6	-	6484	6588	Active	Active	9	6
ENSDARG00000008398	ENSDART00000016938	4	48	TCCTCATCCTCCATCAGAGGGCTGT	7	-	6551	6588	Active	Active	9	9
ENSDARG00000008398	ENSDART00000028856	4	2	CTCGTCCTCATTCAGACTGGGGA	5	-	101	6504	Active	Active	9	9
ENSDARG00000008398	ENSDART00000028856	4	2	GCCAACGACGGACTGGAATAGTTG	6	-	72	6504	Active	Active	5	9
ENSDARG00000008398	ENSDART00000028856	4	5	ACCACCATCCCCTTTAGTGGCCTGC	7	-	678	6504	Active	Active	9	6
ENSDARG00000008398	ENSDART00000028856	4	9	AGCTGCTGCTTCTCACGGAGCTTCT	7	-	1313	6504	Active	Active	9	6
ENSDARG00000008398	ENSDART00000028856	4	11	GTACTAACCTGAATTTGGATTTGGA	7	-	1540	6504	Inactive	Active	3	7
ENSDARG00000008398	ENSDART00000028856	4	12	ATCACCAGCCAGTAGAAGACGTT	5	-	1618	6504	Active	Active	4	9
ENSDARG00000008398	ENSDART00000028856	4	12	AAAATCACCAGCCAGTAGAAGAC	5	-	1621	6504	Inactive	Active	6	9
ENSDARG00000008398	ENSDART00000028856	4	12	AGCCACTCCGGCTGCTGGTGATGCT	7	-	1679	6504	Active	Active	8	8
ENSDARG00000008398	ENSDART00000028856	4	13	AGAGCCAGCAGCACCTTATTGGCT	6	-	1722	6504	Active	Inactive	4	3
ENSDARG00000008398	ENSDART00000028856	4	15	GTTTCCACAGATGAAGAGGATGAT	6	-	2242	6504	Inactive	Active	6	9
ENSDARG00000008398	ENSDART00000028856	4	15	TTCCACAGATGAAGAGGATGATGAA	7	-	2239	6504	Inactive	Active	6	9
ENSDARG00000008398	ENSDART00000028856	4	16	CTCCTCTTCCTCTTTCTGCGCTGAT	7	-	2331	6504	Active	Inactive	9	4
ENSDARG00000008398	ENSDART00000028856	4	16	CTCTTCCTCTTTCTGCGCTGATGTT	7	-	2328	6504	Active	Active	9	5
ENSDARG00000008398	ENSDART00000028856	4	17	TTCATCCTCTAGGGGTGGTTTCT	5	-	2414	6504	Active	Inactive	9	3
ENSDARG00000008398	ENSDART00000028856	4	17	CTCTCCATCTGAAGTGATGGATTT	6	-	2461	6504	Active	Inactive	9	0
ENSDARG00000008398	ENSDART00000028856	4	17	GTTGGCGTCTCTCCATCTGAAGTG	6	-	2469	6504	Active	Active	9	3
ENSDARG00000008398	ENSDART00000028856	4	24	TGCAGCAAAGAGGTGACGATGAC	5	-	3142	6504	Active	Active	1	9
ENSDARG00000008398	ENSDART00000028856	4	24	AACTGCAGCAAAGAGGTGACGAT	5	-	3145	6504	Active	Active	5	7
ENSDARG00000008398	ENSDART00000028856	4	25	GCACTCAGCCTGCGTCTGTTTAG	5	-	3230	6504	Active	Inactive	6	9
ENSDARG00000008398	ENSDART00000028856	4	25	GCCTGCGTCTGTTTAGAAGTGTCT	6	-	3222	6504	Active	Active	9	8
ENSDARG00000008398	ENSDART00000028856	4	27	GGCCCAACATCCTCTGCATGGGAG	6	-	3423	6504	Active	Active	1	9
ENSDARG00000008398	ENSDART00000028856	4	27	ATCCTCTGCATGGGAGTCGATGGC	6	-	3415	6504	Active	Active	9	9
ENSDARG00000008398	ENSDART00000028856	4	27	AACATCCTCTGCATGGGAGTCGAT	6	-	3418	6504	Active	Active	9	5
ENSDARG00000008398	ENSDART00000028856	4	28	GTTCACCACGTACCAGACTTTGTA	6	-	3673	6504	Active	Active	1	5
ENSDARG00000008398	ENSDART00000028856	4	31	TACCACAGAGGAGGGGGGAGAGGAG	7	-	3972	6504	Inactive	Active	7	9
ENSDARG00000008398	ENSDART00000028856	4	32	GTTATCCTCAGTGTTTTGGAGGC	5	-	4007	6504	Active	Active	9	0
ENSDARG00000008398	ENSDART00000028856	4	35	AAAAGCTAACAAAGTAGAAGATGGC	7	-	4414	6504	Inactive	Active	9	9
ENSDARG00000008398	ENSDART00000028856	4	35	GACCCCTTCTCACAAGGGCGGTTTG	7	-	4349	6504	Active	Active	9	0
ENSDARG00000008398	ENSDART00000028856	4	36	GAACTCATCTAGATGATGCGGTC	5	-	4529	6504	Active	Active	6	9
ENSDARG00000008398	ENSDART00000028856	4	37	TCCAAATCCAAGAGGTGGCTGAA	5	-	4631	6504	Active	Active	7	7
ENSDARG00000008398	ENSDART00000028856	4	37	TTCCAAATCCAAGAGGTGGCTGAA	6	-	4631	6504	Active	Active	5	7
ENSDARG00000008398	ENSDART00000028856	4	38	CACACCTTCGGTTTTGATGCGTAG	6	-	4768	6504	Active	Active	9	8
ENSDARG00000008398	ENSDART00000028856	4	38	TTACACACCTTCGGTTTTGATGCG	6	-	4771	6504	Inactive	Active	7	6
ENSDARG00000008398	ENSDART00000028856	4	42	GAAAGCACCATGTGGGTCGTGGCA	6	-	5459	6504	Inactive	Active	5	7
ENSDARG00000008398	ENSDART00000028856	4	42	ACCAGCTTCTGATGAGAGGGAGAT	6	-	5283	6504	Active	Active	9	9
ENSDARG00000008398	ENSDART00000028856	4	46	TACCGCCTCCACGAGGCTGCCGGC	6	-	6145	6504	Active	Active	9	9
ENSDARG00000008398	ENSDART00000028856	4	46	ACAGACGGCATGCTGCTGTTGAG	5	-	6001	6504	Inactive	Active	1	5
ENSDARG00000008398	ENSDART00000028856	4	46	TGCGCCCTCCCGCTGTGGTTGCC	5	-	6055	6504	Active	Active	9	7
ENSDARG00000008398	ENSDART00000028856	4	46	GTTCACAGACGGCATGCTGCTGTT	6	-	6004	6504	Inactive	Active	8	4
ENSDARG00000008398	ENSDART00000028856	4	46	ACAGACGGCATGCTGCTGTTGAGCT	7	-	5999	6504	Inactive	Inactive	1	2
ENSDARG00000008398	ENSDART00000028856	4	46	CGCTGCGCCCTCCCGCTGTGGTTGC	7	-	6056	6504	Active	Inactive	9	7
ENSDARG00000008398	ENSDART00000028856	4	46	CGCTGCGCCCTCCCGCTGTGGTT	5	-	6058	6504	Active	Inactive	9	1
ENSDARG00000008398	ENSDART00000028856	4	46	ACCGCCTCCACGAGGCTGCCGGC	5	-	6145	6504	Active	Active	9	9
ENSDARG00000008398	ENSDART00000028856	4	46	CGCCTCCACGAGGCTGCCGGCGCT	6	-	6142	6504	Active	Active	9	9
ENSDARG00000008398	ENSDART00000028856	4	46	CCCTCCCGCTGTGGTTGCCGTTGCT	7	-	6049	6504	Active	Active	9	7
ENSDARG00000008398	ENSDART00000028856	4	46	CCCTGCCACGGCCAGAGCCTTTGAG	7	-	5823	6504	Active	Active	9	4
ENSDARG00000008398	ENSDART00000028856	4	47	CCCATCAGAGCCTGTGGCGGGAGAA	7	-	6396	6504	Active	Active	7	8
ENSDARG00000008398	ENSDART00000028856	4	47	TGCCCCATCAGAGCCTGTGGCGGGA	7	-	6399	6504	Active	Active	9	9
ENSDARG00000008398	ENSDART00000028856	4	47	TGCCCCATCAGAGCCTGTGGCGGG	6	-	6400	6504	Active	Active	9	6
ENSDARG00000008398	ENSDART00000028856	4	47	TCCTCATCCTCCATCAGAGGGCTGT	7	-	6467	6504	Active	Active	9	9
ENSDARG00000008398	ENSDART00000028856	4	47	CTCATCCTCCATCAGAGGGCTGT	5	-	6467	6504	Active	Active	9	9
ENSDARG00000008398	ENSDART00000100114	4	1	ATCCTCTGCATGGGAGTCGATGGC	6	-	22	2352	Active	Active	9	9
ENSDARG00000008398	ENSDART00000100114	4	1	AACATCCTCTGCATGGGAGTCGAT	6	-	25	2352	Active	Active	9	5
ENSDARG00000008398	ENSDART00000100114	4	1	GGCCCAACATCCTCTGCATGGGAG	6	-	30	2352	Active	Active	1	9
ENSDARG00000008398	ENSDART00000100114	4	2	GTTCACCACGTACCAGACTTTGTA	6	-	280	2352	Active	Active	1	5
ENSDARG00000008398	ENSDART00000100114	4	6	GTTATCCTCAGTGTTTTGGAGGC	5	-	641	2352	Active	Active	9	0
ENSDARG00000008398	ENSDART00000100114	4	9	GACCCCTTCTCACAAGGGCGGTTTG	7	-	983	2352	Active	Active	9	0
ENSDARG00000008398	ENSDART00000100114	4	9	AAAAGCTAACAAAGTAGAAGATGGC	7	-	1048	2352	Inactive	Active	9	9
ENSDARG00000008398	ENSDART00000100114	4	10	GAACTCATCTAGATGATGCGGTC	5	-	1163	2352	Active	Active	6	9
ENSDARG00000008398	ENSDART00000100114	4	11	TCCAAATCCAAGAGGTGGCTGAA	5	-	1265	2352	Active	Active	7	7
ENSDARG00000008398	ENSDART00000100114	4	13	CACACCTTCGGTTTTGATGCGTAG	6	-	1396	2352	Active	Active	9	8
ENSDARG00000008398	ENSDART00000100114	4	13	TTACACACCTTCGGTTTTGATGCG	6	-	1399	2352	Inactive	Active	7	6
ENSDARG00000008398	ENSDART00000100114	4	20	TACCGCCTCCACGAGGCTGCCGGC	6	-	2119	2352	Active	Active	9	9
ENSDARG00000008398	ENSDART00000100114	4	20	GTTCACAGACGGCATGCTGCTGTT	6	-	1978	2352	Inactive	Active	8	4
ENSDARG00000008398	ENSDART00000100114	4	20	TGCGCCCTCCCGCTGTGGTTGCC	5	-	2029	2352	Active	Active	9	7
ENSDARG00000008398	ENSDART00000100114	4	20	CGCTGCGCCCTCCCGCTGTGGTTGC	7	-	2030	2352	Active	Inactive	9	7
ENSDARG00000008398	ENSDART00000100114	4	20	CGCTGCGCCCTCCCGCTGTGGTT	5	-	2032	2352	Active	Inactive	9	1
ENSDARG00000008398	ENSDART00000100114	4	20	CGCCTCCACGAGGCTGCCGGCGCT	6	-	2116	2352	Active	Active	9	9
ENSDARG00000008398	ENSDART00000100114	4	20	CCCTCCCGCTGTGGTTGCCGTTGCT	7	-	2023	2352	Active	Active	9	7
ENSDARG00000008398	ENSDART00000100114	4	20	ACCGCCTCCACGAGGCTGCCGGC	5	-	2119	2352	Active	Active	9	9
ENSDARG00000008398	ENSDART00000100114	4	20	ACAGACGGCATGCTGCTGTTGAGCT	7	-	1973	2352	Inactive	Inactive	1	2
ENSDARG00000008398	ENSDART00000100114	4	20	ACAGACGGCATGCTGCTGTTGAG	5	-	1975	2352	Inactive	Active	1	5
ENSDARG00000008398	ENSDART00000100116	4	2	ACCACCATCCCCTTTAGTGGCCTGC	7	-	171	5715	Active	Active	9	6
ENSDARG00000008398	ENSDART00000100116	4	6	AGCTGCTGCTTCTCACGGAGCTTCT	7	-	794	5715	Active	Active	9	6
ENSDARG00000008398	ENSDART00000100116	4	10	GTACTAACCTGAATTTGGATTTGGA	7	-	1093	5715	Inactive	Active	3	7
ENSDARG00000008398	ENSDART00000100116	4	11	AAAATCACCAGCCAGTAGAAGAC	5	-	1174	5715	Inactive	Active	6	9
ENSDARG00000008398	ENSDART00000100116	4	11	ATCACCAGCCAGTAGAAGACGTT	5	-	1171	5715	Active	Active	4	9
ENSDARG00000008398	ENSDART00000100116	4	11	AGCCACTCCGGCTGCTGGTGATGCT	7	-	1232	5715	Active	Active	8	8
ENSDARG00000008398	ENSDART00000100116	4	12	AGAGCCAGCAGCACCTTATTGGCT	6	-	1275	5715	Active	Inactive	4	3
ENSDARG00000008398	ENSDART00000100116	4	14	GTTTCCACAGATGAAGAGGATGAT	6	-	1795	5715	Inactive	Active	6	9
ENSDARG00000008398	ENSDART00000100116	4	14	TTCCACAGATGAAGAGGATGATGAA	7	-	1792	5715	Inactive	Active	6	9
ENSDARG00000008398	ENSDART00000100116	4	15	CTCTTCCTCTTTCTGCGCTGATGTT	7	-	1881	5715	Active	Active	9	5
ENSDARG00000008398	ENSDART00000100116	4	15	CTCCTCTTCCTCTTTCTGCGCTGAT	7	-	1884	5715	Active	Inactive	9	4
ENSDARG00000008398	ENSDART00000100116	4	22	AACTGCAGCAAAGAGGTGACGAT	5	-	2530	5715	Active	Active	5	7
ENSDARG00000008398	ENSDART00000100116	4	22	TGCAGCAAAGAGGTGACGATGAC	5	-	2527	5715	Active	Active	1	9
ENSDARG00000008398	ENSDART00000100116	4	23	GCCTGCGTCTGTTTAGAAGTGTCT	6	-	2607	5715	Active	Active	9	8
ENSDARG00000008398	ENSDART00000100116	4	23	GCACTCAGCCTGCGTCTGTTTAG	5	-	2615	5715	Active	Inactive	6	9
ENSDARG00000008398	ENSDART00000100116	4	25	GGCCCAACATCCTCTGCATGGGAG	6	-	2808	5715	Active	Active	1	9
ENSDARG00000008398	ENSDART00000100116	4	25	AACATCCTCTGCATGGGAGTCGAT	6	-	2803	5715	Active	Active	9	5
ENSDARG00000008398	ENSDART00000100116	4	25	ATCCTCTGCATGGGAGTCGATGGC	6	-	2800	5715	Active	Active	9	9
ENSDARG00000008398	ENSDART00000100116	4	26	GTTCACCACGTACCAGACTTTGTA	6	-	3058	5715	Active	Active	1	5
ENSDARG00000008398	ENSDART00000100116	4	29	GTTATCCTCAGTGTTTTGGAGGC	5	-	3335	5715	Active	Active	9	0
ENSDARG00000008398	ENSDART00000100116	4	32	AAAAGCTAACAAAGTAGAAGATGGC	7	-	3742	5715	Inactive	Active	9	9
ENSDARG00000008398	ENSDART00000100116	4	32	GACCCCTTCTCACAAGGGCGGTTTG	7	-	3677	5715	Active	Active	9	0
ENSDARG00000008398	ENSDART00000100116	4	33	GAACTCATCTAGATGATGCGGTC	5	-	3857	5715	Active	Active	6	9
ENSDARG00000008398	ENSDART00000100116	4	34	TCCAAATCCAAGAGGTGGCTGAA	5	-	3959	5715	Active	Active	7	7
ENSDARG00000008398	ENSDART00000100116	4	36	CACACCTTCGGTTTTGATGCGTAG	6	-	4090	5715	Active	Active	9	8
ENSDARG00000008398	ENSDART00000100116	4	36	TTACACACCTTCGGTTTTGATGCG	6	-	4093	5715	Inactive	Active	7	6
ENSDARG00000008398	ENSDART00000100116	4	41	GAAAGCACCATGTGGGTCGTGGCA	6	-	4763	5715	Inactive	Active	5	7
ENSDARG00000008398	ENSDART00000100116	4	41	ACCAGCTTCTGATGAGAGGGAGAT	6	-	4587	5715	Active	Active	9	9
ENSDARG00000008398	ENSDART00000100116	4	45	ACAGACGGCATGCTGCTGTTGAG	5	-	5338	5715	Inactive	Active	1	5
ENSDARG00000008398	ENSDART00000100116	4	45	ACAGACGGCATGCTGCTGTTGAGCT	7	-	5336	5715	Inactive	Inactive	1	2
ENSDARG00000008398	ENSDART00000100116	4	45	TGCGCCCTCCCGCTGTGGTTGCC	5	-	5392	5715	Active	Active	9	7
ENSDARG00000008398	ENSDART00000100116	4	45	ACCGCCTCCACGAGGCTGCCGGC	5	-	5482	5715	Active	Active	9	9
ENSDARG00000008398	ENSDART00000100116	4	45	CCCTCCCGCTGTGGTTGCCGTTGCT	7	-	5386	5715	Active	Active	9	7
ENSDARG00000008398	ENSDART00000100116	4	45	TACCGCCTCCACGAGGCTGCCGGC	6	-	5482	5715	Active	Active	9	9
ENSDARG00000008398	ENSDART00000100116	4	45	CCCTGCCACGGCCAGAGCCTTTGAG	7	-	5160	5715	Active	Active	9	4
ENSDARG00000008398	ENSDART00000100116	4	45	CGCCTCCACGAGGCTGCCGGCGCT	6	-	5479	5715	Active	Active	9	9
ENSDARG00000008398	ENSDART00000100116	4	45	GTTCACAGACGGCATGCTGCTGTT	6	-	5341	5715	Inactive	Active	8	4
ENSDARG00000008398	ENSDART00000100116	4	45	CGCTGCGCCCTCCCGCTGTGGTT	5	-	5395	5715	Active	Inactive	9	1
ENSDARG00000008398	ENSDART00000100116	4	45	CGCTGCGCCCTCCCGCTGTGGTTGC	7	-	5393	5715	Active	Inactive	9	7
ENSDARG00000008398	ENSDART00000100118	4	1	CTCGTCCTCATTCAGACTGGGGA	5	-	47	6537	Active	Active	9	9
ENSDARG00000008398	ENSDART00000100118	4	1	GCCAACGACGGACTGGAATAGTTG	6	-	18	6537	Active	Active	5	9
ENSDARG00000008398	ENSDART00000100118	4	4	ACCACCATCCCCTTTAGTGGCCTGC	7	-	624	6537	Active	Active	9	6
ENSDARG00000008398	ENSDART00000100118	4	8	AGCTGCTGCTTCTCACGGAGCTTCT	7	-	1259	6537	Active	Active	9	6
ENSDARG00000008398	ENSDART00000100118	4	10	GTACTAACCTGAATTTGGATTTGGA	7	-	1486	6537	Inactive	Active	3	7
ENSDARG00000008398	ENSDART00000100118	4	11	AGCCACTCCGGCTGCTGGTGATGCT	7	-	1625	6537	Active	Active	8	8
ENSDARG00000008398	ENSDART00000100118	4	11	ATCACCAGCCAGTAGAAGACGTT	5	-	1564	6537	Active	Active	4	9
ENSDARG00000008398	ENSDART00000100118	4	11	AAAATCACCAGCCAGTAGAAGAC	5	-	1567	6537	Inactive	Active	6	9
ENSDARG00000008398	ENSDART00000100118	4	12	AGAGCCAGCAGCACCTTATTGGCT	6	-	1668	6537	Active	Inactive	4	3
ENSDARG00000008398	ENSDART00000100118	4	14	TTCCACAGATGAAGAGGATGATGAA	7	-	2185	6537	Inactive	Active	6	9
ENSDARG00000008398	ENSDART00000100118	4	14	GTTTCCACAGATGAAGAGGATGAT	6	-	2188	6537	Inactive	Active	6	9
ENSDARG00000008398	ENSDART00000100118	4	15	CTCTTCCTCTTTCTGCGCTGATGTT	7	-	2274	6537	Active	Active	9	5
ENSDARG00000008398	ENSDART00000100118	4	15	CTCCTCTTCCTCTTTCTGCGCTGAT	7	-	2277	6537	Active	Inactive	9	4
ENSDARG00000008398	ENSDART00000100118	4	16	CTCTCCATCTGAAGTGATGGATTT	6	-	2407	6537	Active	Inactive	9	0
ENSDARG00000008398	ENSDART00000100118	4	16	GTTGGCGTCTCTCCATCTGAAGTG	6	-	2415	6537	Active	Active	9	3
ENSDARG00000008398	ENSDART00000100118	4	16	TTCATCCTCTAGGGGTGGTTTCT	5	-	2360	6537	Active	Inactive	9	3
ENSDARG00000008398	ENSDART00000100118	4	23	AACTGCAGCAAAGAGGTGACGAT	5	-	3091	6537	Active	Active	5	7
ENSDARG00000008398	ENSDART00000100118	4	23	TGCAGCAAAGAGGTGACGATGAC	5	-	3088	6537	Active	Active	1	9
ENSDARG00000008398	ENSDART00000100118	4	24	GCCTGCGTCTGTTTAGAAGTGTCT	6	-	3168	6537	Active	Active	9	8
ENSDARG00000008398	ENSDART00000100118	4	24	GCACTCAGCCTGCGTCTGTTTAG	5	-	3176	6537	Active	Inactive	6	9
ENSDARG00000008398	ENSDART00000100118	4	26	GGCCCAACATCCTCTGCATGGGAG	6	-	3372	6537	Active	Active	1	9
ENSDARG00000008398	ENSDART00000100118	4	26	AACATCCTCTGCATGGGAGTCGAT	6	-	3367	6537	Active	Active	9	5
ENSDARG00000008398	ENSDART00000100118	4	26	ATCCTCTGCATGGGAGTCGATGGC	6	-	3364	6537	Active	Active	9	9
ENSDARG00000008398	ENSDART00000100118	4	27	GTTCACCACGTACCAGACTTTGTA	6	-	3622	6537	Active	Active	1	5
ENSDARG00000008398	ENSDART00000100118	4	31	TACCACAGAGGAGGGGGGAGAGGAG	7	-	4005	6537	Inactive	Active	7	9
ENSDARG00000008398	ENSDART00000100118	4	32	GTTATCCTCAGTGTTTTGGAGGC	5	-	4046	6537	Active	Active	9	0
ENSDARG00000008398	ENSDART00000100118	4	35	GACCCCTTCTCACAAGGGCGGTTTG	7	-	4388	6537	Active	Active	9	0
ENSDARG00000008398	ENSDART00000100118	4	35	AAAAGCTAACAAAGTAGAAGATGGC	7	-	4453	6537	Inactive	Active	9	9
ENSDARG00000008398	ENSDART00000100118	4	36	GAACTCATCTAGATGATGCGGTC	5	-	4568	6537	Active	Active	6	9
ENSDARG00000008398	ENSDART00000100118	4	37	TCCAAATCCAAGAGGTGGCTGAA	5	-	4670	6537	Active	Active	7	7
ENSDARG00000008398	ENSDART00000100118	4	39	TTACACACCTTCGGTTTTGATGCG	6	-	4804	6537	Inactive	Active	7	6
ENSDARG00000008398	ENSDART00000100118	4	39	CACACCTTCGGTTTTGATGCGTAG	6	-	4801	6537	Active	Active	9	8
ENSDARG00000008398	ENSDART00000100118	4	43	ACCAGCTTCTGATGAGAGGGAGAT	6	-	5316	6537	Active	Active	9	9
ENSDARG00000008398	ENSDART00000100118	4	43	GAAAGCACCATGTGGGTCGTGGCA	6	-	5492	6537	Inactive	Active	5	7
ENSDARG00000008398	ENSDART00000100118	4	47	TACCGCCTCCACGAGGCTGCCGGC	6	-	6178	6537	Active	Active	9	9
ENSDARG00000008398	ENSDART00000100118	4	47	TGCGCCCTCCCGCTGTGGTTGCC	5	-	6088	6537	Active	Active	9	7
ENSDARG00000008398	ENSDART00000100118	4	47	GTTCACAGACGGCATGCTGCTGTT	6	-	6037	6537	Inactive	Active	8	4
ENSDARG00000008398	ENSDART00000100118	4	47	ACCGCCTCCACGAGGCTGCCGGC	5	-	6178	6537	Active	Active	9	9
ENSDARG00000008398	ENSDART00000100118	4	47	CCCTCCCGCTGTGGTTGCCGTTGCT	7	-	6082	6537	Active	Active	9	7
ENSDARG00000008398	ENSDART00000100118	4	47	ACAGACGGCATGCTGCTGTTGAGCT	7	-	6032	6537	Inactive	Inactive	1	2
ENSDARG00000008398	ENSDART00000100118	4	47	CCCTGCCACGGCCAGAGCCTTTGAG	7	-	5856	6537	Active	Active	9	4
ENSDARG00000008398	ENSDART00000100118	4	47	CGCCTCCACGAGGCTGCCGGCGCT	6	-	6175	6537	Active	Active	9	9
ENSDARG00000008398	ENSDART00000100118	4	47	CGCTGCGCCCTCCCGCTGTGGTT	5	-	6091	6537	Active	Inactive	9	1
[truncated: 10,415 more rows]
