# Supplementary material for: Predicting success of oligomerized pool engineering (OPEN) for zinc finger target site sequences
Source: BMC Bioinformatics. 2010 Nov 2;11:543. doi: 10.1186/1471-2105-11-543 (PMC3098093; doi:10.1186/1471-2105-11-543)
Supplement: Additional file 7 — Zebrafish - chromosome 5 - classified ZFN target list. Potential OPEN ZFN target sites in gene transcripts encoded on zebrafish chromosome 5 classified using ZiFOpT. Data presented as described in the legend to Additional File 3 [file 1471-2105-11-543-S7.XLS]

## Sheet: Chromosome5
Gene ID	Transcript ID	Chromo Number	Coding Exon Number	TargetSite	ZFN Spacer Length	Strand	ZFN Cleavage Site	Coding Sequence Length	ZiFOpT Prediction		Confidence Score
									Left	Right	Left	Right
ENSDARG00000001950	ENSDART00000013404	5	2	AAATGCTAAGATCGTCTTTGTTGTG	7	+	27	582	Inactive	Inactive	9	8
ENSDARG00000001950	ENSDART00000013404	5	2	CAAAAATGCTAAGATCGTCTTTGTT	7	+	24	582	Inactive	Inactive	3	6
ENSDARG00000001950	ENSDART00000013404	5	3	ACCTGCTGCGCGCGGAGGTGGCG	5	+	131	582	Active	Active	9	9
ENSDARG00000001950	ENSDART00000013404	5	3	ACCTGCTGCGCGCGGAGGTGGCGTC	7	+	131	582	Active	Active	9	6
ENSDARG00000001950	ENSDART00000013404	5	5	CGCGGCATCGTCAGGAAGGTGCG	5	+	508	582	Active	Active	9	9
ENSDARG00000001950	ENSDART00000013404	5	6	TCCTCCAGATAAACTCGGAGCTGCC	7	+	518	582	Active	Active	3	9
ENSDARG00000002016	ENSDART00000025368	5	5	ACCCCATAACTGGAGAGGTATTT	5	+	236	1464	Active	Inactive	2	1
ENSDARG00000002016	ENSDART00000025368	5	5	CACCAACCCCATAACTGGAGAGGTA	7	+	231	1464	Active	Active	5	9
ENSDARG00000002016	ENSDART00000025368	5	5	ACCAACCCCATAACTGGAGAGGTA	6	+	232	1464	Active	Active	6	9
ENSDARG00000002016	ENSDART00000025368	5	7	AACAACTCCCACATCGTTGCTAAC	6	+	343	1464	Active	Active	1	1
ENSDARG00000002016	ENSDART00000025368	5	7	AAACAACTCCCACATCGTTGCTAAC	7	+	342	1464	Inactive	Active	3	1
ENSDARG00000002016	ENSDART00000025368	5	9	AAAGTCCTCGACCCCGGTGAGTAC	6	+	547	1464	Active	Inactive	7	0
ENSDARG00000002016	ENSDART00000025368	5	10	AAAAGCACAAATCTGGAGACGCG	5	+	604	1464	Inactive	Active	9	9
ENSDARG00000002016	ENSDART00000025368	5	11	TCCAGCCACCAACCATGAAGCAGGT	7	+	780	1464	Active	Active	9	9
ENSDARG00000002016	ENSDART00000025368	5	14	GTCTCACACTGGCCGTGGGATTCT	6	+	957	1464	Active	Inactive	5	3
ENSDARG00000002016	ENSDART00000025368	5	14	GTCTCACACTGGCCGTGGGATTC	5	+	957	1464	Active	Inactive	5	3
ENSDARG00000002016	ENSDART00000025368	5	16	ACAGACAAACCCAAGGTGCTGAA	5	+	1138	1464	Inactive	Active	9	5
ENSDARG00000002016	ENSDART00000025368	5	18	AAAGCCTTCAGACCAGGAGTGGGA	6	+	1330	1464	Active	Active	6	9
ENSDARG00000002016	ENSDART00000025368	5	18	AAAGCCTTCAGACCAGGAGTGGGAA	7	+	1330	1464	Active	Active	6	9
ENSDARG00000002016	ENSDART00000025368	5	19	AAAGGCAGAACTGGTTTTGGAGAC	6	+	1438	1464	Inactive	Inactive	9	5
ENSDARG00000002016	ENSDART00000051663	5	5	CACCAACCCCATAACTGGAGAGGTA	7	+	231	1575	Active	Active	5	9
ENSDARG00000002016	ENSDART00000051663	5	5	ACCCCATAACTGGAGAGGTATTT	5	+	236	1575	Active	Inactive	2	1
ENSDARG00000002016	ENSDART00000051663	5	5	ACCAACCCCATAACTGGAGAGGTA	6	+	232	1575	Active	Active	6	9
ENSDARG00000002016	ENSDART00000051663	5	7	AACAACTCCCACATCGTTGCTAAC	6	+	343	1575	Active	Active	1	1
ENSDARG00000002016	ENSDART00000051663	5	7	AAACAACTCCCACATCGTTGCTAAC	7	+	342	1575	Inactive	Active	3	1
ENSDARG00000002016	ENSDART00000051663	5	9	AAAGTCCTCGACCCCGGTGAGTAC	6	+	547	1575	Active	Inactive	7	0
ENSDARG00000002016	ENSDART00000051663	5	10	AAAAGCACAAATCTGGAGACGCG	5	+	604	1575	Inactive	Active	9	9
ENSDARG00000002016	ENSDART00000051663	5	11	TCCAGCCACCAACCATGAAGCAGGT	7	+	780	1575	Active	Active	9	9
ENSDARG00000002016	ENSDART00000051663	5	14	GTTTTCAGATTCAAGGAGGAGAC	5	+	992	1575	Inactive	Active	2	8
ENSDARG00000002016	ENSDART00000051663	5	15	GTCTCACACTGGCCGTGGGATTCT	6	+	1086	1575	Active	Inactive	5	3
ENSDARG00000002016	ENSDART00000051663	5	15	GTCTCACACTGGCCGTGGGATTC	5	+	1086	1575	Active	Inactive	5	3
ENSDARG00000002016	ENSDART00000051663	5	17	ACAGACAAACCCAAGGTGCTGAA	5	+	1267	1575	Inactive	Active	9	5
ENSDARG00000002016	ENSDART00000051663	5	19	AAAGCCTTCAGACCAGGAGTGGGA	6	+	1441	1575	Active	Active	6	9
ENSDARG00000002016	ENSDART00000051663	5	19	AAAGCCTTCAGACCAGGAGTGGGAA	7	+	1441	1575	Active	Active	6	9
ENSDARG00000002016	ENSDART00000051663	5	20	AAAGGCAGAACTGGTTTTGGAGAC	6	+	1549	1575	Inactive	Inactive	9	5
ENSDARG00000002184	ENSDART00000006899	5	1	TTCACCTGCACCGGGTTGGAGCT	5	-	142	1065	Active	Active	9	7
ENSDARG00000002184	ENSDART00000006899	5	1	TCCTCCAGCTGCATGATGGCGCG	5	-	172	1065	Active	Active	9	9
ENSDARG00000002184	ENSDART00000006899	5	1	TCCAGCAAATCCGACAGTTTTGGAG	7	-	68	1065	Inactive	Active	0	0
ENSDARG00000002184	ENSDART00000006899	5	1	AGCAAATCCGACAGTTTTGGAGCA	6	-	66	1065	Active	Active	6	1
ENSDARG00000002184	ENSDART00000006899	5	1	AAATCCGACAGTTTTGGAGCATCT	6	-	63	1065	Inactive	Active	6	7
ENSDARG00000002184	ENSDART00000006899	5	1	ACCTGCACCGGGTTGGAGCTGCT	5	-	139	1065	Active	Active	8	9
ENSDARG00000002184	ENSDART00000006899	5	2	AGATACTTCAGATCTGTAGTAGAG	6	-	255	1065	Active	Active	7	7
ENSDARG00000002184	ENSDART00000006899	5	2	ACCCACCTCTCAATTTTGGCTTG	5	-	529	1065	Active	Inactive	9	8
ENSDARG00000002184	ENSDART00000006899	5	2	GTTCTCGCAGTCTTTGGGCAGCT	5	-	416	1065	Inactive	Active	0	6
ENSDARG00000002184	ENSDART00000006899	5	2	CTCTGCTCCTCAGTTGGAGTGTCT	6	-	444	1065	Active	Active	9	2
ENSDARG00000002184	ENSDART00000006899	5	2	CAACCCACCTCTCAATTTTGGCTTG	7	-	529	1065	Inactive	Inactive	0	8
ENSDARG00000002184	ENSDART00000006899	5	3	TCCATCTGCGCACGTGCAGCAGGT	6	-	641	1065	Active	Active	9	9
ENSDARG00000002184	ENSDART00000006899	5	5	ATCGTCCACTGTCATGGTGGGAA	5	-	845	1065	Active	Inactive	8	1
ENSDARG00000002184	ENSDART00000006899	5	6	CTCTGCATCACCATCTGCTGTGGAT	7	-	921	1065	Active	Active	9	0
ENSDARG00000002184	ENSDART00000006899	5	6	CTCCTCTGCATCACCATCTGCTGTG	7	-	924	1065	Active	Active	9	0
ENSDARG00000002220	ENSDART00000015076	5	2	GAAAAAGGCAGCATGGAGTGAGGT	6	+	128	867	Inactive	Active	8	9
ENSDARG00000002220	ENSDART00000015076	5	2	AAAGGCAGCATGGAGTGAGGTTGGT	7	+	131	867	Inactive	Active	4	9
ENSDARG00000002220	ENSDART00000015076	5	3	AGAAGCTTCCTTTAGAGGCTGAG	5	+	173	867	Active	Active	9	9
ENSDARG00000002220	ENSDART00000015076	5	3	AGAAGCTTCCTTTAGAGGCTGAGCT	7	+	173	867	Active	Active	9	8
ENSDARG00000002220	ENSDART00000015076	5	5	ACAAACAGAAGAGATGAAGATGCT	6	+	322	867	Inactive	Active	9	9
ENSDARG00000002220	ENSDART00000015076	5	6	CAAAAAGACAGAAGAGATGTTGTC	6	+	480	867	Inactive	Active	8	5
ENSDARG00000002220	ENSDART00000015076	5	7	CAAAGCTGCTAGCTGAGCAGAGGAA	7	+	590	867	Active	Active	6	9
ENSDARG00000002264	ENSDART00000012268	5	1	TACCCAATCTGGAAGGATTTAAC	5	+	188	405	Active	Active	8	0
ENSDARG00000002264	ENSDART00000012268	5	1	CAAAACTCCAGCAGGGACGGAGGA	6	+	231	405	Inactive	Active	2	9
ENSDARG00000002264	ENSDART00000012268	5	1	ACAAAACTCCAGCAGGGACGGAGGA	7	+	230	405	Active	Active	2	9
ENSDARG00000002264	ENSDART00000012268	5	1	AACTCCAGCAGGGACGGAGGAGCC	6	+	234	405	Active	Active	4	9
ENSDARG00000002300	ENSDART00000019461	5	1	GACTCCAAAAGTAATGGTGGTGAA	6	+	63	1200	Inactive	Active	6	5
ENSDARG00000002300	ENSDART00000019461	5	1	CTCAAAGACTTTTTCCTGGGCTTCT	7	+	28	1200	Active	Inactive	1	5
ENSDARG00000002300	ENSDART00000019461	5	2	TACGTCAGACCATCTGAGGTGGTC	6	+	268	1200	Active	Active	0	8
ENSDARG00000002300	ENSDART00000019461	5	2	GAATACGTCAGACCATCTGAGGTG	6	+	265	1200	Inactive	Active	1	4
ENSDARG00000002300	ENSDART00000019461	5	5	GTCAAAAAACAGGACGGTGTATAC	6	+	434	1200	Inactive	Inactive	9	8
ENSDARG00000002300	ENSDART00000019461	5	7	TTAAACCCAACAAGCCGAAGAAGTT	7	+	620	1200	Inactive	Active	9	9
ENSDARG00000002300	ENSDART00000019461	5	7	CAACAAGCCGAAGAAGTTGTTGCG	6	+	627	1200	Inactive	Active	6	7
ENSDARG00000002300	ENSDART00000019461	5	7	AACCCAACAAGCCGAAGAAGTTGTT	7	+	623	1200	Inactive	Active	8	7
ENSDARG00000002300	ENSDART00000019461	5	7	AAACCCAACAAGCCGAAGAAGTT	5	+	622	1200	Inactive	Active	7	9
ENSDARG00000002300	ENSDART00000019461	5	8	AAAACCTGCCCAGTTCTGGATAC	5	+	851	1200	Inactive	Inactive	1	8
ENSDARG00000002300	ENSDART00000019461	5	11	TTCATCGACAAGAACGAAGTCTTC	6	+	1072	1200	Active	Active	7	4
ENSDARG00000002300	ENSDART00000019461	5	12	CACTCAGACCTGTCAGATGGCGTA	6	+	1180	1200	Active	Active	6	9
ENSDARG00000002355	ENSDART00000020044	5	1	GTCACCTACATGTGTGTGTGTGC	5	-	140	1410	Active	Inactive	8	9
ENSDARG00000002355	ENSDART00000020044	5	2	CACAACACAATGCCATGCATTTGTC	7	-	257	1410	Inactive	Active	7	3
ENSDARG00000002355	ENSDART00000020044	5	4	GAAACCACATAGTCTTGAATGGTTC	7	-	512	1410	Inactive	Active	9	6
ENSDARG00000002355	ENSDART00000020044	5	4	GTAGCCCCAGCTGGCAGCATTTTGT	7	-	573	1410	Inactive	Inactive	7	2
ENSDARG00000002355	ENSDART00000020044	5	4	AGCCCCAGCTGGCAGCATTTTGT	5	-	573	1410	Active	Inactive	9	2
ENSDARG00000002355	ENSDART00000020044	5	5	TGCCGCCCCGACCGCTGTGTGAGCA	7	-	729	1410	Active	Active	9	8
ENSDARG00000002355	ENSDART00000020044	5	6	GTTGCCTCCATTAAGTGATGCGGCC	7	-	936	1410	Active	Active	8	9
ENSDARG00000002355	ENSDART00000020044	5	7	CACGCCAGCGGCCCGCAGGCTCT	5	-	1235	1410	Active	Active	8	8
ENSDARG00000002369	ENSDART00000035235	5	2	AGCACCAGATGCAAGGTGGACTCT	6	-	468	1872	Active	Active	1	6
ENSDARG00000002369	ENSDART00000035235	5	2	AGCACCAGATGCAAGGTGGACTCT	6	-	240	1872	Active	Active	1	6
ENSDARG00000002369	ENSDART00000035235	5	2	AGCACCAGATGCAATGTGGACTCT	6	-	696	1872	Active	Active	1	6
ENSDARG00000002369	ENSDART00000035235	5	2	CTCTACCTCGAGGGTGATGGTTTT	6	-	82	1872	Active	Inactive	9	1
ENSDARG00000002369	ENSDART00000035235	5	2	GCATGCCTCCCCTAAGACGCAGCA	6	-	716	1872	Active	Active	9	9
ENSDARG00000002369	ENSDART00000035235	5	2	GCATGCCTCCCCTGAGACGCAGCA	6	-	1628	1872	Active	Active	9	9
ENSDARG00000002369	ENSDART00000035235	5	2	GCATGCCTCCCCTGAGACGCAGCA	6	-	1172	1872	Active	Active	9	9
ENSDARG00000002369	ENSDART00000035235	5	2	GCATGCCTCCTCTAAGACGCAGCA	6	-	944	1872	Active	Active	9	9
ENSDARG00000002369	ENSDART00000035235	5	2	GCATGCCTCCTCTAAGACGCAGCA	6	-	488	1872	Active	Active	9	9
ENSDARG00000002369	ENSDART00000035235	5	2	GCATGCCTCCTCTAAGACGCAGCA	6	-	260	1872	Active	Active	9	9
ENSDARG00000002369	ENSDART00000035235	5	2	AGCACCAGATGCAAGGTGGACTCT	6	-	924	1872	Active	Active	1	6
ENSDARG00000002369	ENSDART00000035235	5	2	AGCACCAGATGCAAGGTGGACTCT	6	-	1152	1872	Active	Active	1	6
ENSDARG00000002369	ENSDART00000035235	5	2	AACACCAGATGCAAGGTGGACTCT	6	-	1380	1872	Inactive	Active	6	6
ENSDARG00000002369	ENSDART00000035235	5	2	AACCTCTGCTGGTCAGGGGGAATGC	7	-	1751	1872	Active	Active	9	7
ENSDARG00000002369	ENSDART00000035235	5	2	AACCTCTGCTGGTCAGGGGGAATGC	7	-	1523	1872	Active	Active	9	7
ENSDARG00000002369	ENSDART00000035235	5	2	AACCTCTGCTGGTCAGGGGGAATGC	7	-	1295	1872	Active	Active	9	7
ENSDARG00000002369	ENSDART00000035235	5	2	AACCTCTGCTGGTCAGGGGGAATGC	7	-	1067	1872	Active	Active	9	7
ENSDARG00000002369	ENSDART00000035235	5	2	AACCTCTGCTGGTCAGGGGGAATGC	7	-	839	1872	Active	Active	9	7
ENSDARG00000002369	ENSDART00000035235	5	2	AACCTCTGCTGGTCAGGGGGAATGC	7	-	611	1872	Active	Active	9	7
ENSDARG00000002369	ENSDART00000035235	5	2	AACCTCTGCTGGTCAGGGGGAATGC	7	-	383	1872	Active	Active	9	7
ENSDARG00000002369	ENSDART00000035235	5	2	AACCTCTGCTGGTCAGGGGGAATGC	7	-	155	1872	Active	Active	9	7
ENSDARG00000002369	ENSDART00000035235	5	2	AGCACCAGATGCAAGGTGGACTCT	6	-	1608	1872	Active	Active	1	6
ENSDARG00000002405	ENSDART00000006201	5	1	ACCAACCGCATAACCGATGGTGGC	6	-	46	1605	Active	Active	7	9
ENSDARG00000002405	ENSDART00000006201	5	5	GTTTACTCCAGTTTGGCATGAGAA	6	-	695	1605	Active	Active	4	8
ENSDARG00000002405	ENSDART00000006201	5	5	CTCACCTGCACTTCCAGCAGTTTAC	7	-	713	1605	Active	Inactive	9	3
ENSDARG00000002405	ENSDART00000006201	5	7	GCCGGCCACAATGCTTGTGGCTGAA	7	-	864	1605	Active	Active	9	7
ENSDARG00000002405	ENSDART00000006201	5	9	GCCAAAACCATCCATGATGAAGGT	6	-	1099	1605	Active	Active	2	9
ENSDARG00000002405	ENSDART00000006201	5	9	TGCCAAAACCATCCATGATGAAGGT	7	-	1099	1605	Active	Active	3	9
ENSDARG00000002405	ENSDART00000006201	5	10	AGAGACACCACAGCTGTGTAGTG	5	-	1246	1605	Inactive	Inactive	4	6
ENSDARG00000002405	ENSDART00000006201	5	12	GCCCACAGCGGGTACGTGTAGGAC	6	-	1467	1605	Active	Active	7	8
ENSDARG00000002405	ENSDART00000032942	5	1	ACCAACCGCATAACCGATGGTGGC	6	-	76	1647	Active	Active	7	9
ENSDARG00000002405	ENSDART00000032942	5	5	CTCACCTGCACTTCCAGCAGTTTAC	7	-	743	1647	Active	Inactive	9	3
ENSDARG00000002405	ENSDART00000032942	5	5	GTTTACTCCAGTTTGGCATGAGAA	6	-	725	1647	Active	Active	4	8
ENSDARG00000002405	ENSDART00000032942	5	7	GCCGGCCACAATGCTTGTGGCTGAA	7	-	894	1647	Active	Active	9	7
ENSDARG00000002405	ENSDART00000032942	5	9	GCCAAAACCATCCATGATGAAGGT	6	-	1129	1647	Active	Active	2	9
ENSDARG00000002405	ENSDART00000032942	5	9	TGCCAAAACCATCCATGATGAAGGT	7	-	1129	1647	Active	Active	3	9
ENSDARG00000002405	ENSDART00000032942	5	10	AGAGACACCACAGCTGTGTAGTG	5	-	1276	1647	Inactive	Inactive	4	6
ENSDARG00000002405	ENSDART00000032942	5	12	GCCCACAGCGGGTACGTGTAGGAC	6	-	1497	1647	Active	Active	7	8
ENSDARG00000002405	ENSDART00000098682	5	1	GGCTTCAGCTCTGTCTGTTGTCGTC	7	-	108	1836	Active	Inactive	9	2
ENSDARG00000002405	ENSDART00000098682	5	1	ACCAACCGCATAACCGATGGTGGC	6	-	208	1836	Active	Active	7	9
ENSDARG00000002405	ENSDART00000098682	5	5	GTTTACTCCAGTTTGGCATGAGAA	6	-	857	1836	Active	Active	4	8
ENSDARG00000002405	ENSDART00000098682	5	5	CTCACCTGCACTTCCAGCAGTTTAC	7	-	875	1836	Active	Inactive	9	3
ENSDARG00000002405	ENSDART00000098682	5	7	GCCGGCCACAATGCTTGTGGCTGAA	7	-	1026	1836	Active	Active	9	7
ENSDARG00000002405	ENSDART00000098682	5	9	GCCAAAACCATCCATGATGAAGGT	6	-	1297	1836	Active	Active	2	9
ENSDARG00000002405	ENSDART00000098682	5	9	TGCCAAAACCATCCATGATGAAGGT	7	-	1297	1836	Active	Active	3	9
ENSDARG00000002405	ENSDART00000098682	5	10	AGAGACACCACAGCTGTGTAGTG	5	-	1444	1836	Inactive	Inactive	4	6
ENSDARG00000002405	ENSDART00000098682	5	12	GCCCACAGCGGGTACGTGTAGGAC	6	-	1665	1836	Active	Active	7	8
ENSDARG00000002479	ENSDART00000015401	5	3	TACCTCAGCTCGGTGCAGGAGGA	5	+	1165	4353	Active	Active	8	9
ENSDARG00000002479	ENSDART00000015401	5	3	GACTACGTCATTCTAGACGAGGCT	6	+	703	4353	Active	Active	7	9
ENSDARG00000002479	ENSDART00000015401	5	3	GACGACTACCAGGTCGCCGTTGGC	6	+	1233	4353	Active	Active	4	7
ENSDARG00000002479	ENSDART00000015401	5	3	GACATCATCAAACCGTATTTTCT	5	+	991	4353	Active	Inactive	9	5
ENSDARG00000002479	ENSDART00000015401	5	3	GAATCCAACGTAAGGGAGGAGTC	5	+	605	4353	Inactive	Active	6	8
ENSDARG00000002479	ENSDART00000015401	5	3	ATCGGCAGAAGGGGAAGGAGGCTGC	7	+	98	4353	Inactive	Active	2	8
ENSDARG00000002479	ENSDART00000015401	5	3	CTCCTCACCACTCAGGTGGGTGGTG	7	+	1651	4353	Active	Inactive	9	2
ENSDARG00000002479	ENSDART00000015401	5	3	CTCCTCACCACTCAGGTGGGTGGT	6	+	1651	4353	Active	Active	9	8
ENSDARG00000002479	ENSDART00000015401	5	3	CACGGCTCCAGCAAGACTGAGCG	5	+	565	4353	Active	Active	9	9
ENSDARG00000002479	ENSDART00000015401	5	3	CTCCCAGTCAAGGAAGATGCTGGA	6	+	1500	4353	Active	Active	9	9
ENSDARG00000002479	ENSDART00000015401	5	3	TCCAAATGCTAGAGAAGGCGTAGAG	7	+	1098	4353	Active	Active	8	6
ENSDARG00000002479	ENSDART00000015401	5	3	ACCATCAGAAAGAGGGAGTAGCG	5	+	329	4353	Active	Active	3	9
ENSDARG00000002479	ENSDART00000015401	5	3	TCCTCACCACTCAGGTGGGTGGTGT	7	+	1652	4353	Active	Active	3	2
ENSDARG00000002479	ENSDART00000015401	5	3	TCCTCACCACTCAGGTGGGTGGTG	6	+	1652	4353	Active	Inactive	3	2
ENSDARG00000002479	ENSDART00000015401	5	3	TCCTCACCACTCAGGTGGGTGGT	5	+	1652	4353	Active	Active	3	8
ENSDARG00000002479	ENSDART00000015401	5	3	AAAAACTAAAGCTTGAAGAAGGC	5	+	1043	4353	Inactive	Active	9	9
ENSDARG00000002479	ENSDART00000015401	5	3	ACATACCTCAGCTCGGTGCAGGA	5	+	1162	4353	Active	Active	5	8
ENSDARG00000002479	ENSDART00000015401	5	4	CTCCTAAAACAGTCCCTGTGGAAAC	7	+	4133	4353	Inactive	Inactive	1	6
ENSDARG00000002479	ENSDART00000015401	5	4	TTCTTCTACACCCAAAGCTGTTTTG	7	+	3459	4353	Active	Inactive	8	6
ENSDARG00000002479	ENSDART00000015401	5	4	TTCTACTCCGAATGAATCTGTGGAT	7	+	3297	4353	Active	Inactive	5	8
ENSDARG00000002479	ENSDART00000015401	5	4	TTCTACACCCAAAGCTGTTTTGGTT	7	+	3462	4353	Inactive	Inactive	0	7
ENSDARG00000002479	ENSDART00000015401	5	4	CTCGCCTCCACAGCATGGAGATGTT	7	+	2036	4353	Active	Active	9	8
ENSDARG00000002479	ENSDART00000015401	5	4	CTCTTCCTCCACTCAGCAGCAGCT	6	+	1956	4353	Active	Active	9	9
ENSDARG00000002479	ENSDART00000015401	5	4	TTCTACACCCAAAGCTGTTTTGGT	6	+	3462	4353	Inactive	Inactive	0	8
ENSDARG00000002479	ENSDART00000015401	5	4	GAAGACGACCCAGAGGATGCAGAG	6	+	2110	4353	Inactive	Active	7	9
ENSDARG00000002479	ENSDART00000015401	5	4	TTCACCAAAGAGCCAGCAGCTGAC	6	+	2086	4353	Inactive	Active	6	9
ENSDARG00000002479	ENSDART00000015401	5	4	GTTATCAGCAGCGAAGTGGAAGTT	6	+	2464	4353	Active	Active	6	6
ENSDARG00000002479	ENSDART00000015401	5	4	CTCCACAAACACCGCTGCTGAAGCT	7	+	4176	4353	Inactive	Active	6	9
ENSDARG00000002479	ENSDART00000015401	5	4	CTACACCCAAAGCTGTTTTGGTT	5	+	3464	4353	Inactive	Inactive	8	7
ENSDARG00000002479	ENSDART00000015401	5	4	ACCCAAATCTCCTCAATCTGGAGGG	7	+	2715	4353	Active	Active	7	7
ENSDARG00000002479	ENSDART00000015401	5	4	ACCCAAAGCTGTTTTGGTTGATGGT	7	+	3468	4353	Active	Active	3	7
ENSDARG00000002479	ENSDART00000015401	5	4	ACAAACACCGCTGCTGAAGCTTCT	6	+	4180	4353	Inactive	Active	7	9
ENSDARG00000002479	ENSDART00000015401	5	4	ACAAACAAAACAATGGGGAGTTTGT	7	+	3221	4353	Inactive	Inactive	9	1
ENSDARG00000002479	ENSDART00000015401	5	4	ACAAACAAAACAATGGGGAGTTT	5	+	3221	4353	Inactive	Active	9	0
ENSDARG00000002479	ENSDART00000015401	5	4	AACTCATTCTGAAGAATTTGCAGAG	7	+	3786	4353	Active	Inactive	9	1
ENSDARG00000002479	ENSDART00000015401	5	4	AACCTCCCATCAGCTGAGGATGCA	6	+	2380	4353	Active	Active	0	9
ENSDARG00000002479	ENSDART00000015401	5	4	AACAAAACAATGGGGAGTTTGTC	5	+	3224	4353	Inactive	Active	9	6
ENSDARG00000002479	ENSDART00000015401	5	4	AAACAAAACAATGGGGAGTTTGTC	6	+	3223	4353	Inactive	Active	9	6
ENSDARG00000002479	ENSDART00000015401	5	4	AAACAAAACAATGGGGAGTTTGT	5	+	3223	4353	Inactive	Inactive	9	1
ENSDARG00000002479	ENSDART00000015401	5	4	AGAACCTCCCATCAGCTGAGGAT	5	+	2378	4353	Active	Active	5	7
ENSDARG00000002479	ENSDART00000015401	5	4	AGAGCCAGCAGCTGACGAAGACGAC	7	+	2094	4353	Active	Active	4	9
ENSDARG00000002479	ENSDART00000015401	5	4	CGCCTCCACAGCATGGAGATGTT	5	+	2038	4353	Active	Active	9	8
ENSDARG00000002479	ENSDART00000015401	5	4	CCCAAAACACTGAACCTGCTTGGCT	7	+	2225	4353	Inactive	Inactive	4	4
ENSDARG00000002479	ENSDART00000015401	5	4	CACCGCTGCTGAAGCTTCTGACAAC	7	+	4185	4353	Active	Inactive	9	0
ENSDARG00000002479	ENSDART00000015401	5	4	CACCAAAGAGCCAGCAGCTGACGAA	7	+	2088	4353	Inactive	Active	6	8
ENSDARG00000002479	ENSDART00000015401	5	4	CACAAACACCGCTGCTGAAGCTTCT	7	+	4179	4353	Active	Active	1	9
ENSDARG00000002479	ENSDART00000015401	5	4	CAAATCTCCTCAATCTGGAGGGGAA	7	+	2718	4353	Active	Active	6	9
ENSDARG00000002479	ENSDART00000015401	5	4	ATCAGCAGCGAAGTGGAAGTTGTT	6	+	2467	4353	Active	Active	5	7
ENSDARG00000002479	ENSDART00000015401	5	4	AGCTCCACAAACACCGCTGCTGAA	6	+	4174	4353	Active	Active	0	7
ENSDARG00000002479	ENSDART00000015401	5	4	AGCTCAAGAGCTCATGCAGGCGGA	6	+	2166	4353	Inactive	Active	0	9
ENSDARG00000002479	ENSDART00000015401	5	4	AGCCACAACAGATGAGCCTTTTAA	6	+	3015	4353	Active	Inactive	4	8
ENSDARG00000002479	ENSDART00000051544	5	1	GACGACTACCAGGTCGCCGTTGGC	6	+	1158	3654	Active	Active	4	7
ENSDARG00000002479	ENSDART00000051544	5	1	GACATCATCAAACCGTATTTTCT	5	+	916	3654	Active	Inactive	9	5
ENSDARG00000002479	ENSDART00000051544	5	1	GAATCCAACGTAAGGGAGGAGTC	5	+	530	3654	Inactive	Active	6	8
ENSDARG00000002479	ENSDART00000051544	5	1	ATCGGCAGAAGGGGAAGGAGGCTGC	7	+	23	3654	Inactive	Active	2	8
ENSDARG00000002479	ENSDART00000051544	5	1	CACGGCTCCAGCAAGACTGAGCG	5	+	490	3654	Active	Active	9	9
ENSDARG00000002479	ENSDART00000051544	5	1	CTCCTCACCACTCAGGTGGGTGGTG	7	+	1576	3654	Active	Inactive	9	2
ENSDARG00000002479	ENSDART00000051544	5	1	CTCCCAGTCAAGGAAGATGCTGGA	6	+	1425	3654	Active	Active	9	9
ENSDARG00000002479	ENSDART00000051544	5	1	CTCCTCACCACTCAGGTGGGTGGT	6	+	1576	3654	Active	Active	9	8
ENSDARG00000002479	ENSDART00000051544	5	1	GACTACGTCATTCTAGACGAGGCT	6	+	628	3654	Active	Active	7	9
ENSDARG00000002479	ENSDART00000051544	5	1	AAAAACTAAAGCTTGAAGAAGGC	5	+	968	3654	Inactive	Active	9	9
ENSDARG00000002479	ENSDART00000051544	5	1	TCCTCACCACTCAGGTGGGTGGT	5	+	1577	3654	Active	Active	3	8
ENSDARG00000002479	ENSDART00000051544	5	1	TCCAAATGCTAGAGAAGGCGTAGAG	7	+	1023	3654	Active	Active	8	6
ENSDARG00000002479	ENSDART00000051544	5	1	TACCTCAGCTCGGTGCAGGAGGA	5	+	1090	3654	Active	Active	8	9
ENSDARG00000002479	ENSDART00000051544	5	1	TCCTCACCACTCAGGTGGGTGGTGT	7	+	1577	3654	Active	Active	3	2
ENSDARG00000002479	ENSDART00000051544	5	1	ACATACCTCAGCTCGGTGCAGGA	5	+	1087	3654	Active	Active	5	8
ENSDARG00000002479	ENSDART00000051544	5	1	ACCATCAGAAAGAGGGAGTAGCG	5	+	254	3654	Active	Active	3	9
ENSDARG00000002479	ENSDART00000051544	5	1	TCCTCACCACTCAGGTGGGTGGTG	6	+	1577	3654	Active	Inactive	3	2
ENSDARG00000002479	ENSDART00000051544	5	2	TTCACCAAAGAGCCAGCAGCTGAC	6	+	2011	3654	Inactive	Active	6	9
ENSDARG00000002479	ENSDART00000051544	5	2	CTCGCCTCCACAGCATGGAGATGTT	7	+	1961	3654	Active	Active	9	8
ENSDARG00000002479	ENSDART00000051544	5	2	CGCCTCCACAGCATGGAGATGTT	5	+	1963	3654	Active	Active	9	8
ENSDARG00000002479	ENSDART00000051544	5	2	CCCAAAACACTGAACCTGCTTGGCT	7	+	2150	3654	Inactive	Inactive	4	4
ENSDARG00000002479	ENSDART00000051544	5	2	CACCAAAGAGCCAGCAGCTGACGAA	7	+	2013	3654	Inactive	Active	6	8
ENSDARG00000002479	ENSDART00000051544	5	2	GAAGACGACCCAGAGGATGCAGAG	6	+	2035	3654	Inactive	Active	7	9
ENSDARG00000002479	ENSDART00000051544	5	2	CTCTTCCTCCACTCAGCAGCAGCT	6	+	1881	3654	Active	Active	9	9
ENSDARG00000002479	ENSDART00000051544	5	2	AGCTCAAGAGCTCATGCAGGCGGA	6	+	2091	3654	Inactive	Active	0	9
ENSDARG00000002479	ENSDART00000051544	5	2	AGAGCCAGCAGCTGACGAAGACGAC	7	+	2019	3654	Active	Active	4	9
ENSDARG00000002479	ENSDART00000051544	5	3	CAAATCTCCTCAATCTGGAGGGGAA	7	+	2517	3654	Active	Active	6	9
ENSDARG00000002479	ENSDART00000051544	5	3	GTTATCAGCAGCGAAGTGGAAGTT	6	+	2263	3654	Active	Active	6	6
ENSDARG00000002479	ENSDART00000051544	5	3	ACCCAAATCTCCTCAATCTGGAGGG	7	+	2514	3654	Active	Active	7	7
ENSDARG00000002479	ENSDART00000051544	5	3	AGCCACAACAGATGAGCCTTTTAA	6	+	2814	3654	Active	Inactive	4	8
ENSDARG00000002479	ENSDART00000051544	5	3	ATCAGCAGCGAAGTGGAAGTTGTT	6	+	2266	3654	Active	Active	5	7
ENSDARG00000002479	ENSDART00000051544	5	4	AACAAAACAATGGGGAGTTTGTC	5	+	2936	3654	Inactive	Active	9	6
ENSDARG00000002479	ENSDART00000051544	5	4	AAACAAAACAATGGGGAGTTTGTC	6	+	2935	3654	Inactive	Active	9	6
ENSDARG00000002479	ENSDART00000051544	5	4	TTCTACACCCAAAGCTGTTTTGGT	6	+	3174	3654	Inactive	Inactive	0	8
ENSDARG00000002479	ENSDART00000051544	5	4	TTCTACACCCAAAGCTGTTTTGGTT	7	+	3174	3654	Inactive	Inactive	0	7
ENSDARG00000002479	ENSDART00000051544	5	4	TTCTACTCCGAATGAATCTGTGGAT	7	+	3009	3654	Active	Inactive	5	8
ENSDARG00000002479	ENSDART00000051544	5	4	TTCTTCTACACCCAAAGCTGTTTTG	7	+	3171	3654	Active	Inactive	8	6
ENSDARG00000002479	ENSDART00000051544	5	4	ACAAACAAAACAATGGGGAGTTT	5	+	2933	3654	Inactive	Active	9	0
ENSDARG00000002479	ENSDART00000051544	5	4	ACAAACAAAACAATGGGGAGTTTGT	7	+	2933	3654	Inactive	Inactive	9	1
ENSDARG00000002479	ENSDART00000051544	5	4	ACCCAAAGCTGTTTTGGTTGATGGT	7	+	3180	3654	Active	Active	3	7
ENSDARG00000002479	ENSDART00000051544	5	4	AAACAAAACAATGGGGAGTTTGT	5	+	2935	3654	Inactive	Inactive	9	1
ENSDARG00000002479	ENSDART00000051544	5	4	CTACACCCAAAGCTGTTTTGGTT	5	+	3176	3654	Inactive	Inactive	8	7
ENSDARG00000002479	ENSDART00000051544	5	6	ACAAACACCGCTGCTGAAGCTTCT	6	+	3481	3654	Inactive	Active	7	9
ENSDARG00000002479	ENSDART00000051544	5	6	CACCGCTGCTGAAGCTTCTGACAAC	7	+	3486	3654	Active	Inactive	9	0
ENSDARG00000002479	ENSDART00000051544	5	6	CACAAACACCGCTGCTGAAGCTTCT	7	+	3480	3654	Active	Active	1	9
ENSDARG00000002479	ENSDART00000051544	5	6	AGCTCCACAAACACCGCTGCTGAA	6	+	3475	3654	Active	Active	0	7
ENSDARG00000002479	ENSDART00000051544	5	6	CTCCACAAACACCGCTGCTGAAGCT	7	+	3477	3654	Inactive	Active	6	9
ENSDARG00000002479	ENSDART00000051545	5	1	TCCTCACCACTCAGGTGGGTGGTG	6	+	1589	3621	Active	Inactive	3	2
ENSDARG00000002479	ENSDART00000051545	5	1	GAATCCAACGTAAGGGAGGAGTC	5	+	542	3621	Inactive	Active	6	8
ENSDARG00000002479	ENSDART00000051545	5	1	ATCGGCAGAAGGGGAAGGAGGCTGC	7	+	35	3621	Inactive	Active	2	8
ENSDARG00000002479	ENSDART00000051545	5	1	TCCTCACCACTCAGGTGGGTGGTGT	7	+	1589	3621	Active	Active	3	2
ENSDARG00000002479	ENSDART00000051545	5	1	CTCCTCACCACTCAGGTGGGTGGTG	7	+	1588	3621	Active	Inactive	9	2
ENSDARG00000002479	ENSDART00000051545	5	1	CTCCTCACCACTCAGGTGGGTGGT	6	+	1588	3621	Active	Active	9	8
ENSDARG00000002479	ENSDART00000051545	5	1	GACATCATCAAACCGTATTTTCT	5	+	928	3621	Active	Inactive	9	5
ENSDARG00000002479	ENSDART00000051545	5	1	GACGACTACCAGGTCGCCGTTGGC	6	+	1170	3621	Active	Active	4	7
ENSDARG00000002479	ENSDART00000051545	5	1	GACTACGTCATTCTAGACGAGGCT	6	+	640	3621	Active	Active	7	9
ENSDARG00000002479	ENSDART00000051545	5	1	AAAAACTAAAGCTTGAAGAAGGC	5	+	980	3621	Inactive	Active	9	9
ENSDARG00000002479	ENSDART00000051545	5	1	TCCTCACCACTCAGGTGGGTGGT	5	+	1589	3621	Active	Active	3	8
ENSDARG00000002479	ENSDART00000051545	5	1	CACGGCTCCAGCAAGACTGAGCG	5	+	502	3621	Active	Active	9	9
ENSDARG00000002479	ENSDART00000051545	5	1	ACATACCTCAGCTCGGTGCAGGA	5	+	1099	3621	Active	Active	5	8
ENSDARG00000002479	ENSDART00000051545	5	1	ACCATCAGAAAGAGGGAGTAGCG	5	+	266	3621	Active	Active	3	9
ENSDARG00000002479	ENSDART00000051545	5	1	TCCAAATGCTAGAGAAGGCGTAGAG	7	+	1035	3621	Active	Active	8	6
ENSDARG00000002479	ENSDART00000051545	5	1	TACCTCAGCTCGGTGCAGGAGGA	5	+	1102	3621	Active	Active	8	9
ENSDARG00000002479	ENSDART00000051545	5	1	CTCCCAGTCAAGGAAGATGCTGGA	6	+	1437	3621	Active	Active	9	9
ENSDARG00000002479	ENSDART00000051545	5	2	GAAGACGACCCAGAGGATGCAGAG	6	+	2047	3621	Inactive	Active	7	9
ENSDARG00000002479	ENSDART00000051545	5	2	CTCGCCTCCACAGCATGGAGATGTT	7	+	1973	3621	Active	Active	9	8
ENSDARG00000002479	ENSDART00000051545	5	2	TTCACCAAAGAGCCAGCAGCTGAC	6	+	2023	3621	Inactive	Active	6	9
ENSDARG00000002479	ENSDART00000051545	5	2	AGAGCCAGCAGCTGACGAAGACGAC	7	+	2031	3621	Active	Active	4	9
ENSDARG00000002479	ENSDART00000051545	5	2	AGCTCAAGAGCTCATGCAGGCGGA	6	+	2103	3621	Inactive	Active	0	9
ENSDARG00000002479	ENSDART00000051545	5	2	CACCAAAGAGCCAGCAGCTGACGAA	7	+	2025	3621	Inactive	Active	6	8
ENSDARG00000002479	ENSDART00000051545	5	2	CTCTTCCTCCACTCAGCAGCAGCT	6	+	1893	3621	Active	Active	9	9
ENSDARG00000002479	ENSDART00000051545	5	2	CCCAAAACACTGAACCTGCTTGGCT	7	+	2162	3621	Inactive	Inactive	4	4
ENSDARG00000002479	ENSDART00000051545	5	2	CGCCTCCACAGCATGGAGATGTT	5	+	1975	3621	Active	Active	9	8
ENSDARG00000002479	ENSDART00000051545	5	3	AGAACCTCCCATCAGCTGAGGAT	5	+	2231	3621	Active	Active	5	7
ENSDARG00000002479	ENSDART00000051545	5	3	GTTATCAGCAGCGAAGTGGAAGTT	6	+	2317	3621	Active	Active	6	6
ENSDARG00000002479	ENSDART00000051545	5	3	AACCTCCCATCAGCTGAGGATGCA	6	+	2233	3621	Active	Active	0	9
ENSDARG00000002479	ENSDART00000051545	5	3	ATCAGCAGCGAAGTGGAAGTTGTT	6	+	2320	3621	Active	Active	5	7
ENSDARG00000002479	ENSDART00000051545	5	5	AGCCACAACAGATGAGCCTTTTAA	6	+	2748	3621	Active	Inactive	4	8
ENSDARG00000002479	ENSDART00000051545	5	6	ACCCAAAGCTGTTTTGGTTGATGGT	7	+	3090	3621	Active	Active	3	7
ENSDARG00000002479	ENSDART00000051545	5	6	TTCTACACCCAAAGCTGTTTTGGT	6	+	3084	3621	Inactive	Inactive	0	8
ENSDARG00000002479	ENSDART00000051545	5	6	TTCTACTCCGAATGAATCTGTGGAT	7	+	2919	3621	Active	Inactive	5	8
ENSDARG00000002479	ENSDART00000051545	5	6	TTCTACACCCAAAGCTGTTTTGGTT	7	+	3084	3621	Inactive	Inactive	0	7
ENSDARG00000002479	ENSDART00000051545	5	6	CTACACCCAAAGCTGTTTTGGTT	5	+	3086	3621	Inactive	Inactive	8	7
ENSDARG00000002479	ENSDART00000051545	5	6	TTCTTCTACACCCAAAGCTGTTTTG	7	+	3081	3621	Active	Inactive	8	6
ENSDARG00000002479	ENSDART00000051545	5	7	ACAAACACCGCTGCTGAAGCTTCT	6	+	3448	3621	Inactive	Active	7	9
ENSDARG00000002479	ENSDART00000051545	5	7	CTCCTAAAACAGTCCCTGTGGAAAC	7	+	3401	3621	Inactive	Inactive	1	6
ENSDARG00000002479	ENSDART00000051545	5	7	CTCCACAAACACCGCTGCTGAAGCT	7	+	3444	3621	Inactive	Active	6	9
ENSDARG00000002479	ENSDART00000051545	5	7	CACCGCTGCTGAAGCTTCTGACAAC	7	+	3453	3621	Active	Inactive	9	0
ENSDARG00000002479	ENSDART00000051545	5	7	CACAAACACCGCTGCTGAAGCTTCT	7	+	3447	3621	Active	Active	1	9
ENSDARG00000002479	ENSDART00000051545	5	7	AGCTCCACAAACACCGCTGCTGAA	6	+	3442	3621	Active	Active	0	7
ENSDARG00000002533	ENSDART00000050892	5	1	AGCGACACCAGAAAGTAATTGGTG	6	-	117	1053	Active	Active	6	5
ENSDARG00000002533	ENSDART00000050892	5	1	AGACTCACCTCAGGGGGATTTTGAC	7	-	313	1053	Active	Active	4	4
ENSDARG00000002533	ENSDART00000050892	5	1	ACCAGCACATTACCGGCGATGGA	5	-	55	1053	Inactive	Active	0	9
ENSDARG00000002533	ENSDART00000050892	5	2	TTCCCAGCATGATGAGGAGAGGCG	6	-	611	1053	Inactive	Active	3	9
ENSDARG00000002533	ENSDART00000050892	5	2	TGCAGCAGACCGTGATGTTGATTCT	7	-	710	1053	Active	Active	4	0
ENSDARG00000002533	ENSDART00000050892	5	2	TACTGCTGCTTCCATTGGAGCTGCG	7	-	1000	1053	Active	Active	9	9
ENSDARG00000002533	ENSDART00000050892	5	2	GCAACCAAAGAAGTTGAAGTAGAC	6	-	580	1053	Inactive	Active	8	9
ENSDARG00000002533	ENSDART00000050892	5	2	GAACGCAACCAAAGAAGTTGAAGTA	7	-	583	1053	Inactive	Active	5	5
ENSDARG00000002533	ENSDART00000050892	5	2	CGCTGCAGCAGACCGTGATGTTGAT	7	-	713	1053	Active	Active	9	4
ENSDARG00000002533	ENSDART00000050892	5	2	CGCAGCATCGTCATCGCTGCTGTT	6	-	481	1053	Active	Active	9	4
ENSDARG00000002533	ENSDART00000050892	5	2	CACTTCAACTCGATCTGACGGAGCT	7	-	668	1053	Active	Active	7	9
ENSDARG00000002533	ENSDART00000050892	5	2	AGCATCGTCATCGCTGCTGTTGCT	6	-	478	1053	Active	Active	9	5
ENSDARG00000002533	ENSDART00000097349	5	1	AGCGACACCAGAAAGTAATTGGTG	6	-	120	945	Active	Active	6	5
ENSDARG00000002533	ENSDART00000097349	5	1	AGACTCACCTCAGGGGGATTTTGAC	7	-	316	945	Active	Active	4	4
ENSDARG00000002533	ENSDART00000097349	5	1	ACCAGCACATTACCGGCGATGGA	5	-	58	945	Inactive	Active	0	9
ENSDARG00000002533	ENSDART00000097349	5	3	TTCCCAGCATGATGAGGAGAGGCG	6	-	545	945	Inactive	Active	3	9
ENSDARG00000002533	ENSDART00000097349	5	3	TGCAGCAGACCGTGATGTTGATTCT	7	-	644	945	Active	Active	4	0
ENSDARG00000002533	ENSDART00000097349	5	3	TACTGCTGCTTCCATTGGAGCTGCG	7	-	934	945	Active	Active	9	9
ENSDARG00000002533	ENSDART00000097349	5	3	GCAACCAAAGAAGTTGAAGTAGAC	6	-	514	945	Inactive	Active	8	9
ENSDARG00000002533	ENSDART00000097349	5	3	GAACGCAACCAAAGAAGTTGAAGTA	7	-	517	945	Inactive	Active	5	5
ENSDARG00000002533	ENSDART00000097349	5	3	CGCTGCAGCAGACCGTGATGTTGAT	7	-	647	945	Active	Active	9	4
ENSDARG00000002533	ENSDART00000097349	5	3	CACTTCAACTCGATCTGACGGAGCT	7	-	602	945	Active	Active	7	9
ENSDARG00000002771	ENSDART00000042002	5	1	GTTACCGTCGCAAACGCAGACGGA	6	+	47	3048	Active	Active	9	9
ENSDARG00000002771	ENSDART00000042002	5	1	AGAGACCGCTATGATCTGGAGGC	5	+	160	3048	Active	Active	2	4
ENSDARG00000002771	ENSDART00000042002	5	1	ACCGTCGCAAACGCAGACGGAGAC	6	+	50	3048	Active	Active	6	9
ENSDARG00000002771	ENSDART00000042002	5	2	GTCCCCGGCGGCTGAGCGGCTGCG	6	+	237	3048	Active	Active	8	9
ENSDARG00000002771	ENSDART00000042002	5	2	AGCGGCTGCGCTATATTTTGGGGGA	7	+	251	3048	Active	Active	9	0
ENSDARG00000002771	ENSDART00000042002	5	2	AGCGGCTGCGCTATATTTTGGGGG	6	+	251	3048	Active	Active	9	2
ENSDARG00000002771	ENSDART00000042002	5	4	AAAATCAGCTTTGTACTGCTGAGAA	7	+	568	3048	Inactive	Inactive	4	4
ENSDARG00000002771	ENSDART00000042002	5	5	AGCAGCAAACTATGGAAGACTAC	5	+	741	3048	Inactive	Active	1	9
ENSDARG00000002771	ENSDART00000042002	5	6	GTAGGCCACGCTCAAAGCAGGAGTA	7	+	760	3048	Active	Active	1	8
ENSDARG00000002771	ENSDART00000042002	5	7	AAATCCCCAGAGATGCAGAAGCA	5	+	842	3048	Inactive	Active	9	9
ENSDARG00000002771	ENSDART00000042002	5	7	AAAATCCCCAGAGATGCAGAAGCA	6	+	841	3048	Inactive	Active	1	9
ENSDARG00000002771	ENSDART00000042002	5	7	AGAAGCATCCAATGTTCTGGTGGG	6	+	858	3048	Active	Active	7	6
ENSDARG00000002771	ENSDART00000042002	5	7	AGAAAATCCCCAGAGATGCAGAA	5	+	839	3048	Inactive	Active	3	9
ENSDARG00000002771	ENSDART00000042002	5	9	TGCTTCCACCTGGAGAGTGGGAC	5	+	1148	3048	Active	Active	9	9
ENSDARG00000002771	ENSDART00000042002	5	10	GTTGGCTTACACAGGGAGGTGGGT	6	+	1335	3048	Active	Active	8	9
ENSDARG00000002771	ENSDART00000042002	5	10	GTTGGCTTACACAGGGAGGTGGG	5	+	1335	3048	Active	Active	8	9
ENSDARG00000002771	ENSDART00000042002	5	11	CTCTTCATCTACCTGGGCTGCATAA	7	+	1450	3048	Active	Inactive	9	1
ENSDARG00000002771	ENSDART00000042002	5	11	AACCAATGCAATCACCTTTGGGGGC	7	+	1473	3048	Active	Active	2	1
ENSDARG00000002771	ENSDART00000042002	5	12	GTATTCTGCGTTTTTGGCGGTCAAC	7	+	1570	3048	Active	Active	6	5
ENSDARG00000002771	ENSDART00000042002	5	13	GACGCCATCAAGAAGATGGTGGGCT	7	+	1825	3048	Active	Active	9	3
ENSDARG00000002771	ENSDART00000042002	5	13	TCCTTCATCTTCATCTCTGACGCC	6	+	1807	3048	Active	Active	9	7
ENSDARG00000002771	ENSDART00000042002	5	13	GACGCCATCAAGAAGATGGTGGG	5	+	1825	3048	Active	Active	9	9
ENSDARG00000002771	ENSDART00000042002	5	15	ACACCCAAACTCATTGTGCCTAC	5	+	2194	3048	Inactive	Inactive	8	8
ENSDARG00000002771	ENSDART00000042002	5	15	AAACACCCAAACTCATTGTGCCTAC	7	+	2192	3048	Inactive	Inactive	9	8
ENSDARG00000002771	ENSDART00000042002	5	17	GCAGCCTGCTCTTTTATGGGTCTGC	7	+	2437	3048	Active	Inactive	8	7
ENSDARG00000002771	ENSDART00000042002	5	19	GTTTTCCTCTACATGGGCGTTGCT	6	+	2668	3048	Active	Active	9	6
ENSDARG00000002771	ENSDART00000042002	5	19	TTCCTCTACATGGGCGTTGCTTCT	6	+	2671	3048	Active	Inactive	9	1
ENSDARG00000002771	ENSDART00000042002	5	20	CTATTCACACTGGTGCAGATTGT	5	+	2800	3048	Inactive	Active	6	7
ENSDARG00000002792	ENSDART00000014666	5	2	CTCCACAAACGTGTGCTGTTTGC	5	-	137	1527	Inactive	Inactive	6	3
ENSDARG00000002792	ENSDART00000014666	5	2	GTCTCCACAAACGTGTGCTGTTTGC	7	-	137	1527	Inactive	Inactive	4	3
ENSDARG00000002792	ENSDART00000014666	5	2	TCCGTCTCCACAAACGTGTGCTGTT	7	-	140	1527	Active	Inactive	9	7
ENSDARG00000002792	ENSDART00000014666	5	4	TGCTGCTGCTCATGCCGGAGCTGCC	7	-	565	1527	Active	Active	9	9
ENSDARG00000002792	ENSDART00000014666	5	4	TACCTAACAGGTGCAGGGGTGGGT	6	-	636	1527	Inactive	Active	5	7
ENSDARG00000002792	ENSDART00000014666	5	4	TACCTAACAGGTGCAGGGGTGGGTT	7	-	635	1527	Inactive	Active	5	5
ENSDARG00000002792	ENSDART00000014666	5	5	CTCTCCCTCTGACTTAAGTTTGT	5	-	722	1527	Active	Inactive	9	4
ENSDARG00000002792	ENSDART00000014666	5	7	AGATTCGTCTGTGGTTTGTAGTC	5	-	1097	1527	Active	Inactive	9	9
ENSDARG00000002792	ENSDART00000014666	5	10	GACCACAAATGATGTTTCTGTGGAG	7	-	1494	1527	Inactive	Inactive	8	3
ENSDARG00000002816	ENSDART00000083350	5	3	CTCTCAATCTCAGTGTCTTGGTC	5	-	505	3732	Active	Inactive	9	2
ENSDARG00000002816	ENSDART00000083350	5	5	GACATCATCATGGCTTATAGGTG	5	-	842	3732	Active	Active	9	4
ENSDARG00000002816	ENSDART00000083350	5	5	CTCAGCCTCCACCATGTTGAAGAC	6	-	739	3732	Active	Active	9	6
ENSDARG00000002816	ENSDART00000083350	5	5	TCCTCATGCTCTCAGCATGAGGA	5	-	702	3732	Active	Active	9	9
ENSDARG00000002816	ENSDART00000083350	5	7	ATCCGCCCCTCACACGCAGCATTG	6	-	1101	3732	Active	Active	8	6
ENSDARG00000002816	ENSDART00000083350	5	7	ATCAAAGTCCCGATTCTGCTTGC	5	-	1055	3732	Active	Inactive	4	6
ENSDARG00000002816	ENSDART00000083350	5	8	AGCTCCTCCAGTTTGGACTTGGCA	6	-	1239	3732	Active	Active	9	9
ENSDARG00000002816	ENSDART00000083350	5	10	GTTTGCCTCCTGAGCTGCGTGTGC	6	-	1511	3732	Active	Inactive	9	8
ENSDARG00000002816	ENSDART00000083350	5	11	GACAGCACACCACCTTGCTGCCGGA	7	-	1541	3732	Inactive	Active	5	9
ENSDARG00000002816	ENSDART00000083350	5	12	AGCACCACAGTGAAGGCCGGAGCA	6	-	1677	3732	Inactive	Active	0	9
ENSDARG00000002816	ENSDART00000083350	5	14	GTAAAAGGCTTTTTGTAGATGTC	5	-	2047	3732	Inactive	Active	7	8
ENSDARG00000002816	ENSDART00000083350	5	14	AACATCATCTTTATGGAGACGCG	5	-	1844	3732	Active	Active	8	9
ENSDARG00000002816	ENSDART00000083350	5	15	CTCTCCTTATGCTGCGGCGTAGTT	6	-	2477	3732	Active	Inactive	9	1
ENSDARG00000002816	ENSDART00000083350	5	15	CTCTCCTTATGCTGCGGCGTAGTTT	7	-	2476	3732	Active	Inactive	9	0
ENSDARG00000002816	ENSDART00000083350	5	15	CACCTCTCCTTATGCTGCGGCGTAG	7	-	2479	3732	Active	Active	9	7
ENSDARG00000002816	ENSDART00000083350	5	15	CACCTCTCCTTATGCTGCGGCGTA	6	-	2480	3732	Active	Inactive	9	1
ENSDARG00000002816	ENSDART00000083350	5	15	TGCGGCACAGTCTTGGAGATTTG	5	-	2145	3732	Active	Active	5	6
ENSDARG00000002816	ENSDART00000083350	5	15	TGCTGCAGATGATGAAGTGGTGGAC	7	-	2280	3732	Active	Active	5	4
ENSDARG00000002816	ENSDART00000083350	5	19	CCCACCTTAGTATGTTTGCTGTG	5	-	2919	3732	Active	Inactive	9	3
ENSDARG00000002816	ENSDART00000083350	5	20	TGCATCATCCTGGTCATCTTGAGAA	7	-	2943	3732	Active	Inactive	9	5
ENSDARG00000002816	ENSDART00000083350	5	21	GACTCAAAACACTCGGCCTTTGGG	6	-	3006	3732	Inactive	Active	8	8
ENSDARG00000002816	ENSDART00000083350	5	21	AGACTCAAAACACTCGGCCTTTGGG	7	-	3006	3732	Inactive	Active	7	8
ENSDARG00000002816	ENSDART00000083350	5	23	GTCTTCTTCAGCCTGTAGATGGC	5	-	3340	3732	Active	Active	9	9
ENSDARG00000002816	ENSDART00000083350	5	23	TTCTTCAGCCTGTAGATGGCGCT	5	-	3337	3732	Active	Active	8	9
ENSDARG00000002816	ENSDART00000083350	5	25	ACCTTCCTCTGTGAAATTTGGAGTT	7	-	3531	3732	Active	Inactive	9	8
ENSDARG00000002830	ENSDART00000046384	5	1	GTAAACATCCCCTGCTGCAGCCTGT	7	-	168	1866	Inactive	Active	3	8
ENSDARG00000002830	ENSDART00000046384	5	1	TCCTCCGTCAGTTCTTCTGGTTTC	6	-	69	1866	Active	Inactive	9	9
ENSDARG00000002830	ENSDART00000046384	5	1	TGCTGCAGCCTGTCCTTCTGCTGCT	7	-	156	1866	Active	Active	9	2
ENSDARG00000002830	ENSDART00000046384	5	1	TTAATCCCATGCTTGTTGAGGAA	5	-	286	1866	Inactive	Active	7	7
ENSDARG00000002830	ENSDART00000046384	5	1	GACAAAGGCAAACTTTTGTCTGC	5	-	332	1866	Inactive	Inactive	0	9
ENSDARG00000002830	ENSDART00000046384	5	1	AGAAAATACCTGGCGAGTTTTTGGA	7	-	659	1866	Inactive	Inactive	5	0
ENSDARG00000002830	ENSDART00000046384	5	1	AAAGGCAAACTTTTGTCTGCCGAG	6	-	328	1866	Inactive	Active	9	4
ENSDARG00000002830	ENSDART00000046384	5	1	AGAAAATACCTGGCGAGTTTTTG	5	-	661	1866	Inactive	Active	5	1
ENSDARG00000002830	ENSDART00000046384	5	2	GACAACACATTTTGTTGTGTTTTT	6	-	728	1866	Inactive	Inactive	8	9
ENSDARG00000002830	ENSDART00000046384	5	2	GACAACACATTTTGTTGTGTTTTTC	7	-	727	1866	Inactive	Inactive	8	8
ENSDARG00000002830	ENSDART00000046384	5	6	CAAATCCTCTGTGCCCGCAGATGTT	7	-	1206	1866	Active	Active	9	8
ENSDARG00000002830	ENSDART00000046384	5	6	GCCCGCAGATGTTCTGGGTTGAC	5	-	1196	1866	Active	Inactive	5	6
ENSDARG00000002830	ENSDART00000046384	5	7	AGCCCATTCACCCACGGCCGAGTAC	7	-	1344	1866	Active	Active	9	4
ENSDARG00000002830	ENSDART00000046384	5	11	CTATACGTCAGTGTTGGTGCTGTA	6	-	1855	1866	Active	Active	4	4
ENSDARG00000002830	ENSDART00000046384	5	11	CTCCTCGCACACGGTTTGAGGGA	5	-	1743	1866	Active	Active	6	3
ENSDARG00000002949	ENSDART00000007458	5	4	GACCGCATCACACTGTTGCGTGGCA	7	+	322	915	Active	Active	9	0
ENSDARG00000002949	ENSDART00000007458	5	6	TCCCTCACAAGGGAGCATTTTGT	5	+	563	915	Active	Inactive	5	2
ENSDARG00000002949	ENSDART00000007458	5	6	CTATCAGTCCAAGAGGAGCTGGC	5	+	626	915	Active	Active	6	9
ENSDARG00000002949	ENSDART00000007458	5	7	GGCTACAAATTTATGTTTGATGAG	6	+	736	915	Inactive	Inactive	4	0
ENSDARG00000002949	ENSDART00000007458	5	7	CACATCAACAACTTGAAGCTGAT	5	+	685	915	Active	Active	7	9
ENSDARG00000002949	ENSDART00000007458	5	7	ATCAACAACTTGAAGCTGATTTG	5	+	688	915	Inactive	Active	5	2
ENSDARG00000002949	ENSDART00000007458	5	7	AACTACTGCTACCGCTGCGGTAAC	6	+	787	915	Active	Inactive	4	5
ENSDARG00000002986	ENSDART00000014013	5	1	TACTGCACAACTCTGTCTTAGGAG	6	+	95	1353	Inactive	Active	5	3
ENSDARG00000002986	ENSDART00000014013	5	1	GCACAACTCTGTCTTAGGAGTCGAC	7	+	99	1353	Active	Active	6	7
ENSDARG00000002986	ENSDART00000014013	5	1	CTCCACACCGCAAACTGCAGTGGAA	7	+	69	1353	Active	Active	5	7
ENSDARG00000002986	ENSDART00000014013	5	1	ACAACCACACGCATTGCGCATGT	5	+	25	1353	Inactive	Inactive	8	6
ENSDARG00000002986	ENSDART00000014013	5	1	AACAACCACACGCATTGCGCATGT	6	+	24	1353	Inactive	Inactive	2	6
ENSDARG00000002986	ENSDART00000014013	5	3	AACATCTACACTAAAGTTGTGGTA	6	+	376	1353	Active	Inactive	7	2
ENSDARG00000002986	ENSDART00000014013	5	7	CAAAGCTTCACATTCAGGTTTGTTC	7	+	713	1353	Active	Inactive	8	9
ENSDARG00000002986	ENSDART00000014013	5	11	GCATCAGACTCTGACCTTTGAGGAG	7	+	1092	1353	Inactive	Active	0	2
ENSDARG00000002987	ENSDART00000010757	5	2	GACGTCAGAGAAACGAAGTCGGT	5	-	163	1308	Active	Active	0	9
ENSDARG00000002987	ENSDART00000010757	5	2	CTCACCTTATTGGTAGCTGTGGCA	6	-	621	1308	Active	Active	9	8
ENSDARG00000002987	ENSDART00000010757	5	2	CCCTTCAACTTTACATGTTTGAAAC	7	-	525	1308	Active	Inactive	9	1
ENSDARG00000002987	ENSDART00000010757	5	2	TGCCCAGCATGGCGGAGTGGAAGAC	7	-	292	1308	Active	Active	4	8
ENSDARG00000002987	ENSDART00000010757	5	2	ATCAAAGCCATCCAGTGATGGGTTC	7	-	192	1308	Inactive	Active	3	3
ENSDARG00000002987	ENSDART00000010757	5	2	AACCGCGACACGTGGTGGTGATGCC	7	-	413	1308	Active	Active	4	9
ENSDARG00000002987	ENSDART00000010757	5	2	GTACGCTGCGTACAGGCCGAATAG	6	-	243	1308	Active	Active	6	6
ENSDARG00000002987	ENSDART00000010757	5	3	GTCACCTCCGCTGATGGTGCCGTC	6	-	727	1308	Active	Active	8	6
ENSDARG00000002987	ENSDART00000010757	5	3	GTAGGCGGCAGTGGTGAAGTTGGC	6	-	1156	1308	Active	Active	3	9
ENSDARG00000002987	ENSDART00000010757	5	3	GGCTTCCACCCTGGGCTGCTGCT	5	-	1022	1308	Active	Active	9	8
ENSDARG00000002987	ENSDART00000010757	5	3	GGCCAAGCACGGGCAGCTGGAGGT	6	-	974	1308	Inactive	Active	2	8
ENSDARG00000002987	ENSDART00000010757	5	3	GAAGGCGGCTGGAAGGTCGTCTGT	6	-	700	1308	Active	Inactive	1	4
ENSDARG00000002987	ENSDART00000010757	5	3	CACCTCCGCTGATGGTGCCGTCTAC	7	-	724	1308	Active	Inactive	9	4
ENSDARG00000002987	ENSDART00000097501	5	1	GACGTCAGAGAAACGAAGTCGGT	5	-	43	1194	Active	Active	0	9
ENSDARG00000002987	ENSDART00000097501	5	1	CTCACCTTATTGGTAGCTGTGGCA	6	-	501	1194	Active	Active	9	8
ENSDARG00000002987	ENSDART00000097501	5	1	CCCTTCAACTTTACATGTTTGAAAC	7	-	405	1194	Active	Inactive	9	1
ENSDARG00000002987	ENSDART00000097501	5	1	TGCCCAGCATGGCGGAGTGGAAGAC	7	-	172	1194	Active	Active	4	8
ENSDARG00000002987	ENSDART00000097501	5	1	ATCAAAGCCATCCAGTGATGGGTTC	7	-	72	1194	Inactive	Active	3	3
ENSDARG00000002987	ENSDART00000097501	5	1	AACCGCGACACGTGGTGGTGATGCC	7	-	293	1194	Active	Active	4	9
ENSDARG00000002987	ENSDART00000097501	5	1	GTACGCTGCGTACAGGCCGAATAG	6	-	123	1194	Active	Active	6	6
ENSDARG00000002987	ENSDART00000097501	5	3	GTCACCTCCGCTGATGGTGCCGTC	6	-	613	1194	Active	Active	8	6
ENSDARG00000002987	ENSDART00000097501	5	3	GTAGGCGGCAGTGGTGAAGTTGGC	6	-	1042	1194	Active	Active	3	9
ENSDARG00000002987	ENSDART00000097501	5	3	GGCTTCCACCCTGGGCTGCTGCT	5	-	908	1194	Active	Active	9	8
ENSDARG00000002987	ENSDART00000097501	5	3	GGCCAAGCACGGGCAGCTGGAGGT	6	-	860	1194	Inactive	Active	2	8
ENSDARG00000002987	ENSDART00000097501	5	3	GAAGGCGGCTGGAAGGTCGTCTGT	6	-	586	1194	Active	Inactive	1	4
ENSDARG00000002987	ENSDART00000097501	5	3	CACCTCCGCTGATGGTGCCGTCTAC	7	-	610	1194	Active	Inactive	9	4
ENSDARG00000003032	ENSDART00000011878	5	3	CTCATCCCAGTTACTCTGCAGTC	5	-	74	1218	Active	Inactive	6	2
ENSDARG00000003032	ENSDART00000011878	5	4	ATCTGCTGCAGGATGGAGATGGC	5	-	268	1218	Active	Active	8	9
ENSDARG00000003032	ENSDART00000011878	5	5	TGCTTCAGCCTGCAGTTTTTGAA	5	-	440	1218	Active	Inactive	9	5
ENSDARG00000003032	ENSDART00000011878	5	7	CAACACCTCTGCAGGCATGGTAG	5	-	650	1218	Active	Active	5	6
ENSDARG00000003032	ENSDART00000011878	5	7	TCCAACACCTCTGCAGGCATGGTAG	7	-	650	1218	Active	Active	4	6
ENSDARG00000003032	ENSDART00000011878	5	7	GTTCACGCATAAACTTAGTTGTG	5	-	678	1218	Inactive	Inactive	7	4
ENSDARG00000003032	ENSDART00000011878	5	7	CACCTCTGCAGGCATGGTAGCTGAC	7	-	645	1218	Active	Active	9	8
ENSDARG00000003032	ENSDART00000011878	5	9	TGCTCACCAGCAGATCTGTGGTA	5	-	990	1218	Active	Inactive	4	7
ENSDARG00000003032	ENSDART00000011878	5	11	CTCTTCTACGGTGGTGTTGTAGAA	6	-	1177	1218	Active	Inactive	9	2
ENSDARG00000003091	ENSDART00000007247	5	1	GTCTGCTGCCATACGGGGGAGGGT	6	-	32	1470	Active	Active	9	9
ENSDARG00000003091	ENSDART00000007247	5	1	GTCTGCTGCCATACGGGGGAGGG	5	-	33	1470	Active	Active	9	9
ENSDARG00000003091	ENSDART00000007247	5	3	CTCGACACCACCAGGATGAAGAT	5	-	475	1470	Active	Active	5	9
ENSDARG00000003091	ENSDART00000007247	5	3	CACCAAGGCCCATGTTGTTGGCGTC	7	-	229	1470	Active	Active	5	4
ENSDARG00000003091	ENSDART00000007247	5	3	AGCCACACACATAATGATGATGAT	6	-	166	1470	Inactive	Active	4	9
ENSDARG00000003091	ENSDART00000007247	5	10	TTCTTCATCTGATAGTCTGTAGAC	6	-	1383	1470	Active	Inactive	9	7
ENSDARG00000003091	ENSDART00000098513	5	2	CTCGACACCACCAGGATGAAGAT	5	-	409	1404	Active	Active	5	9
ENSDARG00000003091	ENSDART00000098513	5	2	CACCAAGGCCCATGTTGTTGGCGTC	7	-	163	1404	Active	Active	5	4
ENSDARG00000003091	ENSDART00000098513	5	2	AGCCACACACATAATGATGATGAT	6	-	100	1404	Inactive	Active	4	9
ENSDARG00000003091	ENSDART00000098513	5	9	TTCTTCATCTGATAGTCTGTAGAC	6	-	1317	1404	Active	Inactive	9	7
ENSDARG00000003091	ENSDART00000098514	5	1	GTCTGCTGCCATACGGGGGAGGG	5	-	30	1383	Active	Active	9	9
ENSDARG00000003091	ENSDART00000098514	5	1	GTCTGCTGCCATACGGGGGAGGGT	6	-	29	1383	Active	Active	9	9
ENSDARG00000003091	ENSDART00000098514	5	2	AGCCACACACATAATGATGATGAT	6	-	157	1383	Inactive	Active	4	9
ENSDARG00000003091	ENSDART00000098514	5	2	CACCAAGGCCCATGTTGTTGGCGTC	7	-	220	1383	Active	Active	5	4
ENSDARG00000003091	ENSDART00000098514	5	3	CTCGACACCACCAGGATGAAGAT	5	-	445	1383	Active	Active	5	9
ENSDARG00000003091	ENSDART00000098514	5	9	TTCTTCATCTGATAGTCTGTAGAC	6	-	1296	1383	Active	Inactive	9	7
ENSDARG00000003091	ENSDART00000098517	5	1	GTCTGCTGCCATACGGGGGAGGG	5	-	30	1413	Active	Active	9	9
ENSDARG00000003091	ENSDART00000098517	5	1	GTCTGCTGCCATACGGGGGAGGGT	6	-	29	1413	Active	Active	9	9
ENSDARG00000003091	ENSDART00000098517	5	2	AGCCACACACATAATGATGATGAT	6	-	157	1413	Inactive	Active	4	9
ENSDARG00000003091	ENSDART00000098517	5	2	CACCAAGGCCCATGTTGTTGGCGTC	7	-	220	1413	Active	Active	5	4
ENSDARG00000003091	ENSDART00000098517	5	2	CTCGACACCACCAGGATGAAGAT	5	-	466	1413	Active	Active	5	9
ENSDARG00000003091	ENSDART00000098517	5	8	TTCTTCATCTGATAGTCTGTAGAC	6	-	1326	1413	Active	Inactive	9	7
ENSDARG00000003144	ENSDART00000026516	5	1	GCCCTCGCCAGCAAAGAGGGGTCT	6	-	36	582	Active	Active	9	9
ENSDARG00000003235	ENSDART00000023123	5	1	GCCGTCAGAGTTCAGCTGTCGCA	5	-	200	2160	Active	Active	7	8
ENSDARG00000003235	ENSDART00000023123	5	2	GACTTCTTCCCCCAGCGCTGTGGCA	7	-	356	2160	Active	Active	9	8
ENSDARG00000003235	ENSDART00000023123	5	2	TTCTTCCCCCAGCGCTGTGGCAGCT	7	-	353	2160	Active	Active	9	9
ENSDARG00000003235	ENSDART00000023123	5	2	ACACACCTCGAACAGCGGCGGGT	5	-	263	2160	Active	Active	6	9
ENSDARG00000003235	ENSDART00000023123	5	2	ACACACCTCGAACAGCGGCGGGTTG	7	-	261	2160	Active	Active	6	2
ENSDARG00000003235	ENSDART00000023123	5	3	AGACGCAGAACTGGTGAAGAAGCG	6	-	436	2160	Inactive	Active	5	9
ENSDARG00000003235	ENSDART00000023123	5	3	ACAGACGCAGAACTGGTGAAGAA	5	-	439	2160	Inactive	Active	9	7
ENSDARG00000003235	ENSDART00000023123	5	5	AAAGTCAAAAGCCACCGCCGTCTCT	7	-	654	2160	Inactive	Active	9	0
ENSDARG00000003235	ENSDART00000023123	5	6	GCACACGCATCGTAGCCGTAGTT	5	-	862	2160	Inactive	Active	8	0
ENSDARG00000003235	ENSDART00000023123	5	6	CACAGCACACGCATCGTAGCCGTA	6	-	865	2160	Inactive	Active	1	8
ENSDARG00000003235	ENSDART00000023123	5	7	CTCTTCTCCAGCAGGCAGTTTAA	5	-	1070	2160	Active	Inactive	9	3
ENSDARG00000003235	ENSDART00000023123	5	7	CTCAAATACGTAGAGCGAAGGTGCC	7	-	1023	2160	Active	Active	4	9
ENSDARG00000003235	ENSDART00000023123	5	8	ACCCCAGCCTCATGGGTGCAGTG	5	-	1165	2160	Active	Active	8	8
ENSDARG00000003235	ENSDART00000023123	5	8	CACCCCAGCCTCATGGGTGCAGTG	6	-	1165	2160	Active	Active	8	8
ENSDARG00000003235	ENSDART00000023123	5	8	GACTCCAGAAACTTGTGTAGTTTTT	7	-	1214	2160	Inactive	Inactive	3	8
ENSDARG00000003235	ENSDART00000023123	5	8	GACTCCAGAAACTTGTGTAGTTT	5	-	1216	2160	Inactive	Inactive	3	4
ENSDARG00000003235	ENSDART00000023123	5	9	CTATACAGCGCTGCTCTGCCGCC	5	-	1272	2160	Inactive	Active	4	7
ENSDARG00000003235	ENSDART00000023123	5	10	AAAACCCGCGAACTGGAGCCGGC	5	-	1335	2160	Inactive	Active	2	9
ENSDARG00000003235	ENSDART00000023123	5	10	ACATACAGCAGAGGGAGCAGGAGAC	7	-	1418	2160	Inactive	Active	5	9
ENSDARG00000003235	ENSDART00000023123	5	11	TACCTCAGCATTAATGGATTGGTG	6	-	1569	2160	Active	Active	8	6
ENSDARG00000003235	ENSDART00000023123	5	11	CACAGCAGCGGAGGAGAAGCCGGG	6	-	1449	2160	Active	Active	8	9
ENSDARG00000003235	ENSDART00000023123	5	11	ACCTCAGCATTAATGGATTGGTG	5	-	1569	2160	Inactive	Active	1	6
ENSDARG00000003235	ENSDART00000023123	5	12	ACATTCAGAAGGAGGAGGAGACGAG	7	-	1605	2160	Inactive	Active	6	9
ENSDARG00000003235	ENSDART00000023123	5	14	TTATCCGCCAGTCGCTCTGCAGCT	6	-	1797	2160	Inactive	Active	2	3
ENSDARG00000003235	ENSDART00000023123	5	14	TGCAGCTTCTGTCAGGCTTTTTCT	6	-	1780	2160	Active	Inactive	9	6
ENSDARG00000003235	ENSDART00000023123	5	14	TGCAGCTTCTGTCAGGCTTTTTC	5	-	1781	2160	Active	Inactive	9	8
ENSDARG00000003235	ENSDART00000023123	5	16	TGCAAACACTTCCTCTGGTGGGCG	6	-	2067	2160	Active	Active	5	8
ENSDARG00000003235	ENSDART00000023123	5	16	AAACACTTCCTCTGGTGGGCGTTT	6	-	2064	2160	Active	Inactive	1	8
ENSDARG00000003235	ENSDART00000023123	5	16	CACTTCCTCTGGTGGGCGTTTAG	5	-	2062	2160	Active	Inactive	9	4
ENSDARG00000003235	ENSDART00000023123	5	16	TGCTCCCGCGTTCATCTGCTTCT	5	-	2015	2160	Active	Inactive	9	7
ENSDARG00000003235	ENSDART00000023123	5	16	CCCTGCAAACACTTCCTCTGGTGGG	7	-	2069	2160	Active	Active	5	6
ENSDARG00000003235	ENSDART00000023123	5	16	AAACACTTCCTCTGGTGGGCGTT	5	-	2065	2160	Active	Active	1	6
ENSDARG00000003281	ENSDART00000012844	5	1	CGCTCAGCAGGAGCATGAAGTATAG	7	-	28	795	Active	Active	6	7
ENSDARG00000003281	ENSDART00000012844	5	1	CAAACCAACGCTCAGCAGGAGCA	5	-	38	795	Inactive	Active	4	9
ENSDARG00000003281	ENSDART00000012844	5	1	ACCAAACCAACGCTCAGCAGGAGCA	7	-	38	795	Inactive	Active	5	9
ENSDARG00000003281	ENSDART00000012844	5	4	GTCTCCACCATTCTTTGGGTGAGTC	7	-	368	795	Active	Active	6	6
ENSDARG00000003281	ENSDART00000012844	5	4	GTCCACTTCTGACCTGCTGGCGGA	6	-	458	795	Active	Active	9	9
ENSDARG00000003281	ENSDART00000012844	5	4	CGCTGCACCCTCCACCTGTGAGGGG	7	-	414	795	Active	Active	9	8
ENSDARG00000003281	ENSDART00000012844	5	4	AACGTCTCCACCATTCTTTGGGT	5	-	373	795	Active	Inactive	8	6
ENSDARG00000003281	ENSDART00000012844	5	5	GCCTCCTCCAAGTAGGATGATAA	5	-	542	795	Active	Inactive	9	1
ENSDARG00000003281	ENSDART00000012844	5	5	TGCCTCCTCCAAGTAGGATGATAA	6	-	542	795	Active	Inactive	9	1
ENSDARG00000003403	ENSDART00000040184	5	1	GAAATCAGCTCCCGGTAGAGGCT	5	-	89	7164	Inactive	Active	1	9
ENSDARG00000003403	ENSDART00000040184	5	2	CCCAGCAGAGCGTCCCGCGTGAGTG	7	-	302	7164	Active	Active	7	8
ENSDARG00000003403	ENSDART00000040184	5	5	CTACACAACACCGGGCATGAGTC	5	-	679	7164	Inactive	Active	6	8
ENSDARG00000003403	ENSDART00000040184	5	5	GTTATCGCCCTTGAATGCAGGAGCA	7	-	840	7164	Active	Active	7	9
ENSDARG00000003403	ENSDART00000040184	5	5	CACTACACAACACCGGGCATGAGTC	7	-	679	7164	Inactive	Active	6	8
ENSDARG00000003403	ENSDART00000040184	5	6	CACACCCTCCCGTCTGTGTTTGGTA	7	-	1012	7164	Active	Inactive	9	9
ENSDARG00000003403	ENSDART00000040184	5	6	CACACCCTCCCGTCTGTGTTTGGT	6	-	1013	7164	Active	Active	9	2
ENSDARG00000003403	ENSDART00000040184	5	6	GTCTTCGCCACTCCAGCCTTGTTC	6	-	1042	7164	Active	Inactive	8	7
ENSDARG00000003403	ENSDART00000040184	5	6	ACACACACCCTCCCGTCTGTGTTT	6	-	1016	7164	Inactive	Inactive	5	9
ENSDARG00000003403	ENSDART00000040184	5	6	ACACCCTCCCGTCTGTGTTTGGT	5	-	1013	7164	Active	Active	6	2
ENSDARG00000003403	ENSDART00000040184	5	6	ACACCCTCCCGTCTGTGTTTGGTA	6	-	1012	7164	Active	Inactive	6	9
ENSDARG00000003403	ENSDART00000040184	5	6	ACACCCTCCCGTCTGTGTTTGGTAC	7	-	1011	7164	Active	Inactive	6	7
ENSDARG00000003403	ENSDART00000040184	5	7	CAACACACACACTATGTGGACTGC	6	-	1094	7164	Inactive	Active	9	7
ENSDARG00000003403	ENSDART00000040184	5	10	GTTCACGCCAACGAGAGGAGTTC	5	-	1667	7164	Active	Active	1	8
ENSDARG00000003403	ENSDART00000040184	5	11	GCAGACAGAACAACGGCATGAGGG	6	-	1923	7164	Inactive	Active	8	9
ENSDARG00000003403	ENSDART00000040184	5	11	AGCAGCAAAGCGTGGAAGGGGAG	5	-	1946	7164	Inactive	Active	1	9
ENSDARG00000003403	ENSDART00000040184	5	11	GTCAGCAGCAAAGCGTGGAAGGG	5	-	1949	7164	Active	Active	7	9
ENSDARG00000003403	ENSDART00000040184	5	11	AACAACGGCATGAGGGCTGATAA	5	-	1916	7164	Inactive	Inactive	0	4
ENSDARG00000003403	ENSDART00000040184	5	12	AGCCACAGACAGGTGGACTTTGGC	6	-	2134	7164	Inactive	Active	2	8
ENSDARG00000003403	ENSDART00000040184	5	12	GACAGCCACAGACAGGTGGACTTT	6	-	2137	7164	Active	Inactive	6	1
ENSDARG00000003403	ENSDART00000040184	5	12	ACAGCCACAGACAGGTGGACTTT	5	-	2137	7164	Inactive	Inactive	7	1
ENSDARG00000003403	ENSDART00000040184	5	12	GGCCAAGCCCAGCGGGAGGGTGGA	6	-	2113	7164	Active	Active	7	9
ENSDARG00000003403	ENSDART00000040184	5	13	CTCTCCAGATTGAGGACGTGGTG	5	-	2395	7164	Active	Active	2	9
ENSDARG00000003403	ENSDART00000040184	5	13	TCCATCCGCCCAGGTTTGATGGC	5	-	2361	7164	Active	Active	9	2
ENSDARG00000003403	ENSDART00000040184	5	13	CCCTCACCACTCTCCAGATTGAGGA	7	-	2402	7164	Active	Active	7	9
ENSDARG00000003403	ENSDART00000040184	5	14	CTCCACCGCTGGGCCGTTGCAGTT	6	-	2524	7164	Active	Active	8	1
ENSDARG00000003403	ENSDART00000040184	5	14	GTCCCCATCACTGTGGAGATGAC	5	-	2473	7164	Active	Active	9	9
ENSDARG00000003403	ENSDART00000040184	5	14	GGCAAAATCCTGCGGATGTAGTT	5	-	2614	7164	Active	Active	8	4
ENSDARG00000003403	ENSDART00000040184	5	14	TTCGGCAAAATCCTGCGGATGTA	5	-	2617	7164	Inactive	Active	4	8
ENSDARG00000003403	ENSDART00000040184	5	14	TTCTGCTCCACCGCTGGGCCGTT	5	-	2530	7164	Active	Inactive	9	1
ENSDARG00000003403	ENSDART00000040184	5	14	TGCTCCACCGCTGGGCCGTTGCA	5	-	2527	7164	Active	Active	9	8
ENSDARG00000003403	ENSDART00000040184	5	15	GTTCTCACCCCTGGGGTTGCTGAG	6	-	2887	7164	Active	Active	6	7
ENSDARG00000003403	ENSDART00000040184	5	15	TTCTCACCCCTGGGGTTGCTGAGTG	7	-	2885	7164	Active	Inactive	6	1
ENSDARG00000003403	ENSDART00000040184	5	15	TCCATCACCGCACTGGTTGGGGTG	6	-	2842	7164	Active	Active	9	7
ENSDARG00000003403	ENSDART00000040184	5	15	TCCATCACCGCACTGGTTGGGGT	5	-	2843	7164	Active	Active	9	7
ENSDARG00000003403	ENSDART00000040184	5	15	TACAGCTTCCCGCTGCTGGTGTC	5	-	2734	7164	Active	Active	9	5
ENSDARG00000003403	ENSDART00000040184	5	15	TTCTCACCCCTGGGGTTGCTGAG	5	-	2887	7164	Active	Active	6	7
ENSDARG00000003403	ENSDART00000040184	5	15	GCCTCCATCACCGCACTGGTTGGGG	7	-	2844	7164	Active	Active	9	3
ENSDARG00000003403	ENSDART00000040184	5	15	ATCACCGCACTGGTTGGGGTGGAA	6	-	2839	7164	Inactive	Active	5	5
ENSDARG00000003403	ENSDART00000040184	5	15	ATCACCGCACTGGTTGGGGTGGA	5	-	2840	7164	Inactive	Active	5	5
ENSDARG00000003403	ENSDART00000040184	5	16	AGAGTCGCAGCTGATCGGCTGAGAA	7	-	3015	7164	Inactive	Active	2	5
ENSDARG00000003403	ENSDART00000040184	5	17	GAAAAACACTCGCAGTTGGGGTC	5	-	3400	7164	Inactive	Active	8	4
ENSDARG00000003403	ENSDART00000040184	5	17	TGCAACAACTCGCACTTGCTGAGAC	7	-	3150	7164	Active	Inactive	4	4
ENSDARG00000003403	ENSDART00000040184	5	17	CAACAACTCGCACTTGCTGAGAC	5	-	3150	7164	Active	Inactive	3	4
ENSDARG00000003403	ENSDART00000040184	5	18	CGCAACTGCGCTATGGTGCCTTC	5	-	3721	7164	Active	Inactive	9	3
ENSDARG00000003403	ENSDART00000040184	5	18	AGAAACCGCTAGAGATGAGGGAGAC	7	-	3459	7164	Active	Active	0	9
ENSDARG00000003403	ENSDART00000040184	5	19	GTTATCCGCAGAGTGGTTTGTAA	5	-	4064	7164	Active	Inactive	8	8
ENSDARG00000003403	ENSDART00000040184	5	20	TGCCACGGCTGGTTCGGTGCTGAG	6	-	4186	7164	Active	Active	8	8
ENSDARG00000003403	ENSDART00000040184	5	20	TGCACCTTCCCACAGTGGGATGGA	6	-	4244	7164	Active	Active	9	7
ENSDARG00000003403	ENSDART00000040184	5	21	AGACAACACATTCCTGTTGTGTGC	6	-	4369	7164	Inactive	Inactive	4	5
ENSDARG00000003403	ENSDART00000040184	5	21	GACAACACATTCCTGTTGTGTGC	5	-	4369	7164	Inactive	Inactive	8	5
ENSDARG00000003403	ENSDART00000040184	5	22	GTATCCCACAGATAGAGAGGTCTGC	7	-	4764	7164	Inactive	Active	1	8
ENSDARG00000003403	ENSDART00000040184	5	22	CGCCTCATCGTAAGTGAAGGTAAC	6	-	4957	7164	Active	Active	9	9
ENSDARG00000003403	ENSDART00000040184	5	23	GTAAACATCTCCATACGGTGTGTAC	7	-	6009	7164	Inactive	Inactive	3	7
ENSDARG00000003403	ENSDART00000040184	5	23	CACGTCCACATATCGGTAGAGGTC	6	-	5182	7164	Active	Active	9	9
ENSDARG00000003403	ENSDART00000040184	5	23	TGCAGCGTCATCCAGTAGGCGAT	5	-	5350	7164	Active	Active	9	7
ENSDARG00000003403	ENSDART00000040184	5	23	TCCGCCCACAATTCGTGATTAGGCG	7	-	6155	7164	Active	Active	9	9
ENSDARG00000003403	ENSDART00000040184	5	23	AGCGTCATCCAGTAGGCGATGGA	5	-	5347	7164	Active	Active	9	9
ENSDARG00000003403	ENSDART00000040184	5	23	CACCAATGCGAATATCGCAGTTTGT	7	-	5395	7164	Active	Active	7	0
ENSDARG00000003403	ENSDART00000040184	5	24	GTTCTCCACTTTTGGTTTGGGAA	5	-	6329	7164	Active	Active	8	2
ENSDARG00000003403	ENSDART00000040184	5	25	CTCCAACCATAGCGCTGATTTGGGA	7	-	6814	7164	Inactive	Active	3	8
ENSDARG00000003403	ENSDART00000040184	5	25	GCCTCCAGAGGACCAGCCTTGGTG	6	-	6717	7164	Active	Active	4	5
ENSDARG00000003403	ENSDART00000040184	5	25	CCCTCCAACCATAGCGCTGATTTG	6	-	6817	7164	Active	Active	9	2
ENSDARG00000003592	ENSDART00000011337	5	3	AACCACTTCAGAAAGGTGTCTTC	5	-	211	927	Active	Inactive	8	8
ENSDARG00000003592	ENSDART00000011337	5	3	TTCCAAGACAAAAGGTGGTGACGGG	7	-	247	927	Inactive	Active	1	9
ENSDARG00000003592	ENSDART00000011337	5	3	TCCTTCGACAGTGGAAGTTGATTGT	7	-	174	927	Active	Inactive	9	0
ENSDARG00000003592	ENSDART00000011337	5	4	GACTCACTCTACAGGCAGTGGGA	5	-	347	927	Active	Active	9	9
ENSDARG00000003592	ENSDART00000011337	5	8	AACAAACCATGTGATGACGTATTG	6	-	856	927	Inactive	Active	9	3
ENSDARG00000003592	ENSDART00000011337	5	9	GCATACCACATGTAGGAAGTAGCA	6	-	888	927	Inactive	Active	1	9
ENSDARG00000003635	ENSDART00000015136	5	2	GTTTACCTCTCTCAGGTGTGTGC	5	-	198	993	Active	Inactive	8	3
ENSDARG00000003635	ENSDART00000015136	5	4	GGCTCCAAAACACATGATGCCGTG	6	-	343	993	Active	Active	1	9
ENSDARG00000003635	ENSDART00000015136	5	4	TTCCGCAAATCCATTGCGGTCTGT	6	-	382	993	Inactive	Active	4	1
ENSDARG00000003635	ENSDART00000015136	5	5	CTCTGCTCCACCAATGATGATGAC	6	-	559	993	Active	Active	9	9
ENSDARG00000003635	ENSDART00000015136	5	6	AGCAAAACCCATAATCTGCTTAA	5	-	764	993	Active	Inactive	1	8
ENSDARG00000003635	ENSDART00000015136	5	6	GAAGCCACCGGCCTCCTGTGAAGAT	7	-	793	993	Inactive	Inactive	4	4
ENSDARG00000003635	ENSDART00000015136	5	6	GCCACCGGCCTCCTGTGAAGATGCA	7	-	790	993	Active	Active	9	9
ENSDARG00000003635	ENSDART00000015136	5	7	TTCACCAGAGGGACGTTTATGGGGC	7	-	857	993	Inactive	Active	3	4
ENSDARG00000003803	ENSDART00000011952	5	1	CTCCTCTGCTGAAGCATTTGTCGGC	7	-	127	573	Active	Inactive	9	4
ENSDARG00000003803	ENSDART00000011952	5	3	TTCAGCGTCTCGAGCTGCTTGGCG	6	-	426	573	Active	Active	9	2
ENSDARG00000003803	ENSDART00000097164	5	2	CTCCTCTGCTGAAGCATTTGTCGGC	7	-	196	600	Active	Inactive	9	4
ENSDARG00000003803	ENSDART00000097164	5	4	TTCAGCGTCTCGAGCTGCTTGGCG	6	-	495	600	Active	Active	9	2
ENSDARG00000003803	ENSDART00000097165	5	1	CTCCTCTGCTGAAGCATTTGTCGGC	7	-	118	597	Active	Inactive	9	4
ENSDARG00000003803	ENSDART00000097165	5	3	GAATCACTCGATTGGGGCTTTTTTG	7	-	401	597	Active	Inactive	4	7
ENSDARG00000003803	ENSDART00000097165	5	3	GAATCACTCGATTGGGGCTTTTTT	6	-	402	597	Active	Inactive	4	9
ENSDARG00000003803	ENSDART00000097165	5	4	TTCAGCGTCTCGAGCTGCTTGGCG	6	-	462	597	Active	Active	9	2
ENSDARG00000003808	ENSDART00000009182	5	1	TTATCCAGAACGCTTTTCTGCCAAC	7	-	14	888	Inactive	Inactive	8	2
ENSDARG00000003808	ENSDART00000009182	5	2	AACCCAAAAGCAAGGTTTGCAGTG	6	-	180	888	Inactive	Inactive	8	2
ENSDARG00000003808	ENSDART00000009182	5	2	AAACCCAAAAGCAAGGTTTGCAGTG	7	-	180	888	Inactive	Inactive	9	2
ENSDARG00000003808	ENSDART00000009182	5	4	GTCAAAAAATCCATTTAGGGGGG	5	-	482	888	Inactive	Active	9	8
ENSDARG00000003808	ENSDART00000009182	5	4	CAAAAAATCCATTTAGGGGGGTGAG	7	-	478	888	Inactive	Active	3	9
ENSDARG00000003808	ENSDART00000009182	5	4	AAAAAATCCATTTAGGGGGGTGAG	6	-	478	888	Inactive	Active	8	9
ENSDARG00000003808	ENSDART00000009182	5	5	TCCAAAATCTCGAGCTGGGTTTAC	6	-	655	888	Active	Inactive	8	9
ENSDARG00000003808	ENSDART00000009182	5	6	CACCTCCTCTCTAGCTTTAGCTTTC	7	-	843	888	Active	Inactive	9	8
ENSDARG00000003808	ENSDART00000009182	5	6	AAATCATTCCTTGCTGGCGACGTC	6	-	880	888	Active	Active	3	8
ENSDARG00000004023	ENSDART00000010896	5	2	AAAAGCGTCTAATCTCGTTGTGTGT	7	+	71	1080	Active	Inactive	2	7
ENSDARG00000004023	ENSDART00000010896	5	3	AGCTCATCCCAGGAGATGAGTTC	5	+	380	1080	Active	Active	9	6
ENSDARG00000004023	ENSDART00000010896	5	4	AACAGCTCCATACCTTGAGGACTTG	7	+	614	1080	Active	Active	7	9
ENSDARG00000004023	ENSDART00000010896	5	5	GGCAAACCAAGTGGAGGTGCAGAG	6	+	876	1080	Inactive	Active	2	8
ENSDARG00000004023	ENSDART00000010896	5	5	AGACACGACGGTGGTTTGCAGGC	5	+	856	1080	Inactive	Active	4	1
ENSDARG00000004023	ENSDART00000010896	5	5	GCAGGCAAACCAAGTGGAGGTGCA	6	+	873	1080	Inactive	Active	7	9
ENSDARG00000004023	ENSDART00000010896	5	5	ATCTGCAGAACATCCAGGGGATGAC	7	+	800	1080	Inactive	Active	4	8
ENSDARG00000004023	ENSDART00000010896	5	6	AACTCCACAGGGAGCGAGGTCGCG	6	+	1006	1080	Inactive	Active	7	9
ENSDARG00000004023	ENSDART00000010896	5	6	AAACTCCACAGGGAGCGAGGTCGCG	7	+	1005	1080	Inactive	Active	1	9
ENSDARG00000004023	ENSDART00000010896	5	6	AGATACACCAAACAGCATGGTAG	5	+	1050	1080	Inactive	Active	5	6
ENSDARG00000004130	ENSDART00000006673	5	1	CTCCACGGCGAGCATTCTGTCGTG	6	+	55	1188	Active	Inactive	7	4
ENSDARG00000004130	ENSDART00000006673	5	2	TGCAGCCTCTACTTGCTGGCTCT	5	+	209	1188	Active	Active	9	4
ENSDARG00000004130	ENSDART00000006673	5	2	ATCTGCGCACATACCTGCGGCTGC	6	+	110	1188	Inactive	Inactive	3	4
ENSDARG00000004130	ENSDART00000006673	5	2	ATCTGCGCACATACCTGCGGCTGCA	7	+	110	1188	Inactive	Active	3	9
ENSDARG00000004130	ENSDART00000006673	5	4	TGCCTATAATGTTTGTCTGTCTGC	6	+	447	1188	Active	Inactive	7	8
ENSDARG00000004130	ENSDART00000006673	5	4	CTCTGCTTATGGCTCAGCAGGAGTC	7	+	503	1188	Active	Active	9	8
ENSDARG00000004130	ENSDART00000006673	5	9	CACAGCAAACTGACAGGGGCAGGA	6	+	991	1188	Inactive	Active	3	9
ENSDARG00000004130	ENSDART00000006673	5	9	AGCATCATCTGAATGTGATGGGTGT	7	+	914	1188	Active	Active	9	7
ENSDARG00000004130	ENSDART00000006673	5	9	ACCAGCATCATCTGAATGTGATGGG	7	+	911	1188	Active	Active	9	7
ENSDARG00000004130	ENSDART00000006673	5	10	TACAACAACACTCTTCTGCTGCT	5	+	1139	1188	Inactive	Active	4	2
ENSDARG00000004232	ENSDART00000019259	5	2	CACGTCCTCAGAATGCTTGAGAC	5	-	161	1845	Active	Active	9	5
ENSDARG00000004232	ENSDART00000019259	5	2	CAACTCAAACACACCCGACGAAGCC	7	-	63	1845	Inactive	Active	8	9
ENSDARG00000004232	ENSDART00000019259	5	2	TCCTGCAGAAGCGCCGTGTGGTGC	6	-	104	1845	Active	Active	4	3
ENSDARG00000004232	ENSDART00000019259	5	2	TCCTGCAGAAGCGCCGTGTGGTGCT	7	-	103	1845	Active	Inactive	4	0
ENSDARG00000004232	ENSDART00000019259	5	2	GACAAATCCGAAAAAAGATGTTGCA	7	-	139	1845	Active	Active	1	9
ENSDARG00000004232	ENSDART00000019259	5	2	AACTCAAACACACCCGACGAAGCC	6	-	63	1845	Inactive	Active	3	9
ENSDARG00000004232	ENSDART00000019259	5	4	AGCGCCTTCGTGTTGCTAAGCGGCT	7	-	391	1845	Active	Active	9	9
ENSDARG00000004232	ENSDART00000019259	5	4	CTAAGCGGCTGATCAGGTTGTTTTG	7	-	376	1845	Active	Inactive	4	8
ENSDARG00000004232	ENSDART00000019259	5	5	AACTGCCGCCATTCTTGCAGGGGTT	7	-	958	1845	Active	Active	7	8
ENSDARG00000004232	ENSDART00000019259	5	5	TCCAAATCCCGGCCGGCAGGTGCA	6	-	895	1845	Active	Active	7	9
ENSDARG00000004232	ENSDART00000019259	5	5	CTCCAAATCCCGGCCGGCAGGTGCA	7	-	895	1845	Active	Active	8	9
ENSDARG00000004232	ENSDART00000019259	5	6	GTTGGCACATGGTTTGTGGCTAC	5	-	1181	1845	Inactive	Inactive	4	8
ENSDARG00000004232	ENSDART00000019259	5	7	TGCCCAGCAGGGAGCGTGTGAGAT	6	-	1797	1845	Active	Active	4	3
ENSDARG00000004232	ENSDART00000019259	5	7	GACACCGCCACAGCCGAGGGCGAA	6	-	1557	1845	Active	Active	6	9
ENSDARG00000004232	ENSDART00000019259	5	7	CGCCACAGCCGAGGGCGAAGTCTGC	7	-	1551	1845	Active	Active	9	8
ENSDARG00000004232	ENSDART00000019259	5	7	CACCGCCACAGCCGAGGGCGAAGTC	7	-	1554	1845	Active	Active	9	8
ENSDARG00000004232	ENSDART00000019259	5	7	AGCATCTGCTCGCAGGCTGCAGTT	6	-	1384	1845	Active	Active	9	5
ENSDARG00000004232	ENSDART00000019259	5	7	ACCGCCACAGCCGAGGGCGAAGTC	6	-	1554	1845	Active	Active	0	8
ENSDARG00000004232	ENSDART00000019259	5	7	ACAAGCATCTGCTCGCAGGCTGC	5	-	1388	1845	Active	Active	6	8
ENSDARG00000004232	ENSDART00000097687	5	1	GACAAATCCGAAAAAAGATGTTGCA	7	-	88	1521	Active	Active	1	9
ENSDARG00000004232	ENSDART00000097687	5	1	CACGTCCTCAGAATGCTTGAGAC	5	-	110	1521	Active	Active	9	5
ENSDARG00000004232	ENSDART00000097687	5	1	CAACTCAAACACACCCGACGAAGCC	7	-	12	1521	Inactive	Active	8	9
ENSDARG00000004232	ENSDART00000097687	5	1	TCCTGCAGAAGCGCCGTGTGGTGC	6	-	53	1521	Active	Active	4	3
ENSDARG00000004232	ENSDART00000097687	5	1	TCCTGCAGAAGCGCCGTGTGGTGCT	7	-	52	1521	Active	Inactive	4	0
ENSDARG00000004232	ENSDART00000097687	5	1	AACTCAAACACACCCGACGAAGCC	6	-	12	1521	Inactive	Active	3	9
ENSDARG00000004232	ENSDART00000097687	5	3	AGCGCCTTCGTGTTGCTAAGCGGCT	7	-	340	1521	Active	Active	9	9
ENSDARG00000004232	ENSDART00000097687	5	3	CTAAGCGGCTGATCAGGTTGTTTTG	7	-	325	1521	Active	Inactive	4	8
ENSDARG00000004232	ENSDART00000097687	5	5	TCCAAATCCCGGCCGGCAGGTGCA	6	-	784	1521	Active	Active	7	9
ENSDARG00000004232	ENSDART00000097687	5	5	AACTGCCGCCATTCTTGCAGGGGTT	7	-	847	1521	Active	Active	7	8
ENSDARG00000004232	ENSDART00000097687	5	5	CTCCAAATCCCGGCCGGCAGGTGCA	7	-	784	1521	Active	Active	8	9
ENSDARG00000004232	ENSDART00000097687	5	6	GTTGGCACATGGTTTGTGGCTAC	5	-	1070	1521	Inactive	Inactive	4	8
ENSDARG00000004232	ENSDART00000097687	5	7	CGCCACAGCCGAGGGCGAAGTCTGC	7	-	1440	1521	Active	Active	9	8
ENSDARG00000004232	ENSDART00000097687	5	7	ACAAGCATCTGCTCGCAGGCTGC	5	-	1277	1521	Active	Active	6	8
ENSDARG00000004232	ENSDART00000097687	5	7	ACCGCCACAGCCGAGGGCGAAGTC	6	-	1443	1521	Active	Active	0	8
ENSDARG00000004232	ENSDART00000097687	5	7	AGCATCTGCTCGCAGGCTGCAGTT	6	-	1273	1521	Active	Active	9	5
ENSDARG00000004232	ENSDART00000097687	5	7	CACCGCCACAGCCGAGGGCGAAGTC	7	-	1443	1521	Active	Active	9	8
ENSDARG00000004232	ENSDART00000097687	5	7	GACACCGCCACAGCCGAGGGCGAA	6	-	1446	1521	Active	Active	6	9
ENSDARG00000004251	ENSDART00000010041	5	4	ACAGTCAAACTGCTTGAGGATGCG	6	-	427	570	Inactive	Active	7	9
ENSDARG00000004251	ENSDART00000010041	5	4	CACTCACTCAGGGAGTAGCTTGT	5	-	485	570	Active	Active	9	3
ENSDARG00000004251	ENSDART00000010041	5	5	TCCTCCTGCAAGCCGACGGGTAC	5	-	511	570	Active	Active	9	6
ENSDARG00000004251	ENSDART00000098497	5	2	GTCATCTTCTGAAAGTGCTTGAGTT	7	-	110	573	Active	Active	9	1
ENSDARG00000004251	ENSDART00000098497	5	5	CACTCACTCAGGGAGTAGCTTGT	5	-	488	573	Active	Active	9	3
ENSDARG00000004251	ENSDART00000098497	5	5	ACAGTCAAACTGCTTGAGGATGCG	6	-	430	573	Inactive	Active	7	9
ENSDARG00000004251	ENSDART00000098497	5	6	TCCTCCTGCAAGCCGACGGGTAC	5	-	514	573	Active	Active	9	6
ENSDARG00000004256	ENSDART00000013590	5	2	TCCAGCGCATATCACTGAAGGAGCT	7	-	250	1059	Active	Active	4	9
ENSDARG00000004256	ENSDART00000013590	5	3	GCCAACAGCATTGTTGTGAAGCT	5	-	575	1059	Active	Active	6	3
ENSDARG00000004256	ENSDART00000013590	5	5	TCCACCAGCACCTCTGTGTAGGCA	6	-	963	1059	Active	Active	8	9
ENSDARG00000004256	ENSDART00000013590	5	5	TCCACCAGCACCTCTGTGTAGGC	5	-	964	1059	Active	Inactive	8	4
ENSDARG00000004256	ENSDART00000013590	5	5	CGCTCCACCAGCACCTCTGTGTAG	6	-	966	1059	Active	Inactive	9	9
ENSDARG00000004392	ENSDART00000005025	5	2	TTCCAAGCCTTCCCTGCATGAAAC	6	-	124	1260	Active	Active	0	7
ENSDARG00000004392	ENSDART00000005025	5	3	ACACACTCCTTTTTCTGCAGCAGCA	7	-	213	1260	Active	Active	0	9
ENSDARG00000004392	ENSDART00000005025	5	3	TGCAGCAGCAGCACAAGCTTTTTTC	7	-	198	1260	Active	Inactive	9	9
ENSDARG00000004392	ENSDART00000005025	5	8	TTCTGCCTCTGATGGATGGGGAA	5	-	773	1260	Active	Active	9	9
ENSDARG00000004392	ENSDART00000005025	5	8	CTCTCACCAAAGCAGGAGGCTGC	5	-	927	1260	Active	Active	2	8
ENSDARG00000004406	ENSDART00000007827	5	1	GTCCGCTGCGTCCCGGTGGATTTG	6	+	202	783	Active	Active	9	3
ENSDARG00000004406	ENSDART00000007827	5	1	GTCCGCTGCGTCCCGGTGGATTT	5	+	202	783	Active	Inactive	9	7
ENSDARG00000004406	ENSDART00000007827	5	1	GGCTTCGGCCGAGCTCTGGCTCT	5	+	67	783	Active	Inactive	9	6
ENSDARG00000004406	ENSDART00000007827	5	1	CGCTGCGTCCCGGTGGATTTGGGC	6	+	205	783	Active	Active	9	8
ENSDARG00000004406	ENSDART00000007827	5	1	CGCTGCGTCCCGGTGGATTTGGG	5	+	205	783	Active	Active	9	8
ENSDARG00000004406	ENSDART00000007827	5	2	CGCGTCCTCGCAGAGGAGGAGCC	5	+	553	783	Active	Active	9	9
ENSDARG00000004406	ENSDART00000007827	5	2	TTCCGCGTCCTCGCAGAGGAGGAG	6	+	550	783	Active	Active	9	9
ENSDARG00000004406	ENSDART00000007827	5	2	TGCAGCTTCTCTCGGTGATGTGTCT	7	+	309	783	Active	Active	9	3
ENSDARG00000004406	ENSDART00000007827	5	2	TCCTGCAGCTTCTCTCGGTGATGTG	7	+	306	783	Active	Active	9	8
ENSDARG00000004406	ENSDART00000007827	5	2	TCCGCCCTCTGTCTGACGGCGGG	5	+	397	783	Active	Active	9	9
ENSDARG00000004406	ENSDART00000007827	5	2	GTCCTCGCAGAGGAGGAGCCGGA	5	+	556	783	Active	Active	2	9
ENSDARG00000004406	ENSDART00000007827	5	2	AACTCATACCTGTCGCTGAATGT	5	+	370	783	Active	Active	3	4
ENSDARG00000004406	ENSDART00000007827	5	2	AGCTCCGCCCTCTGTCTGACGGC	5	+	394	783	Active	Active	9	7
ENSDARG00000004406	ENSDART00000007827	5	3	AACACCTTCAGCCAGATGCATGC	5	+	667	783	Active	Active	9	8
ENSDARG00000004406	ENSDART00000007827	5	3	AGACACAGATATGCAGCGTGAGGC	6	+	612	783	Inactive	Active	8	9
ENSDARG00000004455	ENSDART00000014404	5	2	CTCTGCGCCCCATAGCTGCAAAC	5	-	251	1440	Active	Active	9	6
ENSDARG00000004455	ENSDART00000014404	5	2	CAAACCAAACTGAGAGCTGTTGGT	6	-	232	1440	Inactive	Active	9	4
ENSDARG00000004455	ENSDART00000014404	5	2	AAACCAAACTGAGAGCTGTTGGT	5	-	232	1440	Inactive	Active	8	4
ENSDARG00000004455	ENSDART00000014404	5	3	AACCTAATCTTTGGTTTGGTGTC	5	-	333	1440	Active	Inactive	8	7
ENSDARG00000004455	ENSDART00000014404	5	3	GTAACCTAATCTTTGGTTTGGTGTC	7	-	333	1440	Inactive	Inactive	8	7
ENSDARG00000004455	ENSDART00000014404	5	3	GTAACCTAATCTTTGGTTTGGTG	5	-	335	1440	Inactive	Active	8	0
ENSDARG00000004455	ENSDART00000014404	5	3	GTAACCTAATCTTTGGTTTGGTGT	6	-	334	1440	Inactive	Inactive	8	4
ENSDARG00000004455	ENSDART00000014404	5	7	GTCTTCAGATATGTGCTGTTGGT	5	-	628	1440	Active	Active	0	4
ENSDARG00000004455	ENSDART00000014404	5	8	GTTTTCAGAGGAATCTAAGCGTGT	6	-	832	1440	Inactive	Active	2	5
ENSDARG00000004455	ENSDART00000014404	5	12	GGCTGCGTCTGTGTCTCTGGGTTG	6	-	1296	1440	Active	Inactive	9	7
ENSDARG00000004455	ENSDART00000014404	5	12	GGCTGCATCTCTGCCGTCGGCTTC	6	-	1242	1440	Active	Inactive	9	3
ENSDARG00000004455	ENSDART00000097587	5	2	AAACCAAACTGAGAGCTGTTGGT	5	-	232	1119	Inactive	Active	8	4
ENSDARG00000004455	ENSDART00000097587	5	2	CAAACCAAACTGAGAGCTGTTGGT	6	-	232	1119	Inactive	Active	9	4
ENSDARG00000004455	ENSDART00000097587	5	2	CTCTGCGCCCCATAGCTGCAAAC	5	-	251	1119	Active	Active	9	6
ENSDARG00000004455	ENSDART00000097587	5	3	GTAACCTAATCTTTGGTTTGGTGTC	7	-	333	1119	Inactive	Inactive	8	7
ENSDARG00000004455	ENSDART00000097587	5	3	GTAACCTAATCTTTGGTTTGGTGT	6	-	334	1119	Inactive	Inactive	8	4
ENSDARG00000004455	ENSDART00000097587	5	3	GTAACCTAATCTTTGGTTTGGTG	5	-	335	1119	Inactive	Active	8	0
ENSDARG00000004455	ENSDART00000097587	5	3	AACCTAATCTTTGGTTTGGTGTC	5	-	333	1119	Active	Inactive	8	7
ENSDARG00000004455	ENSDART00000097587	5	6	GTCTTCAGATATGTGCTGTTGGT	5	-	625	1119	Active	Active	0	4
ENSDARG00000004455	ENSDART00000097587	5	7	GTTTTCAGAGGAATCTAAGCGTGT	6	-	829	1119	Inactive	Active	2	5
ENSDARG00000004568	ENSDART00000011944	5	4	TACGTCAACAGTTCCTCTGTGGGA	6	-	348	1887	Active	Inactive	6	1
ENSDARG00000004568	ENSDART00000011944	5	4	GCAAACCTCTTGAGGTCGTAGTA	5	-	370	1887	Active	Inactive	6	1
ENSDARG00000004568	ENSDART00000011944	5	6	CACCGCTTCTGCGAACTTAGCATAG	7	-	546	1887	Active	Inactive	9	5
ENSDARG00000004568	ENSDART00000011944	5	9	AACAGCGGCAGGTGGATGAAAAC	5	-	1003	1887	Active	Active	6	9
ENSDARG00000004568	ENSDART00000011944	5	9	GGCTGCAGAGCCAACAGCGGCAGGT	7	-	1013	1887	Active	Active	6	9
ENSDARG00000004568	ENSDART00000011944	5	9	GCCAACAGCGGCAGGTGGATGAA	5	-	1006	1887	Active	Active	6	8
ENSDARG00000004568	ENSDART00000011944	5	9	AAAGACAGAGCCAGGAAGGTGCA	5	-	1042	1887	Inactive	Active	9	9
ENSDARG00000004568	ENSDART00000011944	5	10	GTCACCACAGCTCCGGCGACGGT	5	-	1243	1887	Inactive	Active	5	9
ENSDARG00000004568	ENSDART00000011944	5	10	TCCGGCGACGGTCATCTGCTGAC	5	-	1232	1887	Active	Inactive	9	2
ENSDARG00000004568	ENSDART00000011944	5	11	CGCAGCACCGACGACAGGATGGGCG	7	-	1304	1887	Active	Active	9	9
ENSDARG00000004568	ENSDART00000011944	5	13	ATCTCCAACGGTGTTGATGGTGGC	6	-	1615	1887	Active	Active	1	9
ENSDARG00000004568	ENSDART00000011944	5	13	AAAATCTCCAACGGTGTTGATGGT	6	-	1618	1887	Active	Active	0	7
ENSDARG00000004568	ENSDART00000011944	5	13	AACAAAATCTCCAACGGTGTTGAT	6	-	1621	1887	Active	Inactive	0	3
ENSDARG00000004568	ENSDART00000011944	5	14	GCAAACAGACACACGATGATGAG	5	-	1741	1887	Inactive	Active	9	9
ENSDARG00000004568	ENSDART00000011944	5	14	GTCCACCACGATCTCGAAGATGGA	6	-	1789	1887	Active	Active	4	9
ENSDARG00000004568	ENSDART00000011944	5	14	TTCAGCGCCAGAACGCCGGCGAA	5	-	1684	1887	Active	Active	7	8
ENSDARG00000004568	ENSDART00000097215	5	5	GCAAACCTCTTGAGGTCGTAGTA	5	-	385	1902	Active	Inactive	6	1
ENSDARG00000004568	ENSDART00000097215	5	5	TACGTCAACAGTTCCTCTGTGGGA	6	-	363	1902	Active	Inactive	6	1
ENSDARG00000004568	ENSDART00000097215	5	7	CACCGCTTCTGCGAACTTAGCATAG	7	-	561	1902	Active	Inactive	9	5
ENSDARG00000004568	ENSDART00000097215	5	10	AAAGACAGAGCCAGGAAGGTGCA	5	-	1057	1902	Inactive	Active	9	9
ENSDARG00000004568	ENSDART00000097215	5	10	AACAGCGGCAGGTGGATGAAAAC	5	-	1018	1902	Active	Active	6	9
ENSDARG00000004568	ENSDART00000097215	5	10	GCCAACAGCGGCAGGTGGATGAA	5	-	1021	1902	Active	Active	6	8
ENSDARG00000004568	ENSDART00000097215	5	10	GGCTGCAGAGCCAACAGCGGCAGGT	7	-	1028	1902	Active	Active	6	9
ENSDARG00000004568	ENSDART00000097215	5	11	GTCACCACAGCTCCGGCGACGGT	5	-	1258	1902	Inactive	Active	5	9
ENSDARG00000004568	ENSDART00000097215	5	11	TCCGGCGACGGTCATCTGCTGAC	5	-	1247	1902	Active	Inactive	9	2
ENSDARG00000004568	ENSDART00000097215	5	12	CGCAGCACCGACGACAGGATGGGCG	7	-	1319	1902	Active	Active	9	9
ENSDARG00000004568	ENSDART00000097215	5	14	AACAAAATCTCCAACGGTGTTGAT	6	-	1636	1902	Active	Inactive	0	3
ENSDARG00000004568	ENSDART00000097215	5	14	AAAATCTCCAACGGTGTTGATGGT	6	-	1633	1902	Active	Active	0	7
ENSDARG00000004568	ENSDART00000097215	5	14	ATCTCCAACGGTGTTGATGGTGGC	6	-	1630	1902	Active	Active	1	9
ENSDARG00000004568	ENSDART00000097215	5	15	GTCCACCACGATCTCGAAGATGGA	6	-	1804	1902	Active	Active	4	9
ENSDARG00000004568	ENSDART00000097215	5	15	GCAAACAGACACACGATGATGAG	5	-	1756	1902	Inactive	Active	9	9
ENSDARG00000004568	ENSDART00000097215	5	15	TTCAGCGCCAGAACGCCGGCGAA	5	-	1699	1902	Active	Active	7	8
ENSDARG00000004568	ENSDART00000097216	5	3	TACGTCAACAGTTCCTCTGTGGGA	6	-	366	1911	Active	Inactive	6	1
ENSDARG00000004568	ENSDART00000097216	5	3	GCAAACCTCTTGAGGTCGTAGTA	5	-	388	1911	Active	Inactive	6	1
ENSDARG00000004568	ENSDART00000097216	5	5	CACCGCTTCTGCGAACTTAGCATAG	7	-	564	1911	Active	Inactive	9	5
ENSDARG00000004568	ENSDART00000097216	5	9	GCCAACAGCGGCAGGTGGATGAA	5	-	991	1911	Active	Active	6	8
ENSDARG00000004568	ENSDART00000097216	5	9	GGCTGCAGAGCCAACAGCGGCAGGT	7	-	998	1911	Active	Active	6	9
ENSDARG00000004568	ENSDART00000097216	5	9	AAAGACAGAGCCAGGAAGGTGCA	5	-	1027	1911	Inactive	Active	9	9
ENSDARG00000004568	ENSDART00000097216	5	9	AACAGCGGCAGGTGGATGAAAAC	5	-	988	1911	Active	Active	6	9
ENSDARG00000004568	ENSDART00000097216	5	10	GTCACCACAGCTCCGGCGACGGT	5	-	1228	1911	Inactive	Active	5	9
ENSDARG00000004568	ENSDART00000097216	5	10	TCCGGCGACGGTCATCTGCTGAC	5	-	1217	1911	Active	Inactive	9	2
ENSDARG00000004568	ENSDART00000097216	5	11	CGCAGCACCGACGACAGGATGGGCG	7	-	1289	1911	Active	Active	9	9
ENSDARG00000004568	ENSDART00000097216	5	14	ATCTCCAACGGTGTTGATGGTGGC	6	-	1603	1911	Active	Active	1	9
ENSDARG00000004568	ENSDART00000097216	5	14	AACAAAATCTCCAACGGTGTTGAT	6	-	1609	1911	Active	Inactive	0	3
ENSDARG00000004568	ENSDART00000097216	5	14	AAAATCTCCAACGGTGTTGATGGT	6	-	1606	1911	Active	Active	0	7
ENSDARG00000004568	ENSDART00000097216	5	15	TTCAGCGCCAGAACGCCGGCGAA	5	-	1672	1911	Active	Active	7	8
ENSDARG00000004568	ENSDART00000097216	5	15	GTCCACCACGATCTCGAAGATGGA	6	-	1777	1911	Active	Active	4	9
ENSDARG00000004568	ENSDART00000097216	5	15	GCAAACAGACACACGATGATGAG	5	-	1729	1911	Inactive	Active	9	9
ENSDARG00000004587	ENSDART00000006983	5	2	GTCGACTTCCAGTATTGCGGAGAA	6	+	44	1623	Active	Inactive	9	2
ENSDARG00000004587	ENSDART00000006983	5	3	GTCAAAGACATCTCTGGGAGGAA	5	+	112	1623	Inactive	Active	3	4
ENSDARG00000004587	ENSDART00000006983	5	3	AAAGACATCTCTGGGAGGAAGCT	5	+	115	1623	Inactive	Active	4	9
ENSDARG00000004587	ENSDART00000006983	5	4	AGCTCACCAGAAAGAGACGTGGTA	6	+	277	1623	Active	Active	2	8
ENSDARG00000004587	ENSDART00000006983	5	9	GCCGACACAGACTGAAGCCTTGGTA	7	+	806	1623	Inactive	Active	2	1
ENSDARG00000004587	ENSDART00000006983	5	9	TTCTGCCCCACGCATGACTGGGAG	6	+	714	1623	Active	Active	8	9
ENSDARG00000004587	ENSDART00000006983	5	12	ACCACCTTACCAGAGAAGAGGCT	5	+	1212	1623	Active	Active	8	9
ENSDARG00000004587	ENSDART00000006983	5	14	ACAAGCATCAAGAAAGAAGATGTG	6	+	1435	1623	Active	Active	6	9
ENSDARG00000004587	ENSDART00000099128	5	2	GTCGACTTCCAGTATTGCGGAGAA	6	+	44	1560	Active	Inactive	9	2
ENSDARG00000004587	ENSDART00000099128	5	3	GTCAAAGACATCTCTGGGAGGAA	5	+	112	1560	Inactive	Active	3	4
ENSDARG00000004587	ENSDART00000099128	5	3	AAAGACATCTCTGGGAGGAAGCT	5	+	115	1560	Inactive	Active	4	9
ENSDARG00000004587	ENSDART00000099128	5	4	AGCTCACCAGAAAGAGACGTGGTA	6	+	277	1560	Active	Active	2	8
ENSDARG00000004587	ENSDART00000099128	5	8	TTCTGCCCCACGCATGACTGGGAG	6	+	651	1560	Active	Active	8	9
ENSDARG00000004587	ENSDART00000099128	5	8	GCCGACACAGACTGAAGCCTTGGTA	7	+	743	1560	Inactive	Active	2	1
ENSDARG00000004587	ENSDART00000099128	5	11	ACCACCTTACCAGAGAAGAGGCT	5	+	1149	1560	Active	Active	8	9
ENSDARG00000004587	ENSDART00000099128	5	13	ACAAGCATCAAGAAAGAAGATGTG	6	+	1372	1560	Active	Active	6	9
ENSDARG00000004616	ENSDART00000020004	5	2	ACCCGCAGCTCTGTGTCTGAAAC	5	-	94	1860	Active	Active	9	1
ENSDARG00000004616	ENSDART00000020004	5	6	GACGTCTCCTCTGCCTGTTGCTGCT	7	-	357	1860	Active	Active	9	7
ENSDARG00000004616	ENSDART00000020004	5	11	AGCTCAGCATTCTGATAAGCATCT	6	-	957	1860	Active	Active	0	5
ENSDARG00000004616	ENSDART00000020004	5	12	GAAAGCCTCGAATGGTTCTGTAGTG	7	-	1249	1860	Active	Inactive	6	5
ENSDARG00000004616	ENSDART00000020004	5	15	AACAGCACATGAGAAGAGTAGTGC	6	-	1608	1860	Inactive	Active	7	9
ENSDARG00000004616	ENSDART00000020004	5	16	CTCCTCAACTCTCTTCTGAAGCT	5	-	1754	1860	Active	Active	8	5
ENSDARG00000004616	ENSDART00000020004	5	16	AGAGCCTGCCCTCTCGGAGGATGAG	7	-	1809	1860	Active	Active	8	9
ENSDARG00000004616	ENSDART00000020004	5	16	GTTTGCACCGGGGTGATGGAGCG	5	-	1840	1860	Active	Active	4	9
ENSDARG00000004665	ENSDART00000010079	5	1	GCCGGCAGCGTGTTTGCCGAAGAG	6	+	40	1950	Active	Active	9	9
ENSDARG00000004665	ENSDART00000010079	5	5	GACAACCGCGCCGTGCAGAAGCT	5	+	844	1950	Active	Active	4	9
ENSDARG00000004665	ENSDART00000010079	5	5	CTCACCAGAGCCAAGTTTGAAGAG	6	+	967	1950	Active	Active	1	0
ENSDARG00000004665	ENSDART00000010079	5	5	AGCTGCGCAGAGAGGTGGAGAAGGC	7	+	863	1950	Active	Active	4	9
ENSDARG00000004665	ENSDART00000010079	5	5	AGAAGCTGCGCAGAGAGGTGGAGAA	7	+	860	1950	Active	Active	7	5
ENSDARG00000004665	ENSDART00000010079	5	5	AGAAGCTGCGCAGAGAGGTGGAG	5	+	860	1950	Active	Active	7	9
ENSDARG00000004665	ENSDART00000010079	5	5	AACCGCGCCGTGCAGAAGCTGCG	5	+	847	1950	Active	Active	6	9
ENSDARG00000004665	ENSDART00000010079	5	6	TTCCGCTCCACTATGAAGCCGGT	5	+	1006	1950	Active	Active	9	9
ENSDARG00000004665	ENSDART00000010079	5	6	GAATCAACCCTGACGAGGCCGTG	5	+	1163	1950	Inactive	Active	7	9
ENSDARG00000004665	ENSDART00000010079	5	8	GGCCAAAAAGAAGGAGCTGGAGGA	6	+	1854	1950	Inactive	Active	6	9
ENSDARG00000004665	ENSDART00000010079	5	8	GACCACCGCCTGAAGAGGCCGAA	5	+	1922	1950	Active	Active	6	9
ENSDARG00000004665	ENSDART00000010079	5	8	GACCAAAGACAACCATCTGCTGGG	6	+	1419	1950	Inactive	Active	8	7
ENSDARG00000004665	ENSDART00000010079	5	8	ACCAAAGACAACCATCTGCTGGG	5	+	1420	1950	Active	Active	0	7
ENSDARG00000004665	ENSDART00000010079	5	8	ACCAAAGACAACCATCTGCTGGGCA	7	+	1420	1950	Active	Active	0	4
ENSDARG00000004665	ENSDART00000010079	5	8	ATCGACAGCCGCAATGAATTGGAG	6	+	1678	1950	Active	Active	0	9
ENSDARG00000004665	ENSDART00000010079	5	8	ACCACCGCCTGAAGAGGCCGAAGAG	7	+	1923	1950	Active	Active	8	9
ENSDARG00000004722	ENSDART00000049466	5	2	CTCATCTTCCTCACCGTTGTTGCC	6	+	151	2412	Active	Active	9	4
ENSDARG00000004722	ENSDART00000049466	5	2	CGCTTCGGCAATGAGGTGCTGTA	5	+	274	2412	Active	Active	9	4
ENSDARG00000004722	ENSDART00000049466	5	3	AACACCTACGACACTGTGGTGCG	5	+	307	2412	Active	Active	5	6
ENSDARG00000004722	ENSDART00000049466	5	5	TTCACCTCCATGAAGGTGAGGAC	5	+	715	2412	Active	Active	8	8
ENSDARG00000004722	ENSDART00000049466	5	5	AACTTCACCTCCATGAAGGTGAG	5	+	712	2412	Active	Active	5	9
ENSDARG00000004722	ENSDART00000049466	5	6	GGCCACAGCTCTGCGCTGCCGCT	5	+	903	2412	Active	Active	8	9
ENSDARG00000004722	ENSDART00000049466	5	7	TGCAAAGTCCTGGAGAAGGTGTG	5	+	1108	2412	Active	Active	9	9
ENSDARG00000004722	ENSDART00000049466	5	8	CTCCAAGGCGTATTTTGGAGGAGGA	7	+	1127	2412	Active	Active	6	9
ENSDARG00000004722	ENSDART00000049466	5	8	TCCATCGACCCTCCGTATGAGAG	5	+	1222	2412	Active	Active	9	8
ENSDARG00000004722	ENSDART00000049466	5	9	TTCTCAGCCTGTAGTGGAGGATAC	6	+	1324	2412	Active	Active	5	2
ENSDARG00000004722	ENSDART00000049466	5	9	GACATCATCAGCCTGCAGGGTGT	5	+	1420	2412	Active	Active	9	7
ENSDARG00000004722	ENSDART00000049466	5	9	GTTCTCAGCCTGTAGTGGAGGAT	5	+	1323	2412	Active	Active	7	8
ENSDARG00000004722	ENSDART00000049466	5	9	GTTCTCAGCCTGTAGTGGAGGATAC	7	+	1323	2412	Active	Active	7	2
ENSDARG00000004722	ENSDART00000049466	5	11	ACATCATTCAGCTGCTGTGTGTTT	6	+	1754	2412	Active	Inactive	8	9
ENSDARG00000004722	ENSDART00000049466	5	13	CACCACTGCTAGTGACGTGTGGGCA	7	+	2145	2412	Active	Active	8	9
ENSDARG00000004722	ENSDART00000049466	5	13	CCCTACAGCCTGCTGTCTGATGAA	6	+	2215	2412	Active	Inactive	8	0
ENSDARG00000004722	ENSDART00000049466	5	14	TCCTCCCTCTTCAAGCTGATGAT	5	+	2317	2412	Active	Active	9	6
ENSDARG00000004722	ENSDART00000049466	5	14	TCCCTCTTCAAGCTGATGATGCG	5	+	2320	2412	Active	Active	9	9
ENSDARG00000004722	ENSDART00000097218	5	2	CTCATCTTCCTCACCGTTGTTGCC	6	+	151	2412	Active	Active	9	4
ENSDARG00000004722	ENSDART00000097218	5	2	CGCTTCGGCAATGAGGTGCTGTA	5	+	274	2412	Active	Active	9	4
ENSDARG00000004722	ENSDART00000097218	5	3	AACACCTACGACACTGTGGTGCG	5	+	307	2412	Active	Active	5	6
ENSDARG00000004722	ENSDART00000097218	5	5	TTCACCTCCATGAAGGTGAGGAC	5	+	715	2412	Active	Active	8	8
ENSDARG00000004722	ENSDART00000097218	5	5	AACTTCACCTCCATGAAGGTGAG	5	+	712	2412	Active	Active	5	9
ENSDARG00000004722	ENSDART00000097218	5	6	GGCCACAGCTCTGCGCTGCCGCT	5	+	903	2412	Active	Active	8	9
ENSDARG00000004722	ENSDART00000097218	5	7	TGCAAAGTCCTGGAGAAGGTGTG	5	+	1108	2412	Active	Active	9	9
ENSDARG00000004722	ENSDART00000097218	5	8	CTCCAAGGCGTATTTTGGAGGAGGA	7	+	1127	2412	Active	Active	6	9
ENSDARG00000004722	ENSDART00000097218	5	8	TCCATCGACCCTCCGTATGAGAG	5	+	1222	2412	Active	Active	9	8
ENSDARG00000004722	ENSDART00000097218	5	10	GACATCATCAGCCTGCAGGGTGT	5	+	1420	2412	Active	Active	9	7
ENSDARG00000004722	ENSDART00000097218	5	12	ACATCATTCAGCTGCTGTGTGTTT	6	+	1754	2412	Active	Inactive	8	9
ENSDARG00000004722	ENSDART00000097218	5	14	CCCTACAGCCTGCTGTCTGATGAA	6	+	2215	2412	Active	Inactive	8	0
ENSDARG00000004722	ENSDART00000097218	5	14	CACCACTGCTAGTGACGTGTGGGCA	7	+	2145	2412	Active	Active	8	9
ENSDARG00000004722	ENSDART00000097218	5	15	TCCCTCTTCAAGCTGATGATGCG	5	+	2320	2412	Active	Active	9	9
ENSDARG00000004722	ENSDART00000097218	5	15	TCCTCCCTCTTCAAGCTGATGAT	5	+	2317	2412	Active	Active	9	6
ENSDARG00000004774	ENSDART00000014049	5	3	AGCAAAAGCGGAGATAAGTTTTC	5	-	266	2700	Active	Inactive	3	7
ENSDARG00000004774	ENSDART00000014049	5	5	GAAATCTGCAGATATGTGTCTGT	5	-	415	2700	Active	Inactive	4	9
ENSDARG00000004774	ENSDART00000014049	5	5	GACTGCTTCCAAACAGGATTTTGTT	7	-	493	2700	Active	Active	9	0
ENSDARG00000004774	ENSDART00000014049	5	5	GACTGCTTCCAAACAGGATTTTGT	6	-	494	2700	Active	Inactive	9	4
ENSDARG00000004774	ENSDART00000014049	5	7	ACCTACAACATCCACAGCTGGGGTC	7	-	606	2700	Active	Active	1	7
ENSDARG00000004774	ENSDART00000014049	5	9	CCCATCCTCTGTCTGAGCAGACGAC	7	-	947	2700	Active	Active	9	9
ENSDARG00000004774	ENSDART00000014049	5	12	GCCATCCCAGTCACTCTGACGTG	5	-	1205	2700	Active	Active	7	4
ENSDARG00000004774	ENSDART00000014049	5	18	AACTGCACAGCGTGTTATTGGAC	5	-	1932	2700	Inactive	Inactive	6	6
ENSDARG00000004774	ENSDART00000014049	5	18	ACAGTCGGCTCATAGTCTGCAGGT	6	-	1974	2700	Active	Active	7	2
ENSDARG00000004774	ENSDART00000014049	5	20	GCACCAGCCCTGGAATGGTGGGAA	6	-	2231	2700	Active	Inactive	3	1
ENSDARG00000004774	ENSDART00000014049	5	20	GGCACCAGCCCTGGAATGGTGGGAA	7	-	2231	2700	Active	Inactive	9	1
ENSDARG00000004774	ENSDART00000014049	5	21	TGCCAATACTCCTAAGTTGACAAC	6	-	2299	2700	Active	Active	7	5
ENSDARG00000004774	ENSDART00000014049	5	21	TTCTCAAGCTCAATGTAGAAGTT	5	-	2332	2700	Active	Active	4	7
ENSDARG00000004774	ENSDART00000014049	5	22	AACATCTCCACCCATATCTGGAGAC	7	-	2442	2700	Active	Inactive	8	2
ENSDARG00000004774	ENSDART00000014049	5	23	CACGTCTCCTCCAGCTGCGCAGAC	6	-	2619	2700	Active	Inactive	9	0
ENSDARG00000004798	ENSDART00000022903	5	1	ACACGCTCCTCAATGCTTTGGAC	5	-	208	1059	Active	Active	7	0
ENSDARG00000004798	ENSDART00000022903	5	1	TTCCCCTTCCTGATGATCTTGAGCA	7	-	29	1059	Active	Active	9	2
ENSDARG00000004798	ENSDART00000022903	5	4	TCCACCCCAGCCCCAGTAGGAGTT	6	-	778	1059	Active	Active	5	6
ENSDARG00000004798	ENSDART00000022903	5	4	CTCCACCCCAGCCCCAGTAGGAGTT	7	-	778	1059	Active	Active	8	6
ENSDARG00000004798	ENSDART00000022903	5	4	CCCAGCCCCAGTAGGAGTTTGGA	5	-	774	1059	Active	Active	9	9
ENSDARG00000004798	ENSDART00000022903	5	4	ACCCCAGCCCCAGTAGGAGTTTGGA	7	-	774	1059	Active	Active	8	9
ENSDARG00000004798	ENSDART00000022903	5	5	CGCCACTTCAGGCGGCGGCCGCA	5	-	851	1059	Active	Active	9	9
ENSDARG00000004830	ENSDART00000003947	5	3	TGCAACCCAAGTGTGAGGATGTA	5	+	164	1284	Active	Active	0	9
ENSDARG00000004830	ENSDART00000003947	5	3	CCCTGCAACCCAAGTGTGAGGAT	5	+	161	1284	Active	Inactive	9	3
ENSDARG00000004830	ENSDART00000003947	5	5	GGCAGCACCTGACGTGGGCAGGA	5	+	420	1284	Active	Active	9	6
ENSDARG00000004830	ENSDART00000003947	5	6	GGCAAATCCCAGACTGCAGCTGTT	6	+	511	1284	Active	Active	8	8
ENSDARG00000004830	ENSDART00000003947	5	7	GCAGACTCCAAGAGGGAGCTGGA	5	+	646	1284	Active	Active	3	9
ENSDARG00000004830	ENSDART00000003947	5	8	GAAGCCTTCAAGATGGAGCAGCT	5	+	886	1284	Active	Active	8	9
ENSDARG00000004830	ENSDART00000003947	5	8	AGCAGCAGAAGATCCGTCTGGAGGA	7	+	752	1284	Active	Active	2	3
ENSDARG00000004830	ENSDART00000003947	5	9	ATCAAACGCATTGGAGAAGCAGAG	6	+	964	1284	Active	Active	0	9
ENSDARG00000004830	ENSDART00000003947	5	9	AAATCAAACGCATTGGAGAAGCA	5	+	962	1284	Inactive	Active	9	9
ENSDARG00000004830	ENSDART00000003947	5	9	GTTGACGGCACAGGCTGAAGCAGAG	7	+	936	1284	Active	Active	3	9
ENSDARG00000004830	ENSDART00000003947	5	9	AAAATCAAACGCATTGGAGAAGCA	6	+	961	1284	Inactive	Active	9	9
ENSDARG00000004851	ENSDART00000015090	5	1	GACTTCTGCCAGCATGTGGAGAA	5	+	109	1467	Active	Inactive	9	4
ENSDARG00000004851	ENSDART00000015090	5	1	CCCGTCAGCCAAACGAGGCCTGC	5	+	15	1467	Active	Active	9	9
ENSDARG00000004851	ENSDART00000015090	5	1	GCCTGCGCAGAGAGGAGCTGCAGAT	7	+	32	1467	Active	Active	5	6
ENSDARG00000004851	ENSDART00000015090	5	2	GGCTTCTGCTCAGTGGAAGGAGAT	6	+	205	1467	Active	Active	9	9
ENSDARG00000004851	ENSDART00000015090	5	2	TGCTACCACACCAAGTTGAAGCA	5	+	259	1467	Active	Active	8	9
ENSDARG00000004851	ENSDART00000015090	5	2	AGCCACAGCGACATGGGTGCCTGC	6	+	304	1467	Active	Active	7	4
ENSDARG00000004851	ENSDART00000015090	5	3	GCACGCCCAATGTCTAGAGGCCAAC	7	+	447	1467	Inactive	Active	1	9
ENSDARG00000004851	ENSDART00000015090	5	9	CCCAACAGCTGGGCATGGAGGTGGT	7	+	1451	1467	Active	Active	8	9
ENSDARG00000004851	ENSDART00000015090	5	9	AGCAAAATCAAGGAAGGATGAAAC	6	+	1308	1467	Active	Active	7	6
ENSDARG00000004851	ENSDART00000051414	5	1	GCCTGCGCAGAGAGGAGCTGCAGAT	7	+	32	1467	Active	Active	5	6
ENSDARG00000004851	ENSDART00000051414	5	1	GACTTCTGCCAGCATGTGGAGAA	5	+	109	1467	Active	Inactive	9	4
ENSDARG00000004851	ENSDART00000051414	5	1	CCCGTCAGCCAAACGAGGCCTGC	5	+	15	1467	Active	Active	9	9
ENSDARG00000004851	ENSDART00000051414	5	2	GGCTTCTGCTCAGTGGAAGGAGAT	6	+	205	1467	Active	Active	9	9
ENSDARG00000004851	ENSDART00000051414	5	2	TGCTACCACACCAAGTTGAAGCA	5	+	259	1467	Active	Active	8	9
ENSDARG00000004851	ENSDART00000051414	5	2	AGCCACAGCGACATGGGTGCCTGC	6	+	304	1467	Active	Active	7	4
ENSDARG00000004851	ENSDART00000051414	5	3	GCACGCCCAATGTCTAGAGGCCAAC	7	+	447	1467	Inactive	Active	1	9
ENSDARG00000004851	ENSDART00000051414	5	9	AGCAAAATCAAGGAAGGATGAAAC	6	+	1308	1467	Active	Active	7	6
ENSDARG00000004851	ENSDART00000051414	5	9	CCCAACAGCTGGGCATGGAGGTGGT	7	+	1451	1467	Active	Active	8	9
ENSDARG00000004864	ENSDART00000019561	5	2	GACTGCCGCTGCGGCTGCTGCTGAG	7	-	145	423	Active	Active	8	8
ENSDARG00000004864	ENSDART00000019561	5	2	TGCCGCTGCGGCTGCTGCTGAGGGC	7	-	142	423	Active	Active	9	9
ENSDARG00000004864	ENSDART00000019561	5	2	TGCCGCTGCGGCTGCTGCTGAGGG	6	-	143	423	Active	Active	9	5
ENSDARG00000004864	ENSDART00000019561	5	3	TTCTTCCACCCATCCGGAGCAGTC	6	-	222	423	Active	Active	8	8
ENSDARG00000004864	ENSDART00000019561	5	3	TCCATCTCCAGAGACCTGCTGAGGT	7	-	291	423	Active	Inactive	9	1
ENSDARG00000004864	ENSDART00000019561	5	3	GCAGTCAGAAAAAAGGGGAAGTG	5	-	205	423	Inactive	Active	2	9
ENSDARG00000004864	ENSDART00000019561	5	3	ATCTCCAGAGACCTGCTGAGGTG	5	-	290	423	Inactive	Active	4	9
ENSDARG00000005104	ENSDART00000020532	5	1	CACTACTGCGAGAAGTTTGGGGA	5	+	115	1749	Active	Active	8	7
ENSDARG00000005104	ENSDART00000020532	5	1	CACTACTGCGAGAAGTTTGGGGAA	6	+	115	1749	Active	Inactive	8	5
ENSDARG00000005104	ENSDART00000020532	5	2	AGAGACACCTATGCCTTAGTGGAA	6	+	250	1749	Inactive	Inactive	4	5
ENSDARG00000005104	ENSDART00000020532	5	2	TACCACCCCGAATGCTTTGTGTGT	6	+	199	1749	Active	Inactive	4	9
ENSDARG00000005104	ENSDART00000020532	5	2	AAATACCACCCCGAATGCTTTGTGT	7	+	196	1749	Inactive	Inactive	8	6
ENSDARG00000005104	ENSDART00000020532	5	2	AAATACCACCCCGAATGCTTTGTG	6	+	196	1749	Inactive	Inactive	8	7
ENSDARG00000005104	ENSDART00000020532	5	3	CCCTCACACAGTGACTCTGGTGTC	6	+	375	1749	Active	Inactive	9	4
ENSDARG00000005104	ENSDART00000020532	5	3	TCCCTCACACAGTGACTCTGGTGTC	7	+	374	1749	Active	Inactive	5	4
ENSDARG00000005104	ENSDART00000020532	5	8	GACCCATAAAGCCACTGGTGAGGTG	7	+	954	1749	Inactive	Active	3	8
ENSDARG00000005104	ENSDART00000020532	5	8	GACCCATAAAGCCACTGGTGAGGT	6	+	954	1749	Inactive	Active	3	1
ENSDARG00000005104	ENSDART00000020532	5	12	GACAACACCGTCGTGGTGGCAGAT	6	+	1294	1749	Inactive	Active	2	6
ENSDARG00000005104	ENSDART00000020532	5	12	AACACCGTCGTGGTGGCAGATTTT	6	+	1297	1749	Active	Active	8	2
ENSDARG00000005104	ENSDART00000020532	5	13	AGAAAAGGCTGTTTAGACGCATTG	6	+	1349	1749	Inactive	Active	5	8
ENSDARG00000005104	ENSDART00000020532	5	13	AAACGCTACACGGTGGTGGGGAAC	6	+	1381	1749	Inactive	Active	1	6
ENSDARG00000005104	ENSDART00000020532	5	13	AAACGCTACACGGTGGTGGGGAA	5	+	1381	1749	Inactive	Active	1	6
ENSDARG00000005104	ENSDART00000020532	5	14	AAACGCTACGACGAGAAGGTGGA	5	+	1438	1749	Inactive	Active	1	9
ENSDARG00000005104	ENSDART00000020532	5	15	TCCTCCTGCTTTCTTTGCATTGGCT	7	+	1593	1749	Active	Active	9	8
ENSDARG00000005104	ENSDART00000093185	5	3	CACTACTGCGAGAAGTTTGGGGAA	6	+	193	1953	Active	Inactive	8	5
ENSDARG00000005104	ENSDART00000093185	5	3	CACTACTGCGAGAAGTTTGGGGA	5	+	193	1953	Active	Active	8	7
ENSDARG00000005104	ENSDART00000093185	5	4	AAATACCACCCCGAATGCTTTGTG	6	+	274	1953	Inactive	Inactive	8	7
ENSDARG00000005104	ENSDART00000093185	5	4	AAATACCACCCCGAATGCTTTGTGT	7	+	274	1953	Inactive	Inactive	8	6
ENSDARG00000005104	ENSDART00000093185	5	4	AGAGACACCTATGCCTTAGTGGAA	6	+	328	1953	Inactive	Inactive	4	5
ENSDARG00000005104	ENSDART00000093185	5	4	TACCACCCCGAATGCTTTGTGTGT	6	+	277	1953	Active	Inactive	4	9
ENSDARG00000005104	ENSDART00000093185	5	5	CCCTCACACAGTGACTCTGGTGTC	6	+	447	1953	Active	Inactive	9	4
ENSDARG00000005104	ENSDART00000093185	5	5	TCCCTCACACAGTGACTCTGGTGTC	7	+	446	1953	Active	Inactive	5	4
ENSDARG00000005104	ENSDART00000093185	5	7	TCCTCACCAGTAGATGCTGAGAT	5	+	808	1953	Active	Inactive	3	6
ENSDARG00000005104	ENSDART00000093185	5	7	CTCCTCACCAGTAGATGCTGAGAT	6	+	807	1953	Active	Inactive	9	6
ENSDARG00000005104	ENSDART00000093185	5	7	AGACTCTCCTCACCAGTAGATGCT	6	+	802	1953	Active	Active	8	9
ENSDARG00000005104	ENSDART00000093185	5	9	GACCCATAAAGCCACTGGTGAGGT	6	+	1071	1953	Inactive	Active	3	1
ENSDARG00000005104	ENSDART00000093185	5	9	GACCCATAAAGCCACTGGTGAGGTG	7	+	1071	1953	Inactive	Active	3	8
ENSDARG00000005104	ENSDART00000093185	5	13	AAACGCTACACGGTGGTGGGGAA	5	+	1534	1953	Inactive	Active	1	6
ENSDARG00000005104	ENSDART00000093185	5	13	AGAAAAGGCTGTTTAGACGCATTG	6	+	1502	1953	Inactive	Active	5	8
ENSDARG00000005104	ENSDART00000093185	5	13	AACACCGTCGTGGTGGCAGATTTT	6	+	1414	1953	Active	Active	8	2
ENSDARG00000005104	ENSDART00000093185	5	13	AAACGCTACACGGTGGTGGGGAAC	6	+	1534	1953	Inactive	Active	1	6
ENSDARG00000005104	ENSDART00000093185	5	13	GACAACACCGTCGTGGTGGCAGAT	6	+	1411	1953	Inactive	Active	2	6
ENSDARG00000005104	ENSDART00000093185	5	14	AAACGCTACGACGAGAAGGTGGA	5	+	1591	1953	Inactive	Active	1	9
ENSDARG00000005104	ENSDART00000093185	5	15	TCCTCCTGCTTTCTTTGCATTGGCT	7	+	1746	1953	Active	Active	9	8
ENSDARG00000005104	ENSDART00000098675	5	3	CACTACTGCGAGAAGTTTGGGGAA	6	+	193	657	Active	Inactive	8	5
ENSDARG00000005104	ENSDART00000098675	5	3	CACTACTGCGAGAAGTTTGGGGA	5	+	193	657	Active	Active	8	7
ENSDARG00000005104	ENSDART00000098675	5	4	GCCATCAAAGCGAATGCATTGGAT	6	+	261	657	Active	Active	2	4
ENSDARG00000005104	ENSDART00000098675	5	5	TACCACCCCGAATGCTTTGTGTGT	6	+	307	657	Active	Inactive	4	9
ENSDARG00000005104	ENSDART00000098675	5	5	AGAGACACCTATGCCTTAGTGGAA	6	+	358	657	Inactive	Inactive	4	5
ENSDARG00000005104	ENSDART00000098675	5	5	AAATACCACCCCGAATGCTTTGTGT	7	+	304	657	Inactive	Inactive	8	6
ENSDARG00000005104	ENSDART00000098675	5	5	AAATACCACCCCGAATGCTTTGTG	6	+	304	657	Inactive	Inactive	8	7
ENSDARG00000005104	ENSDART00000098675	5	6	CCCTCACACAGTGACTCTGGTGTC	6	+	477	657	Active	Inactive	9	4
ENSDARG00000005104	ENSDART00000098675	5	6	TCCCTCACACAGTGACTCTGGTGTC	7	+	476	657	Active	Inactive	5	4
ENSDARG00000005154	ENSDART00000074117	5	1	TGCACCATCTGAAGGTTGAAGAG	5	-	160	690	Active	Active	9	8
ENSDARG00000005154	ENSDART00000074117	5	2	GTACTCACCGACAGGGTGTTTGGCC	7	-	270	690	Inactive	Inactive	0	4
ENSDARG00000005154	ENSDART00000074117	5	2	GTACTCACCGACAGGGTGTTTGGC	6	-	271	690	Inactive	Active	0	5
ENSDARG00000005154	ENSDART00000074117	5	3	TCCTCAAAACCCCCTGTGGTTGTG	6	-	302	690	Inactive	Active	3	4
ENSDARG00000005154	ENSDART00000074117	5	3	CTCCTCAAAACCCCCTGTGGTTGTG	7	-	302	690	Active	Active	2	4
ENSDARG00000005154	ENSDART00000074117	5	3	CTCCTCAAAACCCCCTGTGGTTGT	6	-	303	690	Active	Inactive	2	8
ENSDARG00000005154	ENSDART00000074117	5	3	CTCAAAACCCCCTGTGGTTGTGGGC	7	-	299	690	Active	Active	0	5
ENSDARG00000005154	ENSDART00000074117	5	3	CAAAACCCCCTGTGGTTGTGGGC	5	-	299	690	Inactive	Active	4	5
ENSDARG00000005154	ENSDART00000074117	5	3	TCCTCAAAACCCCCTGTGGTTGT	5	-	303	690	Inactive	Inactive	3	8
ENSDARG00000005154	ENSDART00000074117	5	5	GGCACCTTCATAAAGAATTGTTC	5	-	563	690	Active	Active	9	0
ENSDARG00000005154	ENSDART00000074117	5	5	GCCTGCTGCTTCTCATAATAGGCC	6	-	618	690	Active	Active	9	9
ENSDARG00000005257	ENSDART00000027250	5	1	TCCCAAAGCGAAGACAGTGGTGGCA	7	-	123	828	Active	Active	5	8
ENSDARG00000005257	ENSDART00000027250	5	2	TTCAGCTGCTCGCGGCAGGTTTT	5	-	619	828	Active	Inactive	9	1
ENSDARG00000005257	ENSDART00000027250	5	2	GCCACCAAATGCAGCAGCAGTGTAA	7	-	567	828	Inactive	Inactive	1	1
ENSDARG00000005257	ENSDART00000027250	5	2	GACAGCAGCTTAGTGGGTTTGTTG	6	-	711	828	Active	Inactive	6	7
ENSDARG00000005257	ENSDART00000027250	5	2	GACAGCAGCTTAGTGGGTTTGTT	5	-	712	828	Active	Inactive	6	3
ENSDARG00000005257	ENSDART00000027250	5	2	CAAGGCAGAATATATAGTTGGCTTC	7	-	382	828	Inactive	Inactive	6	5
ENSDARG00000005257	ENSDART00000027250	5	2	AGCAGCTTAGTGGGTTTGTTGTA	5	-	709	828	Active	Inactive	9	9
ENSDARG00000005257	ENSDART00000099101	5	2	TCCCAAAGCGAAGACAGTGGTGGCA	7	-	132	831	Active	Active	5	8
ENSDARG00000005257	ENSDART00000099101	5	3	TTCAGCTGCTCGCGGCAGGTTTT	5	-	628	831	Active	Inactive	9	1
ENSDARG00000005257	ENSDART00000099101	5	3	GCCACCAAATGCAGCAGCAGTGTAA	7	-	576	831	Inactive	Inactive	1	1
ENSDARG00000005257	ENSDART00000099101	5	3	GACAGCAGCTTAGTGGGTTTGTTG	6	-	720	831	Active	Inactive	6	7
ENSDARG00000005257	ENSDART00000099101	5	3	GACAGCAGCTTAGTGGGTTTGTT	5	-	721	831	Active	Inactive	6	3
ENSDARG00000005257	ENSDART00000099101	5	3	CAAGGCAGAATATATAGTTGGCTTC	7	-	391	831	Inactive	Inactive	6	5
ENSDARG00000005257	ENSDART00000099101	5	3	AGCAGCTTAGTGGGTTTGTTGTA	5	-	718	831	Active	Inactive	9	9
ENSDARG00000005320	ENSDART00000026749	5	1	AAATGCTGCTGTGTGTTGAGGAG	5	-	34	834	Active	Active	1	8
ENSDARG00000005320	ENSDART00000026749	5	1	AGCTGCAGAGGTCGTGCGGTAGCC	6	-	12	834	Active	Active	3	9
ENSDARG00000005320	ENSDART00000026749	5	2	TTATTCGCAAAACCTCTGAGGAT	5	-	82	834	Inactive	Inactive	7	1
ENSDARG00000005320	ENSDART00000026749	5	6	CTAAACTCCAGAAGCAGCTGGTTGC	7	-	479	834	Inactive	Active	0	3
ENSDARG00000005320	ENSDART00000026749	5	6	AGAAACTAAACTCCAGAAGCAGCT	6	-	485	834	Inactive	Active	8	9
ENSDARG00000005320	ENSDART00000026749	5	6	AAACTAAACTCCAGAAGCAGCTGGT	7	-	482	834	Inactive	Active	7	9
ENSDARG00000005320	ENSDART00000026749	5	8	CAAATCTCCGATCTGTGTGAAGAA	6	-	652	834	Active	Inactive	6	1
ENSDARG00000005320	ENSDART00000026749	5	10	GACTCCATCTTTTGGATTAGGGG	5	-	784	834	Active	Active	8	9
ENSDARG00000005320	ENSDART00000026749	5	10	GACTCCATCTTTTGGATTAGGGGCA	7	-	782	834	Active	Active	8	7
ENSDARG00000005372	ENSDART00000031579	5	5	AGCCGCATCTCGTTCGCTGTAGTA	6	-	361	1092	Active	Active	9	0
ENSDARG00000005372	ENSDART00000031579	5	8	CCCCGCAGAATCTCTGGAGCTGAA	6	-	579	1092	Active	Active	8	8
ENSDARG00000005372	ENSDART00000031579	5	8	ATCCCCGCAGAATCTCTGGAGCT	5	-	582	1092	Inactive	Active	3	2
ENSDARG00000005372	ENSDART00000031579	5	10	TGCTGCAGCGCCTGCTGTGTTGTC	6	-	825	1092	Active	Inactive	9	8
ENSDARG00000005372	ENSDART00000031579	5	11	CCCTCATTCTGAATCTGAGGCTGTT	7	-	1073	1092	Active	Active	9	9
ENSDARG00000005561	ENSDART00000016314	5	1	AACGTCAGACTTAAAAGCATTTTGC	7	-	5	2286	Inactive	Active	2	0
ENSDARG00000005561	ENSDART00000016314	5	4	AGCATCCTCTCAGTGGTGGTGGTT	6	-	216	2286	Active	Inactive	9	0
ENSDARG00000005561	ENSDART00000016314	5	4	AGCATCCTCTCAGTGGTGGTGGT	5	-	217	2286	Active	Active	9	7
ENSDARG00000005561	ENSDART00000016314	5	5	AACAGCAGCTGACTGGATGGTGAT	6	-	328	2286	Active	Active	4	8
ENSDARG00000005561	ENSDART00000016314	5	7	GCCGCCACACAGTCATGGTTTGAG	6	-	488	2286	Active	Inactive	3	5
ENSDARG00000005561	ENSDART00000016314	5	7	TGCATCACCTAGCTGCAGGTTTG	5	-	561	2286	Active	Active	9	5
ENSDARG00000005561	ENSDART00000016314	5	7	GCACACACAAGGAATTTGATGTT	5	-	521	2286	Inactive	Inactive	9	7
ENSDARG00000005561	ENSDART00000016314	5	7	TGCCGCCACACAGTCATGGTTTGAG	7	-	488	2286	Active	Inactive	9	5
ENSDARG00000005561	ENSDART00000016314	5	7	CGCCACACAGTCATGGTTTGAGCC	6	-	486	2286	Active	Active	2	7
ENSDARG00000005561	ENSDART00000016314	5	9	CTCTTCCCAGAGCCAATGGGAATCT	7	-	635	2286	Active	Inactive	6	2
ENSDARG00000005561	ENSDART00000016314	5	12	GTTTCATTCCTGTTGATGTTGTG	5	-	1171	2286	Active	Active	9	7
ENSDARG00000005561	ENSDART00000016314	5	13	TCCTGCAGACAACGATGGGATTTC	6	-	1240	2286	Active	Inactive	4	7
ENSDARG00000005561	ENSDART00000016314	5	14	CGCTGCTGCAGATGCTTTGGAGGA	6	-	1318	2286	Active	Inactive	9	0
ENSDARG00000005561	ENSDART00000016314	5	14	TGCCGCTGCTGCAGATGCTTTGGA	6	-	1321	2286	Active	Inactive	9	5
ENSDARG00000005561	ENSDART00000016314	5	14	TGCCGCTGCTGCAGATGCTTTGGAG	7	-	1320	2286	Active	Active	9	4
ENSDARG00000005561	ENSDART00000016314	5	15	TCCCTCTGCAGGCAGTTGAGTGC	5	-	1483	2286	Active	Active	9	4
ENSDARG00000005561	ENSDART00000016314	5	15	CTATTCTAACTTTCAGACTGGGGT	6	-	1508	2286	Inactive	Active	3	9
ENSDARG00000005561	ENSDART00000016314	5	18	GCCGACACCATGGCTGCAGATGTG	6	-	1938	2286	Active	Active	6	9
ENSDARG00000005561	ENSDART00000016314	5	18	CAAGCCGACACCATGGCTGCAGAT	6	-	1941	2286	Active	Active	0	6
ENSDARG00000005561	ENSDART00000016314	5	20	AGCTCCAAAGAAAAGGTGGCATTT	6	-	2205	2286	Inactive	Inactive	1	4
ENSDARG00000005586	ENSDART00000013605	5	1	GCAGGCCCAACCCCGAGCAGCTGGA	7	-	538	2061	Inactive	Active	1	9
ENSDARG00000005586	ENSDART00000013605	5	1	GGCCACAAACTGCGGCTGCTGGC	5	-	1325	2061	Inactive	Active	3	9
ENSDARG00000005586	ENSDART00000013605	5	1	GTAAGCGGCTCACCTGGCCGCAGGT	7	-	1154	2061	Active	Active	0	9
ENSDARG00000005586	ENSDART00000013605	5	1	TGCTCCTGCTTGATGTGGATGTC	5	-	778	2061	Active	Active	9	7
ENSDARG00000005586	ENSDART00000013605	5	1	TTCCCATTACCTGGGAGTTGCTGGT	7	-	1207	2061	Active	Active	7	6
ENSDARG00000005586	ENSDART00000013605	5	1	GACGGCCACAAACTGCGGCTGCT	5	-	1328	2061	Active	Active	8	9
ENSDARG00000005586	ENSDART00000013605	5	1	CGCAGCGCCGGCATAGTGGGAGCG	6	-	583	2061	Active	Active	9	9
ENSDARG00000005586	ENSDART00000013605	5	1	CCCGGCCTCCTTCTGCTGCAGTG	5	-	635	2061	Active	Active	9	8
ENSDARG00000005586	ENSDART00000013605	5	2	CCCCGCTTCCGGTGCTGTGCAGGG	6	-	1769	2061	Active	Active	9	6
ENSDARG00000005586	ENSDART00000013605	5	2	ATCGGCACAGGGATGGACGCGGGG	6	-	1836	2061	Inactive	Active	4	9
ENSDARG00000005586	ENSDART00000013605	5	2	AGATACTGCACTGGTGTGGCTTTT	6	-	1532	2061	Active	Inactive	2	5
ENSDARG00000005586	ENSDART00000013605	5	2	AGATACTGCACTGGTGTGGCTTT	5	-	1533	2061	Active	Inactive	2	9
ENSDARG00000005586	ENSDART00000013605	5	2	AGAGACCCCGCTTCCGGTGCTGTG	6	-	1774	2061	Active	Active	0	7
ENSDARG00000005600	ENSDART00000027129	5	2	GTCCACTTCATTAGTGTCGCTGCA	6	-	304	729	Active	Active	9	9
ENSDARG00000005600	ENSDART00000027129	5	3	CACTGCTCCAGCGGTTGGGGAAGGA	7	-	586	729	Active	Active	9	9
ENSDARG00000005600	ENSDART00000027129	5	3	TGCTCCAGCGGTTGGGGAAGGAGGG	7	-	583	729	Active	Active	9	9
ENSDARG00000005642	ENSDART00000027353	5	1	TGCATCTCCCTCATAAGGCGGTGTT	7	+	59	1791	Active	Active	9	4
ENSDARG00000005642	ENSDART00000027353	5	1	TCCTGCATCTCCCTCATAAGGCGGT	7	+	56	1791	Active	Active	9	9
ENSDARG00000005642	ENSDART00000027353	5	1	CCCTCATAAGGCGGTGTTGAGCG	5	+	66	1791	Active	Active	6	4
ENSDARG00000005642	ENSDART00000027353	5	1	ATCTCCCTCATAAGGCGGTGTTGAG	7	+	62	1791	Active	Active	9	3
ENSDARG00000005642	ENSDART00000027353	5	1	ATCTCCCTCATAAGGCGGTGTTG	5	+	62	1791	Active	Inactive	9	0
ENSDARG00000005642	ENSDART00000027353	5	2	GACTGCATCCCCTGTGTAGAGGTT	6	+	235	1791	Active	Active	9	8
ENSDARG00000005642	ENSDART00000027353	5	4	GTAGACAACTACACTCTGCTGTC	5	+	535	1791	Inactive	Inactive	8	3
ENSDARG00000005642	ENSDART00000027353	5	4	AGACTCACCTTATTTCTGGTAAC	5	+	605	1791	Active	Inactive	4	5
ENSDARG00000005642	ENSDART00000027353	5	4	ACACTCTGCTGTCCCGTGTGAGAA	6	+	545	1791	Active	Active	8	5
ENSDARG00000005642	ENSDART00000027353	5	5	AGCACCATCCGCACTGTGATGGT	5	+	751	1791	Active	Active	9	1
ENSDARG00000005642	ENSDART00000027353	5	5	AAATACAGACAGTGAAGAGGAGGGT	7	+	873	1791	Inactive	Active	9	9
ENSDARG00000005642	ENSDART00000027353	5	5	ACCATCCGCACTGTGATGGTGGC	5	+	754	1791	Active	Active	9	9
ENSDARG00000005642	ENSDART00000027353	5	5	GCACCATCCGCACTGTGATGGTGGC	7	+	752	1791	Active	Active	6	9
ENSDARG00000005642	ENSDART00000027353	5	5	AGCTCAGGCCCAGCGGACGCAGCA	6	+	822	1791	Active	Active	8	9
ENSDARG00000005642	ENSDART00000027353	5	6	TCCTTCAAATGTTGGAGAAGGAGAG	7	+	1089	1791	Active	Active	2	9
ENSDARG00000005642	ENSDART00000027353	5	6	GTCTCCTTCAAATGTTGGAGAAGGA	7	+	1086	1791	Active	Active	9	9
ENSDARG00000005642	ENSDART00000027353	5	7	CACATCATCGGCATGGGGCTGTC	5	+	1285	1791	Active	Active	9	7
ENSDARG00000005642	ENSDART00000027353	5	7	GGCCACATCATCGGCATGGGGCTGT	7	+	1282	1791	Active	Inactive	9	4
ENSDARG00000005642	ENSDART00000027353	5	7	CACGGCCACATCATCGGCATGGGGC	7	+	1279	1791	Active	Active	9	9
ENSDARG00000005642	ENSDART00000027353	5	8	GCCTTCACACCAAATGATGAGTGT	6	+	1468	1791	Active	Active	4	8
ENSDARG00000005642	ENSDART00000027353	5	8	CCCCTCCACCAATCGCAGAGGAG	5	+	1379	1791	Active	Active	9	9
ENSDARG00000005642	ENSDART00000027353	5	8	GTCCCCTCCACCAATCGCAGAGGAG	7	+	1377	1791	Active	Active	9	9
ENSDARG00000005642	ENSDART00000027353	5	9	GCCTGCAACACGATGACGTGGTC	5	+	1592	1791	Active	Active	8	8
ENSDARG00000005642	ENSDART00000027353	5	9	CGCGCCTGCAACACGATGACGTG	5	+	1589	1791	Active	Active	9	9
ENSDARG00000005642	ENSDART00000027353	5	9	TCCAGCAGACCAGGAGCTGCTGCT	6	+	1632	1791	Active	Active	3	8
ENSDARG00000005642	ENSDART00000027353	5	9	TCCACCATCAAAGTGTGGCGGTC	5	+	1672	1791	Active	Active	9	7
ENSDARG00000005642	ENSDART00000027353	5	9	GACTCCACCATCAAAGTGTGGCGGT	7	+	1669	1791	Active	Active	4	0
ENSDARG00000005786	ENSDART00000051666	5	1	TTCTGCGCCACTCATGCTGAGTA	5	-	2	1272	Active	Inactive	7	6
ENSDARG00000005786	ENSDART00000051666	5	2	GCAGCCAGCCATGATGGAGCATTT	6	-	186	1272	Active	Inactive	5	0
ENSDARG00000005786	ENSDART00000051666	5	2	CACTGCAGCCAGCCATGATGGAGCA	7	-	189	1272	Active	Active	8	9
ENSDARG00000005786	ENSDART00000051666	5	3	GTTAAACTCTTTTAAGATGACGTG	6	-	478	1272	Active	Active	6	9
ENSDARG00000005786	ENSDART00000051666	5	3	TCCTCCATCTTCCTGCGGGTGTT	5	-	451	1272	Active	Active	9	7
ENSDARG00000005786	ENSDART00000051666	5	5	AGCCACTCCAGTGCTGCCGCTGCG	6	-	715	1272	Active	Active	8	9
ENSDARG00000005786	ENSDART00000051666	5	5	AACAGCCACTCCAGTGCTGCCGCT	6	-	718	1272	Active	Active	5	9
ENSDARG00000005786	ENSDART00000051666	5	5	TGCTGCCGCTGCGCAGACGCTGAG	6	-	704	1272	Active	Active	9	9
ENSDARG00000005786	ENSDART00000051666	5	6	ACACTCACCTATTGCTCTGGAAAC	6	-	931	1272	Active	Inactive	3	4
ENSDARG00000005786	ENSDART00000051666	5	7	GCCGTCACAGGCCAGGAGGACGTA	6	-	1021	1272	Active	Active	6	9
ENSDARG00000005786	ENSDART00000051666	5	7	CTCCTCGTCCCTCAGTTCTGCAAAC	7	-	1234	1272	Active	Inactive	9	4
ENSDARG00000005943	ENSDART00000048180	5	1	GGCTGCTGCTCGGTGTGTGCGGCA	6	+	166	1383	Active	Active	9	5
ENSDARG00000005943	ENSDART00000048180	5	4	AGCAACGCATCAAAGTGGAGCTGAA	7	+	629	1383	Inactive	Active	4	8
ENSDARG00000005943	ENSDART00000048180	5	4	CAACGCATCAAAGTGGAGCTGAA	5	+	631	1383	Active	Active	7	8
ENSDARG00000005943	ENSDART00000050542	5	1	GGCTGCTGCTCGGTGTGTGCGGCA	6	+	166	1377	Active	Active	9	5
ENSDARG00000005943	ENSDART00000050542	5	3	CAACGCATCAAAGTGGAGCTGAA	5	+	625	1377	Active	Active	7	8
ENSDARG00000005943	ENSDART00000050542	5	3	AGCAACGCATCAAAGTGGAGCTGAA	7	+	623	1377	Inactive	Active	4	8
ENSDARG00000006014	ENSDART00000002888	5	4	TTATCCAAACGATGATAAGCAGCA	6	+	507	1062	Inactive	Active	9	9
ENSDARG00000006014	ENSDART00000002888	5	5	TTCATCTCCGCAATGGTTGGGAA	5	+	547	1062	Active	Active	9	4
ENSDARG00000006014	ENSDART00000002888	5	8	TTCATCTTCATCGTCTCTGTCGTT	6	+	973	1062	Active	Inactive	9	8
ENSDARG00000006014	ENSDART00000002888	5	8	ATCTTCATCGTCTCTGTCGTTGCA	6	+	976	1062	Active	Active	9	6
ENSDARG00000006217	ENSDART00000018121	5	1	GAACCAAACTGCTTCAGCAGGAGTG	7	+	23	1281	Inactive	Active	7	9
ENSDARG00000006217	ENSDART00000018121	5	1	CTCTACAGAGACAGCGATGAAGCT	6	+	250	1281	Inactive	Active	4	9
ENSDARG00000006217	ENSDART00000018121	5	1	AGCCGCCCAGTTAAAGGTGATTAA	6	+	675	1281	Active	Inactive	6	2
ENSDARG00000006217	ENSDART00000018121	5	2	AAACAAGGCAGGATGTGTGAGGAG	6	+	1171	1281	Inactive	Active	8	4
ENSDARG00000006217	ENSDART00000018121	5	2	CAAAGCTAAGACCCTCTTTGACGAA	7	+	1005	1281	Inactive	Inactive	6	2
ENSDARG00000006217	ENSDART00000018121	5	2	AAACAAGGCAGGATGTGTGAGGA	5	+	1171	1281	Inactive	Active	8	8
ENSDARG00000006217	ENSDART00000018121	5	2	AAAATCAAAACAAGGCAGGATGT	5	+	1164	1281	Inactive	Active	9	6
ENSDARG00000006491	ENSDART00000046440	5	2	AAACTCACCATTTGATGCAGACTCT	7	-	204	1329	Inactive	Active	4	9
ENSDARG00000006491	ENSDART00000046440	5	2	AACTCACCATTTGATGCAGACTCT	6	-	204	1329	Inactive	Active	6	9
ENSDARG00000006491	ENSDART00000046440	5	3	GAAGTCTCCGCGATCTGCAGACTTC	7	-	285	1329	Active	Active	5	6
ENSDARG00000006491	ENSDART00000046440	5	3	ACCAGCTCCTCTGAGGTGAATCT	5	-	379	1329	Active	Active	9	3
ENSDARG00000006491	ENSDART00000046440	5	4	GAAACCCACTGTTGTTGTGCCGAT	6	-	553	1329	Inactive	Inactive	3	4
ENSDARG00000006491	ENSDART00000046440	5	6	TTAGCCACACAGATGCCGCCTTT	5	-	697	1329	Inactive	Inactive	9	1
ENSDARG00000006491	ENSDART00000046440	5	10	AACTCATAATACTATATTTGCTGCT	7	-	1066	1329	Inactive	Inactive	6	1
ENSDARG00000006491	ENSDART00000046440	5	11	CTACTAAACCTCCTTGTTGAGCA	5	-	1209	1329	Inactive	Active	1	0
ENSDARG00000006491	ENSDART00000046440	5	11	ATCTACTAAACCTCCTTGTTGAGCA	7	-	1209	1329	Inactive	Active	7	0
ENSDARG00000006491	ENSDART00000046440	5	12	TCCCCCACCACCATGTGGCTGTA	5	-	1303	1329	Active	Active	8	6
ENSDARG00000006491	ENSDART00000046440	5	12	TTCCCCCACCACCATGTGGCTGT	5	-	1304	1329	Active	Inactive	7	7
ENSDARG00000006491	ENSDART00000046440	5	12	TTCCCCCACCACCATGTGGCTGTA	6	-	1303	1329	Active	Active	7	6
ENSDARG00000006686	ENSDART00000011332	5	2	GAACAAGACATACCATTAGTGGAA	6	+	82	681	Inactive	Inactive	8	5
ENSDARG00000006686	ENSDART00000011332	5	5	TGCTCCTGCACCTATTATGAGTG	5	+	493	681	Active	Active	9	0
ENSDARG00000006686	ENSDART00000011332	5	5	AACGCCAACGGAGAGCTGGTGGA	5	+	460	681	Active	Active	1	8
ENSDARG00000006691	ENSDART00000008807	5	2	AGACCCAAAGGTCCAATTTTGGGGG	7	-	95	495	Inactive	Active	8	2
ENSDARG00000006691	ENSDART00000008807	5	3	GTCATCACCCACCTTTTTAGGGGAC	7	-	120	495	Active	Active	7	1
ENSDARG00000006691	ENSDART00000008807	5	3	GTCATCACCCACCTTTTTAGGGG	5	-	122	495	Active	Active	7	5
ENSDARG00000006691	ENSDART00000008807	5	4	ACCTTCTTCCTGTCACGGGGAGGTT	7	-	269	495	Active	Active	9	8
ENSDARG00000006691	ENSDART00000008807	5	4	TCCTTCAGAGCCTTGATAATGAGGG	7	-	245	495	Active	Active	6	9
ENSDARG00000006691	ENSDART00000008807	5	6	GCACTCAACTGCACCGCTGTTGAT	6	-	472	495	Active	Inactive	4	1
ENSDARG00000006691	ENSDART00000008807	5	6	GAAGGCGACCATCAATGGTGCAGCC	7	-	427	495	Inactive	Active	2	9
ENSDARG00000006691	ENSDART00000008807	5	6	CTCAACTGCACCGCTGTTGATGTC	6	-	469	495	Active	Active	8	4
ENSDARG00000006832	ENSDART00000038740	5	2	TGCTGCTGCCACGCTGGGAGAGGAC	7	+	306	1812	Active	Active	9	9
ENSDARG00000006832	ENSDART00000038740	5	2	AGCCAAGCCCATGGGTCTGGTGGA	6	+	255	1812	Active	Active	5	2
ENSDARG00000006832	ENSDART00000038740	5	3	GAAATCATCCTGGTGGATGACAAC	6	+	565	1812	Active	Active	4	9
ENSDARG00000006832	ENSDART00000038740	5	3	ACCTTCCCCAGATCTCTGTGGTC	5	+	458	1812	Active	Inactive	9	7
ENSDARG00000006832	ENSDART00000038740	5	4	AGCCACTGCTCCTGTTGTAGGCTTC	7	+	717	1812	Active	Active	9	0
ENSDARG00000006832	ENSDART00000038740	5	4	CGCAGCCACTGCTCCTGTTGTAGGC	7	+	714	1812	Active	Active	9	4
ENSDARG00000006832	ENSDART00000038740	5	5	ACATCATCCCGCCTCAGGATTGGCT	7	+	917	1812	Active	Active	2	7
ENSDARG00000006832	ENSDART00000038740	5	5	GGCTACAACTGGGGCCTGTGGTGCA	7	+	889	1812	Active	Active	5	2
ENSDARG00000006832	ENSDART00000038740	5	5	GTACAATACCTTTGAGGTGCAGCA	6	+	846	1812	Inactive	Active	6	9
ENSDARG00000006832	ENSDART00000038740	5	7	CTATGCTAAGAGGAATGCGCTGCG	6	+	1185	1812	Inactive	Active	5	8
ENSDARG00000006832	ENSDART00000038740	5	8	AACACCATCACTTATGGAGAGGTA	6	+	1393	1812	Active	Active	7	9
ENSDARG00000006832	ENSDART00000038740	5	10	GTCTTCCCAGAGGCTCTGGGATTTT	7	+	1647	1812	Active	Inactive	3	8
ENSDARG00000006832	ENSDART00000038740	5	10	ACAAAATGCCTGGTGGATGATGGA	6	+	1579	1812	Inactive	Active	2	9
ENSDARG00000006895	ENSDART00000026067	5	8	AACTCATAACAGTGGATGCTGTT	5	+	812	1701	Inactive	Active	6	8
ENSDARG00000006895	ENSDART00000026067	5	8	GTTGGCTGCTTTGAGGGGGAAGAC	6	+	832	1701	Active	Active	9	9
ENSDARG00000006895	ENSDART00000026067	5	10	CCCTCAGGCACTAGTTTTGTGGTC	6	+	970	1701	Active	Inactive	9	8
ENSDARG00000006895	ENSDART00000026067	5	11	GCACAACGCTCTGAAGATGCAGAA	6	+	1101	1701	Active	Active	0	9
ENSDARG00000006895	ENSDART00000026067	5	11	GAATTCAACAAGCATTTCTGCAAAC	7	+	1671	1701	Inactive	Inactive	4	4
ENSDARG00000006895	ENSDART00000026067	5	11	CTCCTCAGAAGTCTGCCGTGGTC	5	+	1352	1701	Active	Active	5	4
ENSDARG00000006895	ENSDART00000026067	5	11	TTCAAATGCAACACGTAGAATGT	5	+	1463	1701	Active	Active	4	6
ENSDARG00000006895	ENSDART00000026067	5	11	CACCCACACACTGTTTGTGGCATGT	7	+	1559	1701	Active	Active	8	3
ENSDARG00000006895	ENSDART00000026067	5	11	CAACACCCACACACTGTTTGTGGCA	7	+	1556	1701	Inactive	Inactive	8	4
ENSDARG00000006895	ENSDART00000026067	5	11	AGAAGCACAACGCTCTGAAGATGCA	7	+	1097	1701	Inactive	Active	7	9
ENSDARG00000006895	ENSDART00000026067	5	11	ACCCACACACTGTTTGTGGCATGT	6	+	1560	1701	Inactive	Active	5	3
ENSDARG00000006895	ENSDART00000026067	5	11	ACACCCACACACTGTTTGTGGCA	5	+	1558	1701	Inactive	Inactive	8	4
ENSDARG00000006895	ENSDART00000026067	5	11	AACACCCACACACTGTTTGTGGCA	6	+	1557	1701	Active	Inactive	4	4
ENSDARG00000006939	ENSDART00000022492	5	5	AGCAGCTTCAGGAAAGGTGAAGCG	6	-	598	1464	Active	Active	9	9
ENSDARG00000006939	ENSDART00000022492	5	7	TTATACCACACTCGTTTGCAGTC	5	-	786	1464	Inactive	Inactive	7	6
ENSDARG00000006939	ENSDART00000022492	5	8	CCCTCCAGCACTGCTGGGGTTTG	5	-	920	1464	Active	Inactive	9	7
ENSDARG00000006939	ENSDART00000022492	5	8	CCCTCCAGCACTGCTGGGGTTTGT	6	-	919	1464	Active	Inactive	9	3
ENSDARG00000006939	ENSDART00000022492	5	8	CCCTCCAGCACTGCTGGGGTTTGTG	7	-	918	1464	Active	Active	9	3
ENSDARG00000006939	ENSDART00000022492	5	8	TGCCCCTCCAGCACTGCTGGGGT	5	-	923	1464	Active	Active	9	0
ENSDARG00000006939	ENSDART00000022492	5	8	TGCCCCTCCAGCACTGCTGGGGTT	6	-	922	1464	Active	Active	9	5
ENSDARG00000006939	ENSDART00000022492	5	9	GCACGCGACTCAGTTTGGGAGGCA	6	-	1181	1464	Active	Active	4	8
ENSDARG00000007034	ENSDART00000005671	5	4	GGCCACTGCTGTCTGGGACTGATAC	7	-	238	1221	Active	Active	9	3
ENSDARG00000007034	ENSDART00000005671	5	6	GCCTCCAGCCAGACTCTGATGAA	5	-	392	1221	Active	Inactive	9	0
ENSDARG00000007034	ENSDART00000005671	5	6	GTCAAAATCAGTTCCGCTGTAGTG	6	-	349	1221	Active	Active	4	4
ENSDARG00000007034	ENSDART00000005671	5	8	GTCCTCCTCTCCCGGGTGGTGGTG	6	-	815	1221	Active	Active	9	6
ENSDARG00000007034	ENSDART00000005671	5	8	GTCCTCCTCTCCCGGGTGGTGGT	5	-	816	1221	Active	Active	9	7
ENSDARG00000007034	ENSDART00000005671	5	8	CTAGGCGGCGGTGGTGGGGGCAGAG	7	-	866	1221	Active	Active	6	9
ENSDARG00000007034	ENSDART00000005671	5	8	GACTGCCACGACCAGGAGGCATTC	6	-	731	1221	Active	Active	7	7
ENSDARG00000007034	ENSDART00000005671	5	8	GAACCCACCCATAGGTCGCCGTC	5	-	680	1221	Inactive	Active	4	7
ENSDARG00000007034	ENSDART00000005671	5	8	CTCCTCTCCCGGGTGGTGGTGGAG	6	-	812	1221	Active	Active	9	7
ENSDARG00000007034	ENSDART00000005671	5	8	CTCCTCTCCCGGGTGGTGGTGGA	5	-	813	1221	Active	Active	9	8
ENSDARG00000007034	ENSDART00000005671	5	12	ACAGGCCCACCGATGTCGCTGTA	5	-	1021	1221	Inactive	Active	4	5
ENSDARG00000007034	ENSDART00000059790	5	4	GGCCACTGCTGTCTGGGACTGATAC	7	-	238	1293	Active	Active	9	3
ENSDARG00000007034	ENSDART00000059790	5	6	GTCAAAATCAGTTCCGCTGTAGTG	6	-	349	1293	Active	Active	4	4
ENSDARG00000007034	ENSDART00000059790	5	6	GCCTCCAGCCAGACTCTGATGAA	5	-	392	1293	Active	Inactive	9	0
ENSDARG00000007034	ENSDART00000059790	5	8	GTCCTCCTCTCCCGGGTGGTGGT	5	-	816	1293	Active	Active	9	7
ENSDARG00000007034	ENSDART00000059790	5	8	GTCCTCCTCTCCCGGGTGGTGGTG	6	-	815	1293	Active	Active	9	6
ENSDARG00000007034	ENSDART00000059790	5	8	GACTGCCACGACCAGGAGGCATTC	6	-	731	1293	Active	Active	7	7
ENSDARG00000007034	ENSDART00000059790	5	8	GAACCCACCCATAGGTCGCCGTC	5	-	680	1293	Inactive	Active	4	7
ENSDARG00000007034	ENSDART00000059790	5	8	CTCCTCTCCCGGGTGGTGGTGGAG	6	-	812	1293	Active	Active	9	7
ENSDARG00000007034	ENSDART00000059790	5	8	CTCCTCTCCCGGGTGGTGGTGGA	5	-	813	1293	Active	Active	9	8
ENSDARG00000007034	ENSDART00000059790	5	8	CTAGGCGGCGGTGGTGGGGGCAGAG	7	-	866	1293	Active	Active	6	9
ENSDARG00000007034	ENSDART00000059790	5	13	ACAGGCCCACCGATGTCGCTGTA	5	-	1051	1293	Inactive	Active	4	5
ENSDARG00000007034	ENSDART00000065575	5	4	GGCCACTGCTGTCTGGGACTGATAC	7	-	238	1293	Active	Active	9	3
ENSDARG00000007034	ENSDART00000065575	5	6	GTCAAAATCAGTTCCGCTGTAGTG	6	-	349	1293	Active	Active	4	4
ENSDARG00000007034	ENSDART00000065575	5	6	GCCTCCAGCCAGACTCTGATGAA	5	-	392	1293	Active	Inactive	9	0
ENSDARG00000007034	ENSDART00000065575	5	8	GTCCTCCTCTCCCGGGTGGTGGT	5	-	816	1293	Active	Active	9	7
ENSDARG00000007034	ENSDART00000065575	5	8	GTCCTCCTCTCCCGGGTGGTGGTG	6	-	815	1293	Active	Active	9	6
ENSDARG00000007034	ENSDART00000065575	5	8	GACTGCCACGACCAGGAGGCATTC	6	-	731	1293	Active	Active	7	7
ENSDARG00000007034	ENSDART00000065575	5	8	GAACCCACCCATAGGTCGCCGTC	5	-	680	1293	Inactive	Active	4	7
ENSDARG00000007034	ENSDART00000065575	5	8	CTCCTCTCCCGGGTGGTGGTGGAG	6	-	812	1293	Active	Active	9	7
ENSDARG00000007034	ENSDART00000065575	5	8	CTCCTCTCCCGGGTGGTGGTGGA	5	-	813	1293	Active	Active	9	8
ENSDARG00000007034	ENSDART00000065575	5	8	CTAGGCGGCGGTGGTGGGGGCAGAG	7	-	866	1293	Active	Active	6	9
ENSDARG00000007034	ENSDART00000065575	5	12	ACAGGCCCACCGATGTCGCTGTA	5	-	1051	1293	Inactive	Active	4	5
ENSDARG00000007120	ENSDART00000018407	5	5	AGACAACCCCATGCATGAAGCAGCC	7	+	228	726	Inactive	Active	2	9
ENSDARG00000007120	ENSDART00000018407	5	5	ACAACCCCATGCATGAAGCAGCC	5	+	230	726	Inactive	Active	6	9
ENSDARG00000007120	ENSDART00000018407	5	5	GACAACCCCATGCATGAAGCAGCC	6	+	229	726	Active	Active	2	9
ENSDARG00000007120	ENSDART00000018407	5	6	GAACACCTCTCTCTACTGGGCTTGC	7	+	327	726	Active	Inactive	2	3
ENSDARG00000007120	ENSDART00000018407	5	9	GCCACCAACGCACAGTGCGCCTCT	6	+	547	726	Active	Inactive	7	4
ENSDARG00000007120	ENSDART00000018407	5	10	GCACCCACAGTAACGCCGAGGAG	5	+	605	726	Inactive	Active	6	9
ENSDARG00000007120	ENSDART00000018407	5	10	CGCACCCACAGTAACGCCGAGGAG	6	+	604	726	Active	Active	9	9
ENSDARG00000007276	ENSDART00000009028	5	2	TCCTGCAGCCTTTGGGTGTGGAA	5	+	42	807	Active	Active	9	0
ENSDARG00000007276	ENSDART00000009028	5	6	ACAGACTTCAGCAGGCTCTGATGCC	7	+	521	807	Active	Active	7	6
ENSDARG00000007276	ENSDART00000078932	5	2	TCCTGCAGCCTTTGGGTGTGGAA	5	+	42	801	Active	Active	9	0
ENSDARG00000007276	ENSDART00000078932	5	6	ACAGACTTCAGCAGGCTCTGATGCC	7	+	521	801	Active	Active	7	6
ENSDARG00000007276	ENSDART00000098479	5	5	ACAGACTTCAGCAGGCTCTGATGCC	7	+	464	909	Active	Active	7	6
ENSDARG00000007276	ENSDART00000098480	5	5	TTACACAACTACAGGTTGCTTAC	5	+	266	735	Inactive	Inactive	8	5
ENSDARG00000007276	ENSDART00000098480	5	5	TTCAAAACATATCATGAAGTGGTT	6	+	244	735	Inactive	Active	9	8
ENSDARG00000007276	ENSDART00000098480	5	7	ACAGACTTCAGCAGGCTCTGATGCC	7	+	458	735	Active	Active	7	6
ENSDARG00000007276	ENSDART00000098483	5	2	TCCTGCAGCCTTTGGGTGTGGAA	5	+	48	822	Active	Active	9	0
ENSDARG00000007276	ENSDART00000098483	5	6	ACAGACTTCAGCAGGCTCTGATGCC	7	+	533	822	Active	Active	7	6
ENSDARG00000007349	ENSDART00000044361	5	1	CACTTCGGCATCCGGGACGGTTTC	6	-	51	804	Active	Active	9	4
ENSDARG00000007349	ENSDART00000044361	5	1	CTCCAATTACAGAAGCGTTTGTG	5	-	118	804	Active	Active	6	5
ENSDARG00000007349	ENSDART00000044361	5	2	CACTGCTGCTGGCGGGTGATGGC	5	-	333	804	Active	Active	9	9
ENSDARG00000007349	ENSDART00000044361	5	2	CCCATCTCCTCCTCTTGGGCCTGC	6	-	219	804	Active	Inactive	9	1
ENSDARG00000007349	ENSDART00000044361	5	2	TTCCTCACCTAGGTTGGTTGGAG	5	-	365	804	Active	Inactive	8	3
ENSDARG00000007349	ENSDART00000044361	5	2	TTCCTCACCTAGGTTGGTTGGAGAG	7	-	363	804	Active	Active	8	7
ENSDARG00000007349	ENSDART00000044361	5	6	GGCCCCCTCTATGATGGAGTCGAC	6	-	784	804	Active	Active	9	7
ENSDARG00000007349	ENSDART00000075476	5	1	CTCCAATTACAGAAGCGTTTGTG	5	-	118	801	Active	Active	6	5
ENSDARG00000007349	ENSDART00000075476	5	1	CACTTCGGCATCCGGGACGGTTTC	6	-	51	801	Active	Active	9	4
ENSDARG00000007349	ENSDART00000075476	5	2	CCCATCTCCTCCTCTTGGGCCTGC	6	-	219	801	Active	Inactive	9	1
ENSDARG00000007349	ENSDART00000075476	5	2	CACTGCTGCTGGCGGGTGATGGC	5	-	333	801	Active	Active	9	9
ENSDARG00000007349	ENSDART00000075476	5	2	TTCCTCACCTAGGTTGGTTGGAG	5	-	365	801	Active	Inactive	8	3
ENSDARG00000007349	ENSDART00000075476	5	2	TTCCTCACCTAGGTTGGTTGGAGAG	7	-	363	801	Active	Active	8	7
ENSDARG00000007349	ENSDART00000075476	5	6	GGCCCCCTCTATGATGGAGTCGAC	6	-	781	801	Active	Active	9	7
ENSDARG00000007349	ENSDART00000097634	5	1	CACTTCGGCATCCGGGACGGTTTC	6	-	51	570	Active	Active	9	4
ENSDARG00000007349	ENSDART00000097634	5	1	CTCCAATTACAGAAGCGTTTGTG	5	-	118	570	Active	Active	6	5
ENSDARG00000007349	ENSDART00000097634	5	2	TTCCTCACCTAGGTTGGTTGGAGAG	7	-	363	570	Active	Active	8	7
ENSDARG00000007349	ENSDART00000097634	5	2	TTCCTCACCTAGGTTGGTTGGAG	5	-	365	570	Active	Inactive	8	3
ENSDARG00000007349	ENSDART00000097634	5	2	CCCATCTCCTCCTCTTGGGCCTGC	6	-	219	570	Active	Inactive	9	1
ENSDARG00000007349	ENSDART00000097634	5	2	CACTGCTGCTGGCGGGTGATGGC	5	-	333	570	Active	Active	9	9
ENSDARG00000007349	ENSDART00000097635	5	1	CACTTCGGCATCCGGGACGGTTTC	6	-	51	720	Active	Active	9	4
ENSDARG00000007349	ENSDART00000097635	5	1	CTCCAATTACAGAAGCGTTTGTG	5	-	118	720	Active	Active	6	5
ENSDARG00000007349	ENSDART00000097635	5	2	TTCCTCACCTAGGTTGGTTGGAGAG	7	-	363	720	Active	Active	8	7
ENSDARG00000007349	ENSDART00000097635	5	2	TTCCTCACCTAGGTTGGTTGGAG	5	-	365	720	Active	Inactive	8	3
ENSDARG00000007349	ENSDART00000097635	5	2	CCCATCTCCTCCTCTTGGGCCTGC	6	-	219	720	Active	Inactive	9	1
ENSDARG00000007349	ENSDART00000097635	5	2	CACTGCTGCTGGCGGGTGATGGC	5	-	333	720	Active	Active	9	9
ENSDARG00000007349	ENSDART00000097636	5	1	CACTTCGGCATCCGGGACGGTTTC	6	-	51	729	Active	Active	9	4
ENSDARG00000007349	ENSDART00000097636	5	1	CTCCAATTACAGAAGCGTTTGTG	5	-	118	729	Active	Active	6	5
ENSDARG00000007349	ENSDART00000097636	5	2	TTCCTCACCTAGGTTGGTTGGAGAG	7	-	363	729	Active	Active	8	7
ENSDARG00000007349	ENSDART00000097636	5	2	TTCCTCACCTAGGTTGGTTGGAG	5	-	365	729	Active	Inactive	8	3
ENSDARG00000007349	ENSDART00000097636	5	2	CCCATCTCCTCCTCTTGGGCCTGC	6	-	219	729	Active	Inactive	9	1
ENSDARG00000007349	ENSDART00000097636	5	2	CACTGCTGCTGGCGGGTGATGGC	5	-	333	729	Active	Active	9	9
ENSDARG00000007349	ENSDART00000097637	5	1	CACTTCGGCATCCGGGACGGTTTC	6	-	51	801	Active	Active	9	4
ENSDARG00000007349	ENSDART00000097637	5	1	CTCCAATTACAGAAGCGTTTGTG	5	-	118	801	Active	Active	6	5
ENSDARG00000007349	ENSDART00000097637	5	2	CACTGCTGCTGGCGGGTGATGGC	5	-	333	801	Active	Active	9	9
ENSDARG00000007349	ENSDART00000097637	5	2	CCCATCTCCTCCTCTTGGGCCTGC	6	-	219	801	Active	Inactive	9	1
ENSDARG00000007349	ENSDART00000097637	5	2	TTCCTCACCTAGGTTGGTTGGAGAG	7	-	363	801	Active	Active	8	7
ENSDARG00000007349	ENSDART00000097637	5	2	TTCCTCACCTAGGTTGGTTGGAG	5	-	365	801	Active	Inactive	8	3
ENSDARG00000007349	ENSDART00000097637	5	5	GGCCCCCTCTATGATGGAGTCGAC	6	-	781	801	Active	Active	9	7
ENSDARG00000007429	ENSDART00000033545	5	1	CTCAGCCTCCTCCTCTGCGCCTGT	6	-	87	1785	Active	Inactive	9	5
ENSDARG00000007429	ENSDART00000033545	5	3	CACAGCACAGTCAAGACGACTAA	5	-	269	1785	Inactive	Active	1	8
ENSDARG00000007429	ENSDART00000033545	5	5	CAATCACACCATCTGGCCTGAGGA	6	-	413	1785	Inactive	Active	1	9
ENSDARG00000007429	ENSDART00000033545	5	6	AACGGCCGCAGTGAGGTGGGAGAG	6	-	606	1785	Active	Active	8	8
ENSDARG00000007429	ENSDART00000033545	5	7	AGCTGCTCCACATCCTCTGCAGTA	6	-	765	1785	Active	Inactive	9	3
ENSDARG00000007430	ENSDART00000022348	5	1	CAAAACTGCCTTCACCGCAGAGGTC	7	+	183	1098	Inactive	Active	0	9
ENSDARG00000007430	ENSDART00000022348	5	1	CACCGCAGAGGTCCTGGCGCAGTC	6	+	195	1098	Active	Active	2	7
ENSDARG00000007430	ENSDART00000022348	5	1	GTTGCCTGCAGATGCTCTGGTTCT	6	+	21	1098	Active	Inactive	9	7
ENSDARG00000007430	ENSDART00000022348	5	2	GGCATCTTCTCCAAGACTTGGAT	5	+	307	1098	Active	Active	9	6
ENSDARG00000007430	ENSDART00000022348	5	4	TCCCACAACACCTTCCTGGGCATTC	7	+	619	1098	Active	Inactive	4	8
ENSDARG00000007430	ENSDART00000022348	5	5	GGCCAACACAGGGGCTGTAGTGGGG	7	+	996	1098	Active	Active	7	9
ENSDARG00000007430	ENSDART00000022348	5	5	GCCAACACAGGGGCTGTAGTGGGG	6	+	997	1098	Inactive	Active	5	9
ENSDARG00000007657	ENSDART00000007057	5	4	TGCTCCTTATCCAGCAGCTGAATTT	7	+	452	957	Active	Inactive	9	3
ENSDARG00000007657	ENSDART00000007057	5	4	AACTGCTCCTTATCCAGCAGCTGAA	7	+	449	957	Active	Active	7	9
ENSDARG00000007657	ENSDART00000007057	5	7	AGCTTCCCAAAGCTGAGGAAGTC	5	+	797	957	Active	Active	7	9
ENSDARG00000007657	ENSDART00000007057	5	8	AAAGGCAGATGGTTGCAGATGAA	5	+	914	957	Inactive	Active	9	9
ENSDARG00000007709	ENSDART00000009118	5	2	GACCAAAGACGCTGTGCGACTGT	5	-	356	2646	Inactive	Inactive	8	4
ENSDARG00000007709	ENSDART00000009118	5	3	CTACCAGACTAACAGCATTTTTC	5	-	606	2646	Inactive	Inactive	1	6
ENSDARG00000007709	ENSDART00000009118	5	4	GAACGCTGCCTGAAGGCCGTTGTC	6	-	880	2646	Active	Active	4	2
ENSDARG00000007709	ENSDART00000009118	5	4	GTTGTCCTCTATAACGGAGCAGCT	6	-	862	2646	Active	Active	9	9
ENSDARG00000007709	ENSDART00000009118	5	6	GCCATCAGCCCAGTGAAGGCTTC	5	-	1286	2646	Active	Active	9	8
ENSDARG00000007709	ENSDART00000009118	5	6	GAAGGCTTCCATTCCGAGTTGTGC	6	-	1271	2646	Active	Active	8	6
ENSDARG00000007709	ENSDART00000009118	5	6	ACACAAGTCTGATCTGCGGGGGC	5	-	1213	2646	Active	Active	2	5
ENSDARG00000007709	ENSDART00000009118	5	6	ACACAAGTCTGATCTGCGGGGGCA	6	-	1212	2646	Active	Active	2	9
ENSDARG00000007709	ENSDART00000009118	5	7	GTACAATCCTCCATTCTGTGGTA	5	-	1490	2646	Inactive	Inactive	5	7
ENSDARG00000007709	ENSDART00000009118	5	8	CACTGCTCCTCTCTGAAGCTTTT	5	-	1576	2646	Active	Active	9	6
ENSDARG00000007709	ENSDART00000009118	5	8	CTCGGCAGACAAGTTTGCAGCGGTC	7	-	1684	2646	Active	Active	4	9
ENSDARG00000007709	ENSDART00000009118	5	9	GAACACAGATGGATGTGGTATCT	5	-	1773	2646	Inactive	Inactive	9	3
ENSDARG00000007709	ENSDART00000009118	5	9	AACCACTTATTTTCCTGCAGGTTGT	7	-	1882	2646	Active	Active	1	6
ENSDARG00000007709	ENSDART00000009118	5	10	AAATTCCCATTCAGGATGTAGGT	5	-	2044	2646	Inactive	Active	8	8
ENSDARG00000007709	ENSDART00000009118	5	10	GTAGACAGCAGCTGGATGGTGAT	5	-	2179	2646	Inactive	Active	6	8
ENSDARG00000007709	ENSDART00000009118	5	10	TTAGTCGCCCCAGCTGGAATGGTAA	7	-	1943	2646	Active	Active	2	7
ENSDARG00000007709	ENSDART00000009118	5	10	CAAATCTCCACAAGGCCGGATGT	5	-	2456	2646	Active	Active	6	3
ENSDARG00000007709	ENSDART00000009118	5	10	GACAGCAGCTGGATGGTGATGGG	5	-	2176	2646	Active	Active	6	9
ENSDARG00000007709	ENSDART00000009118	5	10	ACAGACTACAGTGCGGTGGCGCT	5	-	2540	2646	Inactive	Active	1	8
ENSDARG00000007709	ENSDART00000009118	5	10	ATCTCCACAAGGCCGGATGTCTGC	6	-	2452	2646	Inactive	Active	6	5
ENSDARG00000007709	ENSDART00000009118	5	10	CTAAACAGACTACAGTGCGGTGGCG	7	-	2542	2646	Inactive	Active	9	9
ENSDARG00000007709	ENSDART00000009118	5	10	CTAAACAGACTACAGTGCGGTGGC	6	-	2543	2646	Inactive	Active	9	3
ENSDARG00000007709	ENSDART00000080947	5	2	CTACCAGACTAACAGCATTTTTC	5	-	159	1371	Inactive	Inactive	1	6
ENSDARG00000007709	ENSDART00000080947	5	3	GAACGCTGCCTGAAGGCCGTTGTC	6	-	433	1371	Active	Active	4	2
ENSDARG00000007709	ENSDART00000080947	5	3	GTTGTCCTCTATAACGGAGCAGCT	6	-	415	1371	Active	Active	9	9
ENSDARG00000007709	ENSDART00000080947	5	5	GCCATCAGCCCAGTGAAGGCTTC	5	-	839	1371	Active	Active	9	8
ENSDARG00000007709	ENSDART00000080947	5	5	ACACAAGTCTGATCTGCGGGGGCA	6	-	765	1371	Active	Active	2	9
ENSDARG00000007709	ENSDART00000080947	5	5	ACACAAGTCTGATCTGCGGGGGC	5	-	766	1371	Active	Active	2	5
ENSDARG00000007709	ENSDART00000080947	5	5	GAAGGCTTCCATTCCGAGTTGTGC	6	-	824	1371	Active	Active	8	6
ENSDARG00000007709	ENSDART00000080947	5	7	GTACAATCCTCCATTCTGTGGTA	5	-	1031	1371	Inactive	Inactive	5	7
ENSDARG00000007709	ENSDART00000080947	5	8	CTCGGCAGACAAGTTTGCAGCGGTC	7	-	1222	1371	Active	Active	4	9
ENSDARG00000007709	ENSDART00000080947	5	8	CACTGCTCCTCTCTGAAGCTTTT	5	-	1114	1371	Active	Active	9	6
ENSDARG00000007709	ENSDART00000080947	5	9	GAACACAGATGGATGTGGTATCT	5	-	1311	1371	Inactive	Inactive	9	3
ENSDARG00000007709	ENSDART00000098300	5	1	GACCAAAGACGCTGTGCGACTGT	5	-	530	2652	Inactive	Inactive	8	4
ENSDARG00000007709	ENSDART00000098300	5	1	AGCACCCCCGCTCCTGGAGGCGTC	6	-	274	2652	Active	Active	9	8
ENSDARG00000007709	ENSDART00000098300	5	2	CTACCAGACTAACAGCATTTTTC	5	-	780	2652	Inactive	Inactive	1	6
ENSDARG00000007709	ENSDART00000098300	5	3	GAACGCTGCCTGAAGGCCGTTGTC	6	-	1054	2652	Active	Active	4	2
ENSDARG00000007709	ENSDART00000098300	5	3	GTTGTCCTCTATAACGGAGCAGCT	6	-	1036	2652	Active	Active	9	9
ENSDARG00000007709	ENSDART00000098300	5	5	GAAGGCTTCCATTCCGAGTTGTGC	6	-	1445	2652	Active	Active	8	6
ENSDARG00000007709	ENSDART00000098300	5	5	ACACAAGTCTGATCTGCGGGGGC	5	-	1387	2652	Active	Active	2	5
ENSDARG00000007709	ENSDART00000098300	5	5	GCCATCAGCCCAGTGAAGGCTTC	5	-	1460	2652	Active	Active	9	8
ENSDARG00000007709	ENSDART00000098300	5	5	ACACAAGTCTGATCTGCGGGGGCA	6	-	1386	2652	Active	Active	2	9
ENSDARG00000007709	ENSDART00000098300	5	6	GTACAATCCTCCATTCTGTGGTA	5	-	1664	2652	Inactive	Inactive	5	7
ENSDARG00000007709	ENSDART00000098300	5	7	CTCGGCAGACAAGTTTGCAGCGGTC	7	-	1858	2652	Active	Active	4	9
ENSDARG00000007709	ENSDART00000098300	5	7	CACTGCTCCTCTCTGAAGCTTTT	5	-	1750	2652	Active	Active	9	6
ENSDARG00000007709	ENSDART00000098300	5	8	GAACACAGATGGATGTGGTATCT	5	-	1947	2652	Inactive	Inactive	9	3
ENSDARG00000007709	ENSDART00000098300	5	8	AACCACTTATTTTCCTGCAGGTTGT	7	-	2056	2652	Active	Active	1	6
ENSDARG00000007709	ENSDART00000098300	5	9	TTAGTCGCCCCAGCTGGAATGGTAA	7	-	2117	2652	Active	Active	2	7
ENSDARG00000007709	ENSDART00000098300	5	9	AAATTCCCATTCAGGATGTAGGT	5	-	2218	2652	Inactive	Active	8	8
ENSDARG00000007709	ENSDART00000098300	5	9	GTAGACAGCAGCTGGATGGTGAT	5	-	2353	2652	Inactive	Active	6	8
ENSDARG00000007709	ENSDART00000098300	5	9	ATCTCCACAAGGCCGGATGTCTGC	6	-	2626	2652	Inactive	Active	6	5
ENSDARG00000007709	ENSDART00000098300	5	9	CAAATCTCCACAAGGCCGGATGT	5	-	2630	2652	Active	Active	6	3
ENSDARG00000007709	ENSDART00000098300	5	9	GACAGCAGCTGGATGGTGATGGG	5	-	2350	2652	Active	Active	6	9
ENSDARG00000007720	ENSDART00000011229	5	1	AGCACCTCCTTAGACTTGGGCATTC	7	-	8	372	Active	Inactive	9	8
ENSDARG00000007723	ENSDART00000011399	5	1	GCAGCCAAATCACTGGAGTCGGT	5	+	82	1023	Inactive	Active	7	8
ENSDARG00000007723	ENSDART00000011399	5	2	TGCCCCAAAGGGGACATGGGGAGAC	7	+	190	1023	Active	Active	2	0
ENSDARG00000007723	ENSDART00000011399	5	3	GAAAACAGAGAAGGTGGGGTTTGTA	7	+	436	1023	Inactive	Inactive	9	0
ENSDARG00000007723	ENSDART00000011399	5	3	GAAAACAGAGAAGGTGGGGTTTGT	6	+	436	1023	Inactive	Inactive	9	3
ENSDARG00000007723	ENSDART00000011399	5	3	GAAAACAGAGAAGGTGGGGTTTG	5	+	436	1023	Inactive	Inactive	9	7
ENSDARG00000007723	ENSDART00000011399	5	5	GCACTCGCAACCCAGGGGCGGGA	5	+	807	1023	Inactive	Active	2	9
ENSDARG00000007723	ENSDART00000011399	5	5	ATCATCATCCCCCTGCGGACAAC	5	+	898	1023	Active	Active	9	9
ENSDARG00000007791	ENSDART00000023554	5	3	AACTTCACCATGCTGGTTGGAGGC	6	+	232	1770	Active	Active	5	8
ENSDARG00000007791	ENSDART00000023554	5	4	GTTCACGTCACGTACCTCTGCTTGT	7	+	429	1770	Active	Inactive	7	7
ENSDARG00000007791	ENSDART00000023554	5	5	AGCCGCTTCCAAACTGGGTGAATTT	7	+	561	1770	Active	Inactive	9	5
ENSDARG00000007791	ENSDART00000023554	5	5	TTCCGCACCTTGTGTTCTGATGAC	6	+	517	1770	Active	Inactive	7	0
ENSDARG00000007791	ENSDART00000023554	5	6	CAACTCTGCGCCAGGCAGCAGAA	5	+	746	1770	Active	Active	8	9
ENSDARG00000007791	ENSDART00000023554	5	7	TACAGCTGCAAAAGGCTGTTGGT	5	+	812	1770	Active	Active	8	4
ENSDARG00000007791	ENSDART00000023554	5	9	AGACACTAATCAGCATGTGAAGTC	6	+	1014	1770	Inactive	Inactive	8	2
ENSDARG00000007791	ENSDART00000023554	5	9	ACACTAATCAGCATGTGAAGTCTGC	7	+	1016	1770	Active	Active	7	8
ENSDARG00000007791	ENSDART00000023554	5	10	TGCCCCTTCTGGCTGGGCAGCTGGT	7	+	1289	1770	Active	Active	9	9
ENSDARG00000007791	ENSDART00000023554	5	10	TCCGCCAACTTTCCCAGTCTTTGCT	7	+	1199	1770	Active	Active	8	1
ENSDARG00000007791	ENSDART00000023554	5	10	ACATGCCCCTTCTGGCTGGGCAGCT	7	+	1286	1770	Active	Active	5	6
ENSDARG00000007791	ENSDART00000097389	5	3	AACTTCACCATGCTGGTTGGAGGC	6	+	232	1431	Active	Active	5	8
ENSDARG00000007791	ENSDART00000097389	5	5	CAACTCTGCGCCAGGCAGCAGAA	5	+	410	1431	Active	Active	8	9
ENSDARG00000007791	ENSDART00000097389	5	6	TACAGCTGCAAAAGGCTGTTGGT	5	+	476	1431	Active	Active	8	4
ENSDARG00000007791	ENSDART00000097389	5	8	AGACACTAATCAGCATGTGAAGTC	6	+	678	1431	Inactive	Inactive	8	2
ENSDARG00000007791	ENSDART00000097389	5	8	ACACTAATCAGCATGTGAAGTCTGC	7	+	680	1431	Active	Active	7	8
ENSDARG00000007791	ENSDART00000097389	5	9	ACATGCCCCTTCTGGCTGGGCAGCT	7	+	950	1431	Active	Active	5	6
ENSDARG00000007791	ENSDART00000097389	5	9	TCCGCCAACTTTCCCAGTCTTTGCT	7	+	863	1431	Active	Active	8	1
ENSDARG00000007791	ENSDART00000097389	5	9	TGCCCCTTCTGGCTGGGCAGCTGGT	7	+	953	1431	Active	Active	9	9
ENSDARG00000007836	ENSDART00000012361	5	2	TTCTCCACCCTTCCTCTGTCTGT	5	-	132	1011	Active	Inactive	5	9
ENSDARG00000007836	ENSDART00000012361	5	3	GAACTCCTCGTGAGTCTGCAGAC	5	-	251	1011	Active	Inactive	8	1
ENSDARG00000007836	ENSDART00000012361	5	5	GCACGCTCCTTTCCACTGGGAATGT	7	-	698	1011	Active	Inactive	8	3
ENSDARG00000007836	ENSDART00000012361	5	6	CACTCCTTCTCATAGTAGATGCC	5	-	805	1011	Active	Active	9	9
ENSDARG00000007836	ENSDART00000012361	5	7	CAATACCACAGTGATTGTGTCTGT	6	-	971	1011	Inactive	Inactive	5	9
ENSDARG00000007944	ENSDART00000021159	5	1	TTATACTGCAAAAACGACTTTTTC	6	+	154	1206	Inactive	Inactive	2	5
ENSDARG00000007944	ENSDART00000021159	5	3	ATCAAAGCCAAGCAGCTGGAGAC	5	+	562	1206	Inactive	Active	3	7
ENSDARG00000007944	ENSDART00000021159	5	3	GTCTCAAGACCCACAGGATGATTAC	7	+	438	1206	Inactive	Active	5	5
ENSDARG00000007944	ENSDART00000021159	5	3	ACAATCAAAGCCAAGCAGCTGGA	5	+	559	1206	Inactive	Active	8	9
ENSDARG00000007944	ENSDART00000021159	5	4	TTCCGCAGCCCGAGGAGAATGAGAG	7	+	757	1206	Active	Active	8	9
ENSDARG00000008026	ENSDART00000016628	5	4	ACCAGCACAGTTAATGCTGCCTTT	6	-	349	2214	Inactive	Inactive	0	4
ENSDARG00000008026	ENSDART00000016628	5	4	GCAGCCCTCGCTCATGGGCCTAC	5	-	321	2214	Active	Inactive	9	6
ENSDARG00000008026	ENSDART00000016628	5	5	GACTCACCATTGTTTGTGTGCCGGA	7	-	581	2214	Inactive	Active	3	4
ENSDARG00000008026	ENSDART00000016628	5	6	AAAGTCGCACTGCATCTGTGAAC	5	-	633	2214	Inactive	Inactive	8	8
ENSDARG00000008026	ENSDART00000016628	5	6	CACTGCATCTGTGAACGCCGGAGTC	7	-	624	2214	Active	Active	9	7
ENSDARG00000008026	ENSDART00000016628	5	7	ACCAGCATCCAGTTCTTCTGTCTCT	7	-	797	2214	Active	Inactive	9	8
ENSDARG00000008026	ENSDART00000016628	5	16	ACAAACACAGACGGGCTGGAAAC	5	-	1270	2214	Inactive	Active	9	5
ENSDARG00000008026	ENSDART00000016628	5	16	GACAAACACAGACGGGCTGGAAAC	6	-	1270	2214	Inactive	Active	2	5
ENSDARG00000008026	ENSDART00000016628	5	16	AACGTCAAATCGCTGCTGGAGTC	5	-	1250	2214	Inactive	Active	5	6
ENSDARG00000008026	ENSDART00000016628	5	17	TCCAAACTCTGGTGCAGCAGCTGCT	7	-	1349	2214	Active	Active	9	9
ENSDARG00000008026	ENSDART00000016628	5	17	TCCTCCAAACTCTGGTGCAGCAGCT	7	-	1352	2214	Inactive	Active	0	9
ENSDARG00000008026	ENSDART00000016628	5	17	CACCGCGTCATCCATTTGCTGCA	5	-	1316	2214	Active	Active	9	1
ENSDARG00000008026	ENSDART00000016628	5	18	TACAGCAGAGCATGATGGGGAGAG	6	-	1522	2214	Inactive	Active	4	4
ENSDARG00000008026	ENSDART00000016628	5	20	TTCCTCTTCCTGAACTGCTTTGTC	6	-	2155	2214	Active	Inactive	9	8
ENSDARG00000008026	ENSDART00000016628	5	20	TGCTGCTTCCTTCACCGCTGGAGAC	7	-	1647	2214	Active	Active	9	7
ENSDARG00000008026	ENSDART00000016628	5	20	GTTTTCTGCCAGGAGGTGAAGGT	5	-	1730	2214	Active	Active	9	8
ENSDARG00000008026	ENSDART00000016628	5	20	CTCTTCCTCTTTTTGCGGACTTC	5	-	2063	2214	Active	Active	9	5
ENSDARG00000008026	ENSDART00000016628	5	20	CTCAGCCCAGTCGATGGCAGGGTTT	7	-	1749	2214	Active	Active	4	1
ENSDARG00000008026	ENSDART00000016628	5	20	AGCCCAGTCGATGGCAGGGTTTTCT	7	-	1746	2214	Active	Inactive	9	4
ENSDARG00000008026	ENSDART00000016628	5	20	ACCACCTGCTTCATCCTGCGCCTCT	7	-	1835	2214	Active	Inactive	9	4
ENSDARG00000008026	ENSDART00000016628	5	20	AAACAATGCTGTCTCGGTATAGGTT	7	-	1687	2214	Inactive	Active	7	6
ENSDARG00000008026	ENSDART00000098409	5	4	GCAGCCCTCGCTCATGGGCCTAC	5	-	321	825	Active	Inactive	9	6
ENSDARG00000008026	ENSDART00000098409	5	4	ACCAGCACAGTTAATGCTGCCTTT	6	-	349	825	Inactive	Inactive	0	4
ENSDARG00000008026	ENSDART00000098409	5	5	GACTCACCATTGTTTGTGTGCCGGA	7	-	581	825	Inactive	Active	3	4
ENSDARG00000008026	ENSDART00000098409	5	6	CACTGCATCTGTGAACGCCGGAGTC	7	-	624	825	Active	Active	9	7
ENSDARG00000008026	ENSDART00000098409	5	6	AAAGTCGCACTGCATCTGTGAAC	5	-	633	825	Inactive	Inactive	8	8
ENSDARG00000008026	ENSDART00000098409	5	7	ACCAGCATCCAGTTCTTCTGTCTCT	7	-	797	825	Active	Inactive	9	8
ENSDARG00000008032	ENSDART00000008402	5	1	GTTCTCAACATGGCGGCGACGGG	5	+	1	2859	Active	Active	5	9
ENSDARG00000008032	ENSDART00000008402	5	1	GTTGCCAGATATCGAAGAGGAGGCT	7	+	42	2859	Inactive	Active	3	9
ENSDARG00000008032	ENSDART00000008402	5	1	TCCAGCGGCTGGAGGAGCAGGTGAG	7	+	188	2859	Active	Active	9	9
ENSDARG00000008032	ENSDART00000008402	5	1	TTCTCAACATGGCGGCGACGGGGAA	7	+	2	2859	Inactive	Active	6	9
ENSDARG00000008032	ENSDART00000008402	5	2	CGCAAAGCCAGACAGAAGATGAG	5	+	289	2859	Active	Active	8	9
ENSDARG00000008032	ENSDART00000008402	5	3	AAATCCGCATAACAGAAGATGAA	5	+	368	2859	Inactive	Active	9	9
ENSDARG00000008032	ENSDART00000008402	5	3	GAAATCCGCATAACAGAAGATGAA	6	+	367	2859	Active	Active	3	9
ENSDARG00000008032	ENSDART00000008402	5	6	GTATTCAGACTGGGCAGATGATGGC	7	+	759	2859	Inactive	Active	7	9
ENSDARG00000008032	ENSDART00000008402	5	6	AAAGGCAAACCGTATGAGGAGGCC	6	+	835	2859	Inactive	Active	9	9
ENSDARG00000008032	ENSDART00000008402	5	7	AAATACACCACGTATCTGGTGAGCA	7	+	1000	2859	Inactive	Active	9	4
ENSDARG00000008032	ENSDART00000008402	5	7	AAATACACCACGTATCTGGTGAG	5	+	1000	2859	Inactive	Active	9	1
ENSDARG00000008032	ENSDART00000008402	5	15	CACGCCAGACAAGAGGAGGAGAA	5	+	1723	2859	Active	Active	2	8
ENSDARG00000008032	ENSDART00000008402	5	18	GCAACCCCCCAGGCAGGAGGATGAA	7	+	2594	2859	Active	Active	5	9
ENSDARG00000008032	ENSDART00000008402	5	18	CTCTCAGGCGGTGTTGAAGATGGA	6	+	2529	2859	Active	Active	8	9
ENSDARG00000008032	ENSDART00000008402	5	18	CAAGGCAACTTCAGGGAGCGTAA	5	+	2660	2859	Inactive	Active	1	4
ENSDARG00000008032	ENSDART00000008402	5	18	ACAGGCCTCTCAGGCGGTGTTGAA	6	+	2523	2859	Active	Inactive	9	1
ENSDARG00000008032	ENSDART00000008402	5	19	CACTCCAGATGCCAAAGCAGAGAAC	7	+	2736	2859	Active	Active	0	9
ENSDARG00000008153	ENSDART00000009212	5	2	TTCTGCAGCTGGCCTGCTGCTGTG	6	+	29	1326	Active	Active	7	8
ENSDARG00000008153	ENSDART00000009212	5	3	TGCTTCGGCATGGCCTGTTTTTTCT	7	+	292	1326	Active	Inactive	9	8
ENSDARG00000008153	ENSDART00000009212	5	3	GTCTTCACCATTCGTGTGCAGAA	5	+	328	1326	Active	Inactive	7	3
ENSDARG00000008153	ENSDART00000009212	5	3	GTCAGCAGCTCAATGCTGGAGAG	5	+	227	1326	Active	Active	7	8
ENSDARG00000008153	ENSDART00000009212	5	5	ATCATCATCCAGTTGATGCTTCT	5	+	505	1326	Active	Active	9	7
ENSDARG00000008153	ENSDART00000009212	5	6	GTACTACACTCATCCAGAGGCCTGC	7	+	663	1326	Inactive	Active	0	9
ENSDARG00000008153	ENSDART00000009212	5	7	GCCCACCTCAGGTCTTCTGCAGCC	6	+	777	1326	Active	Active	9	6
ENSDARG00000008153	ENSDART00000009212	5	8	GGCAACATCACCGTCTGCGTCTTT	6	+	886	1326	Active	Inactive	9	9
ENSDARG00000008153	ENSDART00000009212	5	10	GCACGCTGCTGTTTCTGCTGGGTTG	7	+	1069	1326	Active	Active	8	1
ENSDARG00000008153	ENSDART00000009212	5	10	GCACGCTGCTGTTTCTGCTGGGTT	6	+	1069	1326	Active	Inactive	8	6
ENSDARG00000008153	ENSDART00000009212	5	11	TACTGCTTCTTTCACTTTGTTTTC	6	+	1177	1326	Active	Inactive	9	9
ENSDARG00000008153	ENSDART00000009212	5	12	CAACGCAAAGATCGAGAGGCTTCT	6	+	1254	1326	Inactive	Active	8	9
ENSDARG00000008153	ENSDART00000009212	5	12	AGAGGCTTCTAGAGGGAAGCTGGT	6	+	1268	1326	Active	Active	9	9
ENSDARG00000008153	ENSDART00000097193	5	2	TTCTGCAGCTGGCCTGCTGCTGTG	6	+	29	1386	Active	Active	7	8
ENSDARG00000008153	ENSDART00000097193	5	3	GTCAGCAGCTCAATGCTGGAGAG	5	+	227	1386	Active	Active	7	8
ENSDARG00000008153	ENSDART00000097193	5	3	TGCTTCGGCATGGCCTGTTTTTTCT	7	+	292	1386	Active	Inactive	9	8
ENSDARG00000008153	ENSDART00000097193	5	3	GTCTTCACCATTCGTGTGCAGAA	5	+	328	1386	Active	Inactive	7	3
ENSDARG00000008153	ENSDART00000097193	5	5	ATCATCATCCAGTTGATGCTTCT	5	+	505	1386	Active	Active	9	7
ENSDARG00000008153	ENSDART00000097193	5	6	GTACTACACTCATCCAGAGGCCTGC	7	+	663	1386	Inactive	Active	0	9
ENSDARG00000008153	ENSDART00000097193	5	7	GCCCACCTCAGGTCTTCTGCAGCC	6	+	777	1386	Active	Active	9	6
ENSDARG00000008153	ENSDART00000097193	5	8	GGCAACATCACCGTCTGCGTCTTT	6	+	892	1386	Active	Inactive	9	9
ENSDARG00000008153	ENSDART00000097193	5	10	GCACGCTGCTGTTTCTGCTGGGTT	6	+	1075	1386	Active	Inactive	8	6
ENSDARG00000008153	ENSDART00000097193	5	10	GCACGCTGCTGTTTCTGCTGGGTTG	7	+	1075	1386	Active	Active	8	1
ENSDARG00000008153	ENSDART00000097193	5	11	TACTGCTTCTTTCACTTTGTTTTC	6	+	1183	1386	Active	Inactive	9	9
ENSDARG00000008153	ENSDART00000097193	5	12	CAACGCAAAGATCGAGAGGCTTCT	6	+	1260	1386	Inactive	Active	8	9
ENSDARG00000008153	ENSDART00000097193	5	12	AGAGGCTTCTAGAGGGAAGCTGGT	6	+	1274	1386	Active	Active	9	9
ENSDARG00000008153	ENSDART00000097194	5	2	TTCTGCAGCTGGCCTGCTGCTGTG	6	+	29	1380	Active	Active	7	8
ENSDARG00000008153	ENSDART00000097194	5	3	TGCTTCGGCATGGCCTGTTTTTTCT	7	+	292	1380	Active	Inactive	9	8
ENSDARG00000008153	ENSDART00000097194	5	3	GTCTTCACCATTCGTGTGCAGAA	5	+	328	1380	Active	Inactive	7	3
ENSDARG00000008153	ENSDART00000097194	5	3	GTCAGCAGCTCAATGCTGGAGAG	5	+	227	1380	Active	Active	7	8
ENSDARG00000008153	ENSDART00000097194	5	5	ATCATCATCCAGTTGATGCTTCT	5	+	505	1380	Active	Active	9	7
ENSDARG00000008153	ENSDART00000097194	5	6	GTACTACACTCATCCAGAGGCCTGC	7	+	663	1380	Inactive	Active	0	9
ENSDARG00000008153	ENSDART00000097194	5	7	GCCCACCTCAGGTCTTCTGCAGCC	6	+	777	1380	Active	Active	9	6
ENSDARG00000008153	ENSDART00000097194	5	8	GGCAACATCACCGTCTGCGTCTTT	6	+	886	1380	Active	Inactive	9	9
ENSDARG00000008153	ENSDART00000097194	5	10	GCACGCTGCTGTTTCTGCTGGGTTG	7	+	1069	1380	Active	Active	8	1
ENSDARG00000008153	ENSDART00000097194	5	10	GCACGCTGCTGTTTCTGCTGGGTT	6	+	1069	1380	Active	Inactive	8	6
ENSDARG00000008153	ENSDART00000097194	5	11	TACTGCTTCTTTCACTTTGTTTTC	6	+	1177	1380	Active	Inactive	9	9
ENSDARG00000008153	ENSDART00000097194	5	12	CAACGCAAAGATCGAGAGGCTTCT	6	+	1254	1380	Inactive	Active	8	9
ENSDARG00000008153	ENSDART00000097194	5	12	AGAGGCTTCTAGAGGGAAGCTGGT	6	+	1268	1380	Active	Active	9	9
ENSDARG00000008414	ENSDART00000017138	5	2	TCCCCAAACTCTGATTGTGTGTTG	6	-	138	1059	Active	Inactive	7	9
ENSDARG00000008414	ENSDART00000017138	5	2	CCCAAACTCTGATTGTGTGTTGTG	6	-	136	1059	Active	Inactive	9	7
ENSDARG00000008414	ENSDART00000017138	5	6	ACCTCCATCTGAATAGAGGGAGTG	6	-	702	1059	Active	Active	9	9
ENSDARG00000008414	ENSDART00000017138	5	6	AACCCCAACCTCCATCTGAATAG	5	-	710	1059	Active	Inactive	1	5
ENSDARG00000008414	ENSDART00000017138	5	6	AAAACCCCAACCTCCATCTGAATAG	7	-	710	1059	Inactive	Inactive	9	5
ENSDARG00000008414	ENSDART00000017138	5	7	GCCCCAGACAGGACATGTCTTTGGC	7	-	910	1059	Active	Active	8	3
ENSDARG00000008414	ENSDART00000017138	5	7	TCCAGCTCCTCCTGCTGTGGTTAC	6	-	995	1059	Active	Inactive	9	9
ENSDARG00000008414	ENSDART00000017138	5	7	TTCAAAACCGCAGAGATGTGTCT	5	-	763	1059	Inactive	Active	4	3
ENSDARG00000008551	ENSDART00000007512	5	3	AGACACTTAACGCTGGAGATGTG	5	+	194	444	Inactive	Active	0	9
ENSDARG00000008551	ENSDART00000007512	5	4	AAAAACGCAAGGACAAGGAGAAGAA	7	+	323	444	Inactive	Active	9	9
ENSDARG00000008592	ENSDART00000002938	5	3	AGATGCAGATGCTGGAAGGTTTT	5	-	232	1896	Inactive	Active	6	5
ENSDARG00000008592	ENSDART00000002938	5	4	TGCTACCTCAAAGTTTTTGTTGAT	6	-	460	1896	Active	Inactive	9	9
ENSDARG00000008592	ENSDART00000002938	5	4	CTCCTCCTCGTTTTGATGTGGGT	5	-	353	1896	Active	Active	9	8
ENSDARG00000008592	ENSDART00000002938	5	4	AGATGCTACCTCAAAGTTTTTGTT	6	-	463	1896	Active	Inactive	5	8
ENSDARG00000008592	ENSDART00000002938	5	4	CTCCGCTCCTCCTCGTTTTGATGTG	7	-	356	1896	Active	Inactive	9	1
ENSDARG00000008592	ENSDART00000002938	5	4	CGCTCCTCCTCGTTTTGATGTGGGT	7	-	353	1896	Active	Active	9	8
ENSDARG00000008592	ENSDART00000002938	5	6	CTCGTCTTCCACACAGCGGGAGTT	6	-	646	1896	Active	Active	9	7
ENSDARG00000008592	ENSDART00000002938	5	7	CTCACCCTCCAGCAGTTTTTGCA	5	-	857	1896	Active	Active	9	1
ENSDARG00000008592	ENSDART00000002938	5	7	CCCTCCAGCAGTTTTTGCAGGCTGC	7	-	851	1896	Active	Active	9	8
ENSDARG00000008592	ENSDART00000002938	5	7	CTCTCACCCTCCAGCAGTTTTTGCA	7	-	857	1896	Active	Active	8	1
ENSDARG00000008592	ENSDART00000002938	5	8	GCATCCATCACAGATTTGATGTG	5	-	943	1896	Active	Inactive	8	1
ENSDARG00000008592	ENSDART00000002938	5	8	TCCATCACAGATTTGATGTGTCT	5	-	940	1896	Active	Active	3	3
ENSDARG00000008592	ENSDART00000002938	5	11	GAACTCAAACACACAGGGGAATTG	6	-	1243	1896	Inactive	Active	9	5
ENSDARG00000008592	ENSDART00000002938	5	11	CTCTCCTTCTGACAGTTGCCGAT	5	-	1327	1896	Active	Active	9	4
ENSDARG00000008592	ENSDART00000002938	5	11	AGACGCTTCCTTTGGGTCGCTGTC	6	-	1174	1896	Active	Active	9	5
ENSDARG00000008592	ENSDART00000002938	5	11	CTCAAACACACAGGGGAATTGTTG	6	-	1240	1896	Active	Active	3	4
ENSDARG00000008592	ENSDART00000002938	5	11	AACTCAAACACACAGGGGAATTG	5	-	1243	1896	Inactive	Active	3	5
ENSDARG00000008592	ENSDART00000002938	5	13	AGAGTCAGCAGCGTGTCTAGAAC	5	-	1546	1896	Active	Active	6	5
ENSDARG00000008592	ENSDART00000002938	5	14	ATCTGCAACAGCCAGCTGCTGGA	5	-	1613	1896	Active	Active	2	9
ENSDARG00000008597	ENSDART00000014686	5	1	GACCGCGGCCAGTTTTAAGGCGTT	6	+	51	1572	Active	Active	8	7
ENSDARG00000008597	ENSDART00000014686	5	2	ATCCTCATCCCCAGCTCTGGTTCT	6	+	249	1572	Active	Inactive	9	7
ENSDARG00000008597	ENSDART00000014686	5	2	GACCACCTCGTACGGCTGTTAAC	5	+	115	1572	Active	Inactive	8	1
ENSDARG00000008597	ENSDART00000014686	5	2	TCCTCATCCCCAGCTCTGGTTCT	5	+	250	1572	Active	Inactive	9	7
ENSDARG00000008597	ENSDART00000014686	5	2	TTAACCAGAGTTATGGATGAGCG	5	+	133	1572	Inactive	Active	9	9
ENSDARG00000008597	ENSDART00000014686	5	3	GAATTCAGAGAAGGGGAAGGAGAG	6	+	532	1572	Inactive	Active	8	9
ENSDARG00000008597	ENSDART00000014686	5	3	CACAGCTGCTCTTGCGGTGTCGAT	6	+	458	1572	Active	Inactive	9	1
ENSDARG00000008597	ENSDART00000014686	5	3	AGATTCAGAGAATCTTTCTGGCTTT	7	+	416	1572	Inactive	Inactive	5	9
ENSDARG00000008597	ENSDART00000014686	5	3	ACACACAGCTGCTCTTGCGGTGTC	6	+	455	1572	Inactive	Inactive	4	3
ENSDARG00000008597	ENSDART00000014686	5	3	AACAAACTCCAGAGGAGGACGAG	5	+	572	1572	Active	Active	4	9
ENSDARG00000008597	ENSDART00000014686	5	4	TTCTTCACAGGCAAGCTTGATGC	5	+	820	1572	Inactive	Active	1	0
ENSDARG00000008597	ENSDART00000014686	5	7	AAAAGCTGCAATGGAGGAGCAGAC	6	+	1503	1572	Active	Active	0	9
ENSDARG00000008597	ENSDART00000014686	5	7	GCAGACGGCGGCTATGGAGGAAAC	6	+	1521	1572	Active	Active	1	8
ENSDARG00000008597	ENSDART00000073997	5	2	TTAACCAGAGTTATGGATGAGCG	5	+	76	1353	Inactive	Active	9	9
ENSDARG00000008597	ENSDART00000073997	5	2	TCCTCATCCCCAGCTCTGGTTCT	5	+	193	1353	Active	Inactive	9	7
ENSDARG00000008597	ENSDART00000073997	5	2	GACCACCTCGTACGGCTGTTAAC	5	+	58	1353	Active	Inactive	8	1
ENSDARG00000008597	ENSDART00000073997	5	2	ATCCTCATCCCCAGCTCTGGTTCT	6	+	192	1353	Active	Inactive	9	7
ENSDARG00000008597	ENSDART00000073997	5	3	GAATTCAGAGAAGGGGAAGGAGAG	6	+	475	1353	Inactive	Active	8	9
ENSDARG00000008597	ENSDART00000073997	5	3	CACAGCTGCTCTTGCGGTGTCGAT	6	+	401	1353	Active	Inactive	9	1
ENSDARG00000008597	ENSDART00000073997	5	3	AGATTCAGAGAATCTTTCTGGCTTT	7	+	359	1353	Inactive	Inactive	5	9
ENSDARG00000008597	ENSDART00000073997	5	3	ACACACAGCTGCTCTTGCGGTGTC	6	+	398	1353	Inactive	Inactive	4	3
ENSDARG00000008597	ENSDART00000073997	5	3	AACAAACTCCAGAGGAGGACGAG	5	+	515	1353	Active	Active	4	9
ENSDARG00000008597	ENSDART00000073997	5	4	TTCTTCACAGGCAAGCTTGATGC	5	+	763	1353	Inactive	Active	1	0
ENSDARG00000008597	ENSDART00000074000	5	1	GACCGCGGCCAGTTTTAAGGCGTT	6	+	9	1506	Active	Active	8	7
ENSDARG00000008597	ENSDART00000074000	5	2	ATCCTCATCCCCAGCTCTGGTTCT	6	+	207	1506	Active	Inactive	9	7
ENSDARG00000008597	ENSDART00000074000	5	2	GACCACCTCGTACGGCTGTTAAC	5	+	73	1506	Active	Inactive	8	1
ENSDARG00000008597	ENSDART00000074000	5	2	TCCTCATCCCCAGCTCTGGTTCT	5	+	208	1506	Active	Inactive	9	7
ENSDARG00000008597	ENSDART00000074000	5	2	TTAACCAGAGTTATGGATGAGCG	5	+	91	1506	Inactive	Active	9	9
ENSDARG00000008597	ENSDART00000074000	5	3	GAATTCAGAGAAGGGGAAGGAGAG	6	+	490	1506	Inactive	Active	8	9
ENSDARG00000008597	ENSDART00000074000	5	3	CACAGCTGCTCTTGCGGTGTCGAT	6	+	416	1506	Active	Inactive	9	1
ENSDARG00000008597	ENSDART00000074000	5	3	AGATTCAGAGAATCTTTCTGGCTTT	7	+	374	1506	Inactive	Inactive	5	9
ENSDARG00000008597	ENSDART00000074000	5	3	ACACACAGCTGCTCTTGCGGTGTC	6	+	413	1506	Inactive	Inactive	4	3
ENSDARG00000008597	ENSDART00000074000	5	3	AACAAACTCCAGAGGAGGACGAG	5	+	530	1506	Active	Active	4	9
ENSDARG00000008597	ENSDART00000074000	5	5	TTCTTCACAGGCAAGCTTGATGC	5	+	754	1506	Inactive	Active	1	0
ENSDARG00000008597	ENSDART00000074000	5	8	GCAGACGGCGGCTATGGAGGAAAC	6	+	1455	1506	Active	Active	1	8
ENSDARG00000008597	ENSDART00000074000	5	8	AAAAGCTGCAATGGAGGAGCAGAC	6	+	1437	1506	Active	Active	0	9
ENSDARG00000008835	ENSDART00000021286	5	4	TGCAACAGATAGTTGAAGACTGT	5	-	472	2361	Inactive	Active	2	9
ENSDARG00000008835	ENSDART00000021286	5	5	GTTAAAGCCCATTTGATGGTTTT	5	-	592	2361	Inactive	Inactive	3	1
ENSDARG00000008835	ENSDART00000021286	5	5	AAACAAACCAATAACAGAAGCAGTT	7	-	612	2361	Inactive	Active	9	9
ENSDARG00000008835	ENSDART00000021286	5	5	AACAAACCAATAACAGAAGCAGTT	6	-	612	2361	Inactive	Active	9	9
ENSDARG00000008835	ENSDART00000021286	5	6	TTACCAACCAGAACTCGCAGACTTC	7	-	734	2361	Inactive	Active	6	6
ENSDARG00000008835	ENSDART00000021286	5	6	CGCCACACAATTCCTGGGATGGA	5	-	663	2361	Active	Active	2	7
ENSDARG00000008835	ENSDART00000021286	5	6	TACCAACCAGAACTCGCAGACTTC	6	-	734	2361	Inactive	Active	7	6
ENSDARG00000008835	ENSDART00000021286	5	9	ACAGCCAGAAGGCATCTGTAGCA	5	-	926	2361	Inactive	Inactive	6	1
ENSDARG00000008835	ENSDART00000021286	5	13	CTCTCCAGCCAGACTGAAGGTGTG	6	-	1456	2361	Active	Active	8	9
ENSDARG00000008835	ENSDART00000021286	5	13	TTCACCTTCAGAAATGGCAGTGTTT	7	-	1515	2361	Active	Inactive	9	5
ENSDARG00000008835	ENSDART00000021286	5	14	GTATCCCCAGATGTCGTCTGAGAC	6	-	1551	2361	Inactive	Active	7	4
ENSDARG00000008835	ENSDART00000021286	5	16	CAACAACACTGAGGGTTCTGGCAAC	7	-	1978	2361	Inactive	Inactive	6	3
ENSDARG00000008835	ENSDART00000021286	5	16	GTCAACATCAGATTGACTGGTGC	5	-	2029	2361	Active	Active	6	8
ENSDARG00000008835	ENSDART00000021286	5	17	TCCACCAGAACCATGTTAGTAGTT	6	-	2082	2361	Active	Inactive	2	8
ENSDARG00000008840	ENSDART00000013431	5	5	CTCTTCACCAAAGAGCTGGAGAA	5	+	229	1074	Active	Active	9	6
ENSDARG00000008840	ENSDART00000013431	5	7	AAAATCCTCATGATGCAGTGGTG	5	+	353	1074	Active	Active	6	8
ENSDARG00000008840	ENSDART00000013431	5	9	GGCCTCAAACGTATGGGCTGGGAA	6	+	577	1074	Active	Active	5	6
ENSDARG00000008840	ENSDART00000013431	5	9	GCCTCAAACGTATGGGCTGGGAA	5	+	578	1074	Active	Active	6	6
ENSDARG00000008840	ENSDART00000013431	5	9	GCAGGCCTCAAACGTATGGGCTGGG	7	+	574	1074	Active	Active	9	8
ENSDARG00000008840	ENSDART00000013431	5	9	CTATGCTGCTATCATTCTGGCTGC	6	+	549	1074	Active	Inactive	7	5
ENSDARG00000008840	ENSDART00000013431	5	9	CTATCATTCTGGCTGCTGCAGGC	5	+	557	1074	Active	Active	8	9
ENSDARG00000008840	ENSDART00000013431	5	11	TTCCTCAAACAGCTGGTGGGTTC	5	+	760	1074	Inactive	Inactive	2	4
ENSDARG00000008840	ENSDART00000013431	5	11	CCCGACACAGTTCTACGCTGCATCT	7	+	724	1074	Active	Active	1	3
ENSDARG00000008840	ENSDART00000013431	5	13	ACACCATGCAGACGTGTGTGGAA	5	+	881	1074	Active	Inactive	5	7
ENSDARG00000008840	ENSDART00000013431	5	14	CTCATCATCAGCCCTCGAAGCTGCT	7	+	969	1074	Active	Active	9	9
ENSDARG00000008840	ENSDART00000013431	5	14	ATCATCAGCCCTCGAAGCTGCTGAG	7	+	972	1074	Active	Active	6	8
ENSDARG00000008840	ENSDART00000045649	5	5	CTCTTCACCAAAGAGCTGGAGAA	5	+	238	741	Active	Active	9	6
ENSDARG00000008840	ENSDART00000045649	5	7	AAAATCCTCATGATGCAGTGGTG	5	+	362	741	Active	Active	6	8
ENSDARG00000008840	ENSDART00000045649	5	9	GGCCTCAAACGTATGGGCTGGGAA	6	+	586	741	Active	Active	5	6
ENSDARG00000008840	ENSDART00000045649	5	9	GCCTCAAACGTATGGGCTGGGAA	5	+	587	741	Active	Active	6	6
ENSDARG00000008840	ENSDART00000045649	5	9	GCAGGCCTCAAACGTATGGGCTGGG	7	+	583	741	Active	Active	9	8
ENSDARG00000008840	ENSDART00000045649	5	9	CTATGCTGCTATCATTCTGGCTGC	6	+	558	741	Active	Inactive	7	5
ENSDARG00000008840	ENSDART00000045649	5	9	CTATCATTCTGGCTGCTGCAGGC	5	+	566	741	Active	Active	8	9
ENSDARG00000008840	ENSDART00000045649	5	11	CCCGACACAGTTCTACGCTGCATCT	7	+	733	741	Active	Active	1	3
ENSDARG00000008877	ENSDART00000017654	5	3	TTCCCATACTCCCCTCGTTTGGGGC	7	+	436	1008	Active	Active	7	7
ENSDARG00000008877	ENSDART00000017654	5	3	TCCAACAGCCGCTATGATGTGTTC	6	+	685	1008	Active	Inactive	6	2
ENSDARG00000008877	ENSDART00000017654	5	3	AAACCCAGAGAGCCCTGTGGAGGTG	7	+	616	1008	Inactive	Active	9	9
ENSDARG00000008877	ENSDART00000017654	5	3	AAACCCAGAGAGCCCTGTGGAGGT	6	+	616	1008	Inactive	Inactive	9	0
ENSDARG00000008877	ENSDART00000017654	5	4	GCAGTCCCACGGAGGCTGCTGTT	5	+	929	1008	Active	Active	0	4
ENSDARG00000008904	ENSDART00000041412	5	1	TTCTTCTACCTTATGCATTGGGT	5	-	221	4710	Active	Active	8	8
ENSDARG00000008904	ENSDART00000041412	5	3	CCCTGCACAGCTAACTGCAGGTTTT	7	-	608	4710	Active	Inactive	6	1
ENSDARG00000008904	ENSDART00000041412	5	3	CCCTCCTCCTGACATGGGGCTAG	5	-	416	4710	Active	Inactive	9	4
ENSDARG00000008904	ENSDART00000041412	5	3	GGCTGCTGCTGCATGGTGGGAAGGC	7	-	641	4710	Active	Active	9	7
ENSDARG00000008904	ENSDART00000041412	5	3	GCCCTCCTCCTGACATGGGGCTAG	6	-	416	4710	Active	Inactive	9	4
ENSDARG00000008904	ENSDART00000041412	5	6	GCCTTCAGCTCCACTGTGGCTTT	5	-	1141	4710	Active	Inactive	9	9
ENSDARG00000008904	ENSDART00000041412	5	6	CCCACCTGCCGCTGGAAGTTGAG	5	-	1174	4710	Active	Active	9	9
ENSDARG00000008904	ENSDART00000041412	5	6	TTAGTCCGCAGATCAGGTGGCAGAG	7	-	1118	4710	Active	Active	6	9
ENSDARG00000008904	ENSDART00000041412	5	9	TTCTTCTCCTTGGCAGCTTGAGCA	6	-	1665	4710	Active	Active	9	8
ENSDARG00000008904	ENSDART00000041412	5	9	GTTGGCCACATATTCATCTGTCTGT	7	-	1611	4710	Active	Inactive	7	9
ENSDARG00000008904	ENSDART00000041412	5	11	GGCCTCTAACTGACTGGACTTGGGA	7	-	1848	4710	Active	Active	8	9
ENSDARG00000008904	ENSDART00000041412	5	14	GGCTACTCCATAGTAAGACTGGGAG	7	-	2106	4710	Active	Active	9	9
ENSDARG00000008904	ENSDART00000041412	5	14	ATCATCCACATCCTGCTTAGCAGAC	7	-	2052	4710	Active	Active	7	1
ENSDARG00000008904	ENSDART00000041412	5	16	AGCTCATAAACCCAGTTGGATAA	5	-	2368	4710	Active	Inactive	2	6
ENSDARG00000008904	ENSDART00000041412	5	17	GACCTCCTCATTGATGGGGTGCC	5	-	2431	4710	Active	Active	9	6
ENSDARG00000008904	ENSDART00000041412	5	18	AACCACTGCTCAAAGGTGCTGCA	5	-	2731	4710	Active	Active	5	9
ENSDARG00000008904	ENSDART00000041412	5	19	GCAAACGACGAATGATGAGGATGGT	7	-	2806	4710	Inactive	Active	4	9
ENSDARG00000008904	ENSDART00000041412	5	24	AGCATCGCACGATCCTCTGACTTT	6	-	3315	4710	Active	Inactive	5	8
ENSDARG00000008904	ENSDART00000041412	5	25	TTCTCCTCCACACTGTTGACGGT	5	-	3541	4710	Active	Active	8	8
ENSDARG00000008904	ENSDART00000041412	5	27	GTCCACATCCCTACGATGACGGG	5	-	3938	4710	Active	Active	7	9
ENSDARG00000008904	ENSDART00000041412	5	27	ATCTTCTTCCATTAGCCGAGGTT	5	-	3827	4710	Active	Active	9	8
ENSDARG00000008904	ENSDART00000041412	5	27	CTCATCTTCTTCCATTAGCCGAG	5	-	3830	4710	Active	Active	9	6
ENSDARG00000008904	ENSDART00000041412	5	28	TCCTCACGCCTCACGTCTTTGTC	5	-	4072	4710	Active	Inactive	9	4
ENSDARG00000008904	ENSDART00000041412	5	28	GCATTCATCTGTTTGGTGAGTTT	5	-	4159	4710	Active	Inactive	8	4
ENSDARG00000008904	ENSDART00000041412	5	29	AAAGACCTCGCTGAGCTGACGGC	5	-	4220	4710	Inactive	Active	0	9
ENSDARG00000008904	ENSDART00000041412	5	31	CTCTTCATCATCATCGTCGCTTTC	6	-	4501	4710	Active	Inactive	9	4
ENSDARG00000008912	ENSDART00000046362	5	1	GCCACCCGCACACACCTGTGGAGAG	7	-	84	2823	Active	Inactive	9	0
ENSDARG00000008912	ENSDART00000046362	5	1	TGCGGCAGCCACACAGGAAGCAGAA	7	-	188	2823	Active	Active	9	9
ENSDARG00000008912	ENSDART00000046362	5	1	CTCAAAGCAGGGTTTCTTGGGTC	5	-	143	2823	Inactive	Inactive	6	5
ENSDARG00000008912	ENSDART00000046362	5	1	TCCATCAGCACTACTGTTGCTGTC	6	-	121	2823	Active	Active	9	3
ENSDARG00000008912	ENSDART00000046362	5	3	AGAGCCAAATATAGGCGAAGATGCT	7	-	643	2823	Inactive	Active	8	9
ENSDARG00000008912	ENSDART00000046362	5	5	ATCGTCCCCAGAGTTGGCGGAGCC	6	-	1321	2823	Active	Active	8	9
ENSDARG00000008912	ENSDART00000046362	5	5	TTCAAAATCGTCCCCAGAGTTGGCG	7	-	1326	2823	Active	Active	4	9
ENSDARG00000008912	ENSDART00000046362	5	5	AAAATCGTCCCCAGAGTTGGCGGA	6	-	1324	2823	Active	Active	4	8
ENSDARG00000008912	ENSDART00000046362	5	5	GTCCCCAGAGTTGGCGGAGCCGTT	6	-	1318	2823	Inactive	Active	1	8
ENSDARG00000008912	ENSDART00000046362	5	6	AACTCCAGCTCTCCTTGTATTTGCT	7	-	1712	2823	Active	Active	4	5
ENSDARG00000008912	ENSDART00000046362	5	11	CTCCACTTCTGGACCAGGGGTGGCT	7	-	1974	2823	Active	Active	9	8
ENSDARG00000008912	ENSDART00000046362	5	14	TCCACCTACCGATGGCCGCCGCC	5	-	2696	2823	Active	Active	9	9
ENSDARG00000008912	ENSDART00000046362	5	14	GAAGGCAAAGATGGTGAAGAGTGT	6	-	2647	2823	Inactive	Active	9	9
ENSDARG00000008912	ENSDART00000046362	5	14	AGCAGCGACTTTACTTGCGAATGT	6	-	2461	2823	Active	Inactive	8	5
ENSDARG00000008912	ENSDART00000097698	5	2	AGAGCCAAATATAGGCGAAGATGCT	7	-	313	2403	Inactive	Active	8	9
ENSDARG00000008912	ENSDART00000097698	5	4	TTCAAAATCGTCCCCAGAGTTGGCG	7	-	996	2403	Active	Active	4	9
ENSDARG00000008912	ENSDART00000097698	5	4	GTCCCCAGAGTTGGCGGAGCCGTT	6	-	988	2403	Inactive	Active	1	8
ENSDARG00000008912	ENSDART00000097698	5	4	ATCGTCCCCAGAGTTGGCGGAGCC	6	-	991	2403	Active	Active	8	9
ENSDARG00000008912	ENSDART00000097698	5	4	AAAATCGTCCCCAGAGTTGGCGGA	6	-	994	2403	Active	Active	4	8
ENSDARG00000008912	ENSDART00000097698	5	5	AACTCCAGCTCTCCTTGTATTTGCT	7	-	1382	2403	Active	Active	4	5
ENSDARG00000008912	ENSDART00000097698	5	8	CTCCACTTCTGGACCAGGGGTGGCT	7	-	1554	2403	Active	Active	9	8
ENSDARG00000008912	ENSDART00000097698	5	11	AGCAGCGACTTTACTTGCGAATGT	6	-	2041	2403	Active	Inactive	8	5
ENSDARG00000008912	ENSDART00000097698	5	11	GAAGGCAAAGATGGTGAAGAGTGT	6	-	2227	2403	Inactive	Active	9	9
ENSDARG00000008912	ENSDART00000097698	5	11	TCCACCTACCGATGGCCGCCGCC	5	-	2276	2403	Active	Active	9	9
ENSDARG00000008912	ENSDART00000097699	5	1	TGCGGCAGCCACACAGGAAGCAGAA	7	-	23	2589	Active	Active	9	9
ENSDARG00000008912	ENSDART00000097699	5	3	AGAGCCAAATATAGGCGAAGATGCT	7	-	478	2589	Inactive	Active	8	9
ENSDARG00000008912	ENSDART00000097699	5	5	ATCGTCCCCAGAGTTGGCGGAGCC	6	-	1156	2589	Active	Active	8	9
ENSDARG00000008912	ENSDART00000097699	5	5	TTCAAAATCGTCCCCAGAGTTGGCG	7	-	1161	2589	Active	Active	4	9
ENSDARG00000008912	ENSDART00000097699	5	5	GTCCCCAGAGTTGGCGGAGCCGTT	6	-	1153	2589	Inactive	Active	1	8
ENSDARG00000008912	ENSDART00000097699	5	5	AAAATCGTCCCCAGAGTTGGCGGA	6	-	1159	2589	Active	Active	4	8
ENSDARG00000008912	ENSDART00000097699	5	6	AACTCCAGCTCTCCTTGTATTTGCT	7	-	1547	2589	Active	Active	4	5
ENSDARG00000008912	ENSDART00000097699	5	9	CTCCACTTCTGGACCAGGGGTGGCT	7	-	1740	2589	Active	Active	9	8
ENSDARG00000008912	ENSDART00000097699	5	12	TCCACCTACCGATGGCCGCCGCC	5	-	2462	2589	Active	Active	9	9
ENSDARG00000008912	ENSDART00000097699	5	12	GAAGGCAAAGATGGTGAAGAGTGT	6	-	2413	2589	Inactive	Active	9	9
ENSDARG00000008912	ENSDART00000097699	5	12	AGCAGCGACTTTACTTGCGAATGT	6	-	2227	2589	Active	Inactive	8	5
ENSDARG00000008912	ENSDART00000097700	5	1	TGCGGCAGCCACACAGGAAGCAGAA	7	-	38	2574	Active	Active	9	9
ENSDARG00000008912	ENSDART00000097700	5	3	AGAGCCAAATATAGGCGAAGATGCT	7	-	493	2574	Inactive	Active	8	9
ENSDARG00000008912	ENSDART00000097700	5	5	ATCGTCCCCAGAGTTGGCGGAGCC	6	-	1171	2574	Active	Active	8	9
ENSDARG00000008912	ENSDART00000097700	5	5	TTCAAAATCGTCCCCAGAGTTGGCG	7	-	1176	2574	Active	Active	4	9
ENSDARG00000008912	ENSDART00000097700	5	5	AAAATCGTCCCCAGAGTTGGCGGA	6	-	1174	2574	Active	Active	4	8
ENSDARG00000008912	ENSDART00000097700	5	5	GTCCCCAGAGTTGGCGGAGCCGTT	6	-	1168	2574	Inactive	Active	1	8
ENSDARG00000008912	ENSDART00000097700	5	6	AACTCCAGCTCTCCTTGTATTTGCT	7	-	1562	2574	Active	Active	4	5
ENSDARG00000008912	ENSDART00000097700	5	9	CTCCACTTCTGGACCAGGGGTGGCT	7	-	1725	2574	Active	Active	9	8
ENSDARG00000008912	ENSDART00000097700	5	12	TCCACCTACCGATGGCCGCCGCC	5	-	2447	2574	Active	Active	9	9
ENSDARG00000008912	ENSDART00000097700	5	12	GAAGGCAAAGATGGTGAAGAGTGT	6	-	2398	2574	Inactive	Active	9	9
ENSDARG00000008912	ENSDART00000097700	5	12	AGCAGCGACTTTACTTGCGAATGT	6	-	2212	2574	Active	Inactive	8	5
ENSDARG00000008912	ENSDART00000097701	5	1	GCCACCCGCACACACCTGTGGAGAG	7	-	84	2844	Active	Inactive	9	0
ENSDARG00000008912	ENSDART00000097701	5	1	TGCGGCAGCCACACAGGAAGCAGAA	7	-	188	2844	Active	Active	9	9
ENSDARG00000008912	ENSDART00000097701	5	1	CTCAAAGCAGGGTTTCTTGGGTC	5	-	143	2844	Inactive	Inactive	6	5
ENSDARG00000008912	ENSDART00000097701	5	1	TCCATCAGCACTACTGTTGCTGTC	6	-	121	2844	Active	Active	9	3
ENSDARG00000008912	ENSDART00000097701	5	3	AGAGCCAAATATAGGCGAAGATGCT	7	-	643	2844	Inactive	Active	8	9
ENSDARG00000008912	ENSDART00000097701	5	5	TTCAAAATCGTCCCCAGAGTTGGCG	7	-	1326	2844	Active	Active	4	9
ENSDARG00000008912	ENSDART00000097701	5	5	ATCGTCCCCAGAGTTGGCGGAGCC	6	-	1321	2844	Active	Active	8	9
ENSDARG00000008912	ENSDART00000097701	5	5	AAAATCGTCCCCAGAGTTGGCGGA	6	-	1324	2844	Active	Active	4	8
ENSDARG00000008912	ENSDART00000097701	5	5	GTCCCCAGAGTTGGCGGAGCCGTT	6	-	1318	2844	Inactive	Active	1	8
ENSDARG00000008912	ENSDART00000097701	5	6	AACTCCAGCTCTCCTTGTATTTGCT	7	-	1712	2844	Active	Active	4	5
ENSDARG00000008912	ENSDART00000097701	5	9	GCATTCAGATGATAGGGTGAGAA	5	-	1903	2844	Inactive	Active	3	6
ENSDARG00000008912	ENSDART00000097701	5	10	CTCCACTTCTGGACCAGGGGTGGCT	7	-	1995	2844	Active	Active	9	8
ENSDARG00000008912	ENSDART00000097701	5	13	TCCACCTACCGATGGCCGCCGCC	5	-	2717	2844	Active	Active	9	9
ENSDARG00000008912	ENSDART00000097701	5	13	GAAGGCAAAGATGGTGAAGAGTGT	6	-	2668	2844	Inactive	Active	9	9
ENSDARG00000008912	ENSDART00000097701	5	13	AGCAGCGACTTTACTTGCGAATGT	6	-	2482	2844	Active	Inactive	8	5
ENSDARG00000009081	ENSDART00000003444	5	3	CTCCAACTCCTGCTTTAGTTTGT	5	-	92	1905	Active	Inactive	9	9
ENSDARG00000009081	ENSDART00000003444	5	3	TTCTCCAACTCCTGCTTTAGTTTGT	7	-	92	1905	Active	Inactive	4	9
ENSDARG00000009081	ENSDART00000003444	5	4	CCCTTCTGCGTGCTTGGTGAGTTT	6	-	525	1905	Active	Inactive	9	4
ENSDARG00000009081	ENSDART00000003444	5	4	CCCTTCTGCGTGCTTGGTGAGTT	5	-	526	1905	Active	Inactive	9	6
ENSDARG00000009081	ENSDART00000003444	5	5	TGCTCATTAATATGGGGGAAGTG	5	-	669	1905	Active	Active	9	9
ENSDARG00000009081	ENSDART00000003444	5	6	CAAGTCCCACAAAGGGATGATTTG	6	-	905	1905	Inactive	Active	3	7
ENSDARG00000009081	ENSDART00000003444	5	6	CAAGTCCCACAAAGGGATGATTT	5	-	906	1905	Inactive	Inactive	3	4
ENSDARG00000009081	ENSDART00000003444	5	6	TCCCACAAAGGGATGATTTGTAG	5	-	902	1905	Inactive	Inactive	5	0
ENSDARG00000009081	ENSDART00000003444	5	6	TCCCACAAAGGGATGATTTGTAGCA	7	-	900	1905	Inactive	Inactive	5	5
ENSDARG00000009081	ENSDART00000003444	5	11	GGCTTCCCCACAGGAGACGCATCT	6	-	1796	1905	Active	Active	9	8
ENSDARG00000009081	ENSDART00000003444	5	11	CACGGCTTCCCCACAGGAGACGCA	6	-	1799	1905	Active	Active	9	9
ENSDARG00000009081	ENSDART00000041386	5	1	CAATGCGCACGCTGCTGCTGTTTTC	7	-	18	693	Inactive	Inactive	7	8
ENSDARG00000009081	ENSDART00000041386	5	3	TTCTCCAACTCCTGCTTTAGTTTGT	7	-	176	693	Active	Inactive	4	9
ENSDARG00000009081	ENSDART00000041386	5	3	CTCCAACTCCTGCTTTAGTTTGT	5	-	176	693	Active	Inactive	9	9
ENSDARG00000009081	ENSDART00000041386	5	4	CCCTTCTGCGTGCTTGGTGAGTTT	6	-	609	693	Active	Inactive	9	4
ENSDARG00000009081	ENSDART00000041386	5	4	CCCTTCTGCGTGCTTGGTGAGTT	5	-	610	693	Active	Inactive	9	6
ENSDARG00000009081	ENSDART00000097298	5	3	CTCCAACTCCTGCTTTAGTTTGT	5	-	116	420	Active	Inactive	9	9
ENSDARG00000009081	ENSDART00000097298	5	3	TTCTCCAACTCCTGCTTTAGTTTGT	7	-	116	420	Active	Inactive	4	9
ENSDARG00000009121	ENSDART00000020646	5	1	TTCATCTAATCCTTCTGCGATTAA	6	+	978	1416	Active	Inactive	2	8
ENSDARG00000009121	ENSDART00000020646	5	1	CTCTGCTACTCTGTCGAGGTGGAG	6	+	1373	1416	Active	Active	9	9
ENSDARG00000009121	ENSDART00000020646	5	1	CTCCAAAAACGGCAGCTGTCTTG	5	+	422	1416	Inactive	Inactive	8	4
ENSDARG00000009121	ENSDART00000020646	5	1	CGCTACAGAAATTCTGGAAGGGTTT	7	+	705	1416	Active	Active	3	6
ENSDARG00000009121	ENSDART00000020646	5	1	CCCTACAACATCATGGTTTTGGCC	6	+	1225	1416	Active	Active	7	3
ENSDARG00000009121	ENSDART00000020646	5	1	CCCTACAACATCATGGTTTTGGC	5	+	1225	1416	Active	Active	7	2
ENSDARG00000009121	ENSDART00000020646	5	1	AACTCCAAAAACGGCAGCTGTCTTG	7	+	420	1416	Inactive	Inactive	8	4
ENSDARG00000009169	ENSDART00000020568	5	2	TTCTTCGGCTTGAACGTCTTTGAC	6	-	33	645	Active	Inactive	9	3
ENSDARG00000009169	ENSDART00000020568	5	2	TTCCGCTGCCCAGCGTGGCCTCT	5	-	102	645	Active	Active	9	5
ENSDARG00000009169	ENSDART00000020568	5	3	TCCAGCAGACATTAATGGGCAGCT	6	-	253	645	Active	Active	3	6
ENSDARG00000009169	ENSDART00000020568	5	5	TGCCTCTTCCTGCAGCTGGATAA	5	-	515	645	Active	Inactive	9	2
ENSDARG00000009169	ENSDART00000020568	5	5	GCCACCGACATGAAGTTCTTTGGGA	7	-	425	645	Active	Inactive	8	4
ENSDARG00000009169	ENSDART00000020568	5	5	ACACACACCTGAACGAAGAAGAT	5	-	565	645	Inactive	Active	5	9
ENSDARG00000009169	ENSDART00000020568	5	6	TTCTCAATCAGCTCCTGAAGGGGTG	7	-	611	645	Active	Active	8	9
ENSDARG00000009169	ENSDART00000097615	5	2	TTCTTCGGCTTGAACGTCTTTGAC	6	-	36	648	Active	Inactive	9	3
ENSDARG00000009169	ENSDART00000097615	5	2	TTCCGCTGCCCAGCGTGGCCTCT	5	-	105	648	Active	Active	9	5
ENSDARG00000009169	ENSDART00000097615	5	3	TCCAGCAGACATTAATGGGCAGCT	6	-	256	648	Active	Active	3	6
ENSDARG00000009169	ENSDART00000097615	5	5	TGCCTCTTCCTGCAGCTGGATAA	5	-	518	648	Active	Inactive	9	2
ENSDARG00000009169	ENSDART00000097615	5	5	GCCACCGACATGAAGTTCTTTGGGA	7	-	428	648	Active	Inactive	8	4
ENSDARG00000009169	ENSDART00000097615	5	5	ACACACACCTGAACGAAGAAGAT	5	-	568	648	Inactive	Active	5	9
ENSDARG00000009169	ENSDART00000097615	5	6	TTCTCAATCAGCTCCTGAAGGGGTG	7	-	614	648	Active	Active	8	9
ENSDARG00000009196	ENSDART00000004286	5	2	TACCGCAGCTGCGAATGAAGCGGGA	7	-	54	1020	Active	Active	7	9
ENSDARG00000009196	ENSDART00000004286	5	2	CGCAGCTGCGAATGAAGCGGGAGCA	7	-	51	1020	Active	Active	9	9
ENSDARG00000009196	ENSDART00000004286	5	3	TGCAACATCTTCACTGACGTTGAA	6	-	112	1020	Active	Active	9	7
ENSDARG00000009196	ENSDART00000004286	5	3	TACCAACGCCTTCAATTGCTTTGCG	7	-	142	1020	Active	Active	3	0
ENSDARG00000009196	ENSDART00000004286	5	3	AACGCCTTCAATTGCTTTGCGGAG	6	-	139	1020	Active	Active	9	0
ENSDARG00000009196	ENSDART00000004286	5	3	AACATCTTCACTGACGTTGAAGTT	6	-	109	1020	Active	Active	9	3
ENSDARG00000009196	ENSDART00000004286	5	3	ACCAACGCCTTCAATTGCTTTGCG	6	-	142	1020	Active	Active	5	0
ENSDARG00000009196	ENSDART00000004286	5	4	TCCTGCTTCTGACTGCTGCTTCT	5	-	202	1020	Active	Active	9	2
ENSDARG00000009196	ENSDART00000004286	5	4	AGATTCACCCTCTTTGTGGTTTCT	6	-	243	1020	Active	Inactive	3	3
ENSDARG00000009196	ENSDART00000004286	5	4	AGATTCACCCTCTTTGTGGTTTC	5	-	244	1020	Active	Inactive	3	9
ENSDARG00000009196	ENSDART00000004286	5	6	CTCACCTTCAGCATATGCTGCAGAC	7	-	444	1020	Active	Active	9	7
ENSDARG00000009196	ENSDART00000004286	5	6	AGCTCCTTAATTTGTTTATTTGTC	6	-	420	1020	Active	Inactive	9	8
ENSDARG00000009196	ENSDART00000097859	5	2	TGCAACATCTTCACTGACGTTGAA	6	-	109	1017	Active	Active	9	7
ENSDARG00000009196	ENSDART00000097859	5	2	TACCAACGCCTTCAATTGCTTTGCG	7	-	139	1017	Active	Active	3	0
ENSDARG00000009196	ENSDART00000097859	5	2	ACCAACGCCTTCAATTGCTTTGCG	6	-	139	1017	Active	Active	5	0
ENSDARG00000009196	ENSDART00000097859	5	2	AACGCCTTCAATTGCTTTGCGGAG	6	-	136	1017	Active	Active	9	0
ENSDARG00000009196	ENSDART00000097859	5	2	AACATCTTCACTGACGTTGAAGTT	6	-	106	1017	Active	Active	9	3
ENSDARG00000009196	ENSDART00000097859	5	3	AGATTCACCCTCTTTGTGGTTTC	5	-	241	1017	Active	Inactive	3	9
ENSDARG00000009196	ENSDART00000097859	5	3	AGATTCACCCTCTTTGTGGTTTCT	6	-	240	1017	Active	Inactive	3	3
ENSDARG00000009196	ENSDART00000097859	5	3	TCCTGCTTCTGACTGCTGCTTCT	5	-	199	1017	Active	Active	9	2
ENSDARG00000009196	ENSDART00000097859	5	5	AGCTCCTTAATTTGTTTATTTGTC	6	-	417	1017	Active	Inactive	9	8
ENSDARG00000009196	ENSDART00000097859	5	5	CTCACCTTCAGCATATGCTGCAGAC	7	-	441	1017	Active	Active	9	7
ENSDARG00000009280	ENSDART00000027811	5	3	AAAAGCAAAGCAGTGGGAGAGGAT	6	+	475	1383	Inactive	Active	9	9
ENSDARG00000009280	ENSDART00000027811	5	4	TCCTCAATCACGGAGAGTGAGTA	5	+	638	1383	Active	Active	9	9
ENSDARG00000009280	ENSDART00000027811	5	5	GCCGTCAAACCCACCGAGGATGGA	6	+	823	1383	Active	Active	4	9
ENSDARG00000009280	ENSDART00000027811	5	5	GGCACCAAAGATGAGCTGATGAC	5	+	799	1383	Active	Active	0	8
ENSDARG00000009280	ENSDART00000027811	5	6	TTCTGCAGCCGTCTGCTGAAGTG	5	+	845	1383	Active	Active	7	9
ENSDARG00000009280	ENSDART00000027811	5	7	CTCAGCGCATGGTGGATGGATAC	5	+	1085	1383	Active	Active	2	4
ENSDARG00000009280	ENSDART00000027811	5	7	TCCTGCAGCAGTTCCAGGAGGCGGC	7	+	1052	1383	Active	Active	9	9
ENSDARG00000009280	ENSDART00000027811	5	9	AGCAAACCCATGAGCGTCGCTGGA	6	+	1366	1383	Active	Active	5	8
ENSDARG00000009280	ENSDART00000027811	5	9	GCAAACCCATGAGCGTCGCTGGA	5	+	1367	1383	Inactive	Active	8	8
ENSDARG00000009280	ENSDART00000084856	5	3	AAAAGCAAAGCAGTGGGAGAGGAT	6	+	490	1458	Inactive	Active	9	9
ENSDARG00000009280	ENSDART00000084856	5	4	TCCTCAATCACGGAGAGTGAGTA	5	+	653	1458	Active	Active	9	9
ENSDARG00000009280	ENSDART00000084856	5	6	GGCACCAAAGATGAGCTGATGAC	5	+	856	1458	Active	Active	0	8
ENSDARG00000009280	ENSDART00000084856	5	6	GCCGTCAAACCCACCGAGGATGGA	6	+	880	1458	Active	Active	4	9
ENSDARG00000009280	ENSDART00000084856	5	7	TTCTGCAGCCGTCTGCTGAAGTG	5	+	902	1458	Active	Active	7	9
ENSDARG00000009280	ENSDART00000084856	5	8	CTCAGCGCATGGTGGATGGATAC	5	+	1142	1458	Active	Active	2	4
ENSDARG00000009280	ENSDART00000084856	5	8	TCCTGCAGCAGTTCCAGGAGGCGGC	7	+	1109	1458	Active	Active	9	9
ENSDARG00000009280	ENSDART00000084856	5	10	GCAAACCCATGAGCGTCGCTGGA	5	+	1424	1458	Inactive	Active	8	8
ENSDARG00000009280	ENSDART00000084856	5	10	AGCAAACCCATGAGCGTCGCTGGA	6	+	1423	1458	Active	Active	5	8
ENSDARG00000009281	ENSDART00000003434	5	1	CCCACCACCGCGATTTGAGGCAGGT	7	-	98	2292	Active	Active	9	9
ENSDARG00000009281	ENSDART00000003434	5	1	CGCCCACCACCGCGATTTGAGGCA	6	-	101	2292	Active	Active	8	4
ENSDARG00000009281	ENSDART00000003434	5	1	GCCCACCACCGCGATTTGAGGCA	5	-	101	2292	Active	Active	8	4
ENSDARG00000009281	ENSDART00000003434	5	1	CACCACCGCGATTTGAGGCAGGT	5	-	98	2292	Active	Active	8	9
ENSDARG00000009281	ENSDART00000003434	5	4	TCCACCTCCTTGGCAATCTTGAGGG	7	-	566	2292	Active	Active	9	5
ENSDARG00000009281	ENSDART00000003434	5	5	TACCTCTGCGTAAGGGAAGAAGCT	6	-	677	2292	Active	Active	9	9
ENSDARG00000009281	ENSDART00000003434	5	6	GTTCACAACCCCAATGTAGCCTAC	6	-	694	2292	Inactive	Active	3	3
ENSDARG00000009281	ENSDART00000003434	5	7	TTATTCCTCAGTCCCGGCAGGGTGT	7	-	881	2292	Active	Active	8	7
ENSDARG00000009281	ENSDART00000003434	5	18	GTAAACTCCAGCTCGTAAGAAGGA	6	-	1864	2292	Inactive	Active	4	9
ENSDARG00000009281	ENSDART00000003434	5	18	AACTCCAGCTCGTAAGAAGGATGC	6	-	1861	2292	Active	Active	4	9
ENSDARG00000009281	ENSDART00000003434	5	18	AACTCCAACTGCCTGTAGTCTTT	5	-	1801	2292	Active	Inactive	0	7
ENSDARG00000009281	ENSDART00000003434	5	19	GAATCCACAAGGTTTCTGATGGT	5	-	1981	2292	Inactive	Active	9	3
ENSDARG00000009281	ENSDART00000003434	5	20	CGCAGCATCTCCTCCCTGTGCTGAG	7	-	2165	2292	Active	Active	9	0
ENSDARG00000009281	ENSDART00000003434	5	20	AGCATCTCCTCCCTGTGCTGAGCC	6	-	2163	2292	Active	Active	9	3
ENSDARG00000009281	ENSDART00000097330	5	1	GCCCACCACCGCGATTTGAGGCA	5	-	101	2508	Active	Active	8	4
ENSDARG00000009281	ENSDART00000097330	5	1	CACCACCGCGATTTGAGGCAGGT	5	-	98	2508	Active	Active	8	9
ENSDARG00000009281	ENSDART00000097330	5	1	CCCACCACCGCGATTTGAGGCAGGT	7	-	98	2508	Active	Active	9	9
ENSDARG00000009281	ENSDART00000097330	5	1	CGCCCACCACCGCGATTTGAGGCA	6	-	101	2508	Active	Active	8	4
ENSDARG00000009281	ENSDART00000097330	5	4	TCCACCTCCTTGGCAATCTTGAGGG	7	-	566	2508	Active	Active	9	5
ENSDARG00000009281	ENSDART00000097330	5	5	TACCTCTGCGTAAGGGAAGAAGCT	6	-	677	2508	Active	Active	9	9
ENSDARG00000009281	ENSDART00000097330	5	6	GTTCACAACCCCAATGTAGCCTAC	6	-	694	2508	Inactive	Active	3	3
ENSDARG00000009281	ENSDART00000097330	5	7	TTATTCCTCAGTCCCGGCAGGGTGT	7	-	881	2508	Active	Active	8	7
ENSDARG00000009281	ENSDART00000097330	5	12	ATCTCATCCTGAGGAGCGTTGGCA	6	-	1500	2508	Active	Active	6	8
ENSDARG00000009281	ENSDART00000097330	5	17	GTAAACTCCAGCTCGTAAGAAGGA	6	-	1867	2508	Inactive	Active	4	9
ENSDARG00000009281	ENSDART00000097330	5	17	AACTCCAGCTCGTAAGAAGGATGC	6	-	1864	2508	Active	Active	4	9
ENSDARG00000009281	ENSDART00000097330	5	17	AACTCCAACTGCCTGTAGTCTTT	5	-	1804	2508	Active	Inactive	0	7
ENSDARG00000009281	ENSDART00000097330	5	18	GAATCCACAAGGTTTCTGATGGT	5	-	1984	2508	Inactive	Active	9	3
ENSDARG00000009281	ENSDART00000097330	5	19	CGCAGCATCTCCTCCCTGTGCTGAG	7	-	2168	2508	Active	Active	9	0
ENSDARG00000009281	ENSDART00000097330	5	19	AGCATCTCCTCCCTGTGCTGAGCC	6	-	2166	2508	Active	Active	9	3
ENSDARG00000009281	ENSDART00000097330	5	20	TGCGTCCACCTGGACGAGGGGGTC	6	-	2366	2508	Active	Active	9	9
ENSDARG00000009336	ENSDART00000009500	5	2	TCCTCCAGCTTGTCCCTCTGCTGAG	7	-	62	444	Active	Active	9	2
ENSDARG00000009336	ENSDART00000009500	5	4	AAACTCTGCATATTTATCTGTGGAT	7	-	156	444	Active	Inactive	4	8
ENSDARG00000009336	ENSDART00000009500	5	5	ACAAAATCCCTGTAGTTGATGGT	5	-	307	444	Inactive	Active	4	7
ENSDARG00000009336	ENSDART00000009500	5	5	CACAAAATCCCTGTAGTTGATGGT	6	-	307	444	Active	Active	6	7
ENSDARG00000009336	ENSDART00000009500	5	5	TTCATCTGCAGATGAGTTTTTGGC	6	-	246	444	Active	Active	9	0
ENSDARG00000009336	ENSDART00000009500	5	5	TTCATCTGCAGATGAGTTTTTGGCA	7	-	245	444	Active	Inactive	9	6
ENSDARG00000009336	ENSDART00000009500	5	5	TTCTTCATCTGCAGATGAGTTTTTG	7	-	248	444	Active	Active	9	1
ENSDARG00000009418	ENSDART00000017012	5	2	GACCAACTCGGACATAGTGGAGGTC	7	+	261	1425	Active	Active	7	8
ENSDARG00000009418	ENSDART00000017012	5	7	GCCATCTCCACCTCGTATGGTAC	5	+	913	1425	Active	Inactive	9	1
ENSDARG00000009418	ENSDART00000017012	5	7	GGCGACCCCTGTGGTTTCTGTAGCG	7	+	846	1425	Active	Active	9	3
ENSDARG00000009418	ENSDART00000017012	5	8	CACTCAGTCAGCTGGGGTGAGCC	5	+	1058	1425	Active	Active	9	9
ENSDARG00000009418	ENSDART00000017012	5	9	ATCCGCCTCTCGGAAGGGTGGGCC	6	+	1408	1425	Active	Active	9	9
ENSDARG00000009418	ENSDART00000017012	5	9	AGCAGCACCACACCAGGCGGCTAC	6	+	1180	1425	Active	Active	8	0
ENSDARG00000009418	ENSDART00000044083	5	2	GACCAACTCGGACATAGTGGAGGTC	7	+	261	1422	Active	Active	7	8
ENSDARG00000009418	ENSDART00000044083	5	8	GGCGACCCCTGTGGTTTCTGTAGCG	7	+	843	1422	Active	Active	9	3
ENSDARG00000009418	ENSDART00000044083	5	8	GCCATCTCCACCTCGTATGGTAC	5	+	910	1422	Active	Inactive	9	1
ENSDARG00000009418	ENSDART00000044083	5	9	CACTCAGTCAGCTGGGGTGAGCC	5	+	1055	1422	Active	Active	9	9
ENSDARG00000009418	ENSDART00000044083	5	10	ATCCGCCTCTCGGAAGGGTGGGCC	6	+	1405	1422	Active	Active	9	9
ENSDARG00000009418	ENSDART00000044083	5	10	AGCAGCACCACACCAGGCGGCTAC	6	+	1177	1422	Active	Active	8	0
ENSDARG00000009418	ENSDART00000080168	5	2	GACCAACTCGGACATAGTGGAGGTC	7	+	261	1419	Active	Active	7	8
ENSDARG00000009418	ENSDART00000080168	5	3	ACAAACAGATTAACGAAGAGTTT	5	+	368	1419	Inactive	Active	9	8
ENSDARG00000009418	ENSDART00000080168	5	8	GCCATCTCCACCTCGTATGGTAC	5	+	907	1419	Active	Inactive	9	1
ENSDARG00000009418	ENSDART00000080168	5	8	GGCGACCCCTGTGGTTTCTGTAGCG	7	+	840	1419	Active	Active	9	3
ENSDARG00000009418	ENSDART00000080168	5	9	CACTCAGTCAGCTGGGGTGAGCC	5	+	1052	1419	Active	Active	9	9
ENSDARG00000009418	ENSDART00000080168	5	10	ATCCGCCTCTCGGAAGGGTGGGCC	6	+	1402	1419	Active	Active	9	9
ENSDARG00000009418	ENSDART00000080168	5	10	AGCAGCACCACACCAGGCGGCTAC	6	+	1174	1419	Active	Active	8	0
ENSDARG00000009418	ENSDART00000097431	5	2	GACCAACTCGGACATAGTGGAGGTC	7	+	261	1509	Active	Active	7	8
ENSDARG00000009418	ENSDART00000097431	5	7	AAATACTAAGAACTCTTTTGTGTTT	7	+	635	1509	Inactive	Inactive	9	9
ENSDARG00000009418	ENSDART00000097431	5	12	GGCGACCCCTGTGGTTTCTGTAGCG	7	+	930	1509	Active	Active	9	3
ENSDARG00000009418	ENSDART00000097431	5	12	GCCATCTCCACCTCGTATGGTAC	5	+	997	1509	Active	Inactive	9	1
ENSDARG00000009418	ENSDART00000097431	5	13	CACTCAGTCAGCTGGGGTGAGCC	5	+	1142	1509	Active	Active	9	9
ENSDARG00000009418	ENSDART00000097431	5	14	ATCCGCCTCTCGGAAGGGTGGGCC	6	+	1492	1509	Active	Active	9	9
ENSDARG00000009418	ENSDART00000097431	5	14	AGCAGCACCACACCAGGCGGCTAC	6	+	1264	1509	Active	Active	8	0
ENSDARG00000009418	ENSDART00000097432	5	2	GACCAACTCGGACATAGTGGAGGTC	7	+	261	1626	Active	Active	7	8
ENSDARG00000009418	ENSDART00000097432	5	4	ACAAACAGATTAACGAAGAGTTT	5	+	515	1626	Inactive	Active	9	8
ENSDARG00000009418	ENSDART00000097432	5	8	AAATACTAAGAACTCTTTTGTGTTT	7	+	776	1626	Inactive	Inactive	9	9
ENSDARG00000009418	ENSDART00000097432	5	12	GGCGACCCCTGTGGTTTCTGTAGCG	7	+	1047	1626	Active	Active	9	3
ENSDARG00000009418	ENSDART00000097432	5	12	GCCATCTCCACCTCGTATGGTAC	5	+	1114	1626	Active	Inactive	9	1
ENSDARG00000009418	ENSDART00000097432	5	13	CACTCAGTCAGCTGGGGTGAGCC	5	+	1259	1626	Active	Active	9	9
ENSDARG00000009418	ENSDART00000097432	5	14	ATCCGCCTCTCGGAAGGGTGGGCC	6	+	1609	1626	Active	Active	9	9
ENSDARG00000009418	ENSDART00000097432	5	14	AGCAGCACCACACCAGGCGGCTAC	6	+	1381	1626	Active	Active	8	0
ENSDARG00000009418	ENSDART00000097433	5	2	GACCAACTCGGACATAGTGGAGGTC	7	+	246	1425	Active	Active	7	8
ENSDARG00000009418	ENSDART00000097433	5	7	AGATACAGATACAGTGTGTGCATGC	7	+	789	1425	Inactive	Inactive	9	6
ENSDARG00000009418	ENSDART00000097433	5	8	GGCGACCCCTGTGGTTTCTGTAGCG	7	+	846	1425	Active	Active	9	3
ENSDARG00000009418	ENSDART00000097433	5	8	GCCATCTCCACCTCGTATGGTAC	5	+	913	1425	Active	Inactive	9	1
ENSDARG00000009418	ENSDART00000097433	5	9	CACTCAGTCAGCTGGGGTGAGCC	5	+	1058	1425	Active	Active	9	9
ENSDARG00000009418	ENSDART00000097433	5	10	AGCAGCACCACACCAGGCGGCTAC	6	+	1180	1425	Active	Active	8	0
ENSDARG00000009418	ENSDART00000097433	5	10	ATCCGCCTCTCGGAAGGGTGGGCC	6	+	1408	1425	Active	Active	9	9
ENSDARG00000009745	ENSDART00000023977	5	1	TCCCTCAGCTGCTTCATGCGCAGTT	7	-	389	1365	Active	Inactive	9	4
ENSDARG00000009745	ENSDART00000023977	5	1	GGCCAACTCTAACGGCAGCAGGC	5	-	182	1365	Active	Active	9	9
ENSDARG00000009745	ENSDART00000023977	5	1	CAACTCTAACGGCAGCAGGCGCA	5	-	179	1365	Inactive	Active	3	9
ENSDARG00000009745	ENSDART00000023977	5	1	CTAGACAGCAGGTGAGCAGGGTCT	6	-	233	1365	Inactive	Active	3	8
ENSDARG00000009745	ENSDART00000023977	5	6	CTCTCCAGAGAACCAGATGAATGC	6	-	1343	1365	Active	Active	2	8
ENSDARG00000009745	ENSDART00000023977	5	6	CTAAGCAGAGAGAGGCTGGAGGG	5	-	1108	1365	Inactive	Active	7	9
ENSDARG00000009745	ENSDART00000023977	5	6	CAAAACTAAGCAGAGAGAGGCTGGA	7	-	1111	1365	Inactive	Active	9	9
ENSDARG00000009745	ENSDART00000023977	5	6	AACCTCACCAAAACTAAGCAGAG	5	-	1121	1365	Active	Active	5	9
ENSDARG00000009745	ENSDART00000023977	5	6	AAACTAAGCAGAGAGAGGCTGGA	5	-	1111	1365	Inactive	Active	5	9
ENSDARG00000009764	ENSDART00000016995	5	1	TCCAAATAACTAATTTGTCGGCGGC	7	+	38	1545	Inactive	Active	4	9
ENSDARG00000009764	ENSDART00000016995	5	1	AGCTGCGACTCTACCCGCCTGAGTG	7	+	116	1545	Active	Active	8	8
ENSDARG00000009764	ENSDART00000016995	5	1	GTAAGCAGCGATCAGATGAGAAC	5	+	64	1545	Inactive	Active	2	9
ENSDARG00000009764	ENSDART00000016995	5	3	GGCAAAGGCACTCTCGCTTTTGGC	6	+	288	1545	Active	Active	7	4
ENSDARG00000009764	ENSDART00000016995	5	5	AACCCAACCTACACGTTTTGCTTTT	7	+	630	1545	Active	Inactive	0	9
ENSDARG00000009764	ENSDART00000016995	5	5	AACCTACACGTTTTGCTTTTGTG	5	+	635	1545	Active	Active	5	0
ENSDARG00000009764	ENSDART00000016995	5	6	GGCTCAGTCAACCATTGCTGCTGCT	7	+	828	1545	Active	Active	9	8
ENSDARG00000009764	ENSDART00000016995	5	6	GCAGCCAAAGAGCTAGAGGACGTC	6	+	787	1545	Inactive	Active	7	9
ENSDARG00000009913	ENSDART00000011192	5	3	TCCGCCAGATGACACGGCGACGGA	6	-	193	906	Active	Active	5	9
ENSDARG00000009913	ENSDART00000011192	5	4	TACAGCGCCGTCTTTGATGAAGGT	6	-	358	906	Active	Active	6	9
ENSDARG00000009913	ENSDART00000011192	5	4	AGCGCCGTCTTTGATGAAGGTGTG	6	-	355	906	Active	Active	9	9
ENSDARG00000009913	ENSDART00000011192	5	9	GGCGTCAACACACCGAGGTCTGT	5	-	856	906	Active	Active	9	6
ENSDARG00000009913	ENSDART00000011192	5	9	CAACACACCGAGGTCTGTGAAGAG	6	-	850	906	Inactive	Active	6	3
ENSDARG00000009939	ENSDART00000006451	5	3	GTCAACACCTTTTTCTTTAGTTTGT	7	-	341	1257	Inactive	Inactive	0	9
ENSDARG00000009939	ENSDART00000006451	5	9	CTCAACCTCTTGCACCTCTGCCTGC	7	-	744	1257	Active	Inactive	9	4
ENSDARG00000009939	ENSDART00000087859	5	3	GTCAACACCTTTTTCTTTAGTTTGT	7	-	341	1011	Inactive	Inactive	0	9
ENSDARG00000009939	ENSDART00000087859	5	9	CTCAACCTCTTGCACCTCTGCCTGC	7	-	744	1011	Active	Inactive	9	4
ENSDARG00000009939	ENSDART00000097677	5	3	GTCAACACCTTTTTCTTTAGTTTGT	7	-	341	1203	Inactive	Inactive	0	9
ENSDARG00000009939	ENSDART00000097677	5	8	CTCAACCTCTTGCACCTCTGCCTGC	7	-	690	1203	Active	Inactive	9	4
ENSDARG00000009950	ENSDART00000015940	5	1	TGCTTCGACTTGGACTGCGCGGCC	6	-	60	438	Active	Active	9	7
ENSDARG00000010031	ENSDART00000010851	5	4	CCCATCTCCATCCAGATGAATCT	5	-	344	2214	Active	Active	9	8
ENSDARG00000010031	ENSDART00000010851	5	5	ACAGGCTTAAAAACATGTAGTCTTC	7	-	389	2214	Active	Inactive	5	5
ENSDARG00000010031	ENSDART00000010851	5	8	TTATACTCCCTCAGGTTGCAGCT	5	-	748	2214	Inactive	Active	4	8
ENSDARG00000010031	ENSDART00000010851	5	9	AGCTCCTCCAAGTTGGATGCATTC	6	-	861	2214	Active	Active	9	3
ENSDARG00000010031	ENSDART00000010851	5	11	GTACTAGGCATTTAGAGTCGTTTTT	7	-	1045	2214	Active	Inactive	1	9
ENSDARG00000010031	ENSDART00000010851	5	11	GACTCACTCCCATCTTGCAGTGTAC	7	-	1066	2214	Active	Inactive	9	1
ENSDARG00000010031	ENSDART00000010851	5	12	GTTTCCAGAGTTTATTGTGTCTCT	6	-	1250	2214	Inactive	Inactive	4	9
ENSDARG00000010031	ENSDART00000010851	5	12	TTCCCAGCCAGCCTGTTGCTGTT	5	-	1825	2214	Active	Active	6	0
ENSDARG00000010031	ENSDART00000010851	5	12	AGAGACGCCGGAAGTAGTAGTTGTA	7	-	1441	2214	Inactive	Active	1	1
ENSDARG00000010031	ENSDART00000010851	5	12	GTCAAAGCCAGAAGGGCAGCTGCG	6	-	1849	2214	Inactive	Active	1	9
ENSDARG00000010031	ENSDART00000010851	5	12	CTCTCCTCCTGATCAGGGTGCAGCA	7	-	1349	2214	Active	Active	9	9
ENSDARG00000010031	ENSDART00000010851	5	12	CTCTTCTCCACAGCAGGGGGAAGCA	7	-	1398	2214	Active	Active	9	9
ENSDARG00000010031	ENSDART00000010851	5	15	GTCTCAATCTCTCGGGTGCGCTGGC	7	-	2105	2214	Active	Active	8	4
ENSDARG00000010031	ENSDART00000010851	5	15	GAACTCTTCGAACTCTCTGAAGAC	6	-	2066	2214	Active	Active	8	0
ENSDARG00000010064	ENSDART00000043820	5	2	ACCACCGACCCCTTCTTGTGGAAAC	7	+	159	288	Active	Inactive	7	6
ENSDARG00000010108	ENSDART00000014434	5	1	GCAACCGGCAATGTGCAGTGGAG	5	-	55	786	Active	Active	5	9
ENSDARG00000010108	ENSDART00000014434	5	1	CGCTGCCCCAGTAAGGAGGACGAG	6	-	139	786	Active	Active	9	9
ENSDARG00000010108	ENSDART00000014434	5	2	GAACAAACCTCTCGGTAGTTTTT	5	-	282	786	Inactive	Inactive	9	8
ENSDARG00000010108	ENSDART00000014434	5	2	ACAAACCTCTCGGTAGTTTTTGAG	6	-	279	786	Active	Inactive	4	1
ENSDARG00000010108	ENSDART00000014434	5	3	TGCTCAGGCGGATGTTGAGGAGGCG	7	-	736	786	Active	Active	9	9
ENSDARG00000010108	ENSDART00000014434	5	3	CACAGCGGCAGCACTGCCTTTTCT	6	-	603	786	Active	Inactive	9	5
ENSDARG00000010108	ENSDART00000014434	5	3	CAATCACTCTGCTCAGGCGGATGTT	7	-	745	786	Active	Active	7	8
ENSDARG00000010108	ENSDART00000014434	5	3	CAATCACTCTGCTCAGGCGGATGT	6	-	746	786	Active	Active	7	2
ENSDARG00000010108	ENSDART00000014434	5	3	AGAATCGGCCGAACACTGCGTGGAG	7	-	508	786	Active	Inactive	6	2
ENSDARG00000010248	ENSDART00000026020	5	5	TCCAAAACCTCAGACAGGGTGATGT	7	-	473	1014	Active	Active	2	1
ENSDARG00000010248	ENSDART00000026020	5	5	CAAAACCTCAGACAGGGTGATGTT	6	-	472	1014	Active	Active	4	4
ENSDARG00000010248	ENSDART00000026020	5	5	CAAAACCTCAGACAGGGTGATGT	5	-	473	1014	Active	Active	4	1
ENSDARG00000010248	ENSDART00000026020	5	7	ACCAGCCCAGTGAATGGGGCGAT	5	-	793	1014	Active	Inactive	4	0
ENSDARG00000010248	ENSDART00000026020	5	7	CTACCAGCCCAGTGAATGGGGCGAT	7	-	793	1014	Active	Inactive	0	0
ENSDARG00000010248	ENSDART00000026020	5	7	GACTGCCTCGTACAGACGAATCT	5	-	713	1014	Active	Active	9	9
ENSDARG00000010248	ENSDART00000026020	5	7	TTCCTACCAGCCCAGTGAATGGGGC	7	-	796	1014	Active	Active	1	9
ENSDARG00000010248	ENSDART00000026020	5	8	TTCTGCTGCAGAAAGGAGCTTTT	5	-	815	1014	Active	Inactive	9	1
ENSDARG00000010248	ENSDART00000026020	5	8	AACCCAAGAGTCTTCTGCTGCAGAA	7	-	825	1014	Inactive	Active	7	7
ENSDARG00000010484	ENSDART00000005447	5	1	CACAGCTACTTTCACTGAGGACGAC	7	-	15	3024	Active	Active	9	9
ENSDARG00000010484	ENSDART00000005447	5	3	ACCCTCAAAAGCATGAAGCAGCA	5	-	251	3024	Active	Active	1	9
ENSDARG00000010484	ENSDART00000005447	5	3	CCCTCAAAAGCATGAAGCAGCATCT	7	-	248	3024	Active	Active	1	8
ENSDARG00000010484	ENSDART00000005447	5	3	AGCAGCATCTCCTCGCCGATGTC	5	-	235	3024	Active	Active	9	8
ENSDARG00000010484	ENSDART00000005447	5	3	CTCAAAAGCATGAAGCAGCATCT	5	-	248	3024	Active	Active	2	8
ENSDARG00000010484	ENSDART00000005447	5	5	GTAACCGCCATTTTGGAGAGGTC	5	-	547	3024	Inactive	Active	2	9
ENSDARG00000010484	ENSDART00000005447	5	6	CACACCTTCTCGGTGTCTAGGCT	5	-	712	3024	Active	Active	9	8
ENSDARG00000010484	ENSDART00000005447	5	6	GTCTCATTCATGTTTGTGGCAGCA	6	-	624	3024	Active	Active	9	9
ENSDARG00000010484	ENSDART00000005447	5	12	CTCAGCGGCCTCCTCTTTGCTGAT	6	-	1339	3024	Active	Inactive	9	7
ENSDARG00000010484	ENSDART00000005447	5	18	CCCTGCTGCTCCTGTGTGGCGCT	5	-	1864	3024	Active	Active	9	2
ENSDARG00000010484	ENSDART00000005447	5	18	TGCTGCTCCTGTGTGGCGCTGCG	5	-	1861	3024	Active	Active	9	9
ENSDARG00000010484	ENSDART00000005447	5	18	TCCAGCAGCTCTTTCTGTGCATAG	6	-	1905	3024	Active	Inactive	9	7
ENSDARG00000010484	ENSDART00000005447	5	18	TCCCCCTGCTGCTCCTGTGTGGCG	6	-	1866	3024	Active	Active	9	2
ENSDARG00000010484	ENSDART00000005447	5	20	AGAATCATCTCCGCTGTCTGAATCT	7	-	2046	3024	Active	Inactive	8	5
ENSDARG00000010484	ENSDART00000005447	5	21	CTCCGCTTCCCGCTGCTGGGCAAAC	7	-	2165	3024	Active	Inactive	9	1
ENSDARG00000010484	ENSDART00000005447	5	21	CGCAGCTCCTCGACGCTGAGTCT	5	-	2257	3024	Active	Active	9	6
ENSDARG00000010484	ENSDART00000005447	5	21	CTCCTCGACGCTGAGTCTTTGTT	5	-	2252	3024	Active	Inactive	9	6
ENSDARG00000010484	ENSDART00000005447	5	22	TGCAGCTTCACCTCCTGCAGAATGT	7	-	2582	3024	Active	Active	9	8
ENSDARG00000010484	ENSDART00000005447	5	22	TTCCTCCTCCAGCTGCTGCTGCT	5	-	2502	3024	Active	Active	9	8
ENSDARG00000010484	ENSDART00000005447	5	22	TCCTCCTCCAGCTGCTGCTGCTGCA	7	-	2499	3024	Active	Active	9	9
ENSDARG00000010484	ENSDART00000005447	5	22	CACTTCCTCCTCCAGCTGCTGCT	5	-	2505	3024	Active	Active	9	8
ENSDARG00000010484	ENSDART00000005447	5	24	AGAATCCTCATTTCGTCTGTTGAC	6	-	2812	3024	Active	Inactive	9	7
ENSDARG00000010484	ENSDART00000005447	5	25	GAAAGCGTCCAGTTCCTGGTAGGAA	7	-	2935	3024	Active	Active	5	1
ENSDARG00000010507	ENSDART00000013709	5	1	ATCAGCCTCAACTATTAGTGGCT	5	+	1008	1086	Active	Inactive	9	0
ENSDARG00000010507	ENSDART00000013709	5	1	CTATGCATCAGTCCTTAAGCATAG	6	+	689	1086	Active	Active	7	5
ENSDARG00000010507	ENSDART00000013709	5	1	CTCAAAAAAAACTTTGCTTGATTC	6	+	444	1086	Inactive	Inactive	8	6
ENSDARG00000010507	ENSDART00000013709	5	1	GCATCAGCCTCAACTATTAGTGGCT	7	+	1006	1086	Active	Inactive	1	0
ENSDARG00000010591	ENSDART00000008994	5	2	ACCCCCTACCTGTAGTCTTGTGC	5	-	235	1650	Active	Inactive	9	5
ENSDARG00000010591	ENSDART00000008994	5	3	GCCGTCCACCCCCAATCTGCTGCA	6	-	341	1650	Active	Active	9	4
ENSDARG00000010591	ENSDART00000008994	5	3	TTCAGCTGCGAAGGGTCTGTAGTC	6	-	255	1650	Active	Inactive	9	8
ENSDARG00000010591	ENSDART00000008994	5	3	TCCACCCCCAATCTGCTGCAGTC	5	-	338	1650	Active	Active	9	6
ENSDARG00000010591	ENSDART00000008994	5	3	GTCCACCCCCAATCTGCTGCAGTC	6	-	338	1650	Active	Active	5	6
ENSDARG00000010591	ENSDART00000008994	5	3	CCCCCAATCTGCTGCAGTCGGGGAA	7	-	332	1650	Active	Active	9	6
ENSDARG00000010591	ENSDART00000008994	5	6	AAAGTCACCTGTAAGAGTAGATGGG	7	-	703	1650	Inactive	Active	4	9
ENSDARG00000010591	ENSDART00000008994	5	6	AACAAATTCTGGCTGTTGTAGTT	5	-	622	1650	Active	Inactive	6	5
ENSDARG00000010591	ENSDART00000008994	5	8	CCCAAAGACATCCCTTTCTGGAGGA	7	-	904	1650	Active	Active	6	3
ENSDARG00000010591	ENSDART00000008994	5	8	AAAGACATCCCTTTCTGGAGGAGCC	7	-	901	1650	Inactive	Active	4	9
ENSDARG00000010591	ENSDART00000008994	5	9	GTCAACAGACTTCTGTCTGCAGCT	6	-	1060	1650	Inactive	Active	7	3
ENSDARG00000010591	ENSDART00000008994	5	9	AGCTGCAGCTGAAGGTGCTGGTGCA	7	-	1190	1650	Active	Active	9	9
ENSDARG00000010591	ENSDART00000008994	5	9	GTCTGCAGCTCTCTGGTCTGTCTGT	7	-	1045	1650	Active	Inactive	7	9
ENSDARG00000010591	ENSDART00000031624	5	3	AACAAATTCTGGCTGTTGTAGTT	5	-	205	252	Active	Inactive	6	5
ENSDARG00000010591	ENSDART00000098817	5	4	AACAAATTCTGGCTGTTGTAGTT	5	-	229	276	Active	Inactive	6	5
ENSDARG00000010752	ENSDART00000002453	5	2	TGCCCAAACAGGGTGCCTGATTG	5	-	216	2070	Active	Active	7	0
ENSDARG00000010752	ENSDART00000002453	5	3	GCCAAAAGACTCCACTGCTTGGTC	6	-	340	2070	Inactive	Inactive	5	8
ENSDARG00000010752	ENSDART00000002453	5	3	AGACTCCACTGCTTGGTCGACGGC	6	-	334	2070	Active	Active	6	9
ENSDARG00000010752	ENSDART00000002453	5	3	CTCCACTGCTTGGTCGACGGCTTC	6	-	331	2070	Active	Active	9	6
ENSDARG00000010752	ENSDART00000002453	5	4	AGCATCTTCACCCAGAGTCGCATAC	7	-	486	2070	Active	Inactive	9	2
ENSDARG00000010752	ENSDART00000002453	5	6	TGCATCTTCACTCCTTTAGGATTC	6	-	795	2070	Active	Inactive	9	8
ENSDARG00000010752	ENSDART00000002453	5	6	GCAATCAGATTACTGTGCTGCATCT	7	-	812	2070	Inactive	Active	4	3
ENSDARG00000010752	ENSDART00000002453	5	8	CACTGCTGCTATGAGAGTGGGTT	5	-	1046	2070	Active	Active	9	8
ENSDARG00000010752	ENSDART00000002453	5	12	ATCAAAATCTCCCCTCTTGGGTG	5	-	1483	2070	Active	Inactive	1	1
ENSDARG00000010752	ENSDART00000002453	5	12	AAAATCTCCCCTCTTGGGTGAGGCT	7	-	1478	2070	Active	Active	0	9
ENSDARG00000010752	ENSDART00000002453	5	12	AAAATCTCCCCTCTTGGGTGAGGC	6	-	1479	2070	Active	Active	0	9
ENSDARG00000010752	ENSDART00000002453	5	14	TCCTCCTCCATCATAGTGTGGTTAC	7	-	1865	2070	Active	Inactive	9	9
ENSDARG00000010752	ENSDART00000002453	5	14	CTATCCCACTCTTTTTTGCCAAC	5	-	1821	2070	Active	Inactive	2	6
ENSDARG00000010770	ENSDART00000013309	5	3	GGCTTCGTCTTACGACGGGGTTTGT	7	-	368	942	Active	Inactive	9	3
ENSDARG00000010770	ENSDART00000013309	5	3	TTCGTCTTACGACGGGGTTTGTA	5	-	367	942	Active	Inactive	9	0
ENSDARG00000010770	ENSDART00000013309	5	9	ATCTTCACCCGACATCGGTGGCTCT	7	-	917	942	Active	Active	6	2
ENSDARG00000010902	ENSDART00000015287	5	1	GGCGTCACATTTGTTTTGCGGTA	5	+	12	1797	Active	Inactive	6	5
ENSDARG00000010902	ENSDART00000015287	5	4	TCCTTCACAAACATCGACGAGTAC	6	+	403	1797	Active	Active	4	8
ENSDARG00000010902	ENSDART00000015287	5	5	GCCAAAGGCCTCATGACTTTGCA	5	+	532	1797	Active	Active	6	9
ENSDARG00000010902	ENSDART00000015287	5	7	TTCAGCTGCGTTTGAGGTTTGTGC	6	+	960	1797	Active	Inactive	9	5
ENSDARG00000010902	ENSDART00000015287	5	8	CCCAGCTGCCGCACATGCAGGCGGC	7	+	1022	1797	Active	Active	9	9
ENSDARG00000010902	ENSDART00000015287	5	8	CACAACGCCAAAACTGTGGGAGAA	6	+	982	1797	Active	Active	4	7
ENSDARG00000010902	ENSDART00000015287	5	8	AGCTGCCGCACATGCAGGCGGCGCG	7	+	1025	1797	Active	Active	9	9
ENSDARG00000010902	ENSDART00000015287	5	8	ACACAACGCCAAAACTGTGGGAGAA	7	+	981	1797	Inactive	Active	2	7
ENSDARG00000010902	ENSDART00000015287	5	10	AAATCCTGCGGCTGGTCTGTATGC	6	+	1220	1797	Inactive	Inactive	0	8
ENSDARG00000010902	ENSDART00000015287	5	11	GACGCCAACGAACAGGTTTGTGC	5	+	1432	1797	Active	Inactive	4	5
ENSDARG00000010902	ENSDART00000015287	5	12	ACAGGCCTCCACAAGAAGCGTAA	5	+	1597	1797	Active	Active	9	8
ENSDARG00000010902	ENSDART00000015287	5	13	GAAAACCGCACCACTTTAGTCTTC	6	+	1627	1797	Inactive	Inactive	5	9
ENSDARG00000010902	ENSDART00000015287	5	13	TTAGTCTTCTTTCTGGGCGGCGTG	6	+	1642	1797	Active	Active	9	8
ENSDARG00000010902	ENSDART00000015287	5	13	AAAACCGCACCACTTTAGTCTTC	5	+	1628	1797	Inactive	Inactive	9	9
ENSDARG00000011065	ENSDART00000039571	5	4	CAAATCAAAGAGTAGGTAGTGGAA	6	-	259	1431	Inactive	Active	8	5
ENSDARG00000011065	ENSDART00000039571	5	6	AGCACCGCCTCCAGGATCTGCTGGA	7	-	356	1431	Active	Active	8	3
ENSDARG00000011065	ENSDART00000039571	5	6	CACCGCCTCCAGGATCTGCTGGA	5	-	356	1431	Active	Active	9	3
ENSDARG00000011065	ENSDART00000039571	5	9	AGCTCCAGCTTTGATCTGTTGGT	5	-	674	1431	Active	Inactive	8	5
ENSDARG00000011065	ENSDART00000039571	5	10	GCAGACCCATGGGTGTTTGAGAG	5	-	803	1431	Inactive	Active	7	5
ENSDARG00000011065	ENSDART00000039571	5	10	GTACGCAGACCCATGGGTGTTTGAG	7	-	805	1431	Inactive	Active	8	3
ENSDARG00000011065	ENSDART00000039571	5	17	TTCAAAGTCGCCATTGTTGATGGC	6	-	1084	1431	Active	Active	6	8
ENSDARG00000011065	ENSDART00000039571	5	18	GTTCTCAAAGTAAAATCTGTGGAA	6	-	1186	1431	Inactive	Inactive	4	6
ENSDARG00000011065	ENSDART00000039571	5	19	GCCATCCACATACTGTGTGAGGCG	6	-	1303	1431	Active	Active	9	8
ENSDARG00000011065	ENSDART00000039571	5	19	GCCATCCACATACTGTGTGAGGC	5	-	1304	1431	Active	Active	9	8
ENSDARG00000011065	ENSDART00000039571	5	19	CACTGCAGAGGGGCAGCAGGAGCT	6	-	1419	1431	Active	Active	1	9
ENSDARG00000011065	ENSDART00000044753	5	4	CAAATCAAAGAGTAGGTAGTGGAA	6	-	259	1038	Inactive	Active	8	5
ENSDARG00000011065	ENSDART00000044753	5	6	AGCACCGCCTCCAGGATCTGCTGGA	7	-	356	1038	Active	Active	8	3
ENSDARG00000011065	ENSDART00000044753	5	6	CACCGCCTCCAGGATCTGCTGGA	5	-	356	1038	Active	Active	9	3
ENSDARG00000011065	ENSDART00000044753	5	9	AGCTCCAGCTTTGATCTGTTGGT	5	-	674	1038	Active	Inactive	8	5
ENSDARG00000011065	ENSDART00000044753	5	10	GCAGACCCATGGGTGTTTGAGAG	5	-	803	1038	Inactive	Active	7	5
ENSDARG00000011065	ENSDART00000044753	5	10	GTACGCAGACCCATGGGTGTTTGAG	7	-	805	1038	Inactive	Active	8	3
ENSDARG00000011065	ENSDART00000044753	5	13	AGCCGCGGCTACTGCAGCCGCAGCC	7	-	993	1038	Active	Active	9	9
ENSDARG00000011065	ENSDART00000044753	5	13	TGCAGCCGCGGCTACTGCAGCCGCA	7	-	996	1038	Active	Active	9	9
ENSDARG00000011065	ENSDART00000044753	5	13	TCCACCAGCCCTGCTGTGGTGCC	5	-	1021	1038	Active	Active	8	2
ENSDARG00000011065	ENSDART00000044753	5	13	GGCTACTGCAGCCGCAGCCGCAGTG	7	-	987	1038	Active	Active	9	9
ENSDARG00000011065	ENSDART00000044753	5	13	GCAGCCGCAGTGACCGAGGCGGGA	6	-	975	1038	Inactive	Active	4	9
ENSDARG00000011065	ENSDART00000044753	5	13	CGCGGCTACTGCAGCCGCAGCCGCA	7	-	990	1038	Active	Active	9	9
ENSDARG00000011065	ENSDART00000044753	5	13	CGCAGCCGCAGTGACCGAGGCGGGA	7	-	975	1038	Active	Active	9	9
ENSDARG00000011065	ENSDART00000098667	5	4	CAAATCAAAGAGTAGGTAGTGGAA	6	-	259	1854	Inactive	Active	8	5
ENSDARG00000011065	ENSDART00000098667	5	6	CACCGCCTCCAGGATCTGCTGGA	5	-	356	1854	Active	Active	9	3
ENSDARG00000011065	ENSDART00000098667	5	6	AGCACCGCCTCCAGGATCTGCTGGA	7	-	356	1854	Active	Active	8	3
ENSDARG00000011065	ENSDART00000098667	5	9	AGCTCCAGCTTTGATCTGTTGGT	5	-	674	1854	Active	Inactive	8	5
ENSDARG00000011065	ENSDART00000098667	5	10	GCAGACCCATGGGTGTTTGAGAG	5	-	803	1854	Inactive	Active	7	5
ENSDARG00000011065	ENSDART00000098667	5	10	GTACGCAGACCCATGGGTGTTTGAG	7	-	805	1854	Inactive	Active	8	3
ENSDARG00000011065	ENSDART00000098667	5	17	GGCAGCAACAACAGCTGGAGTGGTA	7	-	1233	1854	Active	Active	8	5
ENSDARG00000011065	ENSDART00000098667	5	17	TCCCCCCTCAGCGTCAGATGTGGGC	7	-	1203	1854	Active	Active	9	9
ENSDARG00000011065	ENSDART00000098667	5	17	AGCAACAACAGCTGGAGTGGTAG	5	-	1232	1854	Active	Active	2	8
ENSDARG00000011065	ENSDART00000098667	5	17	AGCAACAACAGCTGGAGTGGTAGTG	7	-	1230	1854	Active	Active	2	5
ENSDARG00000011065	ENSDART00000098667	5	17	AACAACAGCTGGAGTGGTAGTGGTT	7	-	1227	1854	Inactive	Active	3	1
ENSDARG00000011065	ENSDART00000098667	5	19	TTCAAAGTCGCCATTGTTGATGGC	6	-	1507	1854	Active	Active	6	8
ENSDARG00000011065	ENSDART00000098667	5	20	GTTCTCAAAGTAAAATCTGTGGAA	6	-	1609	1854	Inactive	Inactive	4	6
ENSDARG00000011065	ENSDART00000098667	5	21	GCCATCCACATACTGTGTGAGGCG	6	-	1726	1854	Active	Active	9	8
ENSDARG00000011065	ENSDART00000098667	5	21	GCCATCCACATACTGTGTGAGGC	5	-	1727	1854	Active	Active	9	8
ENSDARG00000011065	ENSDART00000098667	5	21	CACTGCAGAGGGGCAGCAGGAGCT	6	-	1842	1854	Active	Active	1	9
ENSDARG00000011091	ENSDART00000016418	5	1	CACACCAACACATTGCCGAAGAC	5	-	148	1356	Active	Active	5	9
ENSDARG00000011091	ENSDART00000016418	5	1	GGCCTCACAGCCTGTGCAGTTGAG	6	-	70	1356	Active	Active	6	8
ENSDARG00000011091	ENSDART00000016418	5	4	GTAGACAACAAAAGCGGGGTTGGCA	7	-	564	1356	Inactive	Active	8	8
ENSDARG00000011091	ENSDART00000016418	5	4	GTAGACAACAAAAGCGGGGTTGGC	6	-	565	1356	Inactive	Active	8	8
ENSDARG00000011091	ENSDART00000016418	5	6	CACATCACCACCCTGGTGCAGGA	5	-	839	1356	Active	Active	8	8
ENSDARG00000011091	ENSDART00000016418	5	6	CAAGTCGACGACTAGCGAGGATGCC	7	-	909	1356	Active	Active	3	9
ENSDARG00000011091	ENSDART00000082562	5	1	CACACCAACACATTGCCGAAGAC	5	-	52	1257	Active	Active	5	9
ENSDARG00000011091	ENSDART00000082562	5	4	GTAGACAACAAAAGCGGGGTTGGC	6	-	469	1257	Inactive	Active	8	8
ENSDARG00000011091	ENSDART00000082562	5	4	GTAGACAACAAAAGCGGGGTTGGCA	7	-	468	1257	Inactive	Active	8	8
ENSDARG00000011091	ENSDART00000082562	5	8	TACTCCTAATTGTGAAGTGGGTGCA	7	-	721	1257	Inactive	Active	1	9
ENSDARG00000011091	ENSDART00000082562	5	9	CAAGTCGACGACTAGCGAGGATGCC	7	-	810	1257	Active	Active	3	9
ENSDARG00000011168	ENSDART00000006947	5	3	GCACTCTGCTGATAAGCCGCTTTG	6	-	234	1032	Active	Active	9	3
ENSDARG00000011168	ENSDART00000006947	5	4	AAAAGCATCATATTCAGAAGGGGTC	7	-	342	1032	Inactive	Active	0	9
ENSDARG00000011168	ENSDART00000006947	5	4	CACCACATCCTCAAGATGGGAGGAA	7	-	303	1032	Active	Active	8	4
ENSDARG00000011168	ENSDART00000006947	5	8	TCCTGCCTCAAACAAAGCCTGAAAC	7	-	609	1032	Active	Active	9	5
ENSDARG00000011168	ENSDART00000006947	5	9	CAAACCATCTTTGCTTAATTGGCT	6	-	724	1032	Active	Active	5	6
ENSDARG00000011168	ENSDART00000073931	5	1	GCACTCTGCTGATAAGCCGCTTTG	6	-	78	705	Active	Active	9	3
ENSDARG00000011168	ENSDART00000073931	5	2	CACCACATCCTCAAGATGGGAGGAA	7	-	147	705	Active	Active	8	4
ENSDARG00000011168	ENSDART00000073931	5	2	AAAAGCATCATATTCAGAAGGGGTC	7	-	186	705	Inactive	Active	0	9
ENSDARG00000011168	ENSDART00000073931	5	4	TCCTGCCTCAAACAAAGCCTGAAAC	7	-	282	705	Active	Active	9	5
ENSDARG00000011168	ENSDART00000073931	5	5	CAAACCATCTTTGCTTAATTGGCT	6	-	397	705	Active	Active	5	6
ENSDARG00000011168	ENSDART00000097301	5	2	GCACTCTGCTGATAAGCCGCTTTG	6	-	150	945	Active	Active	9	3
ENSDARG00000011168	ENSDART00000097301	5	4	CACCACATCCTCAAGATGGGAGGAA	7	-	216	945	Active	Active	8	4
ENSDARG00000011168	ENSDART00000097301	5	4	AAAAGCATCATATTCAGAAGGGGTC	7	-	255	945	Inactive	Active	0	9
ENSDARG00000011168	ENSDART00000097301	5	8	TCCTGCCTCAAACAAAGCCTGAAAC	7	-	522	945	Active	Active	9	5
ENSDARG00000011168	ENSDART00000097301	5	9	CAAACCATCTTTGCTTAATTGGCT	6	-	637	945	Active	Active	5	6
ENSDARG00000011184	ENSDART00000002730	5	1	TCCTCCAAAAACTTCTGTGACTTC	6	+	361	1677	Inactive	Inactive	0	8
ENSDARG00000011184	ENSDART00000002730	5	1	TACGCCAACCAATTGGTAAGCGTCT	7	+	197	1677	Active	Active	4	6
ENSDARG00000011184	ENSDART00000002730	5	1	GAAGGCAACAGGGAAGATGTATGC	6	+	636	1677	Inactive	Active	5	3
ENSDARG00000011184	ENSDART00000002730	5	1	CGCCAACCAATTGGTAAGCGTCT	5	+	199	1677	Active	Active	4	6
ENSDARG00000011184	ENSDART00000002730	5	1	AGAGCCAGCCTGTTGCTGAAGAC	5	+	551	1677	Active	Active	4	8
ENSDARG00000011184	ENSDART00000002730	5	3	TTACACAGCTCAGATAATTTGTG	5	+	897	1677	Inactive	Active	6	3
ENSDARG00000011184	ENSDART00000002730	5	3	TGCACCAGCACAGGATTGTGTATAG	7	+	932	1677	Active	Inactive	9	9
ENSDARG00000011184	ENSDART00000002730	5	5	GTAGACTACTTCACGCTTGGGGT	5	+	1126	1677	Inactive	Active	4	7
ENSDARG00000011184	ENSDART00000002730	5	7	AGAAGCAAAAGGAGGGGGATGTG	5	+	1656	1677	Inactive	Active	8	9
ENSDARG00000011184	ENSDART00000002730	5	7	TACCAATTCCATGGCAGGAGGAGAT	7	+	1550	1677	Active	Active	8	8
ENSDARG00000011239	ENSDART00000018117	5	3	TACTGCTGCAGCTTTGCAGAAGAG	6	-	272	456	Active	Active	9	9
ENSDARG00000011239	ENSDART00000018117	5	4	AGACCATGCAGCTTTTGCAGCAGCT	7	-	317	456	Active	Active	6	9
ENSDARG00000011487	ENSDART00000013229	5	1	TACCCAGCAGCAACAGCTTGAGCT	6	-	107	1125	Inactive	Active	5	8
ENSDARG00000011487	ENSDART00000013229	5	1	GTACCCAGCAGCAACAGCTTGAGCT	7	-	107	1125	Inactive	Active	1	8
ENSDARG00000011487	ENSDART00000013229	5	2	GTCTTCTTCTGAATAGCCTGAGCC	6	-	181	1125	Active	Active	9	9
ENSDARG00000011487	ENSDART00000013229	5	3	CGCATCTACATAGGGGTTGACGAA	6	-	373	1125	Active	Active	9	7
ENSDARG00000011487	ENSDART00000013229	5	4	AGATTCACCTGAATATGACGCTTTG	7	-	592	1125	Active	Active	3	7
ENSDARG00000011487	ENSDART00000013229	5	6	GTCCTAAACAATGCTTTGCTTTC	5	-	751	1125	Active	Inactive	5	9
ENSDARG00000011555	ENSDART00000018792	5	2	ACCTTCTTCCTGAACTCTGCTTTC	6	-	141	573	Active	Inactive	9	9
ENSDARG00000011555	ENSDART00000018792	5	2	AGCTTCTTCAGTCTGGCTGCTTGT	6	-	96	573	Active	Active	9	1
ENSDARG00000011555	ENSDART00000018792	5	6	GTTCCAATCAGATGGCTGTATTT	5	-	505	573	Active	Inactive	8	8
ENSDARG00000011555	ENSDART00000018792	5	6	GGCGGCGTCTTTAGCAGCAGATGTT	7	-	525	573	Active	Active	9	8
ENSDARG00000011555	ENSDART00000018792	5	6	GGCGACGCAGGCCTTTTCTGAGTGT	7	-	461	573	Active	Inactive	1	5
ENSDARG00000011555	ENSDART00000018792	5	6	CGCTTCCTCCTCCAGTGCTGCCTTT	7	-	429	573	Active	Inactive	9	4
ENSDARG00000011701	ENSDART00000007555	5	1	GCCTCACTCGTCACACTGTGCATAA	7	+	22	1011	Active	Inactive	9	9
ENSDARG00000011701	ENSDART00000007555	5	1	GCAGGCAGAATGCTGTTGTTTGC	5	+	1	1011	Inactive	Inactive	4	6
ENSDARG00000011701	ENSDART00000007555	5	1	GAAAAAAGCTATCATGAGGTGGGA	6	+	118	1011	Inactive	Active	9	9
ENSDARG00000011701	ENSDART00000007555	5	1	ACCCTAGACCAGAAGTTAGATGAC	6	+	67	1011	Active	Active	8	2
ENSDARG00000011701	ENSDART00000007555	5	2	GCAAACACACCTTCAGACTGGGAA	6	+	215	1011	Inactive	Active	9	9
ENSDARG00000011701	ENSDART00000007555	5	2	GGCAAACACACCTTCAGACTGGGAA	7	+	214	1011	Active	Active	6	9
ENSDARG00000011701	ENSDART00000007555	5	5	TGCTGCAAATGTCACCGGTTTTGTT	7	+	672	1011	Active	Inactive	2	7
ENSDARG00000011783	ENSDART00000039143	5	2	ACAACCAGAGCAGTGGATGAAGAA	6	-	181	3591	Inactive	Active	8	9
ENSDARG00000011783	ENSDART00000039143	5	4	GTACTCATCATAGATGATGCTGTA	6	-	385	3591	Active	Active	7	8
ENSDARG00000011783	ENSDART00000039143	5	5	GTCTCATACTGTCGTTGCGTGTTG	6	-	549	3591	Active	Inactive	7	9
ENSDARG00000011783	ENSDART00000039143	5	8	AGACTCACCTTGAAGCGGCTGGT	5	-	925	3591	Active	Active	4	9
ENSDARG00000011783	ENSDART00000039143	5	10	TGCCACGGCAACCGGTCGATGGG	5	-	1082	3591	Active	Active	8	9
ENSDARG00000011783	ENSDART00000039143	5	10	CACGGCAACCGGTCGATGGGCGGAG	7	-	1077	3591	Active	Active	7	6
ENSDARG00000011783	ENSDART00000039143	5	11	GCATTCAAACACTGTCTGCCTCT	5	-	1171	3591	Inactive	Inactive	6	5
ENSDARG00000011783	ENSDART00000039143	5	13	TGCCTCGACCGATGGGTGGGTGAC	6	-	1424	3591	Active	Active	9	7
ENSDARG00000011783	ENSDART00000039143	5	16	GAAGTCCTCCAGGAGGCGGTGGA	5	-	1814	3591	Active	Active	8	9
ENSDARG00000011783	ENSDART00000039143	5	16	GAAGTCCTCCAGGAGGCGGTGGAA	6	-	1813	3591	Active	Active	8	6
ENSDARG00000011783	ENSDART00000039143	5	16	ACAGGCCTCTAAAACATCTGTGTCT	7	-	1692	3591	Active	Inactive	9	8
ENSDARG00000011783	ENSDART00000039143	5	16	GGCCTCTAAAACATCTGTGTCTGT	6	-	1690	3591	Active	Inactive	8	9
ENSDARG00000011783	ENSDART00000039143	5	18	TTAAAAGTCTGTAGTTGCTGGTGAA	7	-	1945	3591	Inactive	Active	4	6
ENSDARG00000011783	ENSDART00000039143	5	21	GGCATCGCAGAGAATGGTGAAGGC	6	-	2179	3591	Active	Active	7	9
ENSDARG00000011783	ENSDART00000039143	5	23	TGCCAATAAGTTCCTGCGTCTGT	5	-	2396	3591	Inactive	Inactive	0	9
ENSDARG00000011783	ENSDART00000039143	5	25	TTAATCCCACAGAAAGCAGATGTG	6	-	2643	3591	Inactive	Active	7	9
ENSDARG00000011783	ENSDART00000039143	5	25	TCCCACAGAAAGCAGATGTGGAG	5	-	2640	3591	Inactive	Active	1	9
ENSDARG00000011783	ENSDART00000039143	5	25	TCCCACAGAAAGCAGATGTGGAGCG	7	-	2638	3591	Inactive	Active	1	6
ENSDARG00000011783	ENSDART00000039143	5	26	GCCCTCACCCTGTGGACTGGGTT	5	-	2771	3591	Active	Active	9	8
ENSDARG00000011783	ENSDART00000039143	5	26	TCCTGCCTCAGTAGTTTGGAGGA	5	-	2839	3591	Active	Inactive	9	0
ENSDARG00000011783	ENSDART00000039143	5	27	ACACACACCATCGGGCAGTTTTC	5	-	3062	3591	Inactive	Inactive	5	4
ENSDARG00000011783	ENSDART00000039143	5	28	TACCCCTGCTCTGGCCGGAGCTTCT	7	-	3197	3591	Active	Active	9	6
ENSDARG00000011783	ENSDART00000039143	5	29	TGCGGCTGCTGCAGGGGTGTGTGT	6	-	3237	3591	Active	Inactive	9	5
ENSDARG00000011783	ENSDART00000039143	5	29	GGCTGCTGCAGGGGTGTGTGTTGCG	7	-	3233	3591	Active	Active	9	0
ENSDARG00000011783	ENSDART00000039143	5	29	GGCTGCTGCAGGGGTGTGTGTTG	5	-	3235	3591	Active	Inactive	9	9
ENSDARG00000011783	ENSDART00000039143	5	30	GCACTCACATAGTGTGCTGAATGT	6	-	3356	3591	Inactive	Active	4	4
ENSDARG00000011783	ENSDART00000039143	5	30	CTCTCCTGCTGCTGCTTTTGGGCC	6	-	3300	3591	Active	Inactive	9	0
ENSDARG00000011783	ENSDART00000039143	5	31	ATCAGCCCACTGCCACGGCGACTGC	7	-	3368	3591	Inactive	Active	2	7
ENSDARG00000011783	ENSDART00000045782	5	1	AAAGTCTGCTTGAAGCTCTTGAGCT	7	-	18	3789	Active	Inactive	4	0
ENSDARG00000011783	ENSDART00000045782	5	6	ACAACCAGAGCAGTGGATGAAGAA	6	-	349	3789	Inactive	Active	8	9
ENSDARG00000011783	ENSDART00000045782	5	8	GTACTCATCATAGATGATGCTGTA	6	-	553	3789	Active	Active	7	8
ENSDARG00000011783	ENSDART00000045782	5	9	GTCTCATACTGTCGTTGCGTGTTG	6	-	717	3789	Active	Inactive	7	9
ENSDARG00000011783	ENSDART00000045782	5	12	AGACTCACCTTGAAGCGGCTGGT	5	-	1093	3789	Active	Active	4	9
ENSDARG00000011783	ENSDART00000045782	5	14	TGCCACGGCAACCGGTCGATGGG	5	-	1250	3789	Active	Active	8	9
ENSDARG00000011783	ENSDART00000045782	5	14	CACGGCAACCGGTCGATGGGCGGAG	7	-	1245	3789	Active	Active	7	6
ENSDARG00000011783	ENSDART00000045782	5	15	GCATTCAAACACTGTCTGCCTCT	5	-	1339	3789	Inactive	Inactive	6	5
ENSDARG00000011783	ENSDART00000045782	5	17	TGCCTCGACCGATGGGTGGGTGAC	6	-	1592	3789	Active	Active	9	7
ENSDARG00000011783	ENSDART00000045782	5	20	ACAGGCCTCTAAAACATCTGTGTCT	7	-	1860	3789	Active	Inactive	9	8
ENSDARG00000011783	ENSDART00000045782	5	20	GGCCTCTAAAACATCTGTGTCTGT	6	-	1858	3789	Active	Inactive	8	9
ENSDARG00000011783	ENSDART00000045782	5	20	GAAGTCCTCCAGGAGGCGGTGGA	5	-	1982	3789	Active	Active	8	9
ENSDARG00000011783	ENSDART00000045782	5	20	GAAGTCCTCCAGGAGGCGGTGGAA	6	-	1981	3789	Active	Active	8	6
ENSDARG00000011783	ENSDART00000045782	5	22	TTAAAAGTCTGTAGTTGCTGGTGAA	7	-	2113	3789	Inactive	Active	4	6
ENSDARG00000011783	ENSDART00000045782	5	25	GGCATCGCAGAGAATGGTGAAGGC	6	-	2347	3789	Active	Active	7	9
ENSDARG00000011783	ENSDART00000045782	5	26	TGCCAATAAGTTCCTGCGTCTGT	5	-	2564	3789	Inactive	Inactive	0	9
[truncated: 16,887 more rows]
