# Supplementary material for: Predicting success of oligomerized pool engineering (OPEN) for zinc finger target site sequences
Source: BMC Bioinformatics. 2010 Nov 2;11:543. doi: 10.1186/1471-2105-11-543 (PMC3098093; doi:10.1186/1471-2105-11-543)
Supplement: Additional file 8 — Zebrafish - chromosome 6 - classified ZFN target list. Potential OPEN ZFN target sites in gene transcripts encoded on zebrafish chromosome 6 classified using ZiFOpT. Data presented as described in the legend to Additional File 3 [file 1471-2105-11-543-S8.XLS]

## Sheet: Chromosome6
Gene ID	Transcript ID	Chromo Number	Coding Exon Number	TargetSite	ZFN Spacer Length	Strand	ZFN Cleavage Site	Coding Sequence Length	ZiFOpT Prediction		Confidence Score
									Left	Right	Left	Right
ENSDARG00000000103	ENSDART00000089426	6	2	TACATCAAAGTTGATGCGGATGAA	6	-	109	2877	Inactive	Active	5	9
ENSDARG00000000103	ENSDART00000089426	6	3	GCCAACAGCTGGTAGAAGACGTG	5	-	220	2877	Active	Active	6	9
ENSDARG00000000103	ENSDART00000089426	6	5	ACCACCTTCAGCATTGCTGGAGCG	6	-	402	2877	Active	Active	9	9
ENSDARG00000000103	ENSDART00000089426	6	9	GTCCACAAAGGTTTTATCTGTGGCT	7	-	1005	2877	Inactive	Inactive	8	2
ENSDARG00000000103	ENSDART00000089426	6	9	AGCCAACACGCCAGGAGGATTTG	5	-	953	2877	Active	Active	5	9
ENSDARG00000000103	ENSDART00000089426	6	9	AGCCAACACGCCAGGAGGATTTGCC	7	-	951	2877	Active	Active	5	8
ENSDARG00000000103	ENSDART00000089426	6	9	AGAGCCAACACGCCAGGAGGATTT	6	-	954	2877	Active	Inactive	0	2
ENSDARG00000000103	ENSDART00000089426	6	9	AGAGCCAACACGCCAGGAGGATTTG	7	-	953	2877	Active	Active	0	9
ENSDARG00000000103	ENSDART00000089426	6	10	ACAAACTTATCCGTGGACTGATGC	6	-	1197	2877	Inactive	Active	4	7
ENSDARG00000000103	ENSDART00000089426	6	11	TTATACAGCGAACAAAGTTGGGGTT	7	-	1390	2877	Inactive	Active	7	1
ENSDARG00000000103	ENSDART00000089426	6	14	CGCCAAAACTCCAGTGCGGAAGAA	6	-	1681	2877	Active	Active	7	9
ENSDARG00000000103	ENSDART00000089426	6	15	TTCAAAGCACTTAGCTGCTGCTGCT	7	-	1802	2877	Inactive	Active	8	8
ENSDARG00000000103	ENSDART00000089426	6	15	AGACCAACCTTAGTGAAGAGTCT	5	-	1882	2877	Inactive	Active	1	9
ENSDARG00000000103	ENSDART00000089426	6	15	AGCAGCGCAGTTTCTCTGGAGGA	5	-	1829	2877	Active	Active	3	3
ENSDARG00000000103	ENSDART00000089426	6	15	CTCCACCACTGCCAGTGGCGCAGTT	7	-	1859	2877	Active	Active	7	5
ENSDARG00000000103	ENSDART00000089426	6	17	ATCTCCTCCAGCTCTTGTTTTTTAG	7	-	2120	2877	Active	Inactive	8	8
ENSDARG00000000103	ENSDART00000089426	6	17	TGCTCCACCTGTATGTGTGACTGC	6	-	2220	2877	Active	Inactive	9	4
ENSDARG00000000103	ENSDART00000089426	6	18	TTCTCCAACTGCAGCTTCTGTCGAG	7	-	2270	2877	Active	Inactive	4	3
ENSDARG00000000103	ENSDART00000089426	6	20	CTCCGCATCCAGTTTTCTTTTGGC	6	-	2542	2877	Active	Inactive	9	5
ENSDARG00000000103	ENSDART00000089426	6	20	TTCTCAAGCTCCTGTCGAGTTTTCT	7	-	2516	2877	Active	Active	4	3
ENSDARG00000000103	ENSDART00000089426	6	21	TTAAGCTTCTCTGCTTTGTTTCT	5	-	2776	2877	Active	Inactive	8	9
ENSDARG00000000103	ENSDART00000089426	6	21	TGCAGCTCCCGTAATTGCTTGAGGG	7	-	2702	2877	Active	Active	9	9
ENSDARG00000000103	ENSDART00000089426	6	21	GACCTCCTCATCACCTCTGTGGAA	6	-	2662	2877	Active	Inactive	9	6
ENSDARG00000000103	ENSDART00000089426	6	21	AGCTCCTGCTGGGCAGCGGTGGTG	6	-	2856	2877	Active	Active	9	8
ENSDARG00000000189	ENSDART00000000198	6	1	GGCACCAGCACTTTGATGTAGTT	5	-	22	1302	Active	Active	9	4
ENSDARG00000000189	ENSDART00000000198	6	3	AAATCAGTCATCGTGGCTGAGTA	5	-	214	1302	Inactive	Active	0	4
ENSDARG00000000189	ENSDART00000000198	6	3	AAATCAGTCATCGTGGCTGAGTAG	6	-	213	1302	Inactive	Active	0	5
ENSDARG00000000189	ENSDART00000000198	6	6	TACAGCAGAACCAGTGATGCTGAG	6	-	628	1302	Inactive	Active	4	9
ENSDARG00000000189	ENSDART00000000198	6	7	CACAGCCTCGTCCATTAGTGGAT	5	-	854	1302	Active	Inactive	9	6
ENSDARG00000000189	ENSDART00000000198	6	9	CCCCACGCACATTACATCTGAGGAG	7	-	1087	1302	Active	Active	3	5
ENSDARG00000000638	ENSDART00000000678	6	1	GGCACCATCATGGTTTGTTTTGGAT	7	+	256	1047	Active	Inactive	9	6
ENSDARG00000000638	ENSDART00000000678	6	1	GGCACCATCATGGTTTGTTTTGGA	6	+	256	1047	Active	Inactive	9	7
ENSDARG00000000638	ENSDART00000000678	6	1	GCAGGCACCATCATGGTTTGTTTTG	7	+	253	1047	Active	Inactive	4	9
ENSDARG00000000638	ENSDART00000000678	6	1	GCAGGCACCATCATGGTTTGTTT	5	+	253	1047	Active	Inactive	4	9
ENSDARG00000000638	ENSDART00000000678	6	1	AGCTCAACACAAAAAGCTGAGGCA	6	+	195	1047	Inactive	Active	2	9
ENSDARG00000000638	ENSDART00000000678	6	1	TTCTTCCTCATCTGCTTAGGTTTC	6	+	142	1047	Active	Inactive	9	8
ENSDARG00000000638	ENSDART00000000678	6	2	AGCTCCCCCTCTGGTTGGTTGGTC	6	+	513	1047	Active	Inactive	9	7
ENSDARG00000000638	ENSDART00000000678	6	2	TGCAGCTCCCCCTCTGGTTGGTTG	6	+	510	1047	Active	Inactive	9	3
ENSDARG00000000638	ENSDART00000000678	6	2	TGCAGCTCCCCCTCTGGTTGGTT	5	+	510	1047	Active	Inactive	9	8
ENSDARG00000000638	ENSDART00000000678	6	3	ATCTTCTTCACCTATGGGCGACTTG	7	+	664	1047	Active	Active	9	5
ENSDARG00000000638	ENSDART00000000678	6	3	TTCTTCACCTATGGGCGACTTGTTT	7	+	667	1047	Active	Inactive	7	5
ENSDARG00000000638	ENSDART00000000678	6	4	AGAATCCACTCAGAAGGCTGAGAG	6	+	729	1047	Active	Active	5	8
ENSDARG00000000638	ENSDART00000000678	6	5	TCCACCAGCAAGACGGAGGTGTCT	6	+	1018	1047	Active	Active	8	7
ENSDARG00000000638	ENSDART00000000678	6	5	TCCACCAGCAAGACGGAGGTGTC	5	+	1018	1047	Active	Active	8	8
ENSDARG00000000638	ENSDART00000000678	6	5	AGAATCCTCTTGGCGATGATGAA	5	+	983	1047	Active	Active	9	9
ENSDARG00000000730	ENSDART00000001861	6	3	GTTCCCCACTAAAAGAAGAGAAC	5	-	423	1725	Active	Active	6	9
ENSDARG00000000730	ENSDART00000001861	6	5	GTTCTCACCTTGCCTGTGGACTTC	6	-	660	1725	Active	Active	6	1
ENSDARG00000000730	ENSDART00000001861	6	7	CAATGCAAAGAGCGTAAGAGTAA	5	-	840	1725	Inactive	Active	8	3
ENSDARG00000000730	ENSDART00000001861	6	10	CTATACAGATGACGAGGAGGAATAG	7	-	1231	1725	Inactive	Active	9	9
ENSDARG00000000730	ENSDART00000001861	6	12	TTCATCAAAGTCAGTGGATGATAAC	7	-	1433	1725	Inactive	Active	4	9
ENSDARG00000000730	ENSDART00000001861	6	12	TACTTCATCAAAGTCAGTGGATGAT	7	-	1436	1725	Active	Active	9	7
ENSDARG00000000730	ENSDART00000001861	6	12	TTCATCAAAGTCAGTGGATGATAA	6	-	1434	1725	Inactive	Inactive	4	1
ENSDARG00000000730	ENSDART00000001861	6	13	AACTTCAGAGGAGTGAATTTGAC	5	-	1516	1725	Inactive	Active	3	8
ENSDARG00000000730	ENSDART00000103757	6	4	GTTCCCCACTAAAAGAAGAGAAC	5	-	381	1641	Active	Active	6	9
ENSDARG00000000730	ENSDART00000103757	6	6	GTTCTCACCTTGCCTGTGGACTTC	6	-	645	1641	Active	Active	6	1
ENSDARG00000000730	ENSDART00000103757	6	8	CAATGCAAAGAGCGTAAGAGTAA	5	-	825	1641	Inactive	Active	8	3
ENSDARG00000000730	ENSDART00000103757	6	11	CTATACAGATGACGAGGAGGAATAG	7	-	1216	1641	Inactive	Active	9	9
ENSDARG00000000730	ENSDART00000103757	6	13	TTCATCAAAGTCAGTGGATGATAAC	7	-	1418	1641	Inactive	Active	4	9
ENSDARG00000000730	ENSDART00000103757	6	13	TTCATCAAAGTCAGTGGATGATAA	6	-	1419	1641	Inactive	Inactive	4	1
ENSDARG00000000730	ENSDART00000103757	6	13	TACTTCATCAAAGTCAGTGGATGAT	7	-	1421	1641	Active	Active	9	7
ENSDARG00000000730	ENSDART00000103757	6	14	AACTTCAGAGGAGTGAATTTGAC	5	-	1501	1641	Inactive	Active	3	8
ENSDARG00000000730	ENSDART00000103758	6	3	GTTCCCCACTAAAAGAAGAGAAC	5	-	423	504	Active	Active	6	9
ENSDARG00000000943	ENSDART00000049695	6	2	GCCTGCAGACTGATGCTGAGGCA	5	-	439	2691	Active	Active	4	9
ENSDARG00000000943	ENSDART00000049695	6	2	TTCGGCTGCCTGCAGACTGATGC	5	-	446	2691	Active	Active	9	7
ENSDARG00000000943	ENSDART00000049695	6	2	ATCCACAGCATTGATGCGCCGCC	5	-	236	2691	Active	Active	0	7
ENSDARG00000000943	ENSDART00000049695	6	2	AGCTCCTCCTTTAACGCCTTGGCG	6	-	537	2691	Active	Active	9	9
ENSDARG00000000943	ENSDART00000049695	6	2	TCCCTCGCCTCTGCCAGCAGCCTCT	7	-	470	2691	Active	Active	9	8
ENSDARG00000000943	ENSDART00000049695	6	2	AAAAGCTTAATCAATGCTGGGTC	5	-	370	2691	Inactive	Inactive	4	4
ENSDARG00000000943	ENSDART00000049695	6	2	AAAAGCTTAATCAATGCTGGGTCT	6	-	369	2691	Inactive	Active	4	3
ENSDARG00000000943	ENSDART00000049695	6	2	ACATCCACAGCATTGATGCGCCGCC	7	-	236	2691	Inactive	Active	8	7
ENSDARG00000000943	ENSDART00000049695	6	2	AGCAGCCTCTCTTCGGCTGCCTGC	6	-	456	2691	Active	Active	9	6
ENSDARG00000000943	ENSDART00000049695	6	8	CACAGCTCCTCCTGAAGCTGACGGT	7	-	1193	2691	Active	Active	9	9
ENSDARG00000000943	ENSDART00000049695	6	8	TTACACAGCTCCTCCTGAAGCTGAC	7	-	1196	2691	Inactive	Active	6	9
ENSDARG00000000943	ENSDART00000049695	6	8	TGCTGCTCCTGCAGTCTGTGGCT	5	-	1279	2691	Active	Inactive	9	2
ENSDARG00000000943	ENSDART00000049695	6	11	TCCAGCTTATGCACTGAGTTGGAC	6	-	1431	2691	Active	Active	9	8
ENSDARG00000000943	ENSDART00000049695	6	15	TTCGTCAGAGCTGAATGGAGGAGTT	7	-	1977	2691	Active	Active	1	7
ENSDARG00000000943	ENSDART00000049695	6	15	TTCTTCTGCATTTGAGGGGATTCT	6	-	2055	2691	Active	Active	9	6
ENSDARG00000000943	ENSDART00000049695	6	15	TTCTTCTTCTTCTTCAGACGAGTCT	7	-	2001	2691	Active	Active	9	9
ENSDARG00000000943	ENSDART00000049695	6	15	TCCTCCATCTCGCTGCCGTCGCT	5	-	2218	2691	Active	Active	9	8
ENSDARG00000000943	ENSDART00000049695	6	15	GCCGTCGACTGTGTTTTAGCAGTG	6	-	2118	2691	Active	Active	9	4
ENSDARG00000000943	ENSDART00000049695	6	15	CGCACCGACTGAGCCGTCGACTGT	6	-	2130	2691	Active	Active	9	4
ENSDARG00000000943	ENSDART00000049695	6	16	GCCCCCTGCTGGTTTCTTAGGAC	5	-	2357	2691	Active	Inactive	9	1
ENSDARG00000000943	ENSDART00000049695	6	17	AGCCCCAGACACTTGTGCTGGTGTC	7	-	2569	2691	Active	Active	3	5
ENSDARG00000000943	ENSDART00000049695	6	17	ATCATCATCATCATCATCTGAGTAC	7	-	2448	2691	Active	Inactive	9	7
ENSDARG00000000943	ENSDART00000049695	6	17	GCCCCAGACACTTGTGCTGGTGTC	6	-	2569	2691	Active	Active	8	5
ENSDARG00000000943	ENSDART00000065542	6	1	TTCGGCTGCCTGCAGACTGATGC	5	-	443	2628	Active	Active	9	7
ENSDARG00000000943	ENSDART00000065542	6	1	TCCCTCGCCTCTGCCAGCAGCCTCT	7	-	467	2628	Active	Active	9	8
ENSDARG00000000943	ENSDART00000065542	6	1	GCCTGCAGACTGATGCTGAGGCA	5	-	436	2628	Active	Active	4	9
ENSDARG00000000943	ENSDART00000065542	6	1	ATCCACAGCATTGATGCGCCGCC	5	-	233	2628	Active	Active	0	7
ENSDARG00000000943	ENSDART00000065542	6	1	AGCTCCTCCTTTAACGCCTTGGCG	6	-	534	2628	Active	Active	9	9
ENSDARG00000000943	ENSDART00000065542	6	1	AAAAGCTTAATCAATGCTGGGTCT	6	-	366	2628	Inactive	Active	4	3
ENSDARG00000000943	ENSDART00000065542	6	1	AGCAGCCTCTCTTCGGCTGCCTGC	6	-	453	2628	Active	Active	9	6
ENSDARG00000000943	ENSDART00000065542	6	1	ACATCCACAGCATTGATGCGCCGCC	7	-	233	2628	Inactive	Active	8	7
ENSDARG00000000943	ENSDART00000065542	6	1	AAAAGCTTAATCAATGCTGGGTC	5	-	367	2628	Inactive	Inactive	4	4
ENSDARG00000000943	ENSDART00000065542	6	7	TGCTGCTCCTGCAGTCTGTGGCT	5	-	1276	2628	Active	Inactive	9	2
ENSDARG00000000943	ENSDART00000065542	6	7	CACAGCTCCTCCTGAAGCTGACGGT	7	-	1190	2628	Active	Active	9	9
ENSDARG00000000943	ENSDART00000065542	6	7	TTACACAGCTCCTCCTGAAGCTGAC	7	-	1193	2628	Inactive	Active	6	9
ENSDARG00000000943	ENSDART00000065542	6	13	TTCGTCAGAGCTGAATGGAGGAGTT	7	-	1914	2628	Active	Active	1	7
ENSDARG00000000943	ENSDART00000065542	6	13	TTCTTCTGCATTTGAGGGGATTCT	6	-	1992	2628	Active	Active	9	6
ENSDARG00000000943	ENSDART00000065542	6	13	TTCTTCTTCTTCTTCAGACGAGTCT	7	-	1938	2628	Active	Active	9	9
ENSDARG00000000943	ENSDART00000065542	6	13	TCCTCCATCTCGCTGCCGTCGCT	5	-	2155	2628	Active	Active	9	8
ENSDARG00000000943	ENSDART00000065542	6	13	GCCGTCGACTGTGTTTTAGCAGTG	6	-	2055	2628	Active	Active	9	4
ENSDARG00000000943	ENSDART00000065542	6	13	CGCACCGACTGAGCCGTCGACTGT	6	-	2067	2628	Active	Active	9	4
ENSDARG00000000943	ENSDART00000065542	6	14	GCCCCCTGCTGGTTTCTTAGGAC	5	-	2294	2628	Active	Inactive	9	1
ENSDARG00000000943	ENSDART00000065542	6	15	AGCCCCAGACACTTGTGCTGGTGTC	7	-	2506	2628	Active	Active	3	5
ENSDARG00000000943	ENSDART00000065542	6	15	ATCATCATCATCATCATCTGAGTAC	7	-	2385	2628	Active	Inactive	9	7
ENSDARG00000000943	ENSDART00000065542	6	15	GCCCCAGACACTTGTGCTGGTGTC	6	-	2506	2628	Active	Active	8	5
ENSDARG00000000943	ENSDART00000083424	6	2	TTCGGCTGCCTGCAGACTGATGC	5	-	446	2658	Active	Active	9	7
ENSDARG00000000943	ENSDART00000083424	6	2	TCCCTCGCCTCTGCCAGCAGCCTCT	7	-	470	2658	Active	Active	9	8
ENSDARG00000000943	ENSDART00000083424	6	2	GCCTGCAGACTGATGCTGAGGCA	5	-	439	2658	Active	Active	4	9
ENSDARG00000000943	ENSDART00000083424	6	2	ATCCACAGCATTGATGCGCCGCC	5	-	236	2658	Active	Active	0	7
ENSDARG00000000943	ENSDART00000083424	6	2	AGCTCCTCCTTTAACGCCTTGGCG	6	-	537	2658	Active	Active	9	9
ENSDARG00000000943	ENSDART00000083424	6	2	AAAAGCTTAATCAATGCTGGGTCT	6	-	369	2658	Inactive	Active	4	3
ENSDARG00000000943	ENSDART00000083424	6	2	ACATCCACAGCATTGATGCGCCGCC	7	-	236	2658	Inactive	Active	8	7
ENSDARG00000000943	ENSDART00000083424	6	2	AAAAGCTTAATCAATGCTGGGTC	5	-	370	2658	Inactive	Inactive	4	4
ENSDARG00000000943	ENSDART00000083424	6	2	AGCAGCCTCTCTTCGGCTGCCTGC	6	-	456	2658	Active	Active	9	6
ENSDARG00000000943	ENSDART00000083424	6	7	CACAGCTCCTCCTGAAGCTGACGGT	7	-	1160	2658	Active	Active	9	9
ENSDARG00000000943	ENSDART00000083424	6	7	TTACACAGCTCCTCCTGAAGCTGAC	7	-	1163	2658	Inactive	Active	6	9
ENSDARG00000000943	ENSDART00000083424	6	7	TGCTGCTCCTGCAGTCTGTGGCT	5	-	1246	2658	Active	Inactive	9	2
ENSDARG00000000943	ENSDART00000083424	6	7	AGCTCCTCCTGAAGCTGACGGTGCA	7	-	1157	2658	Active	Active	9	9
ENSDARG00000000943	ENSDART00000083424	6	10	TCCAGCTTATGCACTGAGTTGGAC	6	-	1398	2658	Active	Active	9	8
ENSDARG00000000943	ENSDART00000083424	6	14	TTCGTCAGAGCTGAATGGAGGAGTT	7	-	1944	2658	Active	Active	1	7
ENSDARG00000000943	ENSDART00000083424	6	14	TTCTTCTGCATTTGAGGGGATTCT	6	-	2022	2658	Active	Active	9	6
ENSDARG00000000943	ENSDART00000083424	6	14	TTCTTCTTCTTCTTCAGACGAGTCT	7	-	1968	2658	Active	Active	9	9
ENSDARG00000000943	ENSDART00000083424	6	14	TCCTCCATCTCGCTGCCGTCGCT	5	-	2185	2658	Active	Active	9	8
ENSDARG00000000943	ENSDART00000083424	6	14	GCCGTCGACTGTGTTTTAGCAGTG	6	-	2085	2658	Active	Active	9	4
ENSDARG00000000943	ENSDART00000083424	6	14	CGCACCGACTGAGCCGTCGACTGT	6	-	2097	2658	Active	Active	9	4
ENSDARG00000000943	ENSDART00000083424	6	15	GCCCCCTGCTGGTTTCTTAGGAC	5	-	2324	2658	Active	Inactive	9	1
ENSDARG00000000943	ENSDART00000083424	6	16	AGCCCCAGACACTTGTGCTGGTGTC	7	-	2536	2658	Active	Active	3	5
ENSDARG00000000943	ENSDART00000083424	6	16	ATCATCATCATCATCATCTGAGTAC	7	-	2415	2658	Active	Inactive	9	7
ENSDARG00000000943	ENSDART00000083424	6	16	GCCCCAGACACTTGTGCTGGTGTC	6	-	2536	2658	Active	Active	8	5
ENSDARG00000001354	ENSDART00000000838	6	1	ACCACCAGCAAGAGAGCAGTGGGC	6	+	30	1749	Active	Active	8	9
ENSDARG00000001354	ENSDART00000000838	6	2	GCATCCCACTTTTCTTTTTGGAG	5	+	191	1749	Active	Inactive	4	8
ENSDARG00000001354	ENSDART00000000838	6	2	GCATCCCACTTTTCTTTTTGGAGAC	7	+	191	1749	Active	Inactive	4	5
ENSDARG00000001354	ENSDART00000000838	6	2	GGCATCCCACTTTTCTTTTTGGAG	6	+	190	1749	Active	Inactive	8	8
ENSDARG00000001354	ENSDART00000000838	6	3	GTTGTCCTCTATACTGGAGTCTAC	6	+	307	1749	Active	Inactive	9	2
ENSDARG00000001354	ENSDART00000000838	6	5	GAAGTCCACAGGCAAGGTGAGAAC	6	+	624	1749	Active	Active	1	6
ENSDARG00000001354	ENSDART00000000838	6	13	GTTCAATACACTCCTCTGAAGTT	5	+	1492	1749	Active	Inactive	0	3
ENSDARG00000001354	ENSDART00000065016	6	1	ACCACCAGCAAGAGAGCAGTGGGC	6	+	30	1761	Active	Active	8	9
ENSDARG00000001354	ENSDART00000065016	6	2	GCATCCCACTTTTCTTTTTGGAG	5	+	191	1761	Active	Inactive	4	8
ENSDARG00000001354	ENSDART00000065016	6	2	GCATCCCACTTTTCTTTTTGGAGAC	7	+	191	1761	Active	Inactive	4	5
ENSDARG00000001354	ENSDART00000065016	6	2	GGCATCCCACTTTTCTTTTTGGAG	6	+	190	1761	Active	Inactive	8	8
ENSDARG00000001354	ENSDART00000065016	6	3	GTTGTCCTCTATACTGGAGTCTAC	6	+	307	1761	Active	Inactive	9	2
ENSDARG00000001354	ENSDART00000065016	6	5	GAAGTCCACAGGCAAGGTGAGAAC	6	+	624	1761	Active	Active	1	6
ENSDARG00000001354	ENSDART00000065016	6	13	GTTCAATACACTCCTCTGAAGTT	5	+	1492	1761	Active	Inactive	0	3
ENSDARG00000001354	ENSDART00000065016	6	14	CTAAACACCGCTACTTTTGAGAC	5	+	1705	1761	Inactive	Inactive	6	7
ENSDARG00000001557	ENSDART00000001803	6	1	TCCGTCCACGACTGCGTGCGCCGCT	7	-	20	915	Active	Active	9	5
ENSDARG00000001557	ENSDART00000001803	6	1	GTCCACGACTGCGTGCGCCGCTTCT	7	-	17	915	Active	Active	2	5
ENSDARG00000001557	ENSDART00000001803	6	3	AAAAGCTGCTGCACGGCGTAGCA	5	-	275	915	Active	Active	0	7
ENSDARG00000001557	ENSDART00000001803	6	3	AGCTGCTGCACGGCGTAGCAGAG	5	-	272	915	Active	Active	9	9
ENSDARG00000001557	ENSDART00000001803	6	3	GTTGACTCCATCGTGAGCAGCTGGT	7	-	366	915	Active	Active	5	9
ENSDARG00000001557	ENSDART00000001803	6	3	CTCCAAAGCTTCAAAAGCTGCTGCA	7	-	285	915	Active	Active	4	9
ENSDARG00000001557	ENSDART00000001803	6	5	TTCTTCACAAGTGCGTTGCCTTC	5	-	595	915	Inactive	Inactive	1	5
ENSDARG00000001557	ENSDART00000001803	6	5	CCCTTCTTCACAAGTGCGTTGCC	5	-	598	915	Active	Inactive	9	1
ENSDARG00000001557	ENSDART00000001803	6	7	AGCTTCTGCACTGCTGTGTTGTTT	6	-	876	915	Active	Inactive	9	9
ENSDARG00000001557	ENSDART00000001803	6	7	AGCTTCTGCACTGCTGTGTTGTT	5	-	877	915	Active	Inactive	9	9
ENSDARG00000001587	ENSDART00000002158	6	1	CTCAGCTAACCCATGTAGCTTTG	5	+	48	1797	Active	Active	4	3
ENSDARG00000001587	ENSDART00000002158	6	2	TACTGCGCCAGAAATGGGGTGAGAG	7	+	184	1797	Active	Active	7	8
ENSDARG00000001587	ENSDART00000002158	6	2	TACTGCGCCAGAAATGGGGTGAG	5	+	184	1797	Active	Active	7	4
ENSDARG00000001587	ENSDART00000002158	6	2	TACAGCTTCGCTTTCTGTGCCTCT	6	+	292	1797	Active	Inactive	9	6
ENSDARG00000001587	ENSDART00000002158	6	4	GAAAGCCACTCTGTCTTTGCTGGA	6	+	471	1797	Inactive	Inactive	2	0
ENSDARG00000001587	ENSDART00000002158	6	5	TACGCCAGAGTGGAAGGTGACTAG	6	+	607	1797	Inactive	Active	2	4
ENSDARG00000001587	ENSDART00000002158	6	5	GACTACGCCAGAGTGGAAGGTGAC	6	+	604	1797	Active	Active	1	9
ENSDARG00000001587	ENSDART00000002158	6	6	GGCTACACAAGTGATGGATTTAAC	6	+	663	1797	Inactive	Active	3	0
ENSDARG00000001587	ENSDART00000002158	6	7	ACCTGCTAAAAAACTGGAGCATGT	6	+	714	1797	Active	Active	4	6
ENSDARG00000001587	ENSDART00000002158	6	10	GACCTACACTGGCCAGAAGAAGAG	6	+	1162	1797	Active	Active	7	9
ENSDARG00000001587	ENSDART00000002158	6	11	GTCAACAGCACGAGGGGAGCGTTT	6	+	1246	1797	Active	Active	1	0
ENSDARG00000001587	ENSDART00000002158	6	14	AGCAGCATCAAAATATGTGGAAGTC	7	+	1566	1797	Active	Active	9	8
ENSDARG00000001587	ENSDART00000002158	6	16	TACAGCCACAATGAATCTGCTGGC	6	+	1710	1797	Active	Active	6	4
ENSDARG00000001587	ENSDART00000002158	6	16	CTCAAAATCCTCATCAGGATTGTAA	7	+	1780	1797	Active	Inactive	7	5
ENSDARG00000001587	ENSDART00000002158	6	16	ACAGCCACAATGAATCTGCTGGC	5	+	1711	1797	Inactive	Active	7	4
ENSDARG00000001587	ENSDART00000042230	6	2	GTCAACAGCACGAGGGGAGCGTTT	6	+	67	768	Active	Active	1	0
ENSDARG00000001587	ENSDART00000042230	6	7	ACAGCCACAATGAATCTGCTGGC	5	+	517	768	Inactive	Active	7	4
ENSDARG00000001587	ENSDART00000042230	6	7	TACAGCCACAATGAATCTGCTGGC	6	+	516	768	Active	Active	6	4
ENSDARG00000001587	ENSDART00000042230	6	7	CTCAAAATCCTCATCAGGATTGTAA	7	+	586	768	Active	Inactive	7	5
ENSDARG00000001587	ENSDART00000042230	6	8	CACGGCCTCGGTCAGAGAGGGAGGC	7	+	711	768	Active	Active	9	9
ENSDARG00000001587	ENSDART00000042230	6	8	ACCGGCTAACGCTGGAAGAAGCC	5	+	689	768	Active	Active	6	9
ENSDARG00000001850	ENSDART00000083019	6	1	GTAACCAACCTGGTGGAAGTGGGC	6	+	37	1338	Inactive	Active	6	9
ENSDARG00000001850	ENSDART00000083019	6	2	ATCAAAGTCACACTGATTGAAAC	5	+	112	1338	Active	Active	4	7
ENSDARG00000001850	ENSDART00000083019	6	3	GTAAACAAAAACAGTATTTGGTGAA	7	+	185	1338	Inactive	Inactive	9	6
ENSDARG00000001850	ENSDART00000083019	6	4	TCCTCAATCCTCCAGACGCAGGA	5	+	317	1338	Active	Active	9	9
ENSDARG00000001850	ENSDART00000083019	6	4	TTATGCCACAGGCCTGCTGGGCT	5	+	276	1338	Inactive	Active	0	1
ENSDARG00000001850	ENSDART00000083019	6	5	ACATCATGCTGGACATGGCGGAGAG	7	+	398	1338	Active	Active	4	8
ENSDARG00000001850	ENSDART00000083019	6	7	GTCCTCGCAGTGGACCGATGCCTGC	7	+	736	1338	Active	Active	2	8
ENSDARG00000001850	ENSDART00000083019	6	8	AGCCACAAACAGCCAGCGGCCTTC	6	+	820	1338	Inactive	Active	6	3
ENSDARG00000001850	ENSDART00000083019	6	8	TGCCCAACACCATGGCCGACTTC	5	+	863	1338	Active	Active	1	3
ENSDARG00000001850	ENSDART00000083019	6	14	GTTTCCAGCCTCAAGACGGCTAC	5	+	1073	1338	Active	Active	5	7
ENSDARG00000001850	ENSDART00000083019	6	14	ACAGTCGTCCACTGCCTGTGAGTCT	7	+	1228	1338	Active	Inactive	9	5
ENSDARG00000001850	ENSDART00000083019	6	14	AAACGCTCCATCCTGCAGCTGGT	5	+	1156	1338	Active	Active	0	9
ENSDARG00000001850	ENSDART00000083019	6	15	AGCAGCAGAACATCGTGGACGTT	5	+	1304	1338	Active	Active	2	7
ENSDARG00000001882	ENSDART00000035101	6	1	CACATCGTCCATCTGTAGAAGAA	5	-	317	1869	Active	Active	9	8
ENSDARG00000001882	ENSDART00000035101	6	1	CGCAGCTTCAGTCGTCGAGGTGGAG	7	-	800	1869	Active	Active	9	9
ENSDARG00000001882	ENSDART00000035101	6	1	CGCTTCACCGTATCGTGGGGAGGT	6	-	955	1869	Active	Active	9	4
ENSDARG00000001882	ENSDART00000035101	6	1	CGCTTCACCGTATCGTGGGGAGGTG	7	-	954	1869	Active	Active	9	9
ENSDARG00000001882	ENSDART00000035101	6	1	GAACACATCGTCCATCTGTAGAA	5	-	320	1869	Inactive	Inactive	2	7
ENSDARG00000001882	ENSDART00000035101	6	1	TGCCTCCTCCATTATCTGAAGAC	5	-	749	1869	Active	Active	9	0
ENSDARG00000001882	ENSDART00000035101	6	1	CACACCCACAAGTGGAAGACGTA	5	-	671	1869	Active	Active	8	9
ENSDARG00000001882	ENSDART00000035101	6	1	ATCCACACCCACAAGTGGAAGAC	5	-	674	1869	Inactive	Active	1	8
ENSDARG00000001882	ENSDART00000035101	6	1	AAAATCTCCACGTTTTTGTCTTT	5	-	1066	1869	Active	Inactive	0	9
ENSDARG00000001882	ENSDART00000035101	6	1	AGCAACTAAAACCACGTCTGTTAAC	7	-	78	1869	Inactive	Inactive	2	8
ENSDARG00000001882	ENSDART00000035101	6	1	AGATTCCCAAGCAATTTGTAGTA	5	-	378	1869	Inactive	Inactive	2	9
ENSDARG00000001882	ENSDART00000035101	6	4	CAACAACACCAGCGTTTGATGCA	5	-	1650	1869	Inactive	Active	6	3
ENSDARG00000001882	ENSDART00000035101	6	4	GCCATCAACAACACCAGCGTTTGAT	7	-	1653	1869	Active	Active	8	0
ENSDARG00000001882	ENSDART00000035101	6	4	AACAACACCAGCGTTTGATGCATTG	7	-	1647	1869	Inactive	Active	5	6
ENSDARG00000001882	ENSDART00000035101	6	4	ATCAACAACACCAGCGTTTGATGC	6	-	1651	1869	Inactive	Inactive	5	3
ENSDARG00000001882	ENSDART00000035101	6	4	ATCAACAACACCAGCGTTTGATGCA	7	-	1650	1869	Inactive	Active	5	3
ENSDARG00000001882	ENSDART00000035101	6	5	TACCAAGTCAGCAGGAGGAGGCA	5	-	1850	1869	Active	Active	6	9
ENSDARG00000001882	ENSDART00000035101	6	5	TTCCTCTACCAAGTCAGCAGGAGGA	7	-	1854	1869	Active	Active	9	9
ENSDARG00000001929	ENSDART00000006436	6	1	TTCTCAGCCGAGGGCTGGAGCTGGG	7	+	26	1722	Active	Active	5	9
ENSDARG00000001929	ENSDART00000006436	6	1	TACCGCTTCTTCAGGTTGTCTGT	5	+	178	1722	Active	Inactive	9	6
ENSDARG00000001929	ENSDART00000006436	6	1	GTTCTCAGCCGAGGGCTGGAGCT	5	+	25	1722	Active	Active	7	8
ENSDARG00000001929	ENSDART00000006436	6	1	CGCAGCTCCAGTCCGGAGCTTTC	5	+	215	1722	Active	Active	9	1
ENSDARG00000001929	ENSDART00000006436	6	1	CGCACCGTCCAGCCGCAGACTTT	5	+	142	1722	Active	Active	9	4
ENSDARG00000001929	ENSDART00000006436	6	1	CAAACCTGCCGGTCGGGTCGCAGCG	7	+	78	1722	Active	Active	5	9
ENSDARG00000001929	ENSDART00000006436	6	1	ACCCGCACCGTCCAGCCGCAGAC	5	+	139	1722	Active	Active	8	8
ENSDARG00000001929	ENSDART00000006436	6	2	GAACTAAACCAGAAAGAAGCTGAA	6	+	538	1722	Inactive	Active	6	9
ENSDARG00000001929	ENSDART00000006436	6	4	GACTCAATCCACATGGTTTAGGCA	6	+	878	1722	Active	Active	8	8
ENSDARG00000001929	ENSDART00000006436	6	5	TACCCCTGCACCCTGCGGCAGTA	5	+	934	1722	Active	Active	9	8
ENSDARG00000001929	ENSDART00000006436	6	5	CCCTGCGGCAGTACCTGGAGGTGTG	7	+	944	1722	Active	Active	9	9
ENSDARG00000001929	ENSDART00000006436	6	5	TCCTGCAGCTGCTGGAGGGAGTG	5	+	1001	1722	Active	Active	9	9
ENSDARG00000001929	ENSDART00000006436	6	7	TCCTGCTGCTGCGCCTGATGACGTT	7	+	1377	1722	Active	Active	9	9
ENSDARG00000001929	ENSDART00000006436	6	7	TTCTACACACTGGAGAGTCGGAGTT	7	+	1327	1722	Inactive	Active	8	3
ENSDARG00000001929	ENSDART00000006436	6	8	ACATCAGTCTGTGGGGCCGGCGTG	6	+	1478	1722	Active	Active	6	9
ENSDARG00000001929	ENSDART00000006436	6	8	TCCTGCACATCAGTCTGTGGGGCC	6	+	1472	1722	Active	Active	2	4
ENSDARG00000001929	ENSDART00000006436	6	8	GTTGTCCTCCTGAAGGGCCGTGGGC	7	+	1567	1722	Active	Active	9	8
ENSDARG00000001929	ENSDART00000006436	6	8	GACCAAAGCTCAGTGGAGGCTGAA	6	+	1594	1722	Inactive	Active	1	9
ENSDARG00000001929	ENSDART00000006436	6	8	CTCGCCAACATCGAGCTGGAGGA	5	+	1633	1722	Active	Active	8	9
ENSDARG00000001993	ENSDART00000026257	6	1	GCCGCCCTCCTTACTCTTGAGGA	5	-	161	5811	Active	Active	9	0
ENSDARG00000001993	ENSDART00000026257	6	2	TTCATCCTCCTTCACTGTGAGGGT	6	-	214	5811	Active	Active	9	3
ENSDARG00000001993	ENSDART00000026257	6	6	GTACTCACAAAGCGGGAAGAGTTG	6	-	732	5811	Inactive	Active	8	9
ENSDARG00000001993	ENSDART00000026257	6	6	TTCCTCACAGTCTTGGCGTTGCC	5	-	706	5811	Inactive	Active	0	7
ENSDARG00000001993	ENSDART00000026257	6	9	GAACTCTTCCACATCGTTGATGCT	6	-	979	5811	Active	Active	8	8
ENSDARG00000001993	ENSDART00000026257	6	13	CAAAGCTGCTCCAAGCTGTTGAA	5	-	1423	5811	Active	Active	6	0
ENSDARG00000001993	ENSDART00000026257	6	14	AACCACAGAGTCATTAAGGGGGT	5	-	1811	5811	Inactive	Active	8	9
ENSDARG00000001993	ENSDART00000026257	6	14	CACTCCTCCTCAAGGATGGAGAA	5	-	1606	5811	Active	Active	9	9
ENSDARG00000001993	ENSDART00000026257	6	14	CACAACAGCTTCACTGAAGACTTC	6	-	1845	5811	Active	Active	3	9
ENSDARG00000001993	ENSDART00000026257	6	14	ACACTCCTCCTCAAGGATGGAGAA	6	-	1606	5811	Active	Active	9	9
ENSDARG00000001993	ENSDART00000026257	6	14	CAAACCTTCTGTTGAAGCATGAGCA	7	-	1881	5811	Active	Active	8	9
ENSDARG00000001993	ENSDART00000026257	6	14	GTAATCCACAGTTCCAGCATAGTGC	7	-	1755	5811	Active	Active	0	8
ENSDARG00000001993	ENSDART00000026257	6	15	GCAGACACAGTCTGGAAGGAGCC	5	-	1939	5811	Inactive	Active	8	9
ENSDARG00000001993	ENSDART00000026257	6	16	AGCAGCGCACAAAATGTGGATGAG	6	-	2009	5811	Active	Active	3	9
ENSDARG00000001993	ENSDART00000026257	6	17	TTACAACGCAACTGGTGGATGAC	5	-	2080	5811	Inactive	Active	5	8
ENSDARG00000001993	ENSDART00000026257	6	19	CCCAGCAGACCAGCTTTGAAGAA	5	-	2305	5811	Active	Inactive	7	3
ENSDARG00000001993	ENSDART00000026257	6	19	TACCCAGCAGACCAGCTTTGAAGAA	7	-	2305	5811	Inactive	Inactive	5	3
ENSDARG00000001993	ENSDART00000026257	6	19	AGCCTCTGCAGACTGCTTGAGTC	5	-	2376	5811	Active	Active	9	3
ENSDARG00000001993	ENSDART00000026257	6	19	TCCTCATTACGTAGCCTCTGCAGAC	7	-	2386	5811	Active	Inactive	8	1
ENSDARG00000001993	ENSDART00000026257	6	21	TCCTCCAGCTTTCTCTTTTTGGCA	6	-	2826	5811	Active	Inactive	9	6
ENSDARG00000001993	ENSDART00000026257	6	22	TGCTCAAGCTTTGCTTTGGCTTT	5	-	3079	5811	Active	Inactive	8	9
ENSDARG00000001993	ENSDART00000026257	6	22	AAATCATCCAAAGTTTGCTGATGTG	7	-	3020	5811	Inactive	Active	4	8
ENSDARG00000001993	ENSDART00000026257	6	22	TTCGTCAGAGTATTGACTTTGTC	5	-	3058	5811	Active	Active	1	5
ENSDARG00000001993	ENSDART00000026257	6	23	ATCACCTTCAAGCTTTCTTTTGGC	6	-	3166	5811	Active	Inactive	9	5
ENSDARG00000001993	ENSDART00000026257	6	25	GACTCCTCCAGATCGCGGCGCAGTT	7	-	3533	5811	Active	Active	8	5
ENSDARG00000001993	ENSDART00000026257	6	25	ATCTCAATCTGGGCAGAGGTGGCA	6	-	3480	5811	Active	Active	7	9
ENSDARG00000001993	ENSDART00000026257	6	27	TTCAGCTCCTCAATCTGTTGAGTGT	7	-	3938	5811	Active	Active	8	1
ENSDARG00000001993	ENSDART00000026257	6	27	TTCAGCTCCTCAATCTGTTGAGTG	6	-	3939	5811	Active	Inactive	8	4
ENSDARG00000001993	ENSDART00000026257	6	27	CTCTTCAGCTCCTCAATCTGTTGAG	7	-	3941	5811	Active	Inactive	9	5
ENSDARG00000001993	ENSDART00000026257	6	27	GACTTCTTCCTCAATTTGCCTCT	5	-	3962	5811	Active	Inactive	9	7
ENSDARG00000001993	ENSDART00000026257	6	28	AGCTACTTCACTGTTGGCCTTTGAC	7	-	4098	5811	Active	Active	9	0
ENSDARG00000001993	ENSDART00000026257	6	29	TTCTACTTCATTTTGCAGTCGCT	5	-	4271	5811	Active	Active	9	9
ENSDARG00000001993	ENSDART00000026257	6	30	AAAGTCTCCTCATAAGAATTTTTC	6	-	4467	5811	Active	Inactive	2	1
ENSDARG00000001993	ENSDART00000026257	6	30	GGCTCCTTCCAGCTCTGCTTGGGTC	7	-	4401	5811	Active	Active	9	5
ENSDARG00000001993	ENSDART00000026257	6	30	GGCTCCTTCCAGCTCTGCTTGGGT	6	-	4402	5811	Active	Inactive	9	5
ENSDARG00000001993	ENSDART00000026257	6	30	TCCAAAGTCTCCTCATAAGAATTT	6	-	4470	5811	Active	Inactive	8	1
ENSDARG00000001993	ENSDART00000026257	6	32	AGCTTCAGCTGCCTGCCGGTTTG	5	-	4916	5811	Active	Active	9	2
ENSDARG00000001993	ENSDART00000026257	6	33	AGCCTCATCAAGATGGAGTTGAG	5	-	4979	5811	Active	Active	9	7
ENSDARG00000001993	ENSDART00000026257	6	33	TGCTCAGCCACTTTGCGGCCTCT	5	-	5110	5811	Active	Active	8	7
ENSDARG00000001993	ENSDART00000026257	6	33	CTCAGCTCCTCGATCTCTGCCTGC	6	-	5064	5811	Active	Inactive	9	4
ENSDARG00000001993	ENSDART00000026257	6	35	GCCTCCAGCTTCTGGAGCTGCTTCT	7	-	5447	5811	Active	Active	9	2
ENSDARG00000001993	ENSDART00000026257	6	35	AGCCTCATCCAGACGGTGCTGCA	5	-	5399	5811	Active	Active	9	9
ENSDARG00000001993	ENSDART00000026257	6	35	CTCTCAGCCTCATCCAGACGGTGCT	7	-	5402	5811	Active	Active	8	9
ENSDARG00000001993	ENSDART00000026257	6	35	GCCTCATCCAGACGGTGCTGCAGGT	7	-	5396	5811	Active	Active	9	8
ENSDARG00000001993	ENSDART00000026257	6	35	CTCAGCCTCATCCAGACGGTGCT	5	-	5402	5811	Active	Active	9	9
ENSDARG00000001993	ENSDART00000026257	6	37	AGCATCTTCACTCTGTCGCTTGT	5	-	5654	5811	Active	Inactive	9	0
ENSDARG00000001993	ENSDART00000026257	6	37	CACAGCATCTTCACTCTGTCGCT	5	-	5657	5811	Active	Inactive	9	2
ENSDARG00000002202	ENSDART00000042056	6	6	GTACACAGCAGCTGTGGAGGCTAA	6	+	609	909	Inactive	Active	6	3
ENSDARG00000002210	ENSDART00000008456	6	2	GGCAACAACCTCTTTGGTGCGGTT	6	-	127	1272	Active	Active	4	4
ENSDARG00000002210	ENSDART00000008456	6	2	AACAACCTCTTTGGTGCGGTTGT	5	-	125	1272	Active	Inactive	7	7
ENSDARG00000002210	ENSDART00000008456	6	2	AACAACCTCTTTGGTGCGGTTGTT	6	-	124	1272	Active	Active	7	1
ENSDARG00000002210	ENSDART00000008456	6	6	AACAAAGTCCTTAAAGGCTTTGCT	6	-	727	1272	Active	Active	3	3
ENSDARG00000002210	ENSDART00000008456	6	7	TTCAGCAGCTCTTTGGCTGTCGGT	6	-	783	1272	Active	Active	7	6
ENSDARG00000002210	ENSDART00000008456	6	7	TCCTCCCCATGGCCCTCTGACTTC	6	-	879	1272	Active	Inactive	6	7
ENSDARG00000002210	ENSDART00000008456	6	7	GACGTCTTCTTGGTGTAGCGGGT	5	-	820	1272	Active	Active	9	9
ENSDARG00000002210	ENSDART00000008456	6	7	CTCCTCCCCATGGCCCTCTGACTTC	7	-	879	1272	Active	Inactive	9	7
ENSDARG00000002210	ENSDART00000008456	6	7	ATCAGCTCCGACAGGTAAGACGTC	6	-	837	1272	Active	Active	8	9
ENSDARG00000002210	ENSDART00000008456	6	7	AGCTCCGACAGGTAAGACGTCTTC	6	-	834	1272	Active	Active	8	0
ENSDARG00000002210	ENSDART00000008456	6	8	GTTGTCTAAATGGCTGAGGCCTCT	6	-	1009	1272	Active	Active	2	9
ENSDARG00000002210	ENSDART00000008456	6	9	GTTTACCTCTTTGAAGATTGGTGT	6	-	1090	1272	Active	Active	8	5
ENSDARG00000002210	ENSDART00000008456	6	10	CTCTTCTGCTAGGCTGAAGGCGTT	6	-	1165	1272	Active	Active	9	9
ENSDARG00000002241	ENSDART00000027398	6	1	CTATCAATCAGGCGGAAGGTTGC	5	+	279	1479	Active	Active	5	9
ENSDARG00000002241	ENSDART00000027398	6	1	GAAACCGCCCCAGCTTTGACGCC	5	+	245	1479	Inactive	Active	4	5
ENSDARG00000002241	ENSDART00000027398	6	1	GCCGTCTACTTTGCAGAGGCGGAC	6	+	1027	1479	Active	Active	9	9
ENSDARG00000002241	ENSDART00000027398	6	1	GGCGACCCCTCAGACGAGGCGGCG	6	+	25	1479	Active	Active	9	9
ENSDARG00000002241	ENSDART00000027398	6	1	GTCAACAACAGCAATGAAGACTTT	6	+	1384	1479	Inactive	Active	3	8
ENSDARG00000002241	ENSDART00000027398	6	1	TTCCGCAGCGATGAGGAGGAGAT	5	+	568	1479	Active	Active	8	8
ENSDARG00000002241	ENSDART00000027398	6	1	TTCTACAGCATCCCAGATGCCTTC	6	+	1066	1479	Active	Active	1	5
ENSDARG00000002241	ENSDART00000027398	6	1	CCCATCTTCCGCAGCGATGAGGAG	6	+	562	1479	Active	Active	9	9
ENSDARG00000002241	ENSDART00000027398	6	1	CAATCAGGCGGAAGGTTGCGGAGAC	7	+	283	1479	Active	Inactive	0	1
ENSDARG00000002241	ENSDART00000027398	6	1	CAATCAGGCGGAAGGTTGCGGAG	5	+	283	1479	Active	Active	0	8
ENSDARG00000002241	ENSDART00000027398	6	1	AAAAAATGCTAACAGATGTCTAG	5	+	1469	1479	Inactive	Active	8	3
ENSDARG00000002241	ENSDART00000027398	6	1	ACCGGCGACCCCTCAGACGAGGCG	6	+	22	1479	Active	Active	8	9
ENSDARG00000002241	ENSDART00000027398	6	1	AGAAACCGCCCCAGCTTTGACGCC	6	+	244	1479	Active	Active	0	5
ENSDARG00000002241	ENSDART00000027398	6	1	AGCATCCCAGATGCCTTCTGGTGGG	7	+	1072	1479	Active	Active	6	6
ENSDARG00000002241	ENSDART00000027398	6	1	AGCGCCGTCTACTTTGCAGAGGCG	6	+	1024	1479	Active	Active	9	9
ENSDARG00000002241	ENSDART00000027398	6	1	ATCTTCCGCAGCGATGAGGAGGAG	6	+	565	1479	Active	Active	8	9
ENSDARG00000002241	ENSDART00000027398	6	1	CAAACCCTCAAAGCCAGCATGAGAG	7	+	949	1479	Active	Active	8	9
ENSDARG00000002402	ENSDART00000013066	6	3	TCCGGCACAGAGGTCTTGCTGAGTT	7	-	428	2346	Active	Inactive	4	7
ENSDARG00000002402	ENSDART00000013066	6	3	TACTCATGCGCATGTGTGGGTCGAC	7	-	326	2346	Active	Inactive	7	4
ENSDARG00000002402	ENSDART00000013066	6	5	ACCCTCAGCAGAGCGAAGACGAC	5	-	593	2346	Active	Active	9	9
ENSDARG00000002402	ENSDART00000013066	6	6	CCCATCTGCAGGCTGAGAGGACGAT	7	-	693	2346	Active	Active	9	9
ENSDARG00000002402	ENSDART00000013066	6	6	CGCTGCCCATCTGCAGGCTGAGAG	6	-	699	2346	Active	Active	8	8
ENSDARG00000002402	ENSDART00000013066	6	7	GGCCTCAGCACAGCGGTGGGCTTC	6	-	936	2346	Active	Inactive	9	1
ENSDARG00000002402	ENSDART00000013066	6	7	TACGGCCTCAGCACAGCGGTGGGC	6	-	939	2346	Active	Active	9	9
ENSDARG00000002402	ENSDART00000013066	6	7	GCCTCAGCACAGCGGTGGGCTTC	5	-	936	2346	Active	Inactive	1	1
ENSDARG00000002402	ENSDART00000013066	6	8	TCCCAAAACTAGGCAGCGTTTGCG	6	-	1078	2346	Active	Active	2	9
ENSDARG00000002402	ENSDART00000013066	6	8	GGCCCAGCATAGAGTAGGTGCTGAT	7	-	1225	2346	Active	Active	4	3
ENSDARG00000002402	ENSDART00000013066	6	8	CTCGGCCTCCCAGGAGCGTTTGGT	6	-	1255	2346	Active	Active	9	6
ENSDARG00000002402	ENSDART00000013066	6	8	TTCCCAAAACTAGGCAGCGTTTGCG	7	-	1078	2346	Inactive	Active	7	9
ENSDARG00000002402	ENSDART00000013066	6	9	GTTTGCCTCATAGAGCTTTGGTC	5	-	1460	2346	Active	Inactive	9	1
ENSDARG00000002402	ENSDART00000013066	6	14	TTCAGCGTCAAGATCTGAAGCTGCC	7	-	2157	2346	Active	Active	9	9
ENSDARG00000002402	ENSDART00000013066	6	14	ACCTTCTGCAAGAGCTGCTGCTGTT	7	-	2129	2346	Active	Active	9	4
ENSDARG00000002402	ENSDART00000013066	6	14	CTCTTCAGCGTCAAGATCTGAAGCT	7	-	2160	2346	Active	Active	9	5
ENSDARG00000002402	ENSDART00000013066	6	14	AGAACCTTCTGCAAGAGCTGCTGCT	7	-	2132	2346	Active	Active	9	8
ENSDARG00000002402	ENSDART00000013066	6	14	ATCCCAGCCAACTTTGTGATTAC	5	-	2071	2346	Active	Inactive	4	8
ENSDARG00000002508	ENSDART00000023686	6	3	GTTGACACATCATTTGAAGAATAG	6	+	489	1089	Inactive	Active	8	9
ENSDARG00000002508	ENSDART00000023686	6	3	GTAAACGGCGGCTGGCTGTGGCT	5	+	650	1089	Inactive	Active	6	7
ENSDARG00000002508	ENSDART00000023686	6	3	GCAGCCCTCCACAGATGGGTAAAC	6	+	632	1089	Active	Inactive	9	7
ENSDARG00000002508	ENSDART00000023686	6	3	CGCTCCATCCCACAGCGGAGCAGTT	7	+	383	1089	Active	Active	9	7
ENSDARG00000002508	ENSDART00000023686	6	3	AACGGCGGCTGGCTGTGGCTGAGCT	7	+	653	1089	Active	Active	7	8
ENSDARG00000002508	ENSDART00000023686	6	3	AACGGCGGCTGGCTGTGGCTGAG	5	+	653	1089	Active	Active	7	9
ENSDARG00000002508	ENSDART00000023686	6	3	AACAGCTCCATCTCCTCTGTGTCT	6	+	730	1089	Active	Inactive	7	8
ENSDARG00000002591	ENSDART00000011931	6	1	AAAAGCACAACCAAGACGCAGCG	5	+	28	1383	Inactive	Active	9	9
ENSDARG00000002591	ENSDART00000011931	6	4	CTATCAGTCATGTCATTATTGGTT	6	+	476	1383	Active	Inactive	6	8
ENSDARG00000002591	ENSDART00000011931	6	6	TGCAACAGAGTTTGATTTGGAGGC	6	+	645	1383	Inactive	Active	2	0
ENSDARG00000002591	ENSDART00000011931	6	6	GTCTGCAGAGACAGGGACGATGTG	6	+	614	1383	Inactive	Active	1	9
ENSDARG00000002591	ENSDART00000011931	6	8	GTACGCAGATAAACTGCGAGGGG	5	+	828	1383	Inactive	Active	8	8
ENSDARG00000002591	ENSDART00000011931	6	8	TCCATCGCCCCCATTGTAGTGTTT	6	+	982	1383	Active	Inactive	9	7
ENSDARG00000002591	ENSDART00000011931	6	8	ATCGCCCCCATTGTAGTGTTTGCA	6	+	985	1383	Active	Active	8	5
ENSDARG00000002591	ENSDART00000011931	6	10	GGCCTCAACATCAGCGAAGAGGCA	6	+	1165	1383	Active	Active	9	9
ENSDARG00000002591	ENSDART00000011931	6	10	GCCTCAACATCAGCGAAGAGGCA	5	+	1166	1383	Inactive	Active	1	9
ENSDARG00000002591	ENSDART00000011931	6	11	GTTGACCCCTGCCAGTCTGTTGGC	6	+	1251	1383	Active	Inactive	3	3
ENSDARG00000002644	ENSDART00000016586	6	1	CTCTCCAGACATGTCTGGGGCAGGG	7	-	29	546	Active	Active	2	9
ENSDARG00000002644	ENSDART00000016586	6	1	TACCTCTCCAGACATGTCTGGGGC	6	-	33	546	Active	Active	9	8
ENSDARG00000002644	ENSDART00000016586	6	1	TACCTCTCCAGACATGTCTGGGGCA	7	-	32	546	Active	Active	9	5
ENSDARG00000002644	ENSDART00000016586	6	2	TTCTCAGGCTTTTCCTGGTAGGGG	6	-	123	546	Active	Active	6	8
ENSDARG00000002644	ENSDART00000016586	6	4	TCCTCATAAATCTTTTTAGCTTTG	6	-	345	546	Active	Inactive	3	6
ENSDARG00000002644	ENSDART00000073784	6	1	CTCTCCAGACATGTCTGGGGCAGGG	7	-	29	555	Active	Active	2	9
ENSDARG00000002644	ENSDART00000073784	6	1	TACCTCTCCAGACATGTCTGGGGC	6	-	33	555	Active	Active	9	8
ENSDARG00000002644	ENSDART00000073784	6	1	TACCTCTCCAGACATGTCTGGGGCA	7	-	32	555	Active	Active	9	5
ENSDARG00000002644	ENSDART00000073784	6	2	TTCTCAGGCTTTTCCTGGTAGGGG	6	-	123	555	Active	Active	6	8
ENSDARG00000002644	ENSDART00000073784	6	5	TCCTCATAAATCTTTTTAGCTTTG	6	-	360	555	Active	Inactive	3	6
ENSDARG00000002644	ENSDART00000102473	6	6	TCCTCATAAATCTTTTTAGCTTTG	6	-	279	519	Active	Inactive	3	6
ENSDARG00000002760	ENSDART00000015051	6	1	GCCTCCTACTGGGAGGTGTTTGAC	6	+	145	771	Active	Inactive	9	1
ENSDARG00000002760	ENSDART00000015051	6	1	GCCATCATCCAGACTCTGATGAA	5	+	616	771	Active	Inactive	9	0
ENSDARG00000002760	ENSDART00000015051	6	1	GCAGCCGTCCTGCTGCAGGCGAG	5	+	103	771	Active	Active	9	9
ENSDARG00000002760	ENSDART00000015051	6	1	CTCCTCAGCTCTGCTTGGAGCTGGA	7	+	200	771	Active	Active	9	9
ENSDARG00000002760	ENSDART00000015051	6	1	CACGCCGCCGACCTGCTGCGTGC	5	+	657	771	Active	Active	8	5
ENSDARG00000002760	ENSDART00000015051	6	1	CACAGCGCCTCCTACTGGGAGGTG	6	+	139	771	Active	Active	8	6
ENSDARG00000002760	ENSDART00000015051	6	1	AGCGCCTCCTACTGGGAGGTGTTT	6	+	142	771	Active	Inactive	9	0
ENSDARG00000002760	ENSDART00000015051	6	1	AAACACTCCTCAGCTCTGCTTGGAG	7	+	195	771	Inactive	Inactive	6	5
ENSDARG00000002760	ENSDART00000015051	6	1	AAACGCAGCCGTCCTGCTGCAGGC	6	+	99	771	Inactive	Active	4	9
ENSDARG00000002760	ENSDART00000015051	6	1	ACACTCCTCAGCTCTGCTTGGAG	5	+	197	771	Active	Inactive	9	5
ENSDARG00000002760	ENSDART00000015051	6	1	AGATGCAACCGCAAGCAGTTGCA	5	+	472	771	Inactive	Active	0	9
ENSDARG00000002760	ENSDART00000015051	6	1	AGCGCCTCCTACTGGGAGGTGTT	5	+	142	771	Active	Active	9	6
ENSDARG00000002933	ENSDART00000015333	6	1	TTCTGCTCCAGCCTGGCGCAGGG	5	+	268	1026	Active	Active	9	9
ENSDARG00000002933	ENSDART00000015333	6	1	GTCCCAACAGCACCAAGACGCGGCG	7	+	348	1026	Inactive	Active	5	9
ENSDARG00000002933	ENSDART00000015333	6	1	CTCATCGGCGGTCCGCCGCAGCC	5	+	88	1026	Active	Active	9	9
ENSDARG00000002933	ENSDART00000015333	6	1	CCCAACAGCACCAAGACGCGGCG	5	+	350	1026	Active	Active	8	9
ENSDARG00000002933	ENSDART00000015333	6	1	CACCAAGACGCGGCGAGGAAGCT	5	+	358	1026	Active	Active	1	9
ENSDARG00000002933	ENSDART00000015333	6	1	AACAGCACCAAGACGCGGCGAGGAA	7	+	353	1026	Active	Active	2	8
ENSDARG00000002933	ENSDART00000015333	6	2	AGCAAAGACGACTCGAAGGAGGA	5	+	532	1026	Active	Active	1	9
ENSDARG00000002933	ENSDART00000015333	6	2	AGAAACCCCAAAATTGTGGTGCC	5	+	946	1026	Inactive	Active	1	2
ENSDARG00000002933	ENSDART00000015333	6	2	AAAGACGACTCGAAGGAGGATGAT	6	+	535	1026	Inactive	Active	8	9
ENSDARG00000003081	ENSDART00000026359	6	1	GTCAGCTCCTCGTTAGCAGCTTTC	6	-	21	1110	Active	Active	8	3
ENSDARG00000003081	ENSDART00000026359	6	2	CGCTGCCTCAGGAAGCGTGGTAG	5	-	196	1110	Active	Active	9	4
ENSDARG00000003081	ENSDART00000026359	6	2	CGCTGCCTCAGGAAGCGTGGTAGAC	7	-	194	1110	Active	Active	9	3
ENSDARG00000003081	ENSDART00000026359	6	3	ATCTCATACACTCCGGAGTCGAC	5	-	385	1110	Active	Active	5	7
ENSDARG00000003081	ENSDART00000026359	6	3	ATCTGCAGAGTTAGCTGGGCCTTG	6	-	435	1110	Inactive	Inactive	4	4
ENSDARG00000003081	ENSDART00000026359	6	3	AGAAAATGCTGTCCTTGTCGCTGTT	7	-	340	1110	Inactive	Active	1	3
ENSDARG00000003081	ENSDART00000026359	6	6	GACGGCGCAAAGCAGCTTGGTGT	5	-	863	1110	Inactive	Inactive	0	0
ENSDARG00000003081	ENSDART00000026359	6	6	GTATCCGACAGTAGTGCTGCGGTC	6	-	838	1110	Inactive	Active	3	7
ENSDARG00000003081	ENSDART00000026359	6	7	TTCAACCACTCGATCTTGGGCTGCA	7	-	896	1110	Active	Active	1	7
ENSDARG00000003081	ENSDART00000026359	6	7	TTCTTCAACCACTCGATCTTGGGCT	7	-	899	1110	Active	Active	6	0
ENSDARG00000003081	ENSDART00000026359	6	7	CCCTGCAGCTGTAGACGCCGCCGTC	7	-	1012	1110	Active	Active	9	8
ENSDARG00000003081	ENSDART00000026359	6	7	CAACCACTCGATCTTGGGCTGCA	5	-	896	1110	Active	Active	7	7
ENSDARG00000003287	ENSDART00000012903	6	4	TCCTCAGGCTGAGGGGCCGTGAAC	6	-	273	1266	Active	Active	9	3
ENSDARG00000003287	ENSDART00000012903	6	4	ACATTCCTCAGGCTGAGGGGCCGTG	7	-	276	1266	Active	Active	9	9
ENSDARG00000003287	ENSDART00000012903	6	6	GTCAACAGCAATGGTGTCGACGCT	6	-	580	1266	Active	Active	1	9
ENSDARG00000003287	ENSDART00000012903	6	8	ATCTCATCCTCTTCTTCTGTTGGC	6	-	666	1266	Active	Inactive	6	3
ENSDARG00000003287	ENSDART00000012903	6	8	CCCATCTGCTCAGTTTTCTGTTTTT	7	-	713	1266	Active	Inactive	9	9
ENSDARG00000003287	ENSDART00000012903	6	9	CTCTGCATCCCAAAGACGAATAG	5	-	842	1266	Active	Active	9	9
ENSDARG00000003287	ENSDART00000012903	6	9	TGCATCCCAAAGACGAATAGTGT	5	-	839	1266	Active	Active	7	9
ENSDARG00000003287	ENSDART00000012903	6	10	GACGACACAGTGGAGAGTAGGAG	5	-	915	1266	Inactive	Active	8	9
ENSDARG00000003287	ENSDART00000012903	6	10	GACGACACAGTGGAGAGTAGGAGAT	7	-	913	1266	Inactive	Active	8	7
ENSDARG00000003287	ENSDART00000012903	6	10	GACGACGACACAGTGGAGAGTAG	5	-	918	1266	Active	Active	0	8
ENSDARG00000003287	ENSDART00000012903	6	12	GTCAGCGCACAGTACTTTGTCTTC	6	-	1162	1266	Inactive	Inactive	1	9
ENSDARG00000003307	ENSDART00000002693	6	1	CTCGGCGACTGACCGATGCCTTC	5	+	17	960	Active	Active	9	5
ENSDARG00000003307	ENSDART00000002693	6	1	CAATCCAAAACCGGCAGATTTTGGC	7	+	59	960	Inactive	Active	9	8
ENSDARG00000003307	ENSDART00000002693	6	1	ATCCAAAACCGGCAGATTTTGGC	5	+	61	960	Inactive	Active	6	8
ENSDARG00000003307	ENSDART00000002693	6	1	AAAACCGGCAGATTTTGGCTGAGCA	7	+	65	960	Inactive	Active	4	8
ENSDARG00000003307	ENSDART00000002693	6	2	CCCGCCTAAATGGGTGGAGGGAGTG	7	+	219	960	Active	Active	8	9
ENSDARG00000003307	ENSDART00000002693	6	2	GACTCCCGCCTAAATGGGTGGAG	5	+	215	960	Active	Inactive	8	0
ENSDARG00000003307	ENSDART00000002693	6	2	GACTCCCGCCTAAATGGGTGGAGGG	7	+	215	960	Active	Active	8	9
ENSDARG00000003307	ENSDART00000002693	6	3	TTCGTCAAAAGATGAAGGAGCTGGC	7	+	272	960	Inactive	Active	2	9
ENSDARG00000003307	ENSDART00000002693	6	3	GTATTCGTCAAAAGATGAAGGAGCT	7	+	269	960	Active	Active	7	9
ENSDARG00000003307	ENSDART00000002693	6	6	TTCAACAGAACACGGTGATGGTGGA	7	+	671	960	Inactive	Active	7	9
ENSDARG00000003307	ENSDART00000064712	6	1	CTCGGCGACTGACCGATGCCTTC	5	+	17	972	Active	Active	9	5
ENSDARG00000003307	ENSDART00000064712	6	1	CAATCCAAAACCGGCAGATTTTGGC	7	+	59	972	Inactive	Active	9	8
ENSDARG00000003307	ENSDART00000064712	6	1	ATCCAAAACCGGCAGATTTTGGC	5	+	61	972	Inactive	Active	6	8
ENSDARG00000003307	ENSDART00000064712	6	1	AAAACCGGCAGATTTTGGCTGAGCA	7	+	65	972	Inactive	Active	4	8
ENSDARG00000003307	ENSDART00000064712	6	3	CCCGCCTAAATGGGTGGAGGGAGTG	7	+	231	972	Active	Active	8	9
ENSDARG00000003307	ENSDART00000064712	6	3	GACTCCCGCCTAAATGGGTGGAG	5	+	227	972	Active	Inactive	8	0
ENSDARG00000003307	ENSDART00000064712	6	3	GACTCCCGCCTAAATGGGTGGAGGG	7	+	227	972	Active	Active	8	9
ENSDARG00000003307	ENSDART00000064712	6	4	GTATTCGTCAAAAGATGAAGGAGCT	7	+	281	972	Active	Active	7	9
ENSDARG00000003307	ENSDART00000064712	6	4	TTCGTCAAAAGATGAAGGAGCTGGC	7	+	284	972	Inactive	Active	2	9
ENSDARG00000003307	ENSDART00000064712	6	7	TTCAACAGAACACGGTGATGGTGGA	7	+	683	972	Inactive	Active	7	9
ENSDARG00000003307	ENSDART00000064713	6	1	AAAACCGGCAGATTTTGGCTGAGCA	7	+	65	975	Inactive	Active	4	8
ENSDARG00000003307	ENSDART00000064713	6	1	ATCCAAAACCGGCAGATTTTGGC	5	+	61	975	Inactive	Active	6	8
ENSDARG00000003307	ENSDART00000064713	6	1	CAATCCAAAACCGGCAGATTTTGGC	7	+	59	975	Inactive	Active	9	8
ENSDARG00000003307	ENSDART00000064713	6	1	CTCGGCGACTGACCGATGCCTTC	5	+	17	975	Active	Active	9	5
ENSDARG00000003307	ENSDART00000064713	6	4	GACTCCCGCCTAAATGGGTGGAGGG	7	+	230	975	Active	Active	8	9
ENSDARG00000003307	ENSDART00000064713	6	4	GACTCCCGCCTAAATGGGTGGAG	5	+	230	975	Active	Inactive	8	0
ENSDARG00000003307	ENSDART00000064713	6	4	CCCGCCTAAATGGGTGGAGGGAGTG	7	+	234	975	Active	Active	8	9
ENSDARG00000003307	ENSDART00000064713	6	5	GTATTCGTCAAAAGATGAAGGAGCT	7	+	284	975	Active	Active	7	9
ENSDARG00000003307	ENSDART00000064713	6	5	TTCGTCAAAAGATGAAGGAGCTGGC	7	+	287	975	Inactive	Active	2	9
ENSDARG00000003307	ENSDART00000064713	6	8	TTCAACAGAACACGGTGATGGTGGA	7	+	686	975	Inactive	Active	7	9
ENSDARG00000003326	ENSDART00000017774	6	1	TCCTCAGCAGTGTGTTTGCTGTG	5	+	41	825	Active	Inactive	1	3
ENSDARG00000003326	ENSDART00000017774	6	1	CTCCTCAGCAGTGTGTTTGCTGTG	6	+	40	825	Active	Inactive	9	3
ENSDARG00000003326	ENSDART00000017774	6	2	ACAGCCAGCGTTCTGAGTGAGTT	5	+	277	825	Active	Active	2	8
ENSDARG00000003326	ENSDART00000017774	6	5	CGCTACACAGCAGAGGAGATGTA	5	+	616	825	Active	Active	1	8
ENSDARG00000003474	ENSDART00000017247	6	1	TCCTTCTGCGACTCCTTTTTGGGCT	7	-	176	1176	Active	Inactive	9	3
ENSDARG00000003474	ENSDART00000017247	6	1	TCCTTCTGCGACTCCTTTTTGGGC	6	-	177	1176	Active	Inactive	9	7
ENSDARG00000003474	ENSDART00000017247	6	1	GGCTGCTTAGCAGCCTGCGCGGCG	6	-	156	1176	Active	Active	9	8
ENSDARG00000003474	ENSDART00000017247	6	1	GCAGCCTGCGCGGCGGTCTTTGCG	6	-	147	1176	Active	Active	8	7
ENSDARG00000003474	ENSDART00000017247	6	1	TGCGACTCCTTTTTGGGCTGCTTAG	7	-	170	1176	Active	Active	9	2
ENSDARG00000003474	ENSDART00000017247	6	1	TTCTGCGACTCCTTTTTGGGCTGCT	7	-	173	1176	Active	Active	6	5
ENSDARG00000003474	ENSDART00000017247	6	1	TCCTTCTTCTTCTTTTCTGCCTGC	6	-	105	1176	Active	Inactive	9	4
ENSDARG00000003474	ENSDART00000017247	6	2	GAATTCTCCACCCTCAGCAGGTTTT	7	-	444	1176	Active	Inactive	3	1
ENSDARG00000003474	ENSDART00000017247	6	2	GGCACCTGCTGTTGCTGCTGCTGCT	7	-	320	1176	Active	Active	9	8
ENSDARG00000003474	ENSDART00000017247	6	2	CAAAGCGTCGTTCACGTGGTGGCC	6	-	404	1176	Active	Active	7	8
ENSDARG00000003474	ENSDART00000017247	6	4	CTCCTCTGCTTTCAGGCTGCTGAA	6	-	616	1176	Active	Active	9	7
ENSDARG00000003474	ENSDART00000017247	6	6	TACATCCTCAGCCTTGGACTTGTGC	7	-	918	1176	Active	Active	9	4
ENSDARG00000003474	ENSDART00000017247	6	6	TCCTCAGCCTTGGACTTGTGCAGAA	7	-	914	1176	Active	Inactive	8	3
ENSDARG00000003474	ENSDART00000017247	6	7	AGCAGCATCATCAGCAGAGGCCTGC	7	-	936	1176	Active	Active	9	9
ENSDARG00000003474	ENSDART00000017247	6	7	ACCAGCAGCATCATCAGCAGAGGCC	7	-	939	1176	Active	Active	8	9
ENSDARG00000003474	ENSDART00000017247	6	8	TGCAGCTTAAGCCAGGGCTGGGAA	6	-	1171	1176	Active	Active	9	6
ENSDARG00000003684	ENSDART00000102838	6	1	CACCCCAACCTGTTGTTGTATCT	5	-	401	6018	Active	Inactive	7	6
ENSDARG00000003684	ENSDART00000102838	6	1	GACCCCAGAGATGTTAAGTGTGT	5	-	197	6018	Inactive	Inactive	2	1
ENSDARG00000003684	ENSDART00000102838	6	1	TTCACCAGAACTGGCCGTGGGTAAC	7	-	44	6018	Inactive	Active	3	5
ENSDARG00000003684	ENSDART00000102838	6	1	GTCCTCAAAAATGAGATGTCTTC	5	-	971	6018	Inactive	Inactive	2	2
ENSDARG00000003684	ENSDART00000102838	6	1	TCCACCCCAACCTGTTGTTGTATCT	7	-	401	6018	Active	Inactive	5	6
ENSDARG00000003684	ENSDART00000102838	6	1	TGCTTCTCCATGCTTGTTGACTGC	6	-	691	6018	Active	Active	9	4
ENSDARG00000003684	ENSDART00000102838	6	1	TTCCACCCCAACCTGTTGTTGTA	5	-	404	6018	Active	Inactive	5	4
ENSDARG00000003684	ENSDART00000102838	6	3	ACCAGCAGATGTCCATGTCGTCTTG	7	-	1462	6018	Active	Inactive	1	5
ENSDARG00000003684	ENSDART00000102838	6	3	CACCTCCACAAAGAATGCTGCATTC	7	-	1434	6018	Active	Inactive	9	2
ENSDARG00000003684	ENSDART00000102838	6	3	GACAAAGACCAGGATGTGAGTTT	5	-	1544	6018	Inactive	Inactive	4	9
ENSDARG00000003684	ENSDART00000102838	6	3	ACCTCCACAAAGAATGCTGCATTC	6	-	1434	6018	Inactive	Inactive	0	2
ENSDARG00000003684	ENSDART00000102838	6	3	CACCTCTAACCTCCGTGGAAGTT	5	-	1400	6018	Active	Active	6	6
ENSDARG00000003684	ENSDART00000102838	6	7	GCCTTCAGACTGAATGGTGATGTT	6	-	2650	6018	Active	Active	6	4
ENSDARG00000003684	ENSDART00000102838	6	7	CCCAGCATCTACTAGTTCTGCTGAA	7	-	2697	6018	Active	Inactive	9	2
ENSDARG00000003684	ENSDART00000102838	6	9	GCAGACTTCTGCATCTGCTTTGGA	6	-	3139	6018	Active	Inactive	8	5
ENSDARG00000003684	ENSDART00000102838	6	9	AAAACCAGCAGACTTCTGCATCT	5	-	3147	6018	Inactive	Inactive	6	6
ENSDARG00000003684	ENSDART00000102838	6	9	CTCTACCTCTGACTCAGAAGGGGAT	7	-	3069	6018	Active	Active	9	9
ENSDARG00000003684	ENSDART00000102838	6	9	GCCATCACAAAACCAGCAGACTTC	6	-	3154	6018	Active	Active	4	6
ENSDARG00000003684	ENSDART00000102838	6	9	GCAGACTTCTGCATCTGCTTTGGAG	7	-	3138	6018	Active	Active	8	4
ENSDARG00000003684	ENSDART00000102838	6	11	TTACCACACCATTGGCTGAAGAC	5	-	3690	6018	Inactive	Active	3	8
ENSDARG00000003684	ENSDART00000102838	6	11	GTTACCACACCATTGGCTGAAGAC	6	-	3690	6018	Inactive	Active	6	8
ENSDARG00000003684	ENSDART00000102838	6	12	AGCCACTTCACTGGTGCATTGGCT	6	-	3972	6018	Active	Active	9	8
ENSDARG00000003684	ENSDART00000102838	6	13	CTCACCCTCCATAACTGTAGTATTG	7	-	4188	6018	Active	Inactive	9	3
ENSDARG00000003684	ENSDART00000102838	6	14	TTACGCTCCACATTGAGTTTGAC	5	-	4672	6018	Active	Active	4	7
ENSDARG00000003684	ENSDART00000102838	6	14	AAACAAGACCTGTGCCTCTGCATGT	7	-	4416	6018	Inactive	Inactive	9	7
ENSDARG00000003684	ENSDART00000102838	6	14	CACTGCCTCCATTCTCTTTGTAAAC	7	-	4437	6018	Active	Inactive	9	9
ENSDARG00000003684	ENSDART00000102838	6	14	GACTCCAGACTCACTTCTGTCTCT	6	-	4491	6018	Inactive	Inactive	3	8
ENSDARG00000003684	ENSDART00000102838	6	15	GTATCCTCCATTGTGAGGTTGGA	5	-	4876	6018	Active	Active	2	9
ENSDARG00000003684	ENSDART00000102838	6	15	TTCCACCTCGAAGGACGCTGTCTCT	7	-	4743	6018	Active	Inactive	9	2
ENSDARG00000003684	ENSDART00000102838	6	15	CACACCCTCCACATCAGTGTGAGAA	7	-	4770	6018	Active	Active	9	5
ENSDARG00000003684	ENSDART00000102838	6	15	ACACCCTCCACATCAGTGTGAGAA	6	-	4770	6018	Active	Active	6	5
ENSDARG00000003684	ENSDART00000102838	6	19	ACCTTCAACCTCAAGGCAGGCAAC	6	-	5470	6018	Active	Active	8	9
ENSDARG00000003684	ENSDART00000102838	6	20	AACATCACAATTTGGGGATGATAC	6	-	5569	6018	Inactive	Inactive	6	0
ENSDARG00000003684	ENSDART00000102838	6	20	GCCACCTGCTGGATGACGAGTTT	5	-	5665	6018	Active	Active	9	6
ENSDARG00000003684	ENSDART00000102838	6	21	ACCTCACACAGGAAGAAGGCTGT	5	-	5815	6018	Active	Active	7	9
ENSDARG00000003684	ENSDART00000102838	6	21	CACCTCACACAGGAAGAAGGCTGT	6	-	5815	6018	Active	Active	2	9
ENSDARG00000003684	ENSDART00000102838	6	21	TTCAAAGTCCAGACAGGAGGCTTG	6	-	5853	6018	Active	Active	6	6
ENSDARG00000003697	ENSDART00000032982	6	1	ACAGGCACCGCAGTCATCTGACGGC	7	-	158	1830	Active	Active	1	7
ENSDARG00000003697	ENSDART00000032982	6	1	TACGTCCACGAAATGATTGAAAC	5	-	102	1830	Active	Active	8	7
ENSDARG00000003697	ENSDART00000103389	6	1	ACAGGCACCGCAGTCATCTGACGGC	7	-	158	1614	Active	Active	1	7
ENSDARG00000003697	ENSDART00000103389	6	1	TACGTCCACGAAATGATTGAAAC	5	-	102	1614	Active	Active	8	7
ENSDARG00000003732	ENSDART00000056457	6	2	TCCAGCAGAGCCAGAGGCAGCAGGT	7	+	80	1236	Active	Active	3	9
ENSDARG00000003732	ENSDART00000056457	6	2	AGAGCCAGAGGCAGCAGGTGAAGCA	7	+	86	1236	Inactive	Active	6	9
ENSDARG00000003732	ENSDART00000056457	6	2	ACATCCAGCAGAGCCAGAGGCAGCA	7	+	77	1236	Active	Active	1	9
ENSDARG00000003732	ENSDART00000056457	6	5	TACTCCATCTCCGGGCATGATGC	5	+	480	1236	Active	Active	8	6
ENSDARG00000003732	ENSDART00000056457	6	8	GAAAACAGACAGAAGAGACTAGAAC	7	+	796	1236	Inactive	Active	9	9
ENSDARG00000003732	ENSDART00000056457	6	9	CAAGGCCTCCACCAAGCTGGAGGA	6	+	1101	1236	Active	Active	9	9
ENSDARG00000003732	ENSDART00000056457	6	9	CAATCAAACAAGAGCCTGGGATGGG	7	+	935	1236	Inactive	Active	6	8
ENSDARG00000003732	ENSDART00000056457	6	9	GGCAGCAGCGACCCGCTGTTGTC	5	+	1156	1236	Active	Inactive	9	0
ENSDARG00000003732	ENSDART00000056457	6	9	ACAGTCCCACGGAGGACGGCGAG	5	+	1055	1236	Inactive	Active	2	9
ENSDARG00000003754	ENSDART00000041942	6	1	TTACCCAGAATATGAAGTTGAAGAC	7	-	58	633	Inactive	Active	8	6
ENSDARG00000003754	ENSDART00000041942	6	2	CAACTCACCAATGAAGAAGTTTTC	6	-	166	633	Active	Active	2	1
ENSDARG00000003754	ENSDART00000041942	6	2	AACTCACCAATGAAGAAGTTTTC	5	-	166	633	Inactive	Active	6	1
ENSDARG00000003754	ENSDART00000041942	6	5	CACCACAGAGTGAAACGCGGAGGTG	7	-	417	633	Inactive	Active	4	9
ENSDARG00000003754	ENSDART00000103377	6	3	CACCACAGAGTGAAACGCGGAGGTG	7	-	255	510	Inactive	Active	4	9
ENSDARG00000003754	ENSDART00000103379	6	1	TTACCCAGAATATGAAGTTGAAGAC	7	-	58	636	Inactive	Active	8	6
ENSDARG00000003754	ENSDART00000103379	6	3	AACTCACCAATGAAGAAGTTTTC	5	-	169	636	Inactive	Active	6	1
ENSDARG00000003754	ENSDART00000103379	6	3	CAACTCACCAATGAAGAAGTTTTC	6	-	169	636	Active	Active	2	1
ENSDARG00000003754	ENSDART00000103379	6	6	CACCACAGAGTGAAACGCGGAGGTG	7	-	420	636	Inactive	Active	4	9
ENSDARG00000003818	ENSDART00000022179	6	8	CTCTCAGCCTATATGATGCAGTT	5	+	407	990	Active	Active	8	8
ENSDARG00000003818	ENSDART00000022179	6	9	GTCTCAAACACTGGAGGAGCTGAA	6	+	570	990	Active	Active	1	8
ENSDARG00000003818	ENSDART00000022179	6	9	CTCGGCATCTTCGTGGAGCAGAG	5	+	652	990	Active	Active	9	9
ENSDARG00000003818	ENSDART00000022179	6	11	ATCATCAACAGACTGGTGGAGGC	5	+	865	990	Active	Active	3	8
ENSDARG00000003818	ENSDART00000022179	6	11	ATCAACAGACTGGTGGAGGCCGAG	6	+	868	990	Inactive	Active	8	9
ENSDARG00000003818	ENSDART00000022179	6	11	CGCTCCAGCATCGCTCGCAGTATTT	7	+	797	990	Active	Inactive	9	6
ENSDARG00000003818	ENSDART00000022179	6	11	ATCATCAACAGACTGGTGGAGGCC	6	+	865	990	Active	Active	3	9
ENSDARG00000003818	ENSDART00000022179	6	12	GTTCTCACCAGTGGAGATGACGGT	6	+	970	990	Active	Active	6	9
ENSDARG00000003818	ENSDART00000022179	6	12	TTCTCACCAGTGGAGATGACGGT	5	+	971	990	Inactive	Active	2	9
ENSDARG00000003818	ENSDART00000103227	6	8	CTCTCAGCCTATATGATGCAGTT	5	+	407	990	Active	Active	8	8
ENSDARG00000003818	ENSDART00000103227	6	9	GTCTCAAACACTGGAGGAGCTGAA	6	+	570	990	Active	Active	1	8
ENSDARG00000003818	ENSDART00000103227	6	9	CTCGGCATCTTCGTGGAGCAGAG	5	+	652	990	Active	Active	9	9
ENSDARG00000003818	ENSDART00000103227	6	13	CGCTCCAGCATCGCTCGCAGTATTT	7	+	797	990	Active	Inactive	9	6
ENSDARG00000003818	ENSDART00000103227	6	13	ATCATCAACAGACTGGTGGAGGCC	6	+	865	990	Active	Active	3	9
ENSDARG00000003818	ENSDART00000103227	6	13	ATCATCAACAGACTGGTGGAGGC	5	+	865	990	Active	Active	3	8
ENSDARG00000003818	ENSDART00000103227	6	13	ATCAACAGACTGGTGGAGGCCGAG	6	+	868	990	Inactive	Active	8	9
ENSDARG00000003818	ENSDART00000103227	6	14	GTTCTCACCAGTGGAGATGACGGT	6	+	970	990	Active	Active	6	9
ENSDARG00000003818	ENSDART00000103227	6	14	TTCTCACCAGTGGAGATGACGGT	5	+	971	990	Inactive	Active	2	9
ENSDARG00000003900	ENSDART00000016263	6	1	GTTGGCATCGGTACATTCTGACGGG	7	-	725	1266	Active	Active	9	8
ENSDARG00000003900	ENSDART00000016263	6	1	GCAAACTGCGGGTGGTGGTGATGAT	7	-	805	1266	Active	Active	3	5
ENSDARG00000003900	ENSDART00000016263	6	1	GACCTCCTCCACGCTGGGAAGGG	5	-	86	1266	Active	Active	9	9
ENSDARG00000003900	ENSDART00000016263	6	1	CTCCTCCACGCTGGGAAGGGTTG	5	-	83	1266	Active	Active	9	9
ENSDARG00000003900	ENSDART00000016263	6	1	ACCTCCTCCACGCTGGGAAGGGTTG	7	-	83	1266	Active	Active	9	9
ENSDARG00000003904	ENSDART00000011876	6	1	TTCAACTTCAAACTGTTGGTGCC	5	+	22	1611	Active	Active	9	8
ENSDARG00000003904	ENSDART00000011876	6	4	TACTCCAAACTGCTCGATGAAGCT	6	+	286	1611	Inactive	Active	7	9
ENSDARG00000003904	ENSDART00000011876	6	10	AGACACAGCACATCTGCAGTGTGC	6	+	839	1611	Inactive	Active	2	5
ENSDARG00000003904	ENSDART00000011876	6	10	AACTCCAAAAGAAAGAGAATGATTT	7	+	788	1611	Inactive	Active	8	3
ENSDARG00000003904	ENSDART00000011876	6	11	TACAGCAGCTCAAATGGGAGCTGGA	7	+	947	1611	Active	Active	6	9
ENSDARG00000003961	ENSDART00000022949	6	1	GTTGCCTTCAGGGCCTCTTTGGCG	6	-	111	1593	Active	Active	9	1
ENSDARG00000003961	ENSDART00000022949	6	1	TTCACCTGCGATCCTGTTGCCTTC	6	-	126	1593	Active	Inactive	9	5
ENSDARG00000003961	ENSDART00000022949	6	2	TTCCCCATCTTGTCCAGCAGTAGTA	7	-	292	1593	Active	Active	9	6
ENSDARG00000003961	ENSDART00000022949	6	3	GTCCACTTCTATCAATGTGTATTT	6	-	454	1593	Active	Inactive	9	9
ENSDARG00000003961	ENSDART00000022949	6	5	CTCCAAAGCCTCAAAGCCTTTGGC	6	-	691	1593	Active	Active	4	6
ENSDARG00000003961	ENSDART00000022949	6	5	AGCATCTCCTTCTTGCTCTGAAGAA	7	-	839	1593	Active	Active	9	0
ENSDARG00000003961	ENSDART00000022949	6	5	TCCAAAGCCTCAAAGCCTTTGGC	5	-	691	1593	Active	Active	4	6
ENSDARG00000003961	ENSDART00000022949	6	8	TCCACCAGAATGAGGCATGATGC	5	-	1205	1593	Active	Active	2	6
ENSDARG00000003991	ENSDART00000003898	6	1	AGAGACTCCTTGCAGTAGTGGCA	5	-	28	837	Active	Active	2	8
ENSDARG00000003991	ENSDART00000003898	6	1	CTCCTCGCAGGTATTGGAGTAGAG	6	-	112	837	Active	Active	6	8
ENSDARG00000003991	ENSDART00000003898	6	3	TCCATCTTCCTGGAGCCTGAGAG	5	-	334	837	Active	Active	9	8
ENSDARG00000003991	ENSDART00000003898	6	4	AAAGTCATCACGAGAGGTGAAGCG	6	-	604	837	Active	Active	4	9
ENSDARG00000003991	ENSDART00000003898	6	4	GCATACAGATTGCAGAAGCAGTT	5	-	640	837	Inactive	Active	8	9
ENSDARG00000003991	ENSDART00000003898	6	5	CTCTTCAAAAGAGATGTATTTGCT	6	-	709	837	Active	Active	0	5
ENSDARG00000004105	ENSDART00000003701	6	1	TTCCCAGCAGCTCTTGCAGTTTGC	6	+	3	552	Inactive	Active	3	3
ENSDARG00000004105	ENSDART00000003701	6	3	TACACCACCAAGAGTGATGTGTAA	6	+	235	552	Active	Inactive	3	1
ENSDARG00000004105	ENSDART00000003701	6	3	GTCTACACCACCAAGAGTGATGT	5	+	232	552	Active	Active	0	7
ENSDARG00000004105	ENSDART00000003701	6	3	CTACACCACCAAGAGTGATGTGTAA	7	+	234	552	Inactive	Inactive	2	1
ENSDARG00000004105	ENSDART00000003701	6	5	AGCAGCCCAGAAACTGTGATGAT	5	+	365	552	Active	Inactive	5	4
ENSDARG00000004105	ENSDART00000102382	6	1	ACAGACAAAAGAAGTGGTGGCTAC	6	+	210	3192	Inactive	Inactive	9	2
ENSDARG00000004105	ENSDART00000102382	6	1	ATCAAAAAAGACAACAGCATTGTTC	7	+	148	3192	Inactive	Inactive	9	5
ENSDARG00000004105	ENSDART00000102382	6	1	GGCCACAGACAAAAGAAGTGGTG	5	+	206	3192	Active	Active	0	9
ENSDARG00000004105	ENSDART00000102382	6	1	CACCTCTCCTGCATTTCTGGAGAG	6	+	97	3192	Active	Active	9	2
ENSDARG00000004105	ENSDART00000102382	6	6	GGCAAATGCAATCGATTTAGTGGCT	7	+	934	3192	Active	Inactive	8	0
ENSDARG00000004105	ENSDART00000102382	6	7	GAAAGCACCGTTCTGAAGGTGAA	5	+	1132	3192	Inactive	Active	5	9
ENSDARG00000004105	ENSDART00000102382	6	8	GTCTCCAGAGCACAATGGTTTGTG	6	+	1209	3192	Inactive	Inactive	2	6
ENSDARG00000004105	ENSDART00000102382	6	9	CGCTGCTCCCAAACTGCTGTTGAG	6	+	1311	3192	Active	Active	9	5
ENSDARG00000004105	ENSDART00000102382	6	11	TACCAAGCAGTCGTCCGGCTAGTAA	7	+	1801	3192	Inactive	Inactive	8	0
ENSDARG00000004105	ENSDART00000102382	6	13	ATCAACTTCTTTTTGCTGTGGTT	5	+	2231	3192	Active	Inactive	8	1
ENSDARG00000004105	ENSDART00000102382	6	14	TACCTATCCCATCCTGGAATGGGAG	7	+	2442	3192	Active	Active	8	9
ENSDARG00000004105	ENSDART00000102382	6	16	TTCCCAGCAGCTCTTGCAGTTTGC	6	+	2811	3192	Inactive	Active	3	3
ENSDARG00000004105	ENSDART00000102382	6	16	TGCACCTTACGGAAATCTTTTGGA	6	+	2712	3192	Active	Inactive	9	6
ENSDARG00000004105	ENSDART00000102382	6	18	CTACACCACCAAGAGTGATGTGTAA	7	+	3042	3192	Inactive	Inactive	2	1
ENSDARG00000004105	ENSDART00000102382	6	18	TACACCACCAAGAGTGATGTGTAA	6	+	3043	3192	Active	Inactive	3	1
ENSDARG00000004105	ENSDART00000102382	6	18	GTCTACACCACCAAGAGTGATGT	5	+	3040	3192	Active	Active	0	7
ENSDARG00000004105	ENSDART00000102382	6	20	AGCAGCCCAGAAACTGTGATGAT	5	+	3173	3192	Active	Inactive	5	4
ENSDARG00000004150	ENSDART00000007281	6	1	CACTCCATCATAACTGTATTGGTC	6	-	295	1899	Active	Active	9	1
ENSDARG00000004150	ENSDART00000007281	6	3	GTACCCTAATTGATCTGTGTTTTT	6	-	832	1899	Inactive	Inactive	7	9
ENSDARG00000004150	ENSDART00000007281	6	4	GCAAACATCTCCGGGCTGCATGC	5	-	1058	1899	Active	Active	3	4
ENSDARG00000004150	ENSDART00000007281	6	4	GACCACTACCACAAGAAGCTGAC	5	-	1592	1899	Active	Active	4	9
ENSDARG00000004150	ENSDART00000007281	6	4	GAATTCATCCAGGAGGTATTGGTA	6	-	1108	1899	Active	Active	5	0
ENSDARG00000004150	ENSDART00000007281	6	4	CTACAATCCGCACATGTGAATTC	5	-	1126	1899	Inactive	Inactive	1	8
ENSDARG00000004150	ENSDART00000007281	6	4	CACAACGGCTGAAGGTTTGCTGAT	6	-	1396	1899	Active	Inactive	6	7
ENSDARG00000004150	ENSDART00000075818	6	1	TTACTCACCATCAAACTTTGTCTTC	7	-	795	1869	Inactive	Inactive	0	9
ENSDARG00000004150	ENSDART00000075818	6	1	TACTCACCATCAAACTTTGTCTTC	6	-	795	1869	Inactive	Inactive	4	9
ENSDARG00000004150	ENSDART00000075818	6	1	CACTCCATCATAACTGTATTGGTC	6	-	259	1869	Active	Active	9	1
ENSDARG00000004150	ENSDART00000075818	6	4	CTACAATCCGCACATGTGAATTC	5	-	1096	1869	Inactive	Inactive	1	8
ENSDARG00000004150	ENSDART00000075818	6	4	CACAACGGCTGAAGGTTTGCTGAT	6	-	1366	1869	Active	Inactive	6	7
ENSDARG00000004150	ENSDART00000075818	6	4	GCAAACATCTCCGGGCTGCATGC	5	-	1028	1869	Active	Active	3	4
ENSDARG00000004150	ENSDART00000075818	6	4	GACCACTACCACAAGAAGCTGAC	5	-	1562	1869	Active	Active	4	9
ENSDARG00000004150	ENSDART00000075818	6	4	GAATTCATCCAGGAGGTATTGGTA	6	-	1078	1869	Active	Active	5	0
ENSDARG00000004150	ENSDART00000075819	6	1	CACTCCATCATAACTGTATTGGTC	6	-	301	1890	Active	Active	9	1
ENSDARG00000004150	ENSDART00000075819	6	3	GTACCCTAATTGATCTGTGTTTTT	6	-	817	1890	Inactive	Inactive	7	9
ENSDARG00000004150	ENSDART00000075819	6	5	GCAAACATCTCCGGGCTGCATGC	5	-	1052	1890	Active	Active	3	4
ENSDARG00000004150	ENSDART00000075819	6	5	GACCACTACCACAAGAAGCTGAC	5	-	1586	1890	Active	Active	4	9
ENSDARG00000004150	ENSDART00000075819	6	5	GAATTCATCCAGGAGGTATTGGTA	6	-	1102	1890	Active	Active	5	0
ENSDARG00000004150	ENSDART00000075819	6	5	CTACAATCCGCACATGTGAATTC	5	-	1120	1890	Inactive	Inactive	1	8
ENSDARG00000004150	ENSDART00000075819	6	5	CACAACGGCTGAAGGTTTGCTGAT	6	-	1390	1890	Active	Inactive	6	7
ENSDARG00000004150	ENSDART00000085472	6	1	AGCAGCAGCAGAGTGAGGTGAAGCG	7	-	14	2619	Active	Active	8	9
ENSDARG00000004150	ENSDART00000085472	6	2	TTACTCACCATCAAACTTTGTCTTC	7	-	1299	2619	Inactive	Inactive	0	9
ENSDARG00000004150	ENSDART00000085472	6	2	CACTCCATCATAACTGTATTGGTC	6	-	763	2619	Active	Active	9	1
ENSDARG00000004150	ENSDART00000085472	6	2	TACTCACCATCAAACTTTGTCTTC	6	-	1299	2619	Inactive	Inactive	4	9
ENSDARG00000004150	ENSDART00000085472	6	3	GTATGCATCAAAGTGAATGATGT	5	-	1343	2619	Active	Active	5	8
ENSDARG00000004150	ENSDART00000085472	6	3	CTACAATCCGCACATGTGAATTC	5	-	1615	2619	Inactive	Inactive	1	8
ENSDARG00000004150	ENSDART00000085472	6	3	GCAAACATCTCCGGGCTGCATGC	5	-	1547	2619	Active	Active	3	4
ENSDARG00000004150	ENSDART00000085472	6	3	GACCACTACCACAAGAAGCTGAC	5	-	2081	2619	Active	Active	4	9
ENSDARG00000004150	ENSDART00000085472	6	3	GAATTCATCCAGGAGGTATTGGTA	6	-	1597	2619	Active	Active	5	0
ENSDARG00000004150	ENSDART00000085472	6	3	CACAACGGCTGAAGGTTTGCTGAT	6	-	1885	2619	Active	Inactive	6	7
ENSDARG00000004150	ENSDART00000085472	6	4	AGATGCACATGGTTGTGGTCTGT	5	-	2382	2619	Inactive	Inactive	7	2
ENSDARG00000004150	ENSDART00000085472	6	5	GTAGGCACAATGTTGGAGGCCGAG	6	-	2559	2619	Inactive	Active	8	9
ENSDARG00000004150	ENSDART00000103699	6	1	CACTCCATCATAACTGTATTGGTC	6	-	295	1845	Active	Active	9	1
ENSDARG00000004150	ENSDART00000103699	6	2	TACTCACCATCAAACTTTGTCTTC	6	-	678	1845	Inactive	Inactive	4	9
ENSDARG00000004150	ENSDART00000103699	6	2	TTACTCACCATCAAACTTTGTCTTC	7	-	678	1845	Inactive	Inactive	0	9
ENSDARG00000004150	ENSDART00000103699	6	8	GTATGCATCAAAGTGAATGATGT	5	-	842	1845	Active	Active	5	8
ENSDARG00000004150	ENSDART00000103699	6	8	GCAAACATCTCCGGGCTGCATGC	5	-	1046	1845	Active	Active	3	4
ENSDARG00000004150	ENSDART00000103699	6	8	GACCACTACCACAAGAAGCTGAC	5	-	1580	1845	Active	Active	4	9
ENSDARG00000004150	ENSDART00000103699	6	8	GAATTCATCCAGGAGGTATTGGTA	6	-	1096	1845	Active	Active	5	0
ENSDARG00000004150	ENSDART00000103699	6	8	CTACAATCCGCACATGTGAATTC	5	-	1114	1845	Inactive	Inactive	1	8
ENSDARG00000004150	ENSDART00000103699	6	8	CACAACGGCTGAAGGTTTGCTGAT	6	-	1384	1845	Active	Inactive	6	7
ENSDARG00000004243	ENSDART00000028086	6	1	GTCCCCAAAGAGTCTGTCTGAAAC	6	-	209	1614	Inactive	Active	5	1
ENSDARG00000004243	ENSDART00000028086	6	1	CTACTCACCACGCTGAAGTCTTC	5	-	583	1614	Active	Active	4	4
ENSDARG00000004243	ENSDART00000028086	6	1	AGCCAAACCGTGAAGTGAAGAGGAG	7	-	156	1614	Active	Active	3	9
ENSDARG00000004243	ENSDART00000028086	6	1	ACAAACAAATTCGATGGGCATGT	5	-	8	1614	Inactive	Inactive	9	5
ENSDARG00000004243	ENSDART00000028086	6	1	TTCCTCCTCCTTCTGTCGAGGCC	5	-	66	1614	Active	Active	9	9
ENSDARG00000004243	ENSDART00000028086	6	3	TCCAAAGCCCAGCTGGTGGATGTA	6	-	802	1614	Active	Active	4	7
ENSDARG00000004243	ENSDART00000028086	6	3	GACTCCAAAGCCCAGCTGGTGGA	5	-	806	1614	Inactive	Active	6	8
ENSDARG00000004243	ENSDART00000028086	6	3	CTCCAAAGCCCAGCTGGTGGATGTA	7	-	802	1614	Active	Active	4	7
ENSDARG00000004243	ENSDART00000028086	6	3	CTCCAAAGCCCAGCTGGTGGATGT	6	-	803	1614	Active	Inactive	4	0
ENSDARG00000004243	ENSDART00000028086	6	3	TCCAAAGCCCAGCTGGTGGATGT	5	-	803	1614	Active	Inactive	4	0
ENSDARG00000004243	ENSDART00000028086	6	4	GTTTCCCCACGGCTGTGGCAGGT	5	-	878	1614	Inactive	Active	2	9
ENSDARG00000004243	ENSDART00000028086	6	4	GCAGTCTGCAGGCGCTGACGCTGTA	7	-	943	1614	Active	Active	9	9
ENSDARG00000004243	ENSDART00000028086	6	7	TACCTAACAAACCAGCGATGTCGTA	7	-	1303	1614	Inactive	Active	5	7
ENSDARG00000004243	ENSDART00000104716	6	1	TTCCTCCTCCTTCTGTCGAGGCC	5	-	66	1674	Active	Active	9	9
ENSDARG00000004243	ENSDART00000104716	6	1	CTACTCACCACGCTGAAGTCTTC	5	-	583	1674	Active	Active	4	4
ENSDARG00000004243	ENSDART00000104716	6	1	AGCCAAACCGTGAAGTGAAGAGGAG	7	-	156	1674	Active	Active	3	9
ENSDARG00000004243	ENSDART00000104716	6	1	ACAAACAAATTCGATGGGCATGT	5	-	8	1674	Inactive	Inactive	9	5
ENSDARG00000004243	ENSDART00000104716	6	1	GTCCCCAAAGAGTCTGTCTGAAAC	6	-	209	1674	Inactive	Active	5	1
ENSDARG00000004243	ENSDART00000104716	6	3	TCCAAAGCCCAGCTGGTGGATGTA	6	-	802	1674	Active	Active	4	7
ENSDARG00000004243	ENSDART00000104716	6	3	TCCAAAGCCCAGCTGGTGGATGT	5	-	803	1674	Active	Inactive	4	0
ENSDARG00000004243	ENSDART00000104716	6	3	CTCCAAAGCCCAGCTGGTGGATGT	6	-	803	1674	Active	Inactive	4	0
ENSDARG00000004243	ENSDART00000104716	6	3	CTCCAAAGCCCAGCTGGTGGATGTA	7	-	802	1674	Active	Active	4	7
ENSDARG00000004243	ENSDART00000104716	6	3	GACTCCAAAGCCCAGCTGGTGGA	5	-	806	1674	Inactive	Active	6	8
ENSDARG00000004243	ENSDART00000104716	6	4	GCAGTCTGCAGGCGCTGACGCTGTA	7	-	943	1674	Active	Active	9	9
ENSDARG00000004243	ENSDART00000104716	6	4	GTTTCCCCACGGCTGTGGCAGGT	5	-	878	1674	Inactive	Active	2	9
ENSDARG00000004243	ENSDART00000104716	6	7	TACCTAACAAACCAGCGATGTCGTA	7	-	1303	1674	Inactive	Active	5	7
ENSDARG00000004629	ENSDART00000022620	6	3	GACAACTTCTGGCAGAAGCAGAA	5	+	316	6624	Active	Active	8	9
ENSDARG00000004629	ENSDART00000022620	6	4	TTCTACAGAAGATCAGGGATGGGGG	7	+	677	6624	Inactive	Active	7	9
ENSDARG00000004629	ENSDART00000022620	6	4	GAAGGCACCCGTGGACGAGTTGGAC	7	+	636	6624	Inactive	Active	3	8
ENSDARG00000004629	ENSDART00000022620	6	4	AGCTTCGACTGTATGAGCAGGATGC	7	+	842	6624	Active	Active	9	8
ENSDARG00000004629	ENSDART00000022620	6	6	CGCATCGTCTCGGTGGCGACGCG	5	+	1018	6624	Active	Active	9	9
ENSDARG00000004629	ENSDART00000022620	6	8	GGCCTCCGCCACCGGCTGACTCT	5	+	1361	6624	Active	Active	9	6
ENSDARG00000004629	ENSDART00000022620	6	8	AGAGACTTCAACTGTGTGTGTTT	5	+	1511	6624	Active	Inactive	8	9
ENSDARG00000004629	ENSDART00000022620	6	8	TCCGCCACCGGCTGACTCTGGCTCT	7	+	1365	6624	Active	Inactive	9	6
ENSDARG00000004629	ENSDART00000022620	6	9	TACAAAAACGACATGATGACTTC	5	+	1637	6624	Inactive	Active	6	6
ENSDARG00000004629	ENSDART00000022620	6	9	CTCAGCAAACACACAGGAGTTGGGA	7	+	1588	6624	Inactive	Active	2	9
ENSDARG00000004629	ENSDART00000022620	6	9	CTCAGCAAACACACAGGAGTTGGG	6	+	1588	6624	Inactive	Active	2	9
ENSDARG00000004629	ENSDART00000022620	6	9	GCAAACACACAGGAGTTGGGAAGTC	7	+	1592	6624	Inactive	Active	9	2
ENSDARG00000004629	ENSDART00000022620	6	9	AAACACACAGGAGTTGGGAAGTC	5	+	1594	6624	Inactive	Active	9	2
ENSDARG00000004629	ENSDART00000022620	6	10	GAACACTTATACTAATGCGGATAA	6	+	1674	6624	Inactive	Inactive	6	8
ENSDARG00000004629	ENSDART00000022620	6	10	TTATACTAATGCGGATAAGCTGTT	6	+	1680	6624	Inactive	Active	9	6
ENSDARG00000004629	ENSDART00000022620	6	11	AGCTCATTCAACATCTGCGGTGAG	6	+	2021	6624	Active	Active	9	1
ENSDARG00000004629	ENSDART00000022620	6	12	TTCTTCAGCAGTTGGATGAGGCT	5	+	2102	6624	Active	Active	8	9
ENSDARG00000004629	ENSDART00000022620	6	12	GGCTCAGGCTCATATGGAGGAGCT	6	+	2121	6624	Active	Active	9	9
ENSDARG00000004629	ENSDART00000022620	6	14	ACATACGCACAAACGTCTGGAGCA	6	+	2514	6624	Inactive	Active	9	4
ENSDARG00000004629	ENSDART00000022620	6	14	TACGACACCTGCAGGCCGAGGTC	5	+	2549	6624	Inactive	Active	0	9
ENSDARG00000004629	ENSDART00000022620	6	16	TCCAGCAGAGGGCCGAGCTGCTGTT	7	+	2723	6624	Active	Active	3	4
ENSDARG00000004629	ENSDART00000022620	6	17	ATCAACAAACACCTGGAGCAGAA	5	+	3001	6624	Inactive	Active	9	9
ENSDARG00000004629	ENSDART00000022620	6	20	ATCCACACACACATCATCTGGTGAA	7	+	3309	6624	Inactive	Inactive	8	3
ENSDARG00000004629	ENSDART00000022620	6	21	TTCAGCAAACGCAGGAGAAGGTGAA	7	+	3389	6624	Inactive	Active	6	9
ENSDARG00000004629	ENSDART00000022620	6	21	GCAAACGCAGGAGAAGGTGAAGCT	6	+	3393	6624	Inactive	Active	8	9
ENSDARG00000004629	ENSDART00000022620	6	21	AGCAAACGCAGGAGAAGGTGAAGCT	7	+	3392	6624	Active	Active	6	9
ENSDARG00000004629	ENSDART00000022620	6	22	TCCGCCAGAAAAAAAGAGTGAGTC	6	+	3685	6624	Active	Active	5	9
ENSDARG00000004629	ENSDART00000022620	6	22	GACCCACACTGACCCAGAGGTCAAC	7	+	3618	6624	Active	Active	5	8
ENSDARG00000004629	ENSDART00000022620	6	25	AGCAGCTTCCAGAAGATGTGGGC	5	+	3905	6624	Active	Active	9	9
ENSDARG00000004629	ENSDART00000022620	6	27	ATCACCAAATACCAGCTTTTGCT	5	+	4102	6624	Inactive	Active	7	3
ENSDARG00000004629	ENSDART00000022620	6	28	CACGTCAGCATGCTGGAGGGTGAG	6	+	4222	6624	Active	Active	9	9
ENSDARG00000004629	ENSDART00000022620	6	29	CTCGTCTTCAGTAAGGAGATGAA	5	+	4363	6624	Active	Active	9	9
ENSDARG00000004629	ENSDART00000022620	6	31	CGCAGCATCAGCAAGAGGTATTT	5	+	4660	6624	Active	Inactive	9	1
ENSDARG00000004629	ENSDART00000022620	6	33	CCCAGCAGCACCCTGTCGGTGTC	5	+	4957	6624	Active	Active	9	4
ENSDARG00000004629	ENSDART00000022620	6	33	AAATTCGCCCCCTCAGGAGGGTCT	6	+	4929	6624	Inactive	Active	3	7
ENSDARG00000004629	ENSDART00000022620	6	33	CGCCCCCTCAGGAGGGTCTGGTTC	6	+	4934	6624	Active	Inactive	9	6
ENSDARG00000004629	ENSDART00000022620	6	33	TTCCCAGCAGCACCCTGTCGGTGTC	7	+	4955	6624	Inactive	Active	3	4
ENSDARG00000004629	ENSDART00000022620	6	34	GGCTCACCAGTCCTGTGCGACGTC	6	+	5168	6624	Active	Active	5	1
ENSDARG00000004629	ENSDART00000022620	6	34	CTCAGCCACGGCAAGGGTGACAAC	6	+	5191	6624	Active	Active	9	7
ENSDARG00000004629	ENSDART00000022620	6	37	ACAAACAGCGGAGGAGAAGAAGAG	6	+	5398	6624	Inactive	Active	5	9
ENSDARG00000004629	ENSDART00000022620	6	37	TTCCGCAGAGGGGAAGGCGAGGAA	6	+	5375	6624	Inactive	Active	0	8
ENSDARG00000004629	ENSDART00000022620	6	38	GAACAAGGCCTTGAGAGGGCGAA	5	+	5580	6624	Inactive	Active	7	9
ENSDARG00000004629	ENSDART00000022620	6	38	AGACCCAGAAACAGAGCAGAAGAA	6	+	5559	6624	Inactive	Active	6	9
ENSDARG00000004629	ENSDART00000022620	6	40	AACAAAGCCGATATTTAGCAGGA	5	+	5640	6624	Inactive	Active	5	6
ENSDARG00000004629	ENSDART00000022620	6	48	GTTGACATCAAGAAAGAGTGGGTG	6	+	6550	6624	Active	Active	6	9
ENSDARG00000004629	ENSDART00000022620	6	48	GAAAGCGACCCGTATAAGTTTGT	5	+	6478	6624	Inactive	Inactive	4	4
ENSDARG00000004629	ENSDART00000037341	6	2	CTCAGCCACGGCAAGGGTGACAAC	6	+	253	1848	Active	Active	9	7
ENSDARG00000004629	ENSDART00000037341	6	2	GGCTCACCAGTCCTGTGCGACGTC	6	+	230	1848	Active	Active	5	1
ENSDARG00000004629	ENSDART00000037341	6	3	TTCCGCAGAGGGGAAGGCGAGGAA	6	+	362	1848	Inactive	Active	0	8
ENSDARG00000004629	ENSDART00000037341	6	3	ACAAACAGCGGAGGAGAAGAAGAG	6	+	385	1848	Inactive	Active	5	9
ENSDARG00000004629	ENSDART00000037341	6	4	AGACCCAGAAACAGAGCAGAAGAA	6	+	546	1848	Inactive	Active	6	9
ENSDARG00000004629	ENSDART00000037341	6	4	GAACAAGGCCTTGAGAGGGCGAA	5	+	567	1848	Inactive	Active	7	9
ENSDARG00000004629	ENSDART00000037341	6	13	GAAAGCGACCCGTATAAGTTTGT	5	+	1357	1848	Inactive	Inactive	4	4
ENSDARG00000004629	ENSDART00000037341	6	13	GTTGACATCAAGAAAGAGTGGGTG	6	+	1429	1848	Active	Active	6	9
ENSDARG00000004629	ENSDART00000037341	6	14	CGCCCAAAAGAACAATAAGCATGC	6	+	1611	1848	Active	Active	3	6
ENSDARG00000004629	ENSDART00000037341	6	15	ACCTGCTGCAGAGGGCTGGGTGC	5	+	1809	1848	Active	Active	9	5
ENSDARG00000004629	ENSDART00000037341	6	15	ATCACCTGCTGCAGAGGGCTGGGTG	7	+	1806	1848	Active	Active	8	7
ENSDARG00000004629	ENSDART00000037341	6	15	CTACAATGCAGTGAAGGAAGACGAG	7	+	1695	1848	Active	Active	0	9
ENSDARG00000004629	ENSDART00000037341	6	15	TGCTGCAGAGGGCTGGGTGCCGGG	6	+	1812	1848	Active	Active	5	9
ENSDARG00000004696	ENSDART00000007783	6	1	AACTGCAGACTGTCGTATTGTTT	5	-	226	1728	Inactive	Inactive	5	8
ENSDARG00000004696	ENSDART00000007783	6	1	GAAGGCTGCAGTGGATGCGGTGCT	6	-	100	1728	Active	Active	5	2
ENSDARG00000004696	ENSDART00000007783	6	2	GCACTCTGCTGTTTGTGTTTGCA	5	-	353	1728	Active	Active	9	5
ENSDARG00000004696	ENSDART00000007783	6	2	CTAGGCAACAGGTCTGTTTTGTT	5	-	421	1728	Active	Inactive	0	9
ENSDARG00000004696	ENSDART00000007783	6	3	TGCTGCCACAGCAATAATAGGGC	5	-	521	1728	Active	Active	9	9
ENSDARG00000004696	ENSDART00000007783	6	5	CTCAAAGCCTTCCAGAAGCTTTC	5	-	1301	1728	Active	Active	3	7
ENSDARG00000004696	ENSDART00000007783	6	5	CACTGCTCCTTCTTTCTGCTTGT	5	-	1373	1728	Active	Inactive	9	7
ENSDARG00000004696	ENSDART00000007783	6	5	CAACACCTCGTTCTAGCAGTTTTG	6	-	869	1728	Active	Inactive	5	0
ENSDARG00000004696	ENSDART00000007783	6	5	TCCAGCAAAGCCCACTGCTGTGGTT	7	-	1178	1728	Inactive	Inactive	0	1
ENSDARG00000004696	ENSDART00000007783	6	6	TTAAACCCACGAATAGCTGAAGGT	6	-	1454	1728	Inactive	Active	9	9
ENSDARG00000004696	ENSDART00000007783	6	7	GGCTTCCTCCAATTTGGGGGATTC	6	-	1633	1728	Active	Inactive	9	0
ENSDARG00000004696	ENSDART00000007783	6	7	CCCTTCTTCTTAGAGGAAGAGGAG	6	-	1590	1728	Active	Active	9	9
ENSDARG00000004753	ENSDART00000027684	6	1	CTAAAACCCAGCTCTGGGCCTAA	5	+	31	2709	Inactive	Inactive	5	6
ENSDARG00000004753	ENSDART00000027684	6	1	AGCAGCAGAATCCGTGAAGACGGA	6	+	204	2709	Active	Active	2	9
ENSDARG00000004753	ENSDART00000027684	6	1	CACAACACCCCCAAGCCGCGGAC	5	+	147	2709	Active	Active	1	8
ENSDARG00000004753	ENSDART00000027684	6	3	GAATGCGCACGGTAAAGCAGAGTGT	7	+	549	2709	Inactive	Active	8	8
ENSDARG00000004753	ENSDART00000027684	6	4	AGACCCATCAGCAGATAAGAAGAA	6	+	603	2709	Active	Active	7	8
ENSDARG00000004753	ENSDART00000027684	6	8	GCCCACTTATGATGGTGGCAGCA	5	+	1065	2709	Active	Active	8	9
ENSDARG00000004753	ENSDART00000027684	6	9	TTCTCCAGAGAAAAAGGAAGAGGAG	7	+	1287	2709	Inactive	Active	2	9
ENSDARG00000004753	ENSDART00000027684	6	10	AGAGCCAGAATATAGAGATGTGGTC	7	+	1350	2709	Inactive	Active	6	7
ENSDARG00000004753	ENSDART00000027684	6	11	CACCACCCCAAACTGGTGCAGTG	5	+	1564	2709	Active	Active	7	8
ENSDARG00000004753	ENSDART00000027684	6	11	TCCACCACCCCAAACTGGTGCAGTG	7	+	1562	2709	Active	Active	8	8
ENSDARG00000004753	ENSDART00000027684	6	11	GTCTTCAAACTAGTGGAGAAGTC	5	+	1447	2709	Inactive	Active	3	9
ENSDARG00000004753	ENSDART00000027684	6	13	TACCCAACAGACATGTGGAGCATTG	7	+	1933	2709	Inactive	Active	6	5
ENSDARG00000004753	ENSDART00000027684	6	13	CTACCCAACAGACATGTGGAGCA	5	+	1932	2709	Inactive	Active	1	3
ENSDARG00000004753	ENSDART00000027684	6	13	CCCAACAGACATGTGGAGCATTG	5	+	1935	2709	Active	Active	0	5
ENSDARG00000004753	ENSDART00000027684	6	13	AGCTACCCAACAGACATGTGGAGCA	7	+	1930	2709	Inactive	Active	0	3
ENSDARG00000004753	ENSDART00000027684	6	14	CTCAGCCACCTGGGATTTTGAGGAT	7	+	2037	2709	Active	Inactive	9	4
ENSDARG00000004753	ENSDART00000027684	6	14	ACCTCAGCCACCTGGGATTTTGAG	6	+	2035	2709	Active	Active	7	7
ENSDARG00000004753	ENSDART00000027684	6	14	GCCAAAGACTTCATCAGCAGGCTTC	7	+	2089	2709	Active	Active	3	4
ENSDARG00000004753	ENSDART00000027684	6	14	CTCAGCCACCTGGGATTTTGAGGA	6	+	2037	2709	Active	Inactive	9	3
ENSDARG00000004753	ENSDART00000027684	6	14	CACCTCAGCCACCTGGGATTTTGAG	7	+	2034	2709	Active	Active	9	7
ENSDARG00000004753	ENSDART00000027684	6	19	GCCGTCAACGGCCTGGGAGAAGCA	6	+	2626	2709	Active	Active	9	9
ENSDARG00000004753	ENSDART00000027684	6	19	TCCTGCACCGCTGAGCTGATGGT	5	+	2650	2709	Active	Active	8	9
ENSDARG00000004753	ENSDART00000027684	6	19	GGCTGCCCAGATCCTGAGGTGGTG	6	+	2476	2709	Active	Active	7	9
ENSDARG00000004917	ENSDART00000009197	6	3	GCATTCGCCTCACCAGAGGCTGGA	6	-	288	2025	Active	Active	6	9
ENSDARG00000004917	ENSDART00000009197	6	3	CTCACCAGAGGCTGGAGCTGCATTC	7	-	279	2025	Active	Inactive	1	2
ENSDARG00000004917	ENSDART00000009197	6	3	CGCCTCACCAGAGGCTGGAGCTGCA	7	-	282	2025	Active	Active	9	9
ENSDARG00000004917	ENSDART00000009197	6	3	GCCTCACCAGAGGCTGGAGCTGCA	6	-	282	2025	Active	Active	4	9
ENSDARG00000004917	ENSDART00000009197	6	3	AGCATCCTCTGATGGATGTCTTT	5	-	341	2025	Active	Inactive	9	4
ENSDARG00000004917	ENSDART00000009197	6	6	CTCTCCAGAAGCCAGCGGTTGAA	5	-	676	2025	Active	Active	2	5
ENSDARG00000004917	ENSDART00000009197	6	7	GGCCTCTTCTTTATATTTGATGCG	6	-	808	2025	Active	Active	9	6
ENSDARG00000004917	ENSDART00000009197	6	9	TCCTGCGCACATATTCTGCAGAA	5	-	1080	2025	Active	Inactive	5	1
ENSDARG00000004917	ENSDART00000009197	6	10	GACCTCCGCTGACTCTGTGCCGTC	6	-	1135	2025	Active	Inactive	9	3
ENSDARG00000004917	ENSDART00000009197	6	10	AGCTCAACACGAGTTTGAGGAGGAG	7	-	1205	2025	Inactive	Active	2	9
ENSDARG00000004917	ENSDART00000009197	6	11	GCATCCTACCTGGTATCTTTTGAT	6	-	1381	2025	Active	Inactive	6	9
ENSDARG00000004917	ENSDART00000009197	6	12	AACTGCTTAAAATAGCAGTTTAG	5	-	1513	2025	Active	Active	6	1
ENSDARG00000004917	ENSDART00000009197	6	14	TCCATCCGCGTCAGAGCAGGAGTC	6	-	1743	2025	Active	Active	9	8
ENSDARG00000004917	ENSDART00000009197	6	14	TCCGGCACAAAGATGATGAAGGA	5	-	1705	2025	Active	Active	4	9
ENSDARG00000004917	ENSDART00000009197	6	14	CGCGTCAGAGCAGGAGTCGGCGGG	6	-	1737	2025	Active	Active	9	9
ENSDARG00000004917	ENSDART00000009197	6	14	CACTCCGGCACAAAGATGATGAA	5	-	1708	2025	Active	Active	9	9
ENSDARG00000004917	ENSDART00000009197	6	14	ATCCGCGTCAGAGCAGGAGTCGGC	6	-	1740	2025	Active	Active	9	9
ENSDARG00000004917	ENSDART00000009197	6	15	GGCAAAGCCAGCATTGTTTTGGA	5	-	1898	2025	Active	Inactive	6	7
ENSDARG00000004917	ENSDART00000009197	6	15	GGCAAAGCCAGCATTGTTTTGGAG	6	-	1897	2025	Active	Active	6	0
ENSDARG00000004917	ENSDART00000009197	6	15	AAAGCCAGCATTGTTTTGGAGGA	5	-	1895	2025	Inactive	Inactive	4	0
ENSDARG00000004917	ENSDART00000051904	6	3	GCCTCACCAGAGGCTGGAGCTGCA	6	-	279	861	Active	Active	4	9
ENSDARG00000004917	ENSDART00000051904	6	3	GCATTCGCCTCACCAGAGGCTGGA	6	-	285	861	Active	Active	6	9
ENSDARG00000004917	ENSDART00000051904	6	3	CTCACCAGAGGCTGGAGCTGCATTC	7	-	276	861	Active	Inactive	1	2
ENSDARG00000004917	ENSDART00000051904	6	3	CGCCTCACCAGAGGCTGGAGCTGCA	7	-	279	861	Active	Active	9	9
ENSDARG00000004917	ENSDART00000051904	6	3	AGCATCCTCTGATGGATGTCTTT	5	-	338	861	Active	Inactive	9	4
ENSDARG00000004917	ENSDART00000051904	6	6	CTCTCCAGAAGCCAGCGGTTGAA	5	-	718	861	Active	Active	2	5
ENSDARG00000004917	ENSDART00000051904	6	7	GGCCTCTTCTTTATATTTGATGCG	6	-	850	861	Active	Active	9	6
ENSDARG00000005050	ENSDART00000010875	6	4	TTCGGCCGCGTCATGTTGCGCAGTT	7	+	289	1038	Active	Inactive	9	4
ENSDARG00000005050	ENSDART00000010875	6	5	ATCTGCACAACAACCGCTGTGGGA	6	+	560	1038	Inactive	Active	5	7
ENSDARG00000005050	ENSDART00000010875	6	5	TGCGACAGCCAGAGGAGAGGCCGGG	7	+	409	1038	Active	Active	8	9
ENSDARG00000005050	ENSDART00000010875	6	5	TTCCTCTGCGGGTGTGGTGTATGC	6	+	342	1038	Active	Inactive	9	4
ENSDARG00000005050	ENSDART00000010875	6	7	TCCTCCAGAGGCATGGACGGCTGT	6	+	889	1038	Active	Active	3	8
ENSDARG00000005050	ENSDART00000103433	6	1	ACAGACAGCGCGCGCGTGGAGGAT	6	+	56	1161	Inactive	Active	3	8
ENSDARG00000005050	ENSDART00000103433	6	2	TTCGGCCGCGTCATGTTGCGCAGTT	7	+	379	1161	Active	Inactive	9	4
ENSDARG00000005050	ENSDART00000103433	6	3	TTCCTCTGCGGGTGTGGTGTATGC	6	+	432	1161	Active	Inactive	9	4
ENSDARG00000005050	ENSDART00000103433	6	3	TGCGACAGCCAGAGGAGAGGCCGGG	7	+	499	1161	Active	Active	8	9
ENSDARG00000005050	ENSDART00000103433	6	3	ATCTGCACAACAACCGCTGTGGGA	6	+	650	1161	Inactive	Active	5	7
ENSDARG00000005050	ENSDART00000103433	6	5	TCCTCCAGAGGCATGGACGGCTGT	6	+	979	1161	Active	Active	3	8
ENSDARG00000005191	ENSDART00000018523	6	5	AACCTCTACAAGATGCTGAAGAG	5	+	499	1299	Active	Active	8	9
ENSDARG00000005191	ENSDART00000018523	6	5	CACAACCTCTACAAGATGCTGAA	5	+	496	1299	Active	Active	9	9
ENSDARG00000005191	ENSDART00000018523	6	7	ACATTCTGCTTGGCAGGTTTGTGC	6	+	851	1299	Active	Inactive	8	5
ENSDARG00000005191	ENSDART00000018523	6	9	GCCGTCACATCATTGTTTTGGCC	5	+	1010	1299	Active	Active	6	3
ENSDARG00000005191	ENSDART00000018523	6	9	AGCAAATACCCACTGGGGGTTTAC	6	+	1141	1299	Active	Inactive	5	6
ENSDARG00000005191	ENSDART00000018523	6	9	AACAGCAAATACCCACTGGGGGTTT	7	+	1138	1299	Inactive	Inactive	8	8
ENSDARG00000005221	ENSDART00000002089	6	1	TTCTCCACACTCGCACTAATGAGAA	7	+	314	1419	Inactive	Active	4	6
ENSDARG00000005221	ENSDART00000002089	6	1	GCCAACTACATCGAGAAGGTGCG	5	+	370	1419	Active	Active	7	9
ENSDARG00000005221	ENSDART00000002089	6	1	GCATGCCCAACTTGTCTGCAGGC	5	+	221	1419	Inactive	Active	2	4
ENSDARG00000005221	ENSDART00000002089	6	1	CTCTTCCTCATACCGTCGAATGT	5	+	36	1419	Active	Active	9	2
ENSDARG00000005221	ENSDART00000002089	6	1	AGCAGCAGAATCAGGTGCTGGGGGT	7	+	401	1419	Active	Active	2	8
ENSDARG00000005221	ENSDART00000002089	6	1	AACTACATCGAGAAGGTGCGCATGC	7	+	373	1419	Active	Inactive	4	4
ENSDARG00000005221	ENSDART00000002089	6	1	AGCAGCAGAATCAGGTGCTGGGGG	6	+	401	1419	Active	Active	2	6
ENSDARG00000005221	ENSDART00000002089	6	5	AAACAATCCAAGCTGGAGACGAT	5	+	955	1419	Inactive	Active	8	9
ENSDARG00000005221	ENSDART00000002089	6	5	GACTCCCTCAAGGGCTCTGTATGT	6	+	1018	1419	Active	Inactive	9	9
ENSDARG00000005221	ENSDART00000002089	6	6	CGCCACTTATAGGAAGCTGCTGGA	6	+	1218	1419	Active	Active	9	9
ENSDARG00000005221	ENSDART00000002089	6	6	GACACCATCGCCAGGCTGGAGGC	5	+	1105	1419	Active	Active	8	9
ENSDARG00000005221	ENSDART00000002089	6	6	CTCTGCAGAACGAGTCTCTGATGAG	7	+	1028	1419	Active	Active	3	3
ENSDARG00000005221	ENSDART00000002089	6	10	TGCTGCCCCCTACAGGTGGTGAG	5	+	1375	1419	Active	Active	9	7
ENSDARG00000005221	ENSDART00000002089	6	10	TGCTGCCCCCTACAGGTGGTGAGTG	7	+	1375	1419	Active	Active	9	0
ENSDARG00000005221	ENSDART00000065356	6	1	CTCTTCCTCATACCGTCGAATGT	5	+	36	1464	Active	Active	9	2
ENSDARG00000005221	ENSDART00000065356	6	1	GCATGCCCAACTTGTCTGCAGGC	5	+	221	1464	Inactive	Active	2	4
ENSDARG00000005221	ENSDART00000065356	6	1	TTCTCCACACTCGCACTAATGAGAA	7	+	314	1464	Inactive	Active	4	6
ENSDARG00000005221	ENSDART00000065356	6	1	AGCAGCAGAATCAGGTGCTGGGGGT	7	+	401	1464	Active	Active	2	8
ENSDARG00000005221	ENSDART00000065356	6	1	AGCAGCAGAATCAGGTGCTGGGGG	6	+	401	1464	Active	Active	2	6
ENSDARG00000005221	ENSDART00000065356	6	1	AACTACATCGAGAAGGTGCGCATGC	7	+	373	1464	Active	Inactive	4	4
ENSDARG00000005221	ENSDART00000065356	6	1	GCCAACTACATCGAGAAGGTGCG	5	+	370	1464	Active	Active	7	9
ENSDARG00000005221	ENSDART00000065356	6	5	GACTCCCTCAAGGGCTCTGTATGT	6	+	1018	1464	Active	Inactive	9	9
ENSDARG00000005221	ENSDART00000065356	6	5	AAACAATCCAAGCTGGAGACGAT	5	+	955	1464	Inactive	Active	8	9
ENSDARG00000005221	ENSDART00000065356	6	6	GACACCATCGCCAGGCTGGAGGC	5	+	1105	1464	Active	Active	8	9
ENSDARG00000005221	ENSDART00000065356	6	6	CTCTGCAGAACGAGTCTCTGATGAG	7	+	1028	1464	Active	Active	3	3
ENSDARG00000005221	ENSDART00000065356	6	6	CGCCACTTATAGGAAGCTGCTGGA	6	+	1218	1464	Active	Active	9	9
ENSDARG00000005221	ENSDART00000104727	6	1	GCATGCCCAACTTGTCTGCAGGC	5	+	221	1419	Inactive	Active	2	4
ENSDARG00000005221	ENSDART00000104727	6	1	CTCTTCCTCATACCGTCGAATGT	5	+	36	1419	Active	Active	9	2
ENSDARG00000005221	ENSDART00000104727	6	1	GCCAACTACATCGAGAAGGTGCG	5	+	370	1419	Active	Active	7	9
ENSDARG00000005221	ENSDART00000104727	6	1	TTCTCCACACTCGCACTAATGAGAA	7	+	314	1419	Inactive	Active	4	6
ENSDARG00000005221	ENSDART00000104727	6	1	AGCAGCAGAATCAGGTGCTGGGGGT	7	+	401	1419	Active	Active	2	8
ENSDARG00000005221	ENSDART00000104727	6	1	AGCAGCAGAATCAGGTGCTGGGGG	6	+	401	1419	Active	Active	2	6
ENSDARG00000005221	ENSDART00000104727	6	1	AACTACATCGAGAAGGTGCGCATGC	7	+	373	1419	Active	Inactive	4	4
ENSDARG00000005221	ENSDART00000104727	6	5	AAACAATCCAAGCTGGAGACGAT	5	+	955	1419	Inactive	Active	8	9
ENSDARG00000005221	ENSDART00000104727	6	5	GACTCCCTCAAGGGCTCTGTATGT	6	+	1018	1419	Active	Inactive	9	9
ENSDARG00000005221	ENSDART00000104727	6	6	GACACCATCGCCAGGCTGGAGGC	5	+	1105	1419	Active	Active	8	9
ENSDARG00000005221	ENSDART00000104727	6	6	CTCTGCAGAACGAGTCTCTGATGAG	7	+	1028	1419	Active	Active	3	3
ENSDARG00000005221	ENSDART00000104727	6	6	CGCCACTTATAGGAAGCTGCTGGA	6	+	1218	1419	Active	Active	9	9
ENSDARG00000005343	ENSDART00000018375	6	1	GGCTTCACACCTCCGGAGCCGCT	5	-	125	1032	Active	Active	5	9
ENSDARG00000005343	ENSDART00000018375	6	1	CTCTTCGTCCGTGAGGTTGGCGAT	6	-	70	1032	Active	Active	9	3
ENSDARG00000005343	ENSDART00000018375	6	1	AGATGCAGCTGCAGGCTGCGGTT	5	-	196	1032	Active	Active	3	5
ENSDARG00000005343	ENSDART00000018375	6	3	CAAGTCTTCGTGGTGACGTCTCT	5	-	969	1032	Active	Active	9	6
ENSDARG00000005343	ENSDART00000018375	6	3	AAAGGCTCCGATGGTGTGGGGAC	5	-	1005	1032	Active	Inactive	0	3
ENSDARG00000005359	ENSDART00000018503	6	1	GTTGTCCGCTGGACTGAGGAATTC	6	+	36	1401	Active	Active	9	8
ENSDARG00000005359	ENSDART00000018503	6	1	GGCGACGTCCCTGATCTGTGGCC	5	+	12	1401	Active	Active	9	0
ENSDARG00000005359	ENSDART00000018503	6	2	GTCGCCAGCACACCTGATGAGGCT	6	+	244	1401	Active	Active	7	9
ENSDARG00000005359	ENSDART00000018503	6	2	GCCATCTCCAATGCTGTCGCTGCA	6	+	138	1401	Active	Active	9	9
ENSDARG00000005359	ENSDART00000018503	6	2	CTCCAATGCTGTCGCTGCAGCAGCA	7	+	143	1401	Active	Active	8	9
ENSDARG00000005359	ENSDART00000018503	6	3	GGCAAAGGCACTTTTGAAGGAGGA	6	+	337	1401	Active	Active	7	9
ENSDARG00000005359	ENSDART00000018503	6	3	AAAAGCCCAAGTGCTGGCGGGTGGT	7	+	309	1401	Inactive	Active	9	9
ENSDARG00000005359	ENSDART00000018503	6	4	TTCGCCATCACTATGGAGAGGTC	5	+	523	1401	Active	Active	9	9
ENSDARG00000005359	ENSDART00000018503	6	4	CACCAAGCAGACAGGAGAAGCAGGA	7	+	441	1401	Inactive	Active	6	9
ENSDARG00000005359	ENSDART00000018503	6	8	CTCATCACCTCTGATAAGAAGGT	5	+	1108	1401	Active	Active	8	9
ENSDARG00000005359	ENSDART00000018503	6	8	AACACCTGCAAACTTTTTGGATGT	6	+	1041	1401	Active	Inactive	7	8
ENSDARG00000005359	ENSDART00000018503	6	8	AGCTCAGCAGGTGACAGAGGCCTTC	7	+	1080	1401	Active	Active	0	7
ENSDARG00000005359	ENSDART00000018503	6	8	ACCTGCAAACTTTTTGGATGTTGGG	7	+	1044	1401	Inactive	Active	1	9
ENSDARG00000005359	ENSDART00000018503	6	11	GGCCAAAGAGGCCCAGGTTGACGTC	7	+	1368	1401	Inactive	Active	3	6
ENSDARG00000005559	ENSDART00000025031	6	2	GTCTCATCCAGACTGGCGAAGAT	5	-	145	1053	Active	Active	8	7
ENSDARG00000005559	ENSDART00000025031	6	2	GCCGCCAGAGCTTCGGCGCGGGC	5	-	175	1053	Active	Active	5	9
ENSDARG00000005559	ENSDART00000025031	6	3	TTCAACCTCTTCTGTTTTTGTCTTT	7	-	1022	1053	Active	Inactive	8	9
ENSDARG00000005559	ENSDART00000025031	6	3	TCCAGCCACGCCTGGAGGATGGGTT	7	-	782	1053	Active	Active	9	6
ENSDARG00000005559	ENSDART00000025031	6	3	TCCAGCCACGCCTGGAGGATGGG	5	-	784	1053	Active	Active	9	9
ENSDARG00000005559	ENSDART00000025031	6	3	CGCTTCTTCTCGCTGCCGTTGAA	5	-	853	1053	Active	Active	9	3
ENSDARG00000005559	ENSDART00000025031	6	3	CGCGCCCCCCACGTCCGCCTGAGTC	7	-	657	1053	Active	Active	9	6
ENSDARG00000005559	ENSDART00000025031	6	3	CGCCCCCCACGTCCGCCTGAGTC	5	-	657	1053	Active	Active	9	6
ENSDARG00000005559	ENSDART00000025031	6	3	AACCTCTTCTGTTTTTGTCTTTGGT	7	-	1019	1053	Active	Active	9	0
ENSDARG00000005565	ENSDART00000011245	6	1	AGAAACAGAGCTGCGATGTGGAT	5	+	104	1365	Inactive	Active	9	6
ENSDARG00000005565	ENSDART00000011245	6	2	TGCCACTGCTGGCATGCGGCTTCT	6	+	252	1365	Active	Active	9	6
ENSDARG00000005565	ENSDART00000011245	6	2	TGCCACTGCTGGCATGCGGCTTC	5	+	252	1365	Active	Inactive	9	8
ENSDARG00000005565	ENSDART00000011245	6	3	GACAGCATCCTTGCAGAGGTCGCC	6	+	301	1365	Active	Active	8	9
ENSDARG00000005565	ENSDART00000011245	6	4	TTAATCTCCAACTTTATGGGTATAA	7	+	566	1365	Active	Inactive	4	9
ENSDARG00000005565	ENSDART00000011245	6	4	TACGGCAAAGACCAGGCTTTGAA	5	+	622	1365	Inactive	Inactive	5	1
ENSDARG00000005565	ENSDART00000011245	6	4	GGCAAAGACCAGGCTTTGAAGAA	5	+	625	1365	Active	Inactive	4	3
ENSDARG00000005565	ENSDART00000011245	6	6	GCATACTTCTACACATTTGACTTC	6	+	946	1365	Active	Inactive	8	9
ENSDARG00000005565	ENSDART00000011245	6	8	TGCCACACAGTCAATGGGCCGCT	5	+	1274	1365	Inactive	Active	2	7
ENSDARG00000005565	ENSDART00000033343	6	1	ACAACCATCATCGCTTTGATTCT	5	+	64	573	Active	Inactive	6	8
ENSDARG00000005565	ENSDART00000033343	6	2	AGAAACAGAGCTGCGATGTGGAT	5	+	227	573	Inactive	Active	9	6
ENSDARG00000005565	ENSDART00000033343	6	3	TGCCACTGCTGGCATGCGGCTTCT	6	+	375	573	Active	Active	9	6
ENSDARG00000005565	ENSDART00000033343	6	3	TGCCACTGCTGGCATGCGGCTTC	5	+	375	573	Active	Inactive	9	8
ENSDARG00000005565	ENSDART00000033343	6	4	GACAGCATCCTTGCAGAGGTCGCC	6	+	424	573	Active	Active	8	9
ENSDARG00000005565	ENSDART00000103768	6	1	AGAAACAGAGCTGCGATGTGGAT	5	+	107	1359	Inactive	Active	9	6
ENSDARG00000005565	ENSDART00000103768	6	1	GACTTCCTCAGTTCGGGATTGTTT	6	+	2	1359	Active	Inactive	9	8
ENSDARG00000005565	ENSDART00000103768	6	2	TGCCACTGCTGGCATGCGGCTTCT	6	+	255	1359	Active	Active	9	6
ENSDARG00000005565	ENSDART00000103768	6	2	TGCCACTGCTGGCATGCGGCTTC	5	+	255	1359	Active	Inactive	9	8
ENSDARG00000005565	ENSDART00000103768	6	3	GACAGCATCCTTGCAGAGGTCGCC	6	+	304	1359	Active	Active	8	9
ENSDARG00000005565	ENSDART00000103768	6	4	TTAATCTCCAACTTTATGGGTATAA	7	+	539	1359	Active	Inactive	4	9
ENSDARG00000005565	ENSDART00000103768	6	4	TACGGCAAAGACCAGGCTTTGAA	5	+	595	1359	Inactive	Inactive	5	1
ENSDARG00000005565	ENSDART00000103768	6	4	GGCAAAGACCAGGCTTTGAAGAA	5	+	598	1359	Active	Inactive	4	3
ENSDARG00000005565	ENSDART00000103768	6	6	GCATACTTCTACACATTTGACTTC	6	+	919	1359	Active	Inactive	8	9
ENSDARG00000005565	ENSDART00000103768	6	8	TGCCACACAGTCAATGGGCCGCT	5	+	1247	1359	Inactive	Active	2	7
ENSDARG00000005675	ENSDART00000049425	6	4	ATCCAATAAAAGGGATCTGCTGAG	6	-	180	1428	Inactive	Active	8	2
ENSDARG00000005675	ENSDART00000049425	6	7	ACAGACCTCTTCCTGTGTTGACTGT	7	-	607	1428	Active	Active	6	1
ENSDARG00000005675	ENSDART00000049425	6	8	GACCACAGCAAAGACGAAGATTGT	6	-	751	1428	Active	Active	1	9
ENSDARG00000005675	ENSDART00000049425	6	9	GCAGACTGCAGGATGATGGGAATGT	7	-	872	1428	Active	Inactive	5	3
ENSDARG00000005675	ENSDART00000049425	6	11	ACCATCTGCTGTTCTTTAAGCTGTT	7	-	1184	1428	Active	Active	9	6
ENSDARG00000005675	ENSDART00000049425	6	12	ACAGGCCTCCGAAGGCTGCCGCT	5	-	1266	1428	Active	Active	9	9
ENSDARG00000005675	ENSDART00000049425	6	12	CTATACACAGGCCTCCGAAGGCTGC	7	-	1270	1428	Inactive	Active	9	9
ENSDARG00000005774	ENSDART00000008484	6	4	AGCGACCGCGGGGGCAGAGGAGGCT	7	+	268	2067	Active	Active	8	9
ENSDARG00000005774	ENSDART00000008484	6	4	CCCATCCGCAGCGACCGCGGGGGCA	7	+	259	2067	Active	Active	9	9
ENSDARG00000005774	ENSDART00000008484	6	4	CGCAGCGACCGCGGGGGCAGAGGAG	7	+	265	2067	Active	Active	9	9
ENSDARG00000005774	ENSDART00000008484	6	4	AGAGACAACCGCATGAATGGGGG	5	+	214	2067	Inactive	Active	5	9
ENSDARG00000005774	ENSDART00000008484	6	4	GACAACCGCATGAATGGGGGCAGCA	7	+	217	2067	Active	Active	4	9
ENSDARG00000005774	ENSDART00000008484	6	4	ACAACCGCATGAATGGGGGCAGCA	6	+	218	2067	Inactive	Active	7	9
ENSDARG00000005774	ENSDART00000008484	6	4	ATCCGCAGCGACCGCGGGGGCAGAG	7	+	262	2067	Active	Active	6	9
ENSDARG00000005774	ENSDART00000008484	6	5	GCCTACAACAGCTTCGGCGGGCGCT	7	+	352	2067	Active	Active	4	9
ENSDARG00000005774	ENSDART00000008484	6	5	TACGACAACAAAGAAGCAGGGGGA	6	+	307	2067	Inactive	Active	2	9
ENSDARG00000005774	ENSDART00000008484	6	5	GGCTACGACAACAAAGAAGCAGGG	6	+	304	2067	Active	Active	7	9
ENSDARG00000005774	ENSDART00000008484	6	5	GACAACAAAGAAGCAGGGGGATGGA	7	+	310	2067	Inactive	Active	9	9
ENSDARG00000005774	ENSDART00000008484	6	5	GTCCTCATCCAGGGGCCGGTGAG	5	+	414	2067	Active	Active	9	9
ENSDARG00000005774	ENSDART00000008484	6	6	AACAGCAGATGGGTGGAGGAGTGC	6	+	463	2067	Inactive	Active	6	9
ENSDARG00000005774	ENSDART00000008484	6	6	AACAGCAGATGGGTGGAGGAGTG	5	+	463	2067	Inactive	Active	6	9
ENSDARG00000005774	ENSDART00000008484	6	7	CGCAGCCCATCGACCGCGTGAGTT	6	+	620	2067	Active	Active	8	5
ENSDARG00000005774	ENSDART00000008484	6	10	AGCCCCGACCAGAGAGCTGGCTCT	6	+	924	2067	Active	Active	8	4
ENSDARG00000005774	ENSDART00000008484	6	13	TACATCTTCCTGGCGGTGGGCAGAG	7	+	1306	2067	Active	Active	9	5
ENSDARG00000005774	ENSDART00000008484	6	13	ACATCACGCAGAAGGTGGTGTGGGT	7	+	1349	2067	Active	Active	3	4
ENSDARG00000005774	ENSDART00000008484	6	13	GACTACATCTTCCTGGCGGTGGGC	6	+	1303	2067	Active	Active	6	9
ENSDARG00000005774	ENSDART00000008484	6	13	GACTACATCTTCCTGGCGGTGGG	5	+	1303	2067	Active	Active	6	9
ENSDARG00000005774	ENSDART00000008484	6	15	ATCGGCCGCACAGGGCGTGTGGGCA	7	+	1693	2067	Active	Active	8	9
ENSDARG00000005774	ENSDART00000008484	6	15	GGCCGCACAGGGCGTGTGGGCAAC	6	+	1696	2067	Active	Active	5	7
ENSDARG00000005774	ENSDART00000008484	6	16	ACCAGCACAAGAGCAGCAGCCGCG	6	+	1841	2067	Inactive	Active	0	9
ENSDARG00000005774	ENSDART00000008484	6	16	AGCACCAGCACAAGAGCAGCAGCC	6	+	1838	2067	Active	Active	8	9
ENSDARG00000005774	ENSDART00000008484	6	16	GGCCAAACAGGAAGTGCCGTCGTG	6	+	1794	2067	Inactive	Active	4	7
ENSDARG00000005774	ENSDART00000008484	6	17	ACCGTCAGAACAGCAGCAGTGGCG	6	+	1907	2067	Active	Active	5	9
ENSDARG00000005774	ENSDART00000008484	6	17	AACAGCAGCAGTGGCGGCGGAGGC	6	+	1915	2067	Active	Active	4	9
ENSDARG00000005774	ENSDART00000008484	6	17	AACAGCAGCAGTGGCGGCGGAGGCT	7	+	1915	2067	Active	Active	4	9
ENSDARG00000005774	ENSDART00000008484	6	18	AGCAGCGACGGCTACGGCGGAAAC	6	+	2026	2067	Active	Active	8	6
ENSDARG00000005774	ENSDART00000008484	6	18	AACTTCTACAGCAGCGACGGCTAC	6	+	2017	2067	Active	Active	7	7
ENSDARG00000005774	ENSDART00000102148	6	4	TACGACAACAAAGAAGCAGGGGGA	6	+	175	1926	Inactive	Active	2	9
ENSDARG00000005774	ENSDART00000102148	6	4	GTCCTCATCCAGGGGCCGGTGAG	5	+	282	1926	Active	Active	9	9
ENSDARG00000005774	ENSDART00000102148	6	4	GGCTACGACAACAAAGAAGCAGGG	6	+	172	1926	Active	Active	7	9
ENSDARG00000005774	ENSDART00000102148	6	4	GCCTACAACAGCTTCGGCGGGCGCT	7	+	220	1926	Active	Active	4	9
ENSDARG00000005774	ENSDART00000102148	6	4	GACAACAAAGAAGCAGGGGGATGGA	7	+	178	1926	Inactive	Active	9	9
ENSDARG00000005774	ENSDART00000102148	6	5	AACAGCAGATGGGTGGAGGAGTG	5	+	331	1926	Inactive	Active	6	9
ENSDARG00000005774	ENSDART00000102148	6	5	AACAGCAGATGGGTGGAGGAGTGC	6	+	331	1926	Inactive	Active	6	9
ENSDARG00000005774	ENSDART00000102148	6	6	CGCAGCCCATCGACCGCGTGAGTT	6	+	488	1926	Active	Active	8	5
ENSDARG00000005774	ENSDART00000102148	6	9	AGCCCCGACCAGAGAGCTGGCTCT	6	+	789	1926	Active	Active	8	4
ENSDARG00000005774	ENSDART00000102148	6	12	GACTACATCTTCCTGGCGGTGGG	5	+	1168	1926	Active	Active	6	9
ENSDARG00000005774	ENSDART00000102148	6	12	ACATCACGCAGAAGGTGGTGTGGGT	7	+	1214	1926	Active	Active	3	4
ENSDARG00000005774	ENSDART00000102148	6	12	TACATCTTCCTGGCGGTGGGCAGAG	7	+	1171	1926	Active	Active	9	5
ENSDARG00000005774	ENSDART00000102148	6	12	GACTACATCTTCCTGGCGGTGGGC	6	+	1168	1926	Active	Active	6	9
ENSDARG00000005774	ENSDART00000102148	6	14	ATCGGCCGCACAGGGCGTGTGGGCA	7	+	1558	1926	Active	Active	8	9
ENSDARG00000005774	ENSDART00000102148	6	14	GGCCGCACAGGGCGTGTGGGCAAC	6	+	1561	1926	Active	Active	5	7
ENSDARG00000005774	ENSDART00000102148	6	15	GGCCAAACAGGAAGTGCCGTCGTG	6	+	1659	1926	Inactive	Active	4	7
ENSDARG00000005774	ENSDART00000102148	6	15	ACCAGCACAAGAGCAGCAGCCGCG	6	+	1706	1926	Inactive	Active	0	9
ENSDARG00000005774	ENSDART00000102148	6	15	AGCACCAGCACAAGAGCAGCAGCC	6	+	1703	1926	Active	Active	8	9
ENSDARG00000005774	ENSDART00000102148	6	16	AACAGCAGCAGTGGCGGCGGAGGCT	7	+	1780	1926	Active	Active	4	9
ENSDARG00000005774	ENSDART00000102148	6	16	ACCGTCAGAACAGCAGCAGTGGCG	6	+	1772	1926	Active	Active	5	9
ENSDARG00000005774	ENSDART00000102148	6	16	AACAGCAGCAGTGGCGGCGGAGGC	6	+	1780	1926	Active	Active	4	9
ENSDARG00000005774	ENSDART00000102148	6	17	AGCAGCGACGGCTACGGCGGAAAC	6	+	1885	1926	Active	Active	8	6
ENSDARG00000005774	ENSDART00000102148	6	17	AACTTCTACAGCAGCGACGGCTAC	6	+	1876	1926	Active	Active	7	7
ENSDARG00000005846	ENSDART00000019630	6	2	TTCTTCCTCATCAGGTGTGTCTTC	6	-	825	843	Active	Inactive	9	9
ENSDARG00000005846	ENSDART00000019630	6	2	TTCTCCTGCCCGGCGTGTCGGCGTT	7	-	556	843	Active	Active	9	4
ENSDARG00000005846	ENSDART00000019630	6	2	TGCGCCTTCAGGTGAGATGTCTTT	6	-	624	843	Active	Inactive	9	4
ENSDARG00000005846	ENSDART00000019630	6	2	TCCCGCAAAACATCCAGCTGCAGAT	7	-	679	843	Active	Active	1	6
ENSDARG00000005846	ENSDART00000019630	6	2	TCCAGCAACATCAAGGGAGATGAT	6	-	93	843	Active	Active	8	8
ENSDARG00000005846	ENSDART00000019630	6	2	GGCCAATGCGATTACAGGTGTCTTC	7	-	115	843	Active	Inactive	9	8
ENSDARG00000005846	ENSDART00000019630	6	2	CGCAAAACATCCAGCTGCAGATGAA	7	-	676	843	Inactive	Active	2	9
ENSDARG00000005846	ENSDART00000019630	6	2	CCCAAAATCCACCCACGTGTGAGCT	7	-	440	843	Active	Active	9	8
ENSDARG00000005846	ENSDART00000019630	6	2	CAAGGCAACATCTTCAGGGGTGAAC	7	-	293	843	Inactive	Active	1	3
ENSDARG00000005846	ENSDART00000019630	6	2	CAAAACATCCAGCTGCAGATGAA	5	-	676	843	Inactive	Active	0	9
ENSDARG00000005846	ENSDART00000019630	6	2	AGCAACATCAAGGGAGATGATTTG	6	-	90	843	Active	Active	8	7
ENSDARG00000005846	ENSDART00000019630	6	2	ACATGCATCTCCGGCTTTGTCGTG	6	-	515	843	Active	Inactive	7	7
ENSDARG00000005944	ENSDART00000015309	6	3	TTAGCCAAATGCCCTCGCAGTGTTC	7	-	155	1020	Inactive	Inactive	9	2
ENSDARG00000005944	ENSDART00000015309	6	5	GTTCCCCTCACGAGTCTTGAGGC	5	-	383	1020	Active	Active	9	1
ENSDARG00000005944	ENSDART00000015309	6	6	GTTGTCATCAAGGAAGCGGCAGCA	6	-	451	1020	Active	Active	9	9
ENSDARG00000005944	ENSDART00000015309	6	7	ACACTCACACAGATGGCGTTGAT	5	-	694	1020	Inactive	Inactive	6	0
ENSDARG00000005944	ENSDART00000015309	6	7	CACTCACACAGATGGCGTTGATGTC	7	-	691	1020	Active	Active	7	4
ENSDARG00000005944	ENSDART00000015309	6	7	ACAAACAGCCTGGTGTCTGGAGCC	6	-	585	1020	Inactive	Active	5	5
ENSDARG00000005944	ENSDART00000015309	6	8	TTATACCGCAGATGATGTTGTCGTG	7	-	805	1020	Inactive	Active	4	2
ENSDARG00000005944	ENSDART00000015309	6	8	GTCCCAAACGTTGCAGTTGAAGTC	6	-	880	1020	Active	Active	2	5
ENSDARG00000005944	ENSDART00000015309	6	8	GTAGCCGGCGAGCAGCAGGCGAC	5	-	854	1020	Active	Active	2	9
ENSDARG00000005944	ENSDART00000015309	6	8	GCAGGCGACCGCTCTTGGAGAAGGC	7	-	838	1020	Active	Active	5	9
ENSDARG00000005974	ENSDART00000015996	6	1	AGAACCGTCAAAGAAATGGTGGGTT	7	+	643	3189	Active	Inactive	8	5
ENSDARG00000005974	ENSDART00000015996	6	1	ACAAACAGAGATAGATGATGGGGAC	7	+	495	3189	Inactive	Active	9	9
ENSDARG00000005974	ENSDART00000015996	6	2	ACATTCAAAAACTCAATTTGCAGTT	7	+	716	3189	Inactive	Inactive	8	7
ENSDARG00000005974	ENSDART00000015996	6	3	AAAGGCTAAGAGTGGATGATGTT	5	+	1091	3189	Inactive	Active	8	8
ENSDARG00000005974	ENSDART00000015996	6	3	ACCAAAGGCTAAGAGTGGATGAT	5	+	1088	3189	Active	Active	4	7
ENSDARG00000005974	ENSDART00000015996	6	3	ACCAAAGGCTAAGAGTGGATGATGT	7	+	1088	3189	Active	Active	4	2
ENSDARG00000005974	ENSDART00000015996	6	4	GCAGACACCGAAGAGAGGAGAAGAC	7	+	1216	3189	Inactive	Active	2	9
ENSDARG00000005974	ENSDART00000015996	6	6	ACCCTCAGCTGTCGAATCTGAATCT	7	+	1524	3189	Active	Inactive	9	5
ENSDARG00000005974	ENSDART00000015996	6	7	TACTTCACCATCTAAGGAGACTTC	6	+	1623	3189	Active	Active	6	5
ENSDARG00000005974	ENSDART00000015996	6	7	TACTACTTCACCATCTAAGGAGAC	6	+	1620	3189	Active	Active	8	8
ENSDARG00000005974	ENSDART00000015996	6	9	GCAAAAGACCCATAATTCTGACAAC	7	+	1958	3189	Inactive	Inactive	6	0
ENSDARG00000005974	ENSDART00000015996	6	11	AGCTTCAGCTCTGGGTCTGTAGTG	6	+	2171	3189	Active	Inactive	9	5
ENSDARG00000005974	ENSDART00000015996	6	11	TTCTCCAGCTTCAGCTCTGGGTCT	6	+	2165	3189	Active	Inactive	6	6
ENSDARG00000005974	ENSDART00000015996	6	11	TCCAGCTTCAGCTCTGGGTCTGT	5	+	2168	3189	Active	Inactive	9	8
ENSDARG00000005974	ENSDART00000015996	6	12	GGCGCCACACTGAAGGATAGTTT	5	+	2710	3189	Active	Inactive	5	0
ENSDARG00000005974	ENSDART00000015996	6	12	CAAATCAGACAATATTTTGAGAA	5	+	2755	3189	Inactive	Inactive	7	7
ENSDARG00000005974	ENSDART00000015996	6	12	TTCGACAACATGTCTTTTGTGGAT	6	+	2620	3189	Inactive	Inactive	0	9
ENSDARG00000005974	ENSDART00000015996	6	12	TTCCTCCCAGCTACTGGCTTTTGTG	7	+	2778	3189	Active	Active	4	0
ENSDARG00000005974	ENSDART00000015996	6	12	TTCCTCCCAGCTACTGGCTTTTGT	6	+	2778	3189	Active	Inactive	4	7
ENSDARG00000005974	ENSDART00000015996	6	12	CCCAGCTACTGGCTTTTGTGGAA	5	+	2783	3189	Active	Inactive	9	8
ENSDARG00000005974	ENSDART00000015996	6	13	TCCAGCAGAAAGATCTGTTGTCTTC	7	+	3016	3189	Active	Inactive	3	8
ENSDARG00000006093	ENSDART00000034421	6	1	AGATTCAGATAAGATGTTGCGTTC	6	-	6	885	Inactive	Inactive	5	5
ENSDARG00000006093	ENSDART00000034421	6	5	AGCAAATTCTGAGGTTTGAGGTC	5	-	382	885	Active	Inactive	9	3
ENSDARG00000006093	ENSDART00000034421	6	5	ACCAAAATCAGCTAGTTTGAGTTC	6	-	421	885	Active	Inactive	6	9
ENSDARG00000006093	ENSDART00000034421	6	5	ACCAAAATCAGCTAGTTTGAGTT	5	-	422	885	Active	Inactive	6	3
ENSDARG00000006093	ENSDART00000034421	6	5	AGACAATCCTCGCAGCAGCTGAA	5	-	329	885	Inactive	Active	1	9
ENSDARG00000006093	ENSDART00000034421	6	6	AAAGTCACCACCTCAGCAGAGTAC	6	-	477	885	Inactive	Active	4	7
ENSDARG00000006093	ENSDART00000034421	6	8	ACACACACACCTGGTTTGTAGTT	5	-	709	885	Inactive	Inactive	9	9
ENSDARG00000006093	ENSDART00000034421	6	8	ACACACACACACCTGGTTTGTAGTT	7	-	709	885	Inactive	Inactive	9	9
ENSDARG00000006093	ENSDART00000034421	6	8	ACACACACACACCTGGTTTGTAG	5	-	711	885	Inactive	Inactive	9	7
ENSDARG00000006093	ENSDART00000034421	6	11	TTCATCATCAGCATCTGCTGGGCC	6	-	792	885	Active	Active	9	4
ENSDARG00000006093	ENSDART00000081129	6	2	CGCCGCACCTGCAGTGTGTGAAAC	6	-	84	1209	Active	Active	9	3
ENSDARG00000006093	ENSDART00000081129	6	3	AGATTCAGATAAGATGTTGCGTTC	6	-	201	1209	Inactive	Inactive	5	5
ENSDARG00000006093	ENSDART00000081129	6	7	ACCAAAATCAGCTAGTTTGAGTTC	6	-	616	1209	Active	Inactive	6	9
ENSDARG00000006093	ENSDART00000081129	6	7	AGACAATCCTCGCAGCAGCTGAA	5	-	524	1209	Inactive	Active	1	9
ENSDARG00000006093	ENSDART00000081129	6	7	ACCAAAATCAGCTAGTTTGAGTT	5	-	617	1209	Active	Inactive	6	3
ENSDARG00000006093	ENSDART00000081129	6	7	AGCAAATTCTGAGGTTTGAGGTC	5	-	577	1209	Active	Inactive	9	3
ENSDARG00000006093	ENSDART00000081129	6	8	AAAGTCACCACCTCAGCAGAGTAC	6	-	672	1209	Inactive	Active	4	7
ENSDARG00000006093	ENSDART00000081129	6	12	TTCATCATCAGCATCTGCTGGGCC	6	-	999	1209	Active	Active	9	4
ENSDARG00000006093	ENSDART00000081129	6	13	GGCGTCTTCGTTCGTCTGCTGGGGC	7	-	1169	1209	Active	Active	9	3
ENSDARG00000006093	ENSDART00000081129	6	13	GGCGTCTTCGTTCGTCTGCTGGG	5	-	1171	1209	Active	Active	9	7
ENSDARG00000006202	ENSDART00000014892	6	1	GCCACCCTCCAGGATCTCTGTAGAC	7	-	6	3486	Active	Inactive	9	7
ENSDARG00000006202	ENSDART00000014892	6	3	TACAAAGCAGTCGGTGTCGAGGGG	6	-	301	3486	Inactive	Active	9	9
ENSDARG00000006202	ENSDART00000014892	6	3	ACATACAAAGCAGTCGGTGTCGAG	6	-	304	3486	Inactive	Active	9	5
ENSDARG00000006202	ENSDART00000014892	6	5	TCCACCTCCATCTTGTCTGCTGGA	6	-	504	3486	Active	Active	9	3
ENSDARG00000006202	ENSDART00000014892	6	5	ATCTACAACAAAATTAGCTGGAGCA	7	-	456	3486	Inactive	Active	4	9
ENSDARG00000006202	ENSDART00000014892	6	5	GCCATCTACAACAAAATTAGCTGGA	7	-	459	3486	Active	Active	9	5
ENSDARG00000006202	ENSDART00000014892	6	5	ATCCACCTCCATCTTGTCTGCTGGA	7	-	504	3486	Active	Active	8	3
ENSDARG00000006202	ENSDART00000014892	6	10	CACTCACCCGGACATGAAGTTGCA	6	-	1160	3486	Active	Active	8	9
ENSDARG00000006202	ENSDART00000014892	6	11	TCCTCACCCCAAGGTGCAGTTGGC	6	-	1318	3486	Active	Active	9	9
ENSDARG00000006202	ENSDART00000014892	6	11	TTCCTCACCCCAAGGTGCAGTTGGC	7	-	1318	3486	Active	Active	8	9
ENSDARG00000006202	ENSDART00000014892	6	12	ACACACCTCTCCGCTCTGCAGGT	5	-	1496	3486	Active	Active	6	2
ENSDARG00000006202	ENSDART00000014892	6	12	ACACACACCTCTCCGCTCTGCAGGT	7	-	1496	3486	Inactive	Active	5	2
ENSDARG00000006202	ENSDART00000014892	6	17	GTAAAACCCAATAAGCTAAGGCAAC	7	-	1763	3486	Inactive	Active	7	7
ENSDARG00000006202	ENSDART00000014892	6	17	GGCAACTTAAACCATTTGAGGAA	5	-	1746	3486	Active	Inactive	8	2
ENSDARG00000006202	ENSDART00000014892	6	17	TGCAACAAACCATTTAAGTATAA	5	-	1717	3486	Inactive	Inactive	5	6
ENSDARG00000006202	ENSDART00000014892	6	18	CTAATCAAATTATTTAAGCCTTT	5	-	1783	3486	Inactive	Inactive	8	1
ENSDARG00000006202	ENSDART00000014892	6	21	TTCAGCAGATAAATAGTTGAAGAT	6	-	1957	3486	Inactive	Active	2	4
ENSDARG00000006202	ENSDART00000014892	6	24	CTATACGCAGTCTAGAGAAGCTTCT	7	-	2512	3486	Inactive	Active	9	9
ENSDARG00000006202	ENSDART00000014892	6	27	TTCTTCACCAGCACCTCTGTTGGC	6	-	2962	3486	Active	Inactive	7	3
ENSDARG00000006202	ENSDART00000014892	6	27	TTCACCAGCACCTCTGTTGGCTTC	6	-	2959	3486	Active	Inactive	6	5
ENSDARG00000006202	ENSDART00000014892	6	27	GTATTCTGCTTCACTGGAGAGGAA	6	-	3214	3486	Active	Active	6	9
ENSDARG00000006202	ENSDART00000014892	6	27	GACCTCTTACTAGGTCTGCTGGGTT	7	-	3113	3486	Active	Inactive	8	6
ENSDARG00000006202	ENSDART00000014892	6	27	GACCTCTTACTAGGTCTGCTGGG	5	-	3115	3486	Active	Active	8	7
ENSDARG00000006202	ENSDART00000105209	6	1	GCCACCCTCCAGGATCTCTGTAGAC	7	-	6	1689	Active	Inactive	9	7
ENSDARG00000006202	ENSDART00000105209	6	3	TACAAAGCAGTCGGTGTCGAGGGG	6	-	313	1689	Inactive	Active	9	9
ENSDARG00000006202	ENSDART00000105209	6	3	ACATACAAAGCAGTCGGTGTCGAG	6	-	316	1689	Inactive	Active	9	5
ENSDARG00000006202	ENSDART00000105209	6	5	GCCATCTACAACAAAATTAGCTGGA	7	-	471	1689	Active	Active	9	5
ENSDARG00000006202	ENSDART00000105209	6	5	ATCTACAACAAAATTAGCTGGAGCA	7	-	468	1689	Inactive	Active	4	9
ENSDARG00000006202	ENSDART00000105209	6	5	ATCCACCTCCATCTTGTCTGCTGGA	7	-	516	1689	Active	Active	8	3
ENSDARG00000006202	ENSDART00000105209	6	5	TCCACCTCCATCTTGTCTGCTGGA	6	-	516	1689	Active	Active	9	3
ENSDARG00000006202	ENSDART00000105209	6	10	CACTCACCCGGACATGAAGTTGCA	6	-	1213	1689	Active	Active	8	9
ENSDARG00000006202	ENSDART00000105209	6	12	TCCTCACCCCAAGGTGCAGTTGGC	6	-	1465	1689	Active	Active	9	9
ENSDARG00000006202	ENSDART00000105209	6	12	TTCCTCACCCCAAGGTGCAGTTGGC	7	-	1465	1689	Active	Active	8	9
ENSDARG00000006202	ENSDART00000105209	6	14	ACACACCTCTCCGCTCTGCAGGT	5	-	1661	1689	Active	Active	6	2
ENSDARG00000006202	ENSDART00000105209	6	14	ACACACACCTCTCCGCTCTGCAGGT	7	-	1661	1689	Inactive	Active	5	2
ENSDARG00000006207	ENSDART00000015277	6	2	GACCCCAAATTTATTATCTGGAGTC	7	+	271	426	Inactive	Inactive	6	3
ENSDARG00000006207	ENSDART00000015277	6	2	TTCACCTTCCTCAAGGAGAAGCT	5	+	211	426	Active	Active	9	9
ENSDARG00000006207	ENSDART00000103674	6	2	CCCTTCAGAACAAGTGTCTGTCTGT	7	+	102	312	Active	Inactive	8	9
ENSDARG00000006207	ENSDART00000103674	6	3	TTCACCTTCCTCAAGGAGAAGCT	5	+	205	312	Active	Active	9	9
ENSDARG00000006260	ENSDART00000039443	6	2	GCACCAGTCTCACTGAAGAAGGT	5	-	160	1350	Active	Active	8	9
ENSDARG00000006260	ENSDART00000039443	6	4	TTCTTCTGCAGATGTCGTAGATGGC	7	-	631	1350	Active	Active	9	9
ENSDARG00000006260	ENSDART00000039443	6	4	TTCATCCTCCTCACCGACGCTGTC	6	-	1321	1350	Active	Active	9	9
ENSDARG00000006260	ENSDART00000039443	6	4	GGCTTCAGCAATGGCTGTGGTGTTG	7	-	1146	1350	Active	Inactive	9	4
ENSDARG00000006260	ENSDART00000039443	6	4	GGCTTCAGCAATGGCTGTGGTGTT	6	-	1147	1350	Active	Inactive	9	7
ENSDARG00000006260	ENSDART00000039443	6	4	GGCTCCACCACTGCTGTGGATAC	5	-	538	1350	Active	Inactive	9	9
ENSDARG00000006260	ENSDART00000039443	6	4	CTCAAAGCAAGCGTTGGTGATGTC	6	-	877	1350	Inactive	Active	6	6
ENSDARG00000006260	ENSDART00000039443	6	4	CTACGCTTAGTCTTGATGGTGGC	5	-	1006	1350	Active	Active	5	9
ENSDARG00000006260	ENSDART00000039443	6	4	ATCCTCCTCACCGACGCTGTCTGT	6	-	1318	1350	Active	Inactive	9	3
ENSDARG00000006260	ENSDART00000039443	6	4	ACAGTCAGAGTGCTCGAGGGTGGT	6	-	586	1350	Inactive	Active	5	9
ENSDARG00000006477	ENSDART00000017859	6	1	CAATGCTGCTCACCGTGTTTTGTGC	7	+	8	1227	Active	Inactive	6	7
ENSDARG00000006477	ENSDART00000017859	6	1	CAATGCTGCTCACCGTGTTTTGTG	6	+	8	1227	Active	Inactive	6	8
ENSDARG00000006477	ENSDART00000017859	6	1	CAATGCTGCTCACCGTGTTTTGT	5	+	8	1227	Active	Inactive	6	7
ENSDARG00000006477	ENSDART00000017859	6	3	CAAATCCACATGAGCTGTCGCTTCT	7	+	470	1227	Active	Active	3	1
ENSDARG00000006477	ENSDART00000017859	6	3	AAATCCACATGAGCTGTCGCTTCT	6	+	471	1227	Inactive	Active	9	1
ENSDARG00000006477	ENSDART00000017859	6	3	GCAACCCTCCACTTGCTGAAGCT	5	+	503	1227	Active	Active	9	9
ENSDARG00000006477	ENSDART00000017859	6	3	GGCAAATCCACATGAGCTGTCGCT	6	+	468	1227	Active	Active	8	7
ENSDARG00000006477	ENSDART00000017859	6	4	CGCTCAGGCCAAGATTGAGGAGGAA	7	+	642	1227	Active	Active	9	9
ENSDARG00000006514	ENSDART00000023613	6	2	TTACTCCACTAGAAGCAGCTGTG	5	+	123	993	Active	Active	2	9
ENSDARG00000006514	ENSDART00000023613	6	2	TACTTCCCAGAGAAGATGCCTGC	5	+	184	993	Active	Active	1	8
ENSDARG00000006514	ENSDART00000023613	6	2	GTTTACTCCACTAGAAGCAGCTGTG	7	+	121	993	Active	Active	4	9
ENSDARG00000006514	ENSDART00000023613	6	2	AGAAGCAGCTGTGCGGGAGGATTTC	7	+	133	993	Active	Active	2	7
ENSDARG00000006514	ENSDART00000023613	6	2	AGAAGCAGCTGTGCGGGAGGATTT	6	+	133	993	Active	Inactive	2	2
ENSDARG00000006514	ENSDART00000023613	6	2	AAACTCCTCTTCTCCGGTCGCCGCG	7	+	222	993	Active	Active	7	9
ENSDARG00000006514	ENSDART00000023613	6	4	AAAGCCGACATCCTGGAGATGAC	5	+	427	993	Inactive	Active	5	9
ENSDARG00000006514	ENSDART00000023613	6	7	CAACACACCGGTTCCGGTGGCCGTT	7	+	930	993	Inactive	Active	6	6
ENSDARG00000006514	ENSDART00000023613	6	7	CACGTCAGACTCCGTTTGGCGGC	5	+	975	993	Active	Active	4	1
ENSDARG00000006514	ENSDART00000023613	6	7	CGCAACTAAAGTATATGGGGGTTT	6	+	807	993	Active	Inactive	4	8
ENSDARG00000006514	ENSDART00000023613	6	7	CGCAACTAAAGTATATGGGGGTTTC	7	+	807	993	Active	Inactive	4	1
ENSDARG00000006514	ENSDART00000023613	6	7	TCCTCCAACTTGACTTCTGACGCA	6	+	787	993	Active	Active	8	7
ENSDARG00000006544	ENSDART00000008398	6	1	GGCTGCAGAGTGGGAGGAGGCAGGG	7	-	48	654	Active	Active	6	9
ENSDARG00000006544	ENSDART00000008398	6	2	GACGACTGCTGGACTTTGCAGGG	5	-	244	654	Active	Active	7	5
ENSDARG00000006544	ENSDART00000008398	6	3	AGCCGCACCCAGACGGTGTCGTG	5	-	553	654	Active	Active	8	4
ENSDARG00000006544	ENSDART00000008398	6	3	AGCGGCAGCATGATGCTCTGGCTCT	7	-	521	654	Active	Inactive	9	6
ENSDARG00000006544	ENSDART00000008398	6	3	AGAGCCGCACCCAGACGGTGTCGTG	7	-	553	654	Inactive	Active	5	4
ENSDARG00000006546	ENSDART00000027550	6	3	GTTTCCAGAGGGATGTTGAGGTT	5	-	340	690	Inactive	Active	4	4
ENSDARG00000006546	ENSDART00000027550	6	3	GAATCCATCGATGTCGCAGTCGTT	6	-	371	690	Active	Active	2	5
ENSDARG00000006546	ENSDART00000027550	6	3	ACACTCTCCCACTGGGTGGATGAA	6	-	392	690	Active	Active	7	8
ENSDARG00000006607	ENSDART00000006435	6	1	TACAAATTCATCCGGGAGGAAGAG	6	+	544	1155	Active	Active	7	9
ENSDARG00000006607	ENSDART00000006435	6	1	TACTCCAAACGCATGACGCTGTG	5	+	442	1155	Inactive	Active	7	9
ENSDARG00000006607	ENSDART00000006435	6	1	TCCAAACGCATGACGCTGTGGAC	5	+	445	1155	Active	Active	7	3
ENSDARG00000006607	ENSDART00000006435	6	1	TCCGACGCCGCCGACGTTAGTGGGC	7	+	807	1155	Active	Active	8	1
ENSDARG00000006607	ENSDART00000006435	6	1	TTACAAAGCCCAGGCTGGGTTGTG	6	+	19	1155	Inactive	Inactive	8	4
ENSDARG00000006607	ENSDART00000006435	6	1	TTACAAAGCCCAGGCTGGGTTGTGC	7	+	19	1155	Inactive	Inactive	8	1
ENSDARG00000006607	ENSDART00000006435	6	1	TTCATCTTCAACAAGGAGCTGAG	5	+	1072	1155	Active	Active	9	9
ENSDARG00000006607	ENSDART00000006435	6	1	TTCCTCCTCGACCTGTGCGTGGCA	6	+	229	1155	Active	Active	9	0
ENSDARG00000006607	ENSDART00000006435	6	1	TACAAAGCCCAGGCTGGGTTGTGC	6	+	20	1155	Inactive	Inactive	3	1
ENSDARG00000006607	ENSDART00000006435	6	1	TACAAAGCCCAGGCTGGGTTGTG	5	+	20	1155	Inactive	Inactive	3	4
ENSDARG00000006607	ENSDART00000006435	6	1	ACACAACGCTAACAGGAGGCTGC	5	+	846	1155	Inactive	Active	2	8
ENSDARG00000006607	ENSDART00000006435	6	1	ACACAACGCTAACAGGAGGCTGCT	6	+	846	1155	Inactive	Active	2	9
ENSDARG00000006607	ENSDART00000006435	6	1	ACATCATCCGCTCGGCTGTGTGC	5	+	254	1155	Active	Inactive	2	1
ENSDARG00000006607	ENSDART00000006435	6	1	AGATTCAGAGCCTGTCTGCCGTG	5	+	1099	1155	Inactive	Active	5	3
ENSDARG00000006607	ENSDART00000006435	6	1	CTCCTCGACCTGTGCGTGGCAGAC	6	+	232	1155	Active	Active	9	8
ENSDARG00000006607	ENSDART00000006435	6	1	GACATCATCCGCTCGGCTGTGTGC	6	+	253	1155	Active	Inactive	9	1
ENSDARG00000006607	ENSDART00000006435	6	1	GCACACAACGCTAACAGGAGGCTGC	7	+	844	1155	Inactive	Active	5	8
ENSDARG00000006607	ENSDART00000006435	6	1	GTCCGCGGCTGTGTGGTTGACTTT	6	+	1017	1155	Active	Inactive	8	5
ENSDARG00000006639	ENSDART00000014521	6	3	AGCGCCCCACTGCTGGGGGAAGTA	6	-	202	1206	Active	Active	6	8
ENSDARG00000006639	ENSDART00000014521	6	8	TGCTTCTTCTCATCATTTGTTGTG	6	-	662	1206	Active	Inactive	9	8
ENSDARG00000006639	ENSDART00000014521	6	8	CCCAGCTAACCCTTTCTCTGGAGGT	7	-	597	1206	Active	Active	8	1
ENSDARG00000006639	ENSDART00000014521	6	8	GGCTCCAGCAGGGGTGGATGCAGAC	7	-	621	1206	Active	Active	9	9
ENSDARG00000006639	ENSDART00000014521	6	8	TGCCTCTGCCGTAGCTCTGAAGAT	6	-	495	1206	Active	Inactive	9	2
ENSDARG00000006639	ENSDART00000014521	6	10	TTCAAAGCCATACCGTTGTGGGA	5	-	850	1206	Inactive	Active	1	4
ENSDARG00000006639	ENSDART00000014521	6	12	ATCGGCTGCTGGGTTCTGAGGGT	5	-	1085	1206	Active	Active	9	5
ENSDARG00000006639	ENSDART00000014521	6	12	ACAGGCGCCTCATCGGCTGCTGGG	6	-	1095	1206	Active	Active	4	9
ENSDARG00000006757	ENSDART00000013588	6	1	TGCAGCGGCGACTCTTTGCTTTC	5	-	1078	1815	Active	Inactive	9	9
ENSDARG00000006757	ENSDART00000013588	6	1	GCAGGCAGCCATGATTAAGCGGTG	6	-	145	1815	Active	Active	6	9
ENSDARG00000006757	ENSDART00000013588	6	1	GAAGGCATCTTTGACGAGTTGTAG	6	-	766	1815	Active	Active	5	4
ENSDARG00000006757	ENSDART00000013588	6	1	GAACACTAAGAACCAGGCCGAGTCT	7	-	430	1815	Inactive	Active	9	7
ENSDARG00000006757	ENSDART00000013588	6	1	CTCTCCTTCCTTCTTCTCTTTGGGC	7	-	813	1815	Active	Inactive	9	4
ENSDARG00000006757	ENSDART00000013588	6	1	CGCAGCTCCTCCTTGATGGCTTT	5	-	19	1815	Active	Active	9	1
ENSDARG00000006757	ENSDART00000013588	6	1	CACCAAATCGATCTCCGCGGAATAC	7	-	285	1815	Active	Active	7	5
ENSDARG00000006757	ENSDART00000013588	6	1	AGCTCCTCCTTGATGGCTTTGGG	5	-	16	1815	Active	Active	9	7
ENSDARG00000006757	ENSDART00000013588	6	1	ACAAACAGACCACCGACGATGAA	5	-	1048	1815	Inactive	Active	9	9
ENSDARG00000006757	ENSDART00000013588	6	1	AAATACTTCTCTGGGAGAAGTCGGA	7	-	683	1815	Inactive	Active	0	9
ENSDARG00000006757	ENSDART00000013588	6	2	ACAGGCATCGTGGGCTGGGCATTG	6	-	1154	1815	Active	Inactive	7	5
ENSDARG00000006757	ENSDART00000013588	6	4	CACTCCCCCTGTGACGATGATTTT	6	-	1492	1815	Active	Active	9	1
ENSDARG00000006757	ENSDART00000013588	6	4	CACCAAACATCGCTCTGGGCGTCT	6	-	1451	1815	Inactive	Inactive	7	3
ENSDARG00000006757	ENSDART00000013588	6	4	GCACCAAACATCGCTCTGGGCGTCT	7	-	1451	1815	Inactive	Inactive	2	3
ENSDARG00000006757	ENSDART00000013588	6	6	TCCCGCTCCACGTCTTTTTGTCTTC	7	-	1723	1815	Active	Inactive	9	9
ENSDARG00000006757	ENSDART00000013588	6	6	GCATTCAGACGCATGCCGACGCA	5	-	1783	1815	Inactive	Active	3	9
ENSDARG00000006757	ENSDART00000013588	6	6	GCATCCCGCTCCACGTCTTTTTG	5	-	1728	1815	Active	Inactive	7	8
ENSDARG00000006915	ENSDART00000014552	6	1	AAACCAGTCCAGGAGACGGTTAA	5	-	23	558	Active	Active	0	5
ENSDARG00000006915	ENSDART00000014552	6	1	TACTGCAGCCCGACGAGGGTTAA	5	-	76	558	Active	Active	6	6
ENSDARG00000006915	ENSDART00000014552	6	1	GAATACTGCAGCCCGACGAGGGT	5	-	79	558	Inactive	Active	3	9
ENSDARG00000006915	ENSDART00000014552	6	4	ACCTTCTCCCGGTCTGCTGCGTCT	6	-	297	558	Active	Active	9	4
ENSDARG00000006915	ENSDART00000014552	6	7	AGCTTCTTCTCGACTTTGAGTGC	5	-	546	558	Active	Inactive	9	6
ENSDARG00000006915	ENSDART00000014552	6	7	TTCAGCTTCTTCTCGACTTTGAG	5	-	549	558	Active	Active	9	8
ENSDARG00000007080	ENSDART00000004727	6	1	GCAAACCGCAGGGAGACTGATTC	5	-	59	1455	Active	Active	1	2
ENSDARG00000007080	ENSDART00000004727	6	3	GAAATCTGCGTTGATGAGGCTGAC	6	-	412	1455	Active	Active	4	9
ENSDARG00000007080	ENSDART00000004727	6	3	AGCCACACAGAAATCTGCGTTGAT	6	-	421	1455	Inactive	Inactive	4	8
ENSDARG00000007080	ENSDART00000004727	6	3	ACCAGCCACACAGAAATCTGCGTTG	7	-	423	1455	Active	Inactive	8	7
ENSDARG00000007080	ENSDART00000004727	6	4	TGCAAATACATCAGAGTGGTATAC	6	-	685	1455	Active	Inactive	6	6
ENSDARG00000007080	ENSDART00000004727	6	6	TACACCACCAGCCAAGGTAGCATTC	7	-	894	1455	Active	Inactive	3	0
ENSDARG00000007080	ENSDART00000004727	6	8	GTATCCTCCCTGAACGCTGGCTGT	6	-	1198	1455	Active	Active	2	2
ENSDARG00000007080	ENSDART00000004727	6	8	AGCTCCTCCCACAAGGCCGAATGC	6	-	1249	1455	Active	Active	9	7
ENSDARG00000007080	ENSDART00000004727	6	9	ATCATCATCAAAGCAGTTGCTGTC	6	-	1318	1455	Active	Active	9	3
ENSDARG00000007080	ENSDART00000004727	6	9	ATCATCAAAGCAGTTGCTGTCTGT	6	-	1315	1455	Inactive	Inactive	6	3
ENSDARG00000007080	ENSDART00000004727	6	9	ATCAAAGCAGTTGCTGTCTGTTGGG	7	-	1311	1455	Inactive	Active	9	0
ENSDARG00000007098	ENSDART00000028008	6	3	CTCGTCCTCCAGAACTCTGACTTT	6	-	343	783	Active	Inactive	9	8
ENSDARG00000007098	ENSDART00000028008	6	4	AGAAGCTCCAGAAAGTCTTTGGG	5	-	520	783	Active	Active	6	6
ENSDARG00000007098	ENSDART00000028008	6	4	AGAAGCTCCAGAAAGTCTTTGGGA	6	-	519	783	Active	Inactive	6	4
ENSDARG00000007098	ENSDART00000028008	6	4	AGCTCCAGAAAGTCTTTGGGAGGCA	7	-	515	783	Active	Active	2	8
ENSDARG00000007098	ENSDART00000028008	6	5	TCCCTCTGCACAGGCCGTAGATGAA	7	-	643	783	Active	Active	9	8
ENSDARG00000007098	ENSDART00000028008	6	5	CTCTGCACAGGCCGTAGATGAAGTA	7	-	640	783	Active	Active	1	9
ENSDARG00000007098	ENSDART00000028008	6	5	CTCTCCCTCTGCACAGGCCGTAGAT	7	-	646	783	Active	Active	9	2
ENSDARG00000007196	ENSDART00000020333	6	7	GCCTTCAGAGTTTCGACGTATAG	5	+	615	1110	Active	Active	6	4
ENSDARG00000007196	ENSDART00000020333	6	8	TTCAACAGCACCGCTGTGTGGCT	5	+	650	1110	Active	Inactive	0	4
ENSDARG00000007204	ENSDART00000015368	6	2	AACTCACACTTTGTTGGCTTTTTC	6	-	115	1587	Active	Inactive	2	8
ENSDARG00000007204	ENSDART00000015368	6	2	AAACTCACACTTTGTTGGCTTTTTC	7	-	115	1587	Inactive	Inactive	9	8
ENSDARG00000007204	ENSDART00000015368	6	3	GTTACCTGCGAGAGCTTCTGTCGTG	7	-	165	1587	Active	Inactive	8	4
ENSDARG00000007204	ENSDART00000015368	6	4	CCCTCCACCATGGCTGTGGCCGCT	6	-	183	1587	Active	Active	9	9
ENSDARG00000007204	ENSDART00000015368	6	4	GCCCTCCACCATGGCTGTGGCCGCT	7	-	183	1587	Active	Active	9	9
ENSDARG00000007204	ENSDART00000015368	6	5	CCCTCCATCTGGTTTCTGATGCC	5	-	364	1587	Active	Active	9	6
ENSDARG00000007204	ENSDART00000015368	6	5	GCACGCAGCTCAGGTTTAGCTTTT	6	-	311	1587	Active	Inactive	5	9
ENSDARG00000007204	ENSDART00000015368	6	8	AAACTCAGACAGCTCTGTCGTCGCC	7	-	663	1587	Inactive	Active	8	7
ENSDARG00000007204	ENSDART00000015368	6	8	AACTCAGACAGCTCTGTCGTCGCC	6	-	663	1587	Inactive	Active	0	7
ENSDARG00000007204	ENSDART00000015368	6	10	GTTTTCCACTCCCATCTCTGCATTG	7	-	1149	1587	Active	Inactive	7	7
ENSDARG00000007204	ENSDART00000015368	6	10	TTCCACTCCCATCTCTGCATTGGTG	7	-	1146	1587	Active	Active	6	7
ENSDARG00000007204	ENSDART00000015368	6	10	GTCCCACCAGAGAGGCGTGATAG	5	-	1035	1587	Inactive	Active	1	3
ENSDARG00000007204	ENSDART00000015368	6	10	GCCTCCAGCTTGGCTCTGTTTTC	5	-	1168	1587	Active	Inactive	9	9
ENSDARG00000007204	ENSDART00000015368	6	10	GCCGCCAGCATTCTGGAGATTTT	5	-	1081	1587	Active	Active	9	0
ENSDARG00000007204	ENSDART00000015368	6	12	TTCCTCTTCTTCGAGACGGTGGG	5	-	1321	1587	Active	Active	9	9
ENSDARG00000007204	ENSDART00000015368	6	12	CTCTTCTTCGAGACGGTGGGGAGTG	7	-	1316	1587	Active	Active	9	3
ENSDARG00000007204	ENSDART00000015368	6	12	CTCTTCTTCGAGACGGTGGGGAG	5	-	1318	1587	Active	Active	9	8
ENSDARG00000007204	ENSDART00000015368	6	13	TTCTTCTTCTTCTTTGGAGTCTCT	6	-	1443	1587	Active	Active	9	2
ENSDARG00000007204	ENSDART00000015368	6	13	GTCTCCTCCTCCTCCTGCTTGGGTT	7	-	1487	1587	Active	Active	8	2
ENSDARG00000007204	ENSDART00000015368	6	13	GTCTCCTCCTCCTCCTGCTTGGGT	6	-	1488	1587	Active	Inactive	8	5
ENSDARG00000007204	ENSDART00000015368	6	13	CTCCTCCTCCTCCTGCTTGGGTT	5	-	1487	1587	Active	Active	9	2
ENSDARG00000007204	ENSDART00000064993	6	2	AAACTCACACTTTGTTGGCTTTTTC	7	-	115	1659	Inactive	Inactive	9	8
ENSDARG00000007204	ENSDART00000064993	6	2	AACTCACACTTTGTTGGCTTTTTC	6	-	115	1659	Active	Inactive	2	8
ENSDARG00000007204	ENSDART00000064993	6	3	GTTACCTGCGAGAGCTTCTGTCGTG	7	-	165	1659	Active	Inactive	8	4
ENSDARG00000007204	ENSDART00000064993	6	4	GCCCTCCACCATGGCTGTGGCCGCT	7	-	183	1659	Active	Active	9	9
ENSDARG00000007204	ENSDART00000064993	6	4	CCCTCCACCATGGCTGTGGCCGCT	6	-	183	1659	Active	Active	9	9
ENSDARG00000007204	ENSDART00000064993	6	5	CCCTCCATCTGGTTTCTGATGCC	5	-	364	1659	Active	Active	9	6
ENSDARG00000007204	ENSDART00000064993	6	5	GCACGCAGCTCAGGTTTAGCTTTT	6	-	311	1659	Active	Inactive	5	9
ENSDARG00000007204	ENSDART00000064993	6	8	AACTCAGACAGCTCTGTCGTCGCC	6	-	663	1659	Inactive	Active	0	7
ENSDARG00000007204	ENSDART00000064993	6	8	AAACTCAGACAGCTCTGTCGTCGCC	7	-	663	1659	Inactive	Active	8	7
ENSDARG00000007204	ENSDART00000064993	6	10	TTCCACTCCCATCTCTGCATTGGTG	7	-	1146	1659	Active	Active	6	7
ENSDARG00000007204	ENSDART00000064993	6	10	GTCCCACCAGAGAGGCGTGATAG	5	-	1035	1659	Inactive	Active	1	3
ENSDARG00000007204	ENSDART00000064993	6	10	GCCTCCAGCTTGGCTCTGTTTTC	5	-	1168	1659	Active	Inactive	9	9
ENSDARG00000007204	ENSDART00000064993	6	10	GCCGCCAGCATTCTGGAGATTTT	5	-	1081	1659	Active	Active	9	0
ENSDARG00000007204	ENSDART00000064993	6	10	GTTTTCCACTCCCATCTCTGCATTG	7	-	1149	1659	Active	Inactive	7	7
ENSDARG00000007204	ENSDART00000064993	6	12	TTCCTCTTCTTCGAGACGGTGGG	5	-	1321	1659	Active	Active	9	9
ENSDARG00000007204	ENSDART00000064993	6	12	CTCTTCTTCGAGACGGTGGGGAG	5	-	1318	1659	Active	Active	9	8
ENSDARG00000007204	ENSDART00000064993	6	12	CTCTTCTTCGAGACGGTGGGGAGTG	7	-	1316	1659	Active	Active	9	3
ENSDARG00000007204	ENSDART00000064993	6	13	GTCTCCTCCTCCTCCTGCTTGGGTT	7	-	1487	1659	Active	Active	8	2
ENSDARG00000007204	ENSDART00000064993	6	13	GTCTCCTCCTCCTCCTGCTTGGGT	6	-	1488	1659	Active	Inactive	8	5
ENSDARG00000007204	ENSDART00000064993	6	13	CTCCTCCTCCTCCTGCTTGGGTT	5	-	1487	1659	Active	Active	9	2
ENSDARG00000007204	ENSDART00000064993	6	13	TTCTTCTTCTTCTTTGGAGTCTCT	6	-	1443	1659	Active	Active	9	2
ENSDARG00000007204	ENSDART00000081227	6	2	AACTCACACTTTGTTGGCTTTTTC	6	-	115	1602	Active	Inactive	2	8
ENSDARG00000007204	ENSDART00000081227	6	2	AAACTCACACTTTGTTGGCTTTTTC	7	-	115	1602	Inactive	Inactive	9	8
ENSDARG00000007204	ENSDART00000081227	6	3	GTTACCTGCGAGAGCTTCTGTCGTG	7	-	165	1602	Active	Inactive	8	4
ENSDARG00000007204	ENSDART00000081227	6	4	GCCCTCCACCATGGCTGTGGCCGCT	7	-	183	1602	Active	Active	9	9
ENSDARG00000007204	ENSDART00000081227	6	4	CCCTCCACCATGGCTGTGGCCGCT	6	-	183	1602	Active	Active	9	9
ENSDARG00000007204	ENSDART00000081227	6	5	GCACGCAGCTCAGGTTTAGCTTTT	6	-	311	1602	Active	Inactive	5	9
ENSDARG00000007204	ENSDART00000081227	6	5	CCCTCCATCTGGTTTCTGATGCC	5	-	364	1602	Active	Active	9	6
ENSDARG00000007204	ENSDART00000081227	6	8	AACTCAGACAGCTCTGTCGTCGCC	6	-	663	1602	Inactive	Active	0	7
ENSDARG00000007204	ENSDART00000081227	6	8	AAACTCAGACAGCTCTGTCGTCGCC	7	-	663	1602	Inactive	Active	8	7
ENSDARG00000007204	ENSDART00000081227	6	10	TTCCACTCCCATCTCTGCATTGGTG	7	-	1146	1602	Active	Active	6	7
ENSDARG00000007204	ENSDART00000081227	6	10	GTCCCACCAGAGAGGCGTGATAG	5	-	1035	1602	Inactive	Active	1	3
ENSDARG00000007204	ENSDART00000081227	6	10	GCCTCCAGCTTGGCTCTGTTTTC	5	-	1168	1602	Active	Inactive	9	9
ENSDARG00000007204	ENSDART00000081227	6	10	GCCGCCAGCATTCTGGAGATTTT	5	-	1081	1602	Active	Active	9	0
ENSDARG00000007204	ENSDART00000081227	6	10	GTTTTCCACTCCCATCTCTGCATTG	7	-	1149	1602	Active	Inactive	7	7
ENSDARG00000007204	ENSDART00000081227	6	12	CTCTTCTTCGAGACGGTGGGGAGTG	7	-	1316	1602	Active	Active	9	3
ENSDARG00000007204	ENSDART00000081227	6	12	TTCCTCTTCTTCGAGACGGTGGG	5	-	1321	1602	Active	Active	9	9
ENSDARG00000007204	ENSDART00000081227	6	12	CTCTTCTTCGAGACGGTGGGGAG	5	-	1318	1602	Active	Active	9	8
ENSDARG00000007204	ENSDART00000081227	6	14	TTCTTCTTCTTCTTTGGAGTCTCT	6	-	1476	1602	Active	Active	9	2
ENSDARG00000007204	ENSDART00000081227	6	14	CTCCTCCTCCTCCTGCTTGGGTT	5	-	1520	1602	Active	Active	9	2
ENSDARG00000007204	ENSDART00000081227	6	14	GTCTCCTCCTCCTCCTGCTTGGGTT	7	-	1520	1602	Active	Active	8	2
ENSDARG00000007204	ENSDART00000081227	6	14	GTCTCCTCCTCCTCCTGCTTGGGT	6	-	1521	1602	Active	Inactive	8	5
ENSDARG00000007231	ENSDART00000079397	6	1	AACATCTTCATGAGCGAGGAAGAG	6	+	190	1812	Active	Active	9	9
ENSDARG00000007231	ENSDART00000079397	6	1	TCCTCCTGCTGCTCGAAGGGGCC	5	+	107	1812	Active	Active	9	9
ENSDARG00000007231	ENSDART00000079397	6	3	AGCAACATCTCTGTGCAGGGGGA	5	+	409	1812	Active	Active	8	9
ENSDARG00000007231	ENSDART00000079397	6	3	CAAAGCAACATCTCTGTGCAGGG	5	+	406	1812	Inactive	Active	3	6
ENSDARG00000007231	ENSDART00000079397	6	3	CTCAAAGCAACATCTCTGTGCAGGG	7	+	404	1812	Inactive	Active	6	6
ENSDARG00000007231	ENSDART00000079397	6	4	CTCAACCTCTCTACAGCAGCCAAC	6	+	514	1812	Active	Active	9	9
ENSDARG00000007231	ENSDART00000079397	6	6	CACCTCCACAGCATGAAGAGGGT	5	+	751	1812	Active	Active	9	9
ENSDARG00000007231	ENSDART00000079397	6	6	TTCTACATCAGTGTGTGTGTTTGCT	7	+	685	1812	Active	Active	6	3
ENSDARG00000007231	ENSDART00000079397	6	6	TTCTACATCAGTGTGTGTGTTTGC	6	+	685	1812	Active	Inactive	6	9
ENSDARG00000007231	ENSDART00000079397	6	6	TGCACCTCCACAGCATGAAGAGGGT	7	+	749	1812	Active	Active	9	9
ENSDARG00000007231	ENSDART00000079397	6	6	ACCTCCACAGCATGAAGAGGGTGGA	7	+	752	1812	Inactive	Active	0	9
ENSDARG00000007231	ENSDART00000079397	6	6	GTTTTCTACATCAGTGTGTGTGTTT	7	+	682	1812	Active	Inactive	8	9
ENSDARG00000007231	ENSDART00000079397	6	6	GTTTTCTACATCAGTGTGTGTGT	5	+	682	1812	Active	Inactive	8	9
ENSDARG00000007231	ENSDART00000079397	6	6	GTAGCCATCATCCTCGCTGTGTTG	6	+	727	1812	Active	Inactive	5	4
ENSDARG00000007231	ENSDART00000079397	6	6	GCCATCATCCTCGCTGTGTTGCA	5	+	730	1812	Active	Inactive	9	4
ENSDARG00000007231	ENSDART00000079397	6	6	GACCACATCCACACGAGTTTTCT	5	+	666	1812	Active	Active	7	3
ENSDARG00000007231	ENSDART00000079397	6	6	CTCCACAGCATGAAGAGGGTGGA	5	+	754	1812	Active	Active	6	9
ENSDARG00000007231	ENSDART00000079397	6	11	TTACCCATCAGCCACGTGTGCATAG	7	+	1180	1812	Active	Inactive	4	7
ENSDARG00000007231	ENSDART00000079397	6	12	CAATACAGATTTCATGTGGGATGAG	7	+	1337	1812	Inactive	Active	9	6
ENSDARG00000007231	ENSDART00000079397	6	15	GTTCCACGCAGCTTTGGGGGCCTAC	7	+	1794	1812	Active	Active	7	3
ENSDARG00000007231	ENSDART00000079397	6	15	TTCCACGCAGCTTTGGGGGCCTAC	6	+	1795	1812	Inactive	Active	6	3
ENSDARG00000007412	ENSDART00000013872	6	1	TTCTCCGTCGGGCTGTTTGTCAAC	6	+	139	1359	Active	Inactive	9	9
ENSDARG00000007412	ENSDART00000013872	6	1	TCCTTCTCCGTCGGGCTGTTTGT	5	+	136	1359	Active	Inactive	9	5
ENSDARG00000007412	ENSDART00000013872	6	1	GCCTTCTACAATGAGACGTGGAC	5	+	22	1359	Active	Active	9	8
ENSDARG00000007412	ENSDART00000013872	6	1	GCCATCTTCTCTGTAGGTGGCATTG	7	+	106	1359	Active	Active	9	2
ENSDARG00000007412	ENSDART00000013872	6	2	TGCTGCAGCATTGATGGGCTTCT	5	+	213	1359	Active	Inactive	9	5
ENSDARG00000007412	ENSDART00000013872	6	3	AGCAAAGCCAAATCTGGTGAGTA	5	+	562	1359	Active	Inactive	3	4
ENSDARG00000007412	ENSDART00000013872	6	3	GAAAGCAAAGCCAAATCTGGTGAG	6	+	559	1359	Inactive	Active	9	1
ENSDARG00000007412	ENSDART00000013872	6	5	TTACGCCACTATCGGAGCTGGAGTC	7	+	819	1359	Active	Active	0	6
ENSDARG00000007412	ENSDART00000013872	6	5	GTTTACGCCACTATCGGAGCTGGA	6	+	817	1359	Active	Active	0	9
ENSDARG00000007412	ENSDART00000013872	6	7	GGCCCAAGACCCTCAGCATTTGCT	6	+	1090	1359	Active	Active	3	7
ENSDARG00000007412	ENSDART00000013872	6	7	ACCCTCAGCATTTGCTGTTGCTGGA	7	+	1098	1359	Active	Active	9	8
ENSDARG00000007412	ENSDART00000013872	6	7	GCCCAAGACCCTCAGCATTTGCT	5	+	1091	1359	Active	Active	5	7
ENSDARG00000007412	ENSDART00000013872	6	7	CCCTCAGCATTTGCTGTTGCTGGA	6	+	1099	1359	Active	Active	5	8
ENSDARG00000007412	ENSDART00000013872	6	7	ACAGCCAACTTCATCGTGGGCATGT	7	+	1135	1359	Inactive	Inactive	1	5
ENSDARG00000007412	ENSDART00000013872	6	8	AGCTCAACAGTCTGGGGGCGGAC	5	+	1337	1359	Inactive	Active	2	9
ENSDARG00000007812	ENSDART00000002247	6	1	CCCATCTGCCCCCTGCAGCTGTG	5	-	245	1836	Active	Active	9	9
ENSDARG00000007812	ENSDART00000002247	6	1	TGCTCCATCTGCCGTCTGCGCAGGT	7	-	858	1836	Active	Active	9	3
ENSDARG00000007812	ENSDART00000002247	6	1	CTCGCCGCCGGTTGTGTGGTTCT	5	-	818	1836	Active	Inactive	9	8
ENSDARG00000007812	ENSDART00000002247	6	1	TGCCCAAAAGTCCTCCGCTGGGTAC	7	-	106	1836	Inactive	Inactive	0	1
ENSDARG00000007812	ENSDART00000002247	6	1	TGCACCACCTGCTCGCCGCCGGT	5	-	829	1836	Active	Active	8	9
ENSDARG00000007812	ENSDART00000002247	6	1	TTCAACAGCTGCACGCTTTGTAG	5	-	892	1836	Active	Inactive	0	6
ENSDARG00000007812	ENSDART00000002247	6	1	ATCTGCCCCCTGCAGCTGTGGGA	5	-	242	1836	Active	Active	7	7
ENSDARG00000007812	ENSDART00000002247	6	1	AGAGACCCCGCCAGCAGCTGGTAAC	7	-	1017	1836	Active	Active	0	4
ENSDARG00000007812	ENSDART00000002247	6	1	AGACCCCGCCAGCAGCTGGTAAC	5	-	1017	1836	Active	Active	7	4
ENSDARG00000007812	ENSDART00000002247	6	1	TCCATCTGCAGCGGATGCTGTATAG	7	-	279	1836	Active	Inactive	9	4
ENSDARG00000007812	ENSDART00000002247	6	1	TTCAACAGCTGCACGCTTTGTAGTG	7	-	890	1836	Active	Inactive	0	7
ENSDARG00000007812	ENSDART00000002247	6	1	ACCACCTGCTCGCCGCCGGTTGT	5	-	826	1836	Active	Active	9	3
ENSDARG00000007812	ENSDART00000002247	6	1	AACAGCTGCACGCTTTGTAGTGTTT	7	-	887	1836	Active	Inactive	8	7
ENSDARG00000007812	ENSDART00000002247	6	1	GCCCCCTGCAGCTGTGGGATGAC	5	-	238	1836	Active	Active	9	2
ENSDARG00000007812	ENSDART00000002247	6	2	ACCTTCCTCCAGCCTCTTTGCAGTT	7	-	1351	1836	Active	Inactive	9	7
ENSDARG00000007812	ENSDART00000002247	6	2	CAACCAAACGCACGCGCAGATGCG	6	-	1262	1836	Inactive	Active	5	9
ENSDARG00000007812	ENSDART00000002247	6	2	GCAAGCTACTCTACGCAGTCTTT	5	-	1319	1836	Active	Inactive	6	4
ENSDARG00000007812	ENSDART00000002247	6	4	ACCCACACCGGTGTTGGAGTTTAG	6	-	1666	1836	Active	Inactive	4	0
ENSDARG00000007812	ENSDART00000002247	6	4	TCCGCCCCCGGTGATGATGGTGTC	6	-	1714	1836	Active	Active	9	8
ENSDARG00000007812	ENSDART00000002247	6	4	TGCTCCGCCCCCGGTGATGATGGT	6	-	1717	1836	Active	Active	9	9
ENSDARG00000007812	ENSDART00000002247	6	4	CTCCGCCCCCGGTGATGATGGTGTC	7	-	1714	1836	Active	Active	9	8
ENSDARG00000007812	ENSDART00000002247	6	4	GACCCACACCGGTGTTGGAGTTTAG	7	-	1666	1836	Active	Inactive	5	0
ENSDARG00000007850	ENSDART00000075494	6	3	GTTGTCCGCTGTCGGTTTGGCTTG	6	-	55	567	Active	Inactive	9	8
ENSDARG00000007850	ENSDART00000075494	6	3	TACATCACAGATGCTGCATTTGAA	6	-	127	567	Inactive	Active	4	4
ENSDARG00000007850	ENSDART00000075494	6	4	TTCTCCTTCTTCTCTTTCTTTGGCG	7	-	236	567	Active	Active	9	1
ENSDARG00000007850	ENSDART00000075494	6	4	TCCTTCTTCTCTTTCTTTGGCGGA	6	-	234	567	Active	Active	9	1
ENSDARG00000007850	ENSDART00000090649	6	2	GTTGTCCGCTGTCGGTTTGGCTTG	6	-	46	771	Active	Inactive	9	8
ENSDARG00000007850	ENSDART00000090649	6	2	TACATCACAGATGCTGCATTTGAA	6	-	118	771	Inactive	Active	4	4
ENSDARG00000007850	ENSDART00000090649	6	3	TCCTTCTTCTCTTTCTTTGGCGGA	6	-	225	771	Active	Active	9	1
ENSDARG00000007850	ENSDART00000090649	6	3	TTCTCCTTCTTCTCTTTCTTTGGCG	7	-	227	771	Active	Active	9	1
ENSDARG00000008030	ENSDART00000008547	6	1	GTCTTCCCCTTTGCTCTTTTGCT	5	-	19	522	Active	Inactive	9	6
ENSDARG00000008030	ENSDART00000008547	6	2	TCCCTCCTCATCGAAGCAGGCGAA	6	-	331	522	Active	Active	9	9
ENSDARG00000008030	ENSDART00000008547	6	2	CTCCTCATCGAAGCAGGCGAAGGC	6	-	328	522	Active	Active	9	9
ENSDARG00000008030	ENSDART00000008547	6	3	AGCAGCTCCCGCAGGTGGTCTTC	5	-	370	522	Active	Inactive	9	6
ENSDARG00000008141	ENSDART00000073865	6	1	CAAACCTCCAGCGTGTAAGTGTTC	6	-	150	1788	Active	Inactive	4	6
ENSDARG00000008141	ENSDART00000073865	6	2	CCCGTCCCACTGTAGGGATGGAGCT	7	-	220	1788	Active	Active	9	9
ENSDARG00000008141	ENSDART00000073865	6	3	TGCGACTTCTAGGCATGCGAGGAG	6	-	473	1788	Active	Active	9	6
ENSDARG00000008141	ENSDART00000073865	6	9	ACCGTCGACCCGTTAGAGGAGTAG	6	-	1118	1788	Active	Active	9	9
ENSDARG00000008141	ENSDART00000073865	6	9	AGACCAGACACCATGCTTTGCAGTC	7	-	1202	1788	Inactive	Inactive	0	6
ENSDARG00000008141	ENSDART00000073865	6	9	GACTCACACTTTGGGTGGCTGAA	5	-	1179	1788	Active	Active	4	7
ENSDARG00000008141	ENSDART00000073865	6	11	TACTGCCCAGTCTTTGCCTTGTAA	6	-	1462	1788	Inactive	Inactive	0	7
ENSDARG00000008141	ENSDART00000073865	6	13	AAACCCTCCTCTGAGCGGATGAA	5	-	1633	1788	Inactive	Active	0	9
ENSDARG00000008141	ENSDART00000073865	6	13	TGCTTCACCATGTCTCTGGATAA	5	-	1654	1788	Active	Inactive	9	8
ENSDARG00000008310	ENSDART00000002501	6	1	TGCCCAAAAACCCCTGCGGCTCT	5	-	39	1389	Inactive	Inactive	0	5
ENSDARG00000008310	ENSDART00000002501	6	1	CAAAAACCCCTGCGGCTCTGTCTGC	7	-	33	1389	Inactive	Inactive	6	8
ENSDARG00000008310	ENSDART00000002501	6	1	ATCGTCTGCTCCCCGAAGCGGAG	5	-	115	1389	Active	Active	9	9
ENSDARG00000008310	ENSDART00000002501	6	1	AAAAACCCCTGCGGCTCTGTCTGC	6	-	33	1389	Inactive	Inactive	8	8
ENSDARG00000008310	ENSDART00000002501	6	2	TCCCCAAGCTCATTGTGCAGAGGGT	7	-	278	1389	Active	Active	8	9
ENSDARG00000008310	ENSDART00000002501	6	3	ATCCTCTGCAGGTGCTGTTGGTGGC	7	-	551	1389	Active	Active	9	7
ENSDARG00000008310	ENSDART00000002501	6	3	TTCTCCTTCATCCTCTGCAGGTGCT	7	-	560	1389	Active	Active	9	9
ENSDARG00000008310	ENSDART00000002501	6	3	TTCATCCTCTGCAGGTGCTGTTGGT	7	-	554	1389	Active	Active	9	4
ENSDARG00000008310	ENSDART00000002501	6	3	TCCTTCATCCTCTGCAGGTGCTGTT	7	-	557	1389	Active	Active	9	2
ENSDARG00000008310	ENSDART00000002501	6	3	GAAAACCTCGGCCTGCTTGAGCC	5	-	461	1389	Active	Active	0	8
ENSDARG00000008310	ENSDART00000002501	6	5	TGCACCTGCACCATGAGGAAAAC	5	-	1133	1389	Active	Active	9	9
ENSDARG00000008310	ENSDART00000002501	6	5	GCAGCCTGCATGTCTCGCAGCCTTC	7	-	929	1389	Active	Active	8	5
ENSDARG00000008310	ENSDART00000002501	6	5	ATCCTCAGCAGAATGGCGTGTTC	5	-	1025	1389	Active	Inactive	7	7
ENSDARG00000008310	ENSDART00000103634	6	1	TGCCCAAAAACCCCTGCGGCTCT	5	-	39	1290	Inactive	Inactive	0	5
ENSDARG00000008310	ENSDART00000103634	6	1	CAAAAACCCCTGCGGCTCTGTCTGC	7	-	33	1290	Inactive	Inactive	6	8
ENSDARG00000008310	ENSDART00000103634	6	1	ATCGTCTGCTCCCCGAAGCGGAG	5	-	115	1290	Active	Active	9	9
ENSDARG00000008310	ENSDART00000103634	6	1	AAAAACCCCTGCGGCTCTGTCTGC	6	-	33	1290	Inactive	Inactive	8	8
ENSDARG00000008310	ENSDART00000103634	6	2	TCCCCAAGCTCATTGTGCAGAGGGT	7	-	278	1290	Active	Active	8	9
ENSDARG00000008310	ENSDART00000103634	6	4	ATCCTCTGCAGGTGCTGTTGGTGGC	7	-	530	1290	Active	Active	9	7
ENSDARG00000008310	ENSDART00000103634	6	4	TTCTCCTTCATCCTCTGCAGGTGCT	7	-	539	1290	Active	Active	9	9
ENSDARG00000008310	ENSDART00000103634	6	4	TTCATCCTCTGCAGGTGCTGTTGGT	7	-	533	1290	Active	Active	9	4
ENSDARG00000008310	ENSDART00000103634	6	4	TCCTTCATCCTCTGCAGGTGCTGTT	7	-	536	1290	Active	Active	9	2
ENSDARG00000008310	ENSDART00000103634	6	4	GAAAACCTCGGCCTGCTTGAGCC	5	-	440	1290	Active	Active	0	8
ENSDARG00000008310	ENSDART00000103634	6	6	TGCACCTGCACCATGAGGAAAAC	5	-	1112	1290	Active	Active	9	9
ENSDARG00000008310	ENSDART00000103634	6	6	GCAGCCTGCATGTCTCGCAGCCTTC	7	-	908	1290	Active	Active	8	5
ENSDARG00000008310	ENSDART00000103634	6	6	ATCCTCAGCAGAATGGCGTGTTC	5	-	1004	1290	Active	Inactive	7	7
ENSDARG00000008494	ENSDART00000077662	6	2	ACATCAAACTTGCCTGATGTGGGT	6	-	67	522	Inactive	Active	5	8
ENSDARG00000008494	ENSDART00000077662	6	4	GAAGGCCTCCTTAAATTCTGATGGG	7	-	102	522	Active	Active	7	7
ENSDARG00000008732	ENSDART00000011970	6	1	TACCCATTCCCAACTGCTGTTGGA	6	-	242	1836	Active	Active	9	6
ENSDARG00000008732	ENSDART00000011970	6	1	GTTTGCTGCTGCTGGCAGCAGAA	5	-	166	1836	Active	Active	8	9
ENSDARG00000008732	ENSDART00000011970	6	2	TGCAACATCTGCCTTTTTTTGGG	5	-	335	1836	Active	Inactive	9	5
ENSDARG00000008732	ENSDART00000011970	6	2	GTCAACTGCATTCAGCGAAGCAGTG	7	-	465	1836	Active	Active	6	9
ENSDARG00000008732	ENSDART00000011970	6	2	TGCAACATCTGCCTTTTTTTGGGC	6	-	334	1836	Active	Inactive	9	7
ENSDARG00000008732	ENSDART00000011970	6	2	TGCAACATCTGCCTTTTTTTGGGCC	7	-	333	1836	Active	Inactive	9	0
ENSDARG00000008732	ENSDART00000011970	6	2	AACATCTGCCTTTTTTTGGGCCTGT	7	-	330	1836	Active	Inactive	8	4
ENSDARG00000008732	ENSDART00000011970	6	4	TTCAACCTCGGTTAGACTTGTGC	5	-	1628	1836	Active	Active	8	4
ENSDARG00000008732	ENSDART00000011970	6	4	TTCTGCATCTCTGTTTTGTCTTG	5	-	1714	1836	Active	Inactive	9	9
ENSDARG00000008732	ENSDART00000011970	6	4	TTCTTCAAAGTCCTCAGTAGGTTCT	7	-	1785	1836	Inactive	Active	3	4
ENSDARG00000008732	ENSDART00000011970	6	4	TTCTTCAGAATTAATCTCTTTGGCT	7	-	1041	1836	Active	Inactive	0	5
ENSDARG00000008732	ENSDART00000011970	6	4	TCCTCAGCAACAACTTCTTTGGCC	6	-	1164	1836	Active	Inactive	1	3
ENSDARG00000008732	ENSDART00000011970	6	4	GTTTCCTTCGTGTAGGTTTGGAC	5	-	1597	1836	Active	Inactive	9	1
ENSDARG00000008732	ENSDART00000011970	6	4	ACCTGCAGCTCGTCAGGTTTTTCT	6	-	1227	1836	Active	Inactive	8	7
ENSDARG00000008732	ENSDART00000011970	6	4	AGCTTCCTCTTCCTGGACTGGAAC	6	-	1537	1836	Active	Active	9	8
ENSDARG00000008732	ENSDART00000011970	6	4	ATCTTCAACCTCGGTTAGACTTG	5	-	1631	1836	Active	Inactive	4	3
ENSDARG00000008732	ENSDART00000011970	6	4	CTCAAATGCCTCAGTTTTGGATTC	6	-	1333	1836	Active	Inactive	7	9
ENSDARG00000008732	ENSDART00000011970	6	4	CTCCTCAGCAACAACTTCTTTGGCC	7	-	1164	1836	Active	Inactive	9	3
ENSDARG00000008732	ENSDART00000011970	6	4	GCCCTCAAATGCCTCAGTTTTGGAT	7	-	1335	1836	Active	Inactive	4	6
ENSDARG00000008772	ENSDART00000006843	6	1	CACAAAAAATAAGACTTTTGTCTTG	7	-	24	675	Inactive	Inactive	9	9
ENSDARG00000008772	ENSDART00000006843	6	1	GACTCAACACGGCCCAGTGGTCTGT	7	-	88	675	Inactive	Inactive	7	2
ENSDARG00000008772	ENSDART00000006843	6	3	CACAAAGGCAAGACTGAAGAGGGC	6	-	346	675	Active	Active	3	9
ENSDARG00000008772	ENSDART00000006843	6	3	GGCAGCACCTGAGATGTTGTATTC	6	-	319	675	Active	Inactive	9	9
ENSDARG00000008772	ENSDART00000006843	6	4	AGATTCCACTGAGGAGGAGCAGGA	6	-	584	675	Active	Active	5	9
ENSDARG00000009021	ENSDART00000020261	6	4	GTTTCCAGAGGTCGGTCGAGGGG	5	-	309	1368	Inactive	Active	4	9
ENSDARG00000009021	ENSDART00000020261	6	5	GTTTCATGCTGCAGTTCTGCAGGT	6	-	482	1368	Active	Active	7	2
ENSDARG00000009021	ENSDART00000020261	6	6	ACACAAGCCCGGTGAGGAAGGAGAA	7	-	742	1368	Inactive	Active	5	9
ENSDARG00000009021	ENSDART00000020261	6	6	GTAAAACACAAGCCCGGTGAGGAA	6	-	748	1368	Inactive	Active	8	8
ENSDARG00000009021	ENSDART00000020261	6	9	AAAAACATCATGTTTGGAATGGTGT	7	-	1022	1368	Inactive	Active	6	8
ENSDARG00000009021	ENSDART00000020261	6	10	ACAAACTTCCACTCCTCTGCGGCC	6	-	1251	1368	Active	Active	6	6
ENSDARG00000009021	ENSDART00000020261	6	10	AACTTCCACTCCTCTGCGGCCTAG	6	-	1248	1368	Active	Active	6	7
ENSDARG00000009021	ENSDART00000104876	6	4	GTTTCCAGAGGTCGGTCGAGGGG	5	-	309	1365	Inactive	Active	4	9
ENSDARG00000009021	ENSDART00000104876	6	5	GTTTCATGCTGCAGTTCTGCAGGT	6	-	482	1365	Active	Active	7	2
ENSDARG00000009021	ENSDART00000104876	6	6	ACACAAGCCCGGTGAGGAAGGAGAA	7	-	742	1365	Inactive	Active	5	9
ENSDARG00000009021	ENSDART00000104876	6	6	GTAAAACACAAGCCCGGTGAGGAA	6	-	748	1365	Inactive	Active	8	8
ENSDARG00000009021	ENSDART00000104876	6	9	AAAAACATCATGTTTGGAATGGTGT	7	-	1022	1365	Inactive	Active	6	8
ENSDARG00000009021	ENSDART00000104876	6	10	AACTTCCACTCCTCTGCGGCCTAG	6	-	1248	1365	Active	Active	6	7
ENSDARG00000009021	ENSDART00000104876	6	10	ACAAACTTCCACTCCTCTGCGGCC	6	-	1251	1365	Active	Active	6	6
ENSDARG00000009021	ENSDART00000104879	6	4	GTTTCCAGAGGTCGGTCGAGGGG	5	-	309	1368	Inactive	Active	4	9
ENSDARG00000009021	ENSDART00000104879	6	5	GTTTCATGCTGCAGTTCTGCAGGT	6	-	482	1368	Active	Active	7	2
ENSDARG00000009021	ENSDART00000104879	6	6	GTAAAACACAAGCCCGGTGAGGAA	6	-	748	1368	Inactive	Active	8	8
ENSDARG00000009021	ENSDART00000104879	6	6	ACACAAGCCCGGTGAGGAAGGAGAA	7	-	742	1368	Inactive	Active	5	9
ENSDARG00000009021	ENSDART00000104879	6	8	AAAAACATCATGTTTGGAATGGTGT	7	-	1022	1368	Inactive	Active	6	8
ENSDARG00000009021	ENSDART00000104879	6	9	ACAAACTTCCACTCCTCTGCGGCC	6	-	1251	1368	Active	Active	6	6
ENSDARG00000009021	ENSDART00000104879	6	9	AACTTCCACTCCTCTGCGGCCTAG	6	-	1248	1368	Active	Active	6	7
ENSDARG00000009094	ENSDART00000022731	6	1	ACAACCAGACGAGGTGGATGTATTT	7	+	150	1287	Inactive	Inactive	8	6
ENSDARG00000009094	ENSDART00000022731	6	1	ACAGCCAGACGCATGGTGAGTAG	5	+	242	1287	Inactive	Active	6	4
ENSDARG00000009094	ENSDART00000022731	6	1	CAACCAGACGAGGTGGATGTATTT	6	+	151	1287	Inactive	Inactive	2	6
ENSDARG00000009094	ENSDART00000022731	6	2	GCCGGCCTCGGGTCCGATGCCGTG	6	+	438	1287	Active	Active	9	9
ENSDARG00000009094	ENSDART00000022731	6	2	CTAGTCGACGGGATGAAGATGGA	5	+	583	1287	Active	Active	5	9
ENSDARG00000009094	ENSDART00000022731	6	2	AAAAACCGCGCTTTCTCTGGTGAG	6	+	763	1287	Inactive	Active	7	1
ENSDARG00000009094	ENSDART00000022731	6	2	ACCATCTCCATCTAGTCGACGGG	5	+	572	1287	Active	Active	9	9
ENSDARG00000009094	ENSDART00000022731	6	4	TACGTCGACTCCTCTGTGGCGGAG	6	+	822	1287	Active	Active	7	9
ENSDARG00000009094	ENSDART00000022731	6	4	AGCTACGTCGACTCCTCTGTGGCG	6	+	819	1287	Active	Active	9	4
ENSDARG00000009094	ENSDART00000022731	6	4	CTCTACCACAAGATGAATGGGCA	5	+	883	1287	Active	Active	6	9
ENSDARG00000009094	ENSDART00000022731	6	4	TACGTCGACTCCTCTGTGGCGGA	5	+	822	1287	Active	Active	7	3
ENSDARG00000009094	ENSDART00000022731	6	4	GTCGACTCCTCTGTGGCGGAGAG	5	+	825	1287	Active	Active	7	8
ENSDARG00000009094	ENSDART00000022731	6	5	GACCACCACACTCTGGAGACGCA	5	+	987	1287	Active	Active	2	9
ENSDARG00000009094	ENSDART00000022731	6	6	ATCGCCCACTTACTATGAAGAAGGA	7	+	1070	1287	Active	Active	7	9
ENSDARG00000009094	ENSDART00000022731	6	6	CAAATCTAAGAAGAGGAGAGGAG	5	+	1128	1287	Inactive	Active	5	9
ENSDARG00000009094	ENSDART00000103812	6	1	CAACCAGACGAGGTGGATGTATTT	6	+	151	1284	Inactive	Inactive	2	6
ENSDARG00000009094	ENSDART00000103812	6	1	ACAGCCAGACGCATGGTGAGTAG	5	+	242	1284	Inactive	Active	6	4
ENSDARG00000009094	ENSDART00000103812	6	1	ACAACCAGACGAGGTGGATGTATTT	7	+	150	1284	Inactive	Inactive	8	6
ENSDARG00000009094	ENSDART00000103812	6	2	CTAGTCGACGGGATGAAGATGGA	5	+	595	1284	Active	Active	5	9
ENSDARG00000009094	ENSDART00000103812	6	2	AAAAACCGCGCTTTCTCTGGTGAG	6	+	775	1284	Inactive	Active	7	1
ENSDARG00000009094	ENSDART00000103812	6	2	GCCGGCCTCGGGTCCGATGCCGTG	6	+	450	1284	Active	Active	9	9
ENSDARG00000009094	ENSDART00000103812	6	2	ACCATCTCCATCTAGTCGACGGG	5	+	584	1284	Active	Active	9	9
ENSDARG00000009094	ENSDART00000103812	6	3	AGCTACGTCGACTCCTCTGTGGCG	6	+	816	1284	Active	Active	9	4
ENSDARG00000009094	ENSDART00000103812	6	3	CTCTACCACAAGATGAATGGGCA	5	+	880	1284	Active	Active	6	9
ENSDARG00000009094	ENSDART00000103812	6	3	GTCGACTCCTCTGTGGCGGAGAG	5	+	822	1284	Active	Active	7	8
ENSDARG00000009094	ENSDART00000103812	6	3	TACGTCGACTCCTCTGTGGCGGA	5	+	819	1284	Active	Active	7	3
ENSDARG00000009094	ENSDART00000103812	6	3	TACGTCGACTCCTCTGTGGCGGAG	6	+	819	1284	Active	Active	7	9
ENSDARG00000009094	ENSDART00000103812	6	4	GACCACCACACTCTGGAGACGCA	5	+	984	1284	Active	Active	2	9
ENSDARG00000009094	ENSDART00000103812	6	5	ATCGCCCACTTACTATGAAGAAGGA	7	+	1067	1284	Active	Active	7	9
ENSDARG00000009094	ENSDART00000103812	6	5	CAAATCTAAGAAGAGGAGAGGAG	5	+	1125	1284	Inactive	Active	5	9
ENSDARG00000009208	ENSDART00000033819	6	2	AACTGCAGAGGAACCTTTAGCAGAC	7	+	228	2052	Inactive	Active	5	1
ENSDARG00000009208	ENSDART00000033819	6	2	AACCCACCATGTATCCTGCTTGGCG	7	+	146	2052	Inactive	Active	5	2
ENSDARG00000009208	ENSDART00000033819	6	2	GAAGGCAAACGGGCATGCAGAGTTT	7	+	291	2052	Inactive	Active	9	4
ENSDARG00000009208	ENSDART00000033819	6	3	GTACAATTCTTTTTGGAGGATTC	5	+	355	2052	Active	Active	2	0
ENSDARG00000009208	ENSDART00000033819	6	4	CCCACCTTCTGCTCCGTCTGCAGAG	7	+	517	2052	Active	Active	9	3
ENSDARG00000009208	ENSDART00000033819	6	4	TACCAACCCTCAACCGCCGTCGTG	6	+	425	2052	Active	Active	1	7
ENSDARG00000009208	ENSDART00000033819	6	4	TGCTCCGTCTGCAGAGATTTTGTT	6	+	526	2052	Active	Active	9	0
ENSDARG00000009208	ENSDART00000033819	6	4	GTCTGCAGAGATTTTGTTTGGTC	5	+	532	2052	Inactive	Inactive	1	9
ENSDARG00000009208	ENSDART00000033819	6	4	GTCTGCAGAGATTTTGTTTGGTCT	6	+	532	2052	Inactive	Inactive	1	3
ENSDARG00000009208	ENSDART00000033819	6	7	GGCCTCAAATGTGAGGGTGAGTC	5	+	784	2052	Active	Active	5	6
ENSDARG00000009208	ENSDART00000033819	6	7	CACTGCGGCAGTCTGCTGTGGGG	5	+	748	2052	Active	Active	9	9
ENSDARG00000009208	ENSDART00000033819	6	7	GGCCTCAAATGTGAGGGTGAGTCT	6	+	784	2052	Active	Active	5	4
ENSDARG00000009208	ENSDART00000033819	6	7	GACCACTGCGGCAGTCTGCTGTG	5	+	745	2052	Active	Active	7	0
ENSDARG00000009208	ENSDART00000033819	6	7	AAACAAGGCCTCAAATGTGAGGGT	6	+	778	2052	Inactive	Active	8	3
ENSDARG00000009208	ENSDART00000033819	6	7	CACTGCGGCAGTCTGCTGTGGGGTC	7	+	748	2052	Active	Inactive	9	4
ENSDARG00000009208	ENSDART00000033819	6	7	CAAGGCCTCAAATGTGAGGGTGAG	6	+	781	2052	Active	Active	9	9
ENSDARG00000009208	ENSDART00000033819	6	9	GACAACAACACACAGGATGTTGGT	6	+	922	2052	Inactive	Active	4	8
ENSDARG00000009208	ENSDART00000033819	6	9	AACAACACACAGGATGTTGGTGTT	6	+	925	2052	Inactive	Inactive	9	0
ENSDARG00000009208	ENSDART00000033819	6	9	CAACAACACACAGGATGTTGGTGTT	7	+	924	2052	Inactive	Inactive	6	0
ENSDARG00000009208	ENSDART00000033819	6	9	CAACACACAGGATGTTGGTGTTTAC	7	+	927	2052	Inactive	Inactive	9	8
ENSDARG00000009208	ENSDART00000033819	6	10	ACCAAACACGTATTACTGCTGAGCA	7	+	1052	2052	Active	Active	2	2
ENSDARG00000009208	ENSDART00000033819	6	15	TTCCACGGCGATGACGAGGACGAG	6	+	1675	2052	Active	Active	5	9
ENSDARG00000009350	ENSDART00000041304	6	9	ATCCAAACAGCCATAGTCTTGGGGT	7	-	655	954	Inactive	Inactive	9	0
ENSDARG00000009350	ENSDART00000041304	6	9	ATCCAAACAGCCATAGTCTTGGGG	6	-	656	954	Inactive	Active	9	7
ENSDARG00000009447	ENSDART00000005903	6	1	TACTCACCAGTGCGGGTGTGGAC	5	-	33	420	Inactive	Active	4	1
ENSDARG00000009447	ENSDART00000005903	6	3	ACCTGCCACTCCCACAGTGGCGGCT	7	-	240	420	Active	Active	9	9
ENSDARG00000009447	ENSDART00000005903	6	4	AACTGCTGCTTCAGAGATGGGTTC	6	-	318	420	Active	Active	8	3
ENSDARG00000009505	ENSDART00000008243	6	2	TACTCAGCACTGAATGGGGTCTGC	6	+	170	579	Inactive	Active	6	2
ENSDARG00000009505	ENSDART00000008243	6	2	CTACTCAGCACTGAATGGGGTCTGC	7	+	169	579	Active	Active	5	2
ENSDARG00000009505	ENSDART00000008243	6	2	AACCCCAGCGTGTTCGGTGTGGAC	6	+	97	579	Active	Active	5	1
ENSDARG00000009505	ENSDART00000008243	6	6	GAACCCTGCGGACGCCGATGGCTGC	7	+	548	579	Active	Active	4	8
ENSDARG00000009621	ENSDART00000013939	6	1	AGATGCAGACTATGAAGCAGATGCA	7	+	60	759	Inactive	Active	6	9
ENSDARG00000009621	ENSDART00000013939	6	4	TACAACTCCGACAGAGAGGCCGAA	6	+	685	759	Active	Active	3	9
ENSDARG00000009621	ENSDART00000013939	6	4	GTACAACTCCGACAGAGAGGCCGAA	7	+	684	759	Active	Active	0	9
ENSDARG00000009621	ENSDART00000013939	6	4	CGCCGCACCACTCCCGTATGAGCG	6	+	751	759	Active	Active	9	9
ENSDARG00000009621	ENSDART00000013939	6	4	AACTCCGACAGAGAGGCCGAATTC	6	+	688	759	Active	Active	3	1
ENSDARG00000009621	ENSDART00000013939	6	4	AACAGCTACTCGTACGGCTGGAGCT	7	+	319	759	Active	Active	6	8
ENSDARG00000009677	ENSDART00000024906	6	6	ACCAAAATCATTGAAGGAGGAGCT	6	+	583	2124	Active	Active	6	9
ENSDARG00000009677	ENSDART00000024906	6	6	TGCCCATAAAGATGGAAGGCTAC	5	+	606	2124	Active	Active	5	8
ENSDARG00000009677	ENSDART00000024906	6	6	ATCACCAAAATCATTGAAGGAGGA	6	+	580	2124	Inactive	Active	7	9
ENSDARG00000009677	ENSDART00000024906	6	9	TTCATCTCCTTCATTTTAGCAGGA	6	+	1006	2124	Active	Active	9	6
ENSDARG00000009677	ENSDART00000024906	6	9	GGCTTCAACATTGTAGGAGGAGAG	6	+	967	2124	Active	Active	9	9
ENSDARG00000009677	ENSDART00000024906	6	9	GCCTGCAGACCTGTGTGGAGAAC	5	+	1032	2124	Active	Active	4	8
ENSDARG00000009677	ENSDART00000024906	6	9	CTAGGCTTCAACATTGTAGGAGGA	6	+	964	2124	Active	Active	9	9
ENSDARG00000009677	ENSDART00000024906	6	9	ATCTCCTTCATTTTAGCAGGAGGG	6	+	1009	2124	Active	Active	9	9
ENSDARG00000009677	ENSDART00000024906	6	10	CAATACAGACCTGAAGGTGCGTTG	6	+	1168	2124	Inactive	Active	9	0
ENSDARG00000009677	ENSDART00000024906	6	10	TGCGACGCATGAGCAGGCGGCCGCA	7	+	1104	2124	Active	Active	1	9
ENSDARG00000009677	ENSDART00000024906	6	10	ACCTCCGCAGTGCGACGCATGAGCA	7	+	1094	2124	Active	Active	2	9
ENSDARG00000009677	ENSDART00000024906	6	11	TCCGACAGAGTACAGTCGATTTG	5	+	1176	2124	Inactive	Active	1	1
ENSDARG00000009677	ENSDART00000024906	6	11	GGCTCCGGCTCATTGCGGACGAG	5	+	1252	2124	Active	Active	9	9
ENSDARG00000009677	ENSDART00000024906	6	18	ACAACCACCTGTACGGGACGAGTGT	7	+	1775	2124	Inactive	Active	1	9
ENSDARG00000009677	ENSDART00000024906	6	18	AGAGACTACCATTTTGTGAATTC	5	+	1693	2124	Active	Inactive	0	8
ENSDARG00000009677	ENSDART00000024906	6	21	CCCGTCAAAGAGAAATTGTGAGGGG	7	+	2116	2124	Active	Active	7	8
ENSDARG00000009677	ENSDART00000028406	6	4	ATCACCAAAATCATTGAAGGAGGA	6	+	421	2031	Inactive	Active	7	9
ENSDARG00000009677	ENSDART00000028406	6	4	TGCCCATAAAGATGGAAGGCTAC	5	+	447	2031	Active	Active	5	8
ENSDARG00000009677	ENSDART00000028406	6	4	ACCAAAATCATTGAAGGAGGAGCT	6	+	424	2031	Active	Active	6	9
ENSDARG00000009677	ENSDART00000028406	6	7	GGCTTCAACATTGTAGGAGGAGAG	6	+	808	2031	Active	Active	9	9
ENSDARG00000009677	ENSDART00000028406	6	7	TTCATCTCCTTCATTTTAGCAGGA	6	+	847	2031	Active	Active	9	6
ENSDARG00000009677	ENSDART00000028406	6	7	ATCTCCTTCATTTTAGCAGGAGGG	6	+	850	2031	Active	Active	9	9
ENSDARG00000009677	ENSDART00000028406	6	7	CTAGGCTTCAACATTGTAGGAGGA	6	+	805	2031	Active	Active	9	9
ENSDARG00000009677	ENSDART00000028406	6	7	GCCTGCAGACCTGTGTGGAGAAC	5	+	873	2031	Active	Active	4	8
ENSDARG00000009677	ENSDART00000028406	6	8	CAATACAGACCTGAAGGTGCGTTG	6	+	1009	2031	Inactive	Active	9	0
ENSDARG00000009677	ENSDART00000028406	6	8	TGCGACGCATGAGCAGGCGGCCGCA	7	+	945	2031	Active	Active	1	9
ENSDARG00000009677	ENSDART00000028406	6	8	ACCTCCGCAGTGCGACGCATGAGCA	7	+	935	2031	Active	Active	2	9
ENSDARG00000009677	ENSDART00000028406	6	9	TCCGACAGAGTACAGTCGATTTG	5	+	1017	2031	Inactive	Active	1	1
ENSDARG00000009677	ENSDART00000028406	6	9	GGCTCCGGCTCATTGCGGACGAG	5	+	1093	2031	Active	Active	9	9
ENSDARG00000009677	ENSDART00000028406	6	10	TGCCTCAGACGAGGAGTGGTGGCA	6	+	1230	2031	Active	Active	7	8
ENSDARG00000009677	ENSDART00000028406	6	10	CAATGCCTCAGACGAGGAGTGGTG	6	+	1227	2031	Active	Active	8	8
ENSDARG00000009677	ENSDART00000028406	6	10	GCCTCAGACGAGGAGTGGTGGCA	5	+	1231	2031	Active	Active	8	8
ENSDARG00000009677	ENSDART00000028406	6	10	GACCACAGATGGCGAGATGGAGGA	6	+	1266	2031	Inactive	Active	7	9
ENSDARG00000009677	ENSDART00000028406	6	15	AGAGACTACCATTTTGTGAATTC	5	+	1600	2031	Active	Inactive	0	8
ENSDARG00000009677	ENSDART00000028406	6	15	ACAACCACCTGTACGGGACGAGTGT	7	+	1682	2031	Inactive	Active	1	9
ENSDARG00000009677	ENSDART00000028406	6	18	CCCGTCAAAGAGAAATTGTGAGGGG	7	+	2023	2031	Active	Active	7	8
ENSDARG00000009677	ENSDART00000061429	6	4	ATCACCAAAATCATTGAAGGAGGA	6	+	421	2190	Inactive	Active	7	9
ENSDARG00000009677	ENSDART00000061429	6	4	TGCCCATAAAGATGGAAGGCTAC	5	+	447	2190	Active	Active	5	8
ENSDARG00000009677	ENSDART00000061429	6	4	ACCAAAATCATTGAAGGAGGAGCT	6	+	424	2190	Active	Active	6	9
ENSDARG00000009677	ENSDART00000061429	6	11	TTCATCTCCTTCATTTTAGCAGGA	6	+	907	2190	Active	Active	9	6
ENSDARG00000009677	ENSDART00000061429	6	11	ATCTCCTTCATTTTAGCAGGAGGG	6	+	910	2190	Active	Active	9	9
ENSDARG00000009677	ENSDART00000061429	6	11	GCCTGCAGACCTGTGTGGAGAAC	5	+	933	2190	Active	Active	4	8
ENSDARG00000009677	ENSDART00000061429	6	11	GGCTTCAACATTGTAGGAGGAGAG	6	+	868	2190	Active	Active	9	9
ENSDARG00000009677	ENSDART00000061429	6	11	CTAGGCTTCAACATTGTAGGAGGA	6	+	865	2190	Active	Active	9	9
ENSDARG00000009677	ENSDART00000061429	6	12	ACCTCCGCAGTGCGACGCATGAGCA	7	+	995	2190	Active	Active	2	9
ENSDARG00000009677	ENSDART00000061429	6	12	TGCGACGCATGAGCAGGCGGCCGCA	7	+	1005	2190	Active	Active	1	9
ENSDARG00000009677	ENSDART00000061429	6	12	CAATACAGACCTGAAGGTGCGTTG	6	+	1069	2190	Inactive	Active	9	0
ENSDARG00000009677	ENSDART00000061429	6	13	TCCGACAGAGTACAGTCGATTTG	5	+	1077	2190	Inactive	Active	1	1
ENSDARG00000009677	ENSDART00000061429	6	13	GGCTCCGGCTCATTGCGGACGAG	5	+	1153	2190	Active	Active	9	9
ENSDARG00000009677	ENSDART00000061429	6	14	TGCCTCAGACGAGGAGTGGTGGCA	6	+	1290	2190	Active	Active	7	8
ENSDARG00000009677	ENSDART00000061429	6	14	GCCTCAGACGAGGAGTGGTGGCA	5	+	1291	2190	Active	Active	8	8
ENSDARG00000009677	ENSDART00000061429	6	14	GACCACAGATGGCGAGATGGAGGA	6	+	1326	2190	Inactive	Active	7	9
ENSDARG00000009677	ENSDART00000061429	6	14	CAATGCCTCAGACGAGGAGTGGTG	6	+	1287	2190	Active	Active	8	8
ENSDARG00000009677	ENSDART00000061429	6	21	ACAACCACCTGTACGGGACGAGTGT	7	+	1841	2190	Inactive	Active	1	9
ENSDARG00000009677	ENSDART00000061429	6	21	AGAGACTACCATTTTGTGAATTC	5	+	1759	2190	Active	Inactive	0	8
ENSDARG00000009677	ENSDART00000061429	6	24	CCCGTCAAAGAGAAATTGTGAGGGG	7	+	2182	2190	Active	Active	7	8
ENSDARG00000009782	ENSDART00000041142	6	2	AACAGCCCAGAGTATGTCTGTAGAA	7	-	344	5922	Inactive	Inactive	3	7
ENSDARG00000009782	ENSDART00000041142	6	4	ACAGCCAAATACTGGATGACTTT	5	-	574	5922	Inactive	Active	8	4
ENSDARG00000009782	ENSDART00000041142	6	5	GAAGGCCTCTAGAATGGGATTGGCC	7	-	663	5922	Active	Active	7	8
ENSDARG00000009782	ENSDART00000041142	6	6	CACATCAAAGTTAATGCGGATAA	5	-	737	5922	Inactive	Inactive	1	8
ENSDARG00000009782	ENSDART00000041142	6	10	TTCGTCACCTGTTCTTTGGTTTG	5	-	1237	5922	Active	Inactive	8	9
ENSDARG00000009782	ENSDART00000041142	6	10	TTCGTCACCTGTTCTTTGGTTTGGG	7	-	1235	5922	Active	Active	8	0
ENSDARG00000009782	ENSDART00000041142	6	12	AAATCCAGCCCAAAGTCGATGAA	5	-	1525	5922	Inactive	Active	6	7
ENSDARG00000009782	ENSDART00000041142	6	12	TCCAGCCCAAAGTCGATGAAGTT	5	-	1522	5922	Active	Active	6	8
ENSDARG00000009782	ENSDART00000041142	6	13	CTCCACAAAGGACACGTCTGTTGCC	7	-	1632	5922	Inactive	Inactive	6	2
ENSDARG00000009782	ENSDART00000041142	6	21	AGCTCCGTCTCTGCCTGCAGCTTCT	7	-	2684	5922	Active	Active	9	7
ENSDARG00000009782	ENSDART00000041142	6	21	GCCTGCAGCTTCTCCTGGAGCTGGT	7	-	2672	5922	Active	Active	9	9
ENSDARG00000009782	ENSDART00000041142	6	22	TTCTCCAGCTGCAGCTTCTGACGAG	7	-	2897	5922	Active	Active	6	6
ENSDARG00000009782	ENSDART00000041142	6	22	ACCTTCTGCAGTTTGTTGTTTTG	5	-	2980	5922	Active	Inactive	9	8
ENSDARG00000009782	ENSDART00000041142	6	22	CAAACCTTCTGCAGTTTGTTGTT	5	-	2983	5922	Active	Inactive	8	9
ENSDARG00000009782	ENSDART00000041142	6	22	ACCTTCTGCAGTTTGTTGTTTTGGT	7	-	2978	5922	Active	Inactive	9	8
ENSDARG00000009782	ENSDART00000041142	6	23	TTCTTCAGCTTTGTGAGGTTTTT	5	-	3070	5922	Active	Inactive	8	2
ENSDARG00000009782	ENSDART00000041142	6	23	TTCTTCTTCTGCTAGGTTTGAGCT	6	-	3037	5922	Active	Active	9	5
ENSDARG00000009782	ENSDART00000041142	6	25	AGCTCCTGCTGAGTGGCTGTGGTG	6	-	3483	5922	Active	Active	9	5
ENSDARG00000009782	ENSDART00000041142	6	26	TCCTCCAAAGCTTGGGTGTGTTTCT	7	-	3599	5922	Inactive	Inactive	0	9
ENSDARG00000009782	ENSDART00000041142	6	26	TCCTCCAAAGCTTGGGTGTGTTT	5	-	3601	5922	Inactive	Inactive	0	9
ENSDARG00000009782	ENSDART00000041142	6	26	AGCTCCTCCAAAGCTTGGGTGTGT	6	-	3603	5922	Active	Inactive	9	8
ENSDARG00000009782	ENSDART00000041142	6	26	CTCCAAAGCTTGGGTGTGTTTCT	5	-	3599	5922	Active	Inactive	4	9
ENSDARG00000009782	ENSDART00000041142	6	27	TCCTTCTCCAGAGCTTGCTTGGCT	6	-	3675	5922	Active	Inactive	9	4
ENSDARG00000009782	ENSDART00000041142	6	28	CCCTCATACCTGTGTGTCTTGAAC	6	-	3952	5922	Active	Inactive	9	3
ENSDARG00000009782	ENSDART00000041142	6	29	GTCATCCTCTATTTGGCGTAGCT	5	-	4013	5922	Active	Active	9	6
ENSDARG00000009782	ENSDART00000041142	6	29	AGCTGCTCCTGAAGGGCGTTGCG	5	-	4036	5922	Active	Active	9	9
ENSDARG00000009782	ENSDART00000041142	6	30	TCCTCAAGCTCCTGCTGCAGTCTGT	7	-	4271	5922	Active	Active	8	3
ENSDARG00000009782	ENSDART00000041142	6	31	CACGTCGTCTTTGGAGCTGACTAG	6	-	4549	5922	Active	Active	9	5
ENSDARG00000009782	ENSDART00000041142	6	31	GCCCACGTCGTCTTTGGAGCTGAC	6	-	4552	5922	Active	Active	9	8
ENSDARG00000009782	ENSDART00000041142	6	31	GAACTCCTCGCGGGCTTCTTGAGCT	7	-	4485	5922	Active	Inactive	8	0
ENSDARG00000009782	ENSDART00000041142	6	32	TGCACCTGCTTGACCAGCTGCCTCT	7	-	4775	5922	Active	Active	9	5
ENSDARG00000009782	ENSDART00000041142	6	33	TCCAGCTTCTTCTTGGAAGCAGCA	6	-	4848	5922	Active	Active	9	9
ENSDARG00000009782	ENSDART00000041142	6	34	AACTTCTTCCCTGGCAGCATGAGCA	7	-	4992	5922	Active	Active	9	9
ENSDARG00000009782	ENSDART00000041142	6	34	AGCATCATCCAGCTCTCTTTGGAA	6	-	4972	5922	Active	Inactive	9	8
ENSDARG00000009782	ENSDART00000041142	6	34	GCATCATCCAGCTCTCTTTGGAA	5	-	4972	5922	Active	Inactive	5	8
ENSDARG00000009782	ENSDART00000041142	6	35	CTCAGCTTCAACTTGCTTTTTAG	5	-	5108	5922	Active	Inactive	9	7
ENSDARG00000009782	ENSDART00000041142	6	36	TTCCTCCTCCAGCTGCTGAATCT	5	-	5213	5922	Active	Active	9	5
ENSDARG00000009782	ENSDART00000041142	6	37	CTCTCATTCTTTTGGGATGTGGTG	6	-	5334	5922	Active	Active	9	8
ENSDARG00000009782	ENSDART00000041142	6	37	GCCTTCAGCTCTTTATTCTGCCTCT	7	-	5375	5922	Active	Inactive	9	5
ENSDARG00000009782	ENSDART00000041142	6	37	CTCTCCATCAGCTGTCTGGCGCT	5	-	5356	5922	Active	Active	9	4
ENSDARG00000009782	ENSDART00000041142	6	37	TCCATCTCCTGCAGTTTAGCCTTC	6	-	5394	5922	Active	Inactive	9	7
ENSDARG00000009782	ENSDART00000041142	6	38	TTCAGCTTCTTGTCCTTCTGGCGAA	7	-	5534	5922	Active	Inactive	9	1
ENSDARG00000009782	ENSDART00000041142	6	40	CTCCGCAGCATCCGAGCTGTCGAT	6	-	5860	5922	Active	Active	9	0
ENSDARG00000009782	ENSDART00000041142	6	40	CGCAGCATCCGAGCTGTCGATGAT	6	-	5857	5922	Active	Active	9	5
ENSDARG00000009830	ENSDART00000011863	6	2	GGCAAAGGCTTTTCAGGCAGAGGAG	7	-	155	3816	Active	Active	7	9
ENSDARG00000009830	ENSDART00000011863	6	2	ATCATCTTCCACACTGCTAGGGT	5	-	101	3816	Active	Active	9	3
ENSDARG00000009830	ENSDART00000011863	6	3	CGCGACACAATCTCTTTGCGGGC	5	-	433	3816	Active	Active	2	2
ENSDARG00000009830	ENSDART00000011863	6	6	CACCTCCACTGCAATAGTGGTTGCA	7	-	900	3816	Active	Active	9	7
ENSDARG00000009830	ENSDART00000011863	6	6	CTCCACTGCAATAGTGGTTGCATTC	7	-	897	3816	Active	Inactive	9	6
ENSDARG00000009830	ENSDART00000011863	6	10	GCCTCCTGCACACCCTGGGGGTCT	6	-	1473	3816	Active	Inactive	9	4
ENSDARG00000009830	ENSDART00000011863	6	12	TTCAGCCACCATTTTCTGCATAA	5	-	1724	3816	Active	Inactive	7	8
ENSDARG00000009830	ENSDART00000011863	6	13	TGCCAATTATGTTTTTGTGGAATTG	7	-	1789	3816	Active	Active	7	4
ENSDARG00000009830	ENSDART00000011863	6	14	AAATCAATCTTAGTGTTAGTCTCT	6	-	1845	3816	Inactive	Inactive	3	8
ENSDARG00000009830	ENSDART00000011863	6	15	CTCTACCTCTGTAATATTAGCCTGC	7	-	1965	3816	Active	Inactive	9	1
ENSDARG00000009830	ENSDART00000011863	6	15	CTCCTCCGCTGGGCCTCTGATTGT	6	-	2119	3816	Active	Inactive	9	6
ENSDARG00000009830	ENSDART00000011863	6	15	CTCCACCTCCTCCGCTGGGCCTCT	6	-	2125	3816	Active	Inactive	9	2
ENSDARG00000009830	ENSDART00000011863	6	15	TCCACCTCCTCCGCTGGGCCTCT	5	-	2125	3816	Active	Inactive	9	2
ENSDARG00000009830	ENSDART00000011863	6	16	AGCTTCCTCTGTACCGATGACTGT	6	-	2341	3816	Active	Active	9	8
ENSDARG00000009830	ENSDART00000011863	6	16	GCCTCCAGCTCCTTTTGTGCTTCT	6	-	2370	3816	Active	Inactive	9	7
ENSDARG00000009830	ENSDART00000011863	6	17	GCAGCCTCCACACAGTCTTTGGC	5	-	2572	3816	Active	Active	8	3
ENSDARG00000009830	ENSDART00000011863	6	17	GCAGCCTCCACACAGTCTTTGGCT	6	-	2571	3816	Active	Inactive	8	5
ENSDARG00000009830	ENSDART00000011863	6	17	TGCAGCCTCCACACAGTCTTTGGCT	7	-	2571	3816	Active	Inactive	9	5
ENSDARG00000009830	ENSDART00000011863	6	17	TGCAGCCTCCACACAGTCTTTGGC	6	-	2572	3816	Active	Active	9	3
ENSDARG00000009830	ENSDART00000011863	6	19	GACGTCACACTTCTTTGGGGCTGT	6	-	2833	3816	Inactive	Inactive	1	4
ENSDARG00000009830	ENSDART00000011863	6	19	AGCTTCACATCTCTCTTTGCGGCC	6	-	2869	3816	Active	Active	3	3
ENSDARG00000009830	ENSDART00000011863	6	19	GACGTCACACTTCTTTGGGGCTGTA	7	-	2832	3816	Inactive	Active	1	7
ENSDARG00000009830	ENSDART00000011863	6	20	AACTCATCCATCATCTTGCGGATTC	7	-	2987	3816	Active	Inactive	5	9
ENSDARG00000009830	ENSDART00000011863	6	22	GTTCTCATCATTTTTCTCTGGAAAC	7	-	3267	3816	Active	Inactive	9	4
ENSDARG00000009830	ENSDART00000011863	6	22	GTCCAATAATCTTGGGGTGATAC	5	-	3192	3816	Inactive	Inactive	6	2
ENSDARG00000009830	ENSDART00000055771	6	2	ATCATCTTCCACACTGCTAGGGT	5	-	101	3624	Active	Active	9	3
ENSDARG00000009830	ENSDART00000055771	6	2	GGCAAAGGCTTTTCAGGCAGAGGAG	7	-	155	3624	Active	Active	7	9
ENSDARG00000009830	ENSDART00000055771	6	3	CGCGACACAATCTCTTTGCGGGC	5	-	433	3624	Active	Active	2	2
ENSDARG00000009830	ENSDART00000055771	6	6	CTCCACTGCAATAGTGGTTGCATTC	7	-	897	3624	Active	Inactive	9	6
ENSDARG00000009830	ENSDART00000055771	6	6	CACCTCCACTGCAATAGTGGTTGCA	7	-	900	3624	Active	Active	9	7
ENSDARG00000009830	ENSDART00000055771	6	10	GCCTCCTGCACACCCTGGGGGTCT	6	-	1473	3624	Active	Inactive	9	4
ENSDARG00000009830	ENSDART00000055771	6	12	TTCAGCCACCATTTTCTGCATAA	5	-	1724	3624	Active	Inactive	7	8
ENSDARG00000009830	ENSDART00000055771	6	13	TGCCAATTATGTTTTTGTGGAATTG	7	-	1789	3624	Active	Active	7	4
ENSDARG00000009830	ENSDART00000055771	6	14	AAATCAATCTTAGTGTTAGTCTCT	6	-	1845	3624	Inactive	Inactive	3	8
ENSDARG00000009830	ENSDART00000055771	6	15	TCCACCTCCTCCGCTGGGCCTCT	5	-	2125	3624	Active	Inactive	9	2
ENSDARG00000009830	ENSDART00000055771	6	15	CTCTACCTCTGTAATATTAGCCTGC	7	-	1965	3624	Active	Inactive	9	1
ENSDARG00000009830	ENSDART00000055771	6	15	CTCCACCTCCTCCGCTGGGCCTCT	6	-	2125	3624	Active	Inactive	9	2
ENSDARG00000009830	ENSDART00000055771	6	15	CTCCTCCGCTGGGCCTCTGATTGT	6	-	2119	3624	Active	Inactive	9	6
ENSDARG00000009830	ENSDART00000055771	6	16	AGCTTCCTCTGTACCGATGACTGT	6	-	2341	3624	Active	Active	9	8
ENSDARG00000009830	ENSDART00000055771	6	16	GCCTCCAGCTCCTTTTGTGCTTCT	6	-	2370	3624	Active	Inactive	9	7
ENSDARG00000009830	ENSDART00000055771	6	17	TGCAGCCTCCACACAGTCTTTGGC	6	-	2572	3624	Active	Active	9	3
ENSDARG00000009830	ENSDART00000055771	6	17	GCAGCCTCCACACAGTCTTTGGCT	6	-	2571	3624	Active	Inactive	8	5
ENSDARG00000009830	ENSDART00000055771	6	17	GCAGCCTCCACACAGTCTTTGGC	5	-	2572	3624	Active	Active	8	3
ENSDARG00000009830	ENSDART00000055771	6	17	TGCAGCCTCCACACAGTCTTTGGCT	7	-	2571	3624	Active	Inactive	9	5
ENSDARG00000009830	ENSDART00000055771	6	19	AGCTTCACATCTCTCTTTGCGGCC	6	-	2869	3624	Active	Active	3	3
ENSDARG00000009830	ENSDART00000055771	6	19	GACGTCACACTTCTTTGGGGCTGTA	7	-	2832	3624	Inactive	Active	1	7
ENSDARG00000009830	ENSDART00000055771	6	19	GACGTCACACTTCTTTGGGGCTGT	6	-	2833	3624	Inactive	Inactive	1	4
ENSDARG00000009830	ENSDART00000055771	6	20	AACTCATCCATCATCTTGCGGATTC	7	-	2987	3624	Active	Inactive	5	9
ENSDARG00000009830	ENSDART00000055771	6	22	GTTCTCATCATTTTTCTCTGGAAAC	7	-	3267	3624	Active	Inactive	9	4
ENSDARG00000009830	ENSDART00000055771	6	22	GTCCAATAATCTTGGGGTGATAC	5	-	3192	3624	Inactive	Inactive	6	2
ENSDARG00000009871	ENSDART00000017230	6	3	GCAAACACAAAGAAAATGTGAAGGA	7	+	92	477	Inactive	Active	9	4
ENSDARG00000009871	ENSDART00000017230	6	3	AAAGACACACTGCAGTGGACGCA	5	+	72	477	Inactive	Active	9	9
ENSDARG00000009871	ENSDART00000017230	6	3	AAACACAAAGAAAATGTGAAGGA	5	+	94	477	Inactive	Active	9	4
ENSDARG00000009871	ENSDART00000017230	6	4	ACCTCATCCAAGCATTGGTGCGTTT	7	+	243	477	Active	Inactive	9	5
ENSDARG00000009871	ENSDART00000017230	6	4	AGCGGCTGCATTCCAGCAGGGTAA	6	+	168	477	Active	Active	9	4
ENSDARG00000009871	ENSDART00000017230	6	4	TGCTACCTCATCCAAGCATTGGTG	6	+	239	477	Active	Active	9	7
ENSDARG00000009871	ENSDART00000017230	6	5	ACCAGCTCCACCGATGGGTGGTC	5	+	285	477	Active	Inactive	9	5
ENSDARG00000009871	ENSDART00000017230	6	6	GTATGCGGCCACCAATGGGTGGGCC	7	+	371	477	Active	Active	1	9
ENSDARG00000009871	ENSDART00000017230	6	6	GTATGCGGCCACCAATGGGTGGGC	6	+	371	477	Active	Active	1	1
ENSDARG00000010194	ENSDART00000021520	6	2	GTCGGCCCAGCTGGTGGCCTTTGTG	7	-	114	1707	Active	Active	3	3
ENSDARG00000010194	ENSDART00000021520	6	2	CTCGTCGGCCCAGCTGGTGGCCTTT	7	-	117	1707	Active	Inactive	9	3
ENSDARG00000010194	ENSDART00000021520	6	4	CACCTCTTCATTTAGACTGAGAG	5	-	467	1707	Active	Active	9	9
ENSDARG00000010194	ENSDART00000021520	6	8	CTACCCCTCTCTTCTCTGCCTTC	5	-	973	1707	Active	Inactive	9	8
ENSDARG00000010194	ENSDART00000021520	6	8	ATCTACCCCTCTCTTCTCTGCCTTC	7	-	973	1707	Active	Inactive	2	8
ENSDARG00000010194	ENSDART00000021520	6	9	TCCTCCTCCAGTTGTCTCTGGAGGC	7	-	1187	1707	Active	Active	9	4
ENSDARG00000010194	ENSDART00000021520	6	9	CTCCACCTCTCTTTCTTTAGCAGCT	7	-	1137	1707	Active	Active	9	5
ENSDARG00000010194	ENSDART00000021520	6	9	GGCTGCTCCAAATATAGAGGAGGCC	7	-	1098	1707	Active	Active	9	9
ENSDARG00000010194	ENSDART00000021520	6	9	GGCTTCAGATTTAACTTGGGCCTCT	7	-	1001	1707	Active	Inactive	7	2
ENSDARG00000010194	ENSDART00000021520	6	11	TCCACCCCCCAAGCTGCGTTTGGC	6	-	1477	1707	Active	Active	9	7
ENSDARG00000010194	ENSDART00000021520	6	11	AAATCCCACCTGTTGGGTCTAGGAG	7	-	1553	1707	Inactive	Active	5	8
ENSDARG00000010194	ENSDART00000021520	6	11	AGCTCCACCCCCCAAGCTGCGTTT	6	-	1480	1707	Active	Inactive	8	4
ENSDARG00000010194	ENSDART00000021520	6	11	CTCCACCCCCCAAGCTGCGTTTGGC	7	-	1477	1707	Active	Active	8	7
ENSDARG00000010194	ENSDART00000045775	6	1	GTCGGCCCAGCTGGTGGCCTTTGTG	7	-	102	1884	Active	Active	3	3
ENSDARG00000010194	ENSDART00000045775	6	1	CTCGTCGGCCCAGCTGGTGGCCTTT	7	-	105	1884	Active	Inactive	9	3
ENSDARG00000010194	ENSDART00000045775	6	3	CACCTCTTCATTTAGACTGAGAG	5	-	455	1884	Active	Active	9	9
ENSDARG00000010194	ENSDART00000045775	6	7	ATCTACCCCTCTCTTCTCTGCCTTC	7	-	961	1884	Active	Inactive	2	8
ENSDARG00000010194	ENSDART00000045775	6	7	CTACCCCTCTCTTCTCTGCCTTC	5	-	961	1884	Active	Inactive	9	8
ENSDARG00000010194	ENSDART00000045775	6	8	TCCTCCTCCAGTTGTCTCTGGAGGC	7	-	1175	1884	Active	Active	9	4
ENSDARG00000010194	ENSDART00000045775	6	8	CTCCACCTCTCTTTCTTTAGCAGCT	7	-	1125	1884	Active	Active	9	5
ENSDARG00000010194	ENSDART00000045775	6	8	GGCTGCTCCAAATATAGAGGAGGCC	7	-	1086	1884	Active	Active	9	9
ENSDARG00000010194	ENSDART00000045775	6	8	GGCTTCAGATTTAACTTGGGCCTCT	7	-	989	1884	Active	Inactive	7	2
ENSDARG00000010194	ENSDART00000045775	6	10	TCCACCCCCCAAGCTGCGTTTGGC	6	-	1465	1884	Active	Active	9	7
ENSDARG00000010194	ENSDART00000045775	6	10	AAATCCCACCTGTTGGGTCTAGGAG	7	-	1541	1884	Inactive	Active	5	8
ENSDARG00000010194	ENSDART00000045775	6	10	AGCTCCACCCCCCAAGCTGCGTTT	6	-	1468	1884	Active	Inactive	8	4
ENSDARG00000010194	ENSDART00000045775	6	10	CTCCACCCCCCAAGCTGCGTTTGGC	7	-	1465	1884	Active	Active	8	7
ENSDARG00000010194	ENSDART00000045775	6	12	GTCAACTCCTCGTCCTTTGCCTAC	6	-	1684	1884	Active	Inactive	5	9
ENSDARG00000010194	ENSDART00000045775	6	12	ATCCTCGCCTGTCTGAAGGCTCT	5	-	1731	1884	Active	Active	8	9
ENSDARG00000010255	ENSDART00000019939	6	2	GACCAAAGATGAGCAGTTTGAGGA	6	+	144	1572	Inactive	Active	8	6
ENSDARG00000010255	ENSDART00000019939	6	2	GACCAAAGATGAGCAGTTTGAGGAG	7	+	144	1572	Inactive	Active	8	2
ENSDARG00000010255	ENSDART00000019939	6	4	GAACCAGACTGGCATGGTGTAGAA	6	+	301	1572	Inactive	Inactive	6	0
ENSDARG00000010255	ENSDART00000019939	6	7	AACAAAGCCCAGGAGGTATTTGAA	6	+	565	1572	Inactive	Active	5	0
ENSDARG00000010255	ENSDART00000019939	6	7	CTCTCAGGCTGAGGAAGAGTTTAAC	7	+	543	1572	Active	Active	8	6
ENSDARG00000010255	ENSDART00000019939	6	8	ATCTCAAACCTGCGGGATGTTTTC	6	+	670	1572	Inactive	Inactive	1	4
ENSDARG00000010255	ENSDART00000019939	6	10	ACCCCCAAACGGCAGTCTTTGTG	5	+	994	1572	Inactive	Inactive	1	0
ENSDARG00000010255	ENSDART00000019939	6	10	CCCCCAAACGGCAGTCTTTGTGTTC	7	+	995	1572	Active	Inactive	8	9
ENSDARG00000010255	ENSDART00000019939	6	10	CACATCAAAGAAGGATGAAGGAGAG	7	+	1266	1572	Inactive	Active	1	9
ENSDARG00000010255	ENSDART00000019939	6	10	CAACACCCCCAAACGGCAGTCTTT	6	+	990	1572	Inactive	Inactive	2	4
ENSDARG00000010255	ENSDART00000019939	6	10	AACACCCCCAAACGGCAGTCTTT	5	+	991	1572	Active	Inactive	5	4
ENSDARG00000010255	ENSDART00000019939	6	10	ACAAGCAGCATCATCAGAGGACGCC	7	+	1149	1572	Active	Active	1	9
ENSDARG00000010255	ENSDART00000019939	6	10	ACACCCCCAAACGGCAGTCTTTGTG	7	+	992	1572	Inactive	Inactive	5	0
ENSDARG00000010255	ENSDART00000019939	6	11	AGACTCAGATGAAGGTGTGCTGCT	6	+	1395	1572	Inactive	Active	4	0
ENSDARG00000010255	ENSDART00000019939	6	12	CTCTCCGGCATCGTGGAGGAGTCT	6	+	1537	1572	Active	Active	9	9
ENSDARG00000010255	ENSDART00000019939	6	12	CTCTCCGGCATCGTGGAGGAGTC	5	+	1537	1572	Active	Active	9	8
ENSDARG00000010255	ENSDART00000019939	6	12	GTTTCAGCCTGACGGCTTTGTGT	5	+	1467	1572	Active	Inactive	3	6
ENSDARG00000010415	ENSDART00000017968	6	1	TCCCACTGCCACAGGAGGAGGCA	5	-	32	930	Active	Active	9	9
ENSDARG00000010415	ENSDART00000017968	6	1	TACACCAGCTTGTATTGTAGAAGCA	7	-	60	930	Active	Active	5	9
ENSDARG00000010415	ENSDART00000017968	6	1	CACTGCCACAGGAGGAGGCAGGT	5	-	29	930	Active	Active	8	9
ENSDARG00000010415	ENSDART00000017968	6	1	CACAAACTCAGAGTGCTGCATAG	5	-	263	930	Active	Active	8	3
ENSDARG00000010415	ENSDART00000017968	6	1	AAACTCAGAGTGCTGCATAGGCC	5	-	260	930	Inactive	Active	8	9
ENSDARG00000010415	ENSDART00000017968	6	2	GAACGCCACCACAAGCGTTGCATGC	7	-	652	930	Inactive	Active	0	1
ENSDARG00000010415	ENSDART00000017968	6	2	GACCACATCCCCAAAGAAGGTGAC	6	-	688	930	Active	Active	7	9
ENSDARG00000010415	ENSDART00000017968	6	2	AACGCCACCACAAGCGTTGCATGC	6	-	652	930	Active	Active	3	1
ENSDARG00000010873	ENSDART00000017596	6	2	GTCCCACCCCCACCGAAGAAGTT	5	+	91	1566	Active	Active	7	9
ENSDARG00000010873	ENSDART00000017596	6	2	ACCCCCACCGAAGAAGTTTGGGAA	6	+	96	1566	Active	Active	8	2
ENSDARG00000010873	ENSDART00000017596	6	2	CACCCCCACCGAAGAAGTTTGGGAA	7	+	95	1566	Active	Active	8	2
ENSDARG00000010873	ENSDART00000017596	6	8	TCCTGCAGATAGTAGATGTCTGC	5	+	950	1566	Active	Active	4	5
ENSDARG00000010873	ENSDART00000017596	6	8	TGCGTCAGCTGGCTGAAGATTTC	5	+	869	1566	Active	Active	9	8
ENSDARG00000010873	ENSDART00000017596	6	8	ACCGACAGACTCTAATGTGGAGTGC	7	+	827	1566	Inactive	Active	3	7
ENSDARG00000010873	ENSDART00000017596	6	8	ACCGACAGACTCTAATGTGGAGTG	6	+	827	1566	Inactive	Inactive	3	1
ENSDARG00000010873	ENSDART00000017596	6	8	ACATCCTGCAGATAGTAGATGTC	5	+	947	1566	Active	Active	6	8
ENSDARG00000010873	ENSDART00000017596	6	9	GAACAAAACCATCATCTTTGTCGAG	7	+	1044	1566	Inactive	Inactive	9	6
ENSDARG00000010873	ENSDART00000017596	6	9	AACAAAACCATCATCTTTGTCGAG	6	+	1045	1566	Inactive	Inactive	7	6
ENSDARG00000010958	ENSDART00000014661	6	4	AGCATCATCCACTTGTTGAAGTA	5	-	311	1770	Active	Active	9	5
ENSDARG00000010958	ENSDART00000014661	6	5	ACAGGCAACTTTGAAATCTGTTTCT	7	-	449	1770	Inactive	Inactive	0	9
ENSDARG00000010958	ENSDART00000014661	6	8	TACTCAACAGAAGATTGATGTATTC	7	-	937	1770	Inactive	Inactive	7	3
ENSDARG00000010958	ENSDART00000014661	6	8	CTCAACAGAAGATTGATGTATTC	5	-	937	1770	Inactive	Inactive	5	3
ENSDARG00000010958	ENSDART00000014661	6	8	CACCTACTCAACAGAAGATTGATGT	7	-	941	1770	Active	Active	9	4
ENSDARG00000010958	ENSDART00000014661	6	12	CAAGGCTTCTTCCTCTCTGAATAA	6	-	1118	1770	Active	Inactive	9	8
ENSDARG00000010958	ENSDART00000014661	6	13	TACACCTGCATGATGGCTAGTTT	5	-	1211	1770	Active	Inactive	8	4
ENSDARG00000010958	ENSDART00000014661	6	13	TTCTACACCTGCATGATGGCTAG	5	-	1214	1770	Inactive	Active	0	7
ENSDARG00000010958	ENSDART00000014661	6	16	TTAGCCTTAATCTTTTTGTTTTC	5	-	1570	1770	Active	Inactive	1	9
ENSDARG00000010958	ENSDART00000014661	6	17	AGATGCCTCTTTGAATTCTGTTGGA	7	-	1587	1770	Active	Inactive	9	3
ENSDARG00000011125	ENSDART00000011663	6	3	GTCCGCCTCTGCCAGGAGGATAC	5	-	252	465	Active	Active	9	2
ENSDARG00000011125	ENSDART00000011663	6	3	CTCTACCCATGGGTGGCGGTGGTC	6	-	272	465	Inactive	Active	1	6
ENSDARG00000011125	ENSDART00000011663	6	3	CTCTACCCATGGGTGGCGGTGGT	5	-	273	465	Inactive	Active	1	8
ENSDARG00000011125	ENSDART00000011663	6	3	CTCCTCTACCCATGGGTGGCGGTG	6	-	275	465	Active	Active	9	9
ENSDARG00000011125	ENSDART00000011663	6	3	CTCCTCTACCCATGGGTGGCGGT	5	-	276	465	Active	Active	9	8
ENSDARG00000011125	ENSDART00000011663	6	4	CTCTCATTCCAGGCGGTGGTGGC	5	-	414	465	Active	Active	9	8
ENSDARG00000011125	ENSDART00000011663	6	4	CTCTCATTCCAGGCGGTGGTGGCC	6	-	413	465	Active	Active	9	8
ENSDARG00000011125	ENSDART00000011663	6	4	GCCTCATGCCAGGAGGAGGCATTC	6	-	392	465	Active	Active	9	7
ENSDARG00000011163	ENSDART00000046498	6	1	GTCCACAGCAGCCCTTTGTCTTC	5	+	88	2403	Active	Inactive	3	9
ENSDARG00000011163	ENSDART00000046498	6	5	AGATGCCTCGTGCAGGAGGCCGAA	6	+	515	2403	Active	Active	9	9
ENSDARG00000011163	ENSDART00000046498	6	7	GGCGTCTACATCGATTTTATGGGAA	7	+	700	2403	Active	Inactive	9	2
ENSDARG00000011163	ENSDART00000046498	6	9	CTCTGCAGAATGATGATGGAGGA	5	+	935	2403	Active	Active	3	9
ENSDARG00000011163	ENSDART00000046498	6	11	GGCCCAAACTACCAATGGGTTGCA	6	+	1213	2403	Active	Active	8	0
ENSDARG00000011163	ENSDART00000046498	6	12	GTTTACCCCCAACATGAAGTCTAC	6	+	1287	2403	Active	Active	2	5
ENSDARG00000011163	ENSDART00000046498	6	15	GACCCATACTGTGCCTGGGACGGA	6	+	1726	2403	Active	Active	6	8
ENSDARG00000011163	ENSDART00000046498	6	15	CTCTGCACAGATGTGATGTTTAC	5	+	1670	2403	Active	Inactive	1	3
ENSDARG00000011163	ENSDART00000046498	6	15	AGCAAACCAAAAAAGGTGATTTG	5	+	1770	2403	Inactive	Active	4	0
ENSDARG00000011163	ENSDART00000046498	6	16	GGCTACAACTCGAATGGTGAAGAA	6	+	1837	2403	Active	Active	5	7
ENSDARG00000011163	ENSDART00000046498	6	16	ACCCTATAAGGCAATGCAGAGGCT	6	+	1817	2403	Active	Active	4	9
ENSDARG00000011163	ENSDART00000046498	6	18	AGCTCCAGAAGGACCTGCGGAAGCC	7	+	2342	2403	Active	Active	2	9
ENSDARG00000011163	ENSDART00000103610	6	5	AGATGCCTCGTGCAGGAGGCCGAA	6	+	347	2241	Active	Active	9	9
ENSDARG00000011163	ENSDART00000103610	6	7	GGCGTCTACATCGATTTTATGGGAA	7	+	532	2241	Active	Inactive	9	2
ENSDARG00000011163	ENSDART00000103610	6	9	CTCTGCAGAATGATGATGGAGGA	5	+	767	2241	Active	Active	3	9
ENSDARG00000011163	ENSDART00000103610	6	11	GGCCCAAACTACCAATGGGTTGCA	6	+	1045	2241	Active	Active	8	0
ENSDARG00000011163	ENSDART00000103610	6	12	GTTTACCCCCAACATGAAGTCTAC	6	+	1119	2241	Active	Active	2	5
ENSDARG00000011163	ENSDART00000103610	6	15	AGCAAACCAAAAAAGGTGATTTG	5	+	1602	2241	Inactive	Active	4	0
ENSDARG00000011163	ENSDART00000103610	6	15	GACCCATACTGTGCCTGGGACGGA	6	+	1558	2241	Active	Active	6	8
ENSDARG00000011163	ENSDART00000103610	6	15	CTCTGCACAGATGTGATGTTTAC	5	+	1502	2241	Active	Inactive	1	3
ENSDARG00000011163	ENSDART00000103610	6	17	ACCCTATAAGGCAATGCAGAGGCT	6	+	1664	2241	Active	Active	4	9
ENSDARG00000011163	ENSDART00000103610	6	17	GGCTACAACTCGAATGGTGAAGAA	6	+	1684	2241	Active	Active	5	7
ENSDARG00000011163	ENSDART00000103610	6	19	AGCTCCAGAAGGACCTGCGGAAGCC	7	+	2189	2241	Active	Active	2	9
ENSDARG00000011163	ENSDART00000103613	6	4	AGATGCCTCGTGCAGGAGGCCGAA	6	+	380	2256	Active	Active	9	9
ENSDARG00000011163	ENSDART00000103613	6	7	GGCGTCTACATCGATTTTATGGGAA	7	+	568	2256	Active	Inactive	9	2
ENSDARG00000011163	ENSDART00000103613	6	9	CTCTGCAGAATGATGATGGAGGA	5	+	803	2256	Active	Active	3	9
ENSDARG00000011163	ENSDART00000103613	6	11	GGCCCAAACTACCAATGGGTTGCA	6	+	1081	2256	Active	Active	8	0
ENSDARG00000011163	ENSDART00000103613	6	12	GTTTACCCCCAACATGAAGTCTAC	6	+	1155	2256	Active	Active	2	5
ENSDARG00000011163	ENSDART00000103613	6	15	CTCTGCACAGATGTGATGTTTAC	5	+	1538	2256	Active	Inactive	1	3
ENSDARG00000011163	ENSDART00000103613	6	15	GACCCATACTGTGCCTGGGACGGA	6	+	1594	2256	Active	Active	6	8
ENSDARG00000011163	ENSDART00000103613	6	15	AGCAAACCAAAAAAGGTGATTTG	5	+	1638	2256	Inactive	Active	4	0
ENSDARG00000011163	ENSDART00000103613	6	16	ACCCTATAAGGCAATGCAGAGGCT	6	+	1685	2256	Active	Active	4	9
ENSDARG00000011163	ENSDART00000103613	6	16	GGCTACAACTCGAATGGTGAAGAA	6	+	1705	2256	Active	Active	5	7
ENSDARG00000011163	ENSDART00000103613	6	18	AGCTCCAGAAGGACCTGCGGAAGCC	7	+	2210	2256	Active	Active	2	9
ENSDARG00000011163	ENSDART00000103614	6	5	GGCGTCTACATCGATTTTATGGGAA	7	+	475	2166	Active	Inactive	9	2
ENSDARG00000011163	ENSDART00000103614	6	7	CTCTGCAGAATGATGATGGAGGA	5	+	710	2166	Active	Active	3	9
ENSDARG00000011163	ENSDART00000103614	6	9	GGCCCAAACTACCAATGGGTTGCA	6	+	988	2166	Active	Active	8	0
ENSDARG00000011163	ENSDART00000103614	6	10	GTTTACCCCCAACATGAAGTCTAC	6	+	1062	2166	Active	Active	2	5
ENSDARG00000011163	ENSDART00000103614	6	13	GACCCATACTGTGCCTGGGACGGA	6	+	1501	2166	Active	Active	6	8
ENSDARG00000011163	ENSDART00000103614	6	13	CTCTGCACAGATGTGATGTTTAC	5	+	1445	2166	Active	Inactive	1	3
ENSDARG00000011163	ENSDART00000103614	6	13	AGCAAACCAAAAAAGGTGATTTG	5	+	1545	2166	Inactive	Active	4	0
ENSDARG00000011163	ENSDART00000103614	6	14	GGCTACAACTCGAATGGTGAAGAA	6	+	1612	2166	Active	Active	5	7
ENSDARG00000011163	ENSDART00000103614	6	14	ACCCTATAAGGCAATGCAGAGGCT	6	+	1592	2166	Active	Active	4	9
ENSDARG00000011163	ENSDART00000103614	6	16	AGCTCCAGAAGGACCTGCGGAAGCC	7	+	2117	2166	Active	Active	2	9
ENSDARG00000011200	ENSDART00000011353	6	1	TCCTTCAGAGAAGCTGGGTTTTG	5	+	105	5766	Active	Inactive	6	9
ENSDARG00000011200	ENSDART00000011353	6	1	CCCAAATTCAGCAAGGTGGAGGA	5	+	235	5766	Active	Active	9	8
ENSDARG00000011200	ENSDART00000011353	6	1	GGCCACTAAGAAGCTAGTATGGGTT	7	+	81	5766	Active	Active	2	4
ENSDARG00000011200	ENSDART00000011353	6	1	CCCAAATTCAGCAAGGTGGAGGAT	6	+	235	5766	Active	Active	9	8
ENSDARG00000011200	ENSDART00000011353	6	1	TCCTTCAGAGAAGCTGGGTTTTGAG	7	+	105	5766	Active	Active	6	0
ENSDARG00000011200	ENSDART00000011353	6	5	TGCCAAGACTGTGAAGAATGATAA	6	+	678	5766	Active	Active	5	6
ENSDARG00000011200	ENSDART00000011353	6	8	CTCTACAGCTGAGCTGTGCCTAG	5	+	870	5766	Active	Inactive	5	7
ENSDARG00000011200	ENSDART00000011353	6	8	GTTTGCAGAAACCATAGATGCCTTC	7	+	963	5766	Inactive	Active	4	5
ENSDARG00000011200	ENSDART00000011353	6	10	GACTCAAGAACAAGCTGAGTTTGCG	7	+	1224	5766	Inactive	Active	6	9
ENSDARG00000011200	ENSDART00000011353	6	10	AAACCAAGCGTCAGGGAGCTTCT	5	+	1325	5766	Inactive	Active	7	6
ENSDARG00000011200	ENSDART00000011353	6	10	TCCCACCTCTTGGGGATGAATGT	5	+	1132	5766	Active	Active	9	8
ENSDARG00000011200	ENSDART00000011353	6	10	CGCCACGCATCAAAGTGGGTCGTG	6	+	1181	5766	Active	Inactive	5	1
ENSDARG00000011200	ENSDART00000011353	6	12	AAACTCAAAGATGATGCTGACTTC	6	+	1690	5766	Inactive	Active	9	0
ENSDARG00000011200	ENSDART00000011353	6	12	AGCCACAGATAAATCCTTTGTGGAG	7	+	1617	5766	Inactive	Inactive	2	6
ENSDARG00000011200	ENSDART00000011353	6	14	AACCCAAACTTTGTCCGATGCATAA	7	+	1999	5766	Inactive	Active	1	4
ENSDARG00000011200	ENSDART00000011353	6	17	ATCAACTTCCAAGCCTGGTGTAGAG	7	+	2356	5766	Active	Active	8	4
ENSDARG00000011200	ENSDART00000011353	6	19	AGAGACAACAGCAGGCTGAAGAC	5	+	2582	5766	Inactive	Active	5	8
ENSDARG00000011200	ENSDART00000011353	6	19	ACCAGCTTAAAGAGTCTGAGGCC	5	+	2603	5766	Active	Active	9	7
ENSDARG00000011200	ENSDART00000011353	6	20	TGCAACAAAACATCGGGGTGAGAG	6	+	2828	5766	Inactive	Active	5	8
ENSDARG00000011200	ENSDART00000011353	6	21	AGCAGCAACTGGACGAGGAGGAA	5	+	2852	5766	Active	Active	7	9
ENSDARG00000011200	ENSDART00000011353	6	22	CACCACTAACCTGGCTGAAGAGGAG	7	+	3018	5766	Inactive	Active	2	9
ENSDARG00000011200	ENSDART00000011353	6	24	AGAAACAACGTAGAGACTTGGGT	5	+	3398	5766	Inactive	Active	7	8
ENSDARG00000011200	ENSDART00000011353	6	25	AAACACAACCAGGCCTTTGAGGAG	6	+	3586	5766	Inactive	Active	9	2
ENSDARG00000011200	ENSDART00000011353	6	25	AGAAACACAACCAGGCCTTTGAG	5	+	3584	5766	Inactive	Active	9	4
ENSDARG00000011200	ENSDART00000011353	6	26	GAAAGCAGAATCTCAGCTGCAGGA	6	+	3753	5766	Inactive	Active	9	9
ENSDARG00000011200	ENSDART00000011353	6	26	CAAAGCTAAACAGGCTCTGGAGAG	6	+	3657	5766	Inactive	Active	6	2
ENSDARG00000011200	ENSDART00000011353	6	27	AGCTGCAAAAGACTGTTCTGCTGTT	7	+	3903	5766	Inactive	Inactive	0	6
ENSDARG00000011200	ENSDART00000011353	6	27	TGCAAAAGACTGTTCTGCTGTTGAA	7	+	3906	5766	Inactive	Active	5	0
ENSDARG00000011200	ENSDART00000011353	6	27	GCAAAAGACTGTTCTGCTGTTGAA	6	+	3907	5766	Inactive	Active	6	0
ENSDARG00000011200	ENSDART00000011353	6	28	GTCTTCGGCAACTGGAGGATGAA	5	+	3998	5766	Active	Active	9	9
ENSDARG00000011200	ENSDART00000011353	6	29	GACCAAGACACGTCTGCAGCGGGA	6	+	4248	5766	Inactive	Active	2	9
ENSDARG00000011200	ENSDART00000011353	6	30	ATCTCCACAAAGTACGCTGAGGAG	6	+	4375	5766	Inactive	Active	6	9
ENSDARG00000011200	ENSDART00000011353	6	31	AACTGCAGCTTACAGAAGATGCC	5	+	4649	5766	Active	Active	5	9
ENSDARG00000011200	ENSDART00000011353	6	31	AGACTCAGCTGGAGGAGCTGGAGGA	7	+	4622	5766	Active	Active	6	9
ENSDARG00000011200	ENSDART00000011353	6	36	CAAGTCTACCATTACTGCGCTGGA	6	+	5424	5766	Active	Active	6	4
ENSDARG00000011200	ENSDART00000011353	6	38	GCCTCCTGCAGGAAACTGCGGAGAG	7	+	5680	5766	Active	Active	9	2
ENSDARG00000011200	ENSDART00000011353	6	38	ACATTCGTCTGAAGCAGATGAAGAG	7	+	5615	5766	Active	Active	8	9
ENSDARG00000011200	ENSDART00000011353	6	38	AGCAAACGCCTCCTGCAGGAAAC	5	+	5673	5766	Active	Active	6	8
ENSDARG00000011200	ENSDART00000011353	6	38	AGAGGCAGCTGGAGGAGACTGAGGA	7	+	5636	5766	Active	Active	5	9
ENSDARG00000011200	ENSDART00000065502	6	2	AACTGCAGCTTACAGAAGATGCC	5	+	218	1440	Active	Active	5	9
ENSDARG00000011200	ENSDART00000065502	6	2	AGACTCAGCTGGAGGAGCTGGAGGA	7	+	191	1440	Active	Active	6	9
ENSDARG00000011200	ENSDART00000065502	6	7	CAAGTCTACCATTACTGCGCTGGA	6	+	993	1440	Active	Active	6	4
ENSDARG00000011200	ENSDART00000065502	6	9	GCCTCCTGCAGGAAACTGCGGAGAG	7	+	1249	1440	Active	Active	9	2
ENSDARG00000011200	ENSDART00000065502	6	9	AGCAAACGCCTCCTGCAGGAAAC	5	+	1242	1440	Active	Active	6	8
ENSDARG00000011200	ENSDART00000065502	6	9	AGAGGCAGCTGGAGGAGACTGAGGA	7	+	1205	1440	Active	Active	5	9
ENSDARG00000011200	ENSDART00000065502	6	9	ACATTCGTCTGAAGCAGATGAAGAG	7	+	1184	1440	Active	Active	8	9
ENSDARG00000011272	ENSDART00000004075	6	4	TTCTCCTCCAAACCTGAAGACGTA	6	+	352	387	Active	Active	8	9
ENSDARG00000011272	ENSDART00000004075	6	4	TGCAGCAGACAGATGAGGAGAAGAA	7	+	299	387	Active	Active	4	9
ENSDARG00000011272	ENSDART00000004075	6	4	GCATGCAGCAGACAGATGAGGAG	5	+	296	387	Active	Active	4	9
ENSDARG00000011272	ENSDART00000004075	6	4	GCAGACAGATGAGGAGAAGAAGGG	6	+	303	387	Inactive	Active	8	9
ENSDARG00000011511	ENSDART00000025295	6	3	CACTCCTGCATTGAGCGTTTTCT	5	-	271	648	Active	Inactive	9	3
ENSDARG00000011511	ENSDART00000025295	6	4	TTCATCAAAGAATCAGGCTGAGCC	6	-	399	648	Inactive	Active	4	9
ENSDARG00000011511	ENSDART00000025295	6	5	TTCGCCAACACGATGTAGCTGTA	5	-	449	648	Active	Active	5	7
ENSDARG00000011571	ENSDART00000043908	6	7	TTCCCACCAATAGGAGCTTGAGTT	6	+	527	1416	Inactive	Active	1	1
ENSDARG00000011571	ENSDART00000043908	6	8	ACCTGCACACACTCATTGTGGTGGC	7	+	746	1416	Active	Active	0	1
ENSDARG00000011571	ENSDART00000043908	6	12	TTCTTCAACAGGGCCTTTTGGTTGC	7	+	1160	1416	Active	Inactive	6	8
ENSDARG00000011571	ENSDART00000080565	6	6	TTCCCACCAATAGGAGCTTGAGTT	6	+	296	1014	Inactive	Active	1	1
ENSDARG00000011571	ENSDART00000080565	6	8	ACCTGCACACACTCATTGTGGTGGC	7	+	521	1014	Active	Active	0	1
ENSDARG00000011571	ENSDART00000080565	6	12	TTCTTCAACAGGGCCTTTTGGTTGC	7	+	935	1014	Active	Inactive	6	8
ENSDARG00000011941	ENSDART00000056764	6	2	TGCCCCAGAGTCCAAAGCAGCGGTG	7	-	211	3009	Active	Active	5	9
ENSDARG00000011941	ENSDART00000056764	6	2	TCCCTCTGCTCACTCTGTGCAGCT	6	-	84	3009	Active	Active	9	1
ENSDARG00000011941	ENSDART00000056764	6	2	TACTACTCCATTATTTTTTTTGCC	6	-	232	3009	Active	Inactive	4	7
ENSDARG00000011941	ENSDART00000056764	6	2	GTACTACTCCATTATTTTTTTTGCC	7	-	232	3009	Active	Inactive	7	7
ENSDARG00000011941	ENSDART00000056764	6	4	GACTTCCTCTCTGTGCAGTCGGC	5	-	452	3009	Active	Active	9	9
ENSDARG00000011941	ENSDART00000056764	6	4	AAAAAAAGCAGAATGACGAGGAC	5	-	511	3009	Inactive	Active	9	9
ENSDARG00000011941	ENSDART00000056764	6	5	ACCTCCTGCAGTGTGAGGTTGTC	5	-	625	3009	Active	Active	9	8
ENSDARG00000011941	ENSDART00000056764	6	6	AAATCATACGCTCATTAGTGAAC	5	-	741	3009	Inactive	Inactive	6	6
ENSDARG00000011941	ENSDART00000056764	6	6	CGCTCATTAGTGAACTGCTGGCGGT	7	-	731	3009	Active	Active	9	8
ENSDARG00000011941	ENSDART00000056764	6	9	AGCCCCTTCCAGCACTTCTGGAGCC	7	-	1170	3009	Active	Active	9	5
ENSDARG00000011941	ENSDART00000056764	6	12	TCCCTCTCCTCCACCCTCTGTCTCT	7	-	2499	3009	Active	Inactive	9	8
ENSDARG00000011941	ENSDART00000056764	6	12	TGCCGCCGCATCGTTGTTGGCAAC	6	-	2287	3009	Active	Active	9	3
ENSDARG00000011941	ENSDART00000056764	6	12	TGCTGCCACTCATAGTTGATGCA	5	-	1738	3009	Active	Active	9	9
ENSDARG00000011941	ENSDART00000056764	6	12	TGCTGCCGCCGCATCGTTGTTGGC	6	-	2290	3009	Active	Active	9	3
ENSDARG00000011941	ENSDART00000056764	6	12	TTCTGCTGCTTAGGTAAGATGGT	5	-	2083	3009	Active	Active	9	9
ENSDARG00000011941	ENSDART00000056764	6	12	TTCATCCGCAGCGATGAAGACGTC	6	-	2166	3009	Active	Active	9	9
ENSDARG00000011941	ENSDART00000056764	6	12	GGCTCCTGCTCATCGGGACTGGTGT	7	-	2393	3009	Active	Active	9	7
ENSDARG00000011941	ENSDART00000056764	6	12	AACTTCATCCGCAGCGATGAAGAC	6	-	2169	3009	Active	Active	8	9
ENSDARG00000011941	ENSDART00000056764	6	12	ACAACCGGCTCCACCGTAGAAGAC	6	-	2568	3009	Active	Active	3	9
ENSDARG00000011941	ENSDART00000056764	6	12	ACCGGCTCCACCGTAGAAGACGAC	6	-	2565	3009	Active	Active	9	9
ENSDARG00000011941	ENSDART00000056764	6	12	AGCCTCTCCGTGTGTCTGTGTCT	5	-	2645	3009	Active	Inactive	9	8
ENSDARG00000011941	ENSDART00000056764	6	12	ATCCGCAGCGATGAAGACGTCGAG	6	-	2163	3009	Active	Active	6	9
ENSDARG00000011941	ENSDART00000056764	6	12	GAAGACGTCGAGGTGGATGTTTTC	6	-	2151	3009	Active	Inactive	0	4
ENSDARG00000011941	ENSDART00000056764	6	12	GCCGCCGCATCGTTGTTGGCAAC	5	-	2287	3009	Active	Active	5	3
ENSDARG00000011941	ENSDART00000056764	6	12	GGCTCCACCGTAGAAGACGACGAA	6	-	2562	3009	Active	Active	9	9
ENSDARG00000011941	ENSDART00000056764	6	13	CACTTCTTAAGTGCGTAAGGCGTC	6	-	2808	3009	Active	Active	9	8
ENSDARG00000011941	ENSDART00000104788	6	1	GTACTACTCCATTATTTTTTTTGCC	7	-	172	2751	Active	Inactive	7	7
ENSDARG00000011941	ENSDART00000104788	6	1	TACTACTCCATTATTTTTTTTGCC	6	-	172	2751	Active	Inactive	4	7
ENSDARG00000011941	ENSDART00000104788	6	1	TCCCTCTGCTCACTCTGTGCAGCT	6	-	24	2751	Active	Active	9	1
ENSDARG00000011941	ENSDART00000104788	6	1	TGCCCCAGAGTCCAAAGCAGCGGTG	7	-	151	2751	Active	Active	5	9
ENSDARG00000011941	ENSDART00000104788	6	3	AAAAAAAGCAGAATGACGAGGAC	5	-	451	2751	Inactive	Active	9	9
ENSDARG00000011941	ENSDART00000104788	6	3	GACTTCCTCTCTGTGCAGTCGGC	5	-	392	2751	Active	Active	9	9
ENSDARG00000011941	ENSDART00000104788	6	4	ACCTCCTGCAGTGTGAGGTTGTC	5	-	565	2751	Active	Active	9	8
ENSDARG00000011941	ENSDART00000104788	6	5	CGCTCATTAGTGAACTGCTGGCGGT	7	-	671	2751	Active	Active	9	8
ENSDARG00000011941	ENSDART00000104788	6	5	AAATCATACGCTCATTAGTGAAC	5	-	681	2751	Inactive	Inactive	6	6
ENSDARG00000011941	ENSDART00000104788	6	8	AGCCCCTTCCAGCACTTCTGGAGCC	7	-	1110	2751	Active	Active	9	5
ENSDARG00000011941	ENSDART00000104788	6	11	TGCTGCCGCCGCATCGTTGTTGGC	6	-	2260	2751	Active	Active	9	3
ENSDARG00000011941	ENSDART00000104788	6	11	TGCTGCCACTCATAGTTGATGCA	5	-	1708	2751	Active	Active	9	9
ENSDARG00000011941	ENSDART00000104788	6	11	TTCTGCTGCTTAGGTAAGATGGT	5	-	2053	2751	Active	Active	9	9
ENSDARG00000011941	ENSDART00000104788	6	11	AACTTCATCCGCAGCGATGAAGAC	6	-	2139	2751	Active	Active	8	9
ENSDARG00000011941	ENSDART00000104788	6	11	TGCCGCCGCATCGTTGTTGGCAAC	6	-	2257	2751	Active	Active	9	3
ENSDARG00000011941	ENSDART00000104788	6	11	GGCTCCTGCTCATCGGGACTGGTGT	7	-	2363	2751	Active	Active	9	7
ENSDARG00000011941	ENSDART00000104788	6	11	GCCGCCGCATCGTTGTTGGCAAC	5	-	2257	2751	Active	Active	5	3
ENSDARG00000011941	ENSDART00000104788	6	11	ATCCGCAGCGATGAAGACGTCGAG	6	-	2133	2751	Active	Active	6	9
ENSDARG00000011941	ENSDART00000104788	6	11	GAAGACGTCGAGGTGGATGTTTTC	6	-	2121	2751	Active	Inactive	0	4
ENSDARG00000011941	ENSDART00000104788	6	11	TTCATCCGCAGCGATGAAGACGTC	6	-	2136	2751	Active	Active	9	9
ENSDARG00000011941	ENSDART00000104788	6	12	AGCCTCTCCGTGTGTCTGTGTCT	5	-	2516	2751	Active	Inactive	9	8
ENSDARG00000011941	ENSDART00000104788	6	13	CACTTCTTAAGTGCGTAAGGCGTC	6	-	2679	2751	Active	Active	9	8
ENSDARG00000011973	ENSDART00000008081	6	3	GCCAACACATATTGACGAAGGAAAC	7	-	207	1059	Inactive	Active	5	9
ENSDARG00000011973	ENSDART00000008081	6	3	TGCCAACACATATTGACGAAGGA	5	-	210	1059	Active	Active	7	9
ENSDARG00000011973	ENSDART00000008081	6	5	TTCCAAAGAGCCCTGTTATTTGAT	6	-	359	1059	Inactive	Inactive	8	8
ENSDARG00000011973	ENSDART00000008081	6	6	GAAACCCTCTGCCAGCATTGTAA	5	-	437	1059	Active	Inactive	6	4
ENSDARG00000011973	ENSDART00000008081	6	8	CACAAAAGCTCCATTGGCAGCAGTT	7	-	594	1059	Active	Active	0	8
ENSDARG00000011973	ENSDART00000008081	6	13	TACAGCCACTTTTCCTTTGACTTC	6	-	1045	1059	Active	Inactive	6	9
ENSDARG00000011973	ENSDART00000073957	6	1	TTCTTCCTCCCCACGTTGACGCC	5	-	7	1044	Active	Active	9	9
ENSDARG00000011973	ENSDART00000073957	6	1	TTCCTCCCCACGTTGACGCCTCT	5	-	4	1044	Active	Active	9	9
ENSDARG00000011973	ENSDART00000073957	6	2	GCCAACACATATTGACGAAGGAAAC	7	-	192	1044	Inactive	Active	5	9
ENSDARG00000011973	ENSDART00000073957	6	2	TGCCAACACATATTGACGAAGGA	5	-	195	1044	Active	Active	7	9
ENSDARG00000011973	ENSDART00000073957	6	4	TTCCAAAGAGCCCTGTTATTTGAT	6	-	344	1044	Inactive	Inactive	8	8
ENSDARG00000011973	ENSDART00000073957	6	5	GAAACCCTCTGCCAGCATTGTAA	5	-	422	1044	Active	Inactive	6	4
ENSDARG00000011973	ENSDART00000073957	6	7	CACAAAAGCTCCATTGGCAGCAGTT	7	-	579	1044	Active	Active	0	8
ENSDARG00000011973	ENSDART00000073957	6	12	TACAGCCACTTTTCCTTTGACTTC	6	-	1030	1044	Active	Inactive	6	9
ENSDARG00000012039	ENSDART00000032494	6	2	GAAGCCAGCAGTGGGTGGTGAGGCC	7	+	27	1671	Inactive	Active	2	9
ENSDARG00000012039	ENSDART00000032494	6	2	GAAGCCAGCAGTGGGTGGTGAGGC	6	+	27	1671	Inactive	Active	2	4
ENSDARG00000012039	ENSDART00000032494	6	2	AAAAAAATCCCAAGGCTTGAGGA	5	+	91	1671	Inactive	Active	8	8
ENSDARG00000012039	ENSDART00000032494	6	4	GTACAAGGCCCTCACTTTGAGGCC	6	+	255	1671	Inactive	Active	6	5
ENSDARG00000012039	ENSDART00000032494	6	6	TCCATCAGAATCTGGAGGATGTG	5	+	446	1671	Active	Active	5	9
ENSDARG00000012039	ENSDART00000032494	6	6	GTTTCCATCAGAATCTGGAGGATGT	7	+	443	1671	Active	Active	8	5
ENSDARG00000012039	ENSDART00000032494	6	8	TCCAGCACAATCTGGTGGTGTTT	5	+	797	1671	Active	Inactive	1	8
ENSDARG00000012039	ENSDART00000032494	6	13	AACTACAGAGAAGCTGAAGAGGTA	6	+	1240	1671	Inactive	Active	8	9
ENSDARG00000012039	ENSDART00000032494	6	16	TCCAAACCCTGAGTACTGGGAGGGG	7	+	1491	1671	Active	Active	6	9
ENSDARG00000012338	ENSDART00000054934	6	4	GAAGACAAACAGAAGGAGGAAGAA	6	+	301	576	Inactive	Active	9	9
ENSDARG00000012338	ENSDART00000054934	6	5	GAAGACAAAGAAATGGCTGAGTT	5	+	409	576	Inactive	Active	9	2
ENSDARG00000012338	ENSDART00000054934	6	5	GAAGACAAAGAAATGGCTGAGTTT	6	+	409	576	Inactive	Inactive	9	2
ENSDARG00000012338	ENSDART00000054934	6	6	ACAGGCCTCACTTTGCTGAAGGA	5	+	535	576	Active	Active	9	9
ENSDARG00000012485	ENSDART00000008224	6	1	AAATCAAGCAGAGATCTGAAGAT	5	+	31	1215	Inactive	Inactive	7	2
ENSDARG00000012485	ENSDART00000008224	6	2	GTATCCAACGTCCTGTTGGGAAAAC	7	+	179	1215	Inactive	Active	5	0
ENSDARG00000012485	ENSDART00000008224	6	4	AGCATCAGCTGCGCAGGGAGGTGGA	7	+	548	1215	Active	Active	9	9
ENSDARG00000012485	ENSDART00000008224	6	4	ATCAGCTGCGCAGGGAGGTGGAG	5	+	551	1215	Active	Active	8	9
ENSDARG00000012485	ENSDART00000008224	6	4	ATCAGCTGCGCAGGGAGGTGGAGAT	7	+	551	1215	Active	Active	8	3
ENSDARG00000012485	ENSDART00000008224	6	5	GTTTACCTCATCCTAGAGTTTGCT	6	+	640	1215	Active	Active	8	9
ENSDARG00000012485	ENSDART00000008224	6	5	GACATCCCAATATCCTGCGTTTGT	6	+	590	1215	Active	Inactive	1	9
ENSDARG00000012485	ENSDART00000008224	6	5	GACATCCCAATATCCTGCGTTTGTA	7	+	590	1215	Active	Active	1	1
ENSDARG00000012485	ENSDART00000008224	6	6	AGATACTGCCACTCGAAGGCTGT	5	+	757	1215	Active	Active	2	9
ENSDARG00000012485	ENSDART00000008224	6	6	CACGCCCTCCTCCAGGTGAGTCT	5	+	864	1215	Active	Active	9	4
ENSDARG00000012823	ENSDART00000007972	6	1	AGCGGCGCCGCGAGAGCCGCAGAT	6	+	273	1425	Active	Active	9	7
ENSDARG00000012823	ENSDART00000007972	6	1	AGCCGCAGATTCCAGCGGCGGTGGT	7	+	287	1425	Active	Active	4	8
ENSDARG00000012823	ENSDART00000007972	6	1	AGCCGCAGATTCCAGCGGCGGTG	5	+	287	1425	Active	Active	4	9
ENSDARG00000012823	ENSDART00000007972	6	1	AGCAGCACAGAGTCTGCGCAGGA	5	+	130	1425	Active	Active	0	5
ENSDARG00000012823	ENSDART00000007972	6	1	AGAGCCGCAGATTCCAGCGGCGGTG	7	+	285	1425	Inactive	Active	5	9
ENSDARG00000012823	ENSDART00000007972	6	1	AGAAACACACAATGAGCCGCTGAA	6	+	333	1425	Inactive	Active	9	8
ENSDARG00000012823	ENSDART00000007972	6	1	GGCAACAGCCAATCAGGACGCAGCA	7	+	178	1425	Active	Active	7	9
ENSDARG00000012823	ENSDART00000007972	6	1	AAACACACAATGAGCCGCTGAAGGG	7	+	335	1425	Inactive	Active	9	9
ENSDARG00000012823	ENSDART00000007972	6	3	AAAAGCGCCGAGCAGAAGGTGAT	5	+	622	1425	Inactive	Active	5	9
ENSDARG00000012823	ENSDART00000007972	6	3	TCCAAAAGCGCCGAGCAGAAGGT	5	+	619	1425	Active	Active	3	9
ENSDARG00000012823	ENSDART00000007972	6	4	AACACCAGCTCTCAGAGGAGGGTAC	7	+	947	1425	Active	Active	3	3
ENSDARG00000012823	ENSDART00000007972	6	4	AACACCAGCTCTCAGAGGAGGGT	5	+	947	1425	Active	Active	3	9
ENSDARG00000012823	ENSDART00000007972	6	4	AGCTCCGGCACCGCCTGCAGACGGG	7	+	838	1425	Active	Active	9	9
ENSDARG00000012823	ENSDART00000007972	6	8	GCAGCCAAAAGAGCGCAGTCTGT	5	+	1342	1425	Inactive	Active	7	3
ENSDARG00000012823	ENSDART00000007972	6	8	GAAAAAAGCACAGAGTCGGTGGA	5	+	1285	1425	Inactive	Active	9	8
ENSDARG00000012823	ENSDART00000007972	6	8	AGCCCAGACGCGACTCTGAGGAA	5	+	1419	1425	Active	Active	8	1
ENSDARG00000012823	ENSDART00000007972	6	8	AAAAGCAAACCAACCCTGGGCCGCG	7	+	1261	1425	Inactive	Active	9	9
ENSDARG00000012823	ENSDART00000086167	6	3	AGCGGCGCCGCGAGAGCCGCAGAT	6	+	513	1665	Active	Active	9	7
ENSDARG00000012823	ENSDART00000086167	6	3	AGCCGCAGATTCCAGCGGCGGTGGT	7	+	527	1665	Active	Active	4	8
ENSDARG00000012823	ENSDART00000086167	6	3	AGCCGCAGATTCCAGCGGCGGTG	5	+	527	1665	Active	Active	4	9
ENSDARG00000012823	ENSDART00000086167	6	3	GGCAACAGCCAATCAGGACGCAGCA	7	+	418	1665	Active	Active	7	9
ENSDARG00000012823	ENSDART00000086167	6	3	AGCAGCACAGAGTCTGCGCAGGA	5	+	370	1665	Active	Active	0	5
ENSDARG00000012823	ENSDART00000086167	6	3	AGAGCCGCAGATTCCAGCGGCGGTG	7	+	525	1665	Inactive	Active	5	9
ENSDARG00000012823	ENSDART00000086167	6	3	AGAAACACACAATGAGCCGCTGAA	6	+	573	1665	Inactive	Active	9	8
ENSDARG00000012823	ENSDART00000086167	6	3	AAACACACAATGAGCCGCTGAAGGG	7	+	575	1665	Inactive	Active	9	9
ENSDARG00000012823	ENSDART00000086167	6	6	AAAAGCGCCGAGCAGAAGGTGAT	5	+	871	1665	Inactive	Active	5	9
ENSDARG00000012823	ENSDART00000086167	6	6	TCCAAAAGCGCCGAGCAGAAGGT	5	+	868	1665	Active	Active	3	9
ENSDARG00000012823	ENSDART00000086167	6	7	AACACCAGCTCTCAGAGGAGGGTAC	7	+	1190	1665	Active	Active	3	3
ENSDARG00000012823	ENSDART00000086167	6	7	AACACCAGCTCTCAGAGGAGGGT	5	+	1190	1665	Active	Active	3	9
ENSDARG00000012823	ENSDART00000086167	6	7	AGCTCCGGCACCGCCTGCAGACGGG	7	+	1081	1665	Active	Active	9	9
ENSDARG00000012823	ENSDART00000086167	6	10	GCAGCCAAAAGAGCGCAGTCTGT	5	+	1582	1665	Inactive	Active	7	3
ENSDARG00000012823	ENSDART00000086167	6	10	GAAAAAAGCACAGAGTCGGTGGA	5	+	1525	1665	Inactive	Active	9	8
ENSDARG00000012823	ENSDART00000086167	6	10	AGCCCAGACGCGACTCTGAGGAA	5	+	1659	1665	Active	Active	8	1
ENSDARG00000012823	ENSDART00000086167	6	10	AAAAGCAAACCAACCCTGGGCCGCG	7	+	1501	1665	Inactive	Active	9	9
ENSDARG00000012823	ENSDART00000103221	6	4	GGCAACAGCCAATCAGGACGCAGCA	7	+	448	1452	Active	Active	7	9
ENSDARG00000012823	ENSDART00000103221	6	4	AGCGGCGCCGCGAGAGCCGCAGAT	6	+	543	1452	Active	Active	9	7
ENSDARG00000012823	ENSDART00000103221	6	4	AGCCGCAGATTCCAGCGGCGGTGGT	7	+	557	1452	Active	Active	4	8
ENSDARG00000012823	ENSDART00000103221	6	4	AGCCGCAGATTCCAGCGGCGGTG	5	+	557	1452	Active	Active	4	9
ENSDARG00000012823	ENSDART00000103221	6	4	AGCAGCACAGAGTCTGCGCAGGA	5	+	400	1452	Active	Active	0	5
ENSDARG00000012823	ENSDART00000103221	6	4	AGAGCCGCAGATTCCAGCGGCGGTG	7	+	555	1452	Inactive	Active	5	9
ENSDARG00000012823	ENSDART00000103221	6	4	AGAAACACACAATGAGCCGCTGAA	6	+	603	1452	Inactive	Active	9	8
ENSDARG00000012823	ENSDART00000103221	6	4	AAACACACAATGAGCCGCTGAAGGG	7	+	605	1452	Inactive	Active	9	9
ENSDARG00000012823	ENSDART00000103221	6	7	AAAAGCGCCGAGCAGAAGGTGAT	5	+	901	1452	Inactive	Active	5	9
ENSDARG00000012823	ENSDART00000103221	6	7	TCCAAAAGCGCCGAGCAGAAGGT	5	+	898	1452	Active	Active	3	9
ENSDARG00000012823	ENSDART00000103221	6	8	AACACCAGCTCTCAGAGGAGGGTAC	7	+	1220	1452	Active	Active	3	3
ENSDARG00000012823	ENSDART00000103221	6	8	AACACCAGCTCTCAGAGGAGGGT	5	+	1220	1452	Active	Active	3	9
ENSDARG00000012823	ENSDART00000103221	6	8	AGCTCCGGCACCGCCTGCAGACGGG	7	+	1111	1452	Active	Active	9	9
ENSDARG00000012871	ENSDART00000024578	6	3	TTCACCCGCCGCTCGGCGTCTTC	5	+	409	1575	Active	Inactive	8	6
ENSDARG00000012871	ENSDART00000024578	6	7	GAAGACCACAATGCCGGGGATGAA	6	+	828	1575	Inactive	Active	6	8
ENSDARG00000012871	ENSDART00000024578	6	7	AGCTGCTGCCATTTTAGGAGCGTTT	7	+	867	1575	Active	Active	9	0
ENSDARG00000012871	ENSDART00000024578	6	11	TTCATCGCCTCTCACCTGGGCTTTG	7	+	1348	1575	Active	Inactive	8	6
ENSDARG00000012871	ENSDART00000024578	6	12	ACCCCCTGCTCAACTCTGTGTCT	5	+	1487	1575	Active	Inactive	9	8
ENSDARG00000013078	ENSDART00000025940	6	1	ATCTGCAACGACGTGCTGGTGAG	5	+	286	732	Active	Active	2	8
ENSDARG00000013078	ENSDART00000025940	6	1	ATCTGCAACGACGTGCTGGTGAGAT	7	+	286	732	Active	Inactive	2	5
ENSDARG00000013078	ENSDART00000025940	6	1	GCAACCTGCTCTCCGTGGCCTAC	5	+	131	732	Active	Active	7	1
ENSDARG00000013078	ENSDART00000025940	6	3	ACACACCCCATCAGGCTGGGACTAG	7	+	496	732	Inactive	Inactive	1	1
ENSDARG00000013078	ENSDART00000025940	6	3	CAACACACCCCATCAGGCTGGGAC	6	+	494	732	Inactive	Active	6	6
ENSDARG00000013078	ENSDART00000025940	6	3	CACACCCCATCAGGCTGGGACTAG	6	+	497	732	Active	Inactive	2	1
ENSDARG00000013078	ENSDART00000025940	6	5	GACATCAGAAAACCAGGGTGACGAG	7	+	693	732	Inactive	Active	1	9
ENSDARG00000013144	ENSDART00000006386	6	1	CGCAAATAAAGATGGTGACGGTGGC	7	+	15	918	Active	Active	1	9
ENSDARG00000013144	ENSDART00000006386	6	1	GCCCGCAAATAAAGATGGTGACGGT	7	+	12	918	Active	Active	2	9
ENSDARG00000013144	ENSDART00000006386	6	2	GTAATCTTCTACGGCTGCTTGGCT	6	+	124	918	Active	Inactive	8	4
ENSDARG00000013144	ENSDART00000006386	6	4	AGCAAAAAAATTACGGCTTTGAC	5	+	503	918	Inactive	Inactive	8	1
ENSDARG00000013144	ENSDART00000006386	6	4	CGCTTCAGACGAGAATGGCTGGGCG	7	+	454	918	Active	Active	8	9
ENSDARG00000013144	ENSDART00000006386	6	6	TTCAACAGAGAGAAGAGGAAGCA	5	+	659	918	Inactive	Active	7	9
ENSDARG00000013144	ENSDART00000006386	6	6	TACAACATCACTACAGACGTGGAC	6	+	802	918	Active	Active	5	8
ENSDARG00000013144	ENSDART00000006386	6	6	GAATGCAAAGTATACGGAGAAAAC	6	+	835	918	Inactive	Active	9	8
ENSDARG00000013144	ENSDART00000046504	6	1	GCCCGCAAATAAAGATGGTGACGGT	7	+	12	918	Active	Active	2	9
ENSDARG00000013144	ENSDART00000046504	6	1	CGCAAATAAAGATGGTGACGGTGGC	7	+	15	918	Active	Active	1	9
ENSDARG00000013144	ENSDART00000046504	6	2	GTAATCTTCTACGGCTGCTTGGCT	6	+	124	918	Active	Inactive	8	4
ENSDARG00000013144	ENSDART00000046504	6	4	CGCTTCAGACGAGAATGGCTGGGCG	7	+	454	918	Active	Active	8	9
ENSDARG00000013144	ENSDART00000046504	6	4	AGCAAAAAAATTACGGCTTTGAC	5	+	503	918	Inactive	Inactive	8	1
ENSDARG00000013144	ENSDART00000046504	6	6	GAATGCAAAGTATACGGAGAAAAC	6	+	835	918	Inactive	Active	9	8
ENSDARG00000013144	ENSDART00000046504	6	6	TACAACATCACTACAGACGTGGAC	6	+	802	918	Active	Active	5	8
ENSDARG00000013144	ENSDART00000046504	6	6	TTCAACAGAGAGAAGAGGAAGCA	5	+	659	918	Inactive	Active	7	9
ENSDARG00000013144	ENSDART00000104324	6	1	GCCCGCAAATAAAGATGGTGACGGT	7	+	6	882	Active	Active	2	9
ENSDARG00000013144	ENSDART00000104324	6	1	CGCAAATAAAGATGGTGACGGTGGC	7	+	9	882	Active	Active	1	9
ENSDARG00000013144	ENSDART00000104324	6	2	GTAATCTTCTACGGCTGCTTGGCT	6	+	118	882	Active	Inactive	8	4
ENSDARG00000013144	ENSDART00000104324	6	4	CGCTTCAGACGAGAATGGCTGGGCG	7	+	448	882	Active	Active	8	9
ENSDARG00000013144	ENSDART00000104324	6	4	AGCAAAAAAATTACGGCTTTGAC	5	+	497	882	Inactive	Inactive	8	1
ENSDARG00000013144	ENSDART00000104324	6	4	GTTATCTAACATTAGCAGATGTA	5	+	581	882	Inactive	Active	0	9
ENSDARG00000013144	ENSDART00000104324	6	6	TTCTTCAACAGAGAGAAGAGGAA	5	+	620	882	Active	Active	6	9
ENSDARG00000013144	ENSDART00000104324	6	6	TTCAACAGAGAGAAGAGGAAGCA	5	+	623	882	Inactive	Active	7	9
ENSDARG00000013144	ENSDART00000104324	6	6	TACAACATCACTACAGACGTGGAC	6	+	766	882	Active	Active	5	8
ENSDARG00000013144	ENSDART00000104324	6	6	GAATGCAAAGTATACGGAGAAAAC	6	+	799	882	Inactive	Active	9	8
ENSDARG00000013224	ENSDART00000019706	6	1	GGCGGCACAATGGAGGGTGAGCA	5	+	4	2460	Active	Active	5	9
ENSDARG00000013224	ENSDART00000019706	6	3	CGCAGCGCAGTACCTGCAGCAGAT	6	+	219	2460	Active	Active	8	8
ENSDARG00000013224	ENSDART00000019706	6	3	GCAAACAGCAGCCCTGCAGCAGCA	6	+	273	2460	Inactive	Active	3	9
ENSDARG00000013224	ENSDART00000019706	6	3	AGCTTCAGAGCCTCGCAGCAGTC	5	+	314	2460	Active	Active	5	9
ENSDARG00000013224	ENSDART00000019706	6	3	AGCTCAACAGCAGCATCTGATGTT	6	+	249	2460	Inactive	Inactive	2	4
ENSDARG00000013224	ENSDART00000019706	6	3	CTCAACAGCAGCATCTGATGTTGCA	7	+	251	2460	Active	Active	5	9
ENSDARG00000013224	ENSDART00000019706	6	3	GTATGCAGCTCAACAGCAGCATCT	6	+	243	2460	Inactive	Active	1	8
ENSDARG00000013224	ENSDART00000019706	6	3	AACAGCAGCCCTGCAGCAGCAGCA	6	+	276	2460	Active	Active	4	9
ENSDARG00000013224	ENSDART00000019706	6	3	AACAGCAGCATCTGATGTTGCAAAC	7	+	254	2460	Active	Active	4	2
ENSDARG00000013224	ENSDART00000019706	6	4	CACTCAGGCTAGTTTAGCAGCCGGT	7	+	336	2460	Active	Active	8	9
ENSDARG00000013224	ENSDART00000019706	6	5	AACTCCGCCCCATCTGGGATTTC	5	+	478	2460	Active	Inactive	4	7
ENSDARG00000013224	ENSDART00000019706	6	5	AAACTCCGCCCCATCTGGGATTTC	6	+	477	2460	Active	Inactive	2	7
ENSDARG00000013224	ENSDART00000019706	6	5	TTAACCACATCTCCTGCTGCCGCT	6	+	427	2460	Inactive	Active	9	9
ENSDARG00000013224	ENSDART00000019706	6	6	AACCAATAACACACAGTCTGCCTCT	7	+	702	2460	Inactive	Inactive	8	5
ENSDARG00000013224	ENSDART00000019706	6	6	CTCAGCAAAGTAATCTTGTGCATGT	7	+	584	2460	Inactive	Inactive	2	8
ENSDARG00000013224	ENSDART00000019706	6	7	CGCAACCACCAGGGGGTGTCTTC	5	+	751	2460	Active	Inactive	9	8
ENSDARG00000013224	ENSDART00000019706	6	7	CCCTGCGCAACCACCAGGGGGTGTC	7	+	746	2460	Active	Active	7	7
ENSDARG00000013224	ENSDART00000019706	6	7	GAACGCTGCTTCCTCGGATGGAGTG	7	+	891	2460	Active	Active	4	9
ENSDARG00000013224	ENSDART00000019706	6	8	CACTCCCACCTCCAGAAGCCAAC	5	+	1071	2460	Active	Active	8	9
ENSDARG00000013224	ENSDART00000019706	6	8	AAATCCAGCCCCAGGCTCTGATTAA	7	+	1010	2460	Inactive	Inactive	6	8
ENSDARG00000013224	ENSDART00000019706	6	11	AAATACCACACAAAACGGAGAGAAC	7	+	1590	2460	Inactive	Active	8	9
ENSDARG00000013224	ENSDART00000019706	6	11	GCCTCCGCCGGCAGCTGTGATGGG	6	+	1566	2460	Active	Active	9	7
ENSDARG00000013224	ENSDART00000019706	6	11	AGCCTCCGCCGGCAGCTGTGATGGG	7	+	1565	2460	Active	Active	9	7
ENSDARG00000013224	ENSDART00000019706	6	11	GAAACCACATGTTCTGACGCATGT	6	+	1635	2460	Inactive	Active	9	8
ENSDARG00000013224	ENSDART00000019706	6	12	AACTCAGACACAGAGGAGGCTGGA	6	+	1804	2460	Inactive	Active	0	9
ENSDARG00000013224	ENSDART00000019706	6	12	CACAAACTCAGACACAGAGGAGGCT	7	+	1800	2460	Active	Active	8	9
ENSDARG00000013224	ENSDART00000019706	6	12	CAAAAAACCAGACACGCAGCTGCC	6	+	1734	2460	Inactive	Active	8	9
ENSDARG00000013224	ENSDART00000019706	6	12	AAAGACCTCCGGTGGCGGCCGAA	5	+	1706	2460	Inactive	Active	0	9
ENSDARG00000013224	ENSDART00000019706	6	12	AAACTCAGACACAGAGGAGGCTGGA	7	+	1803	2460	Inactive	Active	8	9
ENSDARG00000013224	ENSDART00000019706	6	14	CTAATCAGATAAATCAGTGGAGGAG	7	+	1991	2460	Inactive	Active	6	9
ENSDARG00000013224	ENSDART00000019706	6	15	AGCCACTTCCCCTCTCTCTGCTGCC	7	+	2151	2460	Active	Active	9	5
ENSDARG00000013224	ENSDART00000019706	6	15	ATCTCAGCAATCTCAGGGAGAATCT	7	+	2052	2460	Inactive	Active	6	8
ENSDARG00000013240	ENSDART00000021969	6	3	GCAGTCTGCGGTGCTGTAAGCTTTC	7	-	210	2154	Active	Inactive	9	1
ENSDARG00000013240	ENSDART00000021969	6	3	GCACACTTCTTCTGCTCTGCCTCT	6	-	114	2154	Active	Inactive	8	5
ENSDARG00000013240	ENSDART00000021969	6	3	CGCATCTTCTTACCTGGATGTAGAT	7	-	74	2154	Active	Active	9	5
ENSDARG00000013240	ENSDART00000021969	6	4	CAATCATACCATCTCTGTAGATTTC	7	-	334	2154	Inactive	Active	0	0
ENSDARG00000013240	ENSDART00000021969	6	6	TCCTCAGCCCAGGGCAGAAGGTTTC	7	-	500	2154	Active	Active	8	7
ENSDARG00000013240	ENSDART00000021969	6	6	ATCCTCAGCCCAGGGCAGAAGGT	5	-	503	2154	Active	Active	7	9
ENSDARG00000013240	ENSDART00000021969	6	9	TTACACGTCCTAAAGCTGCTGAGCG	7	-	812	2154	Active	Active	1	6
ENSDARG00000013240	ENSDART00000021969	6	9	TTACACGTCCTAAAGCTGCTGAG	5	-	814	2154	Active	Active	1	8
ENSDARG00000013240	ENSDART00000021969	6	11	TTCTCCGTCACATCTCTGAAGAG	5	-	970	2154	Active	Active	9	4
ENSDARG00000013240	ENSDART00000021969	6	11	CACTCCCACCAAAGGATGCAGAT	5	-	942	2154	Active	Active	8	8
ENSDARG00000013240	ENSDART00000021969	6	12	ACACACACCAGAGGGTCTGATTTT	6	-	1164	2154	Inactive	Inactive	5	9
ENSDARG00000013240	ENSDART00000021969	6	12	ACACACACCAGAGGGTCTGATTT	5	-	1165	2154	Inactive	Inactive	5	8
ENSDARG00000013240	ENSDART00000021969	6	12	TTACACACACCAGAGGGTCTGATTT	7	-	1165	2154	Inactive	Inactive	9	8
ENSDARG00000013240	ENSDART00000021969	6	14	GGCCTCCACCTCCTGCAGAAGTC	5	-	1332	2154	Active	Active	9	9
ENSDARG00000013240	ENSDART00000021969	6	17	GTCAGCACAACGTTTCGTGGCAGCT	7	-	1593	2154	Inactive	Active	4	9
ENSDARG00000013240	ENSDART00000021969	6	19	CCCGACTGCCATCGCTGCAGAGTAA	7	-	1792	2154	Active	Active	9	6
ENSDARG00000013240	ENSDART00000066708	6	3	GCAGTCTGCGGTGCTGTAAGCTTTC	7	-	210	2142	Active	Inactive	9	1
ENSDARG00000013240	ENSDART00000066708	6	3	GCACACTTCTTCTGCTCTGCCTCT	6	-	114	2142	Active	Inactive	8	5
ENSDARG00000013240	ENSDART00000066708	6	3	CGCATCTTCTTACCTGGATGTAGAT	7	-	74	2142	Active	Active	9	5
ENSDARG00000013240	ENSDART00000066708	6	4	CAATCATACCATCTCTGTAGATTTC	7	-	334	2142	Inactive	Active	0	0
ENSDARG00000013240	ENSDART00000066708	6	6	TCCTCAGCCCAGGGCAGAAGGTTTC	7	-	500	2142	Active	Active	8	7
ENSDARG00000013240	ENSDART00000066708	6	6	ATCCTCAGCCCAGGGCAGAAGGT	5	-	503	2142	Active	Active	7	9
ENSDARG00000013240	ENSDART00000066708	6	9	TTACACGTCCTAAAGCTGCTGAG	5	-	814	2142	Active	Active	1	8
ENSDARG00000013240	ENSDART00000066708	6	9	TTACACGTCCTAAAGCTGCTGAGCG	7	-	812	2142	Active	Active	1	6
ENSDARG00000013240	ENSDART00000066708	6	11	TTCTCCGTCACATCTCTGAAGAG	5	-	970	2142	Active	Active	9	4
ENSDARG00000013240	ENSDART00000066708	6	11	CACTCCCACCAAAGGATGCAGAT	5	-	942	2142	Active	Active	8	8
ENSDARG00000013240	ENSDART00000066708	6	12	TTACACACACCAGAGGGTCTGATTT	7	-	1165	2142	Inactive	Inactive	9	8
ENSDARG00000013240	ENSDART00000066708	6	12	ACACACACCAGAGGGTCTGATTTT	6	-	1164	2142	Inactive	Inactive	5	9
ENSDARG00000013240	ENSDART00000066708	6	12	ACACACACCAGAGGGTCTGATTT	5	-	1165	2142	Inactive	Inactive	5	8
ENSDARG00000013240	ENSDART00000066708	6	14	GGCCTCCACCTCCTGCAGAAGTC	5	-	1332	2142	Active	Active	9	9
ENSDARG00000013240	ENSDART00000066708	6	17	GTCAGCACAACGTTTCGTGGCAGCT	7	-	1581	2142	Inactive	Active	4	9
ENSDARG00000013240	ENSDART00000066708	6	19	CCCGACTGCCATCGCTGCAGAGTAA	7	-	1780	2142	Active	Active	9	6
ENSDARG00000013390	ENSDART00000005867	6	1	CAACAAAACCAAGATAGCAGAAGGA	7	+	30	1164	Inactive	Active	8	9
ENSDARG00000013390	ENSDART00000005867	6	1	AACAAAACCAAGATAGCAGAAGGA	6	+	31	1164	Inactive	Active	7	9
ENSDARG00000013390	ENSDART00000005867	6	3	AAAAAAAACGTCTTTAAGGTGAC	5	+	226	1164	Inactive	Active	9	7
ENSDARG00000013390	ENSDART00000005867	6	5	AAAAACTGCCATCTGAGTTTTAG	5	+	385	1164	Inactive	Active	6	2
ENSDARG00000013390	ENSDART00000005867	6	7	GACGACCGCCACTGCAGACGCTGCA	7	+	524	1164	Active	Active	6	9
[truncated: 11,837 more rows]
