# Supplementary material for: Predicting success of oligomerized pool engineering (OPEN) for zinc finger target site sequences
Source: BMC Bioinformatics. 2010 Nov 2;11:543. doi: 10.1186/1471-2105-11-543 (PMC3098093; doi:10.1186/1471-2105-11-543)
Supplement: Additional file 9 — Zebrafish - chromosome 7 - classified ZFN target list. Potential OPEN ZFN target sites in gene transcripts encoded on zebrafish chromosome 7 classified using ZiFOpT. Data presented as described in the legend to Additional File 3 [file 1471-2105-11-543-S9.XLS]

## Sheet: Chromosome7
Gene ID	Transcript ID	Chromo Number	Coding Exon Number	TargetSite	ZFN Spacer Length	Strand	ZFN Cleavage Site	Coding Sequence Length	ZiFOpT Prediction		Confidence Score
									Left	Right	Left	Right
ENSDARG00000000423	ENSDART00000000436	7	4	TTCCAAACCTTTTCCTGTGGGTCT	6	-	330	1194	Inactive	Inactive	2	7
ENSDARG00000000423	ENSDART00000000436	7	6	AAAGTCATCGAAGAACTGGTGAGGT	7	-	612	1194	Active	Active	4	1
ENSDARG00000000423	ENSDART00000000436	7	10	GTATTCTTCTGTGTGCTGGAGGG	5	-	1180	1194	Active	Active	9	9
ENSDARG00000000423	ENSDART00000075241	7	4	TTCCAAACCTTTTCCTGTGGGTCT	6	-	330	1107	Inactive	Inactive	2	7
ENSDARG00000000423	ENSDART00000075241	7	6	AAAGTCATCGAAGAACTGGTGAGGT	7	-	612	1107	Active	Active	4	1
ENSDARG00000000423	ENSDART00000075241	7	11	GTATTCTTCTGTGTGCTGGAGGG	5	-	1093	1107	Active	Active	9	9
ENSDARG00000000442	ENSDART00000005261	7	7	ACCTGCCCCATGCTGTGATTGAGAG	7	-	981	1167	Active	Active	9	9
ENSDARG00000000442	ENSDART00000005261	7	7	GACTCCCCCTAATGCTGTGGAGAG	6	-	934	1167	Active	Inactive	7	0
ENSDARG00000000442	ENSDART00000005261	7	9	AACAACAGCAGAACCTGCAGAAGAG	7	-	1109	1167	Inactive	Active	3	9
ENSDARG00000000460	ENSDART00000060383	7	2	CACTGCAACATACTATTGTGTTGCA	7	+	327	939	Active	Inactive	7	4
ENSDARG00000000460	ENSDART00000060383	7	3	ATCTACTACTGCGCTGTGGCTGCT	6	+	649	939	Active	Active	2	9
ENSDARG00000000460	ENSDART00000060383	7	3	ATCTACTACTGCGCTGTGGCTGC	5	+	649	939	Active	Inactive	2	6
ENSDARG00000000460	ENSDART00000060383	7	3	CCCGCCATCTACTACTGCGCTGTG	6	+	643	939	Active	Active	9	1
ENSDARG00000000460	ENSDART00000060383	7	3	GACAAATACTGTTTGGAGATGTG	5	+	677	939	Inactive	Active	0	9
ENSDARG00000000460	ENSDART00000060383	7	3	GCCATCTACTACTGCGCTGTGGCT	6	+	646	939	Active	Active	9	7
ENSDARG00000000460	ENSDART00000060383	7	3	TACTACTGCGCTGTGGCTGCTTGT	6	+	652	939	Active	Active	6	1
ENSDARG00000000767	ENSDART00000000841	7	2	GCAAACAGAGGAAATGTTTGAAAC	6	+	54	798	Inactive	Inactive	9	1
ENSDARG00000000767	ENSDART00000000841	7	4	TCCAGCGCAGCTCAGATGAGGAA	5	+	386	798	Active	Active	4	9
ENSDARG00000000767	ENSDART00000000841	7	5	CACCTACCAGTTCAGTGGAGAGGTT	7	+	747	798	Active	Active	4	8
ENSDARG00000000767	ENSDART00000036729	7	3	GCAAACAGAGGAAATGTTTGAAAC	6	+	147	891	Inactive	Inactive	9	1
ENSDARG00000000767	ENSDART00000036729	7	5	TCCAGCGCAGCTCAGATGAGGAA	5	+	479	891	Active	Active	4	9
ENSDARG00000000767	ENSDART00000036729	7	6	CACCTACCAGTTCAGTGGAGAGGTT	7	+	840	891	Active	Active	4	8
ENSDARG00000000861	ENSDART00000021013	7	2	AAATTCTGCCAGTCTTTGGAGAT	5	+	154	3546	Active	Inactive	3	7
ENSDARG00000000861	ENSDART00000021013	7	6	TGCCCAATCTTCGTGAGCTGTGGTT	7	+	437	3546	Active	Inactive	9	1
ENSDARG00000000861	ENSDART00000021013	7	7	TGCGGCAGCTGGTTTGCTTGGAC	5	+	506	3546	Active	Inactive	9	7
ENSDARG00000000861	ENSDART00000021013	7	9	GCCTGCAGAGCTGGGCGGATGTG	5	+	831	3546	Active	Active	4	9
ENSDARG00000000861	ENSDART00000021013	7	9	CTCTTCCGCGCTCACTTGGGAAGCT	7	+	758	3546	Active	Active	9	7
ENSDARG00000000861	ENSDART00000021013	7	11	TGCGGCAGACAAGAGGGTGAGCG	5	+	1239	3546	Active	Active	6	9
ENSDARG00000000861	ENSDART00000021013	7	11	GACTGCGGCAGACAAGAGGGTGAG	6	+	1236	3546	Active	Active	8	9
ENSDARG00000000861	ENSDART00000021013	7	11	GACTCCAAACATGAAGAGGAAGAT	6	+	1207	3546	Inactive	Active	6	9
ENSDARG00000000861	ENSDART00000021013	7	11	GACGACTCCAAACATGAAGAGGAA	6	+	1204	3546	Active	Active	6	9
ENSDARG00000000861	ENSDART00000021013	7	11	CTCCAAACATGAAGAGGAAGATGAT	7	+	1209	3546	Inactive	Active	7	9
ENSDARG00000000861	ENSDART00000021013	7	12	ATCCCCAGATGCTGAGGTGAGTGC	6	+	1368	3546	Inactive	Active	3	5
ENSDARG00000000861	ENSDART00000021013	7	13	CCCATCATCCGTGGTGGTGATGAG	6	+	1408	3546	Active	Active	9	8
ENSDARG00000000861	ENSDART00000021013	7	13	CCCAAACCAGAGACAGTCGCCGCC	6	+	1573	3546	Active	Active	0	9
ENSDARG00000000861	ENSDART00000021013	7	13	ACAGCCTACTGTGCACTTTGCTGAA	7	+	1380	3546	Active	Inactive	5	6
ENSDARG00000000861	ENSDART00000021013	7	13	GCCCAAACCAGAGACAGTCGCCGCC	7	+	1572	3546	Active	Active	4	9
ENSDARG00000000861	ENSDART00000021013	7	15	TCCCTATAAAGGTGACGATGAGGTA	7	+	1767	3546	Active	Active	6	9
ENSDARG00000000861	ENSDART00000021013	7	15	TTAGGCATCAGCATAGCAGGAGGG	6	+	1732	3546	Active	Active	5	9
ENSDARG00000000861	ENSDART00000021013	7	17	GGCTTCAGCATTGCTGGTGGGAA	5	+	2143	3546	Active	Inactive	9	1
ENSDARG00000000861	ENSDART00000021013	7	17	TTAGGCTTCAGCATTGCTGGTGGG	6	+	2140	3546	Active	Active	8	9
ENSDARG00000000861	ENSDART00000021013	7	17	ATCACCACCACACCGTTGCGGCC	5	+	1987	3546	Active	Active	2	9
ENSDARG00000000861	ENSDART00000021013	7	17	GCATCATACAGCTGTTGAAGCTTTG	7	+	1896	3546	Active	Active	3	8
ENSDARG00000000861	ENSDART00000021013	7	18	GACAACATCCTGCAAGTGGGAGAC	6	+	2242	3546	Active	Active	5	7
ENSDARG00000000861	ENSDART00000021013	7	19	GAACAAAGCAGTGTAGGCGGAGCC	6	+	2371	3546	Inactive	Active	8	9
ENSDARG00000000861	ENSDART00000021013	7	19	CTCAACTGCCCCATGGAAGATGAG	6	+	2488	3546	Active	Active	8	9
ENSDARG00000000861	ENSDART00000021013	7	19	AACTGCCCCATGGAAGATGAGTAC	6	+	2491	3546	Active	Active	7	7
ENSDARG00000000861	ENSDART00000021013	7	19	AACAAAGCAGTGTAGGCGGAGCC	5	+	2372	3546	Inactive	Active	9	9
ENSDARG00000000861	ENSDART00000074212	7	1	TACAACCGCAGTCTGGAGGAGCT	5	+	109	5172	Active	Active	4	9
ENSDARG00000000861	ENSDART00000074212	7	1	CGCTACAACCGCAGTCTGGAGGA	5	+	106	5172	Active	Active	7	3
ENSDARG00000000861	ENSDART00000074212	7	1	ACAACCGCAGTCTGGAGGAGCTGCT	7	+	110	5172	Inactive	Active	7	9
ENSDARG00000000861	ENSDART00000074212	7	3	AAATTCTGCCAGTCTTTGGAGAT	5	+	313	5172	Active	Inactive	3	7
ENSDARG00000000861	ENSDART00000074212	7	7	TGCCCAATCTTCGTGAGCTGTGGTT	7	+	596	5172	Active	Inactive	9	1
ENSDARG00000000861	ENSDART00000074212	7	8	TGCGGCAGCTGGTTTGCTTGGAC	5	+	665	5172	Active	Inactive	9	7
ENSDARG00000000861	ENSDART00000074212	7	10	GCCTGCAGAGCTGGGCGGATGTG	5	+	990	5172	Active	Active	4	9
ENSDARG00000000861	ENSDART00000074212	7	10	CTCTTCCGCGCTCACTTGGGAAGCT	7	+	917	5172	Active	Active	9	7
ENSDARG00000000861	ENSDART00000074212	7	12	CTCCAAACATGAAGAGGAAGATGAT	7	+	1368	5172	Inactive	Active	7	9
ENSDARG00000000861	ENSDART00000074212	7	12	GACTCCAAACATGAAGAGGAAGAT	6	+	1366	5172	Inactive	Active	6	9
ENSDARG00000000861	ENSDART00000074212	7	12	GACGACTCCAAACATGAAGAGGAA	6	+	1363	5172	Active	Active	6	9
ENSDARG00000000861	ENSDART00000074212	7	12	GACTGCGGCAGACAAGAGGGTGAG	6	+	1395	5172	Active	Active	8	9
ENSDARG00000000861	ENSDART00000074212	7	12	TGCGGCAGACAAGAGGGTGAGCG	5	+	1398	5172	Active	Active	6	9
ENSDARG00000000861	ENSDART00000074212	7	13	ATCCCCAGATGCTGAGGTGAGTGC	6	+	1524	5172	Inactive	Active	3	5
ENSDARG00000000861	ENSDART00000074212	7	15	TCCAGCACAGACTAGATGCAGCA	5	+	2057	5172	Active	Active	1	9
ENSDARG00000000861	ENSDART00000074212	7	15	CCCATCATCCGTGGTGGTGATGAG	6	+	1741	5172	Active	Active	9	8
ENSDARG00000000861	ENSDART00000074212	7	15	GCCCAAACCAGAGACAGTCGCCGCC	7	+	1905	5172	Active	Active	4	9
ENSDARG00000000861	ENSDART00000074212	7	15	ACAGCCTACTGTGCACTTTGCTGAA	7	+	1713	5172	Active	Inactive	5	6
ENSDARG00000000861	ENSDART00000074212	7	15	CCCAAACCAGAGACAGTCGCCGCC	6	+	1906	5172	Active	Active	0	9
ENSDARG00000000861	ENSDART00000074212	7	17	TTAGGCATCAGCATAGCAGGAGGG	6	+	2230	5172	Active	Active	5	9
ENSDARG00000000861	ENSDART00000074212	7	17	TCCCTATAAAGGTGACGATGAGGTA	7	+	2265	5172	Active	Active	6	9
ENSDARG00000000861	ENSDART00000074212	7	19	ATCACCACCACACCGTTGCGGCC	5	+	2485	5172	Active	Active	2	9
ENSDARG00000000861	ENSDART00000074212	7	19	GCATCATACAGCTGTTGAAGCTTTG	7	+	2394	5172	Active	Active	3	8
ENSDARG00000000861	ENSDART00000074212	7	19	GGCTTCAGCATTGCTGGTGGGAA	5	+	2641	5172	Active	Inactive	9	1
ENSDARG00000000861	ENSDART00000074212	7	19	TTAGGCTTCAGCATTGCTGGTGGG	6	+	2638	5172	Active	Active	8	9
ENSDARG00000000861	ENSDART00000074212	7	20	GACAACATCCTGCAAGTGGGAGAC	6	+	2740	5172	Active	Active	5	7
ENSDARG00000000861	ENSDART00000074212	7	21	AACTGCCCCATGGAAGATGAGTAC	6	+	2989	5172	Active	Active	7	7
ENSDARG00000000861	ENSDART00000074212	7	21	CTCAACTGCCCCATGGAAGATGAG	6	+	2986	5172	Active	Active	8	9
ENSDARG00000000861	ENSDART00000074212	7	21	AACAAAGCAGTGTAGGCGGAGCC	5	+	2870	5172	Inactive	Active	9	9
ENSDARG00000000861	ENSDART00000074212	7	21	GAACAAAGCAGTGTAGGCGGAGCC	6	+	2869	5172	Inactive	Active	8	9
ENSDARG00000000861	ENSDART00000074212	7	33	GACCCCTTCGCCTCTGGGTAGGC	5	+	4170	5172	Active	Active	9	0
ENSDARG00000000861	ENSDART00000074212	7	33	AACCTCGCATCTCACTGGTGGGAG	6	+	4274	5172	Inactive	Active	1	3
ENSDARG00000000861	ENSDART00000074212	7	33	GACCCCTTCGCCTCTGGGTAGGCA	6	+	4170	5172	Active	Active	9	9
ENSDARG00000000861	ENSDART00000074212	7	34	TTCCCCGACTTCACGGCAGTGTGC	6	+	4479	5172	Active	Active	6	5
ENSDARG00000000861	ENSDART00000074212	7	34	ACACCACCCAGCCACTGCGGAAGCT	7	+	4525	5172	Active	Active	2	9
ENSDARG00000000861	ENSDART00000074212	7	34	TTCCTCAGCAAAGCGAATTGAAC	5	+	4323	5172	Active	Active	8	8
ENSDARG00000000861	ENSDART00000074212	7	34	CACCACCCAGCCACTGCGGAAGCT	6	+	4526	5172	Inactive	Active	2	9
ENSDARG00000000861	ENSDART00000074212	7	35	ACCCAATTCTATGACCGGGTGAGTA	7	+	4626	5172	Active	Active	9	6
ENSDARG00000000861	ENSDART00000074212	7	40	GTAAACTACGCCAGGGCCGCCGCA	6	+	5135	5172	Inactive	Active	6	9
ENSDARG00000000861	ENSDART00000099151	7	2	AAATTCTGCCAGTCTTTGGAGAT	5	+	157	1434	Active	Inactive	3	7
ENSDARG00000000861	ENSDART00000099151	7	6	TGCCCAATCTTCGTGAGCTGTGGTT	7	+	440	1434	Active	Inactive	9	1
ENSDARG00000000861	ENSDART00000099151	7	7	TGCGGCAGCTGGTTTGCTTGGAC	5	+	509	1434	Active	Inactive	9	7
ENSDARG00000000861	ENSDART00000099151	7	9	CTCTTCCGCGCTCACTTGGGAAGCT	7	+	761	1434	Active	Active	9	7
ENSDARG00000000861	ENSDART00000099151	7	9	GCCTGCAGAGCTGGGCGGATGTG	5	+	834	1434	Active	Active	4	9
ENSDARG00000000861	ENSDART00000099151	7	11	CAAGCCAGAATGCATTGACTGAGTG	7	+	1145	1434	Inactive	Active	7	9
ENSDARG00000000861	ENSDART00000099151	7	12	TGCGGCAGACAAGAGGGTGAGCG	5	+	1278	1434	Active	Active	6	9
ENSDARG00000000861	ENSDART00000099151	7	12	GACTGCGGCAGACAAGAGGGTGAG	6	+	1275	1434	Active	Active	8	9
ENSDARG00000000861	ENSDART00000099151	7	12	GACTCCAAACATGAAGAGGAAGAT	6	+	1246	1434	Inactive	Active	6	9
ENSDARG00000000861	ENSDART00000099151	7	12	GACGACTCCAAACATGAAGAGGAA	6	+	1243	1434	Active	Active	6	9
ENSDARG00000000861	ENSDART00000099151	7	12	CTCCAAACATGAAGAGGAAGATGAT	7	+	1248	1434	Inactive	Active	7	9
ENSDARG00000000861	ENSDART00000099151	7	13	ATCCCCAGATGCTGAGGTGAGTGC	6	+	1395	1434	Inactive	Active	3	5
ENSDARG00000000861	ENSDART00000099152	7	2	AAATTCTGCCAGTCTTTGGAGAT	5	+	157	1431	Active	Inactive	3	7
ENSDARG00000000861	ENSDART00000099152	7	6	TGCCCAATCTTCGTGAGCTGTGGTT	7	+	440	1431	Active	Inactive	9	1
ENSDARG00000000861	ENSDART00000099152	7	7	TGCGGCAGCTGGTTTGCTTGGAC	5	+	509	1431	Active	Inactive	9	7
ENSDARG00000000861	ENSDART00000099152	7	9	CTCTTCCGCGCTCACTTGGGAAGCT	7	+	761	1431	Active	Active	9	7
ENSDARG00000000861	ENSDART00000099152	7	9	GCCTGCAGAGCTGGGCGGATGTG	5	+	834	1431	Active	Active	4	9
ENSDARG00000000861	ENSDART00000099152	7	13	TGCGGCAGACAAGAGGGTGAGCG	5	+	1281	1431	Active	Active	6	9
ENSDARG00000000861	ENSDART00000099152	7	13	GACTCCAAACATGAAGAGGAAGAT	6	+	1249	1431	Inactive	Active	6	9
ENSDARG00000000861	ENSDART00000099152	7	13	GACTGCGGCAGACAAGAGGGTGAG	6	+	1278	1431	Active	Active	8	9
ENSDARG00000000861	ENSDART00000099152	7	13	GACGACTCCAAACATGAAGAGGAA	6	+	1246	1431	Active	Active	6	9
ENSDARG00000000861	ENSDART00000099152	7	13	CTCCAAACATGAAGAGGAAGATGAT	7	+	1251	1431	Inactive	Active	7	9
ENSDARG00000001210	ENSDART00000001376	7	2	TTCTCAAACTCTGGAGGAGATGGT	6	+	250	672	Active	Active	1	9
ENSDARG00000001210	ENSDART00000001376	7	2	TTCCCACTCAGAACTCGTGTTTGTG	7	+	146	672	Active	Active	9	1
ENSDARG00000001210	ENSDART00000001376	7	3	AGAGACTCCAGCATGAAGGTAAC	5	+	382	672	Active	Active	2	9
ENSDARG00000001210	ENSDART00000001376	7	5	CGCTGCGACCGCAAGTGGCTGTA	5	+	607	672	Active	Active	9	6
ENSDARG00000001210	ENSDART00000001376	7	5	CCCTCCAGACAGTCGCTGTCTCT	5	+	448	672	Active	Inactive	7	2
ENSDARG00000001234	ENSDART00000001403	7	10	GAACCCCCACACAGAGCTGAGGAA	6	-	758	1221	Inactive	Active	8	8
ENSDARG00000001234	ENSDART00000001403	7	10	CCCCCACACAGAGCTGAGGAAGCT	6	-	755	1221	Active	Active	9	9
ENSDARG00000001234	ENSDART00000001403	7	10	CCCCACACAGAGCTGAGGAAGCT	5	-	755	1221	Active	Active	1	9
ENSDARG00000001234	ENSDART00000001403	7	10	ACCCCCACACAGAGCTGAGGAAGCT	7	-	755	1221	Active	Active	0	9
ENSDARG00000001234	ENSDART00000001403	7	10	AACCCCCACACAGAGCTGAGGAA	5	-	758	1221	Active	Active	5	8
ENSDARG00000001234	ENSDART00000001403	7	12	AAAGTCAAACTCCAGTTGGGATGCT	7	-	978	1221	Inactive	Active	9	6
ENSDARG00000001234	ENSDART00000001403	7	12	GTCAAACTCCAGTTGGGATGCTAAC	7	-	975	1221	Active	Active	7	8
ENSDARG00000001234	ENSDART00000001403	7	13	TACCTCACAGTTGTGCAGACTGC	5	-	1070	1221	Inactive	Active	2	9
ENSDARG00000001234	ENSDART00000001403	7	13	CTAAAACACTTTCTTCTAAGCAAAC	7	-	1018	1221	Inactive	Active	6	7
ENSDARG00000001234	ENSDART00000001403	7	14	ACACTCGGCTCTTGTCTGTGATTTC	7	-	1099	1221	Active	Inactive	6	9
ENSDARG00000001234	ENSDART00000009367	7	1	TGCCGCTCCCGATACGTTGAATAA	6	-	59	2622	Active	Inactive	9	3
ENSDARG00000001234	ENSDART00000009367	7	18	GTTGTCGCAGAGGCAGGTGGAGGGC	7	-	1208	2622	Active	Active	0	9
ENSDARG00000001234	ENSDART00000009367	7	18	GTTGTCGCAGAGGCAGGTGGAGGG	6	-	1209	2622	Active	Active	0	9
ENSDARG00000001234	ENSDART00000009367	7	19	GTCCTCTGCTGTTCCTCTGTGTTT	6	-	1437	2622	Active	Inactive	9	9
ENSDARG00000001234	ENSDART00000009367	7	27	GAACCCCCACACAGAGCTGAGGAA	6	-	2159	2622	Inactive	Active	8	8
ENSDARG00000001234	ENSDART00000009367	7	27	CCCCCACACAGAGCTGAGGAAGCT	6	-	2156	2622	Active	Active	9	9
ENSDARG00000001234	ENSDART00000009367	7	27	AACCCCCACACAGAGCTGAGGAA	5	-	2159	2622	Active	Active	5	8
ENSDARG00000001234	ENSDART00000009367	7	27	CCCCACACAGAGCTGAGGAAGCT	5	-	2156	2622	Active	Active	1	9
ENSDARG00000001234	ENSDART00000009367	7	27	ACCCCCACACAGAGCTGAGGAAGCT	7	-	2156	2622	Active	Active	0	9
ENSDARG00000001234	ENSDART00000009367	7	29	AAAGTCAAACTCCAGTTGGGATGCT	7	-	2379	2622	Inactive	Active	9	6
ENSDARG00000001234	ENSDART00000009367	7	29	GTCAAACTCCAGTTGGGATGCTAAC	7	-	2376	2622	Active	Active	7	8
ENSDARG00000001234	ENSDART00000009367	7	30	CTAAAACACTTTCTTCTAAGCAAAC	7	-	2419	2622	Inactive	Active	6	7
ENSDARG00000001234	ENSDART00000009367	7	30	TACCTCACAGTTGTGCAGACTGC	5	-	2471	2622	Inactive	Active	2	9
ENSDARG00000001234	ENSDART00000009367	7	31	ACACTCGGCTCTTGTCTGTGATTTC	7	-	2500	2622	Active	Inactive	6	9
ENSDARG00000001234	ENSDART00000042302	7	1	TGCCGCTCCCGATACGTTGAATAA	6	-	59	2025	Active	Inactive	9	3
ENSDARG00000001234	ENSDART00000042302	7	22	GAACCCCCACACAGAGCTGAGGAA	6	-	1562	2025	Inactive	Active	8	8
ENSDARG00000001234	ENSDART00000042302	7	22	AACCCCCACACAGAGCTGAGGAA	5	-	1562	2025	Active	Active	5	8
ENSDARG00000001234	ENSDART00000042302	7	24	AAAGTCAAACTCCAGTTGGGATGCT	7	-	1782	2025	Inactive	Active	9	6
ENSDARG00000001234	ENSDART00000042302	7	24	GTCAAACTCCAGTTGGGATGCTAAC	7	-	1779	2025	Active	Active	7	8
ENSDARG00000001234	ENSDART00000042302	7	25	TACCTCACAGTTGTGCAGACTGC	5	-	1874	2025	Inactive	Active	2	9
ENSDARG00000001234	ENSDART00000042302	7	25	CTAAAACACTTTCTTCTAAGCAAAC	7	-	1822	2025	Inactive	Active	6	7
ENSDARG00000001234	ENSDART00000042302	7	26	ACACTCGGCTCTTGTCTGTGATTTC	7	-	1903	2025	Active	Inactive	6	9
ENSDARG00000001234	ENSDART00000043952	7	1	TGCCGCTCCCGATACGTTGAATAA	6	-	59	2433	Active	Inactive	9	3
ENSDARG00000001234	ENSDART00000043952	7	15	GTTGTCGCAGAGGCAGGTGGAGGGC	7	-	1088	2433	Active	Active	0	9
ENSDARG00000001234	ENSDART00000043952	7	15	GTTGTCGCAGAGGCAGGTGGAGGG	6	-	1089	2433	Active	Active	0	9
ENSDARG00000001234	ENSDART00000043952	7	16	GTCCTCTGCTGTTCCTCTGTGTTT	6	-	1290	2433	Active	Inactive	9	9
ENSDARG00000001234	ENSDART00000043952	7	23	GAACCCCCACACAGAGCTGAGGAA	6	-	1970	2433	Inactive	Active	8	8
ENSDARG00000001234	ENSDART00000043952	7	23	AACCCCCACACAGAGCTGAGGAA	5	-	1970	2433	Active	Active	5	8
ENSDARG00000001234	ENSDART00000043952	7	23	CCCCCACACAGAGCTGAGGAAGCT	6	-	1967	2433	Active	Active	9	9
ENSDARG00000001234	ENSDART00000043952	7	23	CCCCACACAGAGCTGAGGAAGCT	5	-	1967	2433	Active	Active	1	9
ENSDARG00000001234	ENSDART00000043952	7	23	ACCCCCACACAGAGCTGAGGAAGCT	7	-	1967	2433	Active	Active	0	9
ENSDARG00000001234	ENSDART00000043952	7	25	AAAGTCAAACTCCAGTTGGGATGCT	7	-	2190	2433	Inactive	Active	9	6
ENSDARG00000001234	ENSDART00000043952	7	25	GTCAAACTCCAGTTGGGATGCTAAC	7	-	2187	2433	Active	Active	7	8
ENSDARG00000001234	ENSDART00000043952	7	26	CTAAAACACTTTCTTCTAAGCAAAC	7	-	2230	2433	Inactive	Active	6	7
ENSDARG00000001234	ENSDART00000043952	7	26	TACCTCACAGTTGTGCAGACTGC	5	-	2282	2433	Inactive	Active	2	9
ENSDARG00000001234	ENSDART00000043952	7	27	ACACTCGGCTCTTGTCTGTGATTTC	7	-	2311	2433	Active	Inactive	6	9
ENSDARG00000001234	ENSDART00000047961	7	1	TGCCGCTCCCGATACGTTGAATAA	6	-	59	1896	Active	Inactive	9	3
ENSDARG00000001234	ENSDART00000047961	7	19	GAACCCCCACACAGAGCTGAGGAA	6	-	1433	1896	Inactive	Active	8	8
ENSDARG00000001234	ENSDART00000047961	7	19	AACCCCCACACAGAGCTGAGGAA	5	-	1433	1896	Active	Active	5	8
ENSDARG00000001234	ENSDART00000047961	7	21	AAAGTCAAACTCCAGTTGGGATGCT	7	-	1653	1896	Inactive	Active	9	6
ENSDARG00000001234	ENSDART00000047961	7	21	GTCAAACTCCAGTTGGGATGCTAAC	7	-	1650	1896	Active	Active	7	8
ENSDARG00000001234	ENSDART00000047961	7	22	TACCTCACAGTTGTGCAGACTGC	5	-	1745	1896	Inactive	Active	2	9
ENSDARG00000001234	ENSDART00000047961	7	22	CTAAAACACTTTCTTCTAAGCAAAC	7	-	1693	1896	Inactive	Active	6	7
ENSDARG00000001234	ENSDART00000047961	7	23	ACACTCGGCTCTTGTCTGTGATTTC	7	-	1774	1896	Active	Inactive	6	9
ENSDARG00000001234	ENSDART00000101667	7	1	TGCCGCTCCCGATACGTTGAATAA	6	-	59	2025	Active	Inactive	9	3
ENSDARG00000001234	ENSDART00000101667	7	22	AACCCCCACACAGAGCTGAGGAA	5	-	1562	2025	Active	Active	5	8
ENSDARG00000001234	ENSDART00000101667	7	22	GAACCCCCACACAGAGCTGAGGAA	6	-	1562	2025	Inactive	Active	8	8
ENSDARG00000001234	ENSDART00000101667	7	24	AAAGTCAAACTCCAGTTGGGATGCT	7	-	1782	2025	Inactive	Active	9	6
ENSDARG00000001234	ENSDART00000101667	7	24	GTCAAACTCCAGTTGGGATGCTAAC	7	-	1779	2025	Active	Active	7	8
ENSDARG00000001234	ENSDART00000101667	7	25	TACCTCACAGTTGTGCAGACTGC	5	-	1874	2025	Inactive	Active	2	9
ENSDARG00000001234	ENSDART00000101667	7	25	CTAAAACACTTTCTTCTAAGCAAAC	7	-	1822	2025	Inactive	Active	6	7
ENSDARG00000001234	ENSDART00000101667	7	26	ACACTCGGCTCTTGTCTGTGATTTC	7	-	1903	2025	Active	Inactive	6	9
ENSDARG00000001234	ENSDART00000101677	7	2	TGCCGCTCCCGATACGTTGAATAA	6	-	74	2610	Active	Inactive	9	3
ENSDARG00000001234	ENSDART00000101677	7	18	GTTGTCGCAGAGGCAGGTGGAGGGC	7	-	1112	2610	Active	Active	0	9
ENSDARG00000001234	ENSDART00000101677	7	18	GTTGTCGCAGAGGCAGGTGGAGGG	6	-	1113	2610	Active	Active	0	9
ENSDARG00000001234	ENSDART00000101677	7	19	GTCCTCTGCTGTTCCTCTGTGTTT	6	-	1326	2610	Active	Inactive	9	9
ENSDARG00000001234	ENSDART00000101677	7	28	GAACCCCCACACAGAGCTGAGGAA	6	-	2135	2610	Inactive	Active	8	8
ENSDARG00000001234	ENSDART00000101677	7	28	CCCCCACACAGAGCTGAGGAAGCT	6	-	2132	2610	Active	Active	9	9
ENSDARG00000001234	ENSDART00000101677	7	28	AACCCCCACACAGAGCTGAGGAA	5	-	2135	2610	Active	Active	5	8
ENSDARG00000001234	ENSDART00000101677	7	28	CCCCACACAGAGCTGAGGAAGCT	5	-	2132	2610	Active	Active	1	9
ENSDARG00000001234	ENSDART00000101677	7	28	ACCCCCACACAGAGCTGAGGAAGCT	7	-	2132	2610	Active	Active	0	9
ENSDARG00000001234	ENSDART00000101677	7	30	GTCAAACTCCAGTTGGGATGCTAAC	7	-	2364	2610	Active	Active	7	8
ENSDARG00000001234	ENSDART00000101677	7	30	AAAGTCAAACTCCAGTTGGGATGCT	7	-	2367	2610	Inactive	Active	9	6
ENSDARG00000001234	ENSDART00000101677	7	31	TACCTCACAGTTGTGCAGACTGC	5	-	2459	2610	Inactive	Active	2	9
ENSDARG00000001234	ENSDART00000101677	7	31	CTAAAACACTTTCTTCTAAGCAAAC	7	-	2407	2610	Inactive	Active	6	7
ENSDARG00000001234	ENSDART00000101677	7	32	ACACTCGGCTCTTGTCTGTGATTTC	7	-	2488	2610	Active	Inactive	6	9
ENSDARG00000001241	ENSDART00000038487	7	2	ATCGCCCACCAGCAGCAGCAGCT	5	+	142	1557	Active	Active	7	9
ENSDARG00000001241	ENSDART00000038487	7	2	ACCATCGCCCACCAGCAGCAGCA	5	+	139	1557	Active	Active	9	9
ENSDARG00000001241	ENSDART00000038487	7	7	AACACCTACAACTCCCGGAGGTTTG	7	+	819	1557	Active	Active	5	4
ENSDARG00000001241	ENSDART00000038487	7	7	TTACTCCACCCATGCCTCTGCTAAC	7	+	797	1557	Active	Inactive	2	4
ENSDARG00000001241	ENSDART00000038487	7	7	TGCTGCAGCTGTGGCCGCTGCTGCT	7	+	849	1557	Active	Active	9	8
ENSDARG00000001241	ENSDART00000038487	7	7	TACTCCACCCATGCCTCTGCTAAC	6	+	798	1557	Active	Inactive	4	4
ENSDARG00000001241	ENSDART00000038487	7	7	GTTTGCCCCCTGCTGCAGCTGTG	5	+	839	1557	Active	Active	7	9
ENSDARG00000001241	ENSDART00000038487	7	7	GCCTCAGTCATCGCTGGATGCTGTC	7	+	717	1557	Active	Active	9	8
ENSDARG00000001241	ENSDART00000038487	7	7	GCCCCCTGCTGCAGCTGTGGCCGCT	7	+	843	1557	Active	Active	9	9
ENSDARG00000001241	ENSDART00000038487	7	7	ACCTACAACTCCCGGAGGTTTGC	5	+	822	1557	Active	Active	1	6
ENSDARG00000001241	ENSDART00000038487	7	7	CCCTGCTGCAGCTGTGGCCGCTGCT	7	+	846	1557	Active	Active	9	9
ENSDARG00000001241	ENSDART00000038487	7	7	AAAAGCCTCAGTCATCGCTGGATGC	7	+	713	1557	Active	Active	4	4
ENSDARG00000001241	ENSDART00000038487	7	8	TTCTCAGTCAGCAAATGGGACTTC	6	+	947	1557	Active	Inactive	9	6
ENSDARG00000001241	ENSDART00000038487	7	10	GCAGTCAACGGTTATGGTGTTGCG	6	+	1266	1557	Active	Active	4	8
ENSDARG00000001241	ENSDART00000038487	7	10	CTCAACAACCGCTGGTTTGCAGGT	6	+	1483	1557	Active	Inactive	1	1
ENSDARG00000001241	ENSDART00000038487	7	10	CTCTCAACAACCGCTGGTTTGCA	5	+	1481	1557	Inactive	Inactive	3	2
ENSDARG00000001241	ENSDART00000052274	7	2	ACCATCGCCCACCAGCAGCAGCA	5	+	139	1515	Active	Active	9	9
ENSDARG00000001241	ENSDART00000052274	7	2	ATCGCCCACCAGCAGCAGCAGCT	5	+	142	1515	Active	Active	7	9
ENSDARG00000001241	ENSDART00000052274	7	6	GCCTCAGTCATCGCTGGATGCTGTC	7	+	666	1515	Active	Active	9	8
ENSDARG00000001241	ENSDART00000052274	7	6	GTTTGCCCCCTGCTGCAGCTGTG	5	+	788	1515	Active	Active	7	9
ENSDARG00000001241	ENSDART00000052274	7	6	TACTCCACCCATGCCTCTGCTAAC	6	+	747	1515	Active	Inactive	4	4
ENSDARG00000001241	ENSDART00000052274	7	6	TGCTGCAGCTGTGGCCGCTGCTGCT	7	+	798	1515	Active	Active	9	8
ENSDARG00000001241	ENSDART00000052274	7	6	TTACTCCACCCATGCCTCTGCTAAC	7	+	746	1515	Active	Inactive	2	4
ENSDARG00000001241	ENSDART00000052274	7	6	GCCCCCTGCTGCAGCTGTGGCCGCT	7	+	792	1515	Active	Active	9	9
ENSDARG00000001241	ENSDART00000052274	7	6	AAAAGCCTCAGTCATCGCTGGATGC	7	+	662	1515	Active	Active	4	4
ENSDARG00000001241	ENSDART00000052274	7	6	AACACCTACAACTCCCGGAGGTTTG	7	+	768	1515	Active	Active	5	4
ENSDARG00000001241	ENSDART00000052274	7	6	CCCTGCTGCAGCTGTGGCCGCTGCT	7	+	795	1515	Active	Active	9	9
ENSDARG00000001241	ENSDART00000052274	7	6	ACCTACAACTCCCGGAGGTTTGC	5	+	771	1515	Active	Active	1	6
ENSDARG00000001241	ENSDART00000052274	7	7	TTCTCAGTCAGCAAATGGGACTTC	6	+	896	1515	Active	Inactive	9	6
ENSDARG00000001241	ENSDART00000052274	7	9	CTCAACAACCGCTGGTTTGCAGGT	6	+	1441	1515	Active	Inactive	1	1
ENSDARG00000001241	ENSDART00000052274	7	9	GCAGTCAACGGTTATGGTGTTGCG	6	+	1224	1515	Active	Active	4	8
ENSDARG00000001241	ENSDART00000052274	7	9	CTCTCAACAACCGCTGGTTTGCA	5	+	1439	1515	Inactive	Inactive	3	2
ENSDARG00000001285	ENSDART00000001466	7	1	AACTGCCGCAACACGCTGCAGCT	5	-	112	1668	Active	Active	7	9
ENSDARG00000001285	ENSDART00000001466	7	1	ACCCACAAACACCTTGGTTGAGTG	6	-	250	1668	Inactive	Active	7	5
ENSDARG00000001285	ENSDART00000001466	7	1	AGCGCCCTCTCCCTGCAGGTGTA	5	-	143	1668	Active	Active	9	8
ENSDARG00000001285	ENSDART00000001466	7	2	TACCGCAGCTTACACATGGGATTTT	7	-	496	1668	Active	Inactive	7	8
ENSDARG00000001285	ENSDART00000001466	7	2	GGCAGCAGCAGCAGCGGCAGCTGCT	7	-	597	1668	Active	Active	9	9
ENSDARG00000001285	ENSDART00000001466	7	2	GCCGGCAGCAGCAGCAGCGGCAGCT	7	-	600	1668	Active	Active	9	9
ENSDARG00000001285	ENSDART00000001466	7	2	AGCAGCAGCTGCTGCTGCCGCCGCG	7	-	927	1668	Active	Active	8	9
ENSDARG00000001285	ENSDART00000001466	7	2	AGCAGCAGCAGCGGCAGCTGCTAAC	7	-	594	1668	Active	Active	8	5
ENSDARG00000001285	ENSDART00000001466	7	2	TGCAGCAGCAGCTGCTGCTGCCGCC	7	-	930	1668	Active	Active	9	9
ENSDARG00000001285	ENSDART00000001466	7	3	AGAGGCGCAGATCTTCTTAGAGGAC	7	-	1226	1668	Inactive	Active	4	4
ENSDARG00000001285	ENSDART00000001466	7	3	AGAGCCCCATAAGCTGGGGTTGC	5	-	1084	1668	Inactive	Inactive	3	4
ENSDARG00000001285	ENSDART00000001466	7	3	TGCCTCAAAGATAGCTGCTGGGTC	6	-	1117	1668	Active	Inactive	4	4
ENSDARG00000001285	ENSDART00000001466	7	3	GTCATCCTCCTGTGCGGCGGCTTC	6	-	1333	1668	Active	Inactive	9	1
ENSDARG00000001285	ENSDART00000001466	7	3	GGCTTCTTCACGGCCCGCTGGTGTA	7	-	1314	1668	Active	Active	9	5
ENSDARG00000001285	ENSDART00000001466	7	3	GCCCCCAGAGCCCCATAAGCTGGG	6	-	1089	1668	Active	Active	5	9
ENSDARG00000001285	ENSDART00000001466	7	3	TGCTGCCTCAAAGATAGCTGCTGGG	7	-	1119	1668	Active	Active	9	9
ENSDARG00000001285	ENSDART00000001466	7	3	GTCATCCTCCTGTGCGGCGGCTTCT	7	-	1332	1668	Active	Active	9	6
ENSDARG00000001285	ENSDART00000001466	7	3	AGAGCCCCATAAGCTGGGGTTGCA	6	-	1083	1668	Inactive	Active	3	8
ENSDARG00000001285	ENSDART00000001466	7	4	TGCGACGGCGGAATCGGCGGTGGC	6	-	1593	1668	Active	Active	8	9
ENSDARG00000001285	ENSDART00000001466	7	4	TGCGACGGCGGAATCGGCGGTGGCT	7	-	1592	1668	Active	Active	8	8
ENSDARG00000001285	ENSDART00000001466	7	4	TACTCCGCATAGTATCTGGGGGA	5	-	1360	1668	Inactive	Active	3	4
ENSDARG00000001285	ENSDART00000001466	7	4	GGCAGCGGCAGGCACGGGGGCGGC	6	-	1537	1668	Active	Active	9	9
ENSDARG00000001285	ENSDART00000001466	7	4	GTACTCCGCATAGTATCTGGGGGA	6	-	1360	1668	Active	Active	6	4
ENSDARG00000001285	ENSDART00000001466	7	4	GGCTCATACACGCGGGGTGTTGCC	6	-	1572	1668	Active	Active	9	6
ENSDARG00000001285	ENSDART00000001466	7	4	GGCAGCGGCAGGCACGGGGGCGGCG	7	-	1536	1668	Active	Active	9	9
ENSDARG00000001285	ENSDART00000102746	7	1	AGCGCCCTCTCCCTGCAGGTGTA	5	-	143	1473	Active	Active	9	8
ENSDARG00000001285	ENSDART00000102746	7	1	ACCCACAAACACCTTGGTTGAGTG	6	-	250	1473	Inactive	Active	7	5
ENSDARG00000001285	ENSDART00000102746	7	1	AACTGCCGCAACACGCTGCAGCT	5	-	112	1473	Active	Active	7	9
ENSDARG00000001285	ENSDART00000102746	7	3	TACCGCAGCTTACACATGGGATTTT	7	-	517	1473	Active	Inactive	7	8
ENSDARG00000001285	ENSDART00000102746	7	3	GGCAGCAGCAGCAGCGGCAGCTGCT	7	-	618	1473	Active	Active	9	9
ENSDARG00000001285	ENSDART00000102746	7	3	AGCAGCAGCAGCGGCAGCTGCTAAC	7	-	615	1473	Active	Active	8	5
ENSDARG00000001285	ENSDART00000102746	7	3	GCCGGCAGCAGCAGCAGCGGCAGCT	7	-	621	1473	Active	Active	9	9
ENSDARG00000001285	ENSDART00000102746	7	5	GGCTTCTTCACGGCCCGCTGGTGTA	7	-	1119	1473	Active	Active	9	5
ENSDARG00000001285	ENSDART00000102746	7	5	TGCCTCAAAGATAGCTGCTGGGTC	6	-	922	1473	Active	Inactive	4	4
ENSDARG00000001285	ENSDART00000102746	7	5	GTCATCCTCCTGTGCGGCGGCTTC	6	-	1138	1473	Active	Inactive	9	1
ENSDARG00000001285	ENSDART00000102746	7	5	GTCATCCTCCTGTGCGGCGGCTTCT	7	-	1137	1473	Active	Active	9	6
ENSDARG00000001285	ENSDART00000102746	7	5	AGAGCCCCATAAGCTGGGGTTGC	5	-	889	1473	Inactive	Inactive	3	4
ENSDARG00000001285	ENSDART00000102746	7	5	TGCTGCCTCAAAGATAGCTGCTGGG	7	-	924	1473	Active	Active	9	9
ENSDARG00000001285	ENSDART00000102746	7	5	GCCCCCAGAGCCCCATAAGCTGGG	6	-	894	1473	Active	Active	5	9
ENSDARG00000001285	ENSDART00000102746	7	5	AGAGGCGCAGATCTTCTTAGAGGAC	7	-	1031	1473	Inactive	Active	4	4
ENSDARG00000001285	ENSDART00000102746	7	5	AGAGCCCCATAAGCTGGGGTTGCA	6	-	888	1473	Inactive	Active	3	8
ENSDARG00000001285	ENSDART00000102746	7	6	TGCGACGGCGGAATCGGCGGTGGC	6	-	1398	1473	Active	Active	8	9
ENSDARG00000001285	ENSDART00000102746	7	6	TGCGACGGCGGAATCGGCGGTGGCT	7	-	1397	1473	Active	Active	8	8
ENSDARG00000001285	ENSDART00000102746	7	6	TACTCCGCATAGTATCTGGGGGA	5	-	1165	1473	Inactive	Active	3	4
ENSDARG00000001285	ENSDART00000102746	7	6	GTACTCCGCATAGTATCTGGGGGA	6	-	1165	1473	Active	Active	6	4
ENSDARG00000001285	ENSDART00000102746	7	6	GGCTCATACACGCGGGGTGTTGCC	6	-	1377	1473	Active	Active	9	6
ENSDARG00000001285	ENSDART00000102746	7	6	GGCAGCGGCAGGCACGGGGGCGGCG	7	-	1341	1473	Active	Active	9	9
ENSDARG00000001285	ENSDART00000102746	7	6	GGCAGCGGCAGGCACGGGGGCGGC	6	-	1342	1473	Active	Active	9	9
ENSDARG00000001431	ENSDART00000001649	7	1	GTAGACATCATGTAGGTGTTGTT	5	-	43	2694	Inactive	Inactive	0	5
ENSDARG00000001431	ENSDART00000001649	7	2	ACACCACGCCGTGAACGTCTGGGAG	7	-	141	2694	Active	Active	4	7
ENSDARG00000001431	ENSDART00000001649	7	2	CACCACGCCGTGAACGTCTGGGAG	6	-	141	2694	Active	Active	6	7
ENSDARG00000001431	ENSDART00000001649	7	2	AGCAGCAGCATGAGTTTGAGGCC	5	-	226	2694	Active	Active	8	5
ENSDARG00000001431	ENSDART00000001649	7	3	AAATCCAGAGCCTTGTTGACGTT	5	-	316	2694	Inactive	Active	9	4
ENSDARG00000001431	ENSDART00000001649	7	6	AGCAGCACCTTTCTGAGTTTGGA	5	-	622	2694	Active	Active	8	9
ENSDARG00000001431	ENSDART00000001649	7	7	CTCAGCCACCTCAAATGCAGTGTTC	7	-	657	2694	Active	Inactive	9	2
ENSDARG00000001431	ENSDART00000001649	7	7	TTCAGCGTCCAGCATTTTGGGGA	5	-	695	2694	Active	Inactive	9	2
ENSDARG00000001431	ENSDART00000001649	7	7	TTCAGCGTCCAGCATTTTGGGGAT	6	-	694	2694	Active	Inactive	9	6
ENSDARG00000001431	ENSDART00000001649	7	8	TTCAGCACCAGCGAAAGCATGGTAA	7	-	777	2694	Active	Active	5	2
ENSDARG00000001431	ENSDART00000001649	7	10	TTCTCCAGCCAGGGGATGGTGCG	5	-	916	2694	Active	Active	6	9
ENSDARG00000001431	ENSDART00000001649	7	10	TTCTCCTGCACGCGCGGAGGCTTG	6	-	1011	2694	Active	Active	9	6
ENSDARG00000001431	ENSDART00000001649	7	10	GAAATCCTCCAGCTTCTGCTGCA	5	-	968	2694	Active	Active	7	4
ENSDARG00000001431	ENSDART00000001649	7	10	TTCTCCTGCACGCGCGGAGGCTTGT	7	-	1010	2694	Active	Active	9	8
ENSDARG00000001431	ENSDART00000001649	7	10	TTCTGCTGCATGGCGCGCATGGTCT	7	-	953	2694	Active	Active	9	6
ENSDARG00000001431	ENSDART00000001649	7	14	GGCTCCGTCCATCCAGTTGTTGAA	6	-	1603	2694	Active	Inactive	9	3
ENSDARG00000001431	ENSDART00000001649	7	15	GACTCCGACCAGCTTGATGCCGTA	6	-	1786	2694	Active	Active	5	9
ENSDARG00000001431	ENSDART00000001649	7	15	AGCCTCCCATTTGTTGGTGATGTC	6	-	1837	2694	Active	Active	7	6
ENSDARG00000001431	ENSDART00000001649	7	15	CACAGCCTCCCATTTGTTGGTGAT	6	-	1840	2694	Active	Active	9	0
ENSDARG00000001431	ENSDART00000001649	7	15	ACAGCCTCCCATTTGTTGGTGAT	5	-	1840	2694	Active	Active	6	0
ENSDARG00000001431	ENSDART00000001649	7	16	GGCAACCTCCTCCTGCAGCATCT	5	-	1889	2694	Active	Active	9	8
ENSDARG00000001431	ENSDART00000001649	7	16	TGCAGCATCTGGTCTCTGAGGGG	5	-	1876	2694	Active	Active	9	8
ENSDARG00000001431	ENSDART00000001649	7	17	TCCTCCAGAGAGCCGGCGATGTC	5	-	2017	2694	Active	Active	3	7
ENSDARG00000001431	ENSDART00000001649	7	17	GTCTCCCTCCAGCTTGTCGATGTT	6	-	2092	2694	Active	Active	9	4
ENSDARG00000001431	ENSDART00000001649	7	17	CCCTCCAGCTTGTCGATGTTGGA	5	-	2089	2694	Active	Active	9	8
ENSDARG00000001431	ENSDART00000001649	7	17	AGCGCCTCCTGAATGAGCTGGTGGT	7	-	2114	2694	Active	Active	9	8
ENSDARG00000001431	ENSDART00000001649	7	18	GTTCTCCACCTCGTTGATGGTGCG	6	-	2218	2694	Active	Active	8	9
ENSDARG00000001431	ENSDART00000001649	7	18	CCCAGCCCACACGGATGTGCTGGA	6	-	2171	2694	Active	Active	8	1
ENSDARG00000001431	ENSDART00000001649	7	18	AGCCCACACGGATGTGCTGGAGGA	6	-	2168	2694	Active	Active	8	9
ENSDARG00000001431	ENSDART00000001649	7	18	TTCTCCACCTCGTTGATGGTGCG	5	-	2218	2694	Active	Active	5	9
ENSDARG00000001431	ENSDART00000001649	7	20	CACCACGCCGGTGTTGTTGGGGT	5	-	2426	2694	Active	Inactive	6	2
ENSDARG00000001431	ENSDART00000001649	7	20	CACCACGCCGGTGTTGTTGGGGTC	6	-	2425	2694	Active	Active	6	4
ENSDARG00000001431	ENSDART00000001649	7	21	AGCTCCTCCACGGTGATGTAGGG	5	-	2548	2694	Active	Active	9	9
ENSDARG00000001431	ENSDART00000102753	7	1	GTAGACATCATGTAGGTGTTGTT	5	-	43	2697	Inactive	Inactive	0	5
ENSDARG00000001431	ENSDART00000102753	7	2	CACCACGCCGTGAACGTCTGGGAG	6	-	141	2697	Active	Active	6	7
ENSDARG00000001431	ENSDART00000102753	7	2	AGCAGCAGCATGAGTTTGAGGCC	5	-	226	2697	Active	Active	8	5
ENSDARG00000001431	ENSDART00000102753	7	2	ACACCACGCCGTGAACGTCTGGGAG	7	-	141	2697	Active	Active	4	7
ENSDARG00000001431	ENSDART00000102753	7	3	AAATCCAGAGCCTTGTTGACGTT	5	-	316	2697	Inactive	Active	9	4
ENSDARG00000001431	ENSDART00000102753	7	6	AGCAGCACCTTTCTGAGTTTGGA	5	-	622	2697	Active	Active	8	9
ENSDARG00000001431	ENSDART00000102753	7	7	TTCAGCGTCCAGCATTTTGGGGAT	6	-	694	2697	Active	Inactive	9	6
ENSDARG00000001431	ENSDART00000102753	7	7	CTCAGCCACCTCAAATGCAGTGTTC	7	-	657	2697	Active	Inactive	9	2
ENSDARG00000001431	ENSDART00000102753	7	7	TTCAGCGTCCAGCATTTTGGGGA	5	-	695	2697	Active	Inactive	9	2
ENSDARG00000001431	ENSDART00000102753	7	8	TTCAGCACCAGCGAAAGCATGGTAA	7	-	777	2697	Active	Active	5	2
ENSDARG00000001431	ENSDART00000102753	7	10	TTCTCCTGCACGCGCGGAGGCTTGT	7	-	1010	2697	Active	Active	9	8
ENSDARG00000001431	ENSDART00000102753	7	10	TTCTCCTGCACGCGCGGAGGCTTG	6	-	1011	2697	Active	Active	9	6
ENSDARG00000001431	ENSDART00000102753	7	10	TTCTGCTGCATGGCGCGCATGGTCT	7	-	953	2697	Active	Active	9	6
ENSDARG00000001431	ENSDART00000102753	7	10	TTCTCCAGCCAGGGGATGGTGCG	5	-	916	2697	Active	Active	6	9
ENSDARG00000001431	ENSDART00000102753	7	10	GAAATCCTCCAGCTTCTGCTGCA	5	-	968	2697	Active	Active	7	4
ENSDARG00000001431	ENSDART00000102753	7	14	GGCTCCGTCCATCCAGTTGTTGAA	6	-	1603	2697	Active	Inactive	9	3
ENSDARG00000001431	ENSDART00000102753	7	15	AGCCTCCCATTTGTTGGTGATGTC	6	-	1837	2697	Active	Active	7	6
ENSDARG00000001431	ENSDART00000102753	7	15	CACAGCCTCCCATTTGTTGGTGAT	6	-	1840	2697	Active	Active	9	0
ENSDARG00000001431	ENSDART00000102753	7	15	ACAGCCTCCCATTTGTTGGTGAT	5	-	1840	2697	Active	Active	6	0
ENSDARG00000001431	ENSDART00000102753	7	15	GACTCCGACCAGCTTGATGCCGTA	6	-	1786	2697	Active	Active	5	9
ENSDARG00000001431	ENSDART00000102753	7	16	TGCAGCATCTGGTCTCTGAGGGG	5	-	1876	2697	Active	Active	9	8
ENSDARG00000001431	ENSDART00000102753	7	16	GGCAACCTCCTCCTGCAGCATCT	5	-	1889	2697	Active	Active	9	8
ENSDARG00000001431	ENSDART00000102753	7	17	AGCGCCTCCTGAATGAGCTGGTGGT	7	-	2114	2697	Active	Active	9	8
ENSDARG00000001431	ENSDART00000102753	7	17	TCCTCCAGAGAGCCGGCGATGTC	5	-	2017	2697	Active	Active	3	7
ENSDARG00000001431	ENSDART00000102753	7	17	CCCTCCAGCTTGTCGATGTTGGA	5	-	2089	2697	Active	Active	9	8
ENSDARG00000001431	ENSDART00000102753	7	17	GTCTCCCTCCAGCTTGTCGATGTT	6	-	2092	2697	Active	Active	9	4
ENSDARG00000001431	ENSDART00000102753	7	19	TTCTCCACCTCGTTGATGGTGCG	5	-	2221	2697	Active	Active	5	9
ENSDARG00000001431	ENSDART00000102753	7	19	CCCAGCCCACACGGATGTGCTGGA	6	-	2174	2697	Active	Active	8	1
ENSDARG00000001431	ENSDART00000102753	7	19	AGCCCACACGGATGTGCTGGAGGA	6	-	2171	2697	Active	Active	8	9
ENSDARG00000001431	ENSDART00000102753	7	19	GTTCTCCACCTCGTTGATGGTGCG	6	-	2221	2697	Active	Active	8	9
ENSDARG00000001431	ENSDART00000102753	7	21	CACCACGCCGGTGTTGTTGGGGTC	6	-	2428	2697	Active	Active	6	4
ENSDARG00000001431	ENSDART00000102753	7	21	CACCACGCCGGTGTTGTTGGGGT	5	-	2429	2697	Active	Inactive	6	2
ENSDARG00000001431	ENSDART00000102753	7	22	AGCTCCTCCACGGTGATGTAGGG	5	-	2551	2697	Active	Active	9	9
ENSDARG00000001634	ENSDART00000009695	7	2	GCCTGCAGACCAGTCAGTGGTGTTG	7	+	84	2421	Active	Inactive	4	4
ENSDARG00000001634	ENSDART00000009695	7	2	CAACTATTCAGGCATTGTGCAGTG	6	+	141	2421	Active	Inactive	9	0
ENSDARG00000001634	ENSDART00000009695	7	2	AGACCAGTCAGTGGTGTTGGGCC	5	+	90	2421	Active	Active	7	1
ENSDARG00000001634	ENSDART00000009695	7	2	GTCTTCAACTATTCAGGCATTGTGC	7	+	136	2421	Active	Active	6	2
ENSDARG00000001634	ENSDART00000009695	7	4	GTTCCCTACAACATGAGCTGCGTGT	7	+	415	2421	Active	Active	7	3
ENSDARG00000001634	ENSDART00000009695	7	6	TGCCAACCCACCTATTATGGGTT	5	+	747	2421	Active	Inactive	8	5
ENSDARG00000001634	ENSDART00000009695	7	6	GCAGACCCACCAGTGGTGACGTT	5	+	664	2421	Inactive	Active	7	6
ENSDARG00000001634	ENSDART00000009695	7	11	ACCTACAACTGCACTGCATGGAAC	6	+	1429	2421	Active	Active	1	8
ENSDARG00000001634	ENSDART00000009695	7	12	TGCTTCTCCTGTGCTTATTGGCT	5	+	1547	2421	Active	Inactive	9	3
ENSDARG00000001634	ENSDART00000009695	7	13	AGAGCCACAGCCTGGAGGAAGAT	5	+	1661	2421	Inactive	Active	7	9
ENSDARG00000001634	ENSDART00000009695	7	13	CACAGCCACGCGCATGGTGAAGGC	6	+	1698	2421	Active	Active	8	9
ENSDARG00000001634	ENSDART00000009695	7	15	TTATCCCACGTTTCGGATGGGAT	5	+	2208	2421	Inactive	Active	1	7
ENSDARG00000001634	ENSDART00000009695	7	15	GACTTCCCCGCTGAATGCAGCCTGT	7	+	2134	2421	Active	Active	8	8
ENSDARG00000001634	ENSDART00000009695	7	15	GACCCCAGAAACTGGACTTGGGA	5	+	2322	2421	Inactive	Active	2	9
ENSDARG00000001634	ENSDART00000009695	7	15	CCCAGCCTCGCCCCATTAGAAGGA	6	+	2239	2421	Active	Active	9	7
ENSDARG00000001634	ENSDART00000009695	7	15	CCCACCGTCACACACAGAGGATGCA	7	+	2396	2421	Active	Active	9	9
ENSDARG00000001634	ENSDART00000009695	7	15	AGCCTCGCCCCATTAGAAGGAGGG	6	+	2242	2421	Active	Active	9	9
ENSDARG00000001634	ENSDART00000009695	7	15	ACCGTCACACACAGAGGATGCAGAC	7	+	2399	2421	Active	Active	3	9
ENSDARG00000001634	ENSDART00000100687	7	1	GTCTGCTGCTGCTTCTGAGTTTGGC	7	+	17	2421	Active	Active	9	9
ENSDARG00000001634	ENSDART00000100687	7	1	GAACCATGCAGGGTCTGCTGCTGCT	7	+	5	2421	Active	Active	1	8
ENSDARG00000001634	ENSDART00000100687	7	1	TGCTGCTGCTTCTGAGTTTGGCGTT	7	+	20	2421	Active	Inactive	9	7
ENSDARG00000001634	ENSDART00000100687	7	1	TGCTGCTTCTGAGTTTGGCGTTGAG	7	+	23	2421	Active	Active	9	5
ENSDARG00000001634	ENSDART00000100687	7	2	GCCTGCAGACCAGTCAGTGGTGTTG	7	+	84	2421	Active	Inactive	4	4
ENSDARG00000001634	ENSDART00000100687	7	2	GTCTTCAACTATTCAGGCATTGTGC	7	+	136	2421	Active	Active	6	2
ENSDARG00000001634	ENSDART00000100687	7	2	CAACTATTCAGGCATTGTGCAGTG	6	+	141	2421	Active	Inactive	9	0
ENSDARG00000001634	ENSDART00000100687	7	2	AGACCAGTCAGTGGTGTTGGGCC	5	+	90	2421	Active	Active	7	1
ENSDARG00000001634	ENSDART00000100687	7	4	GTTCCCTACAACATGAGCTGCGTGT	7	+	415	2421	Active	Active	7	3
ENSDARG00000001634	ENSDART00000100687	7	6	TGCCAACCCACCTATTATGGGTT	5	+	747	2421	Active	Inactive	8	5
ENSDARG00000001634	ENSDART00000100687	7	6	GCAGACCCACCAGTGGTGACGTT	5	+	664	2421	Inactive	Active	7	6
ENSDARG00000001634	ENSDART00000100687	7	11	ACCTACAACTGCACTGCATGGAAC	6	+	1429	2421	Active	Active	1	8
ENSDARG00000001634	ENSDART00000100687	7	12	TGCTTCTCCTGTGCTTATTGGCT	5	+	1547	2421	Active	Inactive	9	3
ENSDARG00000001634	ENSDART00000100687	7	13	CACAGCCACGCGCATGGTGAAGGC	6	+	1698	2421	Active	Active	8	9
ENSDARG00000001634	ENSDART00000100687	7	13	AGAGCCACAGCCTGGAGGAAGAT	5	+	1661	2421	Inactive	Active	7	9
ENSDARG00000001634	ENSDART00000100687	7	15	TTATCCCACGTTTCGGATGGGAT	5	+	2208	2421	Inactive	Active	1	7
ENSDARG00000001634	ENSDART00000100687	7	15	GACTTCCCCGCTGAATGCAGCCTGT	7	+	2134	2421	Active	Active	8	8
ENSDARG00000001634	ENSDART00000100687	7	15	ACCGTCACACACAGAGGATGCAGAC	7	+	2399	2421	Active	Active	3	9
ENSDARG00000001634	ENSDART00000100687	7	15	CCCACCGTCACACACAGAGGATGCA	7	+	2396	2421	Active	Active	9	9
ENSDARG00000001634	ENSDART00000100687	7	15	AGCCTCGCCCCATTAGAAGGAGGG	6	+	2242	2421	Active	Active	9	9
ENSDARG00000001634	ENSDART00000100687	7	15	CCCAGCCTCGCCCCATTAGAAGGA	6	+	2239	2421	Active	Active	9	7
ENSDARG00000001634	ENSDART00000100687	7	15	GACCCCAGAAACTGGACTTGGGA	5	+	2322	2421	Inactive	Active	2	9
ENSDARG00000001776	ENSDART00000012089	7	2	CTCCTCCACCGTGATGTGCTGGT	5	-	212	2052	Active	Inactive	9	0
ENSDARG00000001776	ENSDART00000012089	7	2	AGCTCCTCCACCGTGATGTGCTGGT	7	-	212	2052	Active	Inactive	9	0
ENSDARG00000001776	ENSDART00000012089	7	5	CTCTTCAGCGTGCTGCAGACTCT	5	-	623	2052	Active	Active	9	9
ENSDARG00000001776	ENSDART00000012089	7	5	GCAGCCGCCCACACCGATGATGAT	6	-	535	2052	Active	Active	5	9
ENSDARG00000001776	ENSDART00000012089	7	5	GCCGCCCACACCGATGATGATGGA	6	-	532	2052	Active	Active	9	9
ENSDARG00000001776	ENSDART00000012089	7	5	TTCATCATCTGCGAGATGTGGAT	5	-	592	2052	Active	Active	9	6
ENSDARG00000001776	ENSDART00000012089	7	5	TTCATCATCTGCGAGATGTGGATTT	7	-	590	2052	Active	Inactive	9	9
ENSDARG00000001776	ENSDART00000012089	7	5	ATCATCTGCGAGATGTGGATTTTAG	7	-	587	2052	Active	Inactive	9	3
ENSDARG00000001776	ENSDART00000012089	7	5	ATCATCTGCGAGATGTGGATTTT	5	-	589	2052	Active	Inactive	9	3
ENSDARG00000001776	ENSDART00000012089	7	5	AGCCGCCCACACCGATGATGATGGA	7	-	532	2052	Active	Active	6	9
ENSDARG00000001776	ENSDART00000012089	7	5	AGCAGCCGCCCACACCGATGATGAT	7	-	535	2052	Active	Active	9	9
ENSDARG00000001776	ENSDART00000012089	7	6	ATCTTCTGCTCCAGGTTCTGCTTCT	7	-	710	2052	Active	Inactive	9	7
ENSDARG00000001776	ENSDART00000012089	7	6	ACAAGCTCCTCCTCTGCGTATTT	5	-	820	2052	Active	Inactive	5	9
ENSDARG00000001776	ENSDART00000012089	7	6	CTCCTCCTCTGCGTATTTGAGTCT	6	-	814	2052	Active	Inactive	9	7
ENSDARG00000001776	ENSDART00000012089	7	6	AGCTCCTCCTCTGCGTATTTGAG	5	-	817	2052	Active	Active	9	4
ENSDARG00000001776	ENSDART00000012089	7	7	TTCTGCTTCTTGATGTTGTAGTA	5	-	952	2052	Active	Inactive	9	4
ENSDARG00000001776	ENSDART00000012089	7	7	TGCACCTCCACCTCATGTGTGAGCT	7	-	926	2052	Active	Active	9	8
ENSDARG00000001776	ENSDART00000012089	7	7	CACCTCCACCTCATGTGTGAGCT	5	-	926	2052	Active	Active	9	8
ENSDARG00000001776	ENSDART00000012089	7	7	AGCTGCAGCTCTGCGTTCTGCTTCT	7	-	965	2052	Active	Inactive	9	7
ENSDARG00000001776	ENSDART00000012089	7	9	GGCATCACCACCCAGCTGTGGTC	5	-	1240	2052	Active	Active	9	1
ENSDARG00000001776	ENSDART00000012089	7	9	CACTCCACCAGCAATCGGGTAGGGT	7	-	1278	2052	Active	Active	7	9
ENSDARG00000001776	ENSDART00000012089	7	10	GTCAGCAGAGAGAGTGGTGGGCT	5	-	1418	2052	Inactive	Active	2	3
ENSDARG00000001776	ENSDART00000012089	7	10	TTCCTCTCCCTCGGGTCTGTAGAC	6	-	1474	2052	Active	Inactive	9	7
ENSDARG00000001776	ENSDART00000012089	7	11	GTTATCGCAAGAGTCCTGGGGGGAG	7	-	1986	2052	Inactive	Active	2	5
ENSDARG00000001776	ENSDART00000012089	7	11	AAACTCCTCACGGGAGATTTTGCG	6	-	1645	2052	Active	Active	7	9
ENSDARG00000001776	ENSDART00000012089	7	11	GGCCACAACTCTGGTGCTAGGGT	5	-	1823	2052	Active	Active	6	3
ENSDARG00000001910	ENSDART00000019140	7	3	GTCTGCAGAAATGCTTAGCAGTG	5	+	227	1422	Inactive	Active	1	4
ENSDARG00000001910	ENSDART00000019140	7	3	AACCGCTGCCAGCACTGCCGTCTGC	7	+	208	1422	Active	Active	8	1
ENSDARG00000001910	ENSDART00000019140	7	4	AGAAGCACCGTCAGCAGCAGCAGGA	7	+	323	1422	Active	Active	0	9
ENSDARG00000001910	ENSDART00000019140	7	4	AGACTCTGCTATCGGGGGATTTT	5	+	510	1422	Active	Inactive	8	1
ENSDARG00000001910	ENSDART00000019140	7	4	AGACTCTGCTATCGGGGGATTTTAC	7	+	510	1422	Active	Inactive	8	6
ENSDARG00000001910	ENSDART00000019140	7	4	GCCCTCTCCAGACCAGTCGGGTCT	6	+	546	1422	Active	Active	9	2
ENSDARG00000001910	ENSDART00000019140	7	5	TCCTACAGAGCAACCTGGAGGCGTA	7	+	770	1422	Inactive	Active	3	8
ENSDARG00000001910	ENSDART00000019140	7	7	GTCTTCAAAGCATTGGGTGAGCA	5	+	1030	1422	Inactive	Active	3	9
ENSDARG00000001910	ENSDART00000019140	7	8	CTCTTCAGCTCAGTGAAGATGAG	5	+	1097	1422	Active	Active	9	9
ENSDARG00000001910	ENSDART00000019140	7	9	TGCAAAAGAACAAGAGGGATGAGGG	7	+	1232	1422	Inactive	Active	5	9
ENSDARG00000001910	ENSDART00000019140	7	10	GTTTCCCTCCGCTCTATAAGGAGTT	7	+	1367	1422	Active	Active	9	6
ENSDARG00000001910	ENSDART00000019140	7	10	TCCCTCCGCTCTATAAGGAGTTGTT	7	+	1370	1422	Active	Active	9	1
ENSDARG00000001910	ENSDART00000019140	7	10	GGCTCAGACTTTGAGCAGATTCT	5	+	1396	1422	Active	Active	8	8
ENSDARG00000001910	ENSDART00000019140	7	10	TTCTGCCTCAGGAGGCCTGATAG	5	+	1415	1422	Active	Active	9	1
ENSDARG00000001910	ENSDART00000099477	7	2	AACCGCTGCCAGCACTGCCGTCTGC	7	+	187	1398	Active	Active	8	1
ENSDARG00000001910	ENSDART00000099477	7	2	GTCTGCAGAAATGCTTAGCAGTG	5	+	206	1398	Inactive	Active	1	4
ENSDARG00000001910	ENSDART00000099477	7	3	GCCCTCTCCAGACCAGTCGGGTCT	6	+	525	1398	Active	Active	9	2
ENSDARG00000001910	ENSDART00000099477	7	3	AGACTCTGCTATCGGGGGATTTTAC	7	+	489	1398	Active	Inactive	8	6
ENSDARG00000001910	ENSDART00000099477	7	3	AGACTCTGCTATCGGGGGATTTT	5	+	489	1398	Active	Inactive	8	1
ENSDARG00000001910	ENSDART00000099477	7	3	AGAAGCACCGTCAGCAGCAGCAGGA	7	+	302	1398	Active	Active	0	9
ENSDARG00000001910	ENSDART00000099477	7	5	TCCTACAGAGCAACCTGGAGGCGTA	7	+	746	1398	Inactive	Active	3	8
ENSDARG00000001910	ENSDART00000099477	7	7	GTCTTCAAAGCATTGGGTGAGCA	5	+	1006	1398	Inactive	Active	3	9
ENSDARG00000001910	ENSDART00000099477	7	8	CTCTTCAGCTCAGTGAAGATGAG	5	+	1073	1398	Active	Active	9	9
ENSDARG00000001910	ENSDART00000099477	7	9	TGCAAAAGAACAAGAGGGATGAGGG	7	+	1208	1398	Inactive	Active	5	9
ENSDARG00000001910	ENSDART00000099477	7	10	TTCTGCCTCAGGAGGCCTGATAG	5	+	1391	1398	Active	Active	9	1
ENSDARG00000001910	ENSDART00000099477	7	10	TCCCTCCGCTCTATAAGGAGTTGTT	7	+	1346	1398	Active	Active	9	1
ENSDARG00000001910	ENSDART00000099477	7	10	GTTTCCCTCCGCTCTATAAGGAGTT	7	+	1343	1398	Active	Active	9	6
ENSDARG00000001910	ENSDART00000099477	7	10	GGCTCAGACTTTGAGCAGATTCT	5	+	1372	1398	Active	Active	8	8
ENSDARG00000001939	ENSDART00000025582	7	3	GCCTACAGCTTTTTGAAGAGGTG	5	+	593	978	Active	Active	7	9
ENSDARG00000001939	ENSDART00000025582	7	3	AGCAGCTGCCCTTGAAGAGGCCGTG	7	+	537	978	Active	Active	9	9
ENSDARG00000001939	ENSDART00000025582	7	3	AGAAGCAGCTGCCCTTGAAGAGGCC	7	+	534	978	Active	Active	2	9
ENSDARG00000001939	ENSDART00000025582	7	3	ACAGCCTACAGCTTTTTGAAGAG	5	+	590	978	Active	Active	5	0
ENSDARG00000001939	ENSDART00000025582	7	3	ACACTCATCTAAACAAGCTGACGCC	7	+	395	978	Active	Active	8	9
ENSDARG00000001939	ENSDART00000025582	7	7	CACAAAACAAGATATTTATAGGAA	6	+	962	978	Inactive	Active	8	1
ENSDARG00000001939	ENSDART00000025582	7	7	ACACAAAACAAGATATTTATAGGAA	7	+	961	978	Inactive	Active	8	1
ENSDARG00000001975	ENSDART00000025665	7	1	AAACCCTCCCTGCCAGTTGAAGAC	6	+	241	1242	Inactive	Active	0	6
ENSDARG00000001975	ENSDART00000025665	7	2	TGCTACAGCAAAGAAGTTGGATGC	6	+	306	1242	Active	Inactive	7	0
ENSDARG00000001975	ENSDART00000025665	7	3	TCCTCCAGATTTGTGGGGGCTTGT	6	+	489	1242	Active	Active	3	4
ENSDARG00000001975	ENSDART00000025665	7	3	TCCTCCAGATTTGTGGGGGCTTG	5	+	489	1242	Active	Active	3	4
ENSDARG00000001975	ENSDART00000025665	7	3	GAACAACGCTGGCTGGTGTGTAA	5	+	513	1242	Inactive	Inactive	6	7
ENSDARG00000001975	ENSDART00000025665	7	4	GGCTTCAAAGGCTGCTCTGAATCT	6	+	717	1242	Active	Inactive	4	5
ENSDARG00000001975	ENSDART00000025665	7	5	GTCATCGACACCATTGTGGAAGCG	6	+	979	1242	Active	Active	7	9
ENSDARG00000001999	ENSDART00000004120	7	2	TTATCCACCTGTACAGGTTTGGTAA	7	+	469	3672	Inactive	Inactive	4	7
ENSDARG00000001999	ENSDART00000004120	7	2	TTCACCCACAGATTATGATTTTGCC	7	+	159	3672	Active	Active	6	8
ENSDARG00000001999	ENSDART00000004120	7	2	TTATCCACCTGTACAGGTTTGGTA	6	+	469	3672	Inactive	Inactive	4	3
ENSDARG00000001999	ENSDART00000004120	7	2	AAACCATTCTGATTCATCTGTGGCT	7	+	444	3672	Active	Inactive	4	2
ENSDARG00000001999	ENSDART00000004120	7	2	GCCATCCCACGTGCTGGCAGAGGGG	7	+	330	3672	Active	Active	7	9
ENSDARG00000001999	ENSDART00000004120	7	3	TTACTCCACTACCACAGCATTTGGC	7	+	527	3672	Active	Active	2	8
ENSDARG00000001999	ENSDART00000004120	7	3	AGAGACAACATTTCTGCGGACGCC	6	+	740	3672	Inactive	Active	5	9
ENSDARG00000001999	ENSDART00000004120	7	3	CTCCACTACCACAGCATTTGGCTTT	7	+	530	3672	Active	Inactive	7	9
ENSDARG00000001999	ENSDART00000004120	7	9	AAACTATGCGGCCTGGACTTTGTA	6	+	1588	3672	Active	Active	1	5
ENSDARG00000001999	ENSDART00000004120	7	12	AGCAAACCATTCAGGGGGTGGTAC	6	+	1978	3672	Inactive	Inactive	4	1
ENSDARG00000001999	ENSDART00000004120	7	12	AGCAAACCATTCAGGGGGTGGTA	5	+	1978	3672	Inactive	Active	4	4
ENSDARG00000001999	ENSDART00000004120	7	12	AACAGCAAACCATTCAGGGGGTGGT	7	+	1975	3672	Inactive	Active	8	9
ENSDARG00000001999	ENSDART00000004120	7	13	TACTGCATCGCTGAGGACTTTGAT	6	+	2053	3672	Active	Active	9	4
ENSDARG00000001999	ENSDART00000004120	7	13	GACTACAAAGGGGGCGTGTGCATAG	7	+	2125	3672	Inactive	Inactive	9	7
ENSDARG00000001999	ENSDART00000004120	7	14	TTCAGCACAGAGCCAATGGTGAGTC	7	+	2270	3672	Inactive	Inactive	4	3
ENSDARG00000001999	ENSDART00000004120	7	16	TACCACATCCAGAGAAGAAGCATAA	7	+	2582	3672	Active	Active	6	8
ENSDARG00000001999	ENSDART00000004120	7	16	CTCTACCACATCCAGAGAAGAAGCA	7	+	2579	3672	Active	Active	6	9
ENSDARG00000001999	ENSDART00000004120	7	16	CTCGGCACCTTGTGCGGGAGGTGAG	7	+	2637	3672	Active	Active	8	9
ENSDARG00000001999	ENSDART00000004120	7	17	AAACAAGACCGGTGGTTGGCTCT	5	+	2729	3672	Inactive	Active	9	0
ENSDARG00000001999	ENSDART00000004120	7	17	CCCTCAAACAAGACCGGTGGTTGGC	7	+	2724	3672	Active	Active	8	7
ENSDARG00000001999	ENSDART00000004120	7	18	ATCCGCTGCCTGAGGAAGGTGAC	5	+	2848	3672	Active	Active	9	9
ENSDARG00000001999	ENSDART00000004120	7	18	AACATCCGCTGCCTGAGGAAGGT	5	+	2845	3672	Active	Active	8	9
ENSDARG00000001999	ENSDART00000004120	7	19	CCCAAAGCCCAGGAGAGCTGTGTGC	7	+	3103	3672	Active	Inactive	7	1
ENSDARG00000001999	ENSDART00000004120	7	19	AGCCGCTGCCCCAAGAATGAGCG	5	+	3130	3672	Active	Active	9	9
ENSDARG00000001999	ENSDART00000004120	7	19	AGAAGCGCAGTGTTTTCTGCAGGA	6	+	3017	3672	Inactive	Active	6	4
ENSDARG00000001999	ENSDART00000004120	7	20	CTCTTCTCCTTGGCTGCAGGTTTG	6	+	3402	3672	Active	Active	9	5
ENSDARG00000001999	ENSDART00000004120	7	20	TTCGGCCTCCTGTGGAGCAGGAGTA	7	+	3186	3672	Active	Active	9	8
ENSDARG00000001999	ENSDART00000004120	7	20	GTTCCCTGCGAGGAGGTGCAGGA	5	+	3264	3672	Active	Active	8	8
ENSDARG00000001999	ENSDART00000004120	7	20	GTACTCTTCTCCTTGGCTGCAGGT	6	+	3399	3672	Active	Active	9	8
ENSDARG00000001999	ENSDART00000012409	7	6	AAACTATGCGGCCTGGACTTTGTA	6	+	715	2595	Active	Active	1	5
ENSDARG00000001999	ENSDART00000012409	7	10	AGCAAACCATTCAGGGGGTGGTAC	6	+	1117	2595	Inactive	Inactive	4	1
ENSDARG00000001999	ENSDART00000012409	7	10	AACAGCAAACCATTCAGGGGGTGGT	7	+	1114	2595	Inactive	Active	8	9
ENSDARG00000001999	ENSDART00000012409	7	10	AGCAAACCATTCAGGGGGTGGTA	5	+	1117	2595	Inactive	Active	4	4
ENSDARG00000001999	ENSDART00000012409	7	11	TACTGCATCGCTGAGGACTTTGAT	6	+	1189	2595	Active	Active	9	4
ENSDARG00000001999	ENSDART00000012409	7	11	GACTACAAAGGGGGCGTGTGCATAG	7	+	1261	2595	Inactive	Inactive	9	7
ENSDARG00000001999	ENSDART00000012409	7	12	TTCAGCACAGAGCCAATGGTGAGTC	7	+	1406	2595	Inactive	Inactive	4	3
ENSDARG00000001999	ENSDART00000012409	7	14	CTCTACCACATCCAGAGAAGAAGCA	7	+	1715	2595	Active	Active	6	9
ENSDARG00000001999	ENSDART00000012409	7	14	TACCACATCCAGAGAAGAAGCATAA	7	+	1718	2595	Active	Active	6	8
ENSDARG00000001999	ENSDART00000012409	7	14	CTCGGCACCTTGTGCGGGAGGTGAG	7	+	1773	2595	Active	Active	8	9
ENSDARG00000001999	ENSDART00000012409	7	16	CCCTCAAACAAGACCGGTGGTTGGC	7	+	1869	2595	Active	Active	8	7
ENSDARG00000001999	ENSDART00000012409	7	16	AAACAAGACCGGTGGTTGGCTCT	5	+	1874	2595	Inactive	Active	9	0
ENSDARG00000001999	ENSDART00000012409	7	17	ATCCGCTGCCTGAGGAAGGTGAC	5	+	1993	2595	Active	Active	9	9
ENSDARG00000001999	ENSDART00000012409	7	17	AACATCCGCTGCCTGAGGAAGGT	5	+	1990	2595	Active	Active	8	9
ENSDARG00000001999	ENSDART00000012409	7	18	CCCAAAGCCCAGGAGAGCTGTGTGC	7	+	2248	2595	Active	Inactive	7	1
ENSDARG00000001999	ENSDART00000012409	7	18	AGCCGCTGCCCCAAGAATGAGCG	5	+	2275	2595	Active	Active	9	9
ENSDARG00000001999	ENSDART00000012409	7	18	AGAAGCGCAGTGTTTTCTGCAGGA	6	+	2162	2595	Inactive	Active	6	4
ENSDARG00000001999	ENSDART00000017949	7	6	AAACTATGCGGCCTGGACTTTGTA	6	+	715	2586	Active	Active	1	5
ENSDARG00000001999	ENSDART00000017949	7	10	AGCAAACCATTCAGGGGGTGGTAC	6	+	1117	2586	Inactive	Inactive	4	1
ENSDARG00000001999	ENSDART00000017949	7	10	AACAGCAAACCATTCAGGGGGTGGT	7	+	1114	2586	Inactive	Active	8	9
ENSDARG00000001999	ENSDART00000017949	7	10	AGCAAACCATTCAGGGGGTGGTA	5	+	1117	2586	Inactive	Active	4	4
ENSDARG00000001999	ENSDART00000017949	7	11	GACTACAAAGGGGGCGTGTGCATAG	7	+	1261	2586	Inactive	Inactive	9	7
ENSDARG00000001999	ENSDART00000017949	7	11	TACTGCATCGCTGAGGACTTTGAT	6	+	1189	2586	Active	Active	9	4
ENSDARG00000001999	ENSDART00000017949	7	12	TTCAGCACAGAGCCAATGGTGAGTC	7	+	1406	2586	Inactive	Inactive	4	3
ENSDARG00000001999	ENSDART00000017949	7	14	TACCACATCCAGAGAAGAAGCATAA	7	+	1718	2586	Active	Active	6	8
ENSDARG00000001999	ENSDART00000017949	7	14	CTCGGCACCTTGTGCGGGAGGTGAG	7	+	1773	2586	Active	Active	8	9
ENSDARG00000001999	ENSDART00000017949	7	14	CTCTACCACATCCAGAGAAGAAGCA	7	+	1715	2586	Active	Active	6	9
ENSDARG00000001999	ENSDART00000017949	7	16	AAACAAGACCGGTGGTTGGCTCT	5	+	1874	2586	Inactive	Active	9	0
ENSDARG00000001999	ENSDART00000017949	7	16	CCCTCAAACAAGACCGGTGGTTGGC	7	+	1869	2586	Active	Active	8	7
ENSDARG00000001999	ENSDART00000017949	7	17	ATCCGCTGCCTGAGGAAGGTGAC	5	+	1993	2586	Active	Active	9	9
ENSDARG00000001999	ENSDART00000017949	7	17	AACATCCGCTGCCTGAGGAAGGT	5	+	1990	2586	Active	Active	8	9
ENSDARG00000001999	ENSDART00000017949	7	18	CCCAAAGCCCAGGAGAGCTGTGTGC	7	+	2248	2586	Active	Inactive	7	1
ENSDARG00000001999	ENSDART00000017949	7	18	AGCCGCTGCCCCAAGAATGAGCG	5	+	2275	2586	Active	Active	9	9
ENSDARG00000001999	ENSDART00000017949	7	18	AGAAGCGCAGTGTTTTCTGCAGGA	6	+	2162	2586	Inactive	Active	6	4
ENSDARG00000001999	ENSDART00000092657	7	6	AAACTATGCGGCCTGGACTTTGTA	6	+	715	2280	Active	Active	1	5
ENSDARG00000001999	ENSDART00000092657	7	9	AACAGCAAACCATTCAGGGGGTGGT	7	+	1102	2280	Inactive	Active	8	9
ENSDARG00000001999	ENSDART00000092657	7	9	AGCAAACCATTCAGGGGGTGGTAC	6	+	1105	2280	Inactive	Inactive	4	1
ENSDARG00000001999	ENSDART00000092657	7	9	AGCAAACCATTCAGGGGGTGGTA	5	+	1105	2280	Inactive	Active	4	4
ENSDARG00000001999	ENSDART00000092657	7	10	TACTGCATCGCTGAGGACTTTGAT	6	+	1180	2280	Active	Active	9	4
ENSDARG00000001999	ENSDART00000092657	7	10	GACTACAAAGGGGGCGTGTGCATAG	7	+	1252	2280	Inactive	Inactive	9	7
ENSDARG00000001999	ENSDART00000092657	7	11	TTCAGCACAGAGCCAATGGTGAGTC	7	+	1397	2280	Inactive	Inactive	4	3
ENSDARG00000001999	ENSDART00000092657	7	17	ATCCGCTGCCTGAGGAAGGTGAC	5	+	1819	2280	Active	Active	9	9
ENSDARG00000001999	ENSDART00000092657	7	17	AACATCCGCTGCCTGAGGAAGGT	5	+	1816	2280	Active	Active	8	9
ENSDARG00000001999	ENSDART00000092657	7	18	CCCAAAGCCCAGGAGAGCTGTGTGC	7	+	2074	2280	Active	Inactive	7	1
ENSDARG00000001999	ENSDART00000092657	7	18	AGCCGCTGCCCCAAGAATGAGCG	5	+	2101	2280	Active	Active	9	9
ENSDARG00000001999	ENSDART00000092657	7	18	AGAAGCGCAGTGTTTTCTGCAGGA	6	+	1988	2280	Inactive	Active	6	4
ENSDARG00000001999	ENSDART00000092666	7	6	AAACTATGCGGCCTGGACTTTGTA	6	+	730	2787	Active	Active	1	5
ENSDARG00000001999	ENSDART00000092666	7	9	AGCAAACCATTCAGGGGGTGGTA	5	+	1120	2787	Inactive	Active	4	4
ENSDARG00000001999	ENSDART00000092666	7	9	AACAGCAAACCATTCAGGGGGTGGT	7	+	1117	2787	Inactive	Active	8	9
ENSDARG00000001999	ENSDART00000092666	7	9	AGCAAACCATTCAGGGGGTGGTAC	6	+	1120	2787	Inactive	Inactive	4	1
ENSDARG00000001999	ENSDART00000092666	7	10	GACTACAAAGGGGGCGTGTGCATAG	7	+	1267	2787	Inactive	Inactive	9	7
ENSDARG00000001999	ENSDART00000092666	7	10	TACTGCATCGCTGAGGACTTTGAT	6	+	1195	2787	Active	Active	9	4
ENSDARG00000001999	ENSDART00000092666	7	11	TTCAGCACAGAGCCAATGGTGAGTC	7	+	1412	2787	Inactive	Inactive	4	3
ENSDARG00000001999	ENSDART00000092666	7	13	TACCACATCCAGAGAAGAAGCATAA	7	+	1724	2787	Active	Active	6	8
ENSDARG00000001999	ENSDART00000092666	7	13	CTCGGCACCTTGTGCGGGAGGTGAG	7	+	1779	2787	Active	Active	8	9
ENSDARG00000001999	ENSDART00000092666	7	13	CTCTACCACATCCAGAGAAGAAGCA	7	+	1721	2787	Active	Active	6	9
ENSDARG00000001999	ENSDART00000092666	7	14	AAACAAGACCGGTGGTTGGCTCT	5	+	1871	2787	Inactive	Active	9	0
ENSDARG00000001999	ENSDART00000092666	7	14	CCCTCAAACAAGACCGGTGGTTGGC	7	+	1866	2787	Active	Active	8	7
ENSDARG00000001999	ENSDART00000092666	7	15	ATCCGCTGCCTGAGGAAGGTGAC	5	+	1990	2787	Active	Active	9	9
ENSDARG00000001999	ENSDART00000092666	7	15	AACATCCGCTGCCTGAGGAAGGT	5	+	1987	2787	Active	Active	8	9
ENSDARG00000001999	ENSDART00000092666	7	16	AGAAGCGCAGTGTTTTCTGCAGGA	6	+	2159	2787	Inactive	Active	6	4
ENSDARG00000001999	ENSDART00000092666	7	16	CCCAAAGCCCAGGAGAGCTGTGTGC	7	+	2245	2787	Active	Inactive	7	1
ENSDARG00000001999	ENSDART00000092666	7	16	AGCCGCTGCCCCAAGAATGAGCG	5	+	2272	2787	Active	Active	9	9
ENSDARG00000001999	ENSDART00000092666	7	17	TTCGGCCTCCTGTGGAGCAGGAGTA	7	+	2328	2787	Active	Active	9	8
ENSDARG00000001999	ENSDART00000092666	7	17	GTTCCCTGCGAGGAGGTGCAGGA	5	+	2406	2787	Active	Active	8	8
ENSDARG00000001999	ENSDART00000092666	7	18	CTCTTCTCCTTGGCTGCAGGTTTG	6	+	2517	2787	Active	Active	9	5
ENSDARG00000001999	ENSDART00000092666	7	18	GTACTCTTCTCCTTGGCTGCAGGT	6	+	2514	2787	Active	Active	9	8
ENSDARG00000001999	ENSDART00000099232	7	2	TTCACCCACAGATTATGATTTTGCC	7	+	87	459	Active	Active	6	8
ENSDARG00000001999	ENSDART00000099232	7	2	TTATCCACCTGTACAGGTTTGGTAA	7	+	397	459	Inactive	Inactive	4	7
ENSDARG00000001999	ENSDART00000099232	7	2	TTATCCACCTGTACAGGTTTGGTA	6	+	397	459	Inactive	Inactive	4	3
ENSDARG00000001999	ENSDART00000099232	7	2	GCCATCCCACGTGCTGGCAGAGGGG	7	+	258	459	Active	Active	7	9
ENSDARG00000001999	ENSDART00000099232	7	2	AAACCATTCTGATTCATCTGTGGCT	7	+	372	459	Active	Inactive	4	2
ENSDARG00000002193	ENSDART00000027000	7	1	GTTGACACCGGGAGTGCGGGTGTA	6	-	583	1062	Inactive	Active	1	8
ENSDARG00000002193	ENSDART00000027000	7	1	GTTGACACCGGGAGTGCGGGTGT	5	-	584	1062	Inactive	Inactive	1	6
ENSDARG00000002193	ENSDART00000027000	7	1	GTTCTCCCCGAAACGGAAGTTGCT	6	-	439	1062	Active	Active	8	9
ENSDARG00000002193	ENSDART00000027000	7	1	GGCCACCCCCATGATGGCATGGTTC	7	-	459	1062	Active	Active	9	1
ENSDARG00000002193	ENSDART00000027000	7	1	GCCCTCTTCCTCTTCGAAGGGGTT	6	-	985	1062	Active	Active	9	9
ENSDARG00000002193	ENSDART00000027000	7	1	GCCACCCCCATGATGGCATGGTTC	6	-	459	1062	Active	Active	9	1
ENSDARG00000002193	ENSDART00000027000	7	1	GCAACCAGCAGATGAGGAAGGCGAT	7	-	784	1062	Active	Active	3	9
ENSDARG00000002193	ENSDART00000027000	7	1	GACTCCTGCTGCTGCGCTGCCGCC	6	-	705	1062	Active	Active	8	9
ENSDARG00000002193	ENSDART00000027000	7	1	ACCAGCAGATGAGGAAGGCGATGAC	7	-	781	1062	Active	Active	1	8
ENSDARG00000002193	ENSDART00000027000	7	1	ACACCAGCCGGCCATAGCAGAAGAA	7	-	667	1062	Active	Active	0	9
ENSDARG00000002235	ENSDART00000005884	7	1	AGAAACACACTTGCGAGGGCGAG	5	-	49	1722	Inactive	Active	9	9
ENSDARG00000002235	ENSDART00000005884	7	3	CGCCACATCTCGGCCTCTGCATTG	6	-	263	1722	Active	Inactive	9	7
ENSDARG00000002235	ENSDART00000005884	7	4	CTCTGCTTCATCAAAATGTGTGTCT	7	-	636	1722	Active	Inactive	9	9
ENSDARG00000002235	ENSDART00000005884	7	4	CTCGCCCACTTTTGGAGTGTAGTTC	7	-	390	1722	Active	Inactive	9	1
ENSDARG00000002235	ENSDART00000005884	7	4	CTCGCCATCAAATGGGGTGCTGTC	6	-	565	1722	Active	Active	9	5
ENSDARG00000002235	ENSDART00000005884	7	4	TTCCGCAAAGAAAAGCATGATGT	5	-	530	1722	Inactive	Active	4	4
ENSDARG00000002235	ENSDART00000005884	7	4	CACGGCCTCCCAAACTCTGAATGC	6	-	442	1722	Active	Inactive	9	3
ENSDARG00000002235	ENSDART00000005884	7	4	TCCCTCGCCATCAAATGGGGTGCT	6	-	568	1722	Active	Active	9	4
ENSDARG00000002235	ENSDART00000005884	7	5	ACAGGCTACCATATATTTGCTGGA	6	-	839	1722	Active	Inactive	6	0
ENSDARG00000002235	ENSDART00000005884	7	10	AGCACCTCCTCATCTGTGCCGGC	5	-	1534	1722	Active	Active	9	4
ENSDARG00000002235	ENSDART00000005884	7	10	AGAGCCCCCAGAGTGATGAGTAC	5	-	1639	1722	Active	Active	6	7
ENSDARG00000002235	ENSDART00000005884	7	10	TTAAACTTCCAGTACTTATTGGCT	6	-	1422	1722	Active	Inactive	3	3
ENSDARG00000002235	ENSDART00000005884	7	10	CACCTCCTCATCTGTGCCGGCTCT	6	-	1531	1722	Active	Active	9	6
ENSDARG00000002506	ENSDART00000018972	7	3	CAATCCGCAGAGGGCGAGGAAGAC	6	+	287	456	Inactive	Active	7	9
ENSDARG00000002506	ENSDART00000018972	7	4	GCCAAAGACTCATCCTGTAGCAGAC	7	+	449	456	Active	Active	3	8
ENSDARG00000002685	ENSDART00000012483	7	1	CACCACAAACTTGTTGTGAAGGA	5	-	29	1245	Inactive	Active	7	4
ENSDARG00000002685	ENSDART00000012483	7	1	ACCACCACAAACTTGTTGTGAAGGA	7	-	29	1245	Inactive	Active	1	4
ENSDARG00000002685	ENSDART00000012483	7	3	TTCACCACCACCAGGTCTGGCTTT	6	-	333	1245	Active	Inactive	5	9
ENSDARG00000002685	ENSDART00000012483	7	3	GTTCACCACCACCAGGTCTGGCTTT	7	-	333	1245	Active	Inactive	1	9
ENSDARG00000002685	ENSDART00000012483	7	4	TTCCACAGCCCACTGTCGACTGT	5	-	383	1245	Active	Active	2	4
ENSDARG00000002685	ENSDART00000012483	7	5	AACACCCCATGCTTCTGCGACGTG	6	-	727	1245	Inactive	Active	4	5
ENSDARG00000002685	ENSDART00000012483	7	5	TGCTTCTGCGACGTGTTGCAGCA	5	-	719	1245	Active	Active	9	8
ENSDARG00000002685	ENSDART00000012483	7	5	TTCTGCGACGTGTTGCAGCAGAA	5	-	716	1245	Active	Active	6	9
ENSDARG00000002685	ENSDART00000012483	7	5	CAACACCCCATGCTTCTGCGACGTG	7	-	727	1245	Inactive	Active	2	5
ENSDARG00000002685	ENSDART00000012483	7	5	ACCCCATGCTTCTGCGACGTGTTG	6	-	724	1245	Active	Active	9	4
ENSDARG00000002685	ENSDART00000012483	7	8	CCCGTCCCCAAGTATGGTGGAATAG	7	-	1106	1245	Active	Active	9	5
ENSDARG00000002685	ENSDART00000012483	7	8	AAAGTCATCAACCCGAGGCCTAA	5	-	986	1245	Active	Active	4	8
ENSDARG00000002685	ENSDART00000012483	7	8	AAAGTCATCAACCCGAGGCCTAA	5	-	1007	1245	Active	Active	4	8
ENSDARG00000002685	ENSDART00000012483	7	8	AAAGTCATCATACCGAGGCCTAA	5	-	1028	1245	Active	Active	4	8
ENSDARG00000002685	ENSDART00000012483	7	9	GGCTTCGCCCAGTGGTTTGCAGGC	6	-	1179	1245	Active	Active	9	1
ENSDARG00000003021	ENSDART00000009184	7	1	AAAAGCAGAACTCGCAGCGTGGTGT	7	+	40	1134	Inactive	Active	9	4
ENSDARG00000003021	ENSDART00000009184	7	4	GACTGCTGCCCAGAATCTGCTGGA	6	+	372	1134	Active	Active	9	3
ENSDARG00000003021	ENSDART00000009184	7	4	TTACGCGGCTGCCGTTGGAGGAGCC	7	+	342	1134	Active	Active	2	9
ENSDARG00000003021	ENSDART00000009184	7	5	ATCCTCAAACTTCGGGAGAAGTA	5	+	496	1134	Inactive	Active	4	9
ENSDARG00000003021	ENSDART00000009184	7	7	AACGTCCCCTTTGAAGATGGCGTC	6	+	694	1134	Active	Active	8	9
ENSDARG00000003021	ENSDART00000009184	7	7	GTTAACGTCCCCTTTGAAGATGGC	6	+	691	1134	Active	Active	6	9
ENSDARG00000003021	ENSDART00000009184	7	9	TGCCAATACTGCCCGCTGCTGGA	5	+	936	1134	Active	Active	7	9
ENSDARG00000003132	ENSDART00000007487	7	3	AGACTCTTCTATGAGCTGGGCTGGG	7	+	103	723	Active	Active	9	8
ENSDARG00000003132	ENSDART00000007487	7	5	TCCTCCTCCACAGAAGAAGCTGAA	6	+	261	723	Active	Active	9	9
ENSDARG00000003132	ENSDART00000007487	7	5	TCCTCCACAGAAGAAGCTGAAGAA	6	+	264	723	Active	Active	1	8
ENSDARG00000003132	ENSDART00000007487	7	5	GTTGTCCTCCTCCACAGAAGAAGCT	7	+	257	723	Active	Active	9	9
ENSDARG00000003132	ENSDART00000007487	7	5	GTCCTCCTCCACAGAAGAAGCTGAA	7	+	260	723	Active	Active	9	9
ENSDARG00000003132	ENSDART00000007487	7	5	GTAGCCAGAGGACTTGTTTGTGTGT	7	+	210	723	Inactive	Inactive	8	9
ENSDARG00000003132	ENSDART00000007487	7	5	CTCCTCCACAGAAGAAGCTGAAGAA	7	+	263	723	Active	Active	9	8
ENSDARG00000003132	ENSDART00000007487	7	5	CTCCACAGAAGAAGCTGAAGAAGAG	7	+	266	723	Inactive	Active	3	9
ENSDARG00000003132	ENSDART00000007487	7	6	GTATCACACACCAAGAGATGATTAA	7	+	407	723	Inactive	Active	4	5
ENSDARG00000003132	ENSDART00000007487	7	7	CTCGTCCGCAGACATGGCGTCTAC	6	+	577	723	Active	Inactive	9	5
ENSDARG00000003132	ENSDART00000087571	7	3	AGACTCTTCTATGAGCTGGGCTGGG	7	+	103	723	Active	Active	9	8
ENSDARG00000003132	ENSDART00000087571	7	5	TCCTCCTCCACAGAAGAAGCTGAA	6	+	261	723	Active	Active	9	9
ENSDARG00000003132	ENSDART00000087571	7	5	TCCTCCACAGAAGAAGCTGAAGAA	6	+	264	723	Active	Active	1	8
ENSDARG00000003132	ENSDART00000087571	7	5	GTTGTCCTCCTCCACAGAAGAAGCT	7	+	257	723	Active	Active	9	9
ENSDARG00000003132	ENSDART00000087571	7	5	GTCCTCCTCCACAGAAGAAGCTGAA	7	+	260	723	Active	Active	9	9
ENSDARG00000003132	ENSDART00000087571	7	5	GTAGCCAGAGGACTTGTTTGTGTGT	7	+	210	723	Inactive	Inactive	8	9
ENSDARG00000003132	ENSDART00000087571	7	5	CTCCTCCACAGAAGAAGCTGAAGAA	7	+	263	723	Active	Active	9	8
ENSDARG00000003132	ENSDART00000087571	7	5	CTCCACAGAAGAAGCTGAAGAAGAG	7	+	266	723	Inactive	Active	3	9
ENSDARG00000003132	ENSDART00000087571	7	6	GTATCACACACCAAGAGATGATTAA	7	+	407	723	Inactive	Active	4	5
ENSDARG00000003132	ENSDART00000087571	7	7	CTCGTCCGCAGACATGGCGTCTAC	6	+	577	723	Active	Inactive	9	5
ENSDARG00000003193	ENSDART00000025451	7	1	GCATTCCCCGTGTCGTCTGTGGCC	6	+	35	1281	Active	Active	7	0
ENSDARG00000003193	ENSDART00000025451	7	1	AGACACATCTTGTCAGGATGTAGTC	7	+	66	1281	Active	Active	3	6
ENSDARG00000003193	ENSDART00000025451	7	2	TTCGACAACAAGGGCAGCTGCAGTC	7	+	506	1281	Inactive	Active	0	6
ENSDARG00000003193	ENSDART00000025451	7	2	GACCGCTTACAGCAGGCTTTTAG	5	+	625	1281	Active	Inactive	8	6
ENSDARG00000003193	ENSDART00000025451	7	2	GGCAGCTGCAGTCTTTGCAGGCGCA	7	+	518	1281	Active	Active	9	9
ENSDARG00000003193	ENSDART00000025451	7	2	ACCATCAGCGCCACGGGGCTGAGCT	7	+	914	1281	Active	Active	9	8
ENSDARG00000003193	ENSDART00000025451	7	2	ACCATCAGCGCCACGGGGCTGAG	5	+	914	1281	Active	Active	9	9
ENSDARG00000003193	ENSDART00000025451	7	2	TTCTTCGACAACAAGGGCAGCTGCA	7	+	503	1281	Active	Active	7	9
ENSDARG00000003193	ENSDART00000025451	7	2	AACAAAACCGAAGACTGCATGATAC	7	+	764	1281	Inactive	Active	7	1
ENSDARG00000003193	ENSDART00000025451	7	2	GGCCCATGCTAAGTTTTGGGAAGAT	7	+	666	1281	Active	Active	9	0
ENSDARG00000003193	ENSDART00000025451	7	4	AACTTCCTCCATCTTGGAGTTTAAC	7	+	1158	1281	Active	Active	9	6
ENSDARG00000003193	ENSDART00000025451	7	4	GCAGCCTCCAGAACCCGCTGGTGTC	7	+	1220	1281	Active	Active	8	5
ENSDARG00000003193	ENSDART00000025451	7	4	AACTTCCTCCATCTTGGAGTTTAA	6	+	1158	1281	Active	Inactive	9	5
ENSDARG00000003193	ENSDART00000098848	7	1	AGACACATCTTGTCAGGATGTAGTC	7	+	75	1209	Active	Active	3	6
ENSDARG00000003193	ENSDART00000098848	7	1	GCATTCCCCGTGTCGTCTGTGGCC	6	+	44	1209	Active	Active	7	0
ENSDARG00000003193	ENSDART00000098848	7	3	TTCTTCGACAACAAGGGCAGCTGCA	7	+	482	1209	Active	Active	7	9
ENSDARG00000003193	ENSDART00000098848	7	3	TTCGACAACAAGGGCAGCTGCAGTC	7	+	485	1209	Inactive	Active	0	6
ENSDARG00000003193	ENSDART00000098848	7	3	GGCCCATGCTAAGTTTTGGGAAGAT	7	+	645	1209	Active	Active	9	0
ENSDARG00000003193	ENSDART00000098848	7	3	GGCAGCTGCAGTCTTTGCAGGCGCA	7	+	497	1209	Active	Active	9	9
ENSDARG00000003193	ENSDART00000098848	7	3	AACAAAACCGAAGACTGCATGATAC	7	+	743	1209	Inactive	Active	7	1
ENSDARG00000003193	ENSDART00000098848	7	3	GACCGCTTACAGCAGGCTTTTAG	5	+	604	1209	Active	Inactive	8	6
ENSDARG00000003193	ENSDART00000098848	7	3	ACCATCAGCGCCACGGGGCTGAGCT	7	+	893	1209	Active	Active	9	8
ENSDARG00000003193	ENSDART00000098848	7	3	ACCATCAGCGCCACGGGGCTGAG	5	+	893	1209	Active	Active	9	9
ENSDARG00000003193	ENSDART00000098848	7	6	GCAGCCTCCAGAACCCGCTGGTGTC	7	+	1166	1209	Active	Active	8	5
ENSDARG00000003193	ENSDART00000098848	7	6	GTCTTCATCCAGAGGGTGTGTATGT	7	+	1193	1209	Active	Inactive	9	9
ENSDARG00000003203	ENSDART00000053518	7	1	AAACCCTAATGTGCGGGTTAGTCT	6	+	57	993	Inactive	Active	8	1
ENSDARG00000003203	ENSDART00000053518	7	1	CTAAAAACCCTAATGTGCGGGTTAG	7	+	53	993	Inactive	Active	8	5
ENSDARG00000003203	ENSDART00000053518	7	1	GACCTAAAAACCCTAATGTGCGGGT	7	+	50	993	Inactive	Active	6	1
ENSDARG00000003203	ENSDART00000053518	7	2	GGCTTCAACTTTCTGGTGGCTGCG	6	+	319	993	Active	Active	9	9
ENSDARG00000003203	ENSDART00000053518	7	2	GGCTTCAACTTTCTGGTGGCTGC	5	+	319	993	Active	Active	9	3
ENSDARG00000003203	ENSDART00000053518	7	2	GGCACCATCAAGATTGGAGTTGAG	6	+	403	993	Active	Active	9	7
ENSDARG00000003203	ENSDART00000053518	7	3	GCATCACTCTCTATGCGGTCGAG	5	+	530	993	Active	Active	8	8
ENSDARG00000003203	ENSDART00000053518	7	4	GTCTACCACTCCGATGTCTTTGCT	6	+	697	993	Active	Active	3	1
ENSDARG00000003203	ENSDART00000053518	7	6	GAATGCAACTCTGGCTGGAGGAGTG	7	+	906	993	Inactive	Active	6	9
ENSDARG00000003203	ENSDART00000053521	7	1	AAACCCTAATGTGCGGGTTAGTCT	6	+	57	1461	Inactive	Active	8	1
ENSDARG00000003203	ENSDART00000053521	7	1	CTAAAAACCCTAATGTGCGGGTTAG	7	+	53	1461	Inactive	Active	8	5
ENSDARG00000003203	ENSDART00000053521	7	1	GACCTAAAAACCCTAATGTGCGGGT	7	+	50	1461	Inactive	Active	6	1
ENSDARG00000003203	ENSDART00000053521	7	2	GGCTTCAACTTTCTGGTGGCTGC	5	+	319	1461	Active	Active	9	3
ENSDARG00000003203	ENSDART00000053521	7	2	GGCACCATCAAGATTGGAGTTGAG	6	+	403	1461	Active	Active	9	7
ENSDARG00000003203	ENSDART00000053521	7	2	GGCTTCAACTTTCTGGTGGCTGCG	6	+	319	1461	Active	Active	9	9
ENSDARG00000003203	ENSDART00000053521	7	3	GCATCACTCTCTATGCGGTCGAG	5	+	530	1461	Active	Active	8	8
ENSDARG00000003203	ENSDART00000053521	7	4	GTCTACCACTCCGATGTCTTTGCT	6	+	697	1461	Active	Active	3	1
ENSDARG00000003203	ENSDART00000053521	7	6	GAATGCAACTCTGGCTGGAGGAGTG	7	+	906	1461	Inactive	Active	6	9
ENSDARG00000003203	ENSDART00000053521	7	8	GTCTCCTGCTACACAGGGAGGATAC	7	+	1212	1461	Active	Active	9	2
ENSDARG00000003263	ENSDART00000011823	7	2	CTCAACTCCCAAAAGATGACTTT	5	-	47	657	Active	Active	7	4
ENSDARG00000003263	ENSDART00000011823	7	3	GCAGCCGTCTTCTTTCTTTGGCA	5	-	237	657	Active	Inactive	9	3
ENSDARG00000003263	ENSDART00000011823	7	3	CTCTGCATCTGTGCCATGTTGAGAC	7	-	69	657	Active	Inactive	9	6
ENSDARG00000003263	ENSDART00000011823	7	3	ACCTTCTTCACCTTTTTCTTTGGTC	7	-	194	657	Active	Inactive	9	8
ENSDARG00000003263	ENSDART00000011823	7	4	TTATGCAGAGGTAAGAAGAGTTC	5	-	295	657	Inactive	Active	8	8
ENSDARG00000003269	ENSDART00000040163	7	1	GACCCAGTCGATGGTGTGGAAGTC	6	-	106	2298	Active	Active	9	8
ENSDARG00000003269	ENSDART00000040163	7	4	AAAGACAAAGCCCAGAAGGTGAA	5	-	487	2298	Inactive	Active	9	9
ENSDARG00000003269	ENSDART00000040163	7	4	AGAGCCGCAGGCATACGGCGCAAAC	7	-	540	2298	Inactive	Active	5	6
ENSDARG00000003269	ENSDART00000040163	7	6	AGCCACAGAAACACCAGCAGCCGAC	7	-	798	2298	Inactive	Active	2	9
ENSDARG00000003269	ENSDART00000040163	7	6	AACACCAGCAGCCGACGCCGCCGAC	7	-	789	2298	Active	Active	3	9
ENSDARG00000003269	ENSDART00000040163	7	6	AGAAACACCAGCAGCCGACGCCGCC	7	-	792	2298	Inactive	Active	6	9
ENSDARG00000003269	ENSDART00000040163	7	7	TGCGTCGGCGGCACCAGGCGATGTT	7	-	1078	2298	Active	Active	9	6
ENSDARG00000003269	ENSDART00000040163	7	7	GAAGACCCCCAGCAGGATGAAGGG	6	-	1021	2298	Inactive	Active	5	9
ENSDARG00000003269	ENSDART00000040163	7	7	CCCCCAGCAGGATGAAGGGGAAGAG	7	-	1015	2298	Active	Active	6	9
ENSDARG00000003269	ENSDART00000040163	7	7	GTACTCACCGAAGCGAGTGGACTTG	7	-	1101	2298	Inactive	Active	0	5
ENSDARG00000003269	ENSDART00000040163	7	7	GTCGGCGGCACCAGGCGATGTTTGC	7	-	1075	2298	Active	Active	9	3
ENSDARG00000003269	ENSDART00000040163	7	7	AGACCCCCAGCAGGATGAAGGGGAA	7	-	1018	2298	Inactive	Active	4	9
ENSDARG00000003269	ENSDART00000040163	7	7	ACCCCCAGCAGGATGAAGGGGAA	5	-	1018	2298	Active	Active	8	9
ENSDARG00000003269	ENSDART00000040163	7	8	TCCAGCGGCCCGCAGTCTGTGAAC	6	-	1224	2298	Active	Inactive	9	8
ENSDARG00000003269	ENSDART00000040163	7	8	GACTCCAGCGGCCCGCAGTCTGT	5	-	1228	2298	Active	Active	6	3
ENSDARG00000003269	ENSDART00000040163	7	8	GGCGGCAGAGGCGGTGTCGGGGCC	6	-	1306	2298	Active	Active	7	9
ENSDARG00000003269	ENSDART00000040163	7	9	AAACGCACCCAGACATGCGGCGGCT	7	-	1587	2298	Inactive	Active	5	9
ENSDARG00000003269	ENSDART00000040163	7	9	GGCGGCTCCCACCATGGCGTAGAG	6	-	1570	2298	Active	Active	9	6
ENSDARG00000003269	ENSDART00000040163	7	9	AAACGCACCCAGACATGCGGCGGC	6	-	1588	2298	Inactive	Active	5	5
ENSDARG00000003269	ENSDART00000040163	7	10	TGCGTCAGAACTGCTAGTGGTGGGT	7	-	1844	2298	Active	Active	7	6
ENSDARG00000003269	ENSDART00000040163	7	10	GCCGCCATCAGCGGGACGATGTA	5	-	1669	2298	Active	Active	9	9
ENSDARG00000003269	ENSDART00000040163	7	10	ACCAGCCTCTGGGACTCTTTGGAG	6	-	1941	2298	Active	Inactive	9	5
ENSDARG00000003269	ENSDART00000040163	7	10	GAATCCCACCAGCCTCTGGGACTCT	7	-	1947	2298	Inactive	Inactive	3	0
ENSDARG00000003269	ENSDART00000040163	7	10	ATCCCACCAGCCTCTGGGACTCT	5	-	1947	2298	Inactive	Inactive	4	0
ENSDARG00000003269	ENSDART00000040163	7	11	TCCTGCTTACGCCGGGCGTTTTC	5	-	2002	2298	Active	Inactive	9	8
ENSDARG00000003269	ENSDART00000040163	7	11	TCCTGCTTACGCCGGGCGTTTTCT	6	-	2001	2298	Active	Inactive	9	3
ENSDARG00000003269	ENSDART00000040163	7	11	GAATGCTGCGCAGCTTTAGCGGCC	6	-	2093	2298	Active	Active	3	8
ENSDARG00000003269	ENSDART00000040163	7	11	TGCTGCGCAGCTTTAGCGGCCGCG	6	-	2090	2298	Active	Active	6	9
ENSDARG00000003269	ENSDART00000049311	7	1	GTCTCCTCCGCCACCGTCGTAGGG	6	-	40	2181	Active	Active	8	8
ENSDARG00000003269	ENSDART00000049311	7	2	CCCCCATTAGACATGGCGTAGTT	5	-	100	2181	Active	Inactive	9	1
ENSDARG00000003269	ENSDART00000049311	7	2	GACCCAGTCGATGGTGTGGAAGTC	6	-	205	2181	Active	Active	9	8
ENSDARG00000003269	ENSDART00000049311	7	2	CCCCCATTAGACATGGCGTAGTTC	6	-	99	2181	Active	Active	9	2
ENSDARG00000003269	ENSDART00000049311	7	5	AAAGACAAAGCCCAGAAGGTGAA	5	-	586	2181	Inactive	Active	9	9
ENSDARG00000003269	ENSDART00000049311	7	5	AGAGCCGCAGGCATACGGCGCAAAC	7	-	639	2181	Inactive	Active	5	6
ENSDARG00000003269	ENSDART00000049311	7	7	AACACCAGCAGCCGACGCCGCCGAC	7	-	888	2181	Active	Active	3	9
ENSDARG00000003269	ENSDART00000049311	7	7	AGCCACAGAAACACCAGCAGCCGAC	7	-	897	2181	Inactive	Active	2	9
ENSDARG00000003269	ENSDART00000049311	7	7	AGAAACACCAGCAGCCGACGCCGCC	7	-	891	2181	Inactive	Active	6	9
ENSDARG00000003269	ENSDART00000049311	7	8	GTCGGCGGCACCAGGCGATGTTTGC	7	-	1174	2181	Active	Active	9	3
ENSDARG00000003269	ENSDART00000049311	7	8	GTACTCACCGAAGCGAGTGGACTTG	7	-	1200	2181	Inactive	Active	0	5
ENSDARG00000003269	ENSDART00000049311	7	8	GAAGACCCCCAGCAGGATGAAGGG	6	-	1120	2181	Inactive	Active	5	9
ENSDARG00000003269	ENSDART00000049311	7	8	CCCCCAGCAGGATGAAGGGGAAGAG	7	-	1114	2181	Active	Active	6	9
ENSDARG00000003269	ENSDART00000049311	7	8	TGCGTCGGCGGCACCAGGCGATGTT	7	-	1177	2181	Active	Active	9	6
ENSDARG00000003269	ENSDART00000049311	7	8	ACCCCCAGCAGGATGAAGGGGAA	5	-	1117	2181	Active	Active	8	9
ENSDARG00000003269	ENSDART00000049311	7	8	AGACCCCCAGCAGGATGAAGGGGAA	7	-	1117	2181	Inactive	Active	4	9
ENSDARG00000003269	ENSDART00000049311	7	9	TCCAGCGGCCCGCAGTCTGTGAAC	6	-	1323	2181	Active	Inactive	9	8
ENSDARG00000003269	ENSDART00000049311	7	9	GACTCCAGCGGCCCGCAGTCTGT	5	-	1327	2181	Active	Active	6	3
ENSDARG00000003269	ENSDART00000049311	7	9	GGCGGCAGAGGCGGTGTCGGGGCC	6	-	1405	2181	Active	Active	7	9
ENSDARG00000003269	ENSDART00000049311	7	10	GGCGGCTCCCACCATGGCGTAGAG	6	-	1669	2181	Active	Active	9	6
ENSDARG00000003269	ENSDART00000049311	7	10	AAACGCACCCAGACATGCGGCGGC	6	-	1687	2181	Inactive	Active	5	5
ENSDARG00000003269	ENSDART00000049311	7	10	AAACGCACCCAGACATGCGGCGGCT	7	-	1686	2181	Inactive	Active	5	9
ENSDARG00000003269	ENSDART00000049311	7	11	GCCGCCATCAGCGGGACGATGTA	5	-	1768	2181	Active	Active	9	9
ENSDARG00000003269	ENSDART00000049311	7	11	TGCGTCAGAACTGCTAGTGGTGGGT	7	-	1943	2181	Active	Active	7	6
ENSDARG00000003269	ENSDART00000049311	7	11	GAATCCCACCAGCCTCTGGGACTCT	7	-	2046	2181	Inactive	Inactive	3	0
ENSDARG00000003269	ENSDART00000049311	7	11	ATCCCACCAGCCTCTGGGACTCT	5	-	2046	2181	Inactive	Inactive	4	0
ENSDARG00000003269	ENSDART00000049311	7	11	ACCAGCCTCTGGGACTCTTTGGAG	6	-	2040	2181	Active	Inactive	9	5
ENSDARG00000003269	ENSDART00000049311	7	12	TCCTGCTTACGCCGGGCGTTTTC	5	-	2101	2181	Active	Inactive	9	8
ENSDARG00000003269	ENSDART00000049311	7	12	TCCTGCTTACGCCGGGCGTTTTCT	6	-	2100	2181	Active	Inactive	9	3
ENSDARG00000003269	ENSDART00000102635	7	1	GTTGTCGTCCTCAGTGGTGTGGAA	6	-	121	2256	Active	Active	9	0
ENSDARG00000003269	ENSDART00000102635	7	1	GTCTCCGTCCAGCAGGTTGTCGTC	6	-	136	2256	Active	Inactive	9	2
ENSDARG00000003269	ENSDART00000102635	7	1	CTCTTCGTCACTGCTGGCGCTGGT	6	-	67	2256	Active	Active	9	8
ENSDARG00000003269	ENSDART00000102635	7	1	GTCGTCCTCAGTGGTGTGGAAGTC	6	-	118	2256	Active	Active	9	8
ENSDARG00000003269	ENSDART00000102635	7	1	GGCGTCTCCGTCCAGCAGGTTGT	5	-	140	2256	Active	Active	9	6
ENSDARG00000003269	ENSDART00000102635	7	2	CCCCCATTAGACATGGCGTAGTTC	6	-	174	2256	Active	Active	9	2
ENSDARG00000003269	ENSDART00000102635	7	2	GACCCAGTCGATGGTGTGGAAGTC	6	-	280	2256	Active	Active	9	8
ENSDARG00000003269	ENSDART00000102635	7	2	CCCCCATTAGACATGGCGTAGTT	5	-	175	2256	Active	Inactive	9	1
ENSDARG00000003269	ENSDART00000102635	7	5	AGAGCCGCAGGCATACGGCGCAAAC	7	-	714	2256	Inactive	Active	5	6
ENSDARG00000003269	ENSDART00000102635	7	5	AAAGACAAAGCCCAGAAGGTGAA	5	-	661	2256	Inactive	Active	9	9
ENSDARG00000003269	ENSDART00000102635	7	7	AACACCAGCAGCCGACGCCGCCGAC	7	-	963	2256	Active	Active	3	9
ENSDARG00000003269	ENSDART00000102635	7	7	AGAAACACCAGCAGCCGACGCCGCC	7	-	966	2256	Inactive	Active	6	9
ENSDARG00000003269	ENSDART00000102635	7	7	AGCCACAGAAACACCAGCAGCCGAC	7	-	972	2256	Inactive	Active	2	9
ENSDARG00000003269	ENSDART00000102635	7	8	GTACTCACCGAAGCGAGTGGACTTG	7	-	1275	2256	Inactive	Active	0	5
ENSDARG00000003269	ENSDART00000102635	7	8	GTCGGCGGCACCAGGCGATGTTTGC	7	-	1249	2256	Active	Active	9	3
ENSDARG00000003269	ENSDART00000102635	7	8	GAAGACCCCCAGCAGGATGAAGGG	6	-	1195	2256	Inactive	Active	5	9
ENSDARG00000003269	ENSDART00000102635	7	8	TGCGTCGGCGGCACCAGGCGATGTT	7	-	1252	2256	Active	Active	9	6
ENSDARG00000003269	ENSDART00000102635	7	8	AGACCCCCAGCAGGATGAAGGGGAA	7	-	1192	2256	Inactive	Active	4	9
ENSDARG00000003269	ENSDART00000102635	7	8	CCCCCAGCAGGATGAAGGGGAAGAG	7	-	1189	2256	Active	Active	6	9
ENSDARG00000003269	ENSDART00000102635	7	8	ACCCCCAGCAGGATGAAGGGGAA	5	-	1192	2256	Active	Active	8	9
ENSDARG00000003269	ENSDART00000102635	7	9	TCCAGCGGCCCGCAGTCTGTGAAC	6	-	1398	2256	Active	Inactive	9	8
ENSDARG00000003269	ENSDART00000102635	7	9	GGCGGCAGAGGCGGTGTCGGGGCC	6	-	1480	2256	Active	Active	7	9
ENSDARG00000003269	ENSDART00000102635	7	9	GACTCCAGCGGCCCGCAGTCTGT	5	-	1402	2256	Active	Active	6	3
ENSDARG00000003269	ENSDART00000102635	7	10	GGCGGCTCCCACCATGGCGTAGAG	6	-	1744	2256	Active	Active	9	6
ENSDARG00000003269	ENSDART00000102635	7	10	AAACGCACCCAGACATGCGGCGGCT	7	-	1761	2256	Inactive	Active	5	9
ENSDARG00000003269	ENSDART00000102635	7	10	AAACGCACCCAGACATGCGGCGGC	6	-	1762	2256	Inactive	Active	5	5
ENSDARG00000003269	ENSDART00000102635	7	11	TGCGTCAGAACTGCTAGTGGTGGGT	7	-	2018	2256	Active	Active	7	6
ENSDARG00000003269	ENSDART00000102635	7	11	ACCAGCCTCTGGGACTCTTTGGAG	6	-	2115	2256	Active	Inactive	9	5
ENSDARG00000003269	ENSDART00000102635	7	11	ATCCCACCAGCCTCTGGGACTCT	5	-	2121	2256	Inactive	Inactive	4	0
ENSDARG00000003269	ENSDART00000102635	7	11	GAATCCCACCAGCCTCTGGGACTCT	7	-	2121	2256	Inactive	Inactive	3	0
ENSDARG00000003269	ENSDART00000102635	7	11	GCCGCCATCAGCGGGACGATGTA	5	-	1843	2256	Active	Active	9	9
ENSDARG00000003269	ENSDART00000102635	7	12	TCCTGCTTACGCCGGGCGTTTTC	5	-	2176	2256	Active	Inactive	9	8
ENSDARG00000003269	ENSDART00000102635	7	12	TCCTGCTTACGCCGGGCGTTTTCT	6	-	2175	2256	Active	Inactive	9	3
ENSDARG00000003269	ENSDART00000102638	7	1	GACCCAGTCGATGGTGTGGAAGTC	6	-	85	2277	Active	Active	9	8
ENSDARG00000003269	ENSDART00000102638	7	4	AGAGCCGCAGGCATACGGCGCAAAC	7	-	519	2277	Inactive	Active	5	6
ENSDARG00000003269	ENSDART00000102638	7	4	AAAGACAAAGCCCAGAAGGTGAA	5	-	466	2277	Inactive	Active	9	9
ENSDARG00000003269	ENSDART00000102638	7	6	AACACCAGCAGCCGACGCCGCCGAC	7	-	768	2277	Active	Active	3	9
ENSDARG00000003269	ENSDART00000102638	7	6	AGCCACAGAAACACCAGCAGCCGAC	7	-	777	2277	Inactive	Active	2	9
ENSDARG00000003269	ENSDART00000102638	7	6	AGAAACACCAGCAGCCGACGCCGCC	7	-	771	2277	Inactive	Active	6	9
ENSDARG00000003269	ENSDART00000102638	7	7	GAAGACCCCCAGCAGGATGAAGGG	6	-	1000	2277	Inactive	Active	5	9
ENSDARG00000003269	ENSDART00000102638	7	7	CCCCCAGCAGGATGAAGGGGAAGAG	7	-	994	2277	Active	Active	6	9
ENSDARG00000003269	ENSDART00000102638	7	7	GTACTCACCGAAGCGAGTGGACTTG	7	-	1080	2277	Inactive	Active	0	5
ENSDARG00000003269	ENSDART00000102638	7	7	GTCGGCGGCACCAGGCGATGTTTGC	7	-	1054	2277	Active	Active	9	3
ENSDARG00000003269	ENSDART00000102638	7	7	TGCGTCGGCGGCACCAGGCGATGTT	7	-	1057	2277	Active	Active	9	6
ENSDARG00000003269	ENSDART00000102638	7	7	AGACCCCCAGCAGGATGAAGGGGAA	7	-	997	2277	Inactive	Active	4	9
ENSDARG00000003269	ENSDART00000102638	7	7	ACCCCCAGCAGGATGAAGGGGAA	5	-	997	2277	Active	Active	8	9
ENSDARG00000003269	ENSDART00000102638	7	9	TCCAGCGGCCCGCAGTCTGTGAAC	6	-	1203	2277	Active	Inactive	9	8
ENSDARG00000003269	ENSDART00000102638	7	9	GGCGGCAGAGGCGGTGTCGGGGCC	6	-	1285	2277	Active	Active	7	9
ENSDARG00000003269	ENSDART00000102638	7	9	GACTCCAGCGGCCCGCAGTCTGT	5	-	1207	2277	Active	Active	6	3
ENSDARG00000003269	ENSDART00000102638	7	10	GGCGGCTCCCACCATGGCGTAGAG	6	-	1549	2277	Active	Active	9	6
ENSDARG00000003269	ENSDART00000102638	7	10	AAACGCACCCAGACATGCGGCGGCT	7	-	1566	2277	Inactive	Active	5	9
ENSDARG00000003269	ENSDART00000102638	7	10	AAACGCACCCAGACATGCGGCGGC	6	-	1567	2277	Inactive	Active	5	5
ENSDARG00000003269	ENSDART00000102638	7	11	TGCGTCAGAACTGCTAGTGGTGGGT	7	-	1823	2277	Active	Active	7	6
ENSDARG00000003269	ENSDART00000102638	7	11	GCCGCCATCAGCGGGACGATGTA	5	-	1648	2277	Active	Active	9	9
ENSDARG00000003269	ENSDART00000102638	7	11	GAATCCCACCAGCCTCTGGGACTCT	7	-	1926	2277	Inactive	Inactive	3	0
ENSDARG00000003269	ENSDART00000102638	7	11	ATCCCACCAGCCTCTGGGACTCT	5	-	1926	2277	Inactive	Inactive	4	0
ENSDARG00000003269	ENSDART00000102638	7	11	ACCAGCCTCTGGGACTCTTTGGAG	6	-	1920	2277	Active	Inactive	9	5
ENSDARG00000003269	ENSDART00000102638	7	12	TGCTGCGCAGCTTTAGCGGCCGCG	6	-	2069	2277	Active	Active	6	9
ENSDARG00000003269	ENSDART00000102638	7	12	GAATGCTGCGCAGCTTTAGCGGCC	6	-	2072	2277	Active	Active	3	8
ENSDARG00000003269	ENSDART00000102638	7	12	TCCTGCTTACGCCGGGCGTTTTCT	6	-	1980	2277	Active	Inactive	9	3
ENSDARG00000003269	ENSDART00000102638	7	12	TCCTGCTTACGCCGGGCGTTTTC	5	-	1981	2277	Active	Inactive	9	8
ENSDARG00000003495	ENSDART00000047208	7	2	GTCTTCTTCTGCCAGCCTGAGGG	5	+	166	4992	Active	Active	9	9
ENSDARG00000003495	ENSDART00000047208	7	2	AGACACCTCAGCTGTTGCGGCGTT	6	+	98	4992	Active	Inactive	7	4
ENSDARG00000003495	ENSDART00000047208	7	2	TTCCTCTGCCACCTGATGTGGTC	5	+	146	4992	Active	Active	9	7
ENSDARG00000003495	ENSDART00000047208	7	2	CTCTGCCACCTGATGTGGTCTTC	5	+	149	4992	Active	Inactive	9	6
ENSDARG00000003495	ENSDART00000047208	7	2	TTCTTCTGCCAGCCTGAGGGCTGT	6	+	169	4992	Active	Active	9	9
ENSDARG00000003495	ENSDART00000047208	7	2	ACCATCGCCCAAGAGCTGAAGGA	5	+	323	4992	Active	Active	9	9
ENSDARG00000003495	ENSDART00000047208	7	2	ACAGACACCTCAGCTGTTGCGGCG	6	+	96	4992	Inactive	Active	5	9
ENSDARG00000003495	ENSDART00000047208	7	3	GCCCCCTGCAGGAGATGGGACTTT	6	+	444	4992	Active	Inactive	9	7
ENSDARG00000003495	ENSDART00000047208	7	3	TTCGGCGCCCCCTGCAGGAGATGGG	7	+	438	4992	Active	Active	8	9
ENSDARG00000003495	ENSDART00000047208	7	3	TCCTCAAGCGCATGGTGGACTGC	5	+	617	4992	Active	Active	8	7
ENSDARG00000003495	ENSDART00000047208	7	3	ACATTCGGCGCCCCCTGCAGGAGAT	7	+	435	4992	Active	Active	6	8
ENSDARG00000003495	ENSDART00000047208	7	3	TGCTCATACAGACACTGCAGTGGAG	7	+	366	4992	Active	Active	9	9
ENSDARG00000003495	ENSDART00000047208	7	4	TCCTGCCCCATGAGCTGCAGCCTGC	7	+	848	4992	Active	Active	9	8
ENSDARG00000003495	ENSDART00000047208	7	4	TCCACCTGCCACTGGAGCTGCTGGG	7	+	926	4992	Active	Active	9	9
ENSDARG00000003495	ENSDART00000047208	7	4	GGCTGCTGCGCTCACCGGTGCCTGT	7	+	794	4992	Active	Active	9	1
ENSDARG00000003495	ENSDART00000047208	7	4	GTCAGCGGCGTGTGGATGTGGAG	5	+	824	4992	Active	Active	8	9
ENSDARG00000003495	ENSDART00000047208	7	4	CGCTCCACCTGCCACTGGAGCTGCT	7	+	923	4992	Active	Active	9	9
ENSDARG00000003495	ENSDART00000047208	7	4	GTCAGCGGCGTGTGGATGTGGAGGT	7	+	824	4992	Active	Inactive	8	0
ENSDARG00000003495	ENSDART00000047208	7	4	TCCCGCTTCAGCATCGTAGACTTC	6	+	898	4992	Active	Active	9	3
ENSDARG00000003495	ENSDART00000047208	7	4	ACCTGCCACTGGAGCTGCTGGGAG	6	+	929	4992	Active	Active	9	0
ENSDARG00000003495	ENSDART00000047208	7	5	CCCACCTGCATGGCCTCTGCAGAA	6	+	1105	4992	Active	Inactive	9	1
ENSDARG00000003495	ENSDART00000047208	7	8	CTCATCTACGGCAATGATGTGGAC	6	+	1456	4992	Active	Active	9	7
ENSDARG00000003495	ENSDART00000047208	7	8	AGCCTATTCTGAACCTGGAGAAGTT	7	+	1355	4992	Active	Active	9	8
ENSDARG00000003495	ENSDART00000047208	7	9	CTCTCCCACACTCAGGCAGTGGAG	6	+	1654	4992	Active	Active	8	9
ENSDARG00000003495	ENSDART00000047208	7	9	TCCCTCGTCCTGTGGTGGCCTTT	5	+	1577	4992	Active	Inactive	9	3
ENSDARG00000003495	ENSDART00000047208	7	9	CTCCCACACTCAGGCAGTGGAGTAC	7	+	1656	4992	Active	Active	8	2
ENSDARG00000003495	ENSDART00000047208	7	10	TTCTACCGCGTGTATGATGGAAAC	6	+	1801	4992	Active	Active	6	8
ENSDARG00000003495	ENSDART00000047208	7	11	CTACTCATCTCTTGGAGATTTTGTG	7	+	1935	4992	Active	Active	8	6
ENSDARG00000003495	ENSDART00000047208	7	11	CTCCTACTCATCTCTTGGAGATTTT	7	+	1932	4992	Active	Active	9	0
ENSDARG00000003495	ENSDART00000047208	7	12	GAAGGCCCCACAGAAGCAGCGGAC	6	+	2098	4992	Active	Active	1	9
ENSDARG00000003495	ENSDART00000047208	7	12	GACCCATGCTGCACTGGGAGATGCA	7	+	2013	4992	Active	Active	8	9
ENSDARG00000003495	ENSDART00000047208	7	13	CCCTACAGAGGAAGATGCTGAGAC	6	+	2370	4992	Active	Inactive	1	4
ENSDARG00000003495	ENSDART00000047208	7	17	TTAAGCACAGCCCTACTGTGAAGAG	7	+	2795	4992	Inactive	Active	9	3
ENSDARG00000003495	ENSDART00000047208	7	20	AGCCCCACCGAAGGGCTTAGCAGTC	7	+	3217	4992	Active	Inactive	8	0
ENSDARG00000003495	ENSDART00000047208	7	20	GAAATCATCACGCCAGTTTGATAC	6	+	3339	4992	Active	Inactive	4	7
ENSDARG00000003495	ENSDART00000047208	7	24	CCCTGCAACCAGCTCAGTGTTTGTG	7	+	3780	4992	Active	Active	9	1
ENSDARG00000003495	ENSDART00000047208	7	25	AGCACCTGCTCCACCCGTTGAGGAT	7	+	3858	4992	Active	Active	9	5
ENSDARG00000003495	ENSDART00000047208	7	25	ACCTGCTCCACCCGTTGAGGATGTT	7	+	3861	4992	Active	Active	9	9
ENSDARG00000003495	ENSDART00000047208	7	30	CTATCAGGCCGAGTGGCAGCAGGC	6	+	4337	4992	Active	Active	1	9
ENSDARG00000003495	ENSDART00000047208	7	30	TTAAAAAACAGACATTTGTTGTG	5	+	4364	4992	Inactive	Inactive	9	8
ENSDARG00000003495	ENSDART00000047208	7	30	AAAAACAGACATTTGTTGTGCATGC	7	+	4367	4992	Inactive	Inactive	9	6
ENSDARG00000003495	ENSDART00000047208	7	31	AGAAACGGCCAGGAGACGCAGCT	5	+	4549	4992	Inactive	Active	2	9
ENSDARG00000003495	ENSDART00000047208	7	31	GTCCCAAAACTAAAGTGTTGTGTCT	7	+	4517	4992	Inactive	Inactive	7	6
ENSDARG00000003495	ENSDART00000047208	7	31	CAAAACTAAAGTGTTGTGTCTGT	5	+	4521	4992	Inactive	Inactive	9	9
ENSDARG00000003495	ENSDART00000047208	7	31	GTCCCAAAACTAAAGTGTTGTGT	5	+	4517	4992	Inactive	Inactive	7	5
ENSDARG00000003495	ENSDART00000047208	7	31	TCCCAAAACTAAAGTGTTGTGTCT	6	+	4518	4992	Active	Inactive	2	6
ENSDARG00000003495	ENSDART00000047208	7	32	GTTAAAGACAGCATGGAGCGTGC	5	+	4615	4992	Inactive	Active	5	8
ENSDARG00000003495	ENSDART00000047208	7	36	CTCTTCTCCTACATGGCGGCGGT	5	+	4921	4992	Active	Active	9	9
ENSDARG00000003495	ENSDART00000047208	7	36	CTCTTCTCCTACATGGCGGCGGTC	6	+	4921	4992	Active	Active	9	9
ENSDARG00000003495	ENSDART00000100149	7	2	GTCTTCTTCTGCCAGCCTGAGGG	5	+	163	4548	Active	Active	9	9
ENSDARG00000003495	ENSDART00000100149	7	2	CTCTGCCACCTGATGTGGTCTTC	5	+	146	4548	Active	Inactive	9	6
ENSDARG00000003495	ENSDART00000100149	7	2	AGACACCTCAGCTGTTGCGGCGTT	6	+	95	4548	Active	Inactive	7	4
ENSDARG00000003495	ENSDART00000100149	7	2	TTCCTCTGCCACCTGATGTGGTC	5	+	143	4548	Active	Active	9	7
ENSDARG00000003495	ENSDART00000100149	7	2	ACCATCGCCCAAGAGCTGAAGGA	5	+	320	4548	Active	Active	9	9
ENSDARG00000003495	ENSDART00000100149	7	2	TTCTTCTGCCAGCCTGAGGGCTGT	6	+	166	4548	Active	Active	9	9
ENSDARG00000003495	ENSDART00000100149	7	2	ACAGACACCTCAGCTGTTGCGGCG	6	+	93	4548	Inactive	Active	5	9
ENSDARG00000003495	ENSDART00000100149	7	3	TTCGGCGCCCCCTGCAGGAGATGGG	7	+	435	4548	Active	Active	8	9
ENSDARG00000003495	ENSDART00000100149	7	3	GCCCCCTGCAGGAGATGGGACTTT	6	+	441	4548	Active	Inactive	9	7
ENSDARG00000003495	ENSDART00000100149	7	3	TCCTCAAGCGCATGGTGGACTGC	5	+	614	4548	Active	Active	8	7
ENSDARG00000003495	ENSDART00000100149	7	3	ACATTCGGCGCCCCCTGCAGGAGAT	7	+	432	4548	Active	Active	6	8
ENSDARG00000003495	ENSDART00000100149	7	3	TGCTCATACAGACACTGCAGTGGAG	7	+	363	4548	Active	Active	9	9
ENSDARG00000003495	ENSDART00000100149	7	4	GGCTGCTGCGCTCACCGGTGCCTGT	7	+	791	4548	Active	Active	9	1
ENSDARG00000003495	ENSDART00000100149	7	4	GTCAGCGGCGTGTGGATGTGGAG	5	+	821	4548	Active	Active	8	9
ENSDARG00000003495	ENSDART00000100149	7	4	GTCAGCGGCGTGTGGATGTGGAGGT	7	+	821	4548	Active	Inactive	8	0
ENSDARG00000003495	ENSDART00000100149	7	4	TCCACCTGCCACTGGAGCTGCTGGG	7	+	923	4548	Active	Active	9	9
ENSDARG00000003495	ENSDART00000100149	7	4	TCCCGCTTCAGCATCGTAGACTTC	6	+	895	4548	Active	Active	9	3
ENSDARG00000003495	ENSDART00000100149	7	4	TCCTGCCCCATGAGCTGCAGCCTGC	7	+	845	4548	Active	Active	9	8
ENSDARG00000003495	ENSDART00000100149	7	4	ACCTGCCACTGGAGCTGCTGGGAG	6	+	926	4548	Active	Active	9	0
ENSDARG00000003495	ENSDART00000100149	7	4	CGCTCCACCTGCCACTGGAGCTGCT	7	+	920	4548	Active	Active	9	9
ENSDARG00000003495	ENSDART00000100149	7	5	CCCACCTGCATGGCCTCTGCAGAA	6	+	1102	4548	Active	Inactive	9	1
ENSDARG00000003495	ENSDART00000100149	7	8	CTCATCTACGGCAATGATGTGGAC	6	+	1453	4548	Active	Active	9	7
ENSDARG00000003495	ENSDART00000100149	7	8	AGCCTATTCTGAACCTGGAGAAGTT	7	+	1352	4548	Active	Active	9	8
ENSDARG00000003495	ENSDART00000100149	7	9	CTCCCACACTCAGGCAGTGGAGTAC	7	+	1653	4548	Active	Active	8	2
ENSDARG00000003495	ENSDART00000100149	7	9	TCCCTCGTCCTGTGGTGGCCTTT	5	+	1574	4548	Active	Inactive	9	3
ENSDARG00000003495	ENSDART00000100149	7	9	CTCTCCCACACTCAGGCAGTGGAG	6	+	1651	4548	Active	Active	8	9
ENSDARG00000003495	ENSDART00000100149	7	10	TTCTACCGCGTGTATGATGGAAAC	6	+	1798	4548	Active	Active	6	8
ENSDARG00000003495	ENSDART00000100149	7	11	CTACTCATCTCTTGGAGATTTTGTG	7	+	1932	4548	Active	Active	8	6
ENSDARG00000003495	ENSDART00000100149	7	11	CTCCTACTCATCTCTTGGAGATTTT	7	+	1929	4548	Active	Active	9	0
ENSDARG00000003495	ENSDART00000100149	7	12	GACCCATGCTGCACTGGGAGATGCA	7	+	2010	4548	Active	Active	8	9
ENSDARG00000003495	ENSDART00000100149	7	12	GAAGGCCCCACAGAAGCAGCGGAC	6	+	2095	4548	Active	Active	1	9
ENSDARG00000003495	ENSDART00000100149	7	13	CCCTACAGAGGAAGATGCTGAGAC	6	+	2298	4548	Active	Inactive	1	4
ENSDARG00000003495	ENSDART00000100149	7	16	TTAAGCACAGCCCTACTGTGAAGAG	7	+	2663	4548	Inactive	Active	9	3
ENSDARG00000003495	ENSDART00000100149	7	19	AGCCCCACCGAAGGGCTTAGCAGTC	7	+	3085	4548	Active	Inactive	8	0
ENSDARG00000003495	ENSDART00000100149	7	19	GAAATCATCACGCCAGTTTGATAC	6	+	3207	4548	Active	Inactive	4	7
ENSDARG00000003495	ENSDART00000100149	7	21	CCCTGCAACCAGCTCAGTGTTTGTG	7	+	3507	4548	Active	Active	9	1
ENSDARG00000003495	ENSDART00000100149	7	22	AGCACCTGCTCCACCCGTTGAGGAT	7	+	3585	4548	Active	Active	9	5
ENSDARG00000003495	ENSDART00000100149	7	22	ACCTGCTCCACCCGTTGAGGATGTT	7	+	3588	4548	Active	Active	9	9
ENSDARG00000003495	ENSDART00000100149	7	26	TTAAAAAACAGACATTTGTTGTG	5	+	4028	4548	Inactive	Inactive	9	8
ENSDARG00000003495	ENSDART00000100149	7	26	CTATCAGGCCGAGTGGCAGCAGGC	6	+	4001	4548	Active	Active	1	9
ENSDARG00000003495	ENSDART00000100149	7	26	AAAAACAGACATTTGTTGTGCATGC	7	+	4031	4548	Inactive	Inactive	9	6
ENSDARG00000003495	ENSDART00000100149	7	27	GTCCCAAAACTAAAGTGTTGTGTCT	7	+	4181	4548	Inactive	Inactive	7	6
ENSDARG00000003495	ENSDART00000100149	7	27	TCCCAAAACTAAAGTGTTGTGTCT	6	+	4182	4548	Active	Inactive	2	6
ENSDARG00000003495	ENSDART00000100149	7	27	AGAAACGGCCAGGAGACGCAGCT	5	+	4213	4548	Inactive	Active	2	9
ENSDARG00000003495	ENSDART00000100149	7	27	CAAAACTAAAGTGTTGTGTCTGT	5	+	4185	4548	Inactive	Inactive	9	9
ENSDARG00000003495	ENSDART00000100149	7	27	GTCCCAAAACTAAAGTGTTGTGT	5	+	4181	4548	Inactive	Inactive	7	5
ENSDARG00000003495	ENSDART00000100149	7	28	GTTCTCTCCTTCCCATGTGCAGGT	6	+	4273	4548	Active	Active	9	0
ENSDARG00000003495	ENSDART00000100149	7	31	CTCTTCTCCTACATGGCGGCGGT	5	+	4477	4548	Active	Active	9	9
ENSDARG00000003495	ENSDART00000100149	7	31	CTCTTCTCCTACATGGCGGCGGTC	6	+	4477	4548	Active	Active	9	9
ENSDARG00000003495	ENSDART00000100151	7	2	TTCCTCTGCCACCTGATGTGGTC	5	+	143	4584	Active	Active	9	7
ENSDARG00000003495	ENSDART00000100151	7	2	GTCTTCTTCTGCCAGCCTGAGGG	5	+	163	4584	Active	Active	9	9
ENSDARG00000003495	ENSDART00000100151	7	2	AGACACCTCAGCTGTTGCGGCGTT	6	+	95	4584	Active	Inactive	7	4
ENSDARG00000003495	ENSDART00000100151	7	2	CTCTGCCACCTGATGTGGTCTTC	5	+	146	4584	Active	Inactive	9	6
ENSDARG00000003495	ENSDART00000100151	7	2	ACCATCGCCCAAGAGCTGAAGGA	5	+	320	4584	Active	Active	9	9
ENSDARG00000003495	ENSDART00000100151	7	2	TTCTTCTGCCAGCCTGAGGGCTGT	6	+	166	4584	Active	Active	9	9
ENSDARG00000003495	ENSDART00000100151	7	2	ACAGACACCTCAGCTGTTGCGGCG	6	+	93	4584	Inactive	Active	5	9
ENSDARG00000003495	ENSDART00000100151	7	3	TTCGGCGCCCCCTGCAGGAGATGGG	7	+	435	4584	Active	Active	8	9
ENSDARG00000003495	ENSDART00000100151	7	3	GCCCCCTGCAGGAGATGGGACTTT	6	+	441	4584	Active	Inactive	9	7
ENSDARG00000003495	ENSDART00000100151	7	3	TGCTCATACAGACACTGCAGTGGAG	7	+	363	4584	Active	Active	9	9
ENSDARG00000003495	ENSDART00000100151	7	3	TCCTCAAGCGCATGGTGGACTGC	5	+	614	4584	Active	Active	8	7
ENSDARG00000003495	ENSDART00000100151	7	3	ACATTCGGCGCCCCCTGCAGGAGAT	7	+	432	4584	Active	Active	6	8
ENSDARG00000003495	ENSDART00000100151	7	4	TCCCGCTTCAGCATCGTAGACTTC	6	+	895	4584	Active	Active	9	3
ENSDARG00000003495	ENSDART00000100151	7	4	TCCTGCCCCATGAGCTGCAGCCTGC	7	+	845	4584	Active	Active	9	8
ENSDARG00000003495	ENSDART00000100151	7	4	GTCAGCGGCGTGTGGATGTGGAGGT	7	+	821	4584	Active	Inactive	8	0
ENSDARG00000003495	ENSDART00000100151	7	4	GTCAGCGGCGTGTGGATGTGGAG	5	+	821	4584	Active	Active	8	9
ENSDARG00000003495	ENSDART00000100151	7	4	GGCTGCTGCGCTCACCGGTGCCTGT	7	+	791	4584	Active	Active	9	1
ENSDARG00000003495	ENSDART00000100151	7	4	CGCTCCACCTGCCACTGGAGCTGCT	7	+	920	4584	Active	Active	9	9
ENSDARG00000003495	ENSDART00000100151	7	4	TCCACCTGCCACTGGAGCTGCTGGG	7	+	923	4584	Active	Active	9	9
ENSDARG00000003495	ENSDART00000100151	7	4	ACCTGCCACTGGAGCTGCTGGGAG	6	+	926	4584	Active	Active	9	0
ENSDARG00000003495	ENSDART00000100151	7	5	CCCACCTGCATGGCCTCTGCAGAA	6	+	1102	4584	Active	Inactive	9	1
ENSDARG00000003495	ENSDART00000100151	7	8	AGCCTATTCTGAACCTGGAGAAGTT	7	+	1352	4584	Active	Active	9	8
ENSDARG00000003495	ENSDART00000100151	7	8	CTCATCTACGGCAATGATGTGGAC	6	+	1453	4584	Active	Active	9	7
ENSDARG00000003495	ENSDART00000100151	7	9	TCCCTCGTCCTGTGGTGGCCTTT	5	+	1574	4584	Active	Inactive	9	3
ENSDARG00000003495	ENSDART00000100151	7	9	CTCCCACACTCAGGCAGTGGAGTAC	7	+	1653	4584	Active	Active	8	2
ENSDARG00000003495	ENSDART00000100151	7	9	CTCTCCCACACTCAGGCAGTGGAG	6	+	1651	4584	Active	Active	8	9
ENSDARG00000003495	ENSDART00000100151	7	10	TTCTACCGCGTGTATGATGGAAAC	6	+	1798	4584	Active	Active	6	8
ENSDARG00000003495	ENSDART00000100151	7	11	CTCCTACTCATCTCTTGGAGATTTT	7	+	1929	4584	Active	Active	9	0
ENSDARG00000003495	ENSDART00000100151	7	11	CTACTCATCTCTTGGAGATTTTGTG	7	+	1932	4584	Active	Active	8	6
ENSDARG00000003495	ENSDART00000100151	7	12	GACCCATGCTGCACTGGGAGATGCA	7	+	2010	4584	Active	Active	8	9
ENSDARG00000003495	ENSDART00000100151	7	12	GAAGGCCCCACAGAAGCAGCGGAC	6	+	2095	4584	Active	Active	1	9
ENSDARG00000003495	ENSDART00000100151	7	13	CCCTACAGAGGAAGATGCTGAGAC	6	+	2298	4584	Active	Inactive	1	4
ENSDARG00000003495	ENSDART00000100151	7	16	TTAAGCACAGCCCTACTGTGAAGAG	7	+	2663	4584	Inactive	Active	9	3
ENSDARG00000003495	ENSDART00000100151	7	19	AGCCCCACCGAAGGGCTTAGCAGTC	7	+	3085	4584	Active	Inactive	8	0
ENSDARG00000003495	ENSDART00000100151	7	19	GAAATCATCACGCCAGTTTGATAC	6	+	3207	4584	Active	Inactive	4	7
ENSDARG00000003495	ENSDART00000100151	7	22	CCCTGCAACCAGCTCAGTGTTTGTG	7	+	3543	4584	Active	Active	9	1
ENSDARG00000003495	ENSDART00000100151	7	23	ACCTGCTCCACCCGTTGAGGATGTT	7	+	3624	4584	Active	Active	9	9
ENSDARG00000003495	ENSDART00000100151	7	23	AGCACCTGCTCCACCCGTTGAGGAT	7	+	3621	4584	Active	Active	9	5
ENSDARG00000003495	ENSDART00000100151	7	27	TTAAAAAACAGACATTTGTTGTG	5	+	4064	4584	Inactive	Inactive	9	8
ENSDARG00000003495	ENSDART00000100151	7	27	CTATCAGGCCGAGTGGCAGCAGGC	6	+	4037	4584	Active	Active	1	9
ENSDARG00000003495	ENSDART00000100151	7	27	AAAAACAGACATTTGTTGTGCATGC	7	+	4067	4584	Inactive	Inactive	9	6
ENSDARG00000003495	ENSDART00000100151	7	28	AGAAACGGCCAGGAGACGCAGCT	5	+	4249	4584	Inactive	Active	2	9
ENSDARG00000003495	ENSDART00000100151	7	28	TCCCAAAACTAAAGTGTTGTGTCT	6	+	4218	4584	Active	Inactive	2	6
ENSDARG00000003495	ENSDART00000100151	7	28	CAAAACTAAAGTGTTGTGTCTGT	5	+	4221	4584	Inactive	Inactive	9	9
ENSDARG00000003495	ENSDART00000100151	7	28	GTCCCAAAACTAAAGTGTTGTGTCT	7	+	4217	4584	Inactive	Inactive	7	6
ENSDARG00000003495	ENSDART00000100151	7	28	GTCCCAAAACTAAAGTGTTGTGT	5	+	4217	4584	Inactive	Inactive	7	5
ENSDARG00000003495	ENSDART00000100151	7	29	GTTCTCTCCTTCCCATGTGCAGGT	6	+	4309	4584	Active	Active	9	0
ENSDARG00000003495	ENSDART00000100151	7	32	CTCTTCTCCTACATGGCGGCGGT	5	+	4513	4584	Active	Active	9	9
ENSDARG00000003495	ENSDART00000100151	7	32	CTCTTCTCCTACATGGCGGCGGTC	6	+	4513	4584	Active	Active	9	9
ENSDARG00000003495	ENSDART00000100154	7	2	GTCTTCTTCTGCCAGCCTGAGGG	5	+	163	4608	Active	Active	9	9
ENSDARG00000003495	ENSDART00000100154	7	2	TTCTTCTGCCAGCCTGAGGGCTGT	6	+	166	4608	Active	Active	9	9
ENSDARG00000003495	ENSDART00000100154	7	2	CTCTGCCACCTGATGTGGTCTTC	5	+	146	4608	Active	Inactive	9	6
ENSDARG00000003495	ENSDART00000100154	7	2	TTCCTCTGCCACCTGATGTGGTC	5	+	143	4608	Active	Active	9	7
ENSDARG00000003495	ENSDART00000100154	7	2	AGACACCTCAGCTGTTGCGGCGTT	6	+	95	4608	Active	Inactive	7	4
ENSDARG00000003495	ENSDART00000100154	7	2	ACAGACACCTCAGCTGTTGCGGCG	6	+	93	4608	Inactive	Active	5	9
ENSDARG00000003495	ENSDART00000100154	7	2	ACCATCGCCCAAGAGCTGAAGGA	5	+	320	4608	Active	Active	9	9
ENSDARG00000003495	ENSDART00000100154	7	3	TGCTCATACAGACACTGCAGTGGAG	7	+	354	4608	Active	Active	9	9
ENSDARG00000003495	ENSDART00000100154	7	4	TCCTCAAGCGCATGGTGGACTGC	5	+	560	4608	Active	Active	8	7
ENSDARG00000003495	ENSDART00000100154	7	5	TCCACCTGCCACTGGAGCTGCTGGG	7	+	869	4608	Active	Active	9	9
ENSDARG00000003495	ENSDART00000100154	7	5	GTCAGCGGCGTGTGGATGTGGAG	5	+	767	4608	Active	Active	8	9
ENSDARG00000003495	ENSDART00000100154	7	5	GGCTGCTGCGCTCACCGGTGCCTGT	7	+	737	4608	Active	Active	9	1
ENSDARG00000003495	ENSDART00000100154	7	5	GTCAGCGGCGTGTGGATGTGGAGGT	7	+	767	4608	Active	Inactive	8	0
ENSDARG00000003495	ENSDART00000100154	7	5	TCCCGCTTCAGCATCGTAGACTTC	6	+	841	4608	Active	Active	9	3
ENSDARG00000003495	ENSDART00000100154	7	5	CGCTCCACCTGCCACTGGAGCTGCT	7	+	866	4608	Active	Active	9	9
ENSDARG00000003495	ENSDART00000100154	7	5	TCCTGCCCCATGAGCTGCAGCCTGC	7	+	791	4608	Active	Active	9	8
ENSDARG00000003495	ENSDART00000100154	7	5	ACCTGCCACTGGAGCTGCTGGGAG	6	+	872	4608	Active	Active	9	0
ENSDARG00000003495	ENSDART00000100154	7	6	CCCACCTGCATGGCCTCTGCAGAA	6	+	1048	4608	Active	Inactive	9	1
ENSDARG00000003495	ENSDART00000100154	7	10	AGCCTATTCTGAACCTGGAGAAGTT	7	+	1355	4608	Active	Active	9	8
ENSDARG00000003495	ENSDART00000100154	7	10	CTCATCTACGGCAATGATGTGGAC	6	+	1456	4608	Active	Active	9	7
ENSDARG00000003495	ENSDART00000100154	7	11	CTCTCCCACACTCAGGCAGTGGAG	6	+	1654	4608	Active	Active	8	9
ENSDARG00000003495	ENSDART00000100154	7	11	CTCCCACACTCAGGCAGTGGAGTAC	7	+	1656	4608	Active	Active	8	2
ENSDARG00000003495	ENSDART00000100154	7	11	TCCCTCGTCCTGTGGTGGCCTTT	5	+	1577	4608	Active	Inactive	9	3
ENSDARG00000003495	ENSDART00000100154	7	12	TTCTACCGCGTGTATGATGGAAAC	6	+	1801	4608	Active	Active	6	8
ENSDARG00000003495	ENSDART00000100154	7	13	CTCCTACTCATCTCTTGGAGATTTT	7	+	1932	4608	Active	Active	9	0
ENSDARG00000003495	ENSDART00000100154	7	13	CTACTCATCTCTTGGAGATTTTGTG	7	+	1935	4608	Active	Active	8	6
ENSDARG00000003495	ENSDART00000100154	7	14	GAAGGCCCCACAGAAGCAGCGGAC	6	+	2098	4608	Active	Active	1	9
ENSDARG00000003495	ENSDART00000100154	7	14	GACCCATGCTGCACTGGGAGATGCA	7	+	2013	4608	Active	Active	8	9
ENSDARG00000003495	ENSDART00000100154	7	15	CCCTACAGAGGAAGATGCTGAGAC	6	+	2370	4608	Active	Inactive	1	4
ENSDARG00000003495	ENSDART00000100154	7	18	TTAAGCACAGCCCTACTGTGAAGAG	7	+	2735	4608	Inactive	Active	9	3
ENSDARG00000003495	ENSDART00000100154	7	23	CCCTGCAACCAGCTCAGTGTTTGTG	7	+	3459	4608	Active	Active	9	1
ENSDARG00000003495	ENSDART00000100154	7	24	ACCTGCTCCACCCGTTGAGGATGTT	7	+	3540	4608	Active	Active	9	9
ENSDARG00000003495	ENSDART00000100154	7	24	AGCACCTGCTCCACCCGTTGAGGAT	7	+	3537	4608	Active	Active	9	5
ENSDARG00000003495	ENSDART00000100154	7	28	AAAAACAGACATTTGTTGTGCATGC	7	+	3983	4608	Inactive	Inactive	9	6
ENSDARG00000003495	ENSDART00000100154	7	28	TTAAAAAACAGACATTTGTTGTG	5	+	3980	4608	Inactive	Inactive	9	8
ENSDARG00000003495	ENSDART00000100154	7	28	CTATCAGGCCGAGTGGCAGCAGGC	6	+	3953	4608	Active	Active	1	9
ENSDARG00000003495	ENSDART00000100154	7	29	CAAAACTAAAGTGTTGTGTCTGT	5	+	4137	4608	Inactive	Inactive	9	9
ENSDARG00000003495	ENSDART00000100154	7	29	GTCCCAAAACTAAAGTGTTGTGT	5	+	4133	4608	Inactive	Inactive	7	5
ENSDARG00000003495	ENSDART00000100154	7	29	TCCCAAAACTAAAGTGTTGTGTCT	6	+	4134	4608	Active	Inactive	2	6
ENSDARG00000003495	ENSDART00000100154	7	29	GTCCCAAAACTAAAGTGTTGTGTCT	7	+	4133	4608	Inactive	Inactive	7	6
ENSDARG00000003495	ENSDART00000100154	7	29	AGAAACGGCCAGGAGACGCAGCT	5	+	4165	4608	Inactive	Active	2	9
ENSDARG00000003495	ENSDART00000100154	7	30	GTTAAAGACAGCATGGAGCGTGC	5	+	4231	4608	Inactive	Active	5	8
ENSDARG00000003495	ENSDART00000100154	7	34	CTCTTCTCCTACATGGCGGCGGTC	6	+	4537	4608	Active	Active	9	9
ENSDARG00000003495	ENSDART00000100154	7	34	CTCTTCTCCTACATGGCGGCGGT	5	+	4537	4608	Active	Active	9	9
ENSDARG00000003495	ENSDART00000100158	7	2	AGACACCTCAGCTGTTGCGGCGTT	6	+	95	4632	Active	Inactive	7	4
ENSDARG00000003495	ENSDART00000100158	7	2	TTCCTCTGCCACCTGATGTGGTC	5	+	143	4632	Active	Active	9	7
ENSDARG00000003495	ENSDART00000100158	7	2	GTCTTCTTCTGCCAGCCTGAGGG	5	+	163	4632	Active	Active	9	9
ENSDARG00000003495	ENSDART00000100158	7	2	ACCATCGCCCAAGAGCTGAAGGA	5	+	320	4632	Active	Active	9	9
ENSDARG00000003495	ENSDART00000100158	7	2	CTCTGCCACCTGATGTGGTCTTC	5	+	146	4632	Active	Inactive	9	6
ENSDARG00000003495	ENSDART00000100158	7	2	ACAGACACCTCAGCTGTTGCGGCG	6	+	93	4632	Inactive	Active	5	9
ENSDARG00000003495	ENSDART00000100158	7	2	TTCTTCTGCCAGCCTGAGGGCTGT	6	+	166	4632	Active	Active	9	9
ENSDARG00000003495	ENSDART00000100158	7	3	TCCTCAAGCGCATGGTGGACTGC	5	+	614	4632	Active	Active	8	7
ENSDARG00000003495	ENSDART00000100158	7	3	GCCCCCTGCAGGAGATGGGACTTT	6	+	441	4632	Active	Inactive	9	7
ENSDARG00000003495	ENSDART00000100158	7	3	TGCTCATACAGACACTGCAGTGGAG	7	+	363	4632	Active	Active	9	9
ENSDARG00000003495	ENSDART00000100158	7	3	ACATTCGGCGCCCCCTGCAGGAGAT	7	+	432	4632	Active	Active	6	8
ENSDARG00000003495	ENSDART00000100158	7	3	TTCGGCGCCCCCTGCAGGAGATGGG	7	+	435	4632	Active	Active	8	9
ENSDARG00000003495	ENSDART00000100158	7	4	TCCTGCCCCATGAGCTGCAGCCTGC	7	+	845	4632	Active	Active	9	8
ENSDARG00000003495	ENSDART00000100158	7	4	GGCTGCTGCGCTCACCGGTGCCTGT	7	+	791	4632	Active	Active	9	1
ENSDARG00000003495	ENSDART00000100158	7	4	GTCAGCGGCGTGTGGATGTGGAG	5	+	821	4632	Active	Active	8	9
ENSDARG00000003495	ENSDART00000100158	7	4	GTCAGCGGCGTGTGGATGTGGAGGT	7	+	821	4632	Active	Inactive	8	0
ENSDARG00000003495	ENSDART00000100158	7	4	ACCTGCCACTGGAGCTGCTGGGAG	6	+	926	4632	Active	Active	9	0
ENSDARG00000003495	ENSDART00000100158	7	4	TCCACCTGCCACTGGAGCTGCTGGG	7	+	923	4632	Active	Active	9	9
ENSDARG00000003495	ENSDART00000100158	7	4	TCCCGCTTCAGCATCGTAGACTTC	6	+	895	4632	Active	Active	9	3
ENSDARG00000003495	ENSDART00000100158	7	4	CGCTCCACCTGCCACTGGAGCTGCT	7	+	920	4632	Active	Active	9	9
ENSDARG00000003495	ENSDART00000100158	7	5	CCCACCTGCATGGCCTCTGCAGAA	6	+	1102	4632	Active	Inactive	9	1
ENSDARG00000003495	ENSDART00000100158	7	8	CTCATCTACGGCAATGATGTGGAC	6	+	1453	4632	Active	Active	9	7
ENSDARG00000003495	ENSDART00000100158	7	8	AGCCTATTCTGAACCTGGAGAAGTT	7	+	1352	4632	Active	Active	9	8
ENSDARG00000003495	ENSDART00000100158	7	9	TCCCTCGTCCTGTGGTGGCCTTT	5	+	1574	4632	Active	Inactive	9	3
ENSDARG00000003495	ENSDART00000100158	7	9	CTCCCACACTCAGGCAGTGGAGTAC	7	+	1653	4632	Active	Active	8	2
ENSDARG00000003495	ENSDART00000100158	7	9	CTCTCCCACACTCAGGCAGTGGAG	6	+	1651	4632	Active	Active	8	9
ENSDARG00000003495	ENSDART00000100158	7	10	TTCTACCGCGTGTATGATGGAAAC	6	+	1798	4632	Active	Active	6	8
ENSDARG00000003495	ENSDART00000100158	7	11	CTACTCATCTCTTGGAGATTTTGTG	7	+	1932	4632	Active	Active	8	6
ENSDARG00000003495	ENSDART00000100158	7	11	CTCCTACTCATCTCTTGGAGATTTT	7	+	1929	4632	Active	Active	9	0
ENSDARG00000003495	ENSDART00000100158	7	12	GACCCATGCTGCACTGGGAGATGCA	7	+	2010	4632	Active	Active	8	9
ENSDARG00000003495	ENSDART00000100158	7	12	GAAGGCCCCACAGAAGCAGCGGAC	6	+	2095	4632	Active	Active	1	9
ENSDARG00000003495	ENSDART00000100158	7	13	CCCTACAGAGGAAGATGCTGAGAC	6	+	2298	4632	Active	Inactive	1	4
ENSDARG00000003495	ENSDART00000100158	7	16	TTAAGCACAGCCCTACTGTGAAGAG	7	+	2663	4632	Inactive	Active	9	3
ENSDARG00000003495	ENSDART00000100158	7	19	GAAATCATCACGCCAGTTTGATAC	6	+	3207	4632	Active	Inactive	4	7
ENSDARG00000003495	ENSDART00000100158	7	19	AGCCCCACCGAAGGGCTTAGCAGTC	7	+	3085	4632	Active	Inactive	8	0
ENSDARG00000003495	ENSDART00000100158	7	22	CCCTGCAACCAGCTCAGTGTTTGTG	7	+	3591	4632	Active	Active	9	1
ENSDARG00000003495	ENSDART00000100158	7	23	ACCTGCTCCACCCGTTGAGGATGTT	7	+	3672	4632	Active	Active	9	9
ENSDARG00000003495	ENSDART00000100158	7	23	AGCACCTGCTCCACCCGTTGAGGAT	7	+	3669	4632	Active	Active	9	5
ENSDARG00000003495	ENSDART00000100158	7	27	CTATCAGGCCGAGTGGCAGCAGGC	6	+	4085	4632	Active	Active	1	9
ENSDARG00000003495	ENSDART00000100158	7	27	AAAAACAGACATTTGTTGTGCATGC	7	+	4115	4632	Inactive	Inactive	9	6
ENSDARG00000003495	ENSDART00000100158	7	27	TTAAAAAACAGACATTTGTTGTG	5	+	4112	4632	Inactive	Inactive	9	8
ENSDARG00000003495	ENSDART00000100158	7	28	AGAAACGGCCAGGAGACGCAGCT	5	+	4297	4632	Inactive	Active	2	9
ENSDARG00000003495	ENSDART00000100158	7	28	GTCCCAAAACTAAAGTGTTGTGT	5	+	4265	4632	Inactive	Inactive	7	5
ENSDARG00000003495	ENSDART00000100158	7	28	CAAAACTAAAGTGTTGTGTCTGT	5	+	4269	4632	Inactive	Inactive	9	9
ENSDARG00000003495	ENSDART00000100158	7	28	GTCCCAAAACTAAAGTGTTGTGTCT	7	+	4265	4632	Inactive	Inactive	7	6
ENSDARG00000003495	ENSDART00000100158	7	28	TCCCAAAACTAAAGTGTTGTGTCT	6	+	4266	4632	Active	Inactive	2	6
ENSDARG00000003495	ENSDART00000100158	7	29	GTTCTCTCCTTCCCATGTGCAGGT	6	+	4357	4632	Active	Active	9	0
ENSDARG00000003495	ENSDART00000100158	7	32	CTCTTCTCCTACATGGCGGCGGTC	6	+	4561	4632	Active	Active	9	9
ENSDARG00000003495	ENSDART00000100158	7	32	CTCTTCTCCTACATGGCGGCGGT	5	+	4561	4632	Active	Active	9	9
ENSDARG00000003495	ENSDART00000100161	7	2	GTCTTCTTCTGCCAGCCTGAGGG	5	+	163	4860	Active	Active	9	9
ENSDARG00000003495	ENSDART00000100161	7	2	CTCTGCCACCTGATGTGGTCTTC	5	+	146	4860	Active	Inactive	9	6
ENSDARG00000003495	ENSDART00000100161	7	2	TTCCTCTGCCACCTGATGTGGTC	5	+	143	4860	Active	Active	9	7
ENSDARG00000003495	ENSDART00000100161	7	2	AGACACCTCAGCTGTTGCGGCGTT	6	+	95	4860	Active	Inactive	7	4
ENSDARG00000003495	ENSDART00000100161	7	2	ACAGACACCTCAGCTGTTGCGGCG	6	+	93	4860	Inactive	Active	5	9
ENSDARG00000003495	ENSDART00000100161	7	2	ACCATCGCCCAAGAGCTGAAGGA	5	+	320	4860	Active	Active	9	9
ENSDARG00000003495	ENSDART00000100161	7	2	TTCTTCTGCCAGCCTGAGGGCTGT	6	+	166	4860	Active	Active	9	9
ENSDARG00000003495	ENSDART00000100161	7	3	GCCCCCTGCAGGAGATGGGACTTT	6	+	441	4860	Active	Inactive	9	7
ENSDARG00000003495	ENSDART00000100161	7	3	TTCGGCGCCCCCTGCAGGAGATGGG	7	+	435	4860	Active	Active	8	9
ENSDARG00000003495	ENSDART00000100161	7	3	ACATTCGGCGCCCCCTGCAGGAGAT	7	+	432	4860	Active	Active	6	8
ENSDARG00000003495	ENSDART00000100161	7	3	TGCTCATACAGACACTGCAGTGGAG	7	+	363	4860	Active	Active	9	9
ENSDARG00000003495	ENSDART00000100161	7	3	TCCTCAAGCGCATGGTGGACTGC	5	+	614	4860	Active	Active	8	7
ENSDARG00000003495	ENSDART00000100161	7	4	GTCAGCGGCGTGTGGATGTGGAGGT	7	+	821	4860	Active	Inactive	8	0
ENSDARG00000003495	ENSDART00000100161	7	4	ACCTGCCACTGGAGCTGCTGGGAG	6	+	926	4860	Active	Active	9	0
ENSDARG00000003495	ENSDART00000100161	7	4	GGCTGCTGCGCTCACCGGTGCCTGT	7	+	791	4860	Active	Active	9	1
ENSDARG00000003495	ENSDART00000100161	7	4	TCCCGCTTCAGCATCGTAGACTTC	6	+	895	4860	Active	Active	9	3
ENSDARG00000003495	ENSDART00000100161	7	4	TCCACCTGCCACTGGAGCTGCTGGG	7	+	923	4860	Active	Active	9	9
ENSDARG00000003495	ENSDART00000100161	7	4	CGCTCCACCTGCCACTGGAGCTGCT	7	+	920	4860	Active	Active	9	9
ENSDARG00000003495	ENSDART00000100161	7	4	GTCAGCGGCGTGTGGATGTGGAG	5	+	821	4860	Active	Active	8	9
ENSDARG00000003495	ENSDART00000100161	7	4	TCCTGCCCCATGAGCTGCAGCCTGC	7	+	845	4860	Active	Active	9	8
ENSDARG00000003495	ENSDART00000100161	7	5	CCCACCTGCATGGCCTCTGCAGAA	6	+	1102	4860	Active	Inactive	9	1
ENSDARG00000003495	ENSDART00000100161	7	8	CTCATCTACGGCAATGATGTGGAC	6	+	1453	4860	Active	Active	9	7
ENSDARG00000003495	ENSDART00000100161	7	8	AGCCTATTCTGAACCTGGAGAAGTT	7	+	1352	4860	Active	Active	9	8
ENSDARG00000003495	ENSDART00000100161	7	9	CTCTCCCACACTCAGGCAGTGGAG	6	+	1651	4860	Active	Active	8	9
ENSDARG00000003495	ENSDART00000100161	7	9	TCCCTCGTCCTGTGGTGGCCTTT	5	+	1574	4860	Active	Inactive	9	3
ENSDARG00000003495	ENSDART00000100161	7	9	CTCCCACACTCAGGCAGTGGAGTAC	7	+	1653	4860	Active	Active	8	2
ENSDARG00000003495	ENSDART00000100161	7	10	TTCTACCGCGTGTATGATGGAAAC	6	+	1798	4860	Active	Active	6	8
ENSDARG00000003495	ENSDART00000100161	7	11	CTCCTACTCATCTCTTGGAGATTTT	7	+	1929	4860	Active	Active	9	0
ENSDARG00000003495	ENSDART00000100161	7	11	CTACTCATCTCTTGGAGATTTTGTG	7	+	1932	4860	Active	Active	8	6
ENSDARG00000003495	ENSDART00000100161	7	12	GACCCATGCTGCACTGGGAGATGCA	7	+	2010	4860	Active	Active	8	9
ENSDARG00000003495	ENSDART00000100161	7	12	GAAGGCCCCACAGAAGCAGCGGAC	6	+	2095	4860	Active	Active	1	9
ENSDARG00000003495	ENSDART00000100161	7	13	CCCTACAGAGGAAGATGCTGAGAC	6	+	2367	4860	Active	Inactive	1	4
ENSDARG00000003495	ENSDART00000100161	7	16	TTAAGCACAGCCCTACTGTGAAGAG	7	+	2732	4860	Inactive	Active	9	3
ENSDARG00000003495	ENSDART00000100161	7	19	GAAATCATCACGCCAGTTTGATAC	6	+	3276	4860	Active	Inactive	4	7
ENSDARG00000003495	ENSDART00000100161	7	19	AGCCCCACCGAAGGGCTTAGCAGTC	7	+	3154	4860	Active	Inactive	8	0
ENSDARG00000003495	ENSDART00000100161	7	22	CCCTGCAACCAGCTCAGTGTTTGTG	7	+	3648	4860	Active	Active	9	1
ENSDARG00000003495	ENSDART00000100161	7	23	ACCTGCTCCACCCGTTGAGGATGTT	7	+	3729	4860	Active	Active	9	9
ENSDARG00000003495	ENSDART00000100161	7	23	AGCACCTGCTCCACCCGTTGAGGAT	7	+	3726	4860	Active	Active	9	5
ENSDARG00000003495	ENSDART00000100161	7	28	CTATCAGGCCGAGTGGCAGCAGGC	6	+	4205	4860	Active	Active	1	9
ENSDARG00000003495	ENSDART00000100161	7	28	AAAAACAGACATTTGTTGTGCATGC	7	+	4235	4860	Inactive	Inactive	9	6
ENSDARG00000003495	ENSDART00000100161	7	28	TTAAAAAACAGACATTTGTTGTG	5	+	4232	4860	Inactive	Inactive	9	8
ENSDARG00000003495	ENSDART00000100161	7	29	CAAAACTAAAGTGTTGTGTCTGT	5	+	4389	4860	Inactive	Inactive	9	9
ENSDARG00000003495	ENSDART00000100161	7	29	GTCCCAAAACTAAAGTGTTGTGT	5	+	4385	4860	Inactive	Inactive	7	5
ENSDARG00000003495	ENSDART00000100161	7	29	GTCCCAAAACTAAAGTGTTGTGTCT	7	+	4385	4860	Inactive	Inactive	7	6
ENSDARG00000003495	ENSDART00000100161	7	29	AGAAACGGCCAGGAGACGCAGCT	5	+	4417	4860	Inactive	Active	2	9
ENSDARG00000003495	ENSDART00000100161	7	29	TCCCAAAACTAAAGTGTTGTGTCT	6	+	4386	4860	Active	Inactive	2	6
ENSDARG00000003495	ENSDART00000100161	7	30	GTTAAAGACAGCATGGAGCGTGC	5	+	4483	4860	Inactive	Active	5	8
ENSDARG00000003495	ENSDART00000100161	7	34	CTCTTCTCCTACATGGCGGCGGTC	6	+	4789	4860	Active	Active	9	9
ENSDARG00000003495	ENSDART00000100161	7	34	CTCTTCTCCTACATGGCGGCGGT	5	+	4789	4860	Active	Active	9	9
ENSDARG00000003495	ENSDART00000100164	7	2	CTCTGCCACCTGATGTGGTCTTC	5	+	149	4482	Active	Inactive	9	6
ENSDARG00000003495	ENSDART00000100164	7	2	AGACACCTCAGCTGTTGCGGCGTT	6	+	98	4482	Active	Inactive	7	4
ENSDARG00000003495	ENSDART00000100164	7	2	TTCTTCTGCCAGCCTGAGGGCTGT	6	+	169	4482	Active	Active	9	9
ENSDARG00000003495	ENSDART00000100164	7	2	TTCCTCTGCCACCTGATGTGGTC	5	+	146	4482	Active	Active	9	7
ENSDARG00000003495	ENSDART00000100164	7	2	ACCATCGCCCAAGAGCTGAAGGA	5	+	323	4482	Active	Active	9	9
ENSDARG00000003495	ENSDART00000100164	7	2	GTCTTCTTCTGCCAGCCTGAGGG	5	+	166	4482	Active	Active	9	9
ENSDARG00000003495	ENSDART00000100164	7	2	ACAGACACCTCAGCTGTTGCGGCG	6	+	96	4482	Inactive	Active	5	9
ENSDARG00000003495	ENSDART00000100164	7	3	TTCGGCGCCCCCTGCAGGAGATGGG	7	+	438	4482	Active	Active	8	9
ENSDARG00000003495	ENSDART00000100164	7	3	GCCCCCTGCAGGAGATGGGACTTT	6	+	444	4482	Active	Inactive	9	7
ENSDARG00000003495	ENSDART00000100164	7	3	TCCTCAAGCGCATGGTGGACTGC	5	+	617	4482	Active	Active	8	7
ENSDARG00000003495	ENSDART00000100164	7	3	TGCTCATACAGACACTGCAGTGGAG	7	+	366	4482	Active	Active	9	9
ENSDARG00000003495	ENSDART00000100164	7	3	ACATTCGGCGCCCCCTGCAGGAGAT	7	+	435	4482	Active	Active	6	8
ENSDARG00000003495	ENSDART00000100164	7	4	ACCTGCCACTGGAGCTGCTGGGAG	6	+	929	4482	Active	Active	9	0
ENSDARG00000003495	ENSDART00000100164	7	4	GTCAGCGGCGTGTGGATGTGGAGGT	7	+	824	4482	Active	Inactive	8	0
ENSDARG00000003495	ENSDART00000100164	7	4	GTCAGCGGCGTGTGGATGTGGAG	5	+	824	4482	Active	Active	8	9
ENSDARG00000003495	ENSDART00000100164	7	4	GGCTGCTGCGCTCACCGGTGCCTGT	7	+	794	4482	Active	Active	9	1
ENSDARG00000003495	ENSDART00000100164	7	4	TCCACCTGCCACTGGAGCTGCTGGG	7	+	926	4482	Active	Active	9	9
ENSDARG00000003495	ENSDART00000100164	7	4	TCCCGCTTCAGCATCGTAGACTTC	6	+	898	4482	Active	Active	9	3
ENSDARG00000003495	ENSDART00000100164	7	4	TCCTGCCCCATGAGCTGCAGCCTGC	7	+	848	4482	Active	Active	9	8
ENSDARG00000003495	ENSDART00000100164	7	4	CGCTCCACCTGCCACTGGAGCTGCT	7	+	923	4482	Active	Active	9	9
ENSDARG00000003495	ENSDART00000100164	7	5	CCCACCTGCATGGCCTCTGCAGAA	6	+	1105	4482	Active	Inactive	9	1
ENSDARG00000003495	ENSDART00000100164	7	8	AGCCTATTCTGAACCTGGAGAAGTT	7	+	1355	4482	Active	Active	9	8
ENSDARG00000003495	ENSDART00000100164	7	8	CTCATCTACGGCAATGATGTGGAC	6	+	1456	4482	Active	Active	9	7
ENSDARG00000003495	ENSDART00000100164	7	9	CTCTCCCACACTCAGGCAGTGGAG	6	+	1654	4482	Active	Active	8	9
ENSDARG00000003495	ENSDART00000100164	7	9	TCCCTCGTCCTGTGGTGGCCTTT	5	+	1577	4482	Active	Inactive	9	3
ENSDARG00000003495	ENSDART00000100164	7	9	CTCCCACACTCAGGCAGTGGAGTAC	7	+	1656	4482	Active	Active	8	2
ENSDARG00000003495	ENSDART00000100164	7	10	TTCTACCGCGTGTATGATGGAAAC	6	+	1801	4482	Active	Active	6	8
ENSDARG00000003495	ENSDART00000100164	7	11	CTACTCATCTCTTGGAGATTTTGTG	7	+	1935	4482	Active	Active	8	6
ENSDARG00000003495	ENSDART00000100164	7	11	CTCCTACTCATCTCTTGGAGATTTT	7	+	1932	4482	Active	Active	9	0
ENSDARG00000003495	ENSDART00000100164	7	12	GAAGGCCCCACAGAAGCAGCGGAC	6	+	2098	4482	Active	Active	1	9
ENSDARG00000003495	ENSDART00000100164	7	12	GACCCATGCTGCACTGGGAGATGCA	7	+	2013	4482	Active	Active	8	9
ENSDARG00000003495	ENSDART00000100164	7	16	TTAAGCACAGCCCTACTGTGAAGAG	7	+	2612	4482	Inactive	Active	9	3
ENSDARG00000003495	ENSDART00000100164	7	19	GAAATCATCACGCCAGTTTGATAC	6	+	3156	4482	Active	Inactive	4	7
ENSDARG00000003495	ENSDART00000100164	7	19	AGCCCCACCGAAGGGCTTAGCAGTC	7	+	3034	4482	Active	Inactive	8	0
ENSDARG00000003495	ENSDART00000100164	7	22	CCCTGCAACCAGCTCAGTGTTTGTG	7	+	3540	4482	Active	Active	9	1
ENSDARG00000003495	ENSDART00000100164	7	23	ACCTGCTCCACCCGTTGAGGATGTT	7	+	3621	4482	Active	Active	9	9
ENSDARG00000003495	ENSDART00000100164	7	23	AGCACCTGCTCCACCCGTTGAGGAT	7	+	3618	4482	Active	Active	9	5
ENSDARG00000003495	ENSDART00000100164	7	27	TTAAAAAACAGACATTTGTTGTG	5	+	4061	4482	Inactive	Inactive	9	8
ENSDARG00000003495	ENSDART00000100164	7	27	CTATCAGGCCGAGTGGCAGCAGGC	6	+	4034	4482	Active	Active	1	9
ENSDARG00000003495	ENSDART00000100164	7	27	AAAAACAGACATTTGTTGTGCATGC	7	+	4064	4482	Inactive	Inactive	9	6
ENSDARG00000003495	ENSDART00000100164	7	28	TCCCAAAACTAAAGTGTTGTGTCT	6	+	4215	4482	Active	Inactive	2	6
ENSDARG00000003495	ENSDART00000100164	7	28	GTCCCAAAACTAAAGTGTTGTGTCT	7	+	4214	4482	Inactive	Inactive	7	6
ENSDARG00000003495	ENSDART00000100164	7	28	GTCCCAAAACTAAAGTGTTGTGT	5	+	4214	4482	Inactive	Inactive	7	5
ENSDARG00000003495	ENSDART00000100164	7	28	CAAAACTAAAGTGTTGTGTCTGT	5	+	4218	4482	Inactive	Inactive	9	9
ENSDARG00000003495	ENSDART00000100164	7	28	AGAAACGGCCAGGAGACGCAGCT	5	+	4246	4482	Inactive	Active	2	9
ENSDARG00000003495	ENSDART00000100164	7	29	GTTAAAGACAGCATGGAGCGTGC	5	+	4312	4482	Inactive	Active	5	8
ENSDARG00000003495	ENSDART00000100165	7	2	CTCTGCCACCTGATGTGGTCTTC	5	+	149	4872	Active	Inactive	9	6
ENSDARG00000003495	ENSDART00000100165	7	2	AGACACCTCAGCTGTTGCGGCGTT	6	+	98	4872	Active	Inactive	7	4
ENSDARG00000003495	ENSDART00000100165	7	2	ACCATCGCCCAAGAGCTGAAGGA	5	+	323	4872	Active	Active	9	9
ENSDARG00000003495	ENSDART00000100165	7	2	GTCTTCTTCTGCCAGCCTGAGGG	5	+	166	4872	Active	Active	9	9
ENSDARG00000003495	ENSDART00000100165	7	2	ACAGACACCTCAGCTGTTGCGGCG	6	+	96	4872	Inactive	Active	5	9
ENSDARG00000003495	ENSDART00000100165	7	2	TTCCTCTGCCACCTGATGTGGTC	5	+	146	4872	Active	Active	9	7
ENSDARG00000003495	ENSDART00000100165	7	2	TTCTTCTGCCAGCCTGAGGGCTGT	6	+	169	4872	Active	Active	9	9
ENSDARG00000003495	ENSDART00000100165	7	3	GCCCCCTGCAGGAGATGGGACTTT	6	+	444	4872	Active	Inactive	9	7
ENSDARG00000003495	ENSDART00000100165	7	3	TCCTCAAGCGCATGGTGGACTGC	5	+	617	4872	Active	Active	8	7
ENSDARG00000003495	ENSDART00000100165	7	3	TGCTCATACAGACACTGCAGTGGAG	7	+	366	4872	Active	Active	9	9
ENSDARG00000003495	ENSDART00000100165	7	3	TTCGGCGCCCCCTGCAGGAGATGGG	7	+	438	4872	Active	Active	8	9
ENSDARG00000003495	ENSDART00000100165	7	3	ACATTCGGCGCCCCCTGCAGGAGAT	7	+	435	4872	Active	Active	6	8
ENSDARG00000003495	ENSDART00000100165	7	4	GTCAGCGGCGTGTGGATGTGGAGGT	7	+	824	4872	Active	Inactive	8	0
ENSDARG00000003495	ENSDART00000100165	7	4	GGCTGCTGCGCTCACCGGTGCCTGT	7	+	794	4872	Active	Active	9	1
ENSDARG00000003495	ENSDART00000100165	7	4	TCCTGCCCCATGAGCTGCAGCCTGC	7	+	848	4872	Active	Active	9	8
ENSDARG00000003495	ENSDART00000100165	7	4	TCCCGCTTCAGCATCGTAGACTTC	6	+	898	4872	Active	Active	9	3
ENSDARG00000003495	ENSDART00000100165	7	4	TCCACCTGCCACTGGAGCTGCTGGG	7	+	926	4872	Active	Active	9	9
ENSDARG00000003495	ENSDART00000100165	7	4	GTCAGCGGCGTGTGGATGTGGAG	5	+	824	4872	Active	Active	8	9
ENSDARG00000003495	ENSDART00000100165	7	4	ACCTGCCACTGGAGCTGCTGGGAG	6	+	929	4872	Active	Active	9	0
ENSDARG00000003495	ENSDART00000100165	7	4	CGCTCCACCTGCCACTGGAGCTGCT	7	+	923	4872	Active	Active	9	9
ENSDARG00000003495	ENSDART00000100165	7	5	CCCACCTGCATGGCCTCTGCAGAA	6	+	1105	4872	Active	Inactive	9	1
ENSDARG00000003495	ENSDART00000100165	7	8	CTCATCTACGGCAATGATGTGGAC	6	+	1456	4872	Active	Active	9	7
ENSDARG00000003495	ENSDART00000100165	7	8	AGCCTATTCTGAACCTGGAGAAGTT	7	+	1355	4872	Active	Active	9	8
ENSDARG00000003495	ENSDART00000100165	7	9	CTCCCACACTCAGGCAGTGGAGTAC	7	+	1656	4872	Active	Active	8	2
ENSDARG00000003495	ENSDART00000100165	7	9	TCCCTCGTCCTGTGGTGGCCTTT	5	+	1577	4872	Active	Inactive	9	3
ENSDARG00000003495	ENSDART00000100165	7	9	CTCTCCCACACTCAGGCAGTGGAG	6	+	1654	4872	Active	Active	8	9
ENSDARG00000003495	ENSDART00000100165	7	10	TTCTACCGCGTGTATGATGGAAAC	6	+	1801	4872	Active	Active	6	8
ENSDARG00000003495	ENSDART00000100165	7	11	CTCCTACTCATCTCTTGGAGATTTT	7	+	1932	4872	Active	Active	9	0
ENSDARG00000003495	ENSDART00000100165	7	11	CTACTCATCTCTTGGAGATTTTGTG	7	+	1935	4872	Active	Active	8	6
ENSDARG00000003495	ENSDART00000100165	7	12	GACCCATGCTGCACTGGGAGATGCA	7	+	2013	4872	Active	Active	8	9
ENSDARG00000003495	ENSDART00000100165	7	12	GAAGGCCCCACAGAAGCAGCGGAC	6	+	2098	4872	Active	Active	1	9
ENSDARG00000003495	ENSDART00000100165	7	13	CCCTACAGAGGAAGATGCTGAGAC	6	+	2370	4872	Active	Inactive	1	4
ENSDARG00000003495	ENSDART00000100165	7	17	TTAAGCACAGCCCTACTGTGAAGAG	7	+	2795	4872	Inactive	Active	9	3
ENSDARG00000003495	ENSDART00000100165	7	20	GAAATCATCACGCCAGTTTGATAC	6	+	3339	4872	Active	Inactive	4	7
ENSDARG00000003495	ENSDART00000100165	7	20	AGCCCCACCGAAGGGCTTAGCAGTC	7	+	3217	4872	Active	Inactive	8	0
ENSDARG00000003495	ENSDART00000100165	7	23	CCCTGCAACCAGCTCAGTGTTTGTG	7	+	3723	4872	Active	Active	9	1
ENSDARG00000003495	ENSDART00000100165	7	24	ACCTGCTCCACCCGTTGAGGATGTT	7	+	3804	4872	Active	Active	9	9
ENSDARG00000003495	ENSDART00000100165	7	24	AGCACCTGCTCCACCCGTTGAGGAT	7	+	3801	4872	Active	Active	9	5
ENSDARG00000003495	ENSDART00000100165	7	28	CTATCAGGCCGAGTGGCAGCAGGC	6	+	4217	4872	Active	Active	1	9
ENSDARG00000003495	ENSDART00000100165	7	28	AAAAACAGACATTTGTTGTGCATGC	7	+	4247	4872	Inactive	Inactive	9	6
ENSDARG00000003495	ENSDART00000100165	7	28	TTAAAAAACAGACATTTGTTGTG	5	+	4244	4872	Inactive	Inactive	9	8
ENSDARG00000003495	ENSDART00000100165	7	29	TCCCAAAACTAAAGTGTTGTGTCT	6	+	4398	4872	Active	Inactive	2	6
ENSDARG00000003495	ENSDART00000100165	7	29	GTCCCAAAACTAAAGTGTTGTGTCT	7	+	4397	4872	Inactive	Inactive	7	6
ENSDARG00000003495	ENSDART00000100165	7	29	GTCCCAAAACTAAAGTGTTGTGT	5	+	4397	4872	Inactive	Inactive	7	5
ENSDARG00000003495	ENSDART00000100165	7	29	AGAAACGGCCAGGAGACGCAGCT	5	+	4429	4872	Inactive	Active	2	9
ENSDARG00000003495	ENSDART00000100165	7	29	CAAAACTAAAGTGTTGTGTCTGT	5	+	4401	4872	Inactive	Inactive	9	9
ENSDARG00000003495	ENSDART00000100165	7	30	GTTAAAGACAGCATGGAGCGTGC	5	+	4495	4872	Inactive	Active	5	8
ENSDARG00000003495	ENSDART00000100165	7	34	CTCTTCTCCTACATGGCGGCGGT	5	+	4801	4872	Active	Active	9	9
ENSDARG00000003495	ENSDART00000100165	7	34	CTCTTCTCCTACATGGCGGCGGTC	6	+	4801	4872	Active	Active	9	9
ENSDARG00000003520	ENSDART00000040946	7	2	GGCTTCTTCCTCAGGTTTTGCAGGA	7	-	138	1236	Active	Active	9	0
ENSDARG00000003520	ENSDART00000040946	7	4	TTACCCCTCACACTGGGTGGCAGAC	7	-	371	1236	Active	Active	7	8
ENSDARG00000003520	ENSDART00000040946	7	5	TTCCACAGCAGCTGTTGGGGCTAC	6	-	490	1236	Active	Inactive	2	7
ENSDARG00000003520	ENSDART00000040946	7	5	GTTTCCACAGCAGCTGTTGGGGCT	6	-	492	1236	Inactive	Active	6	8
ENSDARG00000003520	ENSDART00000040946	7	5	GTTTCCACAGCAGCTGTTGGGGC	5	-	493	1236	Inactive	Active	6	0
ENSDARG00000003553	ENSDART00000006795	7	2	ACAGTCATCTTCAGCGTGCGCATGC	7	-	272	591	Active	Inactive	8	4
ENSDARG00000003553	ENSDART00000006795	7	2	ACCTGCGCAGCTGCACTTTGTTGGA	7	-	223	591	Active	Inactive	3	6
ENSDARG00000003553	ENSDART00000006795	7	2	CTCAAAGGCTACAATGTTTTGCT	5	-	509	591	Active	Inactive	4	7
ENSDARG00000003682	ENSDART00000086005	7	1	GACGTCAACTTCCCCGGCGCTGCG	6	+	13	4209	Active	Active	6	9
ENSDARG00000003682	ENSDART00000086005	7	1	GTCAACTTCCCCGGCGCTGCGTTT	6	+	16	4209	Active	Inactive	9	4
ENSDARG00000003682	ENSDART00000086005	7	1	AACTTCCCCGGCGCTGCGTTTGTG	6	+	19	4209	Active	Active	7	5
ENSDARG00000003682	ENSDART00000086005	7	1	AACTTCCCCGGCGCTGCGTTTGT	5	+	19	4209	Active	Inactive	7	9
ENSDARG00000003682	ENSDART00000086005	7	1	CTCAGCTGCCGCAAAGAGTGAGTT	6	+	67	4209	Active	Active	9	8
ENSDARG00000003682	ENSDART00000086005	7	3	TGCTCATGCAGGTCGTGGAGCTGCT	7	+	443	4209	Active	Active	9	9
ENSDARG00000003682	ENSDART00000086005	7	3	AGCTGCTAACCTACAGTGTAGGAG	6	+	371	4209	Active	Active	5	9
ENSDARG00000003682	ENSDART00000086005	7	4	CTCGACAGCTCACAGTCGCTTGC	5	+	1206	4209	Active	Active	6	2
ENSDARG00000003682	ENSDART00000086005	7	4	CTCGGCAGCCTCGGGGAGCAGGA	5	+	1615	4209	Active	Active	9	9
ENSDARG00000003682	ENSDART00000086005	7	4	GACGCCGCAAAGTCCGAGTTTGCT	6	+	930	4209	Inactive	Active	1	9
ENSDARG00000003682	ENSDART00000086005	7	4	TTCTGCAGAGCGGAGCCGCTTCT	5	+	747	4209	Inactive	Active	1	5
ENSDARG00000003682	ENSDART00000086005	7	4	GGCAGCCTCGGGGAGCAGGATAG	5	+	1618	4209	Active	Active	9	7
ENSDARG00000003682	ENSDART00000086005	7	4	GGCGTCACCGGCGACGCTGTGGCA	6	+	1159	4209	Active	Active	9	8
ENSDARG00000003682	ENSDART00000086005	7	4	GTCACCGGCGACGCTGTGGCAGAC	6	+	1162	4209	Active	Active	8	8
ENSDARG00000003682	ENSDART00000086005	7	4	TACTTCCACGCACTGATGGAGGT	5	+	775	4209	Active	Active	8	9
ENSDARG00000003682	ENSDART00000086005	7	4	TGCCTAACAGTCCTGATGGTTCT	5	+	619	4209	Active	Active	4	6
ENSDARG00000003682	ENSDART00000086005	7	4	TTCCACGCACTGATGGAGGTTTG	5	+	778	4209	Inactive	Active	6	4
ENSDARG00000003682	ENSDART00000086005	7	4	TTCCACGCACTGATGGAGGTTTGC	6	+	778	4209	Inactive	Active	6	6
ENSDARG00000003682	ENSDART00000086005	7	4	TTCCGCAACAGGCGGCAGTGGAG	5	+	714	4209	Active	Active	5	9
ENSDARG00000003682	ENSDART00000086005	7	4	ACCGGCGACGCTGTGGCAGACGCT	6	+	1165	4209	Active	Active	8	9
ENSDARG00000003682	ENSDART00000086005	7	4	CGCCGCAAAGTCCGAGTTTGCTTTC	7	+	932	4209	Active	Inactive	6	9
ENSDARG00000003682	ENSDART00000086005	7	4	CACTTCCGCAACAGGCGGCAGTG	5	+	711	4209	Active	Active	9	9
ENSDARG00000003682	ENSDART00000086005	7	4	AGACCCAAAGCTGGGGGTTGGTTAG	7	+	674	4209	Inactive	Inactive	8	3
ENSDARG00000003682	ENSDART00000086005	7	4	AGACGCCGCAAAGTCCGAGTTTGCT	7	+	929	4209	Active	Active	7	9
ENSDARG00000003682	ENSDART00000086005	7	4	ACCCAAAGCTGGGGGTTGGTTAG	5	+	676	4209	Active	Inactive	3	3
ENSDARG00000003682	ENSDART00000086005	7	4	AGACCCAAAGCTGGGGGTTGGTT	5	+	674	4209	Inactive	Inactive	8	1
ENSDARG00000003682	ENSDART00000086005	7	6	GAAACCTGCTACACGTGTTTTTC	5	+	2105	4209	Active	Inactive	1	8
ENSDARG00000003682	ENSDART00000086005	7	10	GCCTGCATCCACATGAGGTTTAC	5	+	2678	4209	Active	Active	9	1
ENSDARG00000003682	ENSDART00000086005	7	11	TCCCTCAACAGCACGCTGGAGAG	5	+	2794	4209	Active	Active	9	8
ENSDARG00000003682	ENSDART00000086005	7	11	ATCGCCACACTTCTGTGCGAGGCC	6	+	2869	4209	Inactive	Active	5	8
ENSDARG00000003682	ENSDART00000086005	7	11	AGCTTCTTCCTGCCTTTAGTGGAG	6	+	2815	4209	Active	Inactive	9	0
ENSDARG00000003682	ENSDART00000086005	7	11	TGCGTCTGCGCTTTGCTCTGCTGCA	7	+	2768	4209	Active	Active	9	4
ENSDARG00000003682	ENSDART00000086005	7	12	GAACGCTACCGTGCAGCGGACGGC	6	+	2943	4209	Active	Active	1	9
ENSDARG00000003682	ENSDART00000086005	7	12	AAATCACTCTCGACCCGCTGGAGAT	7	+	2984	4209	Active	Active	1	5
ENSDARG00000003682	ENSDART00000086005	7	13	GCCATCGTCTCAGCTGTGTGTGC	5	+	3078	4209	Active	Inactive	9	9
ENSDARG00000003682	ENSDART00000086005	7	13	ATCCGCTTCACCGGAGAGGAGGTC	6	+	3139	4209	Active	Active	9	9
ENSDARG00000003682	ENSDART00000086005	7	13	AACATCCGCTTCACCGGAGAGGAG	6	+	3136	4209	Active	Active	8	9
ENSDARG00000003682	ENSDART00000086005	7	14	CGCCGCTAACCGCAATAAGGTGAA	6	+	3258	4209	Active	Active	9	7
ENSDARG00000003682	ENSDART00000086005	7	15	AGCTACATCAAGAAGTTTGAGAG	5	+	3475	4209	Active	Active	8	5
ENSDARG00000003682	ENSDART00000086005	7	15	GGCATCGCCATCCGGGCCGATGTG	6	+	3352	4209	Active	Active	9	9
ENSDARG00000003682	ENSDART00000086005	7	17	TCCATCATCCCACTGCAGCTGCT	5	+	3766	4209	Active	Active	9	9
ENSDARG00000003682	ENSDART00000086005	7	17	ATCATCCCACTGCAGCTGCTGAC	5	+	3769	4209	Inactive	Active	0	7
ENSDARG00000003682	ENSDART00000086005	7	17	AGCTGCGTCTGCGGGAGCTGCAGAA	7	+	3704	4209	Active	Active	9	7
ENSDARG00000003682	ENSDART00000086005	7	17	AGCTGCGCACCTGCGGTCTGCCGGA	7	+	3815	4209	Active	Active	4	5
ENSDARG00000003682	ENSDART00000086005	7	17	TGCGTCTGCGGGAGCTGCAGAATGT	7	+	3707	4209	Active	Active	9	8
ENSDARG00000003682	ENSDART00000086005	7	18	TTCGCCTGCAACCAGGAGAGGAT	5	+	3970	4209	Active	Active	9	9
ENSDARG00000003682	ENSDART00000086005	7	19	GTATTCCTCCCTGGATGTGATGCT	6	+	4146	4209	Active	Active	8	2
ENSDARG00000003769	ENSDART00000004365	7	1	GCCATCGTCTGTGGTTGCCGATTTC	7	-	196	1524	Active	Active	9	0
ENSDARG00000003769	ENSDART00000004365	7	2	CTCTTCAAACTCACGTTGTGGCA	5	-	980	1524	Active	Active	0	6
ENSDARG00000003769	ENSDART00000004365	7	2	TCCTTCTCCTCCTTGGTGATTTT	5	-	922	1524	Active	Inactive	9	6
ENSDARG00000003846	ENSDART00000053600	7	4	ACACTCTGCGTCAAGGTGGTTTT	5	-	368	624	Active	Inactive	8	7
ENSDARG00000003846	ENSDART00000053600	7	4	ACACTCTGCGTCAAGGTGGTTTTC	6	-	367	624	Active	Inactive	8	8
ENSDARG00000003846	ENSDART00000053600	7	6	TGCACCATCGGCCAGGATTGGGTT	6	-	507	624	Active	Active	9	7
ENSDARG00000003846	ENSDART00000053600	7	6	TGCACCATCGGCCAGGATTGGGT	5	-	508	624	Active	Active	9	7
ENSDARG00000003846	ENSDART00000053600	7	6	ACCATCGGCCAGGATTGGGTTTTCT	7	-	503	624	Active	Inactive	9	4
ENSDARG00000003846	ENSDART00000053600	7	6	ACCATCGGCCAGGATTGGGTTTTC	6	-	504	624	Active	Inactive	9	9
ENSDARG00000003846	ENSDART00000053600	7	7	TCCTCAAGACGGTCTGTGGTTGAA	6	-	578	624	Active	Active	0	1
ENSDARG00000003872	ENSDART00000011324	7	1	CTCTGCTTCTCTTGGCTGGTTGGAA	7	-	555	1743	Active	Inactive	9	6
ENSDARG00000003872	ENSDART00000011324	7	1	GGCGGCCTCGGTCATGTGGGGAC	5	-	26	1743	Active	Inactive	9	3
ENSDARG00000003872	ENSDART00000011324	7	1	CTCACCTTCTGCTTGTATAGTTT	5	-	667	1743	Active	Inactive	9	3
ENSDARG00000003872	ENSDART00000011324	7	1	TCCTCCAGCTCCCGCAGACGCAGCT	7	-	224	1743	Active	Active	9	9
ENSDARG00000003872	ENSDART00000011324	7	1	GCCTCCTCCAGCTCCCGCAGACGCA	7	-	227	1743	Active	Active	9	9
ENSDARG00000003872	ENSDART00000011324	7	1	AGCAACAGAGGAGGGCTGGAGCT	5	-	151	1743	Inactive	Active	4	8
ENSDARG00000003872	ENSDART00000011324	7	2	ACCGTCCCACGAGTCTGGAGCCTCT	7	-	723	1743	Active	Active	7	7
ENSDARG00000003872	ENSDART00000011324	7	3	TTCAGCTCCTCATATTTGAGTTT	5	-	961	1743	Active	Inactive	8	9
ENSDARG00000003872	ENSDART00000011324	7	4	TCCTTCAACAGGTTCAGCTGTGGGA	7	-	1004	1743	Active	Active	8	7
ENSDARG00000003872	ENSDART00000011324	7	5	GACGACCCCACTCTGCTGCATTC	5	-	1149	1743	Active	Inactive	5	2
ENSDARG00000003872	ENSDART00000011324	7	5	AGCTCACTCTGGATGGTCTTGAGGT	7	-	1298	1743	Active	Inactive	9	1
ENSDARG00000003872	ENSDART00000011324	7	5	CCCGACGACCCCACTCTGCTGCA	5	-	1152	1743	Active	Active	8	4
ENSDARG00000003872	ENSDART00000011324	7	6	TGCTTCTTCACCTTGGAGTGAAC	5	-	1360	1743	Active	Active	9	5
ENSDARG00000003872	ENSDART00000011324	7	6	AGCTCCTCCACCCTGAGCCGCAGCT	7	-	1454	1743	Active	Active	9	9
ENSDARG00000003872	ENSDART00000011324	7	6	TCCTCCACCCTGAGCCGCAGCTTCT	7	-	1451	1743	Active	Active	8	7
ENSDARG00000003872	ENSDART00000011324	7	6	CTCCTCCACCCTGAGCCGCAGCT	5	-	1454	1743	Active	Active	9	9
ENSDARG00000003872	ENSDART00000011324	7	8	GGCCAAAACGTGATGAAGCTGAT	5	-	1659	1743	Active	Active	3	9
ENSDARG00000004015	ENSDART00000012070	7	2	TGCGTCTTCAGTGACTGTAGGAGAG	7	-	186	597	Active	Active	9	9
ENSDARG00000004015	ENSDART00000012070	7	4	AACCCCGTCCGAGTGACGTTTTG	5	-	383	597	Active	Active	9	2
ENSDARG00000004015	ENSDART00000012070	7	5	CACACCAAAGTCTACGTCTTGTAG	6	-	508	597	Inactive	Inactive	4	6
ENSDARG00000004015	ENSDART00000081540	7	2	TGCGTCTTCAGTGACTGTAGGAGAG	7	-	186	411	Active	Active	9	9
ENSDARG00000004015	ENSDART00000081540	7	3	AACCCCGTCCGAGTGACGTTTTG	5	-	278	411	Active	Active	9	2
ENSDARG00000004015	ENSDART00000081540	7	3	TTCTACAAATAAGCGAGCCGCCGTC	7	-	401	411	Inactive	Active	8	8
ENSDARG00000004042	ENSDART00000017467	7	1	AGCTTCCCCTCCGCCCTCTGATGGG	7	+	80	1053	Active	Active	9	7
ENSDARG00000004042	ENSDART00000017467	7	1	GAAGACCACAAACATTTTAGTGGCC	7	+	216	1053	Inactive	Active	6	2
ENSDARG00000004042	ENSDART00000017467	7	4	CCCGACCGCAGTGTGGAGGAGGC	5	+	944	1053	Active	Active	9	9
ENSDARG00000004042	ENSDART00000017467	7	4	CCCGACCGCAGTGTGGAGGAGGCC	6	+	944	1053	Active	Active	9	9
ENSDARG00000004051	ENSDART00000012822	7	2	ACATTCCCATGTTTTTTCTGAGTCT	7	-	182	1512	Inactive	Inactive	3	4
ENSDARG00000004051	ENSDART00000012822	7	2	TTAAAAAGCCTAAAGGATTGGAG	5	-	156	1512	Inactive	Active	8	7
ENSDARG00000004051	ENSDART00000012822	7	3	TGCCTCAAACATGATGCGGTTGGT	6	-	526	1512	Active	Active	4	7
ENSDARG00000004051	ENSDART00000012822	7	3	TGCAGCGACGGACCTTGAAGTGTCT	7	-	404	1512	Active	Active	9	8
ENSDARG00000004051	ENSDART00000012822	7	3	GCCTGCCTCAAACATGATGCGGTT	6	-	529	1512	Active	Active	9	8
ENSDARG00000004051	ENSDART00000012822	7	3	GCCTCAAACATGATGCGGTTGGT	5	-	526	1512	Active	Active	6	7
ENSDARG00000004051	ENSDART00000012822	7	3	CACCAAAAAGTCTTGTGTTGCTTTT	7	-	630	1512	Inactive	Inactive	8	8
ENSDARG00000004051	ENSDART00000012822	7	3	AACACCAAAAAGTCTTGTGTTGCT	6	-	633	1512	Inactive	Inactive	8	6
ENSDARG00000004051	ENSDART00000012822	7	3	CAAAAAGTCTTGTGTTGCTTTTGGC	7	-	627	1512	Inactive	Active	1	4
ENSDARG00000004051	ENSDART00000012822	7	3	AACTCCTGCAGCCAGTAGAGGGA	5	-	668	1512	Active	Active	8	9
ENSDARG00000004051	ENSDART00000012822	7	3	ACAGGCTCCAGAAGGCTGCTGGC	5	-	891	1512	Active	Active	7	9
ENSDARG00000004051	ENSDART00000012822	7	4	CCCAACAGAACCCTGTTGACTTC	5	-	958	1512	Active	Inactive	0	3
ENSDARG00000004051	ENSDART00000012822	7	4	GTTGACTTCTGTGCGTGCAGCAGTG	7	-	942	1512	Active	Active	9	9
ENSDARG00000004051	ENSDART00000012822	7	4	GACCCAACAGAACCCTGTTGACTTC	7	-	958	1512	Inactive	Inactive	6	3
ENSDARG00000004051	ENSDART00000012822	7	5	TACACCTACTGTGGGGTTGGGGT	5	-	1217	1512	Active	Active	7	7
ENSDARG00000004051	ENSDART00000012822	7	5	TACACCTACTGTGGGGTTGGGGTA	6	-	1216	1512	Active	Active	7	3
ENSDARG00000004051	ENSDART00000012822	7	6	TTCTCATCCAGAAAGCGGTTGTA	5	-	1240	1512	Active	Active	7	4
ENSDARG00000004051	ENSDART00000012822	7	6	TTAGTCGTCGGCCAGATTTGAAGAA	7	-	1282	1512	Active	Inactive	8	3
ENSDARG00000004051	ENSDART00000012822	7	6	ATCAAAAAATTCCTTAGTCGTCGGC	7	-	1295	1512	Inactive	Active	9	7
ENSDARG00000004051	ENSDART00000012822	7	6	GGCATCAAAAAATTCCTTAGTCGTC	7	-	1298	1512	Active	Inactive	3	5
ENSDARG00000004196	ENSDART00000006653	7	1	GTAGACAAAGAGCCCCGTGGTGGAC	7	-	162	951	Inactive	Active	9	4
ENSDARG00000004196	ENSDART00000006653	7	3	TACTCACCATGTAAAGTCTGTTTAG	7	-	377	951	Inactive	Inactive	4	9
ENSDARG00000004196	ENSDART00000006653	7	5	TGCCCACTCCCTTCAGCAGCTGGA	6	-	773	951	Active	Active	9	9
ENSDARG00000004196	ENSDART00000006653	7	5	GGCTCACGCTGGACTGGTCGCTGTC	7	-	700	951	Active	Active	9	5
ENSDARG00000004196	ENSDART00000006653	7	5	GCCCACTCCCTTCAGCAGCTGGA	5	-	773	951	Active	Active	9	9
ENSDARG00000004196	ENSDART00000006653	7	5	CCCTTCAGCAGCTGGATGGGGTT	5	-	766	951	Active	Active	9	8
ENSDARG00000004196	ENSDART00000101445	7	2	TACTCACCATGTAAAGTCTGTTTAG	7	-	71	645	Inactive	Inactive	4	9
ENSDARG00000004196	ENSDART00000101445	7	5	TGCCCACTCCCTTCAGCAGCTGGA	6	-	467	645	Active	Active	9	9
ENSDARG00000004196	ENSDART00000101445	7	5	GGCTCACGCTGGACTGGTCGCTGTC	7	-	394	645	Active	Active	9	5
ENSDARG00000004196	ENSDART00000101445	7	5	GCCCACTCCCTTCAGCAGCTGGA	5	-	467	645	Active	Active	9	9
ENSDARG00000004196	ENSDART00000101445	7	5	CCCTTCAGCAGCTGGATGGGGTT	5	-	460	645	Active	Active	9	8
ENSDARG00000004196	ENSDART00000101447	7	1	GTAGACAAAGAGCCCCGTGGTGGAC	7	-	162	951	Inactive	Active	9	4
ENSDARG00000004196	ENSDART00000101447	7	3	TACTCACCATGTAAAGTCTGTTTAG	7	-	377	951	Inactive	Inactive	4	9
ENSDARG00000004196	ENSDART00000101447	7	6	GCCCACTCCCTTCAGCAGCTGGA	5	-	773	951	Active	Active	9	9
ENSDARG00000004196	ENSDART00000101447	7	6	GGCTCACGCTGGACTGGTCGCTGTC	7	-	700	951	Active	Active	9	5
ENSDARG00000004196	ENSDART00000101447	7	6	CCCTTCAGCAGCTGGATGGGGTT	5	-	766	951	Active	Active	9	8
ENSDARG00000004196	ENSDART00000101447	7	6	TGCCCACTCCCTTCAGCAGCTGGA	6	-	773	951	Active	Active	9	9
ENSDARG00000004447	ENSDART00000007252	7	2	TGCTACGGCTGGCTGGGACGGCTTC	7	+	676	987	Active	Active	8	6
ENSDARG00000004447	ENSDART00000007252	7	2	GTTAAAATCAACCCTGCTTGGCT	5	+	624	987	Active	Inactive	1	4
ENSDARG00000004447	ENSDART00000007252	7	2	GTATGCTACGGCTGGCTGGGACGGC	7	+	673	987	Active	Active	1	8
ENSDARG00000004447	ENSDART00000007252	7	2	CTCTCCGCAATGGTGGAGCTGGG	5	+	826	987	Active	Active	2	9
ENSDARG00000004447	ENSDART00000007252	7	2	ATCATCATCACCCTTGTGCTGGC	5	+	763	987	Active	Active	9	2
ENSDARG00000004447	ENSDART00000007252	7	2	ACACTCTCCGCAATGGTGGAGCT	5	+	823	987	Active	Active	7	8
ENSDARG00000004447	ENSDART00000074490	7	3	TGCTACGGCTGGCTGGGACGGCTTC	7	+	631	942	Active	Active	8	6
ENSDARG00000004447	ENSDART00000074490	7	3	GTTAAAATCAACCCTGCTTGGCT	5	+	579	942	Active	Inactive	1	4
ENSDARG00000004447	ENSDART00000074490	7	3	GTATGCTACGGCTGGCTGGGACGGC	7	+	628	942	Active	Active	1	8
ENSDARG00000004447	ENSDART00000074490	7	3	CTCTCCGCAATGGTGGAGCTGGG	5	+	781	942	Active	Active	2	9
ENSDARG00000004447	ENSDART00000074490	7	3	ATCATCATCACCCTTGTGCTGGC	5	+	718	942	Active	Active	9	2
ENSDARG00000004447	ENSDART00000074490	7	3	ACACTCTCCGCAATGGTGGAGCT	5	+	778	942	Active	Active	7	8
ENSDARG00000004514	ENSDART00000010255	7	1	GAATCCTGCTGGTGGTGCATTTTGC	7	-	114	939	Active	Active	2	0
ENSDARG00000004514	ENSDART00000010255	7	3	AACAACTCCACTTTCTGATGAATAA	7	-	314	939	Active	Active	1	6
ENSDARG00000004514	ENSDART00000010255	7	3	TCCAACAACTCCACTTTCTGATGAA	7	-	317	939	Active	Inactive	3	0
ENSDARG00000004514	ENSDART00000010255	7	3	CAACAACTCCACTTTCTGATGAA	5	-	317	939	Active	Inactive	3	0
ENSDARG00000004514	ENSDART00000010255	7	3	CAACTCCACTTTCTGATGAATAA	5	-	314	939	Active	Active	5	6
ENSDARG00000004514	ENSDART00000010255	7	4	GGCACCAGCAGGACACGCAGCGGTA	7	-	523	939	Active	Active	9	9
ENSDARG00000004514	ENSDART00000010255	7	4	GGCACCACAGCAGTTGCGTGTGC	5	-	434	939	Active	Inactive	2	8
ENSDARG00000004514	ENSDART00000010255	7	4	CACCACAGCAGTTGCGTGTGCAGCA	7	-	430	939	Active	Active	5	4
ENSDARG00000004514	ENSDART00000010255	7	4	ACATACCTCTTGCAGGCAGCAGGG	6	-	547	939	Active	Active	5	9
ENSDARG00000004514	ENSDART00000010255	7	5	TACGTCTCCACAGCAGTTGCAGGC	6	-	694	939	Active	Active	9	8
ENSDARG00000004514	ENSDART00000010255	7	5	TTCATCACAGTCTCCTTGTTGGGTC	7	-	650	939	Inactive	Inactive	2	6
ENSDARG00000004527	ENSDART00000026846	7	2	AGCTGCTGCTTCAGGCAGTGGAG	5	+	48	384	Active	Active	9	9
ENSDARG00000004527	ENSDART00000026846	7	4	TACCACATCATCATGGTTGAAGGC	6	+	364	384	Active	Active	6	9
ENSDARG00000004658	ENSDART00000012637	7	2	AGATACTAAAGTCGGGAGCATAG	5	+	138	1182	Inactive	Active	8	6
ENSDARG00000004658	ENSDART00000012637	7	2	CACATCTTCCCTGCGCTGGTGGGTC	7	+	97	1182	Active	Inactive	9	2
ENSDARG00000004658	ENSDART00000012637	7	2	CACATCTTCCCTGCGCTGGTGGG	5	+	97	1182	Active	Active	9	9
ENSDARG00000004658	ENSDART00000012637	7	3	TGCCGCTCCATGCTGGAGGTGAC	5	+	199	1182	Active	Active	9	8
ENSDARG00000004658	ENSDART00000012637	7	3	CCCGACTGCAAGGTGCTGCTGAC	5	+	316	1182	Active	Active	9	7
ENSDARG00000004658	ENSDART00000012637	7	3	CACACCTTCGGTCCGCAGCGGCT	5	+	280	1182	Active	Active	9	9
ENSDARG00000004658	ENSDART00000012637	7	3	ACCGGCAGAAGATCGCAGAGGTC	5	+	365	1182	Active	Active	3	9
ENSDARG00000004658	ENSDART00000012637	7	5	GCCTTCAACCACACGGCGGACTTC	6	+	616	1182	Active	Active	9	5
ENSDARG00000004658	ENSDART00000012637	7	6	GTTACCAGATGGGCGGATGATAA	5	+	744	1182	Inactive	Inactive	5	1
ENSDARG00000004658	ENSDART00000012637	7	6	AGCCGCACCTCGTTAATGTGGAGGG	7	+	809	1182	Active	Active	8	5
ENSDARG00000004658	ENSDART00000012637	7	8	CTCTCCAGAGCCGAGTATGAGGA	5	+	1126	1182	Active	Active	2	9
ENSDARG00000004713	ENSDART00000028017	7	5	TTCACCTTATGAATAGACGTAGTA	6	-	558	606	Active	Active	7	7
ENSDARG00000004714	ENSDART00000009938	7	2	GCCGACCACTCTTGGAAGCAGCC	5	+	117	2106	Active	Active	8	9
ENSDARG00000004714	ENSDART00000009938	7	4	AGCTCCAGCATAATGGGTGAGTA	5	+	313	2106	Active	Active	8	6
ENSDARG00000004714	ENSDART00000009938	7	8	ACCATCTCCCAGCTCAGAGGACTTC	7	+	585	2106	Active	Active	9	8
ENSDARG00000004714	ENSDART00000009938	7	8	CTCCAAAACCCCCCGGCAGTATGT	6	+	635	2106	Active	Active	0	1
ENSDARG00000004714	ENSDART00000009938	7	8	TCCAAAACCCCCCGGCAGTATGT	5	+	636	2106	Active	Active	2	1
ENSDARG00000004714	ENSDART00000009938	7	9	CACTCACACGACCGCCTGGTGAGAA	7	+	799	2106	Active	Inactive	7	2
ENSDARG00000004714	ENSDART00000009938	7	10	CTATCCGCCACACTCGGTGTCGCC	6	+	819	2106	Active	Active	2	7
ENSDARG00000004714	ENSDART00000009938	7	10	CACCACAGAGGGGGTTATGGGTA	5	+	942	2106	Inactive	Inactive	4	3
ENSDARG00000004714	ENSDART00000009938	7	10	AACACCACAGAGGGGGTTATGGGTA	7	+	940	2106	Inactive	Inactive	7	3
ENSDARG00000004714	ENSDART00000009938	7	12	AAACCCCTCCACTCCAGTGGGGTCT	7	+	1071	2106	Active	Active	5	4
ENSDARG00000004714	ENSDART00000009938	7	12	AACCCCTCCACTCCAGTGGGGTCT	6	+	1072	2106	Active	Active	7	4
ENSDARG00000004714	ENSDART00000009938	7	15	AGCTCAACCACCAGGCAGACGCC	5	+	1529	2106	Active	Active	7	9
ENSDARG00000004714	ENSDART00000009938	7	15	CTCAACCACCAGGCAGACGCCTTC	6	+	1531	2106	Active	Active	5	6
ENSDARG00000004714	ENSDART00000009938	7	17	TTCTCCATCAGGCCGTCGCCGTC	5	+	1925	2106	Active	Active	9	7
ENSDARG00000004714	ENSDART00000009938	7	17	GCCTTCAAAGAGCTGGGCCGCATGT	7	+	1855	2106	Active	Active	3	4
ENSDARG00000004714	ENSDART00000009938	7	18	CAAAGCAGCCTGCCTTAAGAGGAG	6	+	1992	2106	Active	Active	0	9
ENSDARG00000004714	ENSDART00000009938	7	18	GCAGCCTGCCTTAAGAGGAGGGA	5	+	1996	2106	Active	Active	8	9
ENSDARG00000004714	ENSDART00000073766	7	2	GCCGACCACTCTTGGAAGCAGCC	5	+	117	1011	Active	Active	8	9
ENSDARG00000004714	ENSDART00000073766	7	4	AGCTCCAGCATAATGGGTGAGTA	5	+	313	1011	Active	Active	8	6
ENSDARG00000004714	ENSDART00000073766	7	8	ACCATCTCCCAGCTCAGAGGACTTC	7	+	585	1011	Active	Active	9	8
ENSDARG00000004714	ENSDART00000073766	7	8	TCCAAAACCCCCCGGCAGTATGT	5	+	636	1011	Active	Active	2	1
ENSDARG00000004714	ENSDART00000073766	7	8	CTCCAAAACCCCCCGGCAGTATGT	6	+	635	1011	Active	Active	0	1
ENSDARG00000004714	ENSDART00000073766	7	9	CACTCACACGACCGCCTGGTGAGAA	7	+	799	1011	Active	Inactive	7	2
ENSDARG00000004714	ENSDART00000073766	7	10	CTATCCGCCACACTCGGTGTCGCC	6	+	819	1011	Active	Active	2	7
ENSDARG00000004714	ENSDART00000098728	7	1	AACACCACAGAGGGGGTTATGGGTA	7	+	136	1167	Inactive	Inactive	7	3
ENSDARG00000004714	ENSDART00000098728	7	1	CACCACAGAGGGGGTTATGGGTA	5	+	138	1167	Inactive	Inactive	4	3
ENSDARG00000004714	ENSDART00000098728	7	1	CTATCCGCCACACTCGGTGTCGCC	6	+	15	1167	Active	Active	2	7
ENSDARG00000004714	ENSDART00000098728	7	3	AAACCCCTCCACTCCAGTGGGGTCT	7	+	267	1167	Active	Active	5	4
ENSDARG00000004714	ENSDART00000098728	7	3	AACCCCTCCACTCCAGTGGGGTCT	6	+	268	1167	Active	Active	7	4
ENSDARG00000004714	ENSDART00000098728	7	10	TTCTCCATCAGGCCGTCGCCGTC	5	+	1028	1167	Active	Active	9	7
ENSDARG00000004714	ENSDART00000098728	7	10	GCCTTCAAAGAGCTGGGCCGCATGT	7	+	958	1167	Active	Active	3	4
ENSDARG00000004714	ENSDART00000098728	7	11	GCAGCCTGCCTTAAGAGGAGGGA	5	+	1099	1167	Active	Active	8	9
ENSDARG00000004714	ENSDART00000098728	7	11	CAAAGCAGCCTGCCTTAAGAGGAG	6	+	1095	1167	Active	Active	0	9
ENSDARG00000004714	ENSDART00000098732	7	1	GCCTACCCCGTGCCTGGAATGGGCA	7	+	19	531	Active	Active	8	9
ENSDARG00000004714	ENSDART00000098732	7	2	ACCATCTCCCAGCTCAGAGGACTTC	7	+	78	531	Active	Active	9	8
ENSDARG00000004714	ENSDART00000098732	7	2	TCCAAAACCCCCCGGCAGTATGT	5	+	129	531	Active	Active	2	1
ENSDARG00000004714	ENSDART00000098732	7	2	CTCCAAAACCCCCCGGCAGTATGT	6	+	128	531	Active	Active	0	1
ENSDARG00000004714	ENSDART00000098732	7	3	CACTCACACGACCGCCTGGTGAGAA	7	+	292	531	Active	Inactive	7	2
ENSDARG00000004714	ENSDART00000098732	7	4	CTATCCGCCACACTCGGTGTCGCC	6	+	312	531	Active	Active	2	7
ENSDARG00000004714	ENSDART00000098732	7	4	AACACCACAGAGGGGGTTATGGGTA	7	+	433	531	Inactive	Inactive	7	3
ENSDARG00000004714	ENSDART00000098732	7	4	CACCACAGAGGGGGTTATGGGTA	5	+	435	531	Inactive	Inactive	4	3
ENSDARG00000004714	ENSDART00000098733	7	1	GCCTACCCCGTGCCTGGAATGGGCA	7	+	19	1599	Active	Active	8	9
ENSDARG00000004714	ENSDART00000098733	7	2	CTCCAAAACCCCCCGGCAGTATGT	6	+	128	1599	Active	Active	0	1
ENSDARG00000004714	ENSDART00000098733	7	2	TCCAAAACCCCCCGGCAGTATGT	5	+	129	1599	Active	Active	2	1
ENSDARG00000004714	ENSDART00000098733	7	2	ACCATCTCCCAGCTCAGAGGACTTC	7	+	78	1599	Active	Active	9	8
ENSDARG00000004714	ENSDART00000098733	7	3	CACTCACACGACCGCCTGGTGAGAA	7	+	292	1599	Active	Inactive	7	2
ENSDARG00000004714	ENSDART00000098733	7	4	CTATCCGCCACACTCGGTGTCGCC	6	+	312	1599	Active	Active	2	7
ENSDARG00000004714	ENSDART00000098733	7	4	CACCACAGAGGGGGTTATGGGTA	5	+	435	1599	Inactive	Inactive	4	3
ENSDARG00000004714	ENSDART00000098733	7	4	AACACCACAGAGGGGGTTATGGGTA	7	+	433	1599	Inactive	Inactive	7	3
ENSDARG00000004714	ENSDART00000098733	7	6	AACCCCTCCACTCCAGTGGGGTCT	6	+	565	1599	Active	Active	7	4
ENSDARG00000004714	ENSDART00000098733	7	6	AAACCCCTCCACTCCAGTGGGGTCT	7	+	564	1599	Active	Active	5	4
ENSDARG00000004714	ENSDART00000098733	7	9	AGCTCAACCACCAGGCAGACGCC	5	+	1022	1599	Active	Active	7	9
ENSDARG00000004714	ENSDART00000098733	7	9	CTCAACCACCAGGCAGACGCCTTC	6	+	1024	1599	Active	Active	5	6
ENSDARG00000004714	ENSDART00000098733	7	11	TTCTCCATCAGGCCGTCGCCGTC	5	+	1418	1599	Active	Active	9	7
ENSDARG00000004714	ENSDART00000098733	7	11	GCCTTCAAAGAGCTGGGCCGCATGT	7	+	1348	1599	Active	Active	3	4
ENSDARG00000004714	ENSDART00000098733	7	12	GCAGCCTGCCTTAAGAGGAGGGA	5	+	1489	1599	Active	Active	8	9
ENSDARG00000004714	ENSDART00000098733	7	12	CAAAGCAGCCTGCCTTAAGAGGAG	6	+	1485	1599	Active	Active	0	9
ENSDARG00000004714	ENSDART00000098735	7	2	GCCGACCACTCTTGGAAGCAGCC	5	+	117	162	Active	Active	8	9
ENSDARG00000004874	ENSDART00000008421	7	1	AGCTCCACCTGAGGGCGGTGAGGGA	7	+	41	1014	Active	Active	8	9
ENSDARG00000004874	ENSDART00000008421	7	2	ATCCGCTTCGAAAAGGTGGAGGG	5	+	181	1014	Active	Active	9	9
ENSDARG00000004874	ENSDART00000008421	7	8	GAAAGCCCAGATTTAGAAGTCTGT	6	+	647	1014	Inactive	Active	8	7
ENSDARG00000005033	ENSDART00000030273	7	2	GCAAACATCTGATGGTCTGGGGGG	6	+	216	1659	Active	Active	3	7
ENSDARG00000005033	ENSDART00000030273	7	2	GCAAACATCTGATGGTCTGGGGG	5	+	216	1659	Active	Active	3	9
ENSDARG00000005033	ENSDART00000030273	7	4	AGACTCATCAACAACTGTCTGAGCT	7	+	529	1659	Active	Active	8	7
ENSDARG00000005033	ENSDART00000030273	7	4	ATCAACAACTGTCTGAGCTGCGGAC	7	+	535	1659	Inactive	Active	5	8
ENSDARG00000005033	ENSDART00000030273	7	5	CTCCGCAAAAAACTGATGGGAGGTA	7	+	670	1659	Active	Active	0	2
ENSDARG00000005033	ENSDART00000030273	7	7	CGCAAAATCACGCTAGACTTTGCA	6	+	940	1659	Active	Active	9	9
ENSDARG00000005033	ENSDART00000030273	7	7	AAATCACGCTAGACTTTGCAGGT	5	+	944	1659	Inactive	Inactive	4	1
ENSDARG00000005033	ENSDART00000030273	7	8	GCCATCAACACTGGTTCTTTTGGC	6	+	1033	1659	Active	Inactive	8	5
ENSDARG00000005033	ENSDART00000030273	7	10	GTATACATCCCATAGGGGGCGCC	5	+	1344	1659	Inactive	Active	2	9
ENSDARG00000005033	ENSDART00000030273	7	10	TACATCCCATAGGGGGCGCCTGT	5	+	1347	1659	Active	Active	0	4
ENSDARG00000005033	ENSDART00000030273	7	10	TCCTCAAGAAATTGCAGAGGTAGAG	7	+	1398	1659	Active	Active	0	9
ENSDARG00000005033	ENSDART00000030273	7	11	GTATCCCACTGGCTGTTTGCTGGG	6	+	1470	1659	Inactive	Active	1	4
ENSDARG00000005033	ENSDART00000030273	7	12	TGCTCCAACCCCCAGGAGTTGGTG	6	+	1588	1659	Active	Active	8	9
ENSDARG00000005033	ENSDART00000030273	7	12	TGCTCCAACCCCCAGGAGTTGGT	5	+	1588	1659	Active	Active	8	7
ENSDARG00000005033	ENSDART00000030273	7	12	TCCAACCCCCAGGAGTTGGTGGT	5	+	1591	1659	Active	Active	7	6
ENSDARG00000005033	ENSDART00000030273	7	12	CTCCAACCCCCAGGAGTTGGTGGT	6	+	1590	1659	Active	Active	6	6
ENSDARG00000005092	ENSDART00000007365	7	1	TTCTCCTAAGGCTGAAGTTGAATTT	7	-	67	2133	Inactive	Inactive	0	6
ENSDARG00000005092	ENSDART00000007365	7	1	GCCAACCTCCTCGTTGCGGTGAG	5	-	27	2133	Active	Active	9	1
ENSDARG00000005092	ENSDART00000007365	7	3	CTCAAAGTCAGCTTGGCTGTCTGC	6	-	319	2133	Active	Inactive	8	0
ENSDARG00000005092	ENSDART00000007365	7	4	CAACTCTACCTTTTTGTGTTTTAA	6	-	565	2133	Active	Inactive	6	8
ENSDARG00000005092	ENSDART00000007365	7	4	GTCATCAGCTCTGCTCTGTCTCT	5	-	518	2133	Active	Inactive	8	8
ENSDARG00000005092	ENSDART00000007365	7	5	TTCCAAACCTTCAGTCTGTAGAG	5	-	641	2133	Inactive	Inactive	2	4
ENSDARG00000005092	ENSDART00000007365	7	5	CAAACCTTCAGTCTGTAGAGGGG	5	-	638	2133	Active	Active	8	9
ENSDARG00000005092	ENSDART00000007365	7	10	CTAAGCTCCACGTTAAGACGGTGGA	7	-	1124	2133	Active	Active	6	9
ENSDARG00000005092	ENSDART00000007365	7	10	CTCATCCACCAGCTCCTGTGCCTGT	7	-	1077	2133	Active	Inactive	9	7
ENSDARG00000005092	ENSDART00000007365	7	12	CACCTCACAGGACTTGAGGAGTTT	6	-	1303	2133	Active	Active	2	7
ENSDARG00000005092	ENSDART00000007365	7	14	GTACCATACCTTCTTGTGCATGT	5	-	1530	2133	Inactive	Inactive	1	8
ENSDARG00000005092	ENSDART00000007365	7	15	TCCAACAACATCACCTTTTTGGAC	6	-	1554	2133	Active	Inactive	3	9
ENSDARG00000005092	ENSDART00000007365	7	17	TGCTTCAGAACACTTATGCGCCTTT	7	-	1901	2133	Active	Inactive	6	9
ENSDARG00000005315	ENSDART00000018448	7	7	GTTTGCAGACACACAGAAGGATAA	6	+	642	1584	Inactive	Active	4	8
ENSDARG00000005315	ENSDART00000018448	7	7	CGCATCGCCCAGCAGCTGCAGCA	5	+	676	1584	Active	Active	9	9
ENSDARG00000005315	ENSDART00000018448	7	7	CAATGCTGCCTCCATGTGGGGAAAC	7	+	714	1584	Active	Inactive	6	2
ENSDARG00000005315	ENSDART00000018448	7	7	CAATGCTGCCTCCATGTGGGGAA	5	+	714	1584	Active	Inactive	6	3
ENSDARG00000005315	ENSDART00000018448	7	7	AGAAACGCATCGCCCAGCAGCTGCA	7	+	671	1584	Inactive	Active	9	9
ENSDARG00000005315	ENSDART00000018448	7	7	TTCTTCTCCCATCGTGGTGAAGTT	6	+	621	1584	Active	Active	9	5
ENSDARG00000005315	ENSDART00000018448	7	7	AAACGCATCGCCCAGCAGCTGCA	5	+	673	1584	Active	Active	2	9
ENSDARG00000005315	ENSDART00000018448	7	9	GGCCACACCTACAGGTAGCAGTG	5	+	903	1584	Active	Active	7	9
ENSDARG00000005315	ENSDART00000018448	7	9	TGCTCAATCTGCCTGGGATGCCTAC	7	+	990	1584	Active	Active	9	6
ENSDARG00000005315	ENSDART00000018448	7	11	GCAGCCAAAAAGAAGGTGAGTCT	5	+	1310	1584	Inactive	Active	7	4
ENSDARG00000005315	ENSDART00000018448	7	12	ACCATCTGCCACAGGAGTTTGGT	5	+	1352	1584	Active	Active	9	8
ENSDARG00000005315	ENSDART00000018448	7	13	GTTTTCAGATTGGAATGAAGCGGCT	7	+	1526	1584	Inactive	Active	2	9
ENSDARG00000005315	ENSDART00000041055	7	7	CGCATCGCCCAGCAGCTGCAGCA	5	+	709	1605	Active	Active	9	9
ENSDARG00000005315	ENSDART00000041055	7	7	CAATGCTGCCTCCATGTGGGGAAAC	7	+	747	1605	Active	Inactive	6	2
ENSDARG00000005315	ENSDART00000041055	7	7	CAATGCTGCCTCCATGTGGGGAA	5	+	747	1605	Active	Inactive	6	3
ENSDARG00000005315	ENSDART00000041055	7	7	AGAAACGCATCGCCCAGCAGCTGCA	7	+	704	1605	Inactive	Active	9	9
ENSDARG00000005315	ENSDART00000041055	7	7	TTCTTCTCCCATCGTGGTGAAGTT	6	+	654	1605	Active	Active	9	5
ENSDARG00000005315	ENSDART00000041055	7	7	AAACGCATCGCCCAGCAGCTGCA	5	+	706	1605	Active	Active	2	9
ENSDARG00000005315	ENSDART00000041055	7	7	GTTTGCAGACACACAGAAGGATAA	6	+	675	1605	Inactive	Active	4	8
ENSDARG00000005315	ENSDART00000041055	7	9	TGCTCAATCTGCCTGGGATGCCTAC	7	+	1011	1605	Active	Active	9	6
ENSDARG00000005315	ENSDART00000041055	7	9	GGCCACACCTACAGGTAGCAGTG	5	+	924	1605	Active	Active	7	9
ENSDARG00000005315	ENSDART00000041055	7	11	GCAGCCAAAAAGAAGGTGAGTCT	5	+	1331	1605	Inactive	Active	7	4
ENSDARG00000005315	ENSDART00000041055	7	12	ACCATCTGCCACAGGAGTTTGGT	5	+	1373	1605	Active	Active	9	8
ENSDARG00000005315	ENSDART00000041055	7	13	GTTTTCAGATTGGAATGAAGCGGCT	7	+	1547	1605	Inactive	Active	2	9
ENSDARG00000005315	ENSDART00000100481	7	6	TTCTTCTCCCATCGTGGTGAAGTT	6	+	507	1437	Active	Active	9	5
ENSDARG00000005315	ENSDART00000100481	7	6	GTTTGCAGACACACAGAAGGATAA	6	+	528	1437	Inactive	Active	4	8
ENSDARG00000005315	ENSDART00000100481	7	6	CGCATCGCCCAGCAGCTGCAGCA	5	+	562	1437	Active	Active	9	9
ENSDARG00000005315	ENSDART00000100481	7	6	CAATGCTGCCTCCATGTGGGGAAAC	7	+	600	1437	Active	Inactive	6	2
ENSDARG00000005315	ENSDART00000100481	7	6	CAATGCTGCCTCCATGTGGGGAA	5	+	600	1437	Active	Inactive	6	3
ENSDARG00000005315	ENSDART00000100481	7	6	AAACGCATCGCCCAGCAGCTGCA	5	+	559	1437	Active	Active	2	9
ENSDARG00000005315	ENSDART00000100481	7	6	AGAAACGCATCGCCCAGCAGCTGCA	7	+	557	1437	Inactive	Active	9	9
ENSDARG00000005315	ENSDART00000100481	7	8	GGCCACACCTACAGGTAGCAGTG	5	+	777	1437	Active	Active	7	9
ENSDARG00000005315	ENSDART00000100481	7	12	ACCATCTGCCACAGGAGTTTGGT	5	+	1205	1437	Active	Active	9	8
ENSDARG00000005315	ENSDART00000100481	7	13	GTTTTCAGATTGGAATGAAGCGGCT	7	+	1379	1437	Inactive	Active	2	9
ENSDARG00000005374	ENSDART00000009649	7	3	AAAGCCTGCCGATAAGGCTGCAGCA	7	-	296	2010	Active	Active	1	9
ENSDARG00000005374	ENSDART00000009649	7	3	GGCTGCAGCATAGAGTGGAGGCC	5	-	283	2010	Active	Active	9	9
ENSDARG00000005374	ENSDART00000009649	7	6	GCAGTCCTCCACAGCTGTGCTTGT	6	-	482	2010	Active	Inactive	9	8
ENSDARG00000005374	ENSDART00000009649	7	7	TCCTCATCCTCCTCCTGTGCAGCA	6	-	654	2010	Active	Active	9	4
ENSDARG00000005374	ENSDART00000009649	7	7	TCCTCCTCCTGTGCAGCAGTGGCT	6	-	648	2010	Active	Active	9	9
ENSDARG00000005374	ENSDART00000009649	7	7	CTCATCCTCCTCCTGTGCAGCAGTG	7	-	651	2010	Active	Active	9	9
ENSDARG00000005374	ENSDART00000009649	7	7	ATCCTCCTCCTGTGCAGCAGTGGCT	7	-	648	2010	Active	Active	9	9
ENSDARG00000005374	ENSDART00000009649	7	7	TTCCTCATCCTCCTCCTGTGCAGCA	7	-	654	2010	Active	Active	9	4
ENSDARG00000005374	ENSDART00000009649	7	13	TGCAGCCCAGCCAGTGGGCGGAG	5	-	1352	2010	Active	Active	7	6
ENSDARG00000005374	ENSDART00000009649	7	13	TGCAGCCCAGCCAGTGGGCGGAGCT	7	-	1350	2010	Active	Active	7	9
ENSDARG00000005374	ENSDART00000009649	7	13	TACTTCTCCAACACAGCAGGAGTG	6	-	1419	2010	Active	Active	9	9
ENSDARG00000005374	ENSDART00000009649	7	14	TACTGCATCCGTCTGGTTTGATTTG	7	-	1533	2010	Active	Inactive	9	8
ENSDARG00000005374	ENSDART00000009649	7	14	TACTGCATCCGTCTGGTTTGATTT	6	-	1534	2010	Active	Inactive	9	9
ENSDARG00000005374	ENSDART00000009649	7	15	AGACTCACAGGTTTGAGTAGAATAA	7	-	1736	2010	Inactive	Active	5	2
ENSDARG00000005374	ENSDART00000009649	7	17	GCCTCCTGCCTGTGTGTAGTATTT	6	-	1975	2010	Active	Inactive	9	8
ENSDARG00000005374	ENSDART00000009649	7	17	CAAGTCAGAGTTTATCTGGTGGT	5	-	1922	2010	Inactive	Active	5	0
ENSDARG00000005448	ENSDART00000053814	7	1	TTCTGCCCAAGAGAAATAAGCCTCT	7	-	97	1170	Active	Active	1	6
ENSDARG00000005448	ENSDART00000053814	7	1	TTAGACGCAGACTGTGTTTGAGTT	6	-	135	1170	Inactive	Inactive	9	3
ENSDARG00000005448	ENSDART00000053814	7	1	GACAGCAAACGACCTGGGACTGT	5	-	37	1170	Inactive	Inactive	6	2
ENSDARG00000005448	ENSDART00000053814	7	1	AGCCTCTTCTATGGCGCGTGAAAC	6	-	80	1170	Active	Active	9	6
ENSDARG00000005448	ENSDART00000053814	7	9	TTCTTCAACATGCTTTGATGGAGAT	7	-	1055	1170	Active	Active	6	8
ENSDARG00000005456	ENSDART00000014632	7	2	GAAGACACATTGCTGGAATGAGCC	6	-	60	2082	Inactive	Active	9	9
ENSDARG00000005456	ENSDART00000014632	7	3	TGCATCCCACAGCACTGGTGTGGCC	7	-	190	2082	Active	Active	7	7
ENSDARG00000005456	ENSDART00000014632	7	3	TCCAAATCCCAAAGCCGAAGAGAAC	7	-	263	2082	Active	Active	7	9
ENSDARG00000005456	ENSDART00000014632	7	3	GCCTCCAAATCCCAAAGCCGAAGAG	7	-	266	2082	Active	Active	0	9
ENSDARG00000005456	ENSDART00000014632	7	3	GCATCCCACAGCACTGGTGTGGCC	6	-	190	2082	Active	Active	4	7
ENSDARG00000005456	ENSDART00000014632	7	3	CTCCAAATCCCAAAGCCGAAGAG	5	-	266	2082	Active	Active	8	9
ENSDARG00000005456	ENSDART00000014632	7	3	CAAATCCCAAAGCCGAAGAGAAC	5	-	263	2082	Inactive	Active	5	9
ENSDARG00000005456	ENSDART00000014632	7	4	TGCCCCATCAACGTGCGTAGAAC	5	-	298	2082	Active	Active	9	8
ENSDARG00000005456	ENSDART00000014632	7	6	CTAGACAGCGCACAGCCTGAGTG	5	-	447	2082	Inactive	Active	3	8
ENSDARG00000005456	ENSDART00000014632	7	9	CACAAACCATTTGGTTGTTGCTGAT	7	-	847	2082	Inactive	Active	6	1
ENSDARG00000005456	ENSDART00000014632	7	9	GCACAAACCATTTGGTTGTTGCT	5	-	850	2082	Inactive	Active	5	2
ENSDARG00000005456	ENSDART00000014632	7	10	CGCTCATAATTCCGCCGAAGTGTTG	7	-	998	2082	Active	Active	7	7
ENSDARG00000005456	ENSDART00000014632	7	11	TTCTCATCCTCACTGCTGGGACTTC	7	-	1100	2082	Active	Inactive	7	6
ENSDARG00000005456	ENSDART00000014632	7	11	CTCATCCTCACTGCTGGGACTTC	5	-	1100	2082	Active	Inactive	9	6
ENSDARG00000005456	ENSDART00000014632	7	13	TTAACCACAGGTCGAGATGGAGAG	6	-	1431	2082	Inactive	Active	9	9
ENSDARG00000005456	ENSDART00000014632	7	13	TACCACTGCTACTGGACGGGGAG	5	-	1394	2082	Active	Active	6	9
ENSDARG00000005456	ENSDART00000014632	7	13	CACTGCTACTGGACGGGGAGCAGCG	7	-	1389	2082	Active	Active	9	9
ENSDARG00000005456	ENSDART00000014632	7	14	CTCTTCATCTCCCATTGCGCTGGC	6	-	1558	2082	Active	Active	9	4
ENSDARG00000005456	ENSDART00000014632	7	14	TTCATCTCCCATTGCGCTGGCTTT	6	-	1555	2082	Active	Inactive	9	4
ENSDARG00000005456	ENSDART00000014632	7	16	AGCAACTCCTCAATCTGTGGCAGGA	7	-	1799	2082	Active	Active	8	9
ENSDARG00000005456	ENSDART00000014632	7	16	CAACTCCTCAATCTGTGGCAGGA	5	-	1799	2082	Active	Active	9	9
ENSDARG00000005456	ENSDART00000014632	7	17	CACTCCGACAGATGGAGGAGCGTTC	7	-	1914	2082	Active	Active	7	3
ENSDARG00000005456	ENSDART00000014632	7	17	GTCCACTCCGACAGATGGAGGAGCG	7	-	1917	2082	Active	Active	6	9
ENSDARG00000005549	ENSDART00000002892	7	1	TTCTCCTGCAGTCAGTGTGGCCTGC	7	+	1447	2079	Active	Active	9	6
ENSDARG00000005549	ENSDART00000002892	7	1	TGCGGCAAACTCTTTAAGCAGCC	5	+	1042	2079	Active	Active	3	9
ENSDARG00000005549	ENSDART00000002892	7	1	TGCACCAACAGATGGACGCAGGG	5	+	56	2079	Active	Active	8	9
ENSDARG00000005549	ENSDART00000002892	7	1	GTCCCCTGCTCCGCCGGGTGAGAG	6	+	204	2079	Active	Active	9	8
ENSDARG00000005549	ENSDART00000002892	7	1	GGCCCAAGCTGCTGTGTTGGGAC	5	+	111	2079	Active	Inactive	9	5
ENSDARG00000005549	ENSDART00000002892	7	1	GAATACGCAGACCAACTTATAGGTG	7	+	238	2079	Inactive	Active	9	4
ENSDARG00000005549	ENSDART00000002892	7	1	GAAAACAACGATGGGATGTTTTGGA	7	+	808	2079	Inactive	Inactive	9	7
ENSDARG00000005549	ENSDART00000002892	7	1	GAAAACAACGATGGGATGTTTTG	5	+	808	2079	Inactive	Inactive	9	0
ENSDARG00000005549	ENSDART00000002892	7	1	CTCATCTCCCAGAACGAGGTCTTT	6	+	133	2079	Active	Inactive	9	0
ENSDARG00000005549	ENSDART00000002892	7	1	AGCTGCAGAATCACCTGCTGAAGCA	7	+	1406	2079	Active	Active	3	9
ENSDARG00000005549	ENSDART00000002892	7	3	TGCACCTCCATGCAGGCAGTAAAC	6	+	1787	2079	Active	Active	9	5
ENSDARG00000005549	ENSDART00000002892	7	4	TACAACTTCGGGAAGGATGTGGGA	6	+	2050	2079	Active	Active	8	9
ENSDARG00000005612	ENSDART00000008096	7	5	GCCAAAGTCATGAAGGCTGAGGAG	6	-	483	774	Active	Active	8	9
ENSDARG00000005612	ENSDART00000008096	7	5	GCCAAAGTCATGAAGGCTGAGGA	5	-	484	774	Active	Active	8	8
ENSDARG00000005612	ENSDART00000008096	7	5	CCCCCCAGAACATGTGGAGCAGGA	6	-	512	774	Active	Active	7	9
ENSDARG00000005612	ENSDART00000008096	7	5	CACCCCCCAGAACATGTGGAGCA	5	-	515	774	Active	Active	4	3
ENSDARG00000005612	ENSDART00000008096	7	5	ACCACCCCCCAGAACATGTGGAGCA	7	-	515	774	Active	Active	9	3
ENSDARG00000005651	ENSDART00000015040	7	2	GTCCTCAAAAGATTTGGTATTGTTG	7	-	261	570	Inactive	Inactive	2	5
ENSDARG00000005651	ENSDART00000015040	7	2	TCCTCAAAAGATTTGGTATTGTTG	6	-	261	570	Inactive	Inactive	3	5
ENSDARG00000005651	ENSDART00000015040	7	4	TTCCTCAACTTATGCTGCCTGATTT	7	-	497	570	Active	Inactive	7	6
ENSDARG00000005800	ENSDART00000003612	7	1	GTCTTCTTCTTTCAGTGCCGAGGCA	7	-	96	2289	Active	Active	9	9
ENSDARG00000005800	ENSDART00000003612	7	1	TGCTCAGCCAGTTCTCTGAGTAG	5	-	196	2289	Active	Inactive	8	4
ENSDARG00000005800	ENSDART00000003612	7	1	GCAATCTTCGGGAACTGCCGTGGCA	7	-	23	2289	Active	Active	9	8
ENSDARG00000005800	ENSDART00000003612	7	2	GTAGTCTCCGCTAATGGTGACTCT	6	-	388	2289	Active	Active	6	5
ENSDARG00000005800	ENSDART00000003612	7	6	CTCGGCGTCGGTTTTGTAGGTGGT	6	-	1000	2289	Active	Active	9	9
ENSDARG00000005800	ENSDART00000003612	7	6	TGCTGCTGCGTGGATATGGGTGTCT	7	-	939	2289	Active	Inactive	9	8
ENSDARG00000005800	ENSDART00000003612	7	6	GAACAACTCTCTCGGCGTCGGTTTT	7	-	1009	2289	Inactive	Inactive	0	7
ENSDARG00000005800	ENSDART00000003612	7	8	TCCAGCGCATATTAGGAGAGTAC	5	-	1383	2289	Active	Active	4	6
ENSDARG00000005800	ENSDART00000003612	7	10	GTTGTCCACTGCTCAGGTTTAGGGC	7	-	1619	2289	Active	Active	8	8
ENSDARG00000005800	ENSDART00000003612	7	11	GGCTTCTCCACAGTGCGGACGAA	5	-	1745	2289	Active	Active	9	9
ENSDARG00000005800	ENSDART00000003612	7	13	AAAGGCCGCTCTGCAAGACGCTGTT	7	-	2092	2289	Active	Active	0	8
ENSDARG00000005800	ENSDART00000003612	7	14	AGCATCCACGAGGAAGCTGAGTTC	6	-	2242	2289	Active	Active	9	0
ENSDARG00000005800	ENSDART00000003612	7	14	GACAGCATCCACGAGGAAGCTGAG	6	-	2245	2289	Active	Active	8	9
ENSDARG00000005800	ENSDART00000061300	7	1	GTCTTCTTCTTTCAGTGCCGAGGCA	7	-	72	2157	Active	Active	9	9
ENSDARG00000005800	ENSDART00000061300	7	1	TGCTCAGCCAGTTCTCTGAGTAG	5	-	172	2157	Active	Inactive	8	4
ENSDARG00000005800	ENSDART00000061300	7	3	GTAGTCTCCGCTAATGGTGACTCT	6	-	277	2157	Active	Active	6	5
ENSDARG00000005800	ENSDART00000061300	7	7	GAACAACTCTCTCGGCGTCGGTTTT	7	-	898	2157	Inactive	Inactive	0	7
ENSDARG00000005800	ENSDART00000061300	7	7	CTCGGCGTCGGTTTTGTAGGTGGT	6	-	889	2157	Active	Active	9	9
ENSDARG00000005800	ENSDART00000061300	7	7	TGCTGCTGCGTGGATATGGGTGTCT	7	-	828	2157	Active	Inactive	9	8
ENSDARG00000005800	ENSDART00000061300	7	9	TCCAGCGCATATTAGGAGAGTAC	5	-	1272	2157	Active	Active	4	6
ENSDARG00000005800	ENSDART00000061300	7	11	GTTGTCCACTGCTCAGGTTTAGGGC	7	-	1508	2157	Active	Active	8	8
ENSDARG00000005800	ENSDART00000061300	7	12	GGCTTCTCCACAGTGCGGACGAA	5	-	1634	2157	Active	Active	9	9
ENSDARG00000005800	ENSDART00000061300	7	14	AAAGGCCGCTCTGCAAGACGCTGTT	7	-	1981	2157	Active	Active	0	8
ENSDARG00000005800	ENSDART00000061300	7	15	GACAGCATCCACGAGGAAGCTGAG	6	-	2134	2157	Active	Active	8	9
ENSDARG00000005800	ENSDART00000061300	7	15	AGCATCCACGAGGAAGCTGAGTTC	6	-	2131	2157	Active	Active	9	0
ENSDARG00000005821	ENSDART00000008476	7	1	GGCCTCATCCCACTGGCGAAGGG	5	-	26	1485	Active	Active	9	9
ENSDARG00000005821	ENSDART00000008476	7	1	GCCTCATCCCACTGGCGAAGGGTGC	7	-	23	1485	Active	Active	9	9
ENSDARG00000005821	ENSDART00000008476	7	1	CTCATCCCACTGGCGAAGGGTGC	5	-	23	1485	Active	Active	6	9
ENSDARG00000005821	ENSDART00000008476	7	3	ATCTCAGCCCCAGAGGTGTGTAA	5	-	333	1485	Active	Inactive	3	7
ENSDARG00000005821	ENSDART00000008476	7	6	AAAACCAGAAAACTCATCTGCAGGT	7	-	636	1485	Inactive	Active	9	2
ENSDARG00000005821	ENSDART00000008476	7	8	ACAGCCAGCTCCTCTTTAGTCTCT	6	-	768	1485	Active	Inactive	2	8
ENSDARG00000005821	ENSDART00000008476	7	8	AACTCATACAGAACAGTGTGTGGCT	7	-	737	1485	Active	Inactive	3	4
ENSDARG00000005821	ENSDART00000008476	7	10	ACAGTCTTCAGGCCTTCTGGAGCC	6	-	975	1485	Active	Active	9	5
ENSDARG00000005821	ENSDART00000008476	7	12	TTCTGCAGAGCCTTCCTTAGCATAC	7	-	1176	1485	Inactive	Inactive	1	7
ENSDARG00000005821	ENSDART00000008476	7	14	AGCCACAACCTTTGCATGGGATGCA	7	-	1311	1485	Active	Active	4	7
ENSDARG00000005821	ENSDART00000008476	7	14	AGAGCCACAACCTTTGCATGGGAT	6	-	1314	1485	Inactive	Active	7	8
ENSDARG00000005821	ENSDART00000099138	7	1	CTCATCCCACTGGCGAAGGGTGC	5	-	23	1500	Active	Active	6	9
ENSDARG00000005821	ENSDART00000099138	7	1	GGCCTCATCCCACTGGCGAAGGG	5	-	26	1500	Active	Active	9	9
ENSDARG00000005821	ENSDART00000099138	7	1	GCCTCATCCCACTGGCGAAGGGTGC	7	-	23	1500	Active	Active	9	9
ENSDARG00000005821	ENSDART00000099138	7	3	ATCTCAGCCCCAGAGGTGTGTAA	5	-	333	1500	Active	Inactive	3	7
ENSDARG00000005821	ENSDART00000099138	7	6	AAAACCAGAAAACTCATCTGCAGGT	7	-	636	1500	Inactive	Active	9	2
ENSDARG00000005821	ENSDART00000099138	7	8	ACAGCCAGCTCCTCTTTAGTCTCT	6	-	768	1500	Active	Inactive	2	8
ENSDARG00000005821	ENSDART00000099138	7	8	AACTCATACAGAACAGTGTGTGGCT	7	-	737	1500	Active	Inactive	3	4
ENSDARG00000005821	ENSDART00000099138	7	10	ACAGTCTTCAGGCCTTCTGGAGCC	6	-	1002	1500	Active	Active	9	5
ENSDARG00000005821	ENSDART00000099138	7	12	TTCTGCAGAGCCTTCCTTAGCATAC	7	-	1188	1500	Inactive	Inactive	1	7
ENSDARG00000005821	ENSDART00000099138	7	13	AGCCACAACCTTTGCATGGGATGCA	7	-	1308	1500	Active	Active	4	7
ENSDARG00000005821	ENSDART00000099138	7	13	AGAGCCACAACCTTTGCATGGGAT	6	-	1311	1500	Inactive	Active	7	8
ENSDARG00000005840	ENSDART00000007767	7	1	TTCCCATACCTGGCTCTAATAGGTA	7	-	77	1284	Active	Active	7	7
ENSDARG00000005840	ENSDART00000007767	7	3	TACTCACCCTCTTGCTTTTGAGAA	6	-	362	1284	Active	Inactive	6	7
ENSDARG00000005840	ENSDART00000007767	7	3	CTCACCCTCTTGCTTTTGAGAAC	5	-	361	1284	Active	Inactive	9	4
ENSDARG00000005840	ENSDART00000007767	7	3	TACTCACCCTCTTGCTTTTGAGAAC	7	-	361	1284	Active	Inactive	6	4
ENSDARG00000005840	ENSDART00000007767	7	5	TCCCTCGCAACTGTGTGGAAGCG	5	-	442	1284	Active	Active	7	9
ENSDARG00000005840	ENSDART00000007767	7	5	ACATCCCTCGCAACTGTGTGGAA	5	-	445	1284	Active	Inactive	8	7
ENSDARG00000005840	ENSDART00000007767	7	6	GTCAACACCAGTGGGGTTATGAGCA	7	-	639	1284	Inactive	Active	0	4
ENSDARG00000005840	ENSDART00000007767	7	6	TCCTTCCACTGCTCTGGTCGTGGGT	7	-	662	1284	Active	Active	9	5
ENSDARG00000005840	ENSDART00000007767	7	7	GCAAAAGACTGTGACAGGAGAATGT	7	-	812	1284	Inactive	Active	6	7
ENSDARG00000005840	ENSDART00000007767	7	8	GCACCATTCATGGGAGGGTTGGAG	6	-	951	1284	Active	Active	9	6
ENSDARG00000005894	ENSDART00000033261	7	2	CCCTCCAGCACCGCTTTGGGGGA	5	-	91	1209	Active	Active	9	0
ENSDARG00000005894	ENSDART00000033261	7	2	GTTCCCTCCAGCACCGCTTTGGGG	6	-	93	1209	Active	Active	8	8
ENSDARG00000005894	ENSDART00000033261	7	7	CACCACAGCAACAGCTGAAGACTGT	7	-	792	1209	Active	Active	5	9
ENSDARG00000005894	ENSDART00000033261	7	7	CTCACCACAGCAACAGCTGAAGAC	6	-	795	1209	Inactive	Active	1	8
ENSDARG00000005894	ENSDART00000100479	7	1	GTTCCCTCCAGCACCGCTTTGGGG	6	-	78	1167	Active	Active	8	8
ENSDARG00000005894	ENSDART00000100479	7	1	CCCTCCAGCACCGCTTTGGGGGA	5	-	76	1167	Active	Active	9	0
ENSDARG00000005894	ENSDART00000100479	7	6	CTCACCACAGCAACAGCTGAAGAC	6	-	780	1167	Inactive	Active	1	8
ENSDARG00000005894	ENSDART00000100479	7	6	CACCACAGCAACAGCTGAAGACTGT	7	-	777	1167	Active	Active	5	9
ENSDARG00000005993	ENSDART00000026759	7	4	TTCTCAGCAGTGAGGCAGGAGAT	5	-	487	1821	Inactive	Active	4	8
ENSDARG00000005993	ENSDART00000026759	7	6	ACATCACGCTCCTCTTGTGGAATCT	7	-	761	1821	Active	Active	3	5
ENSDARG00000005993	ENSDART00000026759	7	9	GTTTCCTCCTCTGTTGGTGAATCT	6	-	1138	1821	Active	Active	8	3
ENSDARG00000005993	ENSDART00000026759	7	10	TCCCACTGCTCAATCTCTGCCTTC	6	-	1227	1821	Active	Inactive	9	8
ENSDARG00000005993	ENSDART00000026759	7	11	GAAATCTTCGTTTAGTCGGTGTG	5	-	1416	1821	Active	Active	8	7
ENSDARG00000005993	ENSDART00000026759	7	13	TGCGACAGAGTTAATGCTGAAGTT	6	-	1711	1821	Active	Active	0	6
ENSDARG00000005993	ENSDART00000026759	7	13	AGCAACACCACCGGTTAGATGGC	5	-	1655	1821	Active	Active	4	7
ENSDARG00000005993	ENSDART00000098824	7	4	TTCTCAGCAGTGAGGCAGGAGAT	5	-	487	1815	Inactive	Active	4	8
ENSDARG00000005993	ENSDART00000098824	7	6	ACATCACGCTCCTCTTGTGGAATCT	7	-	761	1815	Active	Active	3	5
ENSDARG00000005993	ENSDART00000098824	7	9	GTTTCCTCCTCTGTTGGTGAATCT	6	-	1138	1815	Active	Active	8	3
ENSDARG00000005993	ENSDART00000098824	7	10	TCCCACTGCTCAATCTCTGCCTTC	6	-	1227	1815	Active	Inactive	9	8
ENSDARG00000005993	ENSDART00000098824	7	11	GAAATCTTCGTTTAGTCGGTGTG	5	-	1416	1815	Active	Active	8	7
ENSDARG00000005993	ENSDART00000098824	7	13	TGCGACAGAGTTAATGCTGAAGTT	6	-	1711	1815	Active	Active	0	6
ENSDARG00000005993	ENSDART00000098824	7	13	AGCAACACCACCGGTTAGATGGC	5	-	1655	1815	Active	Active	4	7
ENSDARG00000006300	ENSDART00000012918	7	2	GTACTCACAGGAGATGCTGTGTCT	6	-	217	627	Inactive	Inactive	8	2
ENSDARG00000006300	ENSDART00000012918	7	3	TCCACCAGAGCGAACGGAGGCGGCG	7	-	362	627	Active	Active	2	9
ENSDARG00000006300	ENSDART00000012918	7	3	TCCACCGTCTGACCGCTGCTTTC	5	-	337	627	Active	Inactive	9	3
ENSDARG00000006300	ENSDART00000012918	7	3	GACCGCTGCTTTCCATCTGTGTGT	6	-	326	627	Active	Inactive	9	9
ENSDARG00000006300	ENSDART00000012918	7	3	TCCACCAGAGCGAACGGAGGCGGC	6	-	363	627	Active	Active	2	9
ENSDARG00000006300	ENSDART00000012918	7	4	CAACAAACCCCTTCACTGTGCTGGA	7	-	506	627	Inactive	Active	7	1
ENSDARG00000006300	ENSDART00000012918	7	4	ACAAACCCCTTCACTGTGCTGGA	5	-	506	627	Inactive	Active	3	1
ENSDARG00000006300	ENSDART00000012918	7	4	AACAAACCCCTTCACTGTGCTGGA	6	-	506	627	Inactive	Active	3	1
ENSDARG00000006487	ENSDART00000008785	7	2	ACATCAGTCACCAATTTGCCGAA	5	+	172	762	Active	Inactive	6	4
ENSDARG00000006487	ENSDART00000008785	7	4	GCCTCAAAAGTTTAGACTTGTTC	5	+	350	762	Inactive	Inactive	3	3
ENSDARG00000006487	ENSDART00000008785	7	4	GAAAGCCTCAAAAGTTTAGACTTG	6	+	346	762	Active	Inactive	6	3
ENSDARG00000006487	ENSDART00000008785	7	4	AGCTGCTCCCTCAGTTGACGTATCT	7	+	419	762	Active	Active	9	5
ENSDARG00000006487	ENSDART00000008785	7	4	AGCGCCAGACTCTGATGCTGAAGCT	7	+	471	762	Active	Active	4	9
ENSDARG00000006487	ENSDART00000008785	7	4	AGCCTCAAAAGTTTAGACTTGTTC	6	+	349	762	Active	Inactive	2	3
ENSDARG00000006487	ENSDART00000008785	7	4	AGAAGCGCCAGACTCTGATGCTGAA	7	+	468	762	Active	Active	3	9
ENSDARG00000006487	ENSDART00000008785	7	5	AGATGCAGCTCCAGGAGAAGAAGAT	7	+	561	762	Active	Active	3	9
ENSDARG00000006494	ENSDART00000006343	7	1	GTCTTCCTCGAGCATGGAGGTAAAC	7	+	202	954	Active	Active	9	8
ENSDARG00000006494	ENSDART00000006343	7	1	GCCAACGGCTGGACGCTGCTGCA	5	+	142	954	Active	Active	7	9
ENSDARG00000006494	ENSDART00000006343	7	1	GACGCCAACGGCTGGACGCTGCT	5	+	139	954	Active	Active	4	9
ENSDARG00000006494	ENSDART00000006343	7	1	GAACCCAGAGCTGCAGGAGGAGCT	6	+	33	954	Inactive	Active	8	9
ENSDARG00000006494	ENSDART00000006343	7	1	CGCTGCTGCACTTCTCTGCAGCA	5	+	155	954	Active	Active	9	5
ENSDARG00000006494	ENSDART00000006343	7	1	TACACCGTCCGCAAGATGCTGGA	5	+	91	954	Active	Active	9	9
ENSDARG00000006494	ENSDART00000006343	7	1	ACCGTCCGCAAGATGCTGGAGCA	5	+	94	954	Active	Active	9	9
ENSDARG00000006494	ENSDART00000006343	7	2	ATCGCCCGCCTCATGCTGGAGTC	5	+	295	954	Active	Active	8	6
ENSDARG00000006494	ENSDART00000006343	7	2	GGCCGCGACTCCTTTGTGCGGCT	5	+	391	954	Active	Active	9	3
ENSDARG00000006494	ENSDART00000006343	7	2	GGCAACCACTCGTACTGCCGCATGT	7	+	580	954	Active	Active	7	4
ENSDARG00000006494	ENSDART00000006343	7	2	GCCTCATGCTGGAGTCTGAGTAC	5	+	302	954	Active	Inactive	9	7
ENSDARG00000006494	ENSDART00000006343	7	2	GCCCTCAGAGACGATGTGCAGTG	5	+	673	954	Active	Inactive	7	0
ENSDARG00000006494	ENSDART00000006343	7	2	CAACCACTCGTACTGCCGCATGT	5	+	582	954	Active	Active	7	4
ENSDARG00000006501	ENSDART00000052044	7	1	GTTGACTGCACTGGTTCTGTTGTG	6	+	12	1341	Active	Inactive	6	6
ENSDARG00000006501	ENSDART00000052044	7	1	GTTCCAATCTTTGGTAATTTGTT	5	+	109	1341	Active	Inactive	8	4
ENSDARG00000006501	ENSDART00000052044	7	2	GTTCACAGCCAGCAGTGGTGTTAAC	7	+	212	1341	Active	Inactive	0	3
ENSDARG00000006501	ENSDART00000052044	7	5	CAAGACGTCACGTGTTGCTGGGGA	6	+	756	1341	Active	Active	4	2
ENSDARG00000006501	ENSDART00000052044	7	5	ACACAAGACGTCACGTGTTGCTGGG	7	+	753	1341	Inactive	Active	7	9
ENSDARG00000006501	ENSDART00000052044	7	5	CAAGACGTCACGTGTTGCTGGGGAG	7	+	756	1341	Active	Active	4	9
ENSDARG00000006501	ENSDART00000052044	7	6	CACTCCGCACTTTAACTCTGTATTT	7	+	914	1341	Active	Inactive	1	9
ENSDARG00000006501	ENSDART00000052044	7	8	GTCATCTTCTCTCAGAGAGGAAGGT	7	+	1173	1341	Active	Active	9	9
ENSDARG00000006501	ENSDART00000052054	7	2	GTTGACTGCACTGGTTCTGTTGTG	6	+	54	1530	Active	Inactive	6	6
ENSDARG00000006501	ENSDART00000052054	7	2	GTTCCAATCTTTGGTAATTTGTT	5	+	151	1530	Active	Inactive	8	4
ENSDARG00000006501	ENSDART00000052054	7	3	GTTCACAGCCAGCAGTGGTGTTAAC	7	+	254	1530	Active	Inactive	0	3
ENSDARG00000006501	ENSDART00000052054	7	6	CAAGACGTCACGTGTTGCTGGGGAG	7	+	798	1530	Active	Active	4	9
ENSDARG00000006501	ENSDART00000052054	7	6	CAAGACGTCACGTGTTGCTGGGGA	6	+	798	1530	Active	Active	4	2
ENSDARG00000006501	ENSDART00000052054	7	6	ACACAAGACGTCACGTGTTGCTGGG	7	+	795	1530	Inactive	Active	7	9
ENSDARG00000006501	ENSDART00000052054	7	7	CACTCCGCACTTTAACTCTGTATTT	7	+	956	1530	Active	Inactive	1	9
ENSDARG00000006501	ENSDART00000052054	7	9	GTCATCTTCTCTCAGAGAGGAAGGT	7	+	1215	1530	Active	Active	9	9
ENSDARG00000006501	ENSDART00000052055	7	1	GTTGACTGCACTGGTTCTGTTGTG	6	+	84	1560	Active	Inactive	6	6
ENSDARG00000006501	ENSDART00000052055	7	1	GTTCCAATCTTTGGTAATTTGTT	5	+	181	1560	Active	Inactive	8	4
ENSDARG00000006501	ENSDART00000052055	7	2	GTTCACAGCCAGCAGTGGTGTTAAC	7	+	284	1560	Active	Inactive	0	3
ENSDARG00000006501	ENSDART00000052055	7	5	CAAGACGTCACGTGTTGCTGGGGAG	7	+	828	1560	Active	Active	4	9
ENSDARG00000006501	ENSDART00000052055	7	5	ACACAAGACGTCACGTGTTGCTGGG	7	+	825	1560	Inactive	Active	7	9
ENSDARG00000006501	ENSDART00000052055	7	5	CAAGACGTCACGTGTTGCTGGGGA	6	+	828	1560	Active	Active	4	2
ENSDARG00000006501	ENSDART00000052055	7	6	CACTCCGCACTTTAACTCTGTATTT	7	+	986	1560	Active	Inactive	1	9
ENSDARG00000006501	ENSDART00000052055	7	8	GTCATCTTCTCTCAGAGAGGAAGGT	7	+	1245	1560	Active	Active	9	9
ENSDARG00000006501	ENSDART00000052056	7	1	GTTGACTGCACTGGTTCTGTTGTG	6	+	12	1239	Active	Inactive	6	6
ENSDARG00000006501	ENSDART00000052056	7	1	GTTCCAATCTTTGGTAATTTGTT	5	+	109	1239	Active	Inactive	8	4
ENSDARG00000006501	ENSDART00000052056	7	2	GTTCACAGCCAGCAGTGGTGTTAAC	7	+	212	1239	Active	Inactive	0	3
ENSDARG00000006501	ENSDART00000052056	7	5	CAAGACGTCACGTGTTGCTGGGGAG	7	+	756	1239	Active	Active	4	9
ENSDARG00000006501	ENSDART00000052056	7	5	CAAGACGTCACGTGTTGCTGGGGA	6	+	756	1239	Active	Active	4	2
ENSDARG00000006501	ENSDART00000052056	7	5	ACACAAGACGTCACGTGTTGCTGGG	7	+	753	1239	Inactive	Active	7	9
ENSDARG00000006501	ENSDART00000052056	7	6	CACTCCGCACTTTAACTCTGTATTT	7	+	914	1239	Active	Inactive	1	9
ENSDARG00000006501	ENSDART00000052056	7	8	GTCATCTTCTCTCAGAGAGGAAGGT	7	+	1173	1239	Active	Active	9	9
ENSDARG00000006545	ENSDART00000048921	7	5	CTCCTCCTCAAGGAAAGGGTTTGAA	7	-	537	1158	Active	Active	9	0
ENSDARG00000006545	ENSDART00000048921	7	6	TTCCCCCGCACGTTTGTGATGTT	5	-	649	1158	Active	Inactive	9	6
ENSDARG00000006545	ENSDART00000048921	7	6	TCCCCCGCACGTTTGTGATGTTGAA	7	-	646	1158	Active	Active	5	6
ENSDARG00000006545	ENSDART00000048921	7	7	CACCTCCTCTTCACTTTGCAGAC	5	-	779	1158	Active	Inactive	9	5
ENSDARG00000006545	ENSDART00000048921	7	7	TGCACCTCCTCTTCACTTTGCAGAC	7	-	779	1158	Active	Inactive	9	5
ENSDARG00000006545	ENSDART00000048921	7	8	GACAAACTCAAAATGCAGACGCC	5	-	959	1158	Active	Active	6	9
ENSDARG00000006545	ENSDART00000048921	7	8	CAACTCAAATATTGATGCTGTTTGT	7	-	1150	1158	Inactive	Inactive	8	5
ENSDARG00000006754	ENSDART00000021502	7	1	ACAAAATGCTGAATGTTGCTGTG	5	-	34	1665	Inactive	Active	2	6
ENSDARG00000006754	ENSDART00000021502	7	3	AAACTCTTCCGTGGGGTTGTTGAA	6	-	283	1665	Active	Inactive	8	3
ENSDARG00000006754	ENSDART00000021502	7	6	AAAAACTGCTTTTCCGTTTTTTGGT	7	-	850	1665	Inactive	Inactive	6	8
ENSDARG00000006754	ENSDART00000021502	7	6	GAAGGCTTATCCTTGTGGTCTTT	5	-	589	1665	Active	Inactive	1	8
ENSDARG00000006754	ENSDART00000021502	7	6	TGCTCCTTCGACGCGCTCTTGGGCT	7	-	749	1665	Active	Active	9	0
ENSDARG00000006754	ENSDART00000021502	7	7	GTCCACGTCCAAAGCCGGAGCTGGA	7	-	1132	1665	Active	Active	8	9
ENSDARG00000006754	ENSDART00000021502	7	10	TCCATCTTCGCCTGTTTTATAGGAC	7	-	1421	1665	Active	Active	9	1
ENSDARG00000006754	ENSDART00000021502	7	12	TGCAGCTTCCGAACTGTGGTTTTG	6	-	1623	1665	Active	Inactive	9	5
ENSDARG00000006754	ENSDART00000021502	7	12	TGCAGCTTCCGAACTGTGGTTTT	5	-	1624	1665	Active	Inactive	9	9
ENSDARG00000006754	ENSDART00000021502	7	12	GTCAAAGTCAAAGGTTGTGTTTGTG	7	-	1584	1665	Active	Active	6	1
ENSDARG00000006754	ENSDART00000021502	7	12	GTCAAAGTCAAAGGTTGTGTTTGT	6	-	1585	1665	Active	Inactive	6	9
ENSDARG00000006754	ENSDART00000053278	7	1	ACAAAATGCTGAATGTTGCTGTG	5	-	34	1665	Inactive	Active	2	6
ENSDARG00000006754	ENSDART00000053278	7	3	AAACTCTTCCGTGGGGTTGTTGAA	6	-	283	1665	Active	Inactive	8	3
ENSDARG00000006754	ENSDART00000053278	7	6	TGCTCCTTCGACGCGCTCTTGGGCT	7	-	749	1665	Active	Active	9	0
ENSDARG00000006754	ENSDART00000053278	7	6	GAAGGCTTATCCTTGTGGTCTTT	5	-	589	1665	Active	Inactive	1	8
ENSDARG00000006754	ENSDART00000053278	7	6	AAAAACTGCTTTTCCGTTTTTTGGT	7	-	850	1665	Inactive	Inactive	6	8
ENSDARG00000006754	ENSDART00000053278	7	7	GTCCACGTCCAAAGCCGGAGCTGGA	7	-	1132	1665	Active	Active	8	9
ENSDARG00000006754	ENSDART00000053278	7	10	TCCATCTTCGCCTGTTTTATAGGAC	7	-	1421	1665	Active	Active	9	1
ENSDARG00000006754	ENSDART00000053278	7	12	GTCAAAGTCAAAGGTTGTGTTTGT	6	-	1585	1665	Active	Inactive	6	9
ENSDARG00000006754	ENSDART00000053278	7	12	TGCAGCTTCCGAACTGTGGTTTTG	6	-	1623	1665	Active	Inactive	9	5
ENSDARG00000006754	ENSDART00000053278	7	12	TGCAGCTTCCGAACTGTGGTTTT	5	-	1624	1665	Active	Inactive	9	9
ENSDARG00000006754	ENSDART00000053278	7	12	GTCAAAGTCAAAGGTTGTGTTTGTG	7	-	1584	1665	Active	Active	6	1
ENSDARG00000006754	ENSDART00000054998	7	2	AAACTCTTCCGTGGGGTTGTTGAA	6	-	187	1512	Active	Inactive	8	3
ENSDARG00000006754	ENSDART00000054998	7	6	AAAAACTGCTTTTCCGTTTTTTGGT	7	-	697	1512	Inactive	Inactive	6	8
ENSDARG00000006754	ENSDART00000054998	7	6	TGCTCCTTCGACGCGCTCTTGGGCT	7	-	596	1512	Active	Active	9	0
ENSDARG00000006754	ENSDART00000054998	7	7	GTCCACGTCCAAAGCCGGAGCTGGA	7	-	979	1512	Active	Active	8	9
ENSDARG00000006754	ENSDART00000054998	7	10	TCCATCTTCGCCTGTTTTATAGGAC	7	-	1268	1512	Active	Active	9	1
ENSDARG00000006754	ENSDART00000054998	7	12	TGCAGCTTCCGAACTGTGGTTTTG	6	-	1470	1512	Active	Inactive	9	5
ENSDARG00000006754	ENSDART00000054998	7	12	TGCAGCTTCCGAACTGTGGTTTT	5	-	1471	1512	Active	Inactive	9	9
ENSDARG00000006754	ENSDART00000054998	7	12	GTCAAAGTCAAAGGTTGTGTTTGTG	7	-	1431	1512	Active	Active	6	1
ENSDARG00000006754	ENSDART00000054998	7	12	GTCAAAGTCAAAGGTTGTGTTTGT	6	-	1432	1512	Active	Inactive	6	9
ENSDARG00000006878	ENSDART00000037361	7	2	CAAGACGGCAGACGTTGGGAAGGT	6	+	66	1887	Inactive	Active	1	6
ENSDARG00000006878	ENSDART00000037361	7	5	TCCCTCAGAAAAAGGTGGTGGAGCA	7	+	203	1887	Active	Active	6	9
ENSDARG00000006878	ENSDART00000037361	7	5	GCAGACACAGACGCCTCTGCCTGC	6	+	315	1887	Inactive	Inactive	8	4
ENSDARG00000006878	ENSDART00000037361	7	5	TCCCTCAGAAAAAGGTGGTGGAG	5	+	203	1887	Active	Active	6	7
ENSDARG00000006878	ENSDART00000037361	7	5	AGACGCTACAAGCCGATGGGCAAAC	7	+	272	1887	Active	Inactive	6	1
ENSDARG00000006878	ENSDART00000037361	7	6	AGACTCTACCTCTGGTGTTGAGAG	6	+	389	1887	Active	Inactive	7	3
ENSDARG00000006878	ENSDART00000037361	7	6	TTCAAAGACTCTACCTCTGGTGTT	6	+	384	1887	Inactive	Inactive	3	6
ENSDARG00000006878	ENSDART00000037361	7	7	CACAACAGCCCAAGCTCTGACAAC	6	+	829	1887	Active	Inactive	3	0
ENSDARG00000006878	ENSDART00000037361	7	7	GGCCAAAGCCTCCAGTGTCTTTGAC	7	+	611	1887	Active	Inactive	6	3
ENSDARG00000006878	ENSDART00000037361	7	7	GCCAAAGCCTCCAGTGTCTTTGAC	6	+	612	1887	Active	Inactive	5	3
ENSDARG00000006878	ENSDART00000037361	7	13	AGATTCTGCAGAAGGAAGATGCC	5	+	1226	1887	Active	Active	8	9
ENSDARG00000006878	ENSDART00000037361	7	15	ACCCACAAATACAAACGCAGCAGCC	7	+	1773	1887	Inactive	Active	7	9
ENSDARG00000006878	ENSDART00000037361	7	15	AGCAGCAGCAACCTGGCGGTTCT	5	+	1810	1887	Active	Active	8	2
ENSDARG00000006878	ENSDART00000037361	7	15	ACAAGCGCAAAGTGCGACGAAGGC	6	+	1702	1887	Inactive	Active	7	9
ENSDARG00000006878	ENSDART00000037361	7	15	CACAAATACAAACGCAGCAGCCTTC	7	+	1776	1887	Active	Active	3	5
ENSDARG00000006878	ENSDART00000037361	7	15	CCCAGCAGAGAGACATGGAGGATTC	7	+	1439	1887	Active	Active	7	0
ENSDARG00000006878	ENSDART00000037361	7	15	GCCTTCAGCAATAACAGCAGCAGCA	7	+	1795	1887	Active	Active	9	9
ENSDARG00000006878	ENSDART00000100612	7	4	AGACGCTACAAGCCGATGGGCAAAC	7	+	224	1530	Active	Inactive	6	1
ENSDARG00000006878	ENSDART00000100612	7	4	TCCCTCAGAAAAAGGTGGTGGAG	5	+	155	1530	Active	Active	6	7
ENSDARG00000006878	ENSDART00000100612	7	4	GCAGACACAGACGCCTCTGCCTGC	6	+	267	1530	Inactive	Inactive	8	4
ENSDARG00000006878	ENSDART00000100612	7	4	TCCCTCAGAAAAAGGTGGTGGAGCA	7	+	155	1530	Active	Active	6	9
ENSDARG00000006878	ENSDART00000100612	7	6	AGACTCTACCTCTGGTGTTGAGAG	6	+	347	1530	Active	Inactive	7	3
ENSDARG00000006878	ENSDART00000100612	7	6	TTCAAAGACTCTACCTCTGGTGTT	6	+	342	1530	Inactive	Inactive	3	6
ENSDARG00000006878	ENSDART00000100612	7	7	GGCCAAAGCCTCCAGTGTCTTTGAC	7	+	569	1530	Active	Inactive	6	3
ENSDARG00000006878	ENSDART00000100612	7	7	GCCAAAGCCTCCAGTGTCTTTGAC	6	+	570	1530	Active	Inactive	5	3
ENSDARG00000006878	ENSDART00000100612	7	7	CACAACAGCCCAAGCTCTGACAAC	6	+	787	1530	Active	Inactive	3	0
ENSDARG00000006878	ENSDART00000100612	7	15	CCCAGCCCCAGCTCAGCAGGGGAT	6	+	1300	1530	Active	Active	9	8
ENSDARG00000006878	ENSDART00000100612	7	15	AGCCCCAGCTCAGCAGGGGATGTA	6	+	1303	1530	Active	Active	9	8
ENSDARG00000006878	ENSDART00000100612	7	18	GAATGCAGACTGTCAGCATTTGTG	6	+	1389	1530	Inactive	Active	8	6
ENSDARG00000006878	ENSDART00000100612	7	18	AGATTCTGCAGAAGGAAGATGCC	5	+	1445	1530	Active	Active	8	9
ENSDARG00000006878	ENSDART00000100612	7	18	GTTTTCCTCAGATTCTGCAGAAGGA	7	+	1436	1530	Active	Active	9	9
ENSDARG00000006878	ENSDART00000100614	7	2	CAAGACGGCAGACGTTGGGAAGGT	6	+	66	1887	Inactive	Active	1	6
ENSDARG00000006878	ENSDART00000100614	7	5	TCCCTCAGAAAAAGGTGGTGGAGCA	7	+	203	1887	Active	Active	6	9
ENSDARG00000006878	ENSDART00000100614	7	5	TCCCTCAGAAAAAGGTGGTGGAG	5	+	203	1887	Active	Active	6	7
ENSDARG00000006878	ENSDART00000100614	7	5	GCAGACACAGACGCCTCTGCCTGC	6	+	315	1887	Inactive	Inactive	8	4
ENSDARG00000006878	ENSDART00000100614	7	5	AGACGCTACAAGCCGATGGGCAAAC	7	+	272	1887	Active	Inactive	6	1
ENSDARG00000006878	ENSDART00000100614	7	6	TTCAAAGACTCTACCTCTGGTGTT	6	+	384	1887	Inactive	Inactive	3	6
ENSDARG00000006878	ENSDART00000100614	7	6	AGACTCTACCTCTGGTGTTGAGAG	6	+	389	1887	Active	Inactive	7	3
ENSDARG00000006878	ENSDART00000100614	7	7	GGCCAAAGCCTCCAGTGTCTTTGAC	7	+	611	1887	Active	Inactive	6	3
ENSDARG00000006878	ENSDART00000100614	7	7	CACAACAGCCCAAGCTCTGACAAC	6	+	829	1887	Active	Inactive	3	0
ENSDARG00000006878	ENSDART00000100614	7	7	GCCAAAGCCTCCAGTGTCTTTGAC	6	+	612	1887	Active	Inactive	5	3
ENSDARG00000006878	ENSDART00000100614	7	13	AGATTCTGCAGAAGGAAGATGCC	5	+	1226	1887	Active	Active	8	9
ENSDARG00000006878	ENSDART00000100614	7	15	CCCAGCAGAGAGACATGGAGGATTC	7	+	1439	1887	Active	Active	7	0
ENSDARG00000006878	ENSDART00000100614	7	15	GCCTTCAGCAATAACAGCAGCAGCA	7	+	1795	1887	Active	Active	9	9
ENSDARG00000006878	ENSDART00000100614	7	15	CACAAATACAAACGCAGCAGCCTTC	7	+	1776	1887	Active	Active	3	5
ENSDARG00000006878	ENSDART00000100614	7	15	ACCCACAAATACAAACGCAGCAGCC	7	+	1773	1887	Inactive	Active	7	9
ENSDARG00000006878	ENSDART00000100614	7	15	ACAAGCGCAAAGTGCGACGAAGGC	6	+	1702	1887	Inactive	Active	7	9
ENSDARG00000006878	ENSDART00000100614	7	15	AGCAGCAGCAACCTGGCGGTTCT	5	+	1810	1887	Active	Active	8	2
ENSDARG00000006889	ENSDART00000002449	7	1	TTCTGCTGCACACGGGGGACTTC	5	+	119	753	Active	Active	9	3
ENSDARG00000006889	ENSDART00000002449	7	1	GGCCACACACGTTTCGTGTGCGTGT	7	+	46	753	Inactive	Inactive	1	7
ENSDARG00000006889	ENSDART00000002449	7	3	AACCTCATCCCGGAGGGTGTCGAT	6	+	481	753	Active	Inactive	9	1
ENSDARG00000006889	ENSDART00000002449	7	3	ACCTCATCCCGGAGGGTGTCGAT	5	+	482	753	Active	Inactive	9	1
ENSDARG00000006889	ENSDART00000002449	7	4	GGCCCAAACTCCACGTCTTTGGAG	6	+	611	753	Active	Inactive	8	5
ENSDARG00000006889	ENSDART00000002449	7	4	GGCCCAAACTCCACGTCTTTGGA	5	+	611	753	Active	Active	8	2
ENSDARG00000006889	ENSDART00000002449	7	4	CCCAAACTCCACGTCTTTGGAGGA	6	+	613	753	Active	Inactive	9	0
ENSDARG00000006889	ENSDART00000002449	7	4	AGCTGCAAAGAGTGGGCTGTGTTG	6	+	557	753	Inactive	Inactive	0	4
ENSDARG00000006889	ENSDART00000002449	7	4	AAACTCCACGTCTTTGGAGGAATTC	7	+	616	753	Inactive	Active	1	8
ENSDARG00000006889	ENSDART00000002449	7	5	CACCAACCCTCCCATCGTGTTTGAC	7	+	717	753	Active	Inactive	5	1
ENSDARG00000006889	ENSDART00000002449	7	5	TACGGCATCATGACCGACGGGTAC	6	+	649	753	Active	Active	9	6
ENSDARG00000007107	ENSDART00000005252	7	1	CCCACCTAAAAAGCTTGTATTTGGA	7	-	292	1764	Active	Active	7	6
ENSDARG00000007107	ENSDART00000005252	7	1	AAAGCCTTAGGGCAATGGGGCTGGG	7	-	263	1764	Inactive	Active	2	9
ENSDARG00000007107	ENSDART00000005252	7	1	CACCTAAAAAGCTTGTATTTGGA	5	-	292	1764	Inactive	Active	2	6
ENSDARG00000007107	ENSDART00000005252	7	2	TACCCAACATATCTGGAGGTTCT	5	-	804	1764	Inactive	Active	6	5
ENSDARG00000007107	ENSDART00000005252	7	2	TCCAAACCCTCCTTGATGGGGGA	5	-	1336	1764	Active	Active	6	9
ENSDARG00000007107	ENSDART00000005252	7	2	TCCATCTCCACCTTCAGGGGCTTCT	7	-	1238	1764	Active	Active	9	5
ENSDARG00000007107	ENSDART00000005252	7	2	TTCCAAACCCTCCTTGATGGGGGA	6	-	1336	1764	Inactive	Active	2	9
ENSDARG00000007107	ENSDART00000005252	7	2	TTCGACAGCATGCGAAGATGCTGAC	7	-	1575	1764	Active	Active	3	9
ENSDARG00000007107	ENSDART00000005252	7	2	GTTCCAAACCCTCCTTGATGGGGGA	7	-	1336	1764	Inactive	Active	0	9
ENSDARG00000007107	ENSDART00000005252	7	2	GTATACCCAACATATCTGGAGGT	5	-	807	1764	Inactive	Active	9	1
ENSDARG00000007107	ENSDART00000005252	7	2	CCCATCCCCATGGCAGTAGGTAAC	6	-	1029	1764	Active	Active	9	6
ENSDARG00000007107	ENSDART00000005252	7	2	AAACCCTCCTTGATGGGGGAAGCT	6	-	1332	1764	Inactive	Active	0	9
ENSDARG00000007107	ENSDART00000005252	7	2	AAAGGCCTCTTTGTTGGGGTCGTG	6	-	409	1764	Active	Active	6	7
ENSDARG00000007107	ENSDART00000005252	7	2	AGCCCATCCCCATGGCAGTAGGT	5	-	1032	1764	Active	Active	9	8
ENSDARG00000007107	ENSDART00000005252	7	2	CAAACCCTCCTTGATGGGGGAAGCT	7	-	1332	1764	Active	Active	8	9
ENSDARG00000007107	ENSDART00000005252	7	2	CACTGCGGCGGTGGCTGTGGCAGCG	7	-	1605	1764	Active	Active	9	9
ENSDARG00000007141	ENSDART00000007913	7	4	TTACTCACCTGCCGTGTGGAGGTT	6	-	348	1281	Inactive	Active	0	7
ENSDARG00000007141	ENSDART00000007913	7	4	TTACTCACCTGCCGTGTGGAGGT	5	-	349	1281	Inactive	Inactive	0	0
ENSDARG00000007141	ENSDART00000007913	7	4	CTCACCTGCCGTGTGGAGGTTTTG	6	-	345	1281	Active	Active	9	4
ENSDARG00000007141	ENSDART00000007913	7	4	CTCACCTGCCGTGTGGAGGTTTT	5	-	346	1281	Active	Inactive	9	3
ENSDARG00000007141	ENSDART00000007913	7	8	CAACTCATCAATGAAGATGATGGA	6	-	814	1281	Active	Active	8	9
ENSDARG00000007141	ENSDART00000007913	7	8	ATCCAACTCATCAATGAAGATGAT	6	-	817	1281	Active	Active	7	9
ENSDARG00000007141	ENSDART00000007913	7	8	GAAGCCATCTAACTGATTGAGCA	5	-	911	1281	Active	Active	4	9
ENSDARG00000007141	ENSDART00000007913	7	8	AACTTCAAAAAGGTTGCCTGAGAA	6	-	702	1281	Inactive	Active	6	6
ENSDARG00000007141	ENSDART00000007913	7	9	AGCCTCCTCGTTGGGCATAGGGA	5	-	1034	1281	Active	Active	9	9
ENSDARG00000007199	ENSDART00000026820	7	1	GCAAACAAAAACTATTTTTTGTG	5	+	273	1608	Inactive	Inactive	9	9
ENSDARG00000007199	ENSDART00000026820	7	1	AACAAAAACTATTTTTTGTGACGTT	7	+	276	1608	Inactive	Inactive	8	4
ENSDARG00000007199	ENSDART00000026820	7	4	GCAAAAAGCAGCTGAGAAGCAGGC	6	+	768	1608	Inactive	Active	6	9
ENSDARG00000007199	ENSDART00000026820	7	4	AGCAAAAGCAAAAAGCAGCTGAG	5	+	761	1608	Active	Active	3	9
ENSDARG00000007199	ENSDART00000026820	7	7	CAAGCCACAGAAGGTGGGAGTGTTT	7	+	1428	1608	Inactive	Inactive	8	6
ENSDARG00000007199	ENSDART00000026820	7	7	CAAGCCACAGAAGGTGGGAGTGT	5	+	1428	1608	Inactive	Inactive	8	2
ENSDARG00000007199	ENSDART00000026820	7	7	AGCCACAGAAGGTGGGAGTGTTT	5	+	1430	1608	Inactive	Inactive	2	6
ENSDARG00000007199	ENSDART00000026820	7	7	AGACAAGCCACAGAAGGTGGGAGTG	7	+	1425	1608	Inactive	Active	4	8
ENSDARG00000007199	ENSDART00000026820	7	7	ACAAGCCACAGAAGGTGGGAGTGT	6	+	1427	1608	Active	Inactive	2	2
ENSDARG00000007199	ENSDART00000026820	7	7	ACAAGCCACAGAAGGTGGGAGTG	5	+	1427	1608	Active	Active	2	8
ENSDARG00000007199	ENSDART00000036921	7	3	GCAAAAAGCAGCTGAGAAGCAGGC	6	+	345	1185	Inactive	Active	6	9
ENSDARG00000007199	ENSDART00000036921	7	3	AGCAAAAGCAAAAAGCAGCTGAG	5	+	338	1185	Active	Active	3	9
ENSDARG00000007199	ENSDART00000036921	7	5	CAAATCTACTTTACTCTGGGTAA	5	+	598	1185	Active	Inactive	4	8
ENSDARG00000007199	ENSDART00000036921	7	6	AGACAAGCCACAGAAGGTGGGAGTG	7	+	993	1185	Inactive	Active	4	8
ENSDARG00000007199	ENSDART00000036921	7	6	ACAAGCCACAGAAGGTGGGAGTG	5	+	995	1185	Active	Active	2	8
ENSDARG00000007199	ENSDART00000036921	7	6	CAAGCCACAGAAGGTGGGAGTGTTT	7	+	996	1185	Inactive	Inactive	8	6
ENSDARG00000007199	ENSDART00000036921	7	6	CAAGCCACAGAAGGTGGGAGTGT	5	+	996	1185	Inactive	Inactive	8	2
ENSDARG00000007199	ENSDART00000036921	7	6	AGCCACAGAAGGTGGGAGTGTTT	5	+	998	1185	Inactive	Inactive	2	6
ENSDARG00000007199	ENSDART00000036921	7	6	ACAAGCCACAGAAGGTGGGAGTGT	6	+	995	1185	Active	Inactive	2	2
ENSDARG00000007199	ENSDART00000054450	7	1	AACAAAAACTATTTTTTGTGACGTT	7	+	276	1569	Inactive	Inactive	8	4
ENSDARG00000007199	ENSDART00000054450	7	1	GCAAACAAAAACTATTTTTTGTG	5	+	273	1569	Inactive	Inactive	9	9
ENSDARG00000007199	ENSDART00000054450	7	3	GCAAAAAGCAGCTGAGAAGCAGGC	6	+	771	1569	Inactive	Active	6	9
ENSDARG00000007199	ENSDART00000054450	7	3	AGCAAAAGCAAAAAGCAGCTGAG	5	+	764	1569	Active	Active	3	9
ENSDARG00000007199	ENSDART00000054450	7	6	CAAGCCACAGAAGGTGGGAGTGTTT	7	+	1455	1569	Inactive	Inactive	8	6
ENSDARG00000007199	ENSDART00000054450	7	6	CAAGCCACAGAAGGTGGGAGTGT	5	+	1455	1569	Inactive	Inactive	8	2
ENSDARG00000007199	ENSDART00000054450	7	6	AGCCACAGAAGGTGGGAGTGTTT	5	+	1457	1569	Inactive	Inactive	2	6
ENSDARG00000007199	ENSDART00000054450	7	6	AGACAAGCCACAGAAGGTGGGAGTG	7	+	1452	1569	Inactive	Active	4	8
ENSDARG00000007199	ENSDART00000054450	7	6	ACAAGCCACAGAAGGTGGGAGTGT	6	+	1454	1569	Active	Inactive	2	2
ENSDARG00000007199	ENSDART00000054450	7	6	ACAAGCCACAGAAGGTGGGAGTG	5	+	1454	1569	Active	Active	2	8
ENSDARG00000007199	ENSDART00000054451	7	1	GCAAACAAAAACTATTTTTTGTG	5	+	279	1590	Inactive	Inactive	9	9
ENSDARG00000007199	ENSDART00000054451	7	1	AACAAAAACTATTTTTTGTGACGTT	7	+	282	1590	Inactive	Inactive	8	4
ENSDARG00000007199	ENSDART00000054451	7	5	GCAAAAAGCAGCTGAGAAGCAGGC	6	+	753	1590	Inactive	Active	6	9
ENSDARG00000007199	ENSDART00000054451	7	5	AGCAAAAGCAAAAAGCAGCTGAG	5	+	746	1590	Active	Active	3	9
ENSDARG00000007199	ENSDART00000054451	7	7	ACAAGCCACAGAAGGTGGGAGTG	5	+	1403	1590	Active	Active	2	8
ENSDARG00000007199	ENSDART00000054451	7	7	CAAGCCACAGAAGGTGGGAGTGTTT	7	+	1404	1590	Inactive	Inactive	8	6
ENSDARG00000007199	ENSDART00000054451	7	7	CAAGCCACAGAAGGTGGGAGTGT	5	+	1404	1590	Inactive	Inactive	8	2
ENSDARG00000007199	ENSDART00000054451	7	7	AGCCACAGAAGGTGGGAGTGTTT	5	+	1406	1590	Inactive	Inactive	2	6
ENSDARG00000007199	ENSDART00000054451	7	7	AGACAAGCCACAGAAGGTGGGAGTG	7	+	1401	1590	Inactive	Active	4	8
ENSDARG00000007199	ENSDART00000054451	7	7	ACAAGCCACAGAAGGTGGGAGTGT	6	+	1403	1590	Active	Inactive	2	2
ENSDARG00000007199	ENSDART00000057257	7	1	AACAAAAACTATTTTTTGTGACGTT	7	+	276	1590	Inactive	Inactive	8	4
ENSDARG00000007199	ENSDART00000057257	7	1	GCAAACAAAAACTATTTTTTGTG	5	+	273	1590	Inactive	Inactive	9	9
ENSDARG00000007199	ENSDART00000057257	7	5	GCAAAAAGCAGCTGAGAAGCAGGC	6	+	771	1590	Inactive	Active	6	9
ENSDARG00000007199	ENSDART00000057257	7	5	AGCAAAAGCAAAAAGCAGCTGAG	5	+	764	1590	Active	Active	3	9
ENSDARG00000007199	ENSDART00000057257	7	9	CAAGCCACAGAAGGTGGGAGTGTTT	7	+	1470	1590	Inactive	Inactive	8	6
ENSDARG00000007199	ENSDART00000057257	7	9	CAAGCCACAGAAGGTGGGAGTGT	5	+	1470	1590	Inactive	Inactive	8	2
ENSDARG00000007199	ENSDART00000057257	7	9	AGCCACAGAAGGTGGGAGTGTTT	5	+	1472	1590	Inactive	Inactive	2	6
ENSDARG00000007199	ENSDART00000057257	7	9	AGACAAGCCACAGAAGGTGGGAGTG	7	+	1467	1590	Inactive	Active	4	8
ENSDARG00000007199	ENSDART00000057257	7	9	ACAAGCCACAGAAGGTGGGAGTGT	6	+	1469	1590	Active	Inactive	2	2
ENSDARG00000007199	ENSDART00000057257	7	9	ACAAGCCACAGAAGGTGGGAGTG	5	+	1469	1590	Active	Active	2	8
ENSDARG00000007199	ENSDART00000073481	7	1	GCAAACAAAAACTATTTTTTGTG	5	+	237	1530	Inactive	Inactive	9	9
ENSDARG00000007199	ENSDART00000073481	7	1	AACAAAAACTATTTTTTGTGACGTT	7	+	240	1530	Inactive	Inactive	8	4
ENSDARG00000007199	ENSDART00000073481	7	4	AGCAAAAGCAAAAAGCAGCTGAG	5	+	722	1530	Active	Active	3	9
ENSDARG00000007199	ENSDART00000073481	7	4	GCAAAAAGCAGCTGAGAAGCAGGC	6	+	729	1530	Inactive	Active	6	9
ENSDARG00000007199	ENSDART00000073481	7	8	ACAAGCCACAGAAGGTGGGAGTG	5	+	1454	1530	Active	Active	2	8
ENSDARG00000007199	ENSDART00000073481	7	8	CAAGCCACAGAAGGTGGGAGTGTTT	7	+	1455	1530	Inactive	Inactive	8	6
ENSDARG00000007199	ENSDART00000073481	7	8	CAAGCCACAGAAGGTGGGAGTGT	5	+	1455	1530	Inactive	Inactive	8	2
ENSDARG00000007199	ENSDART00000073481	7	8	AGCCACAGAAGGTGGGAGTGTTT	5	+	1457	1530	Inactive	Inactive	2	6
ENSDARG00000007199	ENSDART00000073481	7	8	AGACAAGCCACAGAAGGTGGGAGTG	7	+	1452	1530	Inactive	Active	4	8
ENSDARG00000007199	ENSDART00000073481	7	8	ACAAGCCACAGAAGGTGGGAGTGT	6	+	1454	1530	Active	Inactive	2	2
ENSDARG00000007199	ENSDART00000073482	7	1	AACAAAAACTATTTTTTGTGACGTT	7	+	267	1686	Inactive	Inactive	8	4
ENSDARG00000007199	ENSDART00000073482	7	1	GCAAACAAAAACTATTTTTTGTG	5	+	264	1686	Inactive	Inactive	9	9
ENSDARG00000007199	ENSDART00000073482	7	4	GCAAAAAGCAGCTGAGAAGCAGGC	6	+	759	1686	Inactive	Active	6	9
ENSDARG00000007199	ENSDART00000073482	7	4	AGCAAAAGCAAAAAGCAGCTGAG	5	+	752	1686	Active	Active	3	9
ENSDARG00000007199	ENSDART00000073482	7	7	GTAATCAACAAGTGAATGTGTCGTG	7	+	1094	1686	Inactive	Inactive	4	5
ENSDARG00000007199	ENSDART00000073482	7	9	AGACAAGCCACAGAAGGTGGGAGTG	7	+	1527	1686	Inactive	Active	4	8
ENSDARG00000007199	ENSDART00000073482	7	9	ACAAGCCACAGAAGGTGGGAGTG	5	+	1529	1686	Active	Active	2	8
ENSDARG00000007199	ENSDART00000073482	7	9	ACAAGCCACAGAAGGTGGGAGTGT	6	+	1529	1686	Active	Inactive	2	2
ENSDARG00000007199	ENSDART00000073482	7	9	CAAGCCACAGAAGGTGGGAGTGTTT	7	+	1530	1686	Inactive	Inactive	8	6
ENSDARG00000007199	ENSDART00000073482	7	9	CAAGCCACAGAAGGTGGGAGTGT	5	+	1530	1686	Inactive	Inactive	8	2
ENSDARG00000007199	ENSDART00000073482	7	9	AGCCACAGAAGGTGGGAGTGTTT	5	+	1532	1686	Inactive	Inactive	2	6
ENSDARG00000007199	ENSDART00000073484	7	1	AACAAAAACTATTTTTTGTGACGTT	7	+	276	1614	Inactive	Inactive	8	4
ENSDARG00000007199	ENSDART00000073484	7	1	GCAAACAAAAACTATTTTTTGTG	5	+	273	1614	Inactive	Inactive	9	9
ENSDARG00000007199	ENSDART00000073484	7	4	GCAAAAAGCAGCTGAGAAGCAGGC	6	+	774	1614	Inactive	Active	6	9
ENSDARG00000007199	ENSDART00000073484	7	4	AGCAAAAGCAAAAAGCAGCTGAG	5	+	767	1614	Active	Active	3	9
ENSDARG00000007199	ENSDART00000073484	7	6	CAAGCCACAGAAGGTGGGAGTGTTT	7	+	1425	1614	Inactive	Inactive	8	6
ENSDARG00000007199	ENSDART00000073484	7	6	CAAGCCACAGAAGGTGGGAGTGT	5	+	1425	1614	Inactive	Inactive	8	2
ENSDARG00000007199	ENSDART00000073484	7	6	AGCCACAGAAGGTGGGAGTGTTT	5	+	1427	1614	Inactive	Inactive	2	6
ENSDARG00000007199	ENSDART00000073484	7	6	AGACAAGCCACAGAAGGTGGGAGTG	7	+	1422	1614	Inactive	Active	4	8
ENSDARG00000007199	ENSDART00000073484	7	6	ACAAGCCACAGAAGGTGGGAGTGT	6	+	1424	1614	Active	Inactive	2	2
ENSDARG00000007199	ENSDART00000073484	7	6	ACAAGCCACAGAAGGTGGGAGTG	5	+	1424	1614	Active	Active	2	8
ENSDARG00000007366	ENSDART00000021947	7	1	TTAGTCTAACTTCGTCGCGGTGTTG	7	-	25	1341	Inactive	Inactive	5	0
ENSDARG00000007366	ENSDART00000021947	7	1	TCCAGCACAGCCAGAGTCTGCATCT	7	-	143	1341	Active	Inactive	1	6
ENSDARG00000007366	ENSDART00000021947	7	1	GTTTGCAGACATTGTTAGTCTAA	5	-	41	1341	Inactive	Inactive	4	9
ENSDARG00000007366	ENSDART00000021947	7	1	AACTTCGTCGCGGTGTTGCAGAG	5	-	20	1341	Active	Active	9	7
ENSDARG00000007366	ENSDART00000021947	7	1	ACAAACTAACACTAGCTGTGTTGCA	7	-	87	1341	Inactive	Inactive	9	4
ENSDARG00000007366	ENSDART00000021947	7	1	ACAAACTAACACTAGCTGTGTTG	5	-	89	1341	Inactive	Inactive	9	4
ENSDARG00000007366	ENSDART00000021947	7	3	TCCAGCCCACACTGGATGCGTGTGT	7	-	312	1341	Active	Inactive	6	9
ENSDARG00000007366	ENSDART00000021947	7	3	TCCAGCCCACACTGGATGCGTGT	5	-	314	1341	Active	Active	6	7
ENSDARG00000007366	ENSDART00000021947	7	4	TTCAAAGCAGCCAACAGATGCTGTT	7	-	446	1341	Inactive	Active	8	8
ENSDARG00000007366	ENSDART00000021947	7	4	TGCACCTCCATATATGTGGCGCC	5	-	370	1341	Active	Active	9	5
ENSDARG00000007366	ENSDART00000021947	7	4	CAAAGCAGCCAACAGATGCTGTT	5	-	446	1341	Active	Active	0	8
ENSDARG00000007366	ENSDART00000021947	7	4	GGCAACGACTTTCTTGCCGAATTG	6	-	573	1341	Active	Active	6	5
ENSDARG00000007366	ENSDART00000021947	7	5	CACTGCAACAATGTCCTTAGTGGCT	7	-	660	1341	Active	Inactive	7	0
ENSDARG00000007366	ENSDART00000021947	7	5	TTCATCGCCATGAAAGTTGATGTT	6	-	820	1341	Active	Active	8	2
ENSDARG00000007366	ENSDART00000021947	7	8	GTAGGCTGCATTTATGGTGCTTGC	6	-	1147	1341	Active	Active	6	2
ENSDARG00000007370	ENSDART00000040115	7	2	AAACGCACCCCAGTGCTGTTTCT	5	-	187	4533	Inactive	Inactive	5	4
ENSDARG00000007370	ENSDART00000040115	7	3	TCCAGCTCCACCGGTGTGTGCTGGG	7	-	281	4533	Active	Active	9	5
ENSDARG00000007370	ENSDART00000040115	7	3	AGCTCCACCGGTGTGTGCTGGGCC	6	-	279	4533	Active	Active	8	4
ENSDARG00000007370	ENSDART00000040115	7	3	GGCGTCATCCCTGGAGGAGGGATGT	7	-	227	4533	Active	Active	9	8
ENSDARG00000007370	ENSDART00000040115	7	5	TCCTCCAACTGTGACTTTGACGAC	6	-	505	4533	Active	Inactive	8	1
ENSDARG00000007370	ENSDART00000040115	7	6	CTCATCAAAAAGATCTGAAGGTTTC	7	-	603	4533	Inactive	Active	0	7
ENSDARG00000007370	ENSDART00000040115	7	18	ATCGTCCACATCTTGAAGGAGAG	5	-	1559	4533	Active	Active	8	9
ENSDARG00000007370	ENSDART00000040115	7	18	AGAGGCAAACAGGTGTTGTCGAA	5	-	1624	4533	Inactive	Inactive	7	0
ENSDARG00000007370	ENSDART00000040115	7	19	CTATGCTAAGCAGCATGTTGAGGG	6	-	1775	4533	Inactive	Active	5	3
ENSDARG00000007370	ENSDART00000040115	7	19	CTATGCTAAGCAGCATGTTGAGGGC	7	-	1774	4533	Inactive	Active	5	9
ENSDARG00000007370	ENSDART00000040115	7	21	GCCGCCTGCACTATCTGCTGCATGT	7	-	1997	4533	Active	Active	9	2
ENSDARG00000007370	ENSDART00000040115	7	21	CTCCTCAGAGAGGTAGCGTAGTCT	6	-	2092	4533	Active	Active	5	7
ENSDARG00000007370	ENSDART00000040115	7	21	TTCACCTCCTCAGAGAGGTAGCG	5	-	2098	4533	Active	Active	8	9
ENSDARG00000007370	ENSDART00000040115	7	21	CACCTCCTCAGAGAGGTAGCGTAG	6	-	2095	4533	Active	Active	9	6
ENSDARG00000007370	ENSDART00000040115	7	23	TTCTGCAAACACTGAGAGTTTGCC	6	-	2368	4533	Inactive	Active	5	9
ENSDARG00000007370	ENSDART00000040115	7	24	TTCCCCACCAGAGCCAGTTTAGTCT	7	-	2405	4533	Active	Inactive	6	0
ENSDARG00000007370	ENSDART00000040115	7	24	CCCAGCTCCAGCCTGAAGAGGGT	5	-	2508	4533	Active	Active	9	9
ENSDARG00000007370	ENSDART00000040115	7	24	AGCTCCAGCCTGAAGAGGGTTTGAA	7	-	2503	4533	Active	Active	8	0
ENSDARG00000007370	ENSDART00000040115	7	24	AGCTCCAGCCTGAAGAGGGTTTG	5	-	2505	4533	Active	Active	8	8
ENSDARG00000007370	ENSDART00000040115	7	24	TCCCCACCAGAGCCAGTTTAGTCT	6	-	2405	4533	Active	Inactive	4	0
ENSDARG00000007370	ENSDART00000040115	7	27	GTCTCCGACGGTTGGTATGGTAC	5	-	2850	4533	Active	Inactive	6	1
ENSDARG00000007370	ENSDART00000040115	7	28	TTCGACGTCTCCAGCGCCGGCGAC	6	-	3020	4533	Active	Active	8	8
ENSDARG00000007370	ENSDART00000040115	7	28	GCCGGCGACGGAACAAGTCGGTTTT	7	-	3004	4533	Active	Inactive	9	7
ENSDARG00000007370	ENSDART00000040115	7	28	GACGTCTCCAGCGCCGGCGACGGA	6	-	3017	4533	Active	Active	9	9
ENSDARG00000007370	ENSDART00000040115	7	28	CTCCAAGGCAAAGATGGCCGCCGGC	7	-	3066	4533	Active	Active	6	9
ENSDARG00000007370	ENSDART00000040115	7	33	AGCTCCACCACAATGTTTGGAGGG	6	-	3417	4533	Active	Active	8	4
ENSDARG00000007370	ENSDART00000040115	7	33	GTCACCGTCTTCTGACTCTGATGAA	7	-	3302	4533	Active	Inactive	9	0
ENSDARG00000007370	ENSDART00000040115	7	33	TACAGCTCCACCACAATGTTTGGAG	7	-	3419	4533	Active	Inactive	8	7
ENSDARG00000007370	ENSDART00000040115	7	33	ACCGTCTTCTGACTCTGATGAAGGA	7	-	3299	4533	Active	Active	9	9
ENSDARG00000007370	ENSDART00000040115	7	35	GGCTCCCTCTGAGGTGGTGGATAG	6	-	3621	4533	Active	Inactive	9	0
ENSDARG00000007370	ENSDART00000040115	7	36	ACATTCCACCTGAAGACTGGGAG	5	-	3758	4533	Active	Active	4	9
ENSDARG00000007370	ENSDART00000040115	7	45	CCCAAAAGCCTGGATGATGTAGAT	6	-	4450	4533	Active	Active	7	5
ENSDARG00000007370	ENSDART00000040115	7	45	AACCCAAAAGCCTGGATGATGTA	5	-	4453	4533	Inactive	Active	8	9
ENSDARG00000007370	ENSDART00000082620	7	4	AAACGCACCCCAGTGCTGTTTCT	5	-	343	6231	Inactive	Inactive	5	4
ENSDARG00000007370	ENSDART00000082620	7	5	GGCGTCATCCCTGGAGGAGGGATGT	7	-	383	6231	Active	Active	9	8
ENSDARG00000007370	ENSDART00000082620	7	5	AGCTCCACCGGTGTGTGCTGGGCC	6	-	435	6231	Active	Active	8	4
ENSDARG00000007370	ENSDART00000082620	7	5	TCCAGCTCCACCGGTGTGTGCTGGG	7	-	437	6231	Active	Active	9	5
ENSDARG00000007370	ENSDART00000082620	7	7	TCCTCCAACTGTGACTTTGACGAC	6	-	751	6231	Active	Inactive	8	1
ENSDARG00000007370	ENSDART00000082620	7	7	GTAAAACACAATTAATAAGCTTTT	6	-	871	6231	Inactive	Inactive	8	4
ENSDARG00000007370	ENSDART00000082620	7	19	ATCGTCCACATCTTGAAGGAGAG	5	-	1835	6231	Active	Active	8	9
ENSDARG00000007370	ENSDART00000082620	7	19	AGAGGCAAACAGGTGTTGTCGAA	5	-	1900	6231	Inactive	Inactive	7	0
ENSDARG00000007370	ENSDART00000082620	7	20	CTATGCTAAGCAGCATGTTGAGGGC	7	-	2050	6231	Inactive	Active	5	9
ENSDARG00000007370	ENSDART00000082620	7	20	CTATGCTAAGCAGCATGTTGAGGG	6	-	2051	6231	Inactive	Active	5	3
ENSDARG00000007370	ENSDART00000082620	7	22	CTCCTCAGAGAGGTAGCGTAGTCT	6	-	2365	6231	Active	Active	5	7
ENSDARG00000007370	ENSDART00000082620	7	22	GCCGCCTGCACTATCTGCTGCATGT	7	-	2270	6231	Active	Active	9	2
ENSDARG00000007370	ENSDART00000082620	7	22	CACCTCCTCAGAGAGGTAGCGTAG	6	-	2368	6231	Active	Active	9	6
ENSDARG00000007370	ENSDART00000082620	7	22	TTCACCTCCTCAGAGAGGTAGCG	5	-	2371	6231	Active	Active	8	9
ENSDARG00000007370	ENSDART00000082620	7	24	TTCTGCAAACACTGAGAGTTTGCC	6	-	2641	6231	Inactive	Active	5	9
ENSDARG00000007370	ENSDART00000082620	7	25	AGCTCCAGCCTGAAGAGGGTTTGAA	7	-	2776	6231	Active	Active	8	0
ENSDARG00000007370	ENSDART00000082620	7	25	TTCCCCACCAGAGCCAGTTTAGTCT	7	-	2678	6231	Active	Inactive	6	0
ENSDARG00000007370	ENSDART00000082620	7	25	CCCAGCTCCAGCCTGAAGAGGGT	5	-	2781	6231	Active	Active	9	9
ENSDARG00000007370	ENSDART00000082620	7	25	AGCTCCAGCCTGAAGAGGGTTTG	5	-	2778	6231	Active	Active	8	8
ENSDARG00000007370	ENSDART00000082620	7	25	TCCCCACCAGAGCCAGTTTAGTCT	6	-	2678	6231	Active	Inactive	4	0
ENSDARG00000007370	ENSDART00000082620	7	28	GTCTCCGACGGTTGGTATGGTAC	5	-	3123	6231	Active	Inactive	6	1
ENSDARG00000007370	ENSDART00000082620	7	29	GCCGGCGACGGAACAAGTCGGTTTT	7	-	3277	6231	Active	Inactive	9	7
ENSDARG00000007370	ENSDART00000082620	7	29	GACGTCTCCAGCGCCGGCGACGGA	6	-	3290	6231	Active	Active	9	9
ENSDARG00000007370	ENSDART00000082620	7	29	TTCGACGTCTCCAGCGCCGGCGAC	6	-	3293	6231	Active	Active	8	8
ENSDARG00000007370	ENSDART00000082620	7	29	CTCCAAGGCAAAGATGGCCGCCGGC	7	-	3339	6231	Active	Active	6	9
ENSDARG00000007370	ENSDART00000082620	7	32	AGCTCCACCACAATGTTTGGAGGG	6	-	3681	6231	Active	Active	8	4
ENSDARG00000007370	ENSDART00000082620	7	32	ACCGTCTTCTGACTCTGATGAAGGA	7	-	3563	6231	Active	Active	9	9
ENSDARG00000007370	ENSDART00000082620	7	32	TACAGCTCCACCACAATGTTTGGAG	7	-	3683	6231	Active	Inactive	8	7
ENSDARG00000007370	ENSDART00000082620	7	32	GTCACCGTCTTCTGACTCTGATGAA	7	-	3566	6231	Active	Inactive	9	0
ENSDARG00000007370	ENSDART00000082620	7	35	ACCTCATCCATGATATGTGAGGGT	6	-	3909	6231	Active	Active	9	3
ENSDARG00000007370	ENSDART00000082620	7	35	TACCTCATCCATGATATGTGAGGGT	7	-	3909	6231	Active	Active	9	3
ENSDARG00000007370	ENSDART00000082620	7	36	GGCTCCCTCTGAGGTGGTGGATAG	6	-	3951	6231	Active	Inactive	9	0
ENSDARG00000007370	ENSDART00000082620	7	37	ACATTCCACCTGAAGACTGGGAG	5	-	4088	6231	Active	Active	4	9
ENSDARG00000007370	ENSDART00000082620	7	39	AACATCATCTCTAGGTGTGTGAGCA	7	-	4353	6231	Active	Active	8	8
ENSDARG00000007370	ENSDART00000082620	7	39	GTACCATACATACTGTAAGTATAA	6	-	4308	6231	Inactive	Inactive	1	6
ENSDARG00000007370	ENSDART00000082620	7	42	CCCAAAAGCCTGGATGATGTAGAT	6	-	4753	6231	Active	Active	7	5
ENSDARG00000007370	ENSDART00000082620	7	42	AACCCAAAAGCCTGGATGATGTA	5	-	4756	6231	Inactive	Active	8	9
ENSDARG00000007370	ENSDART00000082620	7	45	CTCTCACACAGACGATGAAGTAGCT	7	-	5108	6231	Active	Active	8	9
ENSDARG00000007370	ENSDART00000082620	7	47	GTCCACCCACATTTGTAGTCGCC	5	-	5351	6231	Inactive	Active	4	9
ENSDARG00000007370	ENSDART00000082620	7	50	TCCCAAATCTGGATAGTAAGTTTAG	7	-	5720	6231	Active	Inactive	8	3
ENSDARG00000007370	ENSDART00000082620	7	51	TCCATCTCCAAAGAGCCTGAGAA	5	-	5770	6231	Active	Active	9	6
ENSDARG00000007370	ENSDART00000082620	7	51	AGACCACACTTCTCTGGAGACTTC	6	-	5817	6231	Active	Active	1	5
ENSDARG00000007370	ENSDART00000082620	7	51	CAAGACCACACTTCTCTGGAGAC	5	-	5820	6231	Inactive	Inactive	3	2
ENSDARG00000007370	ENSDART00000082620	7	53	AACGTCTTATATGGGGACGAGAAC	6	-	6084	6231	Active	Active	8	9
ENSDARG00000007370	ENSDART00000082620	7	53	CTAAACGTCTTATATGGGGACGAG	6	-	6087	6231	Active	Active	3	9
ENSDARG00000007370	ENSDART00000082620	7	54	ACCATCTTCATAGCAGCATAGTTC	6	-	6207	6231	Active	Active	9	3
ENSDARG00000007385	ENSDART00000006802	7	3	TCCTGCAGCCAAGACTCTGGTGGA	6	+	228	1641	Active	Active	9	2
ENSDARG00000007385	ENSDART00000006802	7	4	TACCACTTCAGTGACTCTGCTTGC	6	+	288	1641	Active	Inactive	9	6
ENSDARG00000007385	ENSDART00000006802	7	5	TTCTTCTCCAAGATGGTGGTGGAT	6	+	529	1641	Active	Active	9	1
ENSDARG00000007385	ENSDART00000006802	7	5	TTCTTCTCCAAGATGGTGGTGGA	5	+	529	1641	Active	Active	9	8
ENSDARG00000007385	ENSDART00000006802	7	6	GTTCGCGTCAACTCAGTGGAGGTC	6	+	772	1641	Active	Active	9	8
ENSDARG00000007385	ENSDART00000006802	7	6	TGCTCAACATTGAGCTGGAGTTGAA	7	+	725	1641	Active	Active	0	5
ENSDARG00000007385	ENSDART00000006802	7	7	CTATCAGGCCATTGTTGATGCTGAA	7	+	795	1641	Active	Active	1	9
ENSDARG00000007385	ENSDART00000006802	7	7	GTAGCCACACAGTACTTTGCAGAC	6	+	901	1641	Inactive	Inactive	8	5
ENSDARG00000007385	ENSDART00000006802	7	7	AGCTGCCCATTGGAGATGTAGCC	5	+	884	1641	Active	Active	6	9
ENSDARG00000007385	ENSDART00000006802	7	9	TGCACCATCATTCTGAGGGGTGGTG	7	+	1117	1641	Active	Active	9	7
ENSDARG00000007385	ENSDART00000006802	7	9	ACCTGCACCATCATTCTGAGGGG	5	+	1114	1641	Active	Active	8	8
ENSDARG00000007385	ENSDART00000006802	7	11	GCCTCATACTGTCAGTGGATGAG	5	+	1541	1641	Active	Active	9	9
ENSDARG00000007385	ENSDART00000006802	7	11	GGCAGCTGCTGGCAGAGGAAGGG	5	+	1602	1641	Active	Active	9	9
ENSDARG00000007385	ENSDART00000006802	7	11	GCCTCATACTGTCAGTGGATGAGAC	7	+	1541	1641	Active	Active	9	8
ENSDARG00000007385	ENSDART00000006802	7	11	ACCGGCAGCTGCTGGCAGAGGAA	5	+	1599	1641	Active	Active	9	9
ENSDARG00000007385	ENSDART00000006802	7	11	GACTGCTGCATCTGAAGCTGCATGC	7	+	1518	1641	Active	Active	9	4
ENSDARG00000007385	ENSDART00000014899	7	1	CTATTCCGCAATCATGATGGTGAG	6	+	12	1266	Active	Active	7	9
ENSDARG00000007385	ENSDART00000014899	7	3	TCCTGCAGCCAAGACTCTGGTGGA	6	+	243	1266	Active	Active	9	2
ENSDARG00000007385	ENSDART00000014899	7	4	TACCACTTCAGTGACTCTGCTTGC	6	+	303	1266	Active	Inactive	9	6
ENSDARG00000007385	ENSDART00000014899	7	5	TTCTTCTCCAAGATGGTGGTGGAT	6	+	544	1266	Active	Active	9	1
ENSDARG00000007385	ENSDART00000014899	7	5	TTCTTCTCCAAGATGGTGGTGGA	5	+	544	1266	Active	Active	9	8
ENSDARG00000007385	ENSDART00000014899	7	6	TGCTCAACATTGAGCTGGAGTTGAA	7	+	740	1266	Active	Active	0	5
ENSDARG00000007385	ENSDART00000014899	7	9	GCCTCATACTGTCAGTGGATGAG	5	+	1166	1266	Active	Active	9	9
ENSDARG00000007385	ENSDART00000014899	7	9	GGCAGCTGCTGGCAGAGGAAGGG	5	+	1227	1266	Active	Active	9	9
ENSDARG00000007385	ENSDART00000014899	7	9	GCCTCATACTGTCAGTGGATGAGAC	7	+	1166	1266	Active	Active	9	8
ENSDARG00000007385	ENSDART00000014899	7	9	GACTGCTGCATCTGAAGCTGCATGC	7	+	1143	1266	Active	Active	9	4
ENSDARG00000007385	ENSDART00000014899	7	9	ACCGGCAGCTGCTGGCAGAGGAA	5	+	1224	1266	Active	Active	9	9
ENSDARG00000007526	ENSDART00000079762	7	2	TCCACCAGCACAGAAGGATTTGTC	6	+	20	1110	Active	Active	8	1
ENSDARG00000007526	ENSDART00000079762	7	7	CTATTCGCATTGATGAAGTTGAA	5	+	485	1110	Inactive	Active	5	9
ENSDARG00000007526	ENSDART00000079762	7	9	GACAAATACGATGAGGTGGAGTT	5	+	655	1110	Inactive	Active	0	2
ENSDARG00000007526	ENSDART00000079762	7	9	GACAAATACGATGAGGTGGAGTTT	6	+	655	1110	Inactive	Inactive	0	1
ENSDARG00000007526	ENSDART00000079762	7	10	CGCCAAAGAGATCTGAGATGAAGGT	7	+	824	1110	Active	Active	1	9
ENSDARG00000007526	ENSDART00000079762	7	11	ACATGCAGACGTCAATGGAGTCTCT	7	+	839	1110	Inactive	Active	7	2
ENSDARG00000007745	ENSDART00000006868	7	1	AGCTACAAATTATGCCGTGGCAGGT	7	+	57	819	Inactive	Active	6	9
ENSDARG00000007745	ENSDART00000006868	7	1	TCCTCCAGCCTGAACGGTGAGTTT	6	+	205	819	Active	Inactive	9	4
ENSDARG00000007745	ENSDART00000006868	7	1	GGCGTCGTCGTGAAGAGTGATAA	5	+	103	819	Active	Active	9	5
ENSDARG00000007745	ENSDART00000006868	7	1	GCAAGCTACAAATTATGCCGTGGCA	7	+	54	819	Active	Active	6	8
ENSDARG00000007745	ENSDART00000006868	7	2	TGCCTCAGCTGACGTTTTGGCTTT	6	+	429	819	Active	Inactive	9	9
ENSDARG00000007745	ENSDART00000006868	7	2	GTCTGCACCCATCTGGGCTGTGTGC	7	+	652	819	Active	Inactive	6	1
ENSDARG00000007745	ENSDART00000006868	7	2	GCCTTCTCCTATCTGATGACGGG	5	+	340	819	Active	Active	9	9
ENSDARG00000007745	ENSDART00000006868	7	2	GCAGTCGCAAGAGAGTGGTGATGCC	7	+	309	819	Inactive	Active	1	9
ENSDARG00000007745	ENSDART00000006868	7	2	GACTACCGCCGGCCAGAAGTTTTG	6	+	274	819	Active	Active	5	5
ENSDARG00000007745	ENSDART00000006868	7	2	GACGACACAGTGGTTGTAGGATAA	6	+	808	819	Inactive	Inactive	8	0
ENSDARG00000007745	ENSDART00000006868	7	2	CCCTGCTCCGCTCAATCTGGAGGT	6	+	762	819	Active	Active	9	1
ENSDARG00000007745	ENSDART00000006868	7	2	CACGACAAAGACCGTGTTGTGAAC	6	+	604	819	Inactive	Inactive	7	3
[truncated: 15,230 more rows]
