# Supplementary material for: Predicting success of oligomerized pool engineering (OPEN) for zinc finger target site sequences
Source: BMC Bioinformatics. 2010 Nov 2;11:543. doi: 10.1186/1471-2105-11-543 (PMC3098093; doi:10.1186/1471-2105-11-543)
Supplement: Additional file 10 — Zebrafish - chromosome 8 - classified ZFN target list. Potential OPEN ZFN target sites in gene transcripts encoded on zebrafish chromosome 8 classified using ZiFOpT. Data presented as described in the legend to Additional File 3 [file 1471-2105-11-543-S10.XLS]

## Sheet: Chromosome8
Gene ID	Transcript ID	Chromo Number	Coding Exon Number	TargetSite	ZFN Spacer Length	Strand	ZFN Cleavage Site	Coding Sequence Length	ZiFOpT Prediction		Confidence Score
									Left	Right	Left	Right
ENSDARG00000000384	ENSDART00000034612	8	1	GGCTCAGCCCTCTGTGGACGTGGAC	7	+	25	852	Active	Active	9	8
ENSDARG00000000384	ENSDART00000034612	8	2	AAAGCCCACTGTTCTGGATGGTGC	6	+	75	852	Inactive	Active	4	6
ENSDARG00000000384	ENSDART00000034612	8	2	AAAGCCCACTGTTCTGGATGGTGCT	7	+	75	852	Inactive	Active	4	9
ENSDARG00000000384	ENSDART00000034612	8	2	CAAAGCCCACTGTTCTGGATGGTGC	7	+	74	852	Inactive	Active	6	6
ENSDARG00000000384	ENSDART00000034612	8	3	GCCTGCTGCCCTCGTCTCTGAAGAG	7	+	323	852	Active	Active	9	4
ENSDARG00000000384	ENSDART00000034612	8	5	AAAGCCATCGGGTGGATGTCTTC	5	+	676	852	Active	Inactive	1	2
ENSDARG00000000384	ENSDART00000034612	8	5	CTCAAAGCCATCGGGTGGATGTC	5	+	673	852	Active	Active	3	7
ENSDARG00000000384	ENSDART00000034612	8	6	TTCCTCATCGTGTCTGTGAAGTA	5	+	787	852	Active	Inactive	9	3
ENSDARG00000000384	ENSDART00000061691	8	1	ACCTGCGTCAATCGGCCGTCGTA	5	+	238	1503	Active	Active	9	4
ENSDARG00000000384	ENSDART00000061691	8	2	GGCTCAGCCCTCTGTGGACGTGGAC	7	+	598	1503	Active	Active	9	8
ENSDARG00000000384	ENSDART00000061691	8	2	GGCTACATCATCCCTGCCGTCTGC	6	+	478	1503	Active	Active	9	1
ENSDARG00000000384	ENSDART00000061691	8	2	ACATCCAGCAGAACATTAGCTTCT	6	+	449	1503	Active	Inactive	1	5
ENSDARG00000000384	ENSDART00000061691	8	2	ACATCATCCCTGCCGTCTGCCTTG	6	+	482	1503	Active	Inactive	2	6
ENSDARG00000000384	ENSDART00000061691	8	2	TACATCATCCCTGCCGTCTGCCTTG	7	+	481	1503	Active	Inactive	9	6
ENSDARG00000000384	ENSDART00000061691	8	3	CAAAGCCCACTGTTCTGGATGGTGC	7	+	647	1503	Inactive	Active	6	6
ENSDARG00000000384	ENSDART00000061691	8	3	AAAGCCCACTGTTCTGGATGGTGC	6	+	648	1503	Inactive	Active	4	6
ENSDARG00000000384	ENSDART00000061691	8	3	AAAGCCCACTGTTCTGGATGGTGCT	7	+	648	1503	Inactive	Active	4	9
ENSDARG00000000384	ENSDART00000061691	8	5	GCCTGCTGCCCTCGTCTCTGAAGAG	7	+	974	1503	Active	Active	9	4
ENSDARG00000000384	ENSDART00000061691	8	7	CTCAAAGCCATCGGGTGGATGTC	5	+	1324	1503	Active	Active	3	7
ENSDARG00000000384	ENSDART00000061691	8	7	AAAGCCATCGGGTGGATGTCTTC	5	+	1327	1503	Active	Inactive	1	2
ENSDARG00000000384	ENSDART00000061691	8	8	TTCCTCATCGTGTCTGTGAAGTA	5	+	1438	1503	Active	Inactive	9	3
ENSDARG00000000384	ENSDART00000076101	8	1	AGCAGCCCCTTCTATTGGGAGGGC	6	+	187	1299	Active	Active	9	8
ENSDARG00000000384	ENSDART00000076101	8	2	ACCTGCGTCAATCGGCCGTCGTA	5	+	412	1299	Active	Active	9	4
ENSDARG00000000384	ENSDART00000076101	8	3	GGCTCAGCCCTCTGTGGACGTGGAC	7	+	772	1299	Active	Active	9	8
ENSDARG00000000384	ENSDART00000076101	8	3	GGCTACATCATCCCTGCCGTCTGC	6	+	652	1299	Active	Active	9	1
ENSDARG00000000384	ENSDART00000076101	8	3	TACATCATCCCTGCCGTCTGCCTTG	7	+	655	1299	Active	Inactive	9	6
ENSDARG00000000384	ENSDART00000076101	8	3	ACATCCAGCAGAACATTAGCTTCT	6	+	623	1299	Active	Inactive	1	5
ENSDARG00000000384	ENSDART00000076101	8	3	ACATCATCCCTGCCGTCTGCCTTG	6	+	656	1299	Active	Inactive	2	6
ENSDARG00000000384	ENSDART00000076101	8	4	CAAAGCCCACTGTTCTGGATGGTGC	7	+	821	1299	Inactive	Active	6	6
ENSDARG00000000384	ENSDART00000076101	8	4	AAAGCCCACTGTTCTGGATGGTGCT	7	+	822	1299	Inactive	Active	4	9
ENSDARG00000000384	ENSDART00000076101	8	4	AAAGCCCACTGTTCTGGATGGTGC	6	+	822	1299	Inactive	Active	4	6
ENSDARG00000000573	ENSDART00000000148	8	2	AACTTCCCCACAGAGCTGTTGAA	5	-	178	762	Active	Active	7	0
ENSDARG00000000573	ENSDART00000000148	8	3	CAACACAGCTGGATGTCTGCCTTC	6	-	382	762	Inactive	Inactive	4	8
ENSDARG00000000573	ENSDART00000000148	8	3	CACAGCAACACAGCTGGATGTCTGC	7	-	386	762	Active	Active	6	5
ENSDARG00000000573	ENSDART00000000148	8	3	CTCTCCAGATTTAGGGGTGTATTC	6	-	544	762	Active	Inactive	2	8
ENSDARG00000000573	ENSDART00000030098	8	2	AACTTCCCCACAGAGCTGTTGAA	5	-	178	750	Active	Active	7	0
ENSDARG00000000573	ENSDART00000030098	8	3	CAACACAGCTGGATGTCTGCCTTC	6	-	382	750	Inactive	Inactive	4	8
ENSDARG00000000573	ENSDART00000030098	8	3	CACAGCAACACAGCTGGATGTCTGC	7	-	386	750	Active	Active	6	5
ENSDARG00000000573	ENSDART00000030098	8	3	CTCTCCAGATTTAGGGGTGTATTC	6	-	544	750	Active	Inactive	2	8
ENSDARG00000000573	ENSDART00000098708	8	3	AACTTCCCCACAGAGCTGTTGAA	5	-	190	762	Active	Active	7	0
ENSDARG00000000573	ENSDART00000098708	8	4	CTCTCCAGATTTAGGGGTGTATTC	6	-	556	762	Active	Inactive	2	8
ENSDARG00000000573	ENSDART00000098708	8	4	CACAGCAACACAGCTGGATGTCTGC	7	-	398	762	Active	Active	6	5
ENSDARG00000000573	ENSDART00000098708	8	4	CAACACAGCTGGATGTCTGCCTTC	6	-	394	762	Inactive	Inactive	4	8
ENSDARG00000000690	ENSDART00000000744	8	2	TCCTTCAGCTACCCTTTTAGGTA	5	+	181	699	Active	Inactive	9	6
ENSDARG00000000690	ENSDART00000000744	8	3	AGACCATTCATCATCAGCTGAGTTC	7	+	279	699	Active	Active	9	0
ENSDARG00000000690	ENSDART00000000744	8	3	ATCATCAGCTGAGTTCTTTGTTGCT	7	+	288	699	Active	Inactive	6	7
ENSDARG00000000690	ENSDART00000000744	8	3	TACAAAGTCCCAACCTGCGAAGCC	6	+	220	699	Active	Active	5	7
ENSDARG00000000690	ENSDART00000000744	8	4	ACACACGCCGCTGATGGGCCGCC	5	+	564	699	Inactive	Active	3	8
ENSDARG00000000690	ENSDART00000000744	8	4	ACATTCATCTGGCTGGTTTGTTC	5	+	433	699	Active	Inactive	8	9
ENSDARG00000000690	ENSDART00000000744	8	5	TTCCTCAACCTTATCCTGTGGGGAG	7	+	610	699	Active	Active	7	1
ENSDARG00000000690	ENSDART00000000744	8	5	TCCTCAACCTTATCCTGTGGGGAG	6	+	611	699	Active	Active	7	1
ENSDARG00000000690	ENSDART00000000744	8	5	CAACCAATCAACAAGAAGGAGCA	5	+	677	699	Active	Active	4	9
ENSDARG00000000857	ENSDART00000037109	8	3	GAAATCCTCGGCTCTGATGATGAA	6	+	151	1899	Active	Active	7	9
ENSDARG00000000857	ENSDART00000037109	8	3	ATCCTCGGCTCTGATGATGAAGAA	6	+	154	1899	Active	Active	8	9
ENSDARG00000000857	ENSDART00000037109	8	10	AGAAGCTAAAGAAGAAGCAGAAGCG	7	+	818	1899	Inactive	Active	5	9
ENSDARG00000000857	ENSDART00000037109	8	11	GTAAAACACAGCCTGAGGAGGAC	5	+	1076	1899	Inactive	Active	8	9
ENSDARG00000000857	ENSDART00000037109	8	11	AGCAACATCAGCAAAAGACTAGAAC	7	+	1292	1899	Active	Active	8	9
ENSDARG00000000857	ENSDART00000037109	8	11	ACCTCAGGCCAAGAGCAGCTGGA	5	+	1246	1899	Active	Active	8	9
ENSDARG00000000857	ENSDART00000037109	8	11	AAACACAGCCTGAGGAGGACGAG	5	+	1079	1899	Inactive	Active	8	9
ENSDARG00000000857	ENSDART00000040362	8	3	ACCTGCCACAAGTCTGAAGGAGTT	6	+	285	1083	Active	Active	9	9
ENSDARG00000000857	ENSDART00000040362	8	3	TACACCTGCCACAAGTCTGAAGGA	6	+	282	1083	Active	Active	8	6
ENSDARG00000000857	ENSDART00000040362	8	9	TCCTTCCTCTCTAATAAGCAGGA	5	+	738	1083	Active	Active	9	9
ENSDARG00000000857	ENSDART00000040362	8	10	TTCCTCAGATGCCCAAGAGGAATTT	7	+	797	1083	Active	Active	1	6
ENSDARG00000000857	ENSDART00000040362	8	10	TGCCCAAGAGGAATTTTGCAGAT	5	+	806	1083	Active	Inactive	3	7
ENSDARG00000000857	ENSDART00000063162	8	3	ATCCTCGGCTCTGATGATGAAGAA	6	+	157	1902	Active	Active	8	9
ENSDARG00000000857	ENSDART00000063162	8	3	GAAATCCTCGGCTCTGATGATGAA	6	+	154	1902	Active	Active	7	9
ENSDARG00000000857	ENSDART00000063162	8	10	AGAAGCTAAAGAAGAAGCAGAAGCG	7	+	821	1902	Inactive	Active	5	9
ENSDARG00000000857	ENSDART00000063162	8	11	AAACACAGCCTGAGGAGGACGAG	5	+	1082	1902	Inactive	Active	8	9
ENSDARG00000000857	ENSDART00000063162	8	11	ACCTCAGGCCAAGAGCAGCTGGA	5	+	1249	1902	Active	Active	8	9
ENSDARG00000000857	ENSDART00000063162	8	11	AGCAACATCAGCAAAAGACTAGAAC	7	+	1295	1902	Active	Active	8	9
ENSDARG00000000857	ENSDART00000063162	8	11	GTAAAACACAGCCTGAGGAGGAC	5	+	1079	1902	Inactive	Active	8	9
ENSDARG00000000857	ENSDART00000099706	8	3	TACACCTGCCACAAGTCTGAAGGA	6	+	282	1044	Active	Active	8	6
ENSDARG00000000857	ENSDART00000099706	8	3	ACCTGCCACAAGTCTGAAGGAGTT	6	+	285	1044	Active	Active	9	9
ENSDARG00000000857	ENSDART00000099706	8	9	TCCTTCCTCTCTAATAAGCAGGA	5	+	738	1044	Active	Active	9	9
ENSDARG00000000857	ENSDART00000099706	8	10	TGCCCAAGAGGAATTTTGCAGAT	5	+	806	1044	Active	Inactive	3	7
ENSDARG00000000857	ENSDART00000099706	8	10	TTCCTCAGATGCCCAAGAGGAATTT	7	+	797	1044	Active	Active	1	6
ENSDARG00000000857	ENSDART00000099708	8	3	ACCTGCCACAAGTCTGAAGGAGTT	6	+	285	1083	Active	Active	9	9
ENSDARG00000000857	ENSDART00000099708	8	3	TACACCTGCCACAAGTCTGAAGGA	6	+	282	1083	Active	Active	8	6
ENSDARG00000000857	ENSDART00000099708	8	9	CTAGACATCGATCAGTTGAAGCT	5	+	691	1083	Active	Active	3	8
ENSDARG00000000857	ENSDART00000099708	8	9	AGCTCATTATGCTTTTGGTTGGGAC	7	+	710	1083	Active	Active	8	4
ENSDARG00000000857	ENSDART00000099708	8	9	AGCTCATTATGCTTTTGGTTGGGA	6	+	710	1083	Active	Inactive	8	1
ENSDARG00000000857	ENSDART00000099708	8	10	TTCCTCAGATGCCCAAGAGGAATTT	7	+	797	1083	Active	Active	1	6
ENSDARG00000000857	ENSDART00000099708	8	10	TGCCCAAGAGGAATTTTGCAGAT	5	+	806	1083	Active	Inactive	3	7
ENSDARG00000000966	ENSDART00000001092	8	1	CTCCCATGCTGTTTGATGCCGAA	5	+	47	5994	Active	Active	9	9
ENSDARG00000000966	ENSDART00000001092	8	1	TGCTGCAGAACTCTGAGAAGCAGAT	7	+	2	5994	Active	Active	5	9
ENSDARG00000000966	ENSDART00000001092	8	1	TTCATCAACATGAATGGGCTGAT	5	+	85	5994	Active	Inactive	5	2
ENSDARG00000000966	ENSDART00000001092	8	1	TTCCTCCCATGCTGTTTGATGCC	5	+	44	5994	Active	Active	4	3
ENSDARG00000000966	ENSDART00000001092	8	3	GTTCGCAGAAGCTACCGTCGCAGAG	7	+	307	5994	Inactive	Active	3	8
ENSDARG00000000966	ENSDART00000001092	8	3	CACCACAGACGGTGGCTGAGTGT	5	+	236	5994	Inactive	Active	4	5
ENSDARG00000000966	ENSDART00000001092	8	3	TTCTACTACCTGACTAAGAAGAA	5	+	265	5994	Active	Active	4	8
ENSDARG00000000966	ENSDART00000001092	8	3	AGAAGCTACCGTCGCAGAGGCAGGA	7	+	313	5994	Active	Active	5	9
ENSDARG00000000966	ENSDART00000001092	8	8	CGCTCCATCTGCTGCAGAGGAAGAG	7	+	891	5994	Active	Active	9	9
ENSDARG00000000966	ENSDART00000001092	8	8	TGCTGCAGAGGAAGAGGAGATGGA	6	+	900	5994	Active	Active	5	9
ENSDARG00000000966	ENSDART00000001092	8	8	TCCATCTGCTGCAGAGGAAGAGGAG	7	+	894	5994	Active	Active	9	9
ENSDARG00000000966	ENSDART00000001092	8	8	GAAAGCTCCTCAAAACGAAGAGGCC	7	+	864	5994	Active	Active	1	9
ENSDARG00000000966	ENSDART00000001092	8	9	CGCTTCAGAGTCAGCCGGAGAGGAT	7	+	1218	5994	Active	Active	8	9
ENSDARG00000000966	ENSDART00000001092	8	9	GAAGCCTCCTGCCCTGGAGGTGGA	6	+	1245	5994	Active	Active	2	9
ENSDARG00000000966	ENSDART00000001092	8	9	GAAGCCTCCTGCCCTGGAGGTGGAG	7	+	1245	5994	Active	Active	2	9
ENSDARG00000000966	ENSDART00000001092	8	9	GCCTCCTGCCCTGGAGGTGGAGGA	6	+	1248	5994	Active	Active	9	8
ENSDARG00000000966	ENSDART00000001092	8	9	GCCTCCTGCCCTGGAGGTGGAGGAG	7	+	1248	5994	Active	Active	9	9
ENSDARG00000000966	ENSDART00000001092	8	9	GGCAGCTGCAGAGACGGGGATGGA	6	+	1116	5994	Active	Active	9	9
ENSDARG00000000966	ENSDART00000001092	8	9	AGAAGCCTCCTGCCCTGGAGGTGGA	7	+	1244	5994	Active	Active	9	9
ENSDARG00000000966	ENSDART00000001092	8	9	TGCAGCGCCGATGAGGTGGAGGA	5	+	1345	5994	Active	Active	9	8
ENSDARG00000000966	ENSDART00000001092	8	9	AGCGCCACATGCAGCGCCGATGAG	6	+	1336	5994	Active	Active	2	9
ENSDARG00000000966	ENSDART00000001092	8	9	TGCAGCGCCGATGAGGTGGAGGAG	6	+	1345	5994	Active	Active	9	9
ENSDARG00000000966	ENSDART00000001092	8	9	ACATGCAGCGCCGATGAGGTGGAG	6	+	1342	5994	Active	Active	2	9
ENSDARG00000000966	ENSDART00000001092	8	10	CTCCTAGGCCCAGCTTGTTGAGTTT	7	+	1385	5994	Active	Inactive	9	6
ENSDARG00000000966	ENSDART00000001092	8	10	CTCCTAGGCCCAGCTTGTTGAGTT	6	+	1385	5994	Active	Inactive	9	8
ENSDARG00000000966	ENSDART00000001092	8	10	AGCTCAAGCAGAGAGCGGCCGCC	5	+	1463	5994	Active	Active	8	9
ENSDARG00000000966	ENSDART00000001092	8	10	CTAGGCCCAGCTTGTTGAGTTTTAG	7	+	1388	5994	Inactive	Active	3	2
ENSDARG00000000966	ENSDART00000001092	8	16	TCCTCCTCCTCTCAGGCTGAGAA	5	+	2206	5994	Active	Active	9	5
ENSDARG00000000966	ENSDART00000001092	8	16	CTCCTCCTCCTCTCAGGCTGAGAA	6	+	2205	5994	Active	Active	9	5
ENSDARG00000000966	ENSDART00000001092	8	18	GTCCCAGCCGAGAGAGAAGCAGAG	6	+	2423	5994	Active	Active	6	9
ENSDARG00000000966	ENSDART00000001092	8	19	TCCAAATTCTAAAGAAGAGGGTTGT	7	+	2517	5994	Active	Active	9	8
ENSDARG00000000966	ENSDART00000001092	8	19	AGAGACCCCCTATCTGAAGGTGAG	6	+	2617	5994	Active	Active	0	9
ENSDARG00000000966	ENSDART00000001092	8	21	GTCAGCGTCGGGAGGTTAAGCAGAT	7	+	2729	5994	Active	Active	9	7
ENSDARG00000000966	ENSDART00000001092	8	21	GTACCCACAGTCAAAGAGGGAGGG	6	+	2833	5994	Inactive	Active	9	9
ENSDARG00000000966	ENSDART00000001092	8	22	GGCTCATCCAAGCGGCATGATGT	5	+	2953	5994	Active	Active	9	4
ENSDARG00000000966	ENSDART00000001092	8	24	CTCAGCAGATGCACCAGTGGCCTGC	7	+	3620	5994	Active	Active	2	6
ENSDARG00000000966	ENSDART00000001092	8	27	CAATCCTTCTGTGCTGCGGTGAG	5	+	4227	5994	Active	Active	8	1
ENSDARG00000000966	ENSDART00000001092	8	27	CAACAATCCTTCTGTGCTGCGGTG	6	+	4224	5994	Inactive	Active	3	8
ENSDARG00000000966	ENSDART00000001092	8	28	GTTCCATCCAATCCCGTGGCGGGG	6	+	4553	5994	Active	Active	7	9
ENSDARG00000000966	ENSDART00000001092	8	28	GTTGGCGCCCGAAAGTGGCGGCG	5	+	4524	5994	Active	Active	7	9
ENSDARG00000000966	ENSDART00000001092	8	28	TGCATCAAATTTCTTGTGATGCG	5	+	4703	5994	Active	Active	3	7
ENSDARG00000000966	ENSDART00000001092	8	28	GTTGGCGCCCGAAAGTGGCGGCGGC	7	+	4524	5994	Active	Active	7	9
ENSDARG00000000966	ENSDART00000001092	8	28	GGCAAAAGCCATGGGCGAGGAGGTC	7	+	4363	5994	Active	Active	5	9
ENSDARG00000000966	ENSDART00000001092	8	28	GCAAAAGCCATGGGCGAGGAGGTC	6	+	4364	5994	Inactive	Active	5	9
ENSDARG00000000966	ENSDART00000001092	8	28	CCCACCTGCCCACAAGTCGAGGGC	6	+	4493	5994	Active	Active	9	9
ENSDARG00000000966	ENSDART00000001092	8	30	CACCCCAGAGGGCACTTCTGCAGAA	7	+	5067	5994	Active	Inactive	1	1
ENSDARG00000000966	ENSDART00000001092	8	30	AGCAAAACCAGATAGGAGGTCAAC	6	+	4937	5994	Active	Active	1	8
ENSDARG00000000966	ENSDART00000001092	8	30	AACCTCTCCAGTGAGTCTGGCTGC	6	+	5124	5994	Active	Inactive	8	5
ENSDARG00000000966	ENSDART00000001092	8	30	CACTTCTGCAGAAAGGGGCAGAG	5	+	5079	5994	Active	Active	9	9
ENSDARG00000000966	ENSDART00000001092	8	33	ACCAGCTTCAGCAGATGGGCGTTC	6	+	5595	5994	Active	Inactive	9	7
ENSDARG00000000966	ENSDART00000001092	8	34	CTCACCAACAGAGTGTGGGAGGAC	6	+	5770	5994	Active	Active	6	4
ENSDARG00000000966	ENSDART00000001092	8	34	CACTCACCAACAGAGTGTGGGAG	5	+	5768	5994	Active	Active	0	8
ENSDARG00000000966	ENSDART00000001092	8	34	CACTCACCAACAGAGTGTGGGAGGA	7	+	5768	5994	Active	Active	0	9
ENSDARG00000000966	ENSDART00000001092	8	34	CTCACCAACAGAGTGTGGGAGGA	5	+	5770	5994	Active	Active	6	9
ENSDARG00000000966	ENSDART00000001092	8	35	AACCCCGCACCTGGGAGGAAGAA	5	+	5933	5994	Inactive	Active	4	9
ENSDARG00000000966	ENSDART00000001092	8	35	TTCCCCAACACATCCTGGCGCTTCT	7	+	5886	5994	Active	Active	5	3
ENSDARG00000000966	ENSDART00000001092	8	35	ACCCAACCCCGCACCTGGGAGGAA	6	+	5929	5994	Active	Active	6	4
ENSDARG00000000966	ENSDART00000001092	8	35	TGCAACCCCCTGACCATGGGGATGC	7	+	5827	5994	Active	Inactive	8	3
ENSDARG00000000966	ENSDART00000001092	8	35	TCCCCAACACATCCTGGCGCTTCT	6	+	5887	5994	Inactive	Active	0	3
ENSDARG00000000966	ENSDART00000001092	8	35	CAACCCCGCACCTGGGAGGAAGAA	6	+	5932	5994	Active	Active	5	9
ENSDARG00000000966	ENSDART00000001092	8	35	CCCAACCCCGCACCTGGGAGGAA	5	+	5930	5994	Active	Active	9	4
ENSDARG00000000966	ENSDART00000001092	8	35	GCAACCCCCTGACCATGGGGATGCG	7	+	5828	5994	Active	Active	5	9
ENSDARG00000000966	ENSDART00000001092	8	35	GCAACCCCCTGACCATGGGGATGC	6	+	5828	5994	Active	Inactive	5	3
ENSDARG00000000966	ENSDART00000001092	8	35	GACCCAACCCCGCACCTGGGAGGAA	7	+	5928	5994	Active	Active	3	4
ENSDARG00000000966	ENSDART00000001092	8	35	CCCCAACACATCCTGGCGCTTCT	5	+	5888	5994	Active	Active	8	3
ENSDARG00000001154	ENSDART00000001313	8	2	GGCCGCACCTCAGAGAGGAAGGC	5	-	355	3498	Active	Active	9	9
ENSDARG00000001154	ENSDART00000001313	8	2	TTCCCCCTCAGTCATCTGCAGAG	5	-	266	3498	Active	Active	9	3
ENSDARG00000001154	ENSDART00000001313	8	2	CCCTCAGTCATCTGCAGAGGCCGGA	7	-	260	3498	Active	Active	9	9
ENSDARG00000001154	ENSDART00000001313	8	2	GTCATCTGCAGAGGCCGGATGAGCT	7	-	254	3498	Active	Active	9	9
ENSDARG00000001154	ENSDART00000001313	8	3	ACACACAGACGCACTTTGCCTGT	5	-	415	3498	Inactive	Inactive	9	8
ENSDARG00000001154	ENSDART00000001313	8	3	ACAGACGCACTTTGCCTGTGTATCT	7	-	409	3498	Inactive	Inactive	9	9
ENSDARG00000001154	ENSDART00000001313	8	3	CAACACACAGACGCACTTTGCCTGT	7	-	415	3498	Inactive	Inactive	9	8
ENSDARG00000001154	ENSDART00000001313	8	4	TACTTCCCAGCCACCAGGGGGAGCT	7	-	491	3498	Active	Active	1	9
ENSDARG00000001154	ENSDART00000001313	8	5	GACAAAGTCTACAAAGTTGGAGGG	6	-	592	3498	Active	Active	5	9
ENSDARG00000001154	ENSDART00000001313	8	5	GTCTTCTCCGATCTCGTCGATGTT	6	-	874	3498	Active	Active	9	4
ENSDARG00000001154	ENSDART00000001313	8	5	GTTCTCCACACGAAGGTAATAGGGC	7	-	1191	3498	Active	Active	8	9
ENSDARG00000001154	ENSDART00000001313	8	5	TCCAGCTTCTCTGAGAGCAGCGTGC	7	-	722	3498	Active	Active	9	8
ENSDARG00000001154	ENSDART00000001313	8	5	TTACGCCACTGCTGCTGCTGGTGCC	7	-	772	3498	Active	Active	0	9
ENSDARG00000001154	ENSDART00000001313	8	5	TTCCCCACCAGAAGTGTGCAGCG	5	-	1153	3498	Active	Active	6	7
ENSDARG00000001154	ENSDART00000001313	8	5	TTCTCCACACGAAGGTAATAGGGC	6	-	1191	3498	Inactive	Active	4	9
ENSDARG00000001154	ENSDART00000001313	8	5	CTCGGCAGACGCTTGAGTGATGT	5	-	1214	3498	Active	Active	4	7
ENSDARG00000001154	ENSDART00000001313	8	5	AAAGTCTACAAAGTTGGAGGGAAC	6	-	589	3498	Active	Active	0	8
ENSDARG00000001154	ENSDART00000001313	8	5	AGCTGCTTACGCCACTGCTGCTGCT	7	-	778	3498	Active	Active	9	8
ENSDARG00000001154	ENSDART00000001313	8	5	ACCAGCACATTGTAGCCGCTGAT	5	-	997	3498	Inactive	Active	0	7
ENSDARG00000001154	ENSDART00000001313	8	5	CCCACCGGCTGGCTGTGTGCAGAA	6	-	1447	3498	Active	Inactive	9	3
ENSDARG00000001154	ENSDART00000001313	8	7	TCCTGCGACTCTCCTTGTGCTGAT	6	-	1713	3498	Active	Inactive	9	6
ENSDARG00000001154	ENSDART00000001313	8	8	CCCTTCCTCTTCCTCATCTGAGTTT	7	-	1821	3498	Active	Inactive	9	8
ENSDARG00000001154	ENSDART00000001313	8	9	GTTCCATACCTTTAGCGTGTTGTGT	7	-	2061	3498	Active	Inactive	6	5
ENSDARG00000001154	ENSDART00000001313	8	10	TGCCCCCCATGTAAGAGTGGTAGCC	7	-	2497	3498	Active	Active	7	8
ENSDARG00000001154	ENSDART00000001313	8	10	TGCTGCTCCAGCATGGCGGACGCT	6	-	2390	3498	Active	Active	9	9
ENSDARG00000001154	ENSDART00000001313	8	10	TGCCCCCCATGTAAGAGTGGTAG	5	-	2499	3498	Active	Active	7	8
ENSDARG00000001154	ENSDART00000001313	8	10	ACCCTCCTCCTCACTGCCGCAGTC	6	-	2455	3498	Active	Active	9	8
ENSDARG00000001154	ENSDART00000001313	8	10	AGAACCCACACGCAGTGGGCTGC	5	-	2519	3498	Active	Active	2	6
ENSDARG00000001154	ENSDART00000001313	8	10	AGAACCCACACGCAGTGGGCTGCC	6	-	2518	3498	Active	Active	2	7
ENSDARG00000001154	ENSDART00000001313	8	10	GAACCCACACGCAGTGGGCTGCC	5	-	2518	3498	Inactive	Active	9	7
ENSDARG00000001154	ENSDART00000001313	8	10	CTCCTCCTCACTGCCGCAGTCTAG	6	-	2452	3498	Active	Active	9	3
ENSDARG00000001154	ENSDART00000001313	8	10	CCCTCCTCCTCACTGCCGCAGTC	5	-	2455	3498	Active	Active	9	8
ENSDARG00000001154	ENSDART00000001313	8	10	CTCTGCAACCTCCGGGATGCTGTG	6	-	2176	3498	Active	Active	7	9
ENSDARG00000001154	ENSDART00000001313	8	10	GCAACCTCCGGGATGCTGTGAAGCC	7	-	2171	3498	Active	Active	6	5
ENSDARG00000001154	ENSDART00000001313	8	10	AGCCTCCTCGAAACGCAGGCGCT	5	-	2234	3498	Active	Active	9	9
ENSDARG00000001154	ENSDART00000001313	8	12	CTCAACAGCAGCATCAGGGTTGGGT	7	-	2952	3498	Active	Active	5	6
ENSDARG00000001154	ENSDART00000001313	8	12	AACAGCAGCATCAGGGTTGGGTG	5	-	2951	3498	Active	Active	4	6
ENSDARG00000001154	ENSDART00000001313	8	14	ACCTCCACATCTACATTAGGCGAG	6	-	3261	3498	Inactive	Active	0	5
ENSDARG00000001154	ENSDART00000001313	8	14	TACCTCCACATCTACATTAGGCGAG	7	-	3261	3498	Active	Active	8	5
ENSDARG00000001154	ENSDART00000001313	8	14	CGCGTCGACACTGCATGCTGTCTTC	7	-	3197	3498	Active	Inactive	9	7
ENSDARG00000001154	ENSDART00000001313	8	16	CACTTCTTCGAGAAAGTTGGAGGG	6	-	3385	3498	Active	Active	9	9
ENSDARG00000001621	ENSDART00000003493	8	4	GCCATCAGCGTTCACAGGCTGGTAC	7	-	426	1008	Active	Inactive	9	3
ENSDARG00000001621	ENSDART00000003493	8	5	GTTTCCAGATACGGGCAGGGTAA	5	-	572	1008	Inactive	Active	4	4
ENSDARG00000001621	ENSDART00000099571	8	5	GCCATCAGCGTTCACAGGCTGGTAC	7	-	510	1074	Active	Inactive	9	3
ENSDARG00000001621	ENSDART00000099571	8	6	GTTTCCAGATACGGGCAGGGTAA	5	-	656	1074	Inactive	Active	4	4
ENSDARG00000001686	ENSDART00000030885	8	1	TACTCCAGCGGGAGTGGTGAAGAC	6	+	1	1539	Active	Active	6	7
ENSDARG00000001686	ENSDART00000030885	8	2	AGCCAATAAAATCATTGAAGCTTTG	7	+	231	1539	Inactive	Active	3	8
ENSDARG00000001686	ENSDART00000030885	8	3	GACGCCAGAAAGAGTGGGTGAGTG	6	+	455	1539	Inactive	Active	2	8
ENSDARG00000001686	ENSDART00000030885	8	4	GAAGGCATCTTATCCTTTGCAGAC	6	+	505	1539	Active	Inactive	5	5
ENSDARG00000001686	ENSDART00000030885	8	5	AGAGACATCACAGAGAGAGGACGGG	7	+	607	1539	Active	Active	4	9
ENSDARG00000001686	ENSDART00000030885	8	5	ACATTCGTCTGGTACGGCGGCTGAG	7	+	581	1539	Active	Active	8	9
ENSDARG00000001686	ENSDART00000030885	8	5	AGATTCAGACATTCGTCTGGTAC	5	+	573	1539	Inactive	Inactive	5	5
ENSDARG00000001686	ENSDART00000030885	8	6	GTTCACAGCCAGCTGGAAGAAGTG	6	+	775	1539	Active	Active	0	9
ENSDARG00000001686	ENSDART00000030885	8	8	GCACACCGCAGGTTCGAGGTCTTC	6	+	875	1539	Active	Active	3	2
ENSDARG00000001686	ENSDART00000030885	8	8	TCCCTCAGACTCTCAGTGTTTTGGA	7	+	848	1539	Active	Inactive	6	7
ENSDARG00000001686	ENSDART00000030885	8	8	CCCTCAGACTCTCAGTGTTTTGGAA	7	+	849	1539	Active	Inactive	9	4
ENSDARG00000001686	ENSDART00000030885	8	8	CCCTCAGACTCTCAGTGTTTTGGA	6	+	849	1539	Active	Inactive	9	7
ENSDARG00000001686	ENSDART00000030885	8	8	CACACCGCAGGTTCGAGGTCTTC	5	+	876	1539	Active	Active	0	2
ENSDARG00000001686	ENSDART00000030885	8	9	ATCTTCTACTCAAAGAGACTGATGC	7	+	940	1539	Active	Active	8	7
ENSDARG00000001686	ENSDART00000030885	8	9	AAAGACACCAGCCGTGACGAGTTC	6	+	916	1539	Inactive	Active	8	7
ENSDARG00000001686	ENSDART00000030885	8	12	TTCAGCTGCATTACCTGCGGCTGCC	7	+	1187	1539	Active	Active	9	9
ENSDARG00000001686	ENSDART00000030885	8	12	TTCAGCTGCATTACCTGCGGCTGC	6	+	1187	1539	Active	Inactive	9	4
ENSDARG00000001686	ENSDART00000030885	8	13	AAAATCATCACCACTGCTGTGGAC	6	+	1393	1539	Active	Active	1	3
ENSDARG00000001686	ENSDART00000081051	8	1	TACTCCAGCGGGAGTGGTGAAGAC	6	+	1	1542	Active	Active	6	7
ENSDARG00000001686	ENSDART00000081051	8	2	AGCCAATAAAATCATTGAAGCTTTG	7	+	231	1542	Inactive	Active	3	8
ENSDARG00000001686	ENSDART00000081051	8	3	GACGCCAGAAAGAGTGGGTGAGTG	6	+	455	1542	Inactive	Active	2	8
ENSDARG00000001686	ENSDART00000081051	8	4	GAAGGCATCTTATCCTTTGCAGAC	6	+	505	1542	Active	Inactive	5	5
ENSDARG00000001686	ENSDART00000081051	8	5	ACATTCGTCTGGTACGGCGGCTGAG	7	+	581	1542	Active	Active	8	9
ENSDARG00000001686	ENSDART00000081051	8	5	AGAGACATCACAGAGAGAGGACGGG	7	+	607	1542	Active	Active	4	9
ENSDARG00000001686	ENSDART00000081051	8	5	AGATTCAGACATTCGTCTGGTAC	5	+	573	1542	Inactive	Inactive	5	5
ENSDARG00000001686	ENSDART00000081051	8	6	GTTCACAGCCAGCTGGAAGAAGTG	6	+	775	1542	Active	Active	0	9
ENSDARG00000001686	ENSDART00000081051	8	8	CACACCGCAGGTTCGAGGTCTTC	5	+	876	1542	Active	Active	0	2
ENSDARG00000001686	ENSDART00000081051	8	8	TCCCTCAGACTCTCAGTGTTTTGGA	7	+	848	1542	Active	Inactive	6	7
ENSDARG00000001686	ENSDART00000081051	8	8	GCACACCGCAGGTTCGAGGTCTTC	6	+	875	1542	Active	Active	3	2
ENSDARG00000001686	ENSDART00000081051	8	8	CCCTCAGACTCTCAGTGTTTTGGAA	7	+	849	1542	Active	Inactive	9	4
ENSDARG00000001686	ENSDART00000081051	8	8	CCCTCAGACTCTCAGTGTTTTGGA	6	+	849	1542	Active	Inactive	9	7
ENSDARG00000001686	ENSDART00000081051	8	9	ATCTTCTACTCAAAGAGACTGATGC	7	+	940	1542	Active	Active	8	7
ENSDARG00000001686	ENSDART00000081051	8	9	AAAGACACCAGCCGTGACGAGTTC	6	+	916	1542	Inactive	Active	8	7
ENSDARG00000001686	ENSDART00000081051	8	12	TTCAGCTGCATTACCTGCGGCTGCC	7	+	1187	1542	Active	Active	9	9
ENSDARG00000001686	ENSDART00000081051	8	12	TTCAGCTGCATTACCTGCGGCTGC	6	+	1187	1542	Active	Inactive	9	4
ENSDARG00000001686	ENSDART00000081051	8	14	AAAATCATCACCACTGCTGTGGAC	6	+	1396	1542	Active	Active	1	3
ENSDARG00000001686	ENSDART00000099903	8	1	TACTCCAGCGGGAGTGGTGAAGAC	6	+	4	1548	Active	Active	6	7
ENSDARG00000001686	ENSDART00000099903	8	2	AGCCAATAAAATCATTGAAGCTTTG	7	+	234	1548	Inactive	Active	3	8
ENSDARG00000001686	ENSDART00000099903	8	3	GACGCCAGAAAGAGTGGGTGAGTG	6	+	458	1548	Inactive	Active	2	8
ENSDARG00000001686	ENSDART00000099903	8	4	GAAGGCATCTTATCCTTTGCAGAC	6	+	508	1548	Active	Inactive	5	5
ENSDARG00000001686	ENSDART00000099903	8	5	AGATTCAGACATTCGTCTGGTAC	5	+	576	1548	Inactive	Inactive	5	5
ENSDARG00000001686	ENSDART00000099903	8	5	AGAGACATCACAGAGAGAGGACGGG	7	+	610	1548	Active	Active	4	9
ENSDARG00000001686	ENSDART00000099903	8	5	ACATTCGTCTGGTACGGCGGCTGAG	7	+	584	1548	Active	Active	8	9
ENSDARG00000001686	ENSDART00000099903	8	6	GTTCACAGCCAGCTGGAAGAAGTG	6	+	778	1548	Active	Active	0	9
ENSDARG00000001686	ENSDART00000099903	8	8	TCCCTCAGACTCTCAGTGTTTTGGA	7	+	872	1548	Active	Inactive	6	7
ENSDARG00000001686	ENSDART00000099903	8	8	CACACCGCAGGTTCGAGGTCTTC	5	+	900	1548	Active	Active	0	2
ENSDARG00000001686	ENSDART00000099903	8	8	CCCTCAGACTCTCAGTGTTTTGGA	6	+	873	1548	Active	Inactive	9	7
ENSDARG00000001686	ENSDART00000099903	8	8	CCCTCAGACTCTCAGTGTTTTGGAA	7	+	873	1548	Active	Inactive	9	4
ENSDARG00000001686	ENSDART00000099903	8	8	GCACACCGCAGGTTCGAGGTCTTC	6	+	899	1548	Active	Active	3	2
ENSDARG00000001686	ENSDART00000099903	8	9	AAAGACACCAGCCGTGACGAGTTC	6	+	940	1548	Inactive	Active	8	7
ENSDARG00000001686	ENSDART00000099903	8	9	ATCTTCTACTCAAAGAGACTGATGC	7	+	964	1548	Active	Active	8	7
ENSDARG00000001686	ENSDART00000099903	8	12	TTCAGCTGCATTACCTGCGGCTGC	6	+	1211	1548	Active	Inactive	9	4
ENSDARG00000001686	ENSDART00000099903	8	12	TTCAGCTGCATTACCTGCGGCTGCC	7	+	1211	1548	Active	Active	9	9
ENSDARG00000001686	ENSDART00000099903	8	14	AAAATCATCACCACTGCTGTGGAC	6	+	1420	1548	Active	Active	1	3
ENSDARG00000001832	ENSDART00000043525	8	4	GTCTCACCCCATGTTTTGGTGTT	5	-	610	735	Active	Inactive	7	8
ENSDARG00000001832	ENSDART00000043525	8	4	CTCACCCCATGTTTTGGTGTTGGGT	7	-	606	735	Active	Active	4	4
ENSDARG00000001832	ENSDART00000043525	8	4	CTCACCCCATGTTTTGGTGTTGGG	6	-	607	735	Active	Active	4	7
ENSDARG00000001968	ENSDART00000015126	8	1	GTCGTCCACACTCAGACGGATGT	5	+	30	648	Active	Active	9	8
ENSDARG00000001968	ENSDART00000015126	8	2	GTTCTCTCCCGCTCGGAGGAAGAT	6	+	172	648	Active	Active	9	9
ENSDARG00000001968	ENSDART00000015126	8	2	GTTCGCTGCTCTCCCGGGTGAGCG	6	+	134	648	Active	Active	9	9
ENSDARG00000001968	ENSDART00000015126	8	4	TCCCCCAGAGAAGCAGCCGAGGCC	6	+	288	648	Active	Active	4	9
ENSDARG00000001968	ENSDART00000015126	8	4	AACCCACTCAGCCCTCTGCCTGC	5	+	388	648	Active	Inactive	8	4
ENSDARG00000001968	ENSDART00000015126	8	4	AGATTCCCCCAGAGAAGCAGCCGAG	7	+	284	648	Active	Active	7	9
ENSDARG00000001968	ENSDART00000015126	8	4	ACAACCCACTCAGCCCTCTGCCTGC	7	+	386	648	Active	Inactive	1	4
ENSDARG00000002172	ENSDART00000074125	8	1	TTCGTCATCACGCTGCCGCTGTG	5	+	235	1056	Active	Active	9	9
ENSDARG00000002172	ENSDART00000074125	8	1	TACGCCTTCTTCGACCTGCGGTTTC	7	+	934	1056	Active	Inactive	9	9
ENSDARG00000002172	ENSDART00000074125	8	1	GTCTTCTGCCTGACCTGTCTGAGTT	7	+	352	1056	Active	Inactive	9	0
ENSDARG00000002172	ENSDART00000074125	8	1	GGCTACCACTGGCCATTTGGCGTG	6	+	277	1056	Active	Inactive	8	2
ENSDARG00000002172	ENSDART00000074125	8	1	CTCTTCCGCACTACAGTAGACGAC	6	+	499	1056	Active	Active	9	9
ENSDARG00000002172	ENSDART00000074125	8	1	CGCTGCCGCTGTGGGCTGTGTAC	5	+	245	1056	Active	Inactive	9	6
ENSDARG00000002172	ENSDART00000074125	8	1	ATCATCACCACACTAGTGGTGGTC	6	+	748	1056	Active	Active	5	2
ENSDARG00000002172	ENSDART00000074125	8	1	ATCACCACACTAGTGGTGGTCTTC	6	+	751	1056	Inactive	Inactive	6	6
ENSDARG00000002172	ENSDART00000074125	8	1	AAATCCAAAAGGCGCGCGGCAGAT	6	+	175	1056	Inactive	Active	9	8
ENSDARG00000002230	ENSDART00000011453	8	2	TTACTCACCCATTGTAAGATTTT	5	-	79	891	Inactive	Inactive	0	2
ENSDARG00000002230	ENSDART00000011453	8	2	GAATCCTAATGGCTGTTTGACGAT	6	-	52	891	Inactive	Inactive	8	4
ENSDARG00000002230	ENSDART00000011453	8	2	TACTCACCCATTGTAAGATTTTGAT	7	-	76	891	Active	Active	6	1
ENSDARG00000002230	ENSDART00000011453	8	4	GAAGACGCCGATGGTGACGAAGAA	6	-	310	891	Inactive	Active	6	9
ENSDARG00000002230	ENSDART00000011453	8	4	GAACTCTGCAGAGGAAGAGTTGTCT	7	-	288	891	Active	Active	6	5
ENSDARG00000002230	ENSDART00000011453	8	4	GCATCAAACCATACCTGGTGCAGTC	7	-	218	891	Inactive	Active	3	5
ENSDARG00000002230	ENSDART00000011453	8	4	ATCAAACCATACCTGGTGCAGTC	5	-	218	891	Inactive	Active	8	5
ENSDARG00000002230	ENSDART00000011453	8	4	AAACCATACCTGGTGCAGTCTGT	5	-	215	891	Inactive	Active	5	3
ENSDARG00000002230	ENSDART00000011453	8	5	CTCACCAGCCACATGAAGGTGAA	5	-	439	891	Active	Active	8	9
ENSDARG00000002230	ENSDART00000011453	8	5	ACCAGCCACATGAAGGTGAAAAC	5	-	436	891	Active	Active	8	6
ENSDARG00000002230	ENSDART00000011453	8	5	AACTCACCAGCCACATGAAGGTGAA	7	-	439	891	Inactive	Active	6	9
ENSDARG00000002230	ENSDART00000011453	8	5	GACGTCATCAGGGTCGGTGGCTCT	6	-	499	891	Active	Active	9	2
ENSDARG00000002230	ENSDART00000011453	8	6	GAAAGCCGCCATCCAGCCGGTTTC	6	-	667	891	Active	Inactive	1	2
ENSDARG00000002230	ENSDART00000011453	8	6	CTCTCCAGATGGCATGTAGGTGCC	6	-	694	891	Active	Active	2	9
ENSDARG00000002230	ENSDART00000011453	8	6	AAAGCCGCCATCCAGCCGGTTTC	5	-	667	891	Inactive	Inactive	4	2
ENSDARG00000002295	ENSDART00000028648	8	21	AAACAAGGCTTCAGAGGTAGAGGAG	7	+	1093	3771	Inactive	Active	8	9
ENSDARG00000002295	ENSDART00000028648	8	21	CAAGGCTTCAGAGGTAGAGGAGGCC	7	+	1096	3771	Active	Active	9	9
ENSDARG00000002295	ENSDART00000028648	8	58	TCCTCATGCAGAGAGCTGAGTCT	5	+	3424	3771	Active	Active	9	6
ENSDARG00000002295	ENSDART00000028648	8	58	AGCCTCACCTCAGAGACGGTGAG	5	+	3452	3771	Active	Active	9	9
ENSDARG00000002597	ENSDART00000004546	8	1	CCCTCACCATCAGCAGGCTGCTGGA	7	-	185	1899	Active	Active	7	9
ENSDARG00000002597	ENSDART00000004546	8	1	CTCACCATCAGCAGGCTGCTGGA	5	-	185	1899	Active	Active	9	9
ENSDARG00000002597	ENSDART00000004546	8	5	GTCATCACACAGACGCTAAGAGTTT	7	-	656	1899	Inactive	Inactive	2	0
ENSDARG00000002597	ENSDART00000004546	8	8	AGAGCCACATAAAGTGGTTTAGTGC	7	-	1085	1899	Inactive	Active	7	1
ENSDARG00000002597	ENSDART00000004546	8	8	ATCTCAGTCACTGCCTTTGTGGCC	6	-	1044	1899	Active	Inactive	8	3
ENSDARG00000002597	ENSDART00000004546	8	11	TACCCATTCGTTGGGTGTTGTTT	5	-	1425	1899	Active	Inactive	9	9
ENSDARG00000002597	ENSDART00000004546	8	12	CTCTCCCGCCTGCAGTCTGGGTC	5	-	1461	1899	Active	Active	9	3
ENSDARG00000002597	ENSDART00000004546	8	13	TGCAGCTGCCAGCATTGAGGCAGTA	7	-	1635	1899	Active	Active	9	9
ENSDARG00000002597	ENSDART00000004546	8	14	TGCAAAATCTGGATGAGTGGGTA	5	-	1699	1899	Active	Active	8	9
ENSDARG00000002597	ENSDART00000004546	8	16	TACAAAGACCAAATTGATGTAGAA	6	-	1887	1899	Inactive	Active	5	6
ENSDARG00000002597	ENSDART00000040287	8	1	CTCACCATCAGCAGGCTGCTGGA	5	-	185	1866	Active	Active	9	9
ENSDARG00000002597	ENSDART00000040287	8	1	CCCTCACCATCAGCAGGCTGCTGGA	7	-	185	1866	Active	Active	7	9
ENSDARG00000002597	ENSDART00000040287	8	5	GTCATCACACAGACGCTAAGAGTTT	7	-	656	1866	Inactive	Inactive	2	0
ENSDARG00000002597	ENSDART00000040287	8	8	ATCTCAGTCACTGCCTTTGTGGCC	6	-	1044	1866	Active	Inactive	8	3
ENSDARG00000002597	ENSDART00000040287	8	8	AGAGCCACATAAAGTGGTTTAGTGC	7	-	1085	1866	Inactive	Active	7	1
ENSDARG00000002597	ENSDART00000040287	8	10	TACCCATTCGTTGGGTGTTGTTT	5	-	1425	1866	Active	Inactive	9	9
ENSDARG00000002597	ENSDART00000040287	8	11	CTCTCCCGCCTGCAGTCTGGGTC	5	-	1461	1866	Active	Active	9	3
ENSDARG00000002597	ENSDART00000040287	8	12	TGCAGCTGCCAGCATTGAGGCAGTA	7	-	1635	1866	Active	Active	9	9
ENSDARG00000002597	ENSDART00000040287	8	13	TGCAAAATCTGGATGAGTGGGTA	5	-	1699	1866	Active	Active	8	9
ENSDARG00000002642	ENSDART00000026374	8	1	GAACTCCTCGTCCAGTTTAGTTC	5	-	44	1011	Active	Inactive	8	6
ENSDARG00000002642	ENSDART00000026374	8	2	CACTTCTACCACAGCTTTATTTGTC	7	-	93	1011	Active	Inactive	9	8
ENSDARG00000002642	ENSDART00000026374	8	3	AGCAGCCCCTCAGCCTGTGGATAAC	7	-	221	1011	Active	Active	9	7
ENSDARG00000002642	ENSDART00000026374	8	3	AGCAGCCCCTCAGCCTGTGGATAA	6	-	222	1011	Active	Inactive	9	9
ENSDARG00000002642	ENSDART00000026374	8	5	AACTTCTCCAGCGCTTGCCTGAGCT	7	-	512	1011	Active	Active	8	8
ENSDARG00000002642	ENSDART00000026374	8	6	ACACACACCTGTCTCTGAGTTTGTC	7	-	679	1011	Inactive	Active	5	6
ENSDARG00000002642	ENSDART00000026374	8	7	TCCAAAGTCGATAACAGGCTTGGGT	7	-	741	1011	Active	Active	8	4
ENSDARG00000002642	ENSDART00000026374	8	8	ACAATCACCTCCACGTAGTTGAG	5	-	985	1011	Active	Active	1	6
ENSDARG00000002642	ENSDART00000026374	8	8	GCCCTCTTAGTGTGGCAGAGGAA	5	-	1007	1011	Active	Active	9	9
ENSDARG00000002642	ENSDART00000100491	8	2	GAACTCCTCGTCCAGTTTAGTTC	5	-	86	1056	Active	Inactive	8	6
ENSDARG00000002642	ENSDART00000100491	8	3	CACTTCTACCACAGCTTTATTTGTC	7	-	135	1056	Active	Inactive	9	8
ENSDARG00000002642	ENSDART00000100491	8	4	AGCAGCCCCTCAGCCTGTGGATAAC	7	-	263	1056	Active	Active	9	7
ENSDARG00000002642	ENSDART00000100491	8	4	AGCAGCCCCTCAGCCTGTGGATAA	6	-	264	1056	Active	Inactive	9	9
ENSDARG00000002642	ENSDART00000100491	8	6	AACTTCTCCAGCGCTTGCCTGAGCT	7	-	554	1056	Active	Active	8	8
ENSDARG00000002642	ENSDART00000100491	8	9	TCCAAAGTCGATAACAGGCTTGGGT	7	-	786	1056	Active	Active	8	4
ENSDARG00000002642	ENSDART00000100491	8	10	ACAATCACCTCCACGTAGTTGAG	5	-	1030	1056	Active	Active	1	6
ENSDARG00000002642	ENSDART00000100491	8	10	GCCCTCTTAGTGTGGCAGAGGAA	5	-	1052	1056	Active	Active	9	9
ENSDARG00000003098	ENSDART00000005583	8	1	AAACTCGGCCGGGCCCTGCTGGGTC	7	-	12	4509	Active	Inactive	0	4
ENSDARG00000003098	ENSDART00000005583	8	2	GACGTCACATGCGAATGGGGGCTGC	7	-	168	4509	Inactive	Active	1	7
ENSDARG00000003098	ENSDART00000005583	8	2	GTCGACGTCACATGCGAATGGGGG	6	-	172	4509	Active	Active	8	9
ENSDARG00000003098	ENSDART00000005583	8	4	GTCCCAGACTGAAAGAGGTTGTA	5	-	502	4509	Active	Active	5	8
ENSDARG00000003098	ENSDART00000005583	8	5	ACCTCATCCCCAGGCTTCTGCAGAC	7	-	536	4509	Active	Inactive	9	1
ENSDARG00000003098	ENSDART00000005583	8	5	TGCCTCTGCAGTAGGTCGTGGGG	5	-	586	4509	Active	Active	9	8
ENSDARG00000003098	ENSDART00000005583	8	6	ATCCTCCTCCTGAGATTTGGCTTG	6	-	717	4509	Active	Inactive	9	8
ENSDARG00000003098	ENSDART00000005583	8	6	CCCATCCTCCTCCTGAGATTTGGCT	7	-	719	4509	Active	Active	9	8
ENSDARG00000003098	ENSDART00000005583	8	6	TCCTCCTCCTGAGATTTGGCTTG	5	-	717	4509	Active	Inactive	9	8
ENSDARG00000003098	ENSDART00000005583	8	8	TTAAGCAGAATGTGTGGTAGCTGTC	7	-	961	4509	Inactive	Active	8	7
ENSDARG00000003098	ENSDART00000005583	8	9	CCCAAAGGCTTTGAGAGTATAGTCT	7	-	1092	4509	Active	Active	8	5
ENSDARG00000003098	ENSDART00000005583	8	9	GCCAAATGCCTCCTGAGGTTTAC	5	-	1052	4509	Active	Active	8	1
ENSDARG00000003098	ENSDART00000005583	8	10	CACATCCTCCTGAATGGTGCCGAC	6	-	1207	4509	Active	Active	9	7
ENSDARG00000003098	ENSDART00000005583	8	10	ACCCACTTCCGAACTCTTTTGAG	5	-	1257	4509	Active	Inactive	9	7
ENSDARG00000003098	ENSDART00000005583	8	10	ACATCCTCCTGAATGGTGCCGAC	5	-	1207	4509	Active	Active	5	7
ENSDARG00000003098	ENSDART00000005583	8	10	ACCCACTTCCGAACTCTTTTGAGGC	7	-	1255	4509	Active	Inactive	9	3
ENSDARG00000003098	ENSDART00000005583	8	12	GCACCATACCAGGTCTTAGGTTCT	6	-	1509	4509	Active	Inactive	4	6
ENSDARG00000003098	ENSDART00000005583	8	13	CACAGCCTCTGCAAAGTTGAAGCC	6	-	1744	4509	Active	Active	9	9
ENSDARG00000003098	ENSDART00000005583	8	13	CTCTCCTGCGCACTGATTGGTTC	5	-	1676	4509	Active	Active	9	0
ENSDARG00000003098	ENSDART00000005583	8	14	AAACACACAGTAGCGATGCAGCT	5	-	1826	4509	Inactive	Active	9	9
ENSDARG00000003098	ENSDART00000005583	8	14	GAAAACACACAGTAGCGATGCAGCT	7	-	1826	4509	Inactive	Active	9	9
ENSDARG00000003098	ENSDART00000005583	8	17	GTCTGCCGCTTGCCATTTAGCAGTT	7	-	2414	4509	Active	Inactive	9	3
ENSDARG00000003098	ENSDART00000005583	8	18	TTCCTCCACTGTGAGCTGATTAG	5	-	2468	4509	Active	Active	8	3
ENSDARG00000003098	ENSDART00000005583	8	19	AGAAGCTTCTCACTGTGCTGCTGGA	7	-	2582	4509	Active	Active	9	9
ENSDARG00000003098	ENSDART00000005583	8	19	GCCTTCAGCAGAGCCTGCGCATTC	6	-	2901	4509	Active	Inactive	9	8
ENSDARG00000003098	ENSDART00000005583	8	19	GTTCCAGACGCTCCCGTAGCAGCG	6	-	2696	4509	Active	Active	2	9
ENSDARG00000003098	ENSDART00000005583	8	19	CACTTCATCAGATAGAAGCTTCT	5	-	2597	4509	Active	Active	9	9
ENSDARG00000003098	ENSDART00000005583	8	19	AGACGCTCCCGTAGCAGCGGCAGCT	7	-	2690	4509	Active	Active	7	9
ENSDARG00000003098	ENSDART00000005583	8	21	ACCTCCAGCAGCGTGAAGGGGGA	5	-	3226	4509	Active	Active	8	9
ENSDARG00000003098	ENSDART00000005583	8	21	TCCAGCAGCGTGAAGGGGGAGCT	5	-	3223	4509	Active	Active	9	9
ENSDARG00000003098	ENSDART00000005583	8	22	AAACTCACAGCAGATGCAGAGTCT	6	-	3393	4509	Inactive	Active	9	8
ENSDARG00000003098	ENSDART00000005583	8	23	GCAGTCGGCTGTGGGCAGGAGCT	5	-	3482	4509	Active	Active	8	9
ENSDARG00000003098	ENSDART00000005583	8	23	GACCCCGCACACACACGCTGTGGAA	7	-	3580	4509	Inactive	Active	1	2
ENSDARG00000003098	ENSDART00000005583	8	23	CCCCGCACACACACGCTGTGGAA	5	-	3580	4509	Active	Active	7	2
ENSDARG00000003098	ENSDART00000005583	8	24	GAATACAGCGCTGTTCTGTGTAA	5	-	3954	4509	Inactive	Inactive	8	9
ENSDARG00000003098	ENSDART00000005583	8	25	GTTTACCTCTGTCTGTGGTGGTG	5	-	4130	4509	Active	Active	8	6
ENSDARG00000003098	ENSDART00000005583	8	25	AGCTCCTCCAGCTCTGGACTGAGAC	7	-	3986	4509	Active	Active	9	9
ENSDARG00000003098	ENSDART00000005583	8	25	GTTTACCTCTGTCTGTGGTGGTGTG	7	-	4128	4509	Active	Active	8	7
ENSDARG00000003098	ENSDART00000005583	8	26	CTCTTCTCCCTCAGGCTGGAGAC	5	-	4364	4509	Active	Active	9	7
ENSDARG00000003098	ENSDART00000005583	8	27	CTCGGCTGCCAGTTCTGCTGAGAC	6	-	4444	4509	Active	Inactive	9	4
ENSDARG00000003098	ENSDART00000005583	8	27	CTCCTCGGCTGCCAGTTCTGCTGAG	7	-	4446	4509	Active	Active	9	2
ENSDARG00000003181	ENSDART00000030557	8	2	GCATTCGTCCGGACATGTTTGATTT	7	+	53	912	Active	Inactive	9	9
ENSDARG00000003181	ENSDART00000030557	8	4	GCCCAAGTCCTTCTGGGAGCAGAA	6	+	381	912	Active	Active	9	9
ENSDARG00000003181	ENSDART00000030557	8	6	CACGTCAGCGGATGGTGGCAGAA	5	+	562	912	Active	Active	9	7
ENSDARG00000003181	ENSDART00000030557	8	6	TTCGACCACGTCAGCGGATGGTGGC	7	+	556	912	Active	Active	4	9
ENSDARG00000003303	ENSDART00000025008	8	2	CACCGCGCCACATCCGCTGTGGAA	6	-	117	750	Active	Active	9	2
ENSDARG00000003303	ENSDART00000025008	8	3	CACCTCTGCAATGGCTTCTGGGTTT	7	-	426	750	Active	Inactive	9	9
ENSDARG00000003303	ENSDART00000025008	8	3	ATCATCCTCTGAAAGGTGGAGCA	5	-	346	750	Active	Active	9	9
ENSDARG00000003303	ENSDART00000025008	8	3	AAATCATCCTCTGAAAGGTGGAGCA	7	-	346	750	Inactive	Active	4	9
ENSDARG00000003303	ENSDART00000025008	8	4	CACTCCATCAAACTCTGCAGTAGTT	7	-	491	750	Active	Active	9	4
ENSDARG00000003303	ENSDART00000025008	8	4	CGCAGCAGACGGACACGGCTTGTTC	7	-	600	750	Active	Inactive	7	8
ENSDARG00000003303	ENSDART00000025008	8	4	GCCCTAATCGGGTCAGCAGATTTG	6	-	545	750	Active	Active	9	7
ENSDARG00000003303	ENSDART00000025008	8	4	TGCCAAAGAGATTGGAGGCATCT	5	-	711	750	Inactive	Active	3	9
ENSDARG00000003323	ENSDART00000017567	8	1	TTCTCACCCATTCGTTGGCTTTGGG	7	-	127	1317	Active	Active	6	7
ENSDARG00000003323	ENSDART00000017567	8	1	CACCCATTCGTTGGCTTTGGGGTT	6	-	124	1317	Active	Inactive	9	7
ENSDARG00000003323	ENSDART00000017567	8	5	TGCTCACACTTCTGTCTGGAGAC	5	-	417	1317	Active	Inactive	8	2
ENSDARG00000003323	ENSDART00000017567	8	6	ATCAGCACCTTCTCATGCTGAGCT	6	-	588	1317	Active	Active	3	0
ENSDARG00000003323	ENSDART00000017567	8	9	TCCTGCAGCTGAGTTCTGCTGTA	5	-	1204	1317	Active	Inactive	9	4
ENSDARG00000003564	ENSDART00000018515	8	3	GTTTTCATCTGTCCCATCTTTTGTC	7	-	423	915	Active	Inactive	9	9
ENSDARG00000003564	ENSDART00000018515	8	3	GTCCACAGAGCAGTAGGGGTTTTC	6	-	442	915	Inactive	Inactive	6	7
ENSDARG00000003564	ENSDART00000018515	8	4	CTCCAAAGCTGCCTGCAGCTGAG	5	-	689	915	Active	Active	4	9
ENSDARG00000003564	ENSDART00000018515	8	4	TTCTCCAAAGCTGCCTGCAGCTGAG	7	-	689	915	Inactive	Active	6	9
ENSDARG00000003564	ENSDART00000018515	8	4	TCCATCTTCTCCAAAGCTGCCTGC	6	-	696	915	Active	Active	9	6
ENSDARG00000003564	ENSDART00000018515	8	4	CAAAGCTGCCTGCAGCTGAGGGA	5	-	686	915	Active	Active	6	9
ENSDARG00000003564	ENSDART00000018515	8	4	CACGGCTCCTTCCCGATGGAGCC	5	-	760	915	Active	Active	9	9
ENSDARG00000003564	ENSDART00000018515	8	4	GCCTGCAGCTGAGGGATGCTGGC	5	-	679	915	Active	Active	9	9
ENSDARG00000003695	ENSDART00000030908	8	2	TTCAGCAAAGGATACGGTGAGTGT	6	+	166	954	Inactive	Active	6	3
ENSDARG00000003695	ENSDART00000030908	8	3	GACCAAGTCTCAGAGTGGAGTTGTG	7	+	210	954	Active	Active	6	7
ENSDARG00000003695	ENSDART00000030908	8	3	GACCAAGTCTCAGAGTGGAGTTG	5	+	210	954	Active	Active	6	5
ENSDARG00000003695	ENSDART00000030908	8	4	GAACACAGATAACGTTTTGACAAC	6	+	339	954	Inactive	Inactive	9	4
ENSDARG00000003695	ENSDART00000030908	8	4	ACAGACACCGGAAAGGCCGCTGGA	6	+	259	954	Inactive	Active	5	9
ENSDARG00000003695	ENSDART00000030908	8	6	AGCTACACACCAATGTGTGAGGAA	6	+	650	954	Inactive	Inactive	5	0
ENSDARG00000003695	ENSDART00000030908	8	6	AGCTACACACCAATGTGTGAGGA	5	+	650	954	Inactive	Active	5	8
ENSDARG00000003695	ENSDART00000030908	8	7	GGCTCCATCTATCAGAAGGTGAA	5	+	688	954	Active	Active	9	9
ENSDARG00000003695	ENSDART00000030908	8	7	AGATTCCTCCGTCTCTGTGAGTCT	6	+	801	954	Active	Inactive	9	5
ENSDARG00000003695	ENSDART00000030908	8	8	CAACAATGCTAGTCTGGTTGGAG	5	+	825	954	Inactive	Inactive	1	3
ENSDARG00000003695	ENSDART00000030908	8	8	AAAGTCAACAATGCTAGTCTGGTTG	7	+	820	954	Inactive	Inactive	5	2
ENSDARG00000003695	ENSDART00000030908	8	8	CAACAATGCTAGTCTGGTTGGAGTG	7	+	825	954	Inactive	Active	1	6
ENSDARG00000003695	ENSDART00000030908	8	9	TGCCAAAAACTTCAACGCTGGAGGA	7	+	906	954	Inactive	Active	6	9
ENSDARG00000003695	ENSDART00000030908	8	9	GCCAAAAACTTCAACGCTGGAGGA	6	+	907	954	Active	Active	0	9
ENSDARG00000003749	ENSDART00000002764	8	6	AAAAACTTCCTGGCGGCAGCAGGA	6	-	330	1017	Inactive	Active	1	9
ENSDARG00000003749	ENSDART00000002764	8	6	GTCAAAAAACTTCCTGGCGGCAGCA	7	-	333	1017	Inactive	Active	9	9
ENSDARG00000003749	ENSDART00000002764	8	8	ACCAACCTCCATTTTTTGCATCT	5	-	470	1017	Active	Inactive	9	8
ENSDARG00000003749	ENSDART00000002764	8	9	AACCTCTTCTGTAGCTGCCGCAGAT	7	-	538	1017	Active	Active	9	7
ENSDARG00000003749	ENSDART00000002764	8	9	AGCTGCCGCAGATGGTGCCGATGTA	7	-	526	1017	Active	Active	9	8
ENSDARG00000003749	ENSDART00000002764	8	10	TTCTCAGACTGAGATGTGAAGTC	5	-	604	1017	Active	Inactive	3	2
ENSDARG00000003749	ENSDART00000002764	8	11	GACTCACCATGAATTTAGTGTCT	5	-	702	1017	Inactive	Inactive	3	8
ENSDARG00000003749	ENSDART00000002764	8	11	AGACTCACCATGAATTTAGTGTCT	6	-	702	1017	Active	Inactive	4	8
ENSDARG00000003867	ENSDART00000021607	8	1	AAAGCCAAACACATTGAGGTTGTG	6	+	67	1032	Inactive	Active	9	9
ENSDARG00000003867	ENSDART00000021607	8	3	CACGGCACAGGCTTTGTGCTGGT	5	+	226	1032	Active	Inactive	1	0
ENSDARG00000003867	ENSDART00000021607	8	3	AACTCCATCATGCATAGGGTGAGCT	7	+	370	1032	Active	Active	8	8
ENSDARG00000003867	ENSDART00000021607	8	7	AACCCACCCATTCCTTTGGAGGA	5	+	742	1032	Active	Inactive	5	0
ENSDARG00000003867	ENSDART00000021607	8	7	AAACCCACCCATTCCTTTGGAGGA	6	+	741	1032	Inactive	Inactive	6	0
ENSDARG00000003867	ENSDART00000021607	8	7	AAAACCCACCCATTCCTTTGGAGGA	7	+	740	1032	Inactive	Inactive	6	0
ENSDARG00000003867	ENSDART00000021607	8	8	TGCCCATTCCTCAGCGTGGAGGAA	6	+	908	1032	Active	Active	9	8
ENSDARG00000003996	ENSDART00000098714	8	1	ACCGTCTAAGCCGTGCTGCTGTG	5	+	74	1203	Active	Active	7	8
ENSDARG00000003996	ENSDART00000098714	8	1	ACACTCTAATCAGACGGTCGTGGGC	7	+	33	1203	Inactive	Active	3	7
ENSDARG00000003996	ENSDART00000098714	8	3	CACCCAGCAGCATGTGCAGGTAAC	6	+	329	1203	Inactive	Active	0	8
ENSDARG00000003996	ENSDART00000098714	8	3	ACACCCAGCAGCATGTGCAGGTAAC	7	+	328	1203	Active	Active	2	8
ENSDARG00000003996	ENSDART00000098714	8	3	AAACACCCAGCAGCATGTGCAGGT	6	+	326	1203	Inactive	Active	9	0
ENSDARG00000003996	ENSDART00000098714	8	4	AAATGCACCACCACTTTCTGCAGCC	7	+	537	1203	Inactive	Active	6	6
ENSDARG00000003996	ENSDART00000098714	8	4	TTCCCCATCATCAAGTTCTGGAAAC	7	+	747	1203	Active	Inactive	9	4
ENSDARG00000003996	ENSDART00000098714	8	4	TGCAAAGCCTAAGAGTAATGGGGA	6	+	1140	1203	Active	Active	5	9
ENSDARG00000003996	ENSDART00000098714	8	4	TCCAAAATCACAGACCTTTTAGGTG	7	+	910	1203	Active	Inactive	8	2
ENSDARG00000003996	ENSDART00000098714	8	4	GTCTCCACAGATGATTGTGTTGCA	6	+	859	1203	Inactive	Inactive	4	4
ENSDARG00000003996	ENSDART00000098714	8	4	AAAATCACAGACCTTTTAGGTGAC	6	+	913	1203	Inactive	Inactive	9	0
ENSDARG00000003996	ENSDART00000098714	8	4	CACCCAAACTCTTTCGTCGAAGTG	6	+	589	1203	Active	Active	5	8
ENSDARG00000003996	ENSDART00000098714	8	4	CACCAAAACAGAAATGAAGAAGTC	6	+	711	1203	Inactive	Active	1	9
ENSDARG00000003996	ENSDART00000098714	8	4	CAAGACAAAGAAGAAAGTTGTAGAC	7	+	960	1203	Inactive	Inactive	9	2
ENSDARG00000003996	ENSDART00000098714	8	4	ACCAAAACAGAAATGAAGAAGTC	5	+	712	1203	Inactive	Active	8	9
ENSDARG00000003996	ENSDART00000098714	8	4	ACATCCATCCTGAACGACTTGTTC	6	+	937	1203	Active	Inactive	6	3
ENSDARG00000003996	ENSDART00000098714	8	4	AAAGCCTAAGAGTAATGGGGAAAC	6	+	1143	1203	Inactive	Inactive	8	2
ENSDARG00000004094	ENSDART00000012120	8	1	GTCCACAGCTGTAGTGATGGAGCA	6	+	12	1971	Active	Active	3	9
ENSDARG00000004094	ENSDART00000012120	8	2	GTCATCAGAGGAAGAATCTGCATGT	7	+	126	1971	Inactive	Inactive	0	7
ENSDARG00000004094	ENSDART00000012120	8	3	TTAAGCTTAGGATGGCCGAGTCT	5	+	284	1971	Inactive	Active	0	7
ENSDARG00000004094	ENSDART00000012120	8	3	GCACTCGGCTGGAAAGAAGGAGAG	6	+	382	1971	Active	Active	8	9
ENSDARG00000004094	ENSDART00000012120	8	3	GACTACACACCGGGATGGAGAGGTT	7	+	261	1971	Inactive	Active	8	8
ENSDARG00000004094	ENSDART00000012120	8	3	CTACACACCGGGATGGAGAGGTT	5	+	263	1971	Inactive	Active	5	8
ENSDARG00000004094	ENSDART00000012120	8	4	GGCTTCAACTCAACCGAGTGGTTT	6	+	511	1971	Active	Active	9	2
ENSDARG00000004094	ENSDART00000012120	8	4	CGCTACCACGGCGTTGGGATTCT	5	+	487	1971	Active	Inactive	9	3
ENSDARG00000004094	ENSDART00000012120	8	5	GAAAACCACAAACAGCTGCAGAA	5	+	652	1971	Inactive	Active	8	7
ENSDARG00000004094	ENSDART00000012120	8	5	GCCAACATCCTGGTGGTGGAAAAC	6	+	634	1971	Active	Active	9	7
ENSDARG00000004094	ENSDART00000012120	8	5	ACAACCAACTCTCCTGAGGCCTGC	6	+	586	1971	Inactive	Active	3	9
ENSDARG00000004094	ENSDART00000012120	8	9	GTCCCCCGCGTGTGGGAGAAGAT	5	+	1144	1971	Active	Active	9	8
ENSDARG00000004094	ENSDART00000012120	8	9	ACCTCAACAAAATGGAGCTGTATGT	7	+	1256	1971	Inactive	Inactive	3	5
ENSDARG00000004094	ENSDART00000012120	8	9	AACCTCAACAAAATGGAGCTGTA	5	+	1255	1971	Active	Active	4	8
ENSDARG00000004094	ENSDART00000012120	8	9	CAAATCATCCACAGTGCGCCGGA	5	+	1194	1971	Active	Active	7	6
ENSDARG00000004094	ENSDART00000012120	8	9	CTCAACAAAATGGAGCTGTATGT	5	+	1258	1971	Inactive	Inactive	7	5
ENSDARG00000004094	ENSDART00000012120	8	11	AGCTCAGCAACCCTGATGATGAA	5	+	1547	1971	Active	Active	0	9
ENSDARG00000004094	ENSDART00000012120	8	11	GACCTCGGCAAACTCGATGAGAAC	6	+	1678	1971	Active	Active	9	9
ENSDARG00000004094	ENSDART00000012120	8	12	AAATTCCTCTCCATGCTGCTTAC	5	+	1843	1971	Active	Inactive	6	2
ENSDARG00000004094	ENSDART00000012120	8	13	GACTCCAGAGGCAGTGGAGTTTTG	6	+	1914	1971	Inactive	Inactive	3	2
ENSDARG00000004094	ENSDART00000012120	8	13	GACTCCAGAGGCAGTGGAGTTTTGT	7	+	1914	1971	Inactive	Active	3	2
ENSDARG00000004225	ENSDART00000065892	8	2	AAAAAAGACAAAGAAGTTGCTGAA	6	+	430	1578	Inactive	Active	9	4
ENSDARG00000004225	ENSDART00000065892	8	2	AAAGACAAAGAAGTTGCTGAATAC	6	+	433	1578	Inactive	Active	9	0
ENSDARG00000004225	ENSDART00000065892	8	2	TGCTCACTCATTCAGATGGAGGA	5	+	617	1578	Active	Active	9	9
ENSDARG00000004225	ENSDART00000065892	8	2	ACCTGCTGCACTGTCTGTGAGGAA	6	+	1087	1578	Active	Inactive	9	0
ENSDARG00000004225	ENSDART00000065892	8	2	GAAAACTGCCATGAATGGGGCTGC	6	+	1108	1578	Inactive	Inactive	4	2
ENSDARG00000004225	ENSDART00000065892	8	2	GAAAACTGCCATGAATGGGGCTGCT	7	+	1108	1578	Inactive	Active	4	9
ENSDARG00000004225	ENSDART00000065892	8	2	TACAAAAAAGACAAAGAAGTTGCT	6	+	427	1578	Inactive	Active	9	9
ENSDARG00000004225	ENSDART00000065892	8	3	AAAGTCAAACATGCTGGTTGAAAC	6	+	1377	1578	Inactive	Active	9	0
ENSDARG00000004318	ENSDART00000012132	8	6	AGATGCTAAATATGGGTTGCAGGT	6	+	462	1104	Inactive	Active	4	7
ENSDARG00000004318	ENSDART00000012132	8	11	TTAACCAAAAAGCTGCAGCTGGT	5	+	721	1104	Inactive	Active	9	9
ENSDARG00000004318	ENSDART00000012132	8	14	AGAAGCAGAAGAAGGTGATGTTGCA	7	+	926	1104	Inactive	Active	7	9
ENSDARG00000004318	ENSDART00000012132	8	14	CGCTCCAGCAGAAGCAGAAGAAGGT	7	+	917	1104	Active	Active	9	9
ENSDARG00000004318	ENSDART00000012132	8	14	TCCAGCAGAAGCAGAAGAAGGTGAT	7	+	920	1104	Active	Active	3	9
ENSDARG00000004318	ENSDART00000012132	8	16	GTCAAATAAAGACAGCGTCGAGTAG	7	+	1092	1104	Inactive	Active	7	4
ENSDARG00000004318	ENSDART00000099011	8	6	AGATGCTAAATATGGGTTGCAGGT	6	+	462	1098	Inactive	Active	4	7
ENSDARG00000004318	ENSDART00000099011	8	11	TTAACCAAAAAGCTGCAGCTGGT	5	+	721	1098	Inactive	Active	9	9
ENSDARG00000004318	ENSDART00000099011	8	14	TCCAGCAGAAGCAGAAGAAGGTGAT	7	+	920	1098	Active	Active	3	9
ENSDARG00000004318	ENSDART00000099011	8	14	CGCTCCAGCAGAAGCAGAAGAAGGT	7	+	917	1098	Active	Active	9	9
ENSDARG00000004318	ENSDART00000099011	8	14	AGAAGCAGAAGAAGGTGATGTTGCA	7	+	926	1098	Inactive	Active	7	9
ENSDARG00000004318	ENSDART00000099011	8	15	GTCAAATAAAGACAGCGTCGAGTAG	7	+	1086	1098	Inactive	Active	7	4
ENSDARG00000004729	ENSDART00000027928	8	2	TTCTCCGCCGATTCGGACGCTTTT	6	+	199	1617	Active	Active	7	2
ENSDARG00000004729	ENSDART00000027928	8	2	AGCCTCTTCTTCCTGAGTCTGGGAT	7	+	146	1617	Active	Active	9	2
ENSDARG00000004729	ENSDART00000027928	8	2	CTCTTCTTCCTGAGTCTGGGATTGT	7	+	149	1617	Active	Inactive	9	4
ENSDARG00000004729	ENSDART00000027928	8	2	AGCCTATTACGCCAAGGTGAGTTT	6	+	239	1617	Active	Inactive	9	4
ENSDARG00000004729	ENSDART00000027928	8	3	AGCAAAGCCCACCCAGGTGCCTGT	6	+	447	1617	Active	Active	3	1
ENSDARG00000004729	ENSDART00000027928	8	4	ACATCCAGCAGGCTCAGAGGCAGCA	7	+	518	1617	Active	Active	1	9
ENSDARG00000004729	ENSDART00000027928	8	5	GACATCATCAGCCTGGAGTCGAG	5	+	727	1617	Active	Active	9	8
ENSDARG00000004729	ENSDART00000027928	8	5	ATCATCAGCCTGGAGTCGAGTTT	5	+	730	1617	Active	Inactive	6	3
ENSDARG00000004729	ENSDART00000027928	8	6	TGCCCCGCAGACCTGCAGAATGT	5	+	883	1617	Active	Active	6	8
ENSDARG00000004729	ENSDART00000027928	8	7	GGCAAAAGCTATTATGAAGGAGAG	6	+	930	1617	Active	Active	5	9
ENSDARG00000004729	ENSDART00000027928	8	9	ACACGCAAACCGCAGTCTGATGC	5	+	1170	1617	Inactive	Inactive	8	0
ENSDARG00000004729	ENSDART00000027928	8	9	ACACGCAAACCGCAGTCTGATGCT	6	+	1170	1617	Inactive	Active	8	4
ENSDARG00000004729	ENSDART00000027928	8	9	GCAAGCTGCAAAAGGAGCAGCAGAG	7	+	1109	1617	Active	Active	8	9
ENSDARG00000004729	ENSDART00000027928	8	9	GCAAACCGCAGTCTGATGCTGCG	5	+	1174	1617	Active	Active	1	9
ENSDARG00000004729	ENSDART00000027928	8	9	GAACACGCAAACCGCAGTCTGATGC	7	+	1168	1617	Inactive	Inactive	9	0
ENSDARG00000004729	ENSDART00000027928	8	10	AGCTTCAGCATGGAGGAAGACTTG	6	+	1603	1617	Active	Active	9	9
ENSDARG00000004729	ENSDART00000027928	8	10	CTCAAAAACAAGCAGTCGTAGAA	5	+	1578	1617	Inactive	Active	1	0
ENSDARG00000004729	ENSDART00000027928	8	10	CTCCTCCACCTCATCAGTTGGCGGG	7	+	1368	1617	Active	Active	9	9
ENSDARG00000004729	ENSDART00000027928	8	10	TCCTCCACCTCATCAGTTGGCGGG	6	+	1369	1617	Active	Active	8	9
ENSDARG00000004729	ENSDART00000027928	8	10	AGCCTCAAAAACAAGCAGTCGTA	5	+	1575	1617	Active	Active	2	7
ENSDARG00000004729	ENSDART00000027928	8	10	GCCTCAAAAACAAGCAGTCGTAGAA	7	+	1576	1617	Inactive	Active	3	0
ENSDARG00000004757	ENSDART00000024320	8	1	GTCGGCGGCAGGCTGCGGCGGCTGT	7	-	33	930	Active	Active	9	3
ENSDARG00000004757	ENSDART00000024320	8	1	TTATCCCCCGCGGTAGCTGCGGCT	6	-	81	930	Active	Active	0	9
ENSDARG00000004757	ENSDART00000024320	8	1	GCAGGCTGCGGCGGCTGTTGTGTCT	7	-	26	930	Active	Inactive	8	6
ENSDARG00000004757	ENSDART00000024320	8	1	CGCGTCGGCGGCAGGCTGCGGCGGC	7	-	36	930	Active	Active	9	5
ENSDARG00000004757	ENSDART00000024320	8	1	CGCGTCGGCGGCAGGCTGCGGCG	5	-	38	930	Active	Active	9	9
ENSDARG00000004757	ENSDART00000024320	8	1	ATCCCCCGCGGTAGCTGCGGCTGCC	7	-	78	930	Active	Active	8	9
ENSDARG00000004757	ENSDART00000024320	8	1	ATCCCCCGCGGTAGCTGCGGCTGC	6	-	79	930	Active	Inactive	8	4
ENSDARG00000004757	ENSDART00000024320	8	1	ACCTTCTTATCCCCCGCGGTAGCT	6	-	87	930	Active	Active	9	8
ENSDARG00000004757	ENSDART00000024320	8	1	GTCGGCGGCAGGCTGCGGCGGCT	5	-	35	930	Active	Active	9	9
ENSDARG00000004757	ENSDART00000024320	8	2	GTCCCCAAAACTTTTGTTGCTGCA	6	-	111	930	Inactive	Active	5	8
ENSDARG00000004757	ENSDART00000024320	8	2	TCCCCAAAACTTTTGTTGCTGCA	5	-	111	930	Inactive	Active	2	8
ENSDARG00000004757	ENSDART00000024320	8	5	GCCTCCGCACGAAGTATGGTGGGTA	7	-	547	930	Active	Inactive	4	3
ENSDARG00000004757	ENSDART00000024320	8	5	TGCATCTCCCCCTCGGGGGCGCT	5	-	484	930	Active	Active	9	9
ENSDARG00000004757	ENSDART00000024320	8	5	GCCGTCTGCCGGGGTAAGTGGGT	5	-	522	930	Active	Active	9	7
ENSDARG00000004757	ENSDART00000024320	8	6	TTCTGCCTCATTGGTTTGTTGCC	5	-	664	930	Active	Inactive	9	5
ENSDARG00000004757	ENSDART00000024320	8	7	GGCGTCTGCGGCGGTAGTTGAAGTT	7	-	817	930	Active	Active	9	3
ENSDARG00000004757	ENSDART00000024320	8	7	TTCGGCTTCGGGAGCGGCTGATTTG	7	-	900	930	Active	Active	9	2
ENSDARG00000004757	ENSDART00000024320	8	7	TTCGGCTTCGGGAGCGGCTGATTT	6	-	901	930	Active	Inactive	9	7
ENSDARG00000004757	ENSDART00000024320	8	7	GTCTGCGGCGGTAGTTGAAGTTGCG	7	-	814	930	Active	Active	8	9
ENSDARG00000005015	ENSDART00000007482	8	1	TGCAGCGGCGATGGCAGCGGAATCT	7	-	312	1557	Active	Active	9	8
ENSDARG00000005015	ENSDART00000007482	8	1	TTCTGCAGCGGCGATGGCAGCGGAA	7	-	315	1557	Active	Active	7	9
ENSDARG00000005015	ENSDART00000007482	8	1	CTCGCCTCCACTCACATTAGCCTGT	7	-	270	1557	Active	Inactive	9	4
ENSDARG00000005015	ENSDART00000007482	8	1	CTCAGCTTCATCTCCAGGCGCTGAT	7	-	758	1557	Active	Active	9	6
ENSDARG00000005015	ENSDART00000007482	8	1	CGCCTCCACTCACATTAGCCTGT	5	-	270	1557	Active	Inactive	9	4
ENSDARG00000005015	ENSDART00000007482	8	1	AGCTTCATCTCCAGGCGCTGATGCA	7	-	755	1557	Active	Active	9	9
ENSDARG00000005015	ENSDART00000007482	8	1	AGCGACAGACGAACTCGCAGTGGAG	7	-	594	1557	Inactive	Active	2	9
ENSDARG00000005015	ENSDART00000007482	8	1	TTCTCCAGCGCGTCCAGCCGCATCT	7	-	716	1557	Active	Active	6	5
ENSDARG00000005015	ENSDART00000007482	8	3	CACCTCCCATACCGAGATGAAGCT	6	-	1025	1557	Active	Active	6	9
ENSDARG00000005015	ENSDART00000007482	8	4	ACCCCCTGCGATGTTCGACGTGGTT	7	-	1112	1557	Active	Active	9	6
ENSDARG00000005015	ENSDART00000007482	8	6	TACTGCTGCCCTGAGGTTTAGGAG	6	-	1283	1557	Active	Active	9	7
ENSDARG00000005057	ENSDART00000050228	8	3	CGCTGCGACCAACAGACGTTGTT	5	+	146	930	Active	Active	9	5
ENSDARG00000005057	ENSDART00000050228	8	5	CAAAACAGAACTCCCCTTTTTTGAT	7	+	333	930	Inactive	Inactive	9	9
ENSDARG00000005057	ENSDART00000050228	8	5	GAACTCCCCTTTTTTGATGTCTGC	6	+	340	930	Active	Active	3	5
ENSDARG00000005057	ENSDART00000050228	8	6	TACTCCACAGGCCATTTTTTAGGTA	7	+	413	930	Inactive	Inactive	5	6
ENSDARG00000005057	ENSDART00000050228	8	7	TCCATCAACACACAGTTGCTGGC	5	+	517	930	Active	Active	8	8
ENSDARG00000005057	ENSDART00000050228	8	9	ACAAAATGCTCAGTGCTGCCTTC	5	+	695	930	Inactive	Inactive	2	1
ENSDARG00000005057	ENSDART00000050228	8	10	GTCAACACAGATCTGCTGCAGTC	5	+	719	930	Inactive	Active	8	6
ENSDARG00000005392	ENSDART00000023971	8	1	GACAGCTTCTTCACAGGCGGCAGGG	7	+	142	1809	Active	Active	9	9
ENSDARG00000005392	ENSDART00000023971	8	1	AGCTTCTTCACAGGCGGCAGGGGTT	7	+	145	1809	Active	Active	9	8
ENSDARG00000005392	ENSDART00000023971	8	1	TTCTTCACAGGCGGCAGGGGTTTCT	7	+	148	1809	Inactive	Inactive	1	1
ENSDARG00000005392	ENSDART00000023971	8	9	CTCTCCAGAGCTTTATGTGAGGCT	6	+	1171	1809	Active	Active	2	4
ENSDARG00000005392	ENSDART00000023971	8	11	GTCCACTGCTGGGAGCATTTGCC	5	+	1289	1809	Active	Active	7	8
ENSDARG00000005392	ENSDART00000023971	8	12	TTCTCAGGCGTGGCAGTGGGTTTCT	7	+	1351	1809	Active	Inactive	6	8
ENSDARG00000005392	ENSDART00000023971	8	12	TTCTCAGGCGTGGCAGTGGGTTTC	6	+	1351	1809	Active	Inactive	6	3
ENSDARG00000005392	ENSDART00000023971	8	12	TTCACCACAAATTATGGGTGTTTTG	7	+	1419	1809	Inactive	Inactive	5	7
ENSDARG00000005392	ENSDART00000023971	8	12	TTCACCACAAATTATGGGTGTTT	5	+	1419	1809	Inactive	Inactive	5	9
ENSDARG00000005392	ENSDART00000023971	8	12	TCCTTCACCACAAATTATGGGTG	5	+	1416	1809	Active	Active	9	1
ENSDARG00000005392	ENSDART00000023971	8	12	CACCACAAATTATGGGTGTTTTGCC	7	+	1421	1809	Inactive	Inactive	7	6
ENSDARG00000005392	ENSDART00000023971	8	12	CACCACAAATTATGGGTGTTTTGC	6	+	1421	1809	Inactive	Inactive	7	5
ENSDARG00000005392	ENSDART00000023971	8	12	CACCACAAATTATGGGTGTTTTG	5	+	1421	1809	Inactive	Inactive	7	7
ENSDARG00000005392	ENSDART00000023971	8	14	AACAAAAGCCCTGCGATGCATCT	5	+	1679	1809	Inactive	Active	5	7
ENSDARG00000005500	ENSDART00000026747	8	2	ACACACCTCTGTGTTCGCTGTGTAG	7	-	262	591	Active	Inactive	6	3
ENSDARG00000005500	ENSDART00000026747	8	3	AAATCCTGCTTGAGGCCTGAAAC	5	-	274	591	Inactive	Active	0	5
ENSDARG00000005518	ENSDART00000024433	8	1	CACTCCAGAGCCCGAGGAGGTGCC	6	+	15	1950	Active	Active	0	9
ENSDARG00000005518	ENSDART00000024433	8	1	GGCCACTCCAGAGCCCGAGGAGGTG	7	+	12	1950	Active	Active	9	9
ENSDARG00000005518	ENSDART00000024433	8	4	GTCCTCATCGCCCTGGGCTGGATTT	7	+	304	1950	Active	Inactive	9	6
ENSDARG00000005518	ENSDART00000024433	8	4	CTCATCGCCCTGGGCTGGATTTTTG	7	+	307	1950	Active	Inactive	9	5
ENSDARG00000005518	ENSDART00000024433	8	7	ATCTTCCTCGCTCTGATGCCTTT	5	+	737	1950	Active	Active	9	2
ENSDARG00000005518	ENSDART00000024433	8	7	GTCATCTTCCTCGCTCTGATGCC	5	+	734	1950	Active	Active	9	6
ENSDARG00000005518	ENSDART00000024433	8	9	TACCCAAAATTAGTGGTGGAGCT	5	+	1066	1950	Inactive	Active	7	8
ENSDARG00000005518	ENSDART00000024433	8	9	TGCCTACCCAAAATTAGTGGTGGAG	7	+	1062	1950	Active	Active	9	7
ENSDARG00000005518	ENSDART00000024433	8	9	GCCTACCCAAAATTAGTGGTGGAG	6	+	1063	1950	Active	Active	0	7
ENSDARG00000005518	ENSDART00000024433	8	9	CTACCCAAAATTAGTGGTGGAGCT	6	+	1065	1950	Inactive	Active	8	8
ENSDARG00000005518	ENSDART00000024433	8	12	ACCTGCGTCCCAGCCTGCTGAAGGA	7	+	1514	1950	Active	Active	9	9
ENSDARG00000005518	ENSDART00000024433	8	12	TGCGTCCCAGCCTGCTGAAGGATGT	7	+	1517	1950	Active	Active	8	9
ENSDARG00000005518	ENSDART00000024433	8	13	GAAGACCACATGTGGAAGACTGT	5	+	1876	1950	Inactive	Active	6	9
ENSDARG00000005518	ENSDART00000024433	8	13	CAAGACACAGTAAGGAGGAGCGTGT	7	+	1658	1950	Inactive	Active	9	7
ENSDARG00000005518	ENSDART00000024433	8	13	AAACAAGACCTGACTGAGGAGGAA	6	+	1816	1950	Inactive	Active	9	9
ENSDARG00000005648	ENSDART00000061155	8	3	TTCTACACAGTGGAGACGGTGAG	5	+	214	747	Inactive	Active	8	9
ENSDARG00000005648	ENSDART00000061155	8	3	TGCCGCTGCAAGTGTGTGATGAG	5	+	133	747	Active	Active	9	2
ENSDARG00000005648	ENSDART00000061155	8	3	CTCAACCCCTGTGAGAATGAGTG	5	+	283	747	Active	Active	7	9
ENSDARG00000005648	ENSDART00000061155	8	3	CTAGACTCCGTGACGGAAGCTTGC	6	+	179	747	Active	Active	1	9
ENSDARG00000005648	ENSDART00000061155	8	3	CACTCAACCCCTGTGAGAATGAGTG	7	+	281	747	Active	Active	5	9
ENSDARG00000005648	ENSDART00000084439	8	1	CTCAACCCCTGTGAGAATGAGTG	5	+	211	1860	Active	Active	7	9
ENSDARG00000005648	ENSDART00000084439	8	1	CACTCAACCCCTGTGAGAATGAGTG	7	+	209	1860	Active	Active	5	9
ENSDARG00000005648	ENSDART00000084439	8	1	TGCCGCTGCAAGTGTGTGATGAG	5	+	61	1860	Active	Active	9	2
ENSDARG00000005648	ENSDART00000084439	8	1	TTCTACACAGTGGAGACGGTGAG	5	+	142	1860	Inactive	Active	8	9
ENSDARG00000005648	ENSDART00000084439	8	1	CTAGACTCCGTGACGGAAGCTTGC	6	+	107	1860	Active	Active	1	9
ENSDARG00000005648	ENSDART00000084439	8	4	CAAAGCAGCAAAACCTGCGAAGCC	6	+	714	1860	Active	Active	0	7
ENSDARG00000005648	ENSDART00000084439	8	5	AACCACCACTACGCTTGTGGCTGTC	7	+	978	1860	Inactive	Active	0	6
ENSDARG00000005648	ENSDART00000084439	8	5	AACCACCACTACGCTTGTGGCTGT	6	+	978	1860	Inactive	Inactive	0	7
ENSDARG00000005648	ENSDART00000084439	8	7	TCCCAAAGATAAAGTGCTGTATGC	6	+	1803	1860	Inactive	Inactive	4	2
ENSDARG00000005648	ENSDART00000084439	8	7	CCCAGCTTCACGATGCCGTCTAC	5	+	1418	1860	Active	Inactive	9	4
ENSDARG00000005648	ENSDART00000084439	8	7	CACTCAGACATCGATTTTGCTGTG	6	+	1471	1860	Active	Inactive	6	3
ENSDARG00000005648	ENSDART00000084439	8	7	ATCATCAAATATGACCTGCGCATGC	7	+	1375	1860	Inactive	Inactive	6	4
ENSDARG00000005648	ENSDART00000084439	8	7	ACAATCAGAAAGAAGGCGAGGTT	5	+	1688	1860	Inactive	Active	6	7
ENSDARG00000005648	ENSDART00000084439	8	7	AACTGCTTCATCGTGTGCGGCGTC	6	+	1645	1860	Active	Inactive	9	1
ENSDARG00000005704	ENSDART00000026159	8	6	GGCATCTCCTCCTTGCTGAATAG	5	-	512	975	Active	Active	9	4
ENSDARG00000005704	ENSDART00000026159	8	8	GTTGACGTCATTGAATGGAGGGGGA	7	-	783	975	Active	Active	7	9
ENSDARG00000005704	ENSDART00000099512	8	6	GGCATCTCCTCCTTGCTGAATAG	5	-	512	933	Active	Active	9	4
ENSDARG00000005704	ENSDART00000099512	8	8	GTTGACGTCATTGAATGGAGGGGGA	7	-	783	933	Active	Active	7	9
ENSDARG00000005704	ENSDART00000099515	8	6	GGCATCTCCTCCTTGCTGAATAG	5	-	512	1884	Active	Active	9	4
ENSDARG00000005704	ENSDART00000099515	8	8	GTTGACGTCATTGAATGGAGGGGGA	7	-	783	1884	Active	Active	7	9
ENSDARG00000005704	ENSDART00000099515	8	11	AACAAAGTCAGGAGCAGGAGGGTTT	7	-	1029	1884	Active	Inactive	3	0
ENSDARG00000005704	ENSDART00000099515	8	11	TTACAAAACCAAGGGAGGAGAAGAG	7	-	1060	1884	Inactive	Active	9	9
ENSDARG00000005704	ENSDART00000099515	8	11	TACAAAACCAAGGGAGGAGAAGAG	6	-	1060	1884	Inactive	Active	5	9
ENSDARG00000005704	ENSDART00000099515	8	12	CCCAGCAGCTGCAGAGCATTTTCT	6	-	1137	1884	Active	Inactive	9	1
ENSDARG00000005704	ENSDART00000099515	8	15	AAATCACCCTCATGAGGAGCGGCA	6	-	1442	1884	Inactive	Active	6	9
ENSDARG00000005704	ENSDART00000099515	8	15	ATCACCCTCATGAGGAGCGGCAGCT	7	-	1439	1884	Active	Active	9	9
ENSDARG00000005704	ENSDART00000099515	8	18	TACTGCGACTGTGGATCTGACGCT	6	-	1834	1884	Active	Active	5	6
ENSDARG00000005772	ENSDART00000025214	8	1	GAACACCTCACGTGTGGACGATGAG	7	-	21	546	Active	Active	2	9
ENSDARG00000005772	ENSDART00000025214	8	2	GAACGCTCCACCGAAGCCGTTGTC	6	-	100	546	Active	Active	3	2
ENSDARG00000005772	ENSDART00000025214	8	2	ACCATCCACTCCGCCTTCTGCTGAC	7	-	125	546	Active	Inactive	9	2
ENSDARG00000005772	ENSDART00000025214	8	3	GCCATCATCCACCACTGTGTTGAAC	7	-	237	546	Active	Inactive	9	1
ENSDARG00000005772	ENSDART00000025214	8	3	GCCATCATCCACCACTGTGTTGAA	6	-	238	546	Active	Inactive	9	8
ENSDARG00000005772	ENSDART00000025214	8	4	ATCATCATCATCCTGAGGTGTTT	5	-	401	546	Active	Inactive	9	0
ENSDARG00000005772	ENSDART00000025214	8	4	ATCATCATCCTGAGGTGTTTGTG	5	-	398	546	Active	Active	9	1
ENSDARG00000005772	ENSDART00000025214	8	4	ATCATCATCATCCTGAGGTGTTTGT	7	-	399	546	Active	Inactive	9	7
ENSDARG00000005772	ENSDART00000025214	8	5	TCCTTCACAATCCATAGCCTGAGGA	7	-	435	546	Active	Active	4	9
ENSDARG00000005776	ENSDART00000022959	8	1	CACTCAAAACTACCGGTCTGGGTC	6	-	17	669	Inactive	Active	6	3
ENSDARG00000005776	ENSDART00000022959	8	2	ATCTTCCTCTCCCGGCCGAGGAT	5	-	134	669	Active	Active	9	8
ENSDARG00000005776	ENSDART00000022959	8	2	TTCCTCTCCCGGCCGAGGATTTC	5	-	131	669	Active	Active	9	7
ENSDARG00000005776	ENSDART00000022959	8	5	GTCAACATCCAAGATGCAGATGAG	6	-	373	669	Active	Active	6	9
ENSDARG00000005776	ENSDART00000079989	8	1	CACTCAAAACTACCGGTCTGGGTC	6	-	17	591	Inactive	Active	6	3
ENSDARG00000005776	ENSDART00000079989	8	2	ATCTTCCTCTCCCGGCCGAGGAT	5	-	134	591	Active	Active	9	8
ENSDARG00000005776	ENSDART00000079989	8	2	TTCCTCTCCCGGCCGAGGATTTC	5	-	131	591	Active	Active	9	7
ENSDARG00000005776	ENSDART00000079989	8	4	GTCAACATCCAAGATGCAGATGAG	6	-	295	591	Active	Active	6	9
ENSDARG00000005780	ENSDART00000015833	8	1	GTTCCAGTCGAAAATGGTGTTGAA	6	-	817	1125	Active	Inactive	8	1
ENSDARG00000005780	ENSDART00000015833	8	1	GTTTCCATCCGGTGGGATGAATAA	6	-	389	1125	Active	Active	8	6
ENSDARG00000005780	ENSDART00000015833	8	1	TACTGCTACGGCCAGGTATGAGTG	6	-	424	1125	Active	Active	8	8
ENSDARG00000005780	ENSDART00000015833	8	1	TGCAAATAAAATGATCGCTGAAGGG	7	-	541	1125	Inactive	Active	2	9
ENSDARG00000005780	ENSDART00000015833	8	1	TTCAGCTCCTTCTGGAAGTTGTT	5	-	946	1125	Active	Active	8	7
ENSDARG00000005780	ENSDART00000015833	8	1	GCCGGCCCCCAGCAGCGGCATCT	5	-	982	1125	Active	Active	9	7
ENSDARG00000005780	ENSDART00000015833	8	1	GCACACTAAGCAAACGAGGATGTC	6	-	220	1125	Inactive	Active	7	9
ENSDARG00000005780	ENSDART00000015833	8	1	GACGACCACTAGGCATGTGTTGCC	6	-	133	1125	Active	Inactive	3	3
ENSDARG00000005780	ENSDART00000015833	8	1	CTAAGCAAACGAGGATGTCGGAGCA	7	-	214	1125	Inactive	Active	8	9
ENSDARG00000005780	ENSDART00000015833	8	1	AGCTCCTTCTGGAAGTTGTTGTT	5	-	943	1125	Active	Inactive	9	6
ENSDARG00000005780	ENSDART00000015833	8	1	ACCCACTGCCAGCATTGTGCTGTA	6	-	103	1125	Active	Inactive	8	5
ENSDARG00000005780	ENSDART00000015833	8	1	ACACTAAGCAAACGAGGATGTCGGA	7	-	217	1125	Active	Active	2	9
ENSDARG00000005780	ENSDART00000015833	8	1	AAATCCAGCGATCCATTAGAGTGT	6	-	263	1125	Inactive	Inactive	6	3
ENSDARG00000005887	ENSDART00000003686	8	1	TGCGGCTTCAATGCAGGAGGACGAG	7	+	57	645	Active	Active	9	9
ENSDARG00000005887	ENSDART00000003686	8	3	TTCCTAAAAAGCTAGCGTTTGCT	5	+	245	645	Inactive	Active	5	6
ENSDARG00000005887	ENSDART00000003686	8	3	TACTCCTTCATAGAGTTTGGTAA	5	+	337	645	Active	Inactive	9	7
ENSDARG00000005887	ENSDART00000003686	8	3	GTTTCCTAAAAAGCTAGCGTTTGCT	7	+	243	645	Inactive	Active	2	6
ENSDARG00000005887	ENSDART00000003686	8	5	GTTTACATCCGTTTCTGGTGGCTGT	7	+	631	645	Active	Active	5	0
ENSDARG00000005916	ENSDART00000004279	8	5	ATCCAATTACATGGGTCTGCCTCT	6	+	474	1785	Inactive	Inactive	0	5
ENSDARG00000005916	ENSDART00000004279	8	5	ATCAAATCCAATTACATGGGTCTGC	7	+	469	1785	Active	Inactive	0	7
ENSDARG00000005916	ENSDART00000004279	8	6	AGAGGCCACGATATGGCAGAAGGC	6	+	639	1785	Active	Active	5	9
ENSDARG00000005916	ENSDART00000004279	8	8	ACCTGCAGAGGATGGAGGAGCTGGA	7	+	803	1785	Active	Active	2	9
ENSDARG00000005916	ENSDART00000004279	8	8	GGCAGCAGCAACTGCTGGATGAGAG	7	+	770	1785	Active	Active	9	9
ENSDARG00000005916	ENSDART00000004279	8	10	ACAAACAAACTTTGTGTCTGTTTTG	7	+	1008	1785	Inactive	Inactive	9	9
ENSDARG00000005916	ENSDART00000004279	8	10	AAAAACAAACAAACTTTGTGTCTGT	7	+	1004	1785	Inactive	Inactive	9	9
ENSDARG00000005916	ENSDART00000004279	8	10	AAAAACAAACAAACTTTGTGTCT	5	+	1004	1785	Inactive	Inactive	9	9
ENSDARG00000005916	ENSDART00000004279	8	11	AACGGCTACGGCCCGCTGCGTTT	5	+	1102	1785	Active	Inactive	7	4
ENSDARG00000005916	ENSDART00000004279	8	11	GTCAGCTACCTCTGAGTCGGCTCT	6	+	1170	1785	Active	Active	8	3
ENSDARG00000005916	ENSDART00000004279	8	11	CTCTACAGAGCGATCGCTGCTTTC	6	+	1212	1785	Inactive	Inactive	4	3
ENSDARG00000005916	ENSDART00000004279	8	11	AACGGCTACGGCCCGCTGCGTTTCT	7	+	1102	1785	Active	Inactive	7	9
ENSDARG00000005916	ENSDART00000004279	8	12	TCCAGCTTACTCTGCTGCTGATTTC	7	+	1239	1785	Active	Inactive	9	1
ENSDARG00000005989	ENSDART00000010604	8	2	GTTAGCGGCCTGCTGAATTTGGA	5	-	212	2412	Active	Active	7	9
ENSDARG00000005989	ENSDART00000010604	8	6	GTCAACCTCGAAGGAGAAGAAGTC	6	-	802	2412	Active	Active	8	9
ENSDARG00000005989	ENSDART00000010604	8	6	CCCCAAGGCAAAACGGGTTGATGTA	7	-	745	2412	Active	Active	8	4
ENSDARG00000005989	ENSDART00000010604	8	6	CCCCAAGGCAAAACGGGTTGATGT	6	-	746	2412	Active	Inactive	8	3
ENSDARG00000005989	ENSDART00000010604	8	7	ATCTGCCGCTGACGGAGGATAGTGC	7	-	998	2412	Active	Active	8	7
ENSDARG00000005989	ENSDART00000010604	8	7	CGCAAATGCGGGCGTATCTGCCGCT	7	-	1013	2412	Active	Active	9	5
ENSDARG00000005989	ENSDART00000010604	8	13	GCATACCTCTCCTCCTCTGAGTAC	6	-	1578	2412	Active	Inactive	7	7
ENSDARG00000005989	ENSDART00000010604	8	13	GCAAGCAGACTGCAGGAGCTTAA	5	-	1496	2412	Inactive	Active	6	2
ENSDARG00000005989	ENSDART00000010604	8	15	CTCCCCAGAGCTGCCAGTAGGAGGC	7	-	1746	2412	Active	Active	3	9
ENSDARG00000005989	ENSDART00000010604	8	16	GACGCCAGAGAAATGGAGGCGCT	5	-	1927	2412	Inactive	Active	2	9
ENSDARG00000005989	ENSDART00000010604	8	17	CTCGCCCTCCAGGTTGTGTTTGGTC	7	-	2166	2412	Active	Inactive	9	9
ENSDARG00000005989	ENSDART00000010604	8	17	CTCGCCCTCCAGGTTGTGTTTGGT	6	-	2167	2412	Active	Active	9	2
ENSDARG00000005989	ENSDART00000010604	8	18	AGACGCAGCAGGAAGTCGAAGTT	5	-	2290	2412	Active	Active	4	5
ENSDARG00000005989	ENSDART00000010604	8	18	AGCTGCAGCGGCTGCGGAGCTGAA	6	-	2336	2412	Active	Active	9	8
ENSDARG00000005989	ENSDART00000010604	8	18	GTAGACGCAGCAGGAAGTCGAAGTT	7	-	2290	2412	Inactive	Active	9	5
ENSDARG00000005989	ENSDART00000010604	8	18	GTAAAACACATTAGCGTTGTCGGG	6	-	2248	2412	Inactive	Active	8	7
ENSDARG00000006021	ENSDART00000026050	8	1	TCCAAAGGCTCTGGTGGGATGGA	5	+	34	3312	Active	Active	6	7
ENSDARG00000006021	ENSDART00000026050	8	1	GGCTCCAAAGGCTCTGGTGGGAT	5	+	31	3312	Active	Inactive	1	4
ENSDARG00000006021	ENSDART00000026050	8	4	CTCTTCAGACAGGAAGTTTGGTGTT	7	+	282	3312	Active	Inactive	4	8
ENSDARG00000006021	ENSDART00000026050	8	4	ACCTGCAGAACTACAAGCTGTTGCT	7	+	359	3312	Active	Active	2	5
ENSDARG00000006021	ENSDART00000026050	8	4	CTCTTCAGACAGGAAGTTTGGTGT	6	+	282	3312	Active	Inactive	4	4
ENSDARG00000006021	ENSDART00000026050	8	8	ACAACCAGCCGCCCGGAGGTAAC	5	+	923	3312	Active	Active	0	7
ENSDARG00000006021	ENSDART00000026050	8	8	TTCCACACATACCGGCTGGGGGA	5	+	884	3312	Inactive	Active	7	9
ENSDARG00000006021	ENSDART00000026050	8	8	AACACCTCCAGCCTGATTATGAGAA	7	+	799	3312	Active	Inactive	6	3
ENSDARG00000006021	ENSDART00000026050	8	8	CGCTTCCACACATACCGGCTGGGGG	7	+	881	3312	Active	Active	9	9
ENSDARG00000006021	ENSDART00000026050	8	10	ACAAACTAAGACCCAAGCAGATGAA	7	+	1070	3312	Inactive	Active	9	9
ENSDARG00000006021	ENSDART00000026050	8	13	CAACTCTAAATTCGAGTCTGGAAAC	7	+	1776	3312	Inactive	Inactive	3	4
ENSDARG00000006021	ENSDART00000026050	8	16	TACACCTACTCAATGCTGAAGGT	5	+	2188	3312	Active	Active	7	9
ENSDARG00000006021	ENSDART00000026050	8	17	AGATGCATCTCCAGAAGTTGAGTGC	7	+	2207	3312	Active	Active	7	4
ENSDARG00000006021	ENSDART00000026050	8	18	AACTCCAGCTGGGTGATGAAGGG	5	+	2410	3312	Active	Active	4	9
ENSDARG00000006021	ENSDART00000026050	8	20	TACGGCTGCAGTATTAAGGAGAC	5	+	2719	3312	Active	Active	9	8
ENSDARG00000006021	ENSDART00000026050	8	21	AGAAGCCACGGCGCGTGTGGTGGT	6	+	2880	3312	Active	Inactive	3	1
ENSDARG00000006021	ENSDART00000026050	8	21	TCCAGCTGCAGTTTTGTGGTGGAA	6	+	2848	3312	Active	Active	9	3
ENSDARG00000006021	ENSDART00000026050	8	21	TCCAGCTGCAGTTTTGTGGTGGA	5	+	2848	3312	Active	Active	9	0
ENSDARG00000006021	ENSDART00000026050	8	21	AGCCACGGCGCGTGTGGTGGTGTG	6	+	2883	3312	Active	Active	8	7
ENSDARG00000006021	ENSDART00000026050	8	21	AGAAGCCACGGCGCGTGTGGTGGTG	7	+	2880	3312	Active	Active	3	6
ENSDARG00000006021	ENSDART00000026050	8	22	ACAACCACAACTCTCATCTGCTGGA	7	+	3077	3312	Inactive	Active	8	3
ENSDARG00000006021	ENSDART00000026050	8	22	AACCACAACTCTCATCTGCTGGA	5	+	3079	3312	Inactive	Active	5	3
ENSDARG00000006021	ENSDART00000026050	8	23	GTCCCACCACATACGTATTGGAT	5	+	3149	3312	Inactive	Active	1	0
ENSDARG00000006074	ENSDART00000002186	8	1	TTCCTCATCGGGGTAGCCGGCGGC	6	+	76	783	Active	Active	9	9
ENSDARG00000006074	ENSDART00000002186	8	4	CCCAGCAGACGTGGTTTTATTTGAA	7	+	396	783	Active	Inactive	7	8
ENSDARG00000006074	ENSDART00000002186	8	5	AGAGACATCAGTGAGAGAGGCCGTG	7	+	520	783	Active	Active	4	9
ENSDARG00000006074	ENSDART00000002186	8	6	TTAGACAAAAAAGTATGCTGATGTG	7	+	609	783	Inactive	Active	9	8
ENSDARG00000006074	ENSDART00000002186	8	7	TCCGTCAGAGTCCAGCAGCAGGC	5	+	765	783	Active	Active	7	9
ENSDARG00000006074	ENSDART00000002186	8	7	TTCAGCACATCCAGGATTTTTTG	5	+	680	783	Inactive	Inactive	4	3
ENSDARG00000006074	ENSDART00000002186	8	7	TTCAGCACATCCAGGATTTTTTGAA	7	+	680	783	Inactive	Inactive	4	9
ENSDARG00000006109	ENSDART00000003307	8	1	TGCCTATTAGATGAAAGACTTTGTA	7	-	28	777	Active	Active	9	5
ENSDARG00000006109	ENSDART00000003307	8	2	TTCTCCAGCTTGATGTCGCTGTG	5	-	370	777	Active	Active	6	7
ENSDARG00000006109	ENSDART00000003307	8	2	TCCAGCAGCTGTATTATTTGAGGAA	7	-	173	777	Active	Inactive	9	2
ENSDARG00000006109	ENSDART00000003307	8	2	TACCACAGAATGTTGTGTAGCCTAA	7	-	463	777	Inactive	Active	7	2
ENSDARG00000006109	ENSDART00000003307	8	2	GTTCACAGCAAGCGTTTGCAGCA	5	-	336	777	Active	Active	0	2
ENSDARG00000006109	ENSDART00000003307	8	2	GTCCACACACGCTCTGGGGCGCT	5	-	236	777	Inactive	Active	7	6
ENSDARG00000006109	ENSDART00000003307	8	2	ACATACCACAGAATGTTGTGTAGCC	7	-	466	777	Inactive	Inactive	4	3
ENSDARG00000006109	ENSDART00000003307	8	2	ACATACCACAGAATGTTGTGTAG	5	-	468	777	Inactive	Inactive	4	6
ENSDARG00000006109	ENSDART00000003307	8	4	TTCCTAATCGTTTCTTCTGTTGTT	6	-	769	777	Active	Inactive	9	9
ENSDARG00000006109	ENSDART00000053288	8	2	TGCCTATTAGATGAAAGACTTTGTA	7	-	58	855	Active	Active	9	5
ENSDARG00000006109	ENSDART00000053288	8	4	TCCAGCAGCTGTATTATTTGAGGAA	7	-	254	855	Active	Inactive	9	2
ENSDARG00000006109	ENSDART00000053288	8	4	TACCACAGAATGTTGTGTAGCCTAA	7	-	544	855	Inactive	Active	7	2
ENSDARG00000006109	ENSDART00000053288	8	4	GTTCACAGCAAGCGTTTGCAGCA	5	-	417	855	Active	Active	0	2
ENSDARG00000006109	ENSDART00000053288	8	4	GTCCACACACGCTCTGGGGCGCT	5	-	317	855	Inactive	Active	7	6
ENSDARG00000006109	ENSDART00000053288	8	4	ACATACCACAGAATGTTGTGTAGCC	7	-	547	855	Inactive	Inactive	4	3
ENSDARG00000006109	ENSDART00000053288	8	4	ACATACCACAGAATGTTGTGTAG	5	-	549	855	Inactive	Inactive	4	6
ENSDARG00000006109	ENSDART00000053288	8	4	TTCTCCAGCTTGATGTCGCTGTG	5	-	451	855	Active	Active	6	7
ENSDARG00000006109	ENSDART00000053288	8	6	TTCCTAATCGTTTCTTCTGTTGTT	6	-	847	855	Active	Inactive	9	9
ENSDARG00000006124	ENSDART00000040943	8	2	GCAGCCACCGTTTGCTGTGGAGGTG	7	+	162	4239	Active	Active	3	9
ENSDARG00000006124	ENSDART00000040943	8	2	GGCAGCCACCGTTTGCTGTGGAG	5	+	161	4239	Active	Active	9	6
ENSDARG00000006124	ENSDART00000040943	8	2	GGCAGCCACCGTTTGCTGTGGAGGT	7	+	161	4239	Active	Inactive	9	0
ENSDARG00000006124	ENSDART00000040943	8	2	GCAGCCACCGTTTGCTGTGGAGGT	6	+	162	4239	Active	Inactive	3	0
ENSDARG00000006124	ENSDART00000040943	8	6	GACCTAAAATGATGGGCCTTGGTC	6	+	731	4239	Inactive	Active	6	1
ENSDARG00000006124	ENSDART00000040943	8	7	CTCATCATCAAGGAGGATGTCGAT	6	+	817	4239	Active	Active	9	6
ENSDARG00000006124	ENSDART00000040943	8	8	TTACCACACATTCTGCCTGATAC	5	+	1020	4239	Inactive	Inactive	3	2
ENSDARG00000006124	ENSDART00000040943	8	9	GTAAAAAGCCATCAGAGGCATTC	5	+	1103	4239	Inactive	Active	8	7
ENSDARG00000006124	ENSDART00000040943	8	10	CACTCAAAAGAATTTGGTAGTGGTT	7	+	1309	4239	Inactive	Active	6	1
ENSDARG00000006124	ENSDART00000040943	8	10	CTCAAAAGAATTTGGTAGTGGTT	5	+	1311	4239	Inactive	Active	7	1
ENSDARG00000006124	ENSDART00000040943	8	12	AGCTGCAGAGAAGTTGGAGGAGGTG	7	+	1596	4239	Active	Active	3	9
ENSDARG00000006124	ENSDART00000040943	8	12	TTCAGCTGCAGAGAAGTTGGAGGA	6	+	1593	4239	Active	Active	9	8
ENSDARG00000006124	ENSDART00000040943	8	12	AGCTGCAGAGAAGTTGGAGGAGGT	6	+	1596	4239	Active	Active	3	9
ENSDARG00000006124	ENSDART00000040943	8	13	AACTTCTGCACTGCAGATTGGGTA	6	+	1822	4239	Active	Active	9	8
ENSDARG00000006124	ENSDART00000040943	8	14	CTCACCTGCAAGATGGCGGCCTGC	6	+	1915	4239	Active	Active	9	8
ENSDARG00000006124	ENSDART00000040943	8	14	GAACTCACCTGCAAGATGGCGGC	5	+	1912	4239	Inactive	Active	1	9
ENSDARG00000006124	ENSDART00000040943	8	14	AAAGCCTACTGGAAAGGGTGAGAG	6	+	2021	4239	Inactive	Active	2	8
ENSDARG00000006124	ENSDART00000040943	8	14	GCCGCCACACACAGGGAGATGTT	5	+	1966	4239	Active	Active	3	8
ENSDARG00000006124	ENSDART00000040943	8	14	AGCCGCCACACACAGGGAGATGTT	6	+	1965	4239	Active	Active	9	8
ENSDARG00000006124	ENSDART00000040943	8	17	CTCAGCAACAGCCAGAGCAGTAGAA	7	+	2473	4239	Active	Active	7	7
ENSDARG00000006124	ENSDART00000040943	8	19	TGCCCCAGCTTGTGAGCTTTTGAG	6	+	2697	4239	Active	Active	9	2
ENSDARG00000006124	ENSDART00000040943	8	21	AGCAAAACCTTTCTGAAGAAGAA	5	+	3211	4239	Active	Active	1	9
ENSDARG00000006124	ENSDART00000040943	8	21	GCCAGCAAAACCTTTCTGAAGAA	5	+	3208	4239	Active	Active	0	0
ENSDARG00000006124	ENSDART00000040943	8	23	TCCGCCTCCAGCAGGTTAATTTGGC	7	+	3425	4239	Active	Active	9	6
ENSDARG00000006124	ENSDART00000040943	8	23	CTCCTCCGCCTCCAGCAGGTTAA	5	+	3421	4239	Active	Active	9	3
ENSDARG00000006124	ENSDART00000040943	8	23	GCCTCCAGCAGGTTAATTTGGCGAA	7	+	3428	4239	Active	Inactive	9	5
ENSDARG00000006124	ENSDART00000040943	8	23	CCCTCCTCCGCCTCCAGCAGGTTAA	7	+	3419	4239	Active	Active	9	3
ENSDARG00000006124	ENSDART00000040943	8	24	TTACAAAACCCCTCTGCTGGTGGG	6	+	3626	4239	Inactive	Active	9	9
ENSDARG00000006124	ENSDART00000040943	8	24	AAACTATTCTAGCGCTGCTGGTGGC	7	+	3707	4239	Active	Active	6	9
ENSDARG00000006124	ENSDART00000040943	8	24	TACGGCTGCCAGAGGGAGAAGCG	5	+	3749	4239	Active	Active	9	9
ENSDARG00000006124	ENSDART00000040943	8	24	TACAAAACCCCTCTGCTGGTGGGAC	7	+	3627	4239	Inactive	Inactive	5	1
ENSDARG00000006124	ENSDART00000040943	8	24	CTAGCCAAACTGTGTGTATTTGTG	6	+	3497	4239	Inactive	Active	8	3
ENSDARG00000006124	ENSDART00000040943	8	24	TACAAAACCCCTCTGCTGGTGGG	5	+	3627	4239	Inactive	Active	5	9
ENSDARG00000006124	ENSDART00000040943	8	24	ACAAAACCCCTCTGCTGGTGGGAC	6	+	3628	4239	Inactive	Inactive	5	1
ENSDARG00000006124	ENSDART00000040943	8	24	CCCCTCTGCTGGTGGGACTGGAAC	6	+	3634	4239	Active	Active	9	8
ENSDARG00000006124	ENSDART00000040943	8	24	CACTCCAGAAGTACAGGAGGCGCT	6	+	3831	4239	Active	Active	0	9
ENSDARG00000006124	ENSDART00000040943	8	24	GACTGCAACAAGTAGAGGATGAA	5	+	3860	4239	Active	Active	4	9
ENSDARG00000006124	ENSDART00000040943	8	24	CAAAACCCCTCTGCTGGTGGGAC	5	+	3629	4239	Inactive	Inactive	4	1
ENSDARG00000006124	ENSDART00000040943	8	24	ACAGACTGCAACAAGTAGAGGAT	5	+	3857	4239	Active	Active	3	8
ENSDARG00000006124	ENSDART00000040943	8	25	CACTCATACAGGTAAGGGAGGAGTG	7	+	4229	4239	Active	Active	8	9
ENSDARG00000006124	ENSDART00000049306	8	3	GCCAGCAAAACCTTTCTGAAGAA	5	+	460	1380	Active	Active	0	0
ENSDARG00000006124	ENSDART00000049306	8	3	AGCAAAACCTTTCTGAAGAAGAA	5	+	463	1380	Active	Active	1	9
ENSDARG00000006124	ENSDART00000049306	8	5	GCCTCCAGCAGGTTAATTTGGCGAA	7	+	680	1380	Active	Inactive	9	5
ENSDARG00000006124	ENSDART00000049306	8	5	TACAAAACCCCTCTGCTGGTGGG	5	+	978	1380	Inactive	Active	5	9
ENSDARG00000006124	ENSDART00000049306	8	5	TACAAAACCCCTCTGCTGGTGGGAC	7	+	978	1380	Inactive	Inactive	5	1
ENSDARG00000006124	ENSDART00000049306	8	5	TACGGCTGCCAGAGGGAGAAGCG	5	+	1100	1380	Active	Active	9	9
ENSDARG00000006124	ENSDART00000049306	8	5	TCCGCCTCCAGCAGGTTAATTTGGC	7	+	677	1380	Active	Active	9	6
ENSDARG00000006124	ENSDART00000049306	8	5	TTACAAAACCCCTCTGCTGGTGGG	6	+	977	1380	Inactive	Active	9	9
ENSDARG00000006124	ENSDART00000049306	8	5	GACTGCAACAAGTAGAGGATGAA	5	+	1211	1380	Active	Active	4	9
ENSDARG00000006124	ENSDART00000049306	8	5	CTCCTCCGCCTCCAGCAGGTTAA	5	+	673	1380	Active	Active	9	3
ENSDARG00000006124	ENSDART00000049306	8	5	CTAGCCAAACTGTGTGTATTTGTG	6	+	848	1380	Inactive	Active	8	3
ENSDARG00000006124	ENSDART00000049306	8	5	AAACTATTCTAGCGCTGCTGGTGGC	7	+	1058	1380	Active	Active	6	9
ENSDARG00000006124	ENSDART00000049306	8	5	ACAAAACCCCTCTGCTGGTGGGAC	6	+	979	1380	Inactive	Inactive	5	1
ENSDARG00000006124	ENSDART00000049306	8	5	ACAGACTGCAACAAGTAGAGGAT	5	+	1208	1380	Active	Active	3	8
ENSDARG00000006124	ENSDART00000049306	8	5	CAAAACCCCTCTGCTGGTGGGAC	5	+	980	1380	Inactive	Inactive	4	1
ENSDARG00000006124	ENSDART00000049306	8	5	CACTCCAGAAGTACAGGAGGCGCT	6	+	1182	1380	Active	Active	0	9
ENSDARG00000006124	ENSDART00000049306	8	5	CCCCTCTGCTGGTGGGACTGGAAC	6	+	985	1380	Active	Active	9	8
ENSDARG00000006124	ENSDART00000049306	8	5	CCCTCCTCCGCCTCCAGCAGGTTAA	7	+	671	1380	Active	Active	9	3
ENSDARG00000006124	ENSDART00000088367	8	2	GCAGCCACCGTTTGCTGTGGAGGT	6	+	162	4134	Active	Inactive	3	0
ENSDARG00000006124	ENSDART00000088367	8	2	GGCAGCCACCGTTTGCTGTGGAG	5	+	161	4134	Active	Active	9	6
ENSDARG00000006124	ENSDART00000088367	8	2	GGCAGCCACCGTTTGCTGTGGAGGT	7	+	161	4134	Active	Inactive	9	0
ENSDARG00000006124	ENSDART00000088367	8	2	GCAGCCACCGTTTGCTGTGGAGGTG	7	+	162	4134	Active	Active	3	9
ENSDARG00000006124	ENSDART00000088367	8	5	GACCTAAAATGATGGGCCTTGGTC	6	+	608	4134	Inactive	Active	6	1
ENSDARG00000006124	ENSDART00000088367	8	6	CTCATCATCAAGGAGGATGTCGAT	6	+	694	4134	Active	Active	9	6
ENSDARG00000006124	ENSDART00000088367	8	7	TTACCACACATTCTGCCTGATAC	5	+	897	4134	Inactive	Inactive	3	2
ENSDARG00000006124	ENSDART00000088367	8	8	GTAAAAAGCCATCAGAGGCATTC	5	+	980	4134	Inactive	Active	8	7
ENSDARG00000006124	ENSDART00000088367	8	9	CACTCAAAAGAATTTGGTAGTGGTT	7	+	1186	4134	Inactive	Active	6	1
ENSDARG00000006124	ENSDART00000088367	8	9	CTCAAAAGAATTTGGTAGTGGTT	5	+	1188	4134	Inactive	Active	7	1
ENSDARG00000006124	ENSDART00000088367	8	11	AGCTGCAGAGAAGTTGGAGGAGGTG	7	+	1473	4134	Active	Active	3	9
ENSDARG00000006124	ENSDART00000088367	8	11	TTCAGCTGCAGAGAAGTTGGAGGA	6	+	1470	4134	Active	Active	9	8
ENSDARG00000006124	ENSDART00000088367	8	11	AGCTGCAGAGAAGTTGGAGGAGGT	6	+	1473	4134	Active	Active	3	9
ENSDARG00000006124	ENSDART00000088367	8	12	AACTTCTGCACTGCAGATTGGGTA	6	+	1699	4134	Active	Active	9	8
ENSDARG00000006124	ENSDART00000088367	8	13	GAACTCACCTGCAAGATGGCGGC	5	+	1789	4134	Inactive	Active	1	9
ENSDARG00000006124	ENSDART00000088367	8	13	GCCGCCACACACAGGGAGATGTT	5	+	1843	4134	Active	Active	3	8
ENSDARG00000006124	ENSDART00000088367	8	13	CTCACCTGCAAGATGGCGGCCTGC	6	+	1792	4134	Active	Active	9	8
ENSDARG00000006124	ENSDART00000088367	8	13	AGCCGCCACACACAGGGAGATGTT	6	+	1842	4134	Active	Active	9	8
ENSDARG00000006124	ENSDART00000088367	8	13	AAAGCCTACTGGAAAGGGTGAGAG	6	+	1898	4134	Inactive	Active	2	8
ENSDARG00000006124	ENSDART00000088367	8	16	CTCAGCAACAGCCAGAGCAGTAGAA	7	+	2350	4134	Active	Active	7	7
ENSDARG00000006124	ENSDART00000088367	8	18	TGCCCCAGCTTGTGAGCTTTTGAG	6	+	2574	4134	Active	Active	9	2
ENSDARG00000006124	ENSDART00000088367	8	20	GCCAGCAAAACCTTTCTGAAGAA	5	+	3085	4134	Active	Active	0	0
ENSDARG00000006124	ENSDART00000088367	8	20	AGCAAAACCTTTCTGAAGAAGAA	5	+	3088	4134	Active	Active	1	9
ENSDARG00000006124	ENSDART00000088367	8	22	GCCTCCAGCAGGTTAATTTGGCGAA	7	+	3305	4134	Active	Inactive	9	5
ENSDARG00000006124	ENSDART00000088367	8	22	CTCCTCCGCCTCCAGCAGGTTAA	5	+	3298	4134	Active	Active	9	3
ENSDARG00000006124	ENSDART00000088367	8	22	CCCTCCTCCGCCTCCAGCAGGTTAA	7	+	3296	4134	Active	Active	9	3
ENSDARG00000006124	ENSDART00000088367	8	22	TCCGCCTCCAGCAGGTTAATTTGGC	7	+	3302	4134	Active	Active	9	6
ENSDARG00000006124	ENSDART00000088367	8	23	TACAAAACCCCTCTGCTGGTGGGAC	7	+	3510	4134	Inactive	Inactive	5	1
ENSDARG00000006124	ENSDART00000088367	8	23	TACGGCTGCCAGAGGGAGAAGCG	5	+	3632	4134	Active	Active	9	9
ENSDARG00000006124	ENSDART00000088367	8	23	TTACAAAACCCCTCTGCTGGTGGG	6	+	3509	4134	Inactive	Active	9	9
ENSDARG00000006124	ENSDART00000088367	8	23	AAACTATTCTAGCGCTGCTGGTGGC	7	+	3590	4134	Active	Active	6	9
ENSDARG00000006124	ENSDART00000088367	8	23	TACAAAACCCCTCTGCTGGTGGG	5	+	3510	4134	Inactive	Active	5	9
ENSDARG00000006124	ENSDART00000088367	8	23	ACAAAACCCCTCTGCTGGTGGGAC	6	+	3511	4134	Inactive	Inactive	5	1
ENSDARG00000006124	ENSDART00000088367	8	23	ACAGACTGCAACAAGTAGAGGAT	5	+	3740	4134	Active	Active	3	8
ENSDARG00000006124	ENSDART00000088367	8	23	CTAGCCAAACTGTGTGTATTTGTG	6	+	3380	4134	Inactive	Active	8	3
ENSDARG00000006124	ENSDART00000088367	8	23	CACTCCAGAAGTACAGGAGGCGCT	6	+	3714	4134	Active	Active	0	9
ENSDARG00000006124	ENSDART00000088367	8	23	CAAAACCCCTCTGCTGGTGGGAC	5	+	3512	4134	Inactive	Inactive	4	1
ENSDARG00000006124	ENSDART00000088367	8	23	CCCCTCTGCTGGTGGGACTGGAAC	6	+	3517	4134	Active	Active	9	8
ENSDARG00000006124	ENSDART00000088367	8	23	GACTGCAACAAGTAGAGGATGAA	5	+	3743	4134	Active	Active	4	9
ENSDARG00000006124	ENSDART00000088367	8	25	CACTCATACAGGTAAGGGAGGAGTG	7	+	4124	4134	Active	Active	8	9
ENSDARG00000006124	ENSDART00000088374	8	2	GCAGCCACCGTTTGCTGTGGAGGT	6	+	162	4251	Active	Inactive	3	0
ENSDARG00000006124	ENSDART00000088374	8	2	GGCAGCCACCGTTTGCTGTGGAG	5	+	161	4251	Active	Active	9	6
ENSDARG00000006124	ENSDART00000088374	8	2	GGCAGCCACCGTTTGCTGTGGAGGT	7	+	161	4251	Active	Inactive	9	0
ENSDARG00000006124	ENSDART00000088374	8	2	GCAGCCACCGTTTGCTGTGGAGGTG	7	+	162	4251	Active	Active	3	9
ENSDARG00000006124	ENSDART00000088374	8	6	GACCTAAAATGATGGGCCTTGGTC	6	+	731	4251	Inactive	Active	6	1
ENSDARG00000006124	ENSDART00000088374	8	7	CTCATCATCAAGGAGGATGTCGAT	6	+	817	4251	Active	Active	9	6
ENSDARG00000006124	ENSDART00000088374	8	8	TTACCACACATTCTGCCTGATAC	5	+	1020	4251	Inactive	Inactive	3	2
ENSDARG00000006124	ENSDART00000088374	8	9	GTAAAAAGCCATCAGAGGCATTC	5	+	1103	4251	Inactive	Active	8	7
ENSDARG00000006124	ENSDART00000088374	8	10	CACTCAAAAGAATTTGGTAGTGGTT	7	+	1309	4251	Inactive	Active	6	1
ENSDARG00000006124	ENSDART00000088374	8	10	CTCAAAAGAATTTGGTAGTGGTT	5	+	1311	4251	Inactive	Active	7	1
ENSDARG00000006124	ENSDART00000088374	8	12	AGCTGCAGAGAAGTTGGAGGAGGT	6	+	1596	4251	Active	Active	3	9
ENSDARG00000006124	ENSDART00000088374	8	12	AGCTGCAGAGAAGTTGGAGGAGGTG	7	+	1596	4251	Active	Active	3	9
ENSDARG00000006124	ENSDART00000088374	8	12	TTCAGCTGCAGAGAAGTTGGAGGA	6	+	1593	4251	Active	Active	9	8
ENSDARG00000006124	ENSDART00000088374	8	13	AACTTCTGCACTGCAGATTGGGTA	6	+	1822	4251	Active	Active	9	8
ENSDARG00000006124	ENSDART00000088374	8	14	GAACTCACCTGCAAGATGGCGGC	5	+	1912	4251	Inactive	Active	1	9
ENSDARG00000006124	ENSDART00000088374	8	14	CTCACCTGCAAGATGGCGGCCTGC	6	+	1915	4251	Active	Active	9	8
ENSDARG00000006124	ENSDART00000088374	8	14	GCCGCCACACACAGGGAGATGTT	5	+	1966	4251	Active	Active	3	8
ENSDARG00000006124	ENSDART00000088374	8	14	AGCCGCCACACACAGGGAGATGTT	6	+	1965	4251	Active	Active	9	8
ENSDARG00000006124	ENSDART00000088374	8	14	AAAGCCTACTGGAAAGGGTGAGAG	6	+	2021	4251	Inactive	Active	2	8
ENSDARG00000006124	ENSDART00000088374	8	17	CTCAGCAACAGCCAGAGCAGTAGAA	7	+	2473	4251	Active	Active	7	7
ENSDARG00000006124	ENSDART00000088374	8	19	TGCCCCAGCTTGTGAGCTTTTGAG	6	+	2697	4251	Active	Active	9	2
ENSDARG00000006124	ENSDART00000088374	8	21	AGCAAAACCTTTCTGAAGAAGAA	5	+	3211	4251	Active	Active	1	9
ENSDARG00000006124	ENSDART00000088374	8	21	GCCAGCAAAACCTTTCTGAAGAA	5	+	3208	4251	Active	Active	0	0
ENSDARG00000006124	ENSDART00000088374	8	23	GCCTCCAGCAGGTTAATTTGGCGAA	7	+	3428	4251	Active	Inactive	9	5
ENSDARG00000006124	ENSDART00000088374	8	23	TCCGCCTCCAGCAGGTTAATTTGGC	7	+	3425	4251	Active	Active	9	6
ENSDARG00000006124	ENSDART00000088374	8	23	CTCCTCCGCCTCCAGCAGGTTAA	5	+	3421	4251	Active	Active	9	3
ENSDARG00000006124	ENSDART00000088374	8	23	CCCTCCTCCGCCTCCAGCAGGTTAA	7	+	3419	4251	Active	Active	9	3
ENSDARG00000006124	ENSDART00000088374	8	24	GACTGCAACAAGTAGAGGATGAA	5	+	3860	4251	Active	Active	4	9
ENSDARG00000006124	ENSDART00000088374	8	24	AAACTATTCTAGCGCTGCTGGTGGC	7	+	3707	4251	Active	Active	6	9
ENSDARG00000006124	ENSDART00000088374	8	24	ACAAAACCCCTCTGCTGGTGGGAC	6	+	3628	4251	Inactive	Inactive	5	1
ENSDARG00000006124	ENSDART00000088374	8	24	TTACAAAACCCCTCTGCTGGTGGG	6	+	3626	4251	Inactive	Active	9	9
ENSDARG00000006124	ENSDART00000088374	8	24	ACAGACTGCAACAAGTAGAGGAT	5	+	3857	4251	Active	Active	3	8
ENSDARG00000006124	ENSDART00000088374	8	24	TACGGCTGCCAGAGGGAGAAGCG	5	+	3749	4251	Active	Active	9	9
ENSDARG00000006124	ENSDART00000088374	8	24	TACAAAACCCCTCTGCTGGTGGGAC	7	+	3627	4251	Inactive	Inactive	5	1
ENSDARG00000006124	ENSDART00000088374	8	24	TACAAAACCCCTCTGCTGGTGGG	5	+	3627	4251	Inactive	Active	5	9
ENSDARG00000006124	ENSDART00000088374	8	24	CAAAACCCCTCTGCTGGTGGGAC	5	+	3629	4251	Inactive	Inactive	4	1
ENSDARG00000006124	ENSDART00000088374	8	24	CCCCTCTGCTGGTGGGACTGGAAC	6	+	3634	4251	Active	Active	9	8
ENSDARG00000006124	ENSDART00000088374	8	24	CACTCCAGAAGTACAGGAGGCGCT	6	+	3831	4251	Active	Active	0	9
ENSDARG00000006124	ENSDART00000088374	8	24	CTAGCCAAACTGTGTGTATTTGTG	6	+	3497	4251	Inactive	Active	8	3
ENSDARG00000006124	ENSDART00000088374	8	26	CACTCATACAGGTAAGGGAGGAGTG	7	+	4241	4251	Active	Active	8	9
ENSDARG00000006124	ENSDART00000088376	8	2	GCAGCCACCGTTTGCTGTGGAGGTG	7	+	162	4257	Active	Active	3	9
ENSDARG00000006124	ENSDART00000088376	8	2	GCAGCCACCGTTTGCTGTGGAGGT	6	+	162	4257	Active	Inactive	3	0
ENSDARG00000006124	ENSDART00000088376	8	2	GGCAGCCACCGTTTGCTGTGGAG	5	+	161	4257	Active	Active	9	6
ENSDARG00000006124	ENSDART00000088376	8	2	GGCAGCCACCGTTTGCTGTGGAGGT	7	+	161	4257	Active	Inactive	9	0
ENSDARG00000006124	ENSDART00000088376	8	6	GACCTAAAATGATGGGCCTTGGTC	6	+	731	4257	Inactive	Active	6	1
ENSDARG00000006124	ENSDART00000088376	8	7	CTCATCATCAAGGAGGATGTCGAT	6	+	817	4257	Active	Active	9	6
ENSDARG00000006124	ENSDART00000088376	8	8	TTACCACACATTCTGCCTGATAC	5	+	1020	4257	Inactive	Inactive	3	2
ENSDARG00000006124	ENSDART00000088376	8	9	GTAAAAAGCCATCAGAGGCATTC	5	+	1103	4257	Inactive	Active	8	7
ENSDARG00000006124	ENSDART00000088376	8	10	CTCAAAAGAATTTGGTAGTGGTT	5	+	1311	4257	Inactive	Active	7	1
ENSDARG00000006124	ENSDART00000088376	8	10	CACTCAAAAGAATTTGGTAGTGGTT	7	+	1309	4257	Inactive	Active	6	1
ENSDARG00000006124	ENSDART00000088376	8	12	AGCTGCAGAGAAGTTGGAGGAGGTG	7	+	1596	4257	Active	Active	3	9
ENSDARG00000006124	ENSDART00000088376	8	12	TTCAGCTGCAGAGAAGTTGGAGGA	6	+	1593	4257	Active	Active	9	8
ENSDARG00000006124	ENSDART00000088376	8	12	AGCTGCAGAGAAGTTGGAGGAGGT	6	+	1596	4257	Active	Active	3	9
ENSDARG00000006124	ENSDART00000088376	8	13	AACTTCTGCACTGCAGATTGGGTA	6	+	1822	4257	Active	Active	9	8
ENSDARG00000006124	ENSDART00000088376	8	14	GAACTCACCTGCAAGATGGCGGC	5	+	1912	4257	Inactive	Active	1	9
ENSDARG00000006124	ENSDART00000088376	8	14	AAAGCCTACTGGAAAGGGTGAGAG	6	+	2021	4257	Inactive	Active	2	8
ENSDARG00000006124	ENSDART00000088376	8	14	GCCGCCACACACAGGGAGATGTT	5	+	1966	4257	Active	Active	3	8
ENSDARG00000006124	ENSDART00000088376	8	14	AGCCGCCACACACAGGGAGATGTT	6	+	1965	4257	Active	Active	9	8
ENSDARG00000006124	ENSDART00000088376	8	14	CTCACCTGCAAGATGGCGGCCTGC	6	+	1915	4257	Active	Active	9	8
ENSDARG00000006124	ENSDART00000088376	8	17	CTCAGCAACAGCCAGAGCAGTAGAA	7	+	2473	4257	Active	Active	7	7
ENSDARG00000006124	ENSDART00000088376	8	19	TGCCCCAGCTTGTGAGCTTTTGAG	6	+	2697	4257	Active	Active	9	2
ENSDARG00000006124	ENSDART00000088376	8	21	AGCAAAACCTTTCTGAAGAAGAA	5	+	3211	4257	Active	Active	1	9
ENSDARG00000006124	ENSDART00000088376	8	21	GCCAGCAAAACCTTTCTGAAGAA	5	+	3208	4257	Active	Active	0	0
ENSDARG00000006124	ENSDART00000088376	8	23	GCCTCCAGCAGGTTAATTTGGCGAA	7	+	3428	4257	Active	Inactive	9	5
ENSDARG00000006124	ENSDART00000088376	8	23	TCCGCCTCCAGCAGGTTAATTTGGC	7	+	3425	4257	Active	Active	9	6
ENSDARG00000006124	ENSDART00000088376	8	23	CTCCTCCGCCTCCAGCAGGTTAA	5	+	3421	4257	Active	Active	9	3
ENSDARG00000006124	ENSDART00000088376	8	23	CCCTCCTCCGCCTCCAGCAGGTTAA	7	+	3419	4257	Active	Active	9	3
ENSDARG00000006124	ENSDART00000088376	8	24	TACAAAACCCCTCTGCTGGTGGGAC	7	+	3633	4257	Inactive	Inactive	5	1
ENSDARG00000006124	ENSDART00000088376	8	24	TACAAAACCCCTCTGCTGGTGGG	5	+	3633	4257	Inactive	Active	5	9
ENSDARG00000006124	ENSDART00000088376	8	24	TTACAAAACCCCTCTGCTGGTGGG	6	+	3632	4257	Inactive	Active	9	9
ENSDARG00000006124	ENSDART00000088376	8	24	TACGGCTGCCAGAGGGAGAAGCG	5	+	3755	4257	Active	Active	9	9
ENSDARG00000006124	ENSDART00000088376	8	24	GACTGCAACAAGTAGAGGATGAA	5	+	3866	4257	Active	Active	4	9
ENSDARG00000006124	ENSDART00000088376	8	24	AAACTATTCTAGCGCTGCTGGTGGC	7	+	3713	4257	Active	Active	6	9
ENSDARG00000006124	ENSDART00000088376	8	24	ACAAAACCCCTCTGCTGGTGGGAC	6	+	3634	4257	Inactive	Inactive	5	1
ENSDARG00000006124	ENSDART00000088376	8	24	ACAGACTGCAACAAGTAGAGGAT	5	+	3863	4257	Active	Active	3	8
ENSDARG00000006124	ENSDART00000088376	8	24	CAAAACCCCTCTGCTGGTGGGAC	5	+	3635	4257	Inactive	Inactive	4	1
ENSDARG00000006124	ENSDART00000088376	8	24	CACTCCAGAAGTACAGGAGGCGCT	6	+	3837	4257	Active	Active	0	9
ENSDARG00000006124	ENSDART00000088376	8	24	CCCCTCTGCTGGTGGGACTGGAAC	6	+	3640	4257	Active	Active	9	8
ENSDARG00000006124	ENSDART00000088376	8	24	CTAGCCAAACTGTGTGTATTTGTG	6	+	3503	4257	Inactive	Active	8	3
ENSDARG00000006124	ENSDART00000088376	8	26	CACTCATACAGGTAAGGGAGGAGTG	7	+	4247	4257	Active	Active	8	9
ENSDARG00000006124	ENSDART00000098646	8	3	AGCAAAACCTTTCTGAAGAAGAA	5	+	358	1383	Active	Active	1	9
ENSDARG00000006124	ENSDART00000098646	8	3	GCCAGCAAAACCTTTCTGAAGAA	5	+	355	1383	Active	Active	0	0
ENSDARG00000006124	ENSDART00000098646	8	5	CTCCTCCGCCTCCAGCAGGTTAA	5	+	568	1383	Active	Active	9	3
ENSDARG00000006124	ENSDART00000098646	8	5	GCCTCCAGCAGGTTAATTTGGCGAA	7	+	575	1383	Active	Inactive	9	5
ENSDARG00000006124	ENSDART00000098646	8	5	TCCGCCTCCAGCAGGTTAATTTGGC	7	+	572	1383	Active	Active	9	6
ENSDARG00000006124	ENSDART00000098646	8	5	CCCTCCTCCGCCTCCAGCAGGTTAA	7	+	566	1383	Active	Active	9	3
ENSDARG00000006124	ENSDART00000098646	8	6	CACTCCAGAAGTACAGGAGGCGCT	6	+	984	1383	Active	Active	0	9
ENSDARG00000006124	ENSDART00000098646	8	6	TTACAAAACCCCTCTGCTGGTGGG	6	+	779	1383	Inactive	Active	9	9
ENSDARG00000006124	ENSDART00000098646	8	6	AAACTATTCTAGCGCTGCTGGTGGC	7	+	860	1383	Active	Active	6	9
ENSDARG00000006124	ENSDART00000098646	8	6	TACGGCTGCCAGAGGGAGAAGCG	5	+	902	1383	Active	Active	9	9
ENSDARG00000006124	ENSDART00000098646	8	6	TACAAAACCCCTCTGCTGGTGGGAC	7	+	780	1383	Inactive	Inactive	5	1
ENSDARG00000006124	ENSDART00000098646	8	6	TACAAAACCCCTCTGCTGGTGGG	5	+	780	1383	Inactive	Active	5	9
ENSDARG00000006124	ENSDART00000098646	8	6	ACAAAACCCCTCTGCTGGTGGGAC	6	+	781	1383	Inactive	Inactive	5	1
ENSDARG00000006124	ENSDART00000098646	8	6	ACAGACTGCAACAAGTAGAGGAT	5	+	1010	1383	Active	Active	3	8
ENSDARG00000006124	ENSDART00000098646	8	6	GACTGCAACAAGTAGAGGATGAA	5	+	1013	1383	Active	Active	4	9
ENSDARG00000006124	ENSDART00000098646	8	6	CAAAACCCCTCTGCTGGTGGGAC	5	+	782	1383	Inactive	Inactive	4	1
ENSDARG00000006124	ENSDART00000098646	8	6	CTAGCCAAACTGTGTGTATTTGTG	6	+	650	1383	Inactive	Active	8	3
ENSDARG00000006124	ENSDART00000098646	8	6	CCCCTCTGCTGGTGGGACTGGAAC	6	+	787	1383	Active	Active	9	8
ENSDARG00000006124	ENSDART00000098646	8	8	GTTTACAAAAATATGTCTGTCTTC	6	+	1101	1383	Inactive	Inactive	9	9
ENSDARG00000006124	ENSDART00000098646	8	9	CACTCATACAGGTAAGGGAGGAGTG	7	+	1373	1383	Active	Active	8	9
ENSDARG00000006124	ENSDART00000098651	8	2	GCAGCCACCGTTTGCTGTGGAGGT	6	+	162	4260	Active	Inactive	3	0
ENSDARG00000006124	ENSDART00000098651	8	2	GGCAGCCACCGTTTGCTGTGGAGGT	7	+	161	4260	Active	Inactive	9	0
ENSDARG00000006124	ENSDART00000098651	8	2	GGCAGCCACCGTTTGCTGTGGAG	5	+	161	4260	Active	Active	9	6
ENSDARG00000006124	ENSDART00000098651	8	2	GCAGCCACCGTTTGCTGTGGAGGTG	7	+	162	4260	Active	Active	3	9
ENSDARG00000006124	ENSDART00000098651	8	6	GACCTAAAATGATGGGCCTTGGTC	6	+	731	4260	Inactive	Active	6	1
ENSDARG00000006124	ENSDART00000098651	8	7	CTCATCATCAAGGAGGATGTCGAT	6	+	817	4260	Active	Active	9	6
ENSDARG00000006124	ENSDART00000098651	8	8	TTACCACACATTCTGCCTGATAC	5	+	1020	4260	Inactive	Inactive	3	2
ENSDARG00000006124	ENSDART00000098651	8	9	GTAAAAAGCCATCAGAGGCATTC	5	+	1103	4260	Inactive	Active	8	7
ENSDARG00000006124	ENSDART00000098651	8	10	CTCAAAAGAATTTGGTAGTGGTT	5	+	1311	4260	Inactive	Active	7	1
ENSDARG00000006124	ENSDART00000098651	8	10	CACTCAAAAGAATTTGGTAGTGGTT	7	+	1309	4260	Inactive	Active	6	1
ENSDARG00000006124	ENSDART00000098651	8	12	TTCAGCTGCAGAGAAGTTGGAGGA	6	+	1593	4260	Active	Active	9	8
ENSDARG00000006124	ENSDART00000098651	8	12	AGCTGCAGAGAAGTTGGAGGAGGT	6	+	1596	4260	Active	Active	3	9
ENSDARG00000006124	ENSDART00000098651	8	12	AGCTGCAGAGAAGTTGGAGGAGGTG	7	+	1596	4260	Active	Active	3	9
ENSDARG00000006124	ENSDART00000098651	8	13	AACTTCTGCACTGCAGATTGGGTA	6	+	1822	4260	Active	Active	9	8
ENSDARG00000006124	ENSDART00000098651	8	14	AGCCGCCACACACAGGGAGATGTT	6	+	1965	4260	Active	Active	9	8
ENSDARG00000006124	ENSDART00000098651	8	14	GCCGCCACACACAGGGAGATGTT	5	+	1966	4260	Active	Active	3	8
ENSDARG00000006124	ENSDART00000098651	8	14	AAAGCCTACTGGAAAGGGTGAGAG	6	+	2021	4260	Inactive	Active	2	8
ENSDARG00000006124	ENSDART00000098651	8	14	GAACTCACCTGCAAGATGGCGGC	5	+	1912	4260	Inactive	Active	1	9
ENSDARG00000006124	ENSDART00000098651	8	14	CTCACCTGCAAGATGGCGGCCTGC	6	+	1915	4260	Active	Active	9	8
ENSDARG00000006124	ENSDART00000098651	8	17	CTCAGCAACAGCCAGAGCAGTAGAA	7	+	2473	4260	Active	Active	7	7
ENSDARG00000006124	ENSDART00000098651	8	19	TGCCCCAGCTTGTGAGCTTTTGAG	6	+	2697	4260	Active	Active	9	2
ENSDARG00000006124	ENSDART00000098651	8	21	GCCAGCAAAACCTTTCTGAAGAA	5	+	3208	4260	Active	Active	0	0
ENSDARG00000006124	ENSDART00000098651	8	21	AGCAAAACCTTTCTGAAGAAGAA	5	+	3211	4260	Active	Active	1	9
ENSDARG00000006124	ENSDART00000098651	8	23	GCCTCCAGCAGGTTAATTTGGCGAA	7	+	3428	4260	Active	Inactive	9	5
ENSDARG00000006124	ENSDART00000098651	8	23	TCCGCCTCCAGCAGGTTAATTTGGC	7	+	3425	4260	Active	Active	9	6
ENSDARG00000006124	ENSDART00000098651	8	23	CTCCTCCGCCTCCAGCAGGTTAA	5	+	3421	4260	Active	Active	9	3
ENSDARG00000006124	ENSDART00000098651	8	23	CCCTCCTCCGCCTCCAGCAGGTTAA	7	+	3419	4260	Active	Active	9	3
ENSDARG00000006124	ENSDART00000098651	8	24	ACAGACTGCAACAAGTAGAGGAT	5	+	3863	4260	Active	Active	3	8
ENSDARG00000006124	ENSDART00000098651	8	24	TTACAAAACCCCTCTGCTGGTGGG	6	+	3632	4260	Inactive	Active	9	9
ENSDARG00000006124	ENSDART00000098651	8	24	CAAAACCCCTCTGCTGGTGGGAC	5	+	3635	4260	Inactive	Inactive	4	1
ENSDARG00000006124	ENSDART00000098651	8	24	AAACTATTCTAGCGCTGCTGGTGGC	7	+	3713	4260	Active	Active	6	9
ENSDARG00000006124	ENSDART00000098651	8	24	TACGGCTGCCAGAGGGAGAAGCG	5	+	3755	4260	Active	Active	9	9
ENSDARG00000006124	ENSDART00000098651	8	24	TACAAAACCCCTCTGCTGGTGGGAC	7	+	3633	4260	Inactive	Inactive	5	1
ENSDARG00000006124	ENSDART00000098651	8	24	TACAAAACCCCTCTGCTGGTGGG	5	+	3633	4260	Inactive	Active	5	9
ENSDARG00000006124	ENSDART00000098651	8	24	CACTCCAGAAGTACAGGAGGCGCT	6	+	3837	4260	Active	Active	0	9
ENSDARG00000006124	ENSDART00000098651	8	24	CCCCTCTGCTGGTGGGACTGGAAC	6	+	3640	4260	Active	Active	9	8
ENSDARG00000006124	ENSDART00000098651	8	24	CTAGCCAAACTGTGTGTATTTGTG	6	+	3503	4260	Inactive	Active	8	3
ENSDARG00000006124	ENSDART00000098651	8	24	GACTGCAACAAGTAGAGGATGAA	5	+	3866	4260	Active	Active	4	9
ENSDARG00000006124	ENSDART00000098651	8	24	ACAAAACCCCTCTGCTGGTGGGAC	6	+	3634	4260	Inactive	Inactive	5	1
ENSDARG00000006124	ENSDART00000098651	8	26	CACTCATACAGGTAAGGGAGGAGTG	7	+	4250	4260	Active	Active	8	9
ENSDARG00000006124	ENSDART00000098654	8	2	GCAGCCACCGTTTGCTGTGGAGGT	6	+	165	4269	Active	Inactive	3	0
ENSDARG00000006124	ENSDART00000098654	8	2	GCAGCCACCGTTTGCTGTGGAGGTG	7	+	165	4269	Active	Active	3	9
ENSDARG00000006124	ENSDART00000098654	8	2	GGCAGCCACCGTTTGCTGTGGAGGT	7	+	164	4269	Active	Inactive	9	0
ENSDARG00000006124	ENSDART00000098654	8	2	GGCAGCCACCGTTTGCTGTGGAG	5	+	164	4269	Active	Active	9	6
ENSDARG00000006124	ENSDART00000098654	8	6	GACCTAAAATGATGGGCCTTGGTC	6	+	734	4269	Inactive	Active	6	1
ENSDARG00000006124	ENSDART00000098654	8	7	CTCATCATCAAGGAGGATGTCGAT	6	+	838	4269	Active	Active	9	6
ENSDARG00000006124	ENSDART00000098654	8	8	TTACCACACATTCTGCCTGATAC	5	+	1041	4269	Inactive	Inactive	3	2
ENSDARG00000006124	ENSDART00000098654	8	9	GTAAAAAGCCATCAGAGGCATTC	5	+	1124	4269	Inactive	Active	8	7
ENSDARG00000006124	ENSDART00000098654	8	10	CTCAAAAGAATTTGGTAGTGGTT	5	+	1332	4269	Inactive	Active	7	1
ENSDARG00000006124	ENSDART00000098654	8	10	CACTCAAAAGAATTTGGTAGTGGTT	7	+	1330	4269	Inactive	Active	6	1
ENSDARG00000006124	ENSDART00000098654	8	12	AGCTGCAGAGAAGTTGGAGGAGGT	6	+	1617	4269	Active	Active	3	9
ENSDARG00000006124	ENSDART00000098654	8	12	AGCTGCAGAGAAGTTGGAGGAGGTG	7	+	1617	4269	Active	Active	3	9
ENSDARG00000006124	ENSDART00000098654	8	12	TTCAGCTGCAGAGAAGTTGGAGGA	6	+	1614	4269	Active	Active	9	8
ENSDARG00000006124	ENSDART00000098654	8	13	AACTTCTGCACTGCAGATTGGGTA	6	+	1843	4269	Active	Active	9	8
ENSDARG00000006124	ENSDART00000098654	8	14	GAACTCACCTGCAAGATGGCGGC	5	+	1933	4269	Inactive	Active	1	9
ENSDARG00000006124	ENSDART00000098654	8	14	CTCACCTGCAAGATGGCGGCCTGC	6	+	1936	4269	Active	Active	9	8
ENSDARG00000006124	ENSDART00000098654	8	14	GCCGCCACACACAGGGAGATGTT	5	+	1987	4269	Active	Active	3	8
ENSDARG00000006124	ENSDART00000098654	8	14	AGCCGCCACACACAGGGAGATGTT	6	+	1986	4269	Active	Active	9	8
ENSDARG00000006124	ENSDART00000098654	8	14	AAAGCCTACTGGAAAGGGTGAGAG	6	+	2042	4269	Inactive	Active	2	8
ENSDARG00000006124	ENSDART00000098654	8	17	CTCAGCAACAGCCAGAGCAGTAGAA	7	+	2494	4269	Active	Active	7	7
ENSDARG00000006124	ENSDART00000098654	8	18	TGCCCCAGCTTGTGAGCTTTTGAG	6	+	2745	4269	Active	Active	9	2
ENSDARG00000006124	ENSDART00000098654	8	20	AGCAAAACCTTTCTGAAGAAGAA	5	+	3259	4269	Active	Active	1	9
ENSDARG00000006124	ENSDART00000098654	8	20	GCCAGCAAAACCTTTCTGAAGAA	5	+	3256	4269	Active	Active	0	0
ENSDARG00000006124	ENSDART00000098654	8	22	GCCTCCAGCAGGTTAATTTGGCGAA	7	+	3476	4269	Active	Inactive	9	5
ENSDARG00000006124	ENSDART00000098654	8	22	TCCGCCTCCAGCAGGTTAATTTGGC	7	+	3473	4269	Active	Active	9	6
ENSDARG00000006124	ENSDART00000098654	8	22	CTCCTCCGCCTCCAGCAGGTTAA	5	+	3469	4269	Active	Active	9	3
ENSDARG00000006124	ENSDART00000098654	8	22	CCCTCCTCCGCCTCCAGCAGGTTAA	7	+	3467	4269	Active	Active	9	3
ENSDARG00000006124	ENSDART00000098654	8	23	CTAGCCAAACTGTGTGTATTTGTG	6	+	3530	4269	Inactive	Active	8	3
ENSDARG00000006124	ENSDART00000098654	8	23	TACGGCTGCCAGAGGGAGAAGCG	5	+	3782	4269	Active	Active	9	9
ENSDARG00000006124	ENSDART00000098654	8	23	TTACAAAACCCCTCTGCTGGTGGG	6	+	3659	4269	Inactive	Active	9	9
ENSDARG00000006124	ENSDART00000098654	8	23	AAACTATTCTAGCGCTGCTGGTGGC	7	+	3740	4269	Active	Active	6	9
ENSDARG00000006124	ENSDART00000098654	8	23	TACAAAACCCCTCTGCTGGTGGGAC	7	+	3660	4269	Inactive	Inactive	5	1
ENSDARG00000006124	ENSDART00000098654	8	23	TACAAAACCCCTCTGCTGGTGGG	5	+	3660	4269	Inactive	Active	5	9
ENSDARG00000006124	ENSDART00000098654	8	23	ACAAAACCCCTCTGCTGGTGGGAC	6	+	3661	4269	Inactive	Inactive	5	1
ENSDARG00000006124	ENSDART00000098654	8	23	CCCCTCTGCTGGTGGGACTGGAAC	6	+	3667	4269	Active	Active	9	8
ENSDARG00000006124	ENSDART00000098654	8	23	CACTCCAGAAGTACAGGAGGCGCT	6	+	3864	4269	Active	Active	0	9
ENSDARG00000006124	ENSDART00000098654	8	23	GACTGCAACAAGTAGAGGATGAA	5	+	3893	4269	Active	Active	4	9
ENSDARG00000006124	ENSDART00000098654	8	23	CAAAACCCCTCTGCTGGTGGGAC	5	+	3662	4269	Inactive	Inactive	4	1
ENSDARG00000006124	ENSDART00000098654	8	23	ACAGACTGCAACAAGTAGAGGAT	5	+	3890	4269	Active	Active	3	8
ENSDARG00000006124	ENSDART00000098654	8	24	GACTCCAAAATATTGCTGGGTAA	5	+	3968	4269	Inactive	Inactive	6	1
ENSDARG00000006124	ENSDART00000098654	8	27	CACTCATACAGGTAAGGGAGGAGTG	7	+	4259	4269	Active	Active	8	9
ENSDARG00000006124	ENSDART00000098656	8	2	GCAGCCACCGTTTGCTGTGGAGGT	6	+	165	4305	Active	Inactive	3	0
ENSDARG00000006124	ENSDART00000098656	8	2	GCAGCCACCGTTTGCTGTGGAGGTG	7	+	165	4305	Active	Active	3	9
ENSDARG00000006124	ENSDART00000098656	8	2	GGCAGCCACCGTTTGCTGTGGAGGT	7	+	164	4305	Active	Inactive	9	0
ENSDARG00000006124	ENSDART00000098656	8	2	GGCAGCCACCGTTTGCTGTGGAG	5	+	164	4305	Active	Active	9	6
ENSDARG00000006124	ENSDART00000098656	8	6	GACCTAAAATGATGGGCCTTGGTC	6	+	734	4305	Inactive	Active	6	1
ENSDARG00000006124	ENSDART00000098656	8	7	CTCATCATCAAGGAGGATGTCGAT	6	+	838	4305	Active	Active	9	6
ENSDARG00000006124	ENSDART00000098656	8	8	TTACCACACATTCTGCCTGATAC	5	+	1041	4305	Inactive	Inactive	3	2
ENSDARG00000006124	ENSDART00000098656	8	9	GTAAAAAGCCATCAGAGGCATTC	5	+	1124	4305	Inactive	Active	8	7
ENSDARG00000006124	ENSDART00000098656	8	10	CTCAAAAGAATTTGGTAGTGGTT	5	+	1332	4305	Inactive	Active	7	1
ENSDARG00000006124	ENSDART00000098656	8	10	CACTCAAAAGAATTTGGTAGTGGTT	7	+	1330	4305	Inactive	Active	6	1
ENSDARG00000006124	ENSDART00000098656	8	12	AGCTGCAGAGAAGTTGGAGGAGGTG	7	+	1617	4305	Active	Active	3	9
ENSDARG00000006124	ENSDART00000098656	8	12	TTCAGCTGCAGAGAAGTTGGAGGA	6	+	1614	4305	Active	Active	9	8
ENSDARG00000006124	ENSDART00000098656	8	12	AGCTGCAGAGAAGTTGGAGGAGGT	6	+	1617	4305	Active	Active	3	9
ENSDARG00000006124	ENSDART00000098656	8	13	AACTTCTGCACTGCAGATTGGGTA	6	+	1843	4305	Active	Active	9	8
ENSDARG00000006124	ENSDART00000098656	8	14	GAACTCACCTGCAAGATGGCGGC	5	+	1933	4305	Inactive	Active	1	9
ENSDARG00000006124	ENSDART00000098656	8	14	AAAGCCTACTGGAAAGGGTGAGAG	6	+	2042	4305	Inactive	Active	2	8
ENSDARG00000006124	ENSDART00000098656	8	14	GCCGCCACACACAGGGAGATGTT	5	+	1987	4305	Active	Active	3	8
ENSDARG00000006124	ENSDART00000098656	8	14	AGCCGCCACACACAGGGAGATGTT	6	+	1986	4305	Active	Active	9	8
ENSDARG00000006124	ENSDART00000098656	8	14	CTCACCTGCAAGATGGCGGCCTGC	6	+	1936	4305	Active	Active	9	8
ENSDARG00000006124	ENSDART00000098656	8	17	CTCAGCAACAGCCAGAGCAGTAGAA	7	+	2494	4305	Active	Active	7	7
ENSDARG00000006124	ENSDART00000098656	8	18	TGCCCCAGCTTGTGAGCTTTTGAG	6	+	2745	4305	Active	Active	9	2
ENSDARG00000006124	ENSDART00000098656	8	20	AGCAAAACCTTTCTGAAGAAGAA	5	+	3259	4305	Active	Active	1	9
ENSDARG00000006124	ENSDART00000098656	8	20	GCCAGCAAAACCTTTCTGAAGAA	5	+	3256	4305	Active	Active	0	0
ENSDARG00000006124	ENSDART00000098656	8	22	TCCGCCTCCAGCAGGTTAATTTGGC	7	+	3473	4305	Active	Active	9	6
ENSDARG00000006124	ENSDART00000098656	8	22	GCCTCCAGCAGGTTAATTTGGCGAA	7	+	3476	4305	Active	Inactive	9	5
ENSDARG00000006124	ENSDART00000098656	8	22	CTCCTCCGCCTCCAGCAGGTTAA	5	+	3469	4305	Active	Active	9	3
ENSDARG00000006124	ENSDART00000098656	8	22	CCCTCCTCCGCCTCCAGCAGGTTAA	7	+	3467	4305	Active	Active	9	3
ENSDARG00000006124	ENSDART00000098656	8	23	TACAAAACCCCTCTGCTGGTGGGAC	7	+	3681	4305	Inactive	Inactive	5	1
ENSDARG00000006124	ENSDART00000098656	8	23	TACGGCTGCCAGAGGGAGAAGCG	5	+	3803	4305	Active	Active	9	9
ENSDARG00000006124	ENSDART00000098656	8	23	TTACAAAACCCCTCTGCTGGTGGG	6	+	3680	4305	Inactive	Active	9	9
ENSDARG00000006124	ENSDART00000098656	8	23	TACAAAACCCCTCTGCTGGTGGG	5	+	3681	4305	Inactive	Active	5	9
ENSDARG00000006124	ENSDART00000098656	8	23	AAACTATTCTAGCGCTGCTGGTGGC	7	+	3761	4305	Active	Active	6	9
ENSDARG00000006124	ENSDART00000098656	8	23	CACTCCAGAAGTACAGGAGGCGCT	6	+	3885	4305	Active	Active	0	9
ENSDARG00000006124	ENSDART00000098656	8	23	CTAGCCAAACTGTGTGTATTTGTG	6	+	3551	4305	Inactive	Active	8	3
ENSDARG00000006124	ENSDART00000098656	8	23	ACAGACTGCAACAAGTAGAGGAT	5	+	3911	4305	Active	Active	3	8
ENSDARG00000006124	ENSDART00000098656	8	23	CCCCTCTGCTGGTGGGACTGGAAC	6	+	3688	4305	Active	Active	9	8
ENSDARG00000006124	ENSDART00000098656	8	23	ACAAAACCCCTCTGCTGGTGGGAC	6	+	3682	4305	Inactive	Inactive	5	1
ENSDARG00000006124	ENSDART00000098656	8	23	GACTGCAACAAGTAGAGGATGAA	5	+	3914	4305	Active	Active	4	9
ENSDARG00000006124	ENSDART00000098656	8	23	CAAAACCCCTCTGCTGGTGGGAC	5	+	3683	4305	Inactive	Inactive	4	1
ENSDARG00000006124	ENSDART00000098656	8	25	CACTCATACAGGTAAGGGAGGAGTG	7	+	4295	4305	Active	Active	8	9
ENSDARG00000006124	ENSDART00000098657	8	2	GCAGCCACCGTTTGCTGTGGAGGT	6	+	165	4389	Active	Inactive	3	0
ENSDARG00000006124	ENSDART00000098657	8	2	GGCAGCCACCGTTTGCTGTGGAG	5	+	164	4389	Active	Active	9	6
ENSDARG00000006124	ENSDART00000098657	8	2	GCAGCCACCGTTTGCTGTGGAGGTG	7	+	165	4389	Active	Active	3	9
ENSDARG00000006124	ENSDART00000098657	8	2	GGCAGCCACCGTTTGCTGTGGAGGT	7	+	164	4389	Active	Inactive	9	0
ENSDARG00000006124	ENSDART00000098657	8	10	GACCTAAAATGATGGGCCTTGGTC	6	+	806	4389	Inactive	Active	6	1
ENSDARG00000006124	ENSDART00000098657	8	11	CTCATCATCAAGGAGGATGTCGAT	6	+	892	4389	Active	Active	9	6
ENSDARG00000006124	ENSDART00000098657	8	12	TTACCACACATTCTGCCTGATAC	5	+	1095	4389	Inactive	Inactive	3	2
ENSDARG00000006124	ENSDART00000098657	8	13	GTAAAAAGCCATCAGAGGCATTC	5	+	1178	4389	Inactive	Active	8	7
ENSDARG00000006124	ENSDART00000098657	8	14	CTCAAAAGAATTTGGTAGTGGTT	5	+	1386	4389	Inactive	Active	7	1
ENSDARG00000006124	ENSDART00000098657	8	14	CACTCAAAAGAATTTGGTAGTGGTT	7	+	1384	4389	Inactive	Active	6	1
ENSDARG00000006124	ENSDART00000098657	8	16	AGCTGCAGAGAAGTTGGAGGAGGTG	7	+	1671	4389	Active	Active	3	9
ENSDARG00000006124	ENSDART00000098657	8	16	AGCTGCAGAGAAGTTGGAGGAGGT	6	+	1671	4389	Active	Active	3	9
ENSDARG00000006124	ENSDART00000098657	8	16	TTCAGCTGCAGAGAAGTTGGAGGA	6	+	1668	4389	Active	Active	9	8
ENSDARG00000006124	ENSDART00000098657	8	17	AACTTCTGCACTGCAGATTGGGTA	6	+	1897	4389	Active	Active	9	8
ENSDARG00000006124	ENSDART00000098657	8	18	CTCACCTGCAAGATGGCGGCCTGC	6	+	1990	4389	Active	Active	9	8
ENSDARG00000006124	ENSDART00000098657	8	18	AGCCGCCACACACAGGGAGATGTT	6	+	2040	4389	Active	Active	9	8
ENSDARG00000006124	ENSDART00000098657	8	18	GCCGCCACACACAGGGAGATGTT	5	+	2041	4389	Active	Active	3	8
ENSDARG00000006124	ENSDART00000098657	8	18	AAAGCCTACTGGAAAGGGTGAGAG	6	+	2096	4389	Inactive	Active	2	8
ENSDARG00000006124	ENSDART00000098657	8	18	GAACTCACCTGCAAGATGGCGGC	5	+	1987	4389	Inactive	Active	1	9
ENSDARG00000006124	ENSDART00000098657	8	21	CTCAGCAACAGCCAGAGCAGTAGAA	7	+	2548	4389	Active	Active	7	7
ENSDARG00000006124	ENSDART00000098657	8	23	TGCCCCAGCTTGTGAGCTTTTGAG	6	+	2766	4389	Active	Active	9	2
ENSDARG00000006124	ENSDART00000098657	8	25	GCCAGCAAAACCTTTCTGAAGAA	5	+	3277	4389	Active	Active	0	0
ENSDARG00000006124	ENSDART00000098657	8	25	AGCAAAACCTTTCTGAAGAAGAA	5	+	3280	4389	Active	Active	1	9
ENSDARG00000006124	ENSDART00000098657	8	27	CTCCTCCGCCTCCAGCAGGTTAA	5	+	3490	4389	Active	Active	9	3
ENSDARG00000006124	ENSDART00000098657	8	27	TCCGCCTCCAGCAGGTTAATTTGGC	7	+	3494	4389	Active	Active	9	6
ENSDARG00000006124	ENSDART00000098657	8	27	GCCTCCAGCAGGTTAATTTGGCGAA	7	+	3497	4389	Active	Inactive	9	5
ENSDARG00000006124	ENSDART00000098657	8	27	CCCTCCTCCGCCTCCAGCAGGTTAA	7	+	3488	4389	Active	Active	9	3
ENSDARG00000006124	ENSDART00000098657	8	28	TTACAAAACCCCTCTGCTGGTGGG	6	+	3662	4389	Inactive	Active	9	9
ENSDARG00000006124	ENSDART00000098657	8	28	ACAGACTGCAACAAGTAGAGGAT	5	+	3893	4389	Active	Active	3	8
ENSDARG00000006124	ENSDART00000098657	8	28	ACAAAACCCCTCTGCTGGTGGGAC	6	+	3664	4389	Inactive	Inactive	5	1
ENSDARG00000006124	ENSDART00000098657	8	28	AAACTATTCTAGCGCTGCTGGTGGC	7	+	3743	4389	Active	Active	6	9
ENSDARG00000006124	ENSDART00000098657	8	28	CAAAACCCCTCTGCTGGTGGGAC	5	+	3665	4389	Inactive	Inactive	4	1
ENSDARG00000006124	ENSDART00000098657	8	28	TACGGCTGCCAGAGGGAGAAGCG	5	+	3785	4389	Active	Active	9	9
ENSDARG00000006124	ENSDART00000098657	8	28	TACAAAACCCCTCTGCTGGTGGGAC	7	+	3663	4389	Inactive	Inactive	5	1
ENSDARG00000006124	ENSDART00000098657	8	28	TACAAAACCCCTCTGCTGGTGGG	5	+	3663	4389	Inactive	Active	5	9
ENSDARG00000006124	ENSDART00000098657	8	28	CACTCCAGAAGTACAGGAGGCGCT	6	+	3867	4389	Active	Active	0	9
ENSDARG00000006124	ENSDART00000098657	8	28	CCCCTCTGCTGGTGGGACTGGAAC	6	+	3670	4389	Active	Active	9	8
ENSDARG00000006124	ENSDART00000098657	8	28	CTAGCCAAACTGTGTGTATTTGTG	6	+	3533	4389	Inactive	Active	8	3
ENSDARG00000006124	ENSDART00000098657	8	28	GACTGCAACAAGTAGAGGATGAA	5	+	3896	4389	Active	Active	4	9
ENSDARG00000006124	ENSDART00000098657	8	31	AGAGCCAGAAAACCGAAGGCGAG	5	+	4283	4389	Inactive	Active	6	9
ENSDARG00000006124	ENSDART00000098657	8	31	GGCTTCAGACTGCAAGAAGACGAA	6	+	4320	4389	Active	Active	7	9
ENSDARG00000006137	ENSDART00000016225	8	5	TGCTCAGGCATTCCAGGGTGCTGTG	7	-	614	855	Active	Active	9	7
ENSDARG00000006308	ENSDART00000014323	8	1	CTCCGCTTCTGTCATGGTTGGAC	5	-	57	1542	Active	Inactive	9	6
ENSDARG00000006308	ENSDART00000014323	8	17	CACGACTCCATTCGGCCGGTGGT	5	-	1521	1542	Active	Active	8	9
ENSDARG00000006508	ENSDART00000008215	8	2	ACACTCTCCACCACGTAGAAGTC	5	-	175	1584	Active	Active	7	8
ENSDARG00000006508	ENSDART00000008215	8	3	AACAGCTCCCGGAAGTAGCGGAA	5	-	280	1584	Active	Active	7	8
ENSDARG00000006508	ENSDART00000008215	8	4	GAACTCGGCCTCCTTGTGCTGGA	5	-	428	1584	Active	Active	3	1
ENSDARG00000006508	ENSDART00000008215	8	5	TGCATCTTCACTGATCGCGGCAGGA	7	-	581	1584	Active	Active	9	9
ENSDARG00000006508	ENSDART00000008215	8	6	GCCGTCTCCATCTCTGTGACTCT	5	-	839	1584	Active	Inactive	9	5
ENSDARG00000006508	ENSDART00000008215	8	7	TTCTCATCCCTGTGTGTTTTTGCA	6	-	987	1584	Active	Active	7	1
ENSDARG00000006508	ENSDART00000008215	8	8	TGCTCCAGCTTCTTGATGAATCT	5	-	1054	1584	Active	Active	9	8
ENSDARG00000006508	ENSDART00000008215	8	10	GTCTTCTCCTCTTTCTGTGAGGAC	6	-	1263	1584	Active	Inactive	9	0
ENSDARG00000006508	ENSDART00000008215	8	11	GAAAACAGAGGGCGGGGAGAGGGT	6	-	1420	1584	Inactive	Active	9	9
ENSDARG00000006508	ENSDART00000008215	8	11	AGAGGCTTCGTACGGGTGAGGAG	5	-	1385	1584	Active	Active	9	9
ENSDARG00000006508	ENSDART00000008215	8	12	GTAGACGTCGAGCACGGAGTCGTC	6	-	1567	1584	Active	Active	2	6
ENSDARG00000006508	ENSDART00000008215	8	12	GTAAAAGTCGAGCAGGCGCATCT	5	-	1483	1584	Inactive	Active	3	4
ENSDARG00000006508	ENSDART00000008215	8	12	AAACTCACAAAGTAGACGTCGAG	5	-	1579	1584	Inactive	Active	9	9
ENSDARG00000006508	ENSDART00000060786	8	1	ACACTCTCCACCACGTAGAAGTC	5	-	103	1263	Active	Active	7	8
ENSDARG00000006508	ENSDART00000060786	8	2	AACAGCTCCCGGAAGTAGCGGAA	5	-	208	1263	Active	Active	7	8
ENSDARG00000006508	ENSDART00000060786	8	3	GAACTCGGCCTCCTTGTGCTGGA	5	-	356	1263	Active	Active	3	1
ENSDARG00000006508	ENSDART00000060786	8	4	TGCATCTTCACTGATCGCGGCAGGA	7	-	509	1263	Active	Active	9	9
ENSDARG00000006508	ENSDART00000060786	8	5	GCCGTCTCCATCTCTGTGACTCT	5	-	767	1263	Active	Inactive	9	5
ENSDARG00000006508	ENSDART00000060786	8	7	TTCTCATCCCTGTGTGTTTTTGCA	6	-	921	1263	Active	Active	7	1
ENSDARG00000006508	ENSDART00000060786	8	8	TGCTCCAGCTTCTTGATGAATCT	5	-	988	1263	Active	Active	9	8
ENSDARG00000006508	ENSDART00000060786	8	10	GTCTTCTCCTCTTTCTGTGAGGAC	6	-	1197	1263	Active	Inactive	9	0
ENSDARG00000006577	ENSDART00000012994	8	3	TTAAAAGGCTGCAGGAGGCCGGC	5	-	355	1314	Inactive	Active	8	9
ENSDARG00000006577	ENSDART00000012994	8	3	AAAGGCTGCAGGAGGCCGGCGTC	5	-	352	1314	Active	Active	2	8
ENSDARG00000006577	ENSDART00000012994	8	5	CTCCTCCCAAACAAATGATGAAGTC	7	-	535	1314	Active	Active	7	9
ENSDARG00000006577	ENSDART00000012994	8	7	GCAGACGGCTGCGCAGGACGAGTGC	7	-	706	1314	Active	Active	1	9
ENSDARG00000006577	ENSDART00000012994	8	8	AAACAAGTCTACATTGGAGAGGTA	6	-	877	1314	Inactive	Active	5	9
ENSDARG00000006577	ENSDART00000012994	8	9	TCCGGCTGCCACTGCATAAGCTGTG	7	-	966	1314	Active	Active	9	8
ENSDARG00000006577	ENSDART00000012994	8	9	TTAAGCTCCACGCCGGCTGGAAC	5	-	1072	1314	Active	Active	2	4
ENSDARG00000006577	ENSDART00000012994	8	11	CTAGACAGAGGTGACTCTGCTTCT	6	-	1286	1314	Inactive	Inactive	9	7
ENSDARG00000006719	ENSDART00000014046	8	4	GAACTCTCCTCTGGAGGTGCTGGA	6	+	862	3408	Active	Active	4	8
ENSDARG00000006719	ENSDART00000014046	8	4	GACCGCCTCAATGCTCTGGGCTTTT	7	+	778	3408	Active	Inactive	9	9
ENSDARG00000006719	ENSDART00000014046	8	4	GCATTCATCAGATGGAGGAGAAC	5	+	1178	3408	Active	Active	8	9
ENSDARG00000006719	ENSDART00000014046	8	4	GTCAACAACGACCAGGCTGAGCT	5	+	1687	3408	Inactive	Active	3	8
ENSDARG00000006719	ENSDART00000014046	8	4	GTTGCCTACTCGGTAGATGAAGAC	6	+	1405	3408	Active	Active	7	9
ENSDARG00000006719	ENSDART00000014046	8	4	TCCACCAGCTCCTGGAGGGGGTG	5	+	1796	3408	Active	Active	8	9
ENSDARG00000006719	ENSDART00000014046	8	4	TCCACCAGCTCCTGGAGGGGGTGAG	7	+	1796	3408	Active	Active	8	9
ENSDARG00000006719	ENSDART00000014046	8	4	TTCATCATCCTCTGAGTCTGAAGGT	7	+	1071	3408	Active	Active	9	4
ENSDARG00000006719	ENSDART00000014046	8	4	CACAGCTGCGGATGTGGAGTCAAC	6	+	675	3408	Active	Active	9	5
ENSDARG00000006719	ENSDART00000014046	8	4	ATCATCCTCTGAGTCTGAAGGTGGC	7	+	1074	3408	Active	Active	9	9
ENSDARG00000006719	ENSDART00000014046	8	4	ACATCCACCAGCTCCTGGAGGGGGT	7	+	1793	3408	Inactive	Active	0	9
ENSDARG00000006719	ENSDART00000014046	8	4	AACGCCCGCTTTGAGCGTGAGCA	5	+	1483	3408	Active	Active	8	9
ENSDARG00000006719	ENSDART00000014046	8	5	ATCAGCGACCTGGAGAGTGGGTT	5	+	2113	3408	Active	Active	4	8
ENSDARG00000006719	ENSDART00000014046	8	6	TGCACCGCAGACTCCGGGTGAGTG	6	+	2186	3408	Active	Active	4	8
ENSDARG00000006719	ENSDART00000014046	8	7	AGAAGCCCAAGAGAAGAATGAGAA	6	+	2319	3408	Inactive	Active	5	9
ENSDARG00000006719	ENSDART00000014046	8	9	AAACCCCACCTGCTGCTGCCGTC	5	+	2684	3408	Inactive	Active	4	7
ENSDARG00000006719	ENSDART00000014046	8	9	TGCCGCCGCCGCTGCTGCAGCAGCC	7	+	2583	3408	Active	Active	9	9
ENSDARG00000006719	ENSDART00000014046	8	9	TGCTGCAGCAGCCGCTGCTGCTGTC	7	+	2595	3408	Active	Active	9	6
ENSDARG00000006719	ENSDART00000014046	8	9	AAAACCCCACCTGCTGCTGCCGTC	6	+	2683	3408	Inactive	Active	9	7
ENSDARG00000006719	ENSDART00000014046	8	9	GCCGCCGCCGCTGCTGCAGCAGCC	6	+	2584	3408	Active	Active	9	9
ENSDARG00000006719	ENSDART00000014046	8	9	CGCTGCTGCAGCAGCCGCTGCTGCT	7	+	2592	3408	Active	Active	9	8
ENSDARG00000006719	ENSDART00000014046	8	9	CGCCGCCGCTGCTGCAGCAGCCGCT	7	+	2586	3408	Active	Active	9	9
ENSDARG00000006719	ENSDART00000014046	8	9	CGCCGCTGCTGCAGCAGCCGCTGCT	7	+	2589	3408	Active	Active	9	9
ENSDARG00000006719	ENSDART00000014046	8	9	CGCTACTGCTGTCGCTGCCGCCGCC	7	+	2568	3408	Active	Active	9	9
ENSDARG00000006719	ENSDART00000014046	8	9	GAAAACCCCACCTGCTGCTGCCGTC	7	+	2682	3408	Inactive	Active	7	7
ENSDARG00000006719	ENSDART00000014046	8	9	CGCTGCCGCCGCCGCTGCTGCAGCA	7	+	2580	3408	Active	Active	9	9
ENSDARG00000006719	ENSDART00000014046	8	11	AGCATCTACTCAGAGCAGCCAAC	5	+	2813	3408	Active	Active	9	9
ENSDARG00000006719	ENSDART00000014046	8	11	ATCAAAGACCATCACAGGTGAAGAT	7	+	2880	3408	Inactive	Active	5	6
ENSDARG00000006719	ENSDART00000014046	8	12	GTCAACCCCACTGCACGAAGCCGCC	7	+	3022	3408	Active	Active	4	9
ENSDARG00000006719	ENSDART00000014046	8	12	CAACCCCACTGCACGAAGCCGCC	5	+	3024	3408	Active	Active	2	9
ENSDARG00000006719	ENSDART00000014046	8	12	CCCCACTGCACGAAGCCGCCTTC	5	+	3027	3408	Active	Active	9	1
ENSDARG00000006719	ENSDART00000014046	8	13	TCCAAAAGAAATGCACTGTTGAGGT	7	+	3100	3408	Inactive	Inactive	6	3
ENSDARG00000006719	ENSDART00000014046	8	15	TTCCAAGCAGCAGAAAGTGTGGGCA	7	+	3292	3408	Inactive	Active	8	9
ENSDARG00000006719	ENSDART00000014046	8	16	TCCATCTACAAGTATTTTGAGAC	5	+	3394	3408	Active	Inactive	9	7
ENSDARG00000006793	ENSDART00000018909	8	1	TACCACAGCGATGTTGGTGTTGCC	6	-	109	810	Active	Active	1	6
ENSDARG00000006793	ENSDART00000018909	8	1	GCATCAGGCAGGCAGGTTGACGCA	6	-	59	810	Active	Active	3	9
ENSDARG00000006793	ENSDART00000018909	8	1	GGCTGCGGCCTGCTTGGCGAGGAG	6	-	28	810	Active	Active	9	9
ENSDARG00000006793	ENSDART00000018909	8	1	CGCACCAGCATGGCTGCGGCCTGC	6	-	39	810	Active	Active	9	8
ENSDARG00000006793	ENSDART00000018909	8	4	GCATCATTCCCTGACCGTGGCTGAA	7	-	322	810	Active	Active	9	7
ENSDARG00000006793	ENSDART00000018909	8	5	TTATTCAACTTGCAGTCTTTGCC	5	-	448	810	Inactive	Active	3	4
ENSDARG00000006793	ENSDART00000018909	8	6	GCCTGCACCATGTTGGTGTTTGGC	6	-	621	810	Active	Active	9	5
ENSDARG00000006793	ENSDART00000018909	8	6	GCCTGCACCATGTTGGTGTTTGGCC	7	-	620	810	Active	Inactive	9	4
ENSDARG00000006793	ENSDART00000018909	8	6	GAACTCGACACGCTAGGAGAGGAG	6	-	536	810	Inactive	Active	1	9
ENSDARG00000006793	ENSDART00000018909	8	6	ACCGCCTGCACCATGTTGGTGTT	5	-	625	810	Active	Inactive	9	0
ENSDARG00000006793	ENSDART00000018909	8	7	GTCTCCCACATGAAGGTCGGAGTG	6	-	723	810	Active	Active	7	7
ENSDARG00000006793	ENSDART00000018909	8	7	GCCGTCAAAGATGTAGTGGTAGTG	6	-	754	810	Active	Active	4	5
ENSDARG00000006793	ENSDART00000101564	8	3	GCATCATTCCCTGACCGTGGCTGAA	7	-	202	690	Active	Active	9	7
ENSDARG00000006793	ENSDART00000101564	8	4	TTATTCAACTTGCAGTCTTTGCC	5	-	328	690	Inactive	Active	3	4
ENSDARG00000006793	ENSDART00000101564	8	5	GCCTGCACCATGTTGGTGTTTGGCC	7	-	500	690	Active	Inactive	9	4
ENSDARG00000006793	ENSDART00000101564	8	5	GCCTGCACCATGTTGGTGTTTGGC	6	-	501	690	Active	Active	9	5
ENSDARG00000006793	ENSDART00000101564	8	5	GAACTCGACACGCTAGGAGAGGAG	6	-	416	690	Inactive	Active	1	9
ENSDARG00000006793	ENSDART00000101564	8	5	ACCGCCTGCACCATGTTGGTGTT	5	-	505	690	Active	Inactive	9	0
ENSDARG00000006793	ENSDART00000101564	8	7	GCCGTCAAAGATGTAGTGGTAGTG	6	-	634	690	Active	Active	4	5
ENSDARG00000006793	ENSDART00000101564	8	7	GTCTCCCACATGAAGGTCGGAGTG	6	-	603	690	Active	Active	7	7
ENSDARG00000006823	ENSDART00000020068	8	1	CTCTGCAGAGTCCGCGTTGAGGGT	6	-	200	747	Active	Active	3	8
ENSDARG00000006823	ENSDART00000020068	8	1	TCCTCCGGCCCCCAGGTGGCAGTG	6	-	175	747	Active	Active	9	8
ENSDARG00000006823	ENSDART00000020068	8	2	GGCGTCTCCAGCCGAGGATTGGTGC	7	-	380	747	Active	Active	9	7
ENSDARG00000006823	ENSDART00000020068	8	2	GGCGTCTCCAGCCGAGGATTGGTG	6	-	381	747	Active	Active	9	6
ENSDARG00000006823	ENSDART00000020068	8	2	CTCCTCCTCTCTGATGCTGTTGTC	6	-	442	747	Active	Inactive	9	0
ENSDARG00000006823	ENSDART00000020068	8	2	TGCTCCTGCAGGAGTTTGCTGAT	5	-	499	747	Active	Inactive	9	7
ENSDARG00000006823	ENSDART00000020068	8	2	AGCGGCTCCTCCTCTCTGATGCT	5	-	448	747	Active	Active	9	4
ENSDARG00000006823	ENSDART00000020068	8	2	ACACACCCAGCGCTGGCAGCAGTG	6	-	412	747	Inactive	Active	8	9
ENSDARG00000006823	ENSDART00000020068	8	2	GGCTCCTCCTCTCTGATGCTGTT	5	-	445	747	Active	Active	9	8
ENSDARG00000006823	ENSDART00000020068	8	3	TTCACCTTCAGATGTGGAGTGGCG	6	-	726	747	Active	Active	9	9
ENSDARG00000006823	ENSDART00000020068	8	3	CACCAAACCCGCAGGAAGCAGAG	5	-	624	747	Active	Active	0	9
ENSDARG00000006823	ENSDART00000020068	8	3	CACACCAAACCCGCAGGAAGCAGAG	7	-	624	747	Inactive	Active	4	9
ENSDARG00000006823	ENSDART00000020068	8	3	ACACCAAACCCGCAGGAAGCAGAG	6	-	624	747	Inactive	Active	4	9
ENSDARG00000006823	ENSDART00000093083	8	1	TCCTCCGGCCCCCAGGTGGCAGTG	6	-	223	1092	Active	Active	9	8
ENSDARG00000006823	ENSDART00000093083	8	1	CTCTGCAGAGTCCGCGTTGAGGGT	6	-	248	1092	Active	Active	3	8
ENSDARG00000006823	ENSDART00000093083	8	2	TGCTCCTGCAGGAGTTTGCTGAT	5	-	547	1092	Active	Inactive	9	7
ENSDARG00000006823	ENSDART00000093083	8	2	GGCTCCTCCTCTCTGATGCTGTT	5	-	493	1092	Active	Active	9	8
ENSDARG00000006823	ENSDART00000093083	8	2	GGCGTCTCCAGCCGAGGATTGGTGC	7	-	428	1092	Active	Active	9	7
ENSDARG00000006823	ENSDART00000093083	8	2	GGCGTCTCCAGCCGAGGATTGGTG	6	-	429	1092	Active	Active	9	6
ENSDARG00000006823	ENSDART00000093083	8	2	AGCGGCTCCTCCTCTCTGATGCT	5	-	496	1092	Active	Active	9	4
ENSDARG00000006823	ENSDART00000093083	8	2	CTCCTCCTCTCTGATGCTGTTGTC	6	-	490	1092	Active	Inactive	9	0
ENSDARG00000006823	ENSDART00000093083	8	2	ACACACCCAGCGCTGGCAGCAGTG	6	-	460	1092	Inactive	Active	8	9
ENSDARG00000006823	ENSDART00000093083	8	5	CACCAAACCCGCAGGAAGCAGAG	5	-	678	1092	Active	Active	0	9
ENSDARG00000006823	ENSDART00000093083	8	5	ACACCAAACCCGCAGGAAGCAGAG	6	-	678	1092	Inactive	Active	4	9
ENSDARG00000006823	ENSDART00000093083	8	5	CACACCAAACCCGCAGGAAGCAGAG	7	-	678	1092	Inactive	Active	4	9
ENSDARG00000006823	ENSDART00000093083	8	5	TTCACCTTCAGATGTGGAGTGGCG	6	-	780	1092	Active	Active	9	9
ENSDARG00000006823	ENSDART00000093083	8	6	AAACTCTTACTGCATCTGCAGGT	5	-	1009	1092	Inactive	Active	0	2
ENSDARG00000006823	ENSDART00000093083	8	6	GTCGTCCACACATGAGCCGCAGGA	6	-	892	1092	Active	Active	9	9
ENSDARG00000006823	ENSDART00000093083	8	6	AGCTCCGGCTTACGAGGTCTTGTTG	7	-	821	1092	Active	Inactive	9	7
ENSDARG00000006823	ENSDART00000098222	8	1	TCCTCCGGCCCCCAGGTGGCAGTG	6	-	175	1038	Active	Active	9	8
ENSDARG00000006823	ENSDART00000098222	8	1	CTCTGCAGAGTCCGCGTTGAGGGT	6	-	200	1038	Active	Active	3	8
ENSDARG00000006823	ENSDART00000098222	8	2	TGCTCCTGCAGGAGTTTGCTGAT	5	-	499	1038	Active	Inactive	9	7
ENSDARG00000006823	ENSDART00000098222	8	2	GGCTCCTCCTCTCTGATGCTGTT	5	-	445	1038	Active	Active	9	8
ENSDARG00000006823	ENSDART00000098222	8	2	GGCGTCTCCAGCCGAGGATTGGTGC	7	-	380	1038	Active	Active	9	7
ENSDARG00000006823	ENSDART00000098222	8	2	GGCGTCTCCAGCCGAGGATTGGTG	6	-	381	1038	Active	Active	9	6
ENSDARG00000006823	ENSDART00000098222	8	2	AGCGGCTCCTCCTCTCTGATGCT	5	-	448	1038	Active	Active	9	4
ENSDARG00000006823	ENSDART00000098222	8	2	CTCCTCCTCTCTGATGCTGTTGTC	6	-	442	1038	Active	Inactive	9	0
ENSDARG00000006823	ENSDART00000098222	8	2	ACACACCCAGCGCTGGCAGCAGTG	6	-	412	1038	Inactive	Active	8	9
ENSDARG00000006823	ENSDART00000098222	8	3	CACCAAACCCGCAGGAAGCAGAG	5	-	624	1038	Active	Active	0	9
ENSDARG00000006823	ENSDART00000098222	8	3	ACACCAAACCCGCAGGAAGCAGAG	6	-	624	1038	Inactive	Active	4	9
ENSDARG00000006823	ENSDART00000098222	8	3	CACACCAAACCCGCAGGAAGCAGAG	7	-	624	1038	Inactive	Active	4	9
ENSDARG00000006823	ENSDART00000098222	8	3	TTCACCTTCAGATGTGGAGTGGCG	6	-	726	1038	Active	Active	9	9
ENSDARG00000006823	ENSDART00000098222	8	4	AAACTCTTACTGCATCTGCAGGT	5	-	955	1038	Inactive	Active	0	2
ENSDARG00000006823	ENSDART00000098222	8	4	GTCGTCCACACATGAGCCGCAGGA	6	-	838	1038	Active	Active	9	9
ENSDARG00000006823	ENSDART00000098222	8	4	AGCTCCGGCTTACGAGGTCTTGTTG	7	-	767	1038	Active	Inactive	9	7
ENSDARG00000006823	ENSDART00000098226	8	2	TCCTCCGGCCCCCAGGTGGCAGTG	6	-	256	1149	Active	Active	9	8
ENSDARG00000006823	ENSDART00000098226	8	2	CTCTGCAGAGTCCGCGTTGAGGGT	6	-	281	1149	Active	Active	3	8
ENSDARG00000006823	ENSDART00000098226	8	3	TGCTCCTGCAGGAGTTTGCTGAT	5	-	580	1149	Active	Inactive	9	7
ENSDARG00000006823	ENSDART00000098226	8	3	GGCTCCTCCTCTCTGATGCTGTT	5	-	526	1149	Active	Active	9	8
ENSDARG00000006823	ENSDART00000098226	8	3	GGCGTCTCCAGCCGAGGATTGGTGC	7	-	461	1149	Active	Active	9	7
ENSDARG00000006823	ENSDART00000098226	8	3	GGCGTCTCCAGCCGAGGATTGGTG	6	-	462	1149	Active	Active	9	6
ENSDARG00000006823	ENSDART00000098226	8	3	CTCCTCCTCTCTGATGCTGTTGTC	6	-	523	1149	Active	Inactive	9	0
ENSDARG00000006823	ENSDART00000098226	8	3	ACACACCCAGCGCTGGCAGCAGTG	6	-	493	1149	Inactive	Active	8	9
ENSDARG00000006823	ENSDART00000098226	8	3	AGCGGCTCCTCCTCTCTGATGCT	5	-	529	1149	Active	Active	9	4
ENSDARG00000006823	ENSDART00000098226	8	5	TTCACCTTCAGATGTGGAGTGGCG	6	-	837	1149	Active	Active	9	9
ENSDARG00000006823	ENSDART00000098226	8	5	CACCAAACCCGCAGGAAGCAGAG	5	-	735	1149	Active	Active	0	9
ENSDARG00000006823	ENSDART00000098226	8	5	ACACCAAACCCGCAGGAAGCAGAG	6	-	735	1149	Inactive	Active	4	9
ENSDARG00000006823	ENSDART00000098226	8	5	CACACCAAACCCGCAGGAAGCAGAG	7	-	735	1149	Inactive	Active	4	9
ENSDARG00000006823	ENSDART00000098226	8	6	GTCGTCCACACATGAGCCGCAGGA	6	-	949	1149	Active	Active	9	9
ENSDARG00000006823	ENSDART00000098226	8	6	AGCTCCGGCTTACGAGGTCTTGTTG	7	-	878	1149	Active	Inactive	9	7
ENSDARG00000006823	ENSDART00000098226	8	6	AAACTCTTACTGCATCTGCAGGT	5	-	1066	1149	Inactive	Active	0	2
ENSDARG00000006900	ENSDART00000009178	8	5	GACAGCTTACCGGTGGGATTGGCT	6	+	332	1620	Active	Active	7	7
ENSDARG00000006900	ENSDART00000009178	8	6	ACCTGCCCCTCAGTGAGGTGGGT	5	+	602	1620	Active	Active	9	9
ENSDARG00000006900	ENSDART00000009178	8	8	GTTGGCACAGGCTGGTGTAGATGTG	7	+	873	1620	Inactive	Active	4	9
ENSDARG00000006900	ENSDART00000009178	8	8	GTAAACAGCTGCTTTGTGGTGCT	5	+	809	1620	Inactive	Inactive	7	0
ENSDARG00000006900	ENSDART00000009178	8	8	AACAGCTGCTTTGTGGTGCTGCC	5	+	812	1620	Active	Active	8	9
ENSDARG00000006900	ENSDART00000009178	8	10	AGAATCTTATTGATGCCGGTGCA	5	+	1019	1620	Active	Active	6	9
ENSDARG00000006900	ENSDART00000009178	8	13	AAAGGCTCCATCCATAAGTTTGT	5	+	1435	1620	Active	Inactive	0	4
ENSDARG00000006900	ENSDART00000099289	8	4	GACAGCTTACCGGTGGGATTGGCT	6	+	254	1557	Active	Active	7	7
ENSDARG00000006900	ENSDART00000099289	8	5	ACCTGCCCCTCAGTGAGGTGGGT	5	+	524	1557	Active	Active	9	9
ENSDARG00000006900	ENSDART00000099289	8	7	GTTGGCACAGGCTGGTGTAGATGTG	7	+	795	1557	Inactive	Active	4	9
ENSDARG00000006900	ENSDART00000099289	8	7	GTAAACAGCTGCTTTGTGGTGCT	5	+	731	1557	Inactive	Inactive	7	0
ENSDARG00000006900	ENSDART00000099289	8	7	AACAGCTGCTTTGTGGTGCTGCC	5	+	734	1557	Active	Active	8	9
ENSDARG00000006900	ENSDART00000099289	8	9	AGAATCTTATTGATGCCGGTGCA	5	+	941	1557	Active	Active	6	9
ENSDARG00000006900	ENSDART00000099289	8	12	AAAGGCTCCATCCATAAGTTTGT	5	+	1357	1557	Active	Inactive	0	4
ENSDARG00000006901	ENSDART00000025875	8	1	ATCACCTTCTCCATGTCTAGGTA	5	-	28	1179	Active	Active	9	5
ENSDARG00000006901	ENSDART00000025875	8	2	TGCCCAAACTGTAGAATCTGGTGAT	7	-	79	1179	Active	Inactive	7	5
ENSDARG00000006901	ENSDART00000025875	8	3	AAATACTGCATGAACATTAGAAGCA	7	-	230	1179	Inactive	Active	6	8
ENSDARG00000006901	ENSDART00000025875	8	3	GTTTCATCCACTAGGTGGCGAAC	5	-	286	1179	Active	Active	6	7
ENSDARG00000006901	ENSDART00000025875	8	5	GCCTCAGACTCTTTGGTTAGACGGC	7	-	647	1179	Active	Active	8	8
ENSDARG00000006901	ENSDART00000025875	8	5	GCACCAAGCACAAATGGATGGCTTT	7	-	575	1179	Active	Active	2	1
ENSDARG00000006901	ENSDART00000025875	8	5	CACCAAGCACAAATGGATGGCTTT	6	-	575	1179	Inactive	Active	6	1
ENSDARG00000006901	ENSDART00000025875	8	6	CTCTTCCTCATACTGTCGCTTAC	5	-	674	1179	Active	Inactive	9	3
ENSDARG00000006901	ENSDART00000025875	8	8	CTCAAAACAGTTAGTGTGAAGGT	5	-	866	1179	Inactive	Active	8	2
ENSDARG00000006901	ENSDART00000025875	8	8	AGCTCAAAACAGTTAGTGTGAAGGT	7	-	866	1179	Inactive	Active	4	2
ENSDARG00000006901	ENSDART00000025875	8	9	CTCCACAGACACAGTGGCATTGGTA	7	-	1038	1179	Inactive	Active	3	4
ENSDARG00000006901	ENSDART00000025875	8	9	TCCCTCCACAGACACAGTGGCATTG	7	-	1041	1179	Active	Active	9	2
ENSDARG00000006901	ENSDART00000025875	8	9	CCCTCCACAGACACAGTGGCATTG	6	-	1041	1179	Active	Active	5	2
ENSDARG00000006990	ENSDART00000020569	8	1	GTTTGCAGCTGGGGATGTGGTGTGT	7	+	23	960	Active	Inactive	6	3
ENSDARG00000006990	ENSDART00000020569	8	1	GTTTGCAGCTGGGGATGTGGTGTG	6	+	23	960	Active	Inactive	6	2
ENSDARG00000006990	ENSDART00000020569	8	1	GGCTGCTGCTCTTCTCTCTGTCTGT	7	+	50	960	Active	Inactive	9	9
ENSDARG00000006990	ENSDART00000020569	8	2	AGCCAATAAGAACTTCGGCGGTGGG	7	+	150	960	Inactive	Active	3	9
ENSDARG00000006990	ENSDART00000020569	8	6	GCACGCGTCTGGGCGACGGAGAC	5	+	485	960	Active	Active	9	9
ENSDARG00000006990	ENSDART00000020569	8	9	TACTGCTTCAACACAGACGGCTCT	6	+	751	960	Active	Active	9	8
ENSDARG00000007096	ENSDART00000010172	8	2	GTTGCCGACATTCTCTGTGAGTTT	6	+	52	633	Active	Inactive	5	9
ENSDARG00000007096	ENSDART00000010172	8	4	GCACCATCCAGTGGAGAGGTTTGT	6	+	282	633	Active	Active	6	4
ENSDARG00000007096	ENSDART00000010172	8	4	AGCACCATCCAGTGGAGAGGTTTGT	7	+	281	633	Active	Active	9	4
ENSDARG00000007096	ENSDART00000010172	8	5	AGACTCTGCTGTCTCATGTGGAGCA	7	+	347	633	Active	Active	8	3
ENSDARG00000007096	ENSDART00000010172	8	8	AGATGCAACTCTATGTTGAAGAA	5	+	602	633	Inactive	Active	0	6
ENSDARG00000007125	ENSDART00000014915	8	1	GTATCAGCCACTGGTGGACGCGGTG	7	+	48	1305	Inactive	Active	4	9
ENSDARG00000007125	ENSDART00000014915	8	1	ATCAGCCACTGGTGGACGCGGTG	5	+	50	1305	Active	Active	6	9
ENSDARG00000007125	ENSDART00000014915	8	3	AACAAACCAGACATGGTGCGAATGT	7	+	328	1305	Inactive	Inactive	9	5
ENSDARG00000007125	ENSDART00000014915	8	3	CAAACCAGACATGGTGCGAATGT	5	+	330	1305	Inactive	Inactive	8	5
ENSDARG00000007125	ENSDART00000014915	8	4	GAAAGCAGCCCTATTGACTTGGCC	6	+	397	1305	Inactive	Active	3	9
ENSDARG00000007125	ENSDART00000014915	8	6	GTCTTCTGCCCTGGCCGTTTGAGGA	7	+	1178	1305	Active	Active	9	6
ENSDARG00000007125	ENSDART00000014915	8	6	AGCCAAAGCCGAAGTGCTTTTGGA	6	+	981	1305	Active	Active	4	3
ENSDARG00000007125	ENSDART00000014915	8	6	GCCACCGACGGGGAAGTGTGGGAG	6	+	763	1305	Active	Active	8	8
ENSDARG00000007125	ENSDART00000014915	8	6	GCCAAAGCCGAAGTGCTTTTGGA	5	+	982	1305	Active	Active	5	3
ENSDARG00000007125	ENSDART00000014915	8	6	GAACGCGACCACACAAGACGGCGAG	7	+	597	1305	Inactive	Active	3	9
ENSDARG00000007125	ENSDART00000014915	8	6	CTCAACTGCCTGTGCTGGAGCAGGG	7	+	1052	1305	Active	Active	8	9
ENSDARG00000007125	ENSDART00000014915	8	6	AACCCATGCCGCTCAGGTGCCTTT	6	+	1133	1305	Active	Inactive	7	5
ENSDARG00000007172	ENSDART00000044000	8	1	CACCTCACCAGTTTTGCGGTGCA	5	-	50	5592	Active	Active	8	4
ENSDARG00000007172	ENSDART00000044000	8	1	GCCATCCCATCAGACTCTTTGGCT	6	-	369	5592	Active	Inactive	7	5
ENSDARG00000007172	ENSDART00000044000	8	1	GTTTACGGCTAGAGAGGGTTGGAA	6	-	494	5592	Active	Active	2	2
ENSDARG00000007172	ENSDART00000044000	8	1	ACCAGCAGCAATTTGTTGACGTT	5	-	220	5592	Active	Active	8	4
ENSDARG00000007172	ENSDART00000044000	8	1	GAACACCTCACCAGTTTTGCGGTG	6	-	52	5592	Active	Inactive	2	1
ENSDARG00000007172	ENSDART00000044000	8	1	CCCGTCACATCCACCTGAGTGAGCT	7	-	698	5592	Active	Active	8	9
ENSDARG00000007172	ENSDART00000044000	8	2	GAAATCATCACCAATCTGCTTGGGC	7	-	1095	5592	Active	Inactive	4	3
ENSDARG00000007172	ENSDART00000044000	8	2	GCCCACAAACACCACCGAATGGTCT	7	-	1230	5592	Inactive	Active	5	9
ENSDARG00000007172	ENSDART00000044000	8	2	ATCATCACCAATCTGCTTGGGCT	5	-	1094	5592	Active	Active	5	8
ENSDARG00000007172	ENSDART00000044000	8	3	TACAGCAAAGCGTTTTCTGACGGC	6	-	1302	5592	Inactive	Active	7	7
ENSDARG00000007172	ENSDART00000044000	8	4	AGACACGTCTTACAGCTGCTGTA	5	-	1453	5592	Active	Active	5	6
ENSDARG00000007172	ENSDART00000044000	8	6	GCCACCTTCACACTCAGCTGGAGCA	7	-	1637	5592	Active	Active	9	9
ENSDARG00000007172	ENSDART00000044000	8	7	GAACGCTGCAGTTGTAGAAGACGAA	7	-	1870	5592	Active	Active	4	9
ENSDARG00000007172	ENSDART00000044000	8	10	GTCACCGTCCCACACGATGGAGAA	6	-	2260	5592	Active	Active	9	9
ENSDARG00000007172	ENSDART00000044000	8	11	GTTTTCACCTTGGTAATGCGCGGAT	7	-	2489	5592	Active	Inactive	6	2
ENSDARG00000007172	ENSDART00000044000	8	11	GGCTGCAGCGAATGTTGCGTCGTC	6	-	2465	5592	Active	Inactive	9	6
ENSDARG00000007172	ENSDART00000044000	8	11	ACCAGCCACACTCAAATGTGCTGTC	7	-	2371	5592	Active	Inactive	8	5
ENSDARG00000007172	ENSDART00000044000	8	12	CTCCCCTTCAATGGTGACGCGTGT	6	-	2539	5592	Active	Active	9	8
ENSDARG00000007172	ENSDART00000044000	8	16	CTCCACTCCTCCATATTTGGCTCT	6	-	3142	5592	Active	Inactive	8	8
ENSDARG00000007172	ENSDART00000044000	8	18	AGATTCAGAGACTGTTAGCAGGC	5	-	3488	5592	Inactive	Active	5	6
ENSDARG00000007172	ENSDART00000044000	8	19	ACCTGCTCCGATCCCGATGATGGC	6	-	3631	5592	Active	Active	9	9
ENSDARG00000007172	ENSDART00000044000	8	19	ATCTGCAGCTGCAGGCGTTTGAG	5	-	3730	5592	Active	Active	6	6
ENSDARG00000007172	ENSDART00000044000	8	19	ATCTGCAGCTGCAGGCGTTTGAGTG	7	-	3728	5592	Active	Active	6	4
ENSDARG00000007172	ENSDART00000044000	8	19	TGCAGCTGCAGGCGTTTGAGTGT	5	-	3727	5592	Active	Inactive	9	7
ENSDARG00000007172	ENSDART00000044000	8	20	ACATCACTCTCATGGTGTAGGTA	5	-	3873	5592	Active	Active	7	7
ENSDARG00000007172	ENSDART00000044000	8	20	TTCGTCAGCTCTTGGATGTCTGT	5	-	3811	5592	Active	Active	8	2
ENSDARG00000007172	ENSDART00000044000	8	22	ACCGTCTAAGCAGTAGTTTAGGGT	6	-	4187	5592	Active	Active	7	7
ENSDARG00000007172	ENSDART00000044000	8	22	GCCTTCTCCACATTAGCTGGAGAC	6	-	3951	5592	Active	Active	9	7
ENSDARG00000007172	ENSDART00000044000	8	22	TGCGCCTCCAGCGTGTGGATGAA	5	-	4024	5592	Active	Active	9	8
ENSDARG00000007172	ENSDART00000044000	8	22	GCCTCCAGCGTGTGGATGAAGGT	5	-	4021	5592	Active	Active	9	9
ENSDARG00000007172	ENSDART00000044000	8	24	ACCAGCTGCTTGTAGTCGATTTG	5	-	4402	5592	Active	Active	9	1
ENSDARG00000007172	ENSDART00000044000	8	25	GGCTTCTCCTTCAGGAGGAATAC	5	-	4433	5592	Active	Active	9	8
ENSDARG00000007172	ENSDART00000044000	8	26	GACGTCTTCATCTTGGAGGATGAT	6	-	4609	5592	Active	Active	9	9
ENSDARG00000007172	ENSDART00000044000	8	26	GTCTTCATCTTGGAGGATGATTCT	6	-	4606	5592	Active	Active	9	8
ENSDARG00000007172	ENSDART00000044000	8	26	GTCTTCATCTTGGAGGATGATTC	5	-	4607	5592	Active	Inactive	9	2
ENSDARG00000007172	ENSDART00000044000	8	28	GACACCATCTTGCTGCCGCGGTC	5	-	4918	5592	Active	Active	8	8
ENSDARG00000007172	ENSDART00000044000	8	28	GTCTCCTTCCCGCTGGTCTGCATGC	7	-	4896	5592	Active	Inactive	9	5
ENSDARG00000007172	ENSDART00000044000	8	28	TCCTCAAGAGGCTCTCTGCAGCA	5	-	4776	5592	Active	Active	0	5
ENSDARG00000007172	ENSDART00000044000	8	29	GTCCACAAACTTCTGCAGAGTGC	5	-	4976	5592	Inactive	Active	8	9
ENSDARG00000007172	ENSDART00000044000	8	29	AAATCAAACATGTATTTGATGGC	5	-	5053	5592	Inactive	Active	9	2
ENSDARG00000007172	ENSDART00000044000	8	29	GAAATCAAACATGTATTTGATGGC	6	-	5053	5592	Inactive	Active	9	2
ENSDARG00000007172	ENSDART00000044000	8	30	TGCTCAGACGTGGAGCAGGAGTC	5	-	5257	5592	Active	Active	8	8
ENSDARG00000007172	ENSDART00000044000	8	30	CAAAACCGCAGAGGAAGGCTGGGAG	7	-	5138	5592	Inactive	Active	2	8
ENSDARG00000007172	ENSDART00000044000	8	30	AAAACCGCAGAGGAAGGCTGGGAG	6	-	5138	5592	Inactive	Active	9	8
ENSDARG00000007172	ENSDART00000044000	8	30	CTCCACCCAGCTCTTGTAGTTGGG	6	-	5332	5592	Inactive	Active	0	9
ENSDARG00000007172	ENSDART00000044000	8	30	GTTGACCCAAAACCGCAGAGGAA	5	-	5147	5592	Inactive	Active	6	9
ENSDARG00000007172	ENSDART00000044000	8	30	GACCCAAAACCGCAGAGGAAGGC	5	-	5144	5592	Inactive	Active	7	9
ENSDARG00000007172	ENSDART00000044000	8	30	GTCAAACACAAACTGAGGGTTTTTG	7	-	5175	5592	Inactive	Inactive	1	6
ENSDARG00000007172	ENSDART00000044000	8	30	GTCAAACACAAACTGAGGGTTTT	5	-	5177	5592	Inactive	Active	1	3
ENSDARG00000007275	ENSDART00000008778	8	1	AGACCAGCCAGAAGTGCTGAGGAA	6	-	36	1374	Active	Active	1	8
ENSDARG00000007275	ENSDART00000008778	8	1	AGACCAGCCAGAAGTGCTGAGGA	5	-	37	1374	Active	Active	1	1
ENSDARG00000007275	ENSDART00000008778	8	4	GCCTCACGCTGGGCTGTAAGAGTAA	7	-	308	1374	Active	Active	9	3
ENSDARG00000007275	ENSDART00000008778	8	4	CACAACTGCCTCACGCTGGGCTGTA	7	-	315	1374	Active	Inactive	8	1
ENSDARG00000007275	ENSDART00000008778	8	4	CCCATCCACATCTCAGTGGAGAAC	6	-	435	1374	Active	Active	9	8
ENSDARG00000007275	ENSDART00000008778	8	6	GACAGCTGCTGGTTGTCTGAGTGC	6	-	717	1374	Active	Inactive	9	2
ENSDARG00000007275	ENSDART00000008778	8	6	GACAGCTGCTGGTTGTCTGAGTG	5	-	718	1374	Active	Active	9	6
ENSDARG00000007275	ENSDART00000008778	8	6	GAAAAAATCCACCAGATGGAGGT	5	-	649	1374	Inactive	Active	6	9
ENSDARG00000007275	ENSDART00000008778	8	7	AGATTCGCCAATGAAAGCATAGTTG	7	-	927	1374	Active	Active	5	6
ENSDARG00000007275	ENSDART00000008778	8	8	GTTAGCGACTTTGCGTGATTTGGCA	7	-	1257	1374	Active	Active	4	9
ENSDARG00000007275	ENSDART00000008778	8	9	TGCCACTTCGCCACCTCTGAAGCG	6	-	1330	1374	Active	Active	9	8
ENSDARG00000007275	ENSDART00000008778	8	9	GACATCACCGAACAGCAGGATTT	5	-	1291	1374	Active	Inactive	6	0
ENSDARG00000007323	ENSDART00000015193	8	1	TCCACCGCCAAACAATTTGCCGAA	6	-	19	672	Active	Inactive	9	4
ENSDARG00000007323	ENSDART00000015193	8	1	ACCGCCAAACAATTTGCCGAATAC	6	-	16	672	Inactive	Active	1	3
ENSDARG00000007323	ENSDART00000015193	8	1	CTCCACCGCCAAACAATTTGCCGAA	7	-	19	672	Active	Inactive	8	4
ENSDARG00000007323	ENSDART00000015193	8	3	GGCATCAGAAATCTCTTGTGCCAAC	7	-	423	672	Active	Inactive	6	4
ENSDARG00000007323	ENSDART00000015193	8	4	ACCGACAGCTGTCTTTTTGGGTAA	6	-	598	672	Active	Inactive	6	9
ENSDARG00000007323	ENSDART00000015193	8	4	ACCGACAGCTGTCTTTTTGGGTA	5	-	599	672	Active	Inactive	6	7
ENSDARG00000007323	ENSDART00000098485	8	1	TCCACCGCCAAACAATTTGCCGAA	6	-	19	666	Active	Inactive	9	4
ENSDARG00000007323	ENSDART00000098485	8	1	ACCGCCAAACAATTTGCCGAATAC	6	-	16	666	Inactive	Active	1	3
ENSDARG00000007323	ENSDART00000098485	8	1	CTCCACCGCCAAACAATTTGCCGAA	7	-	19	666	Active	Inactive	8	4
ENSDARG00000007323	ENSDART00000098485	8	3	GGCATCAGAAATCTCTTGTGCCAAC	7	-	423	666	Active	Inactive	6	4
ENSDARG00000007323	ENSDART00000098485	8	4	ACCGACAGCTGTCTTTTTGGGTAA	6	-	598	666	Active	Inactive	6	9
ENSDARG00000007323	ENSDART00000098485	8	4	ACCGACAGCTGTCTTTTTGGGTA	5	-	599	666	Active	Inactive	6	7
ENSDARG00000007329	ENSDART00000007090	8	2	TCCTCCATCCATGCCCGGAGCCGGT	7	+	54	1410	Active	Active	9	9
ENSDARG00000007329	ENSDART00000007090	8	3	AAAATCAGCTTGTCTGGACTGGTGC	7	+	202	1410	Inactive	Active	4	8
ENSDARG00000007329	ENSDART00000007090	8	4	CCCGGCAGCCACTGGATGAAGCA	5	+	370	1410	Active	Active	9	9
ENSDARG00000007329	ENSDART00000007090	8	4	GGCAGCCACTGGATGAAGCAGCC	5	+	373	1410	Active	Active	9	9
ENSDARG00000007329	ENSDART00000007090	8	8	TACTCCCCATGGGGCGGAGCTTGC	6	+	826	1410	Inactive	Active	1	7
ENSDARG00000007329	ENSDART00000007090	8	9	TTCTCATACTCGTGCTGGTGAGCC	6	+	1402	1410	Active	Active	6	5
ENSDARG00000007329	ENSDART00000007090	8	9	TCCCTCCGCATCCCTCTGCAGGA	5	+	1133	1410	Active	Active	9	4
ENSDARG00000007329	ENSDART00000007090	8	9	GGCGGCAGCAGTGCATGTGGAAGCG	7	+	1012	1410	Active	Active	9	9
ENSDARG00000007329	ENSDART00000007090	8	9	ATCTTCATCTTCCAGCGTTGGCGGC	7	+	993	1410	Active	Active	9	8
ENSDARG00000007329	ENSDART00000007090	8	9	ATCTTCATCTTCCAGCGTTGGCG	5	+	993	1410	Active	Active	9	9
ENSDARG00000007369	ENSDART00000051825	8	2	ATCTCAGGCGAGAGGTGTGCTGGA	6	-	183	1266	Active	Active	5	1
ENSDARG00000007369	ENSDART00000051825	8	6	AGAGGCTTCTTTATGTGAGGTTTCT	7	-	587	1266	Active	Active	9	6
ENSDARG00000007369	ENSDART00000051825	8	8	TGCTCACCCTCTGGTGTTGAGTCT	6	-	855	1266	Active	Active	9	2
ENSDARG00000007369	ENSDART00000051825	8	8	CTCTTCCTCTTCTTGCGTTTGCC	5	-	820	1266	Active	Active	9	8
ENSDARG00000007369	ENSDART00000051825	8	8	TGCTCACCCTCTGGTGTTGAGTC	5	-	856	1266	Active	Inactive	9	7
ENSDARG00000007369	ENSDART00000051825	8	9	TGCGCCTGCTCAGAGTGTGTGGCG	6	-	1017	1266	Active	Active	9	2
ENSDARG00000007369	ENSDART00000051825	8	9	GTTGGCAGCCCAGAGGAGGAGGAG	6	-	1119	1266	Active	Active	7	9
ENSDARG00000007369	ENSDART00000051825	8	9	GTTGGCAGCCCAGAGGAGGAGGA	5	-	1120	1266	Active	Active	7	9
ENSDARG00000007369	ENSDART00000051825	8	9	GGCAGCCCAGAGGAGGAGGAGGAT	6	-	1116	1266	Active	Active	7	9
ENSDARG00000007369	ENSDART00000051825	8	9	GGCAGCCCAGAGGAGGAGGAGGA	5	-	1117	1266	Active	Active	7	9
ENSDARG00000007369	ENSDART00000051825	8	9	AGCTGCAGAGGGCGTGGCCGGAGAG	7	-	969	1266	Active	Active	3	9
ENSDARG00000007444	ENSDART00000004288	8	1	AGCCAATGCAGCTTCTGCAGACTTT	7	+	98	2025	Active	Active	8	4
ENSDARG00000007444	ENSDART00000004288	8	2	AAATACAAACCTTCTGGAGGAATGT	7	+	226	2025	Inactive	Active	9	9
ENSDARG00000007444	ENSDART00000004288	8	3	GTTTTCGTCAGGGTTTGGTGTCGGG	7	+	263	2025	Active	Active	9	8
ENSDARG00000007444	ENSDART00000004288	8	7	AAAGACTTACAGCAGGCAGCAGCA	6	+	751	2025	Inactive	Active	7	9
ENSDARG00000007444	ENSDART00000004288	8	8	AACTCCTACATGGTGTCTGAGAA	5	+	826	2025	Active	Active	6	3
ENSDARG00000007444	ENSDART00000004288	8	8	AGAAGCTCCCCAGAGAGTTGGAG	5	+	845	2025	Active	Active	6	9
ENSDARG00000007444	ENSDART00000004288	8	8	AGAAGCTCCCCAGAGAGTTGGAGAA	7	+	845	2025	Active	Active	6	4
ENSDARG00000007444	ENSDART00000004288	8	8	ACCTACAGAAGGTGGCGTCTGAGCC	7	+	890	2025	Inactive	Active	5	8
ENSDARG00000007444	ENSDART00000004288	8	16	GTCAAATTCAGAGAGCGGCAGAA	5	+	1733	2025	Active	Active	8	9
ENSDARG00000007444	ENSDART00000004288	8	17	TGCAAACACAGCAGAGCAGGAGTC	6	+	1821	2025	Active	Active	5	8
ENSDARG00000007444	ENSDART00000004288	8	17	GCAAACACAGCAGAGCAGGAGTC	5	+	1822	2025	Inactive	Active	9	8
ENSDARG00000007444	ENSDART00000004288	8	18	TCCGTCAGCAGGTGAAGCAGGTGCG	7	+	1859	2025	Active	Active	9	9
ENSDARG00000007444	ENSDART00000004288	8	18	TTCTCCGTCAGCAGGTGAAGCAGGT	7	+	1856	2025	Active	Active	9	9
ENSDARG00000007560	ENSDART00000010393	8	2	TTCCAACCCGTGTGTGCGTATGT	5	+	151	1890	Active	Inactive	2	9
ENSDARG00000007560	ENSDART00000010393	8	5	GAAACCGCAGAGCGAGACGATGAT	6	+	493	1890	Inactive	Active	9	9
ENSDARG00000007560	ENSDART00000010393	8	5	AACCGCAGAGCGAGACGATGATGGA	7	+	495	1890	Inactive	Active	4	9
ENSDARG00000007560	ENSDART00000010393	8	5	AGAAACCGCAGAGCGAGACGATGAT	7	+	492	1890	Active	Active	0	9
ENSDARG00000007560	ENSDART00000010393	8	8	GAACGCACCCTCTAATGTGGCGCC	6	+	965	1890	Inactive	Active	3	5
ENSDARG00000007560	ENSDART00000010393	8	9	CTCTTCAGATATTGGGACGGTGCT	6	+	1107	1890	Active	Active	4	9
ENSDARG00000007560	ENSDART00000010393	8	11	TGCCGCTGCACCGCTGCAGTATGT	6	+	1289	1890	Active	Active	9	1
ENSDARG00000007560	ENSDART00000010393	8	15	CGCAAACTCTTTCCCGCTTTTGGT	6	+	1739	1890	Active	Active	9	1
ENSDARG00000007560	ENSDART00000010393	8	16	CAAACCTGCCGCAGGTGGAGCAGTA	7	+	1862	1890	Active	Active	5	8
ENSDARG00000007560	ENSDART00000010393	8	16	TCCTTCAAACCTGCCGCAGGTGGA	6	+	1857	1890	Active	Active	2	9
ENSDARG00000007560	ENSDART00000015985	8	2	TTCCAACCCGTGTGTGCGTATGT	5	+	148	1956	Active	Inactive	2	9
ENSDARG00000007560	ENSDART00000015985	8	6	AGAAACCGCAGAGCGAGACGATGAT	7	+	492	1956	Active	Active	0	9
ENSDARG00000007560	ENSDART00000015985	8	6	AACCGCAGAGCGAGACGATGATGGA	7	+	495	1956	Inactive	Active	4	9
ENSDARG00000007560	ENSDART00000015985	8	6	GAAACCGCAGAGCGAGACGATGAT	6	+	493	1956	Inactive	Active	9	9
ENSDARG00000007560	ENSDART00000015985	8	9	GAACGCACCCTCTAATGTGGCGCC	6	+	965	1956	Inactive	Active	3	5
ENSDARG00000007560	ENSDART00000015985	8	10	CTCTTCAGATATTGGGACGGTGCT	6	+	1107	1956	Active	Active	4	9
ENSDARG00000007560	ENSDART00000015985	8	12	TGCCGCTGCACCGCTGCAGTATGT	6	+	1289	1956	Active	Active	9	1
ENSDARG00000007560	ENSDART00000015985	8	14	CGCAAACTCTTTCCCGCTTTTGGT	6	+	1718	1956	Active	Active	9	1
ENSDARG00000007560	ENSDART00000015985	8	14	TCCTTCAAACCTGCCGCAGGTGGA	6	+	1887	1956	Active	Active	2	9
ENSDARG00000007560	ENSDART00000015985	8	14	CAAACCTGCCGCAGGTGGAGCAGTA	7	+	1892	1956	Active	Active	5	8
ENSDARG00000007560	ENSDART00000046863	8	4	TTCCAACCCGTGTGTGCGTATGT	5	+	406	2286	Active	Inactive	2	9
ENSDARG00000007560	ENSDART00000046863	8	8	GAAACCGCAGAGCGAGACGATGAT	6	+	754	2286	Inactive	Active	9	9
ENSDARG00000007560	ENSDART00000046863	8	8	AGAAACCGCAGAGCGAGACGATGAT	7	+	753	2286	Active	Active	0	9
ENSDARG00000007560	ENSDART00000046863	8	8	AACCGCAGAGCGAGACGATGATGGA	7	+	756	2286	Inactive	Active	4	9
ENSDARG00000007560	ENSDART00000046863	8	11	GAACGCACCCTCTAATGTGGCGCC	6	+	1226	2286	Inactive	Active	3	5
ENSDARG00000007560	ENSDART00000046863	8	12	CTCTTCAGATATTGGGACGGTGCT	6	+	1368	2286	Active	Active	4	9
ENSDARG00000007560	ENSDART00000046863	8	14	TGCCGCTGCACCGCTGCAGTATGT	6	+	1550	2286	Active	Active	9	1
ENSDARG00000007560	ENSDART00000046863	8	16	TCCTTCAAACCTGCCGCAGGTGGA	6	+	2148	2286	Active	Active	2	9
ENSDARG00000007560	ENSDART00000046863	8	16	CGCAAACTCTTTCCCGCTTTTGGT	6	+	1979	2286	Active	Active	9	1
ENSDARG00000007560	ENSDART00000046863	8	16	CAAACCTGCCGCAGGTGGAGCAGTA	7	+	2153	2286	Active	Active	5	8
ENSDARG00000007923	ENSDART00000062693	8	2	ACACGCGGCAATGGAAGCCGAGTTT	7	+	84	1383	Active	Active	5	0
ENSDARG00000007923	ENSDART00000062693	8	4	GTTGACCACAGCCGTATTTGTCTAC	7	+	241	1383	Active	Inactive	1	9
ENSDARG00000007923	ENSDART00000062693	8	5	AACAGCGCAGTCGAGGAGTTGTAA	6	+	389	1383	Inactive	Active	5	0
ENSDARG00000007923	ENSDART00000062693	8	5	AACAGCGCAGTCGAGGAGTTGTA	5	+	389	1383	Inactive	Active	5	3
ENSDARG00000007923	ENSDART00000062693	8	6	GGCCTCAGCGAGAGGAGCGGGAGGC	7	+	461	1383	Active	Active	9	9
ENSDARG00000007923	ENSDART00000062693	8	7	CTACACCACATGGCCAGATTTTGGC	7	+	612	1383	Inactive	Active	2	8
ENSDARG00000007923	ENSDART00000062693	8	7	GACACCTGCCTTCTATTGGTGAGAT	7	+	772	1383	Active	Inactive	8	5
ENSDARG00000007923	ENSDART00000062693	8	7	TACACCACATGGCCAGATTTTGGC	6	+	613	1383	Inactive	Active	6	8
ENSDARG00000007923	ENSDART00000062693	8	8	AAATGCGACGATACCGCATGGGTC	6	+	842	1383	Inactive	Active	6	8
ENSDARG00000007923	ENSDART00000062693	8	10	GTCCCAGCAGAATTCGGAGCATTG	6	+	1171	1383	Inactive	Active	3	5
ENSDARG00000008148	ENSDART00000028009	8	1	GAAGGCGGCGGGTCGAGGAGCAGGG	7	+	108	1083	Active	Active	1	9
ENSDARG00000008148	ENSDART00000028009	8	1	AGCAGCAGAGTGAAGCTAATGAGGT	7	+	218	1083	Active	Active	2	8
ENSDARG00000008148	ENSDART00000028009	8	4	GACGGCGTCACCAAAGACGAAGAC	6	+	495	1083	Active	Active	9	9
ENSDARG00000008148	ENSDART00000028009	8	4	AAAGACTTCCAGCAGGAGGGTGAG	6	+	583	1083	Active	Active	1	9
ENSDARG00000008148	ENSDART00000028009	8	6	AGCAACAGCGCCGGGCAGGAGGT	5	+	727	1083	Active	Active	5	9
ENSDARG00000008148	ENSDART00000028009	8	6	AACAGCGCCGGGCAGGAGGTCAAC	6	+	730	1083	Active	Active	4	8
ENSDARG00000008148	ENSDART00000028009	8	8	TTCAACTTCCAGGATGTGAGAAC	5	+	781	1083	Active	Inactive	9	3
ENSDARG00000008148	ENSDART00000028009	8	10	TGCTCAACATTAAAGAGGAGTTGTC	7	+	983	1083	Active	Active	0	4
ENSDARG00000008148	ENSDART00000028009	8	10	TTCTGCTGCAGGTGGAGGAGCTGCT	7	+	962	1083	Active	Active	9	9
ENSDARG00000008148	ENSDART00000028009	8	10	TGCTCAACATTAAAGAGGAGTTG	5	+	983	1083	Active	Active	0	9
ENSDARG00000008148	ENSDART00000028009	8	10	AAATTCTGCTGCAGGTGGAGGAGCT	7	+	959	1083	Active	Active	3	9
ENSDARG00000008148	ENSDART00000028009	8	10	AAATTCTGCTGCAGGTGGAGGAG	5	+	959	1083	Active	Active	3	9
ENSDARG00000008148	ENSDART00000028009	8	11	ACACACAGCTCTGGAGCAGGAGAG	6	+	1026	1083	Inactive	Active	4	9
ENSDARG00000008148	ENSDART00000028009	8	11	TTACACACAGCTCTGGAGCAGGA	5	+	1024	1083	Inactive	Active	9	9
ENSDARG00000008148	ENSDART00000074825	8	1	GAAGGCGGCGGGTCGAGGAGCAGGG	7	+	108	1065	Active	Active	1	9
ENSDARG00000008148	ENSDART00000074825	8	1	AGCAGCAGAGTGAAGCTAATGAGGT	7	+	218	1065	Active	Active	2	8
ENSDARG00000008148	ENSDART00000074825	8	4	AAAGACTTCCAGCAGGAGGGTGAG	6	+	583	1065	Active	Active	1	9
ENSDARG00000008148	ENSDART00000074825	8	4	GACGGCGTCACCAAAGACGAAGAC	6	+	495	1065	Active	Active	9	9
ENSDARG00000008148	ENSDART00000074825	8	6	AACAGCGCCGGGCAGGAGGTCAAC	6	+	730	1065	Active	Active	4	8
ENSDARG00000008148	ENSDART00000074825	8	6	AGCAACAGCGCCGGGCAGGAGGT	5	+	727	1065	Active	Active	5	9
ENSDARG00000008148	ENSDART00000074825	8	9	AAATTCTGCTGCAGGTGGAGGAGCT	7	+	941	1065	Active	Active	3	9
ENSDARG00000008148	ENSDART00000074825	8	9	TTCTGCTGCAGGTGGAGGAGCTGCT	7	+	944	1065	Active	Active	9	9
ENSDARG00000008148	ENSDART00000074825	8	9	TGCTCAACATTAAAGAGGAGTTGTC	7	+	965	1065	Active	Active	0	4
ENSDARG00000008148	ENSDART00000074825	8	9	TGCTCAACATTAAAGAGGAGTTG	5	+	965	1065	Active	Active	0	9
ENSDARG00000008148	ENSDART00000074825	8	9	AAATTCTGCTGCAGGTGGAGGAG	5	+	941	1065	Active	Active	3	9
ENSDARG00000008148	ENSDART00000074825	8	10	TTACACACAGCTCTGGAGCAGGA	5	+	1006	1065	Inactive	Active	9	9
ENSDARG00000008148	ENSDART00000074825	8	10	ACACACAGCTCTGGAGCAGGAGAG	6	+	1008	1065	Inactive	Active	4	9
ENSDARG00000008329	ENSDART00000004588	8	1	AAAAACACCACCCAGAGGCAGCA	5	-	151	1503	Inactive	Active	9	9
ENSDARG00000008329	ENSDART00000004588	8	1	AAACACCACCCAGAGGCAGCATTT	6	-	148	1503	Inactive	Active	8	1
ENSDARG00000008329	ENSDART00000004588	8	1	AACACCACCCAGAGGCAGCATTT	5	-	148	1503	Active	Active	1	1
ENSDARG00000008329	ENSDART00000004588	8	1	AGAAAAGTCAAAGAGCTGAGGAA	5	-	172	1503	Active	Active	1	8
ENSDARG00000008329	ENSDART00000004588	8	1	GAAAAACACCACCCAGAGGCAGCA	6	-	151	1503	Inactive	Active	8	9
ENSDARG00000008329	ENSDART00000004588	8	1	GCCAGCAGCTCTCCTGCATGGTAC	6	-	348	1503	Active	Active	9	2
ENSDARG00000008329	ENSDART00000004588	8	5	TACAGCTCCCCCATGGCGCAGGC	5	-	870	1503	Active	Active	8	9
ENSDARG00000008433	ENSDART00000002164	8	3	AAATCATACCTTTTGTAGCATCT	5	-	216	2802	Inactive	Active	6	5
ENSDARG00000008433	ENSDART00000002164	8	4	TGCATCCACATCAATAGCTGGATAC	7	-	222	2802	Active	Inactive	9	2
ENSDARG00000008433	ENSDART00000002164	8	4	GCATCCACATCAATAGCTGGATAC	6	-	222	2802	Inactive	Inactive	7	2
ENSDARG00000008433	ENSDART00000002164	8	7	GGCCTCTTCTTTGCCGTAGTTTCT	6	-	796	2802	Active	Inactive	9	2
ENSDARG00000008433	ENSDART00000002164	8	9	GTCATCACAGATATCTCTGAATTG	6	-	1141	2802	Inactive	Inactive	2	6
ENSDARG00000008433	ENSDART00000002164	8	10	AGAGACTCCGTTGCTGATGAAGAA	6	-	1390	2802	Active	Active	2	9
ENSDARG00000008433	ENSDART00000002164	8	12	CACATCAGCATCATTGGTGAGGT	5	-	1631	2802	Active	Active	8	1
ENSDARG00000008433	ENSDART00000002164	8	12	CACATCAGCATCATTGGTGAGGTA	6	-	1630	2802	Active	Active	8	7
ENSDARG00000008433	ENSDART00000002164	8	13	GGCGACCGCATACAGGATGGTCT	5	-	1721	2802	Active	Active	9	5
ENSDARG00000008433	ENSDART00000002164	8	16	TTAGCCAGAGCATGGCTGGCTTT	5	-	2092	2802	Inactive	Inactive	8	4
ENSDARG00000008433	ENSDART00000002164	8	17	ACACTCACCGAAGTTTGTCGTTTAA	7	-	2260	2802	Active	Inactive	3	8
ENSDARG00000008433	ENSDART00000002164	8	19	GGCTGCTGCCCTCTGAAGCTTCT	5	-	2468	2802	Active	Active	9	9
ENSDARG00000008433	ENSDART00000002164	8	19	GCCGTCTTCCAGATATCTGTCTTG	6	-	2398	2802	Active	Inactive	9	9
ENSDARG00000008433	ENSDART00000002164	8	19	CCCGGCTGCTGCCCTCTGAAGCT	5	-	2471	2802	Active	Active	9	5
ENSDARG00000008433	ENSDART00000002164	8	19	ATCGCCAGAGCCCCGGCTGCTGCC	6	-	2481	2802	Inactive	Active	3	9
ENSDARG00000008433	ENSDART00000002164	8	20	ACCGTCACAAGACCTCTGTGTTG	5	-	2608	2802	Active	Inactive	3	9
ENSDARG00000008433	ENSDART00000002164	8	20	ACCGTCACAAGACCTCTGTGTTGAA	7	-	2606	2802	Active	Inactive	3	8
ENSDARG00000008461	ENSDART00000026592	8	7	GCCTCATTCTCTCTGGTGCAGAG	5	+	863	2283	Active	Active	9	8
ENSDARG00000008461	ENSDART00000026592	8	7	GACCGCCTCATTCTCTCTGGTGCA	6	+	859	2283	Active	Active	9	4
ENSDARG00000008461	ENSDART00000026592	8	8	GCAGTCATCAGGCTGATTTGGCTCT	7	+	971	2283	Active	Inactive	9	8
ENSDARG00000008461	ENSDART00000026592	8	8	GCAGTCATCAGGCTGATTTGGCT	5	+	971	2283	Active	Active	9	8
ENSDARG00000008461	ENSDART00000026592	8	8	GTCTTCAACATTGTCTGGTAGGAA	6	+	1040	2283	Active	Active	6	1
ENSDARG00000008461	ENSDART00000026592	8	10	CAAACCACATCCATATGGAGGATGT	7	+	1297	2283	Inactive	Active	8	5
ENSDARG00000008461	ENSDART00000026592	8	10	AACCACATCCATATGGAGGATGTA	6	+	1299	2283	Active	Active	5	9
ENSDARG00000008461	ENSDART00000026592	8	10	AACCACATCCATATGGAGGATGT	5	+	1299	2283	Active	Active	5	5
ENSDARG00000008461	ENSDART00000026592	8	11	GAACAACACTGAGGCCTTTGCTGTT	7	+	1407	2283	Inactive	Inactive	8	8
ENSDARG00000008461	ENSDART00000026592	8	14	TTCTCCAGCAGCTTCAGCAGCAGTG	7	+	1715	2283	Active	Active	6	9
ENSDARG00000008461	ENSDART00000026592	8	16	AAAGGCAGAGCTCTTCTGCTGGC	5	+	2005	2283	Inactive	Active	9	4
ENSDARG00000008461	ENSDART00000026592	8	17	TCCGCCTGCTGGATCAGGAGCTGCC	7	+	2237	2283	Active	Active	9	9
ENSDARG00000008461	ENSDART00000026592	8	17	TCCTGCAGCTGTGGAATTAGCCGTG	7	+	2076	2283	Active	Active	9	5
ENSDARG00000008472	ENSDART00000021514	8	2	GTAGCCATCGACAATCGCTGTTTTC	7	-	141	1674	Active	Inactive	5	8
ENSDARG00000008472	ENSDART00000021514	8	3	TTCCTCGGCCAGAAATGGAGTAGCG	7	-	234	1674	Active	Active	9	9
ENSDARG00000008472	ENSDART00000021514	8	3	AACCTCTCCCTGATTGGATAGTAG	6	-	271	1674	Active	Active	8	6
ENSDARG00000008472	ENSDART00000021514	8	3	AAACTCACATGAAGTGATGCTGGG	6	-	374	1674	Inactive	Active	9	9
ENSDARG00000008472	ENSDART00000021514	8	6	TTCACCAGAGAGTGGTTGGAGAA	5	-	847	1674	Inactive	Active	3	4
ENSDARG00000008472	ENSDART00000021514	8	6	TCCTCAGCAGGTTCATCTGCAGCA	6	-	684	1674	Active	Active	1	5
ENSDARG00000008472	ENSDART00000021514	8	6	GTCTTCACCAGAGAGTGGTTGGAG	6	-	849	1674	Active	Inactive	7	3
ENSDARG00000008472	ENSDART00000021514	8	6	GTCTTCACCAGAGAGTGGTTGGA	5	-	850	1674	Active	Active	7	6
ENSDARG00000008472	ENSDART00000021514	8	6	ATCCTCAGCAGGTTCATCTGCAGCA	7	-	684	1674	Active	Active	7	5
ENSDARG00000008472	ENSDART00000021514	8	6	ACACAAGGCTCGTTGTGTGATTT	5	-	1534	1674	Inactive	Inactive	4	7
ENSDARG00000008472	ENSDART00000021514	8	6	AACGTCTTCACCAGAGAGTGGTTG	6	-	852	1674	Active	Active	9	7
ENSDARG00000008703	ENSDART00000023349	8	4	GAAAACACCATTAAAGGAGAGGAA	6	+	328	2190	Inactive	Active	8	9
ENSDARG00000008703	ENSDART00000023349	8	4	AGAAAACACCATTAAAGGAGAGGAA	7	+	327	2190	Inactive	Active	6	9
ENSDARG00000008703	ENSDART00000023349	8	5	CACGGCAAAGTCTATGAAGACGGT	6	+	421	2190	Inactive	Active	1	9
ENSDARG00000008703	ENSDART00000023349	8	6	CTCCTCTACATCGCGGAGAAGAA	5	+	484	2190	Active	Active	9	9
ENSDARG00000008703	ENSDART00000023349	8	8	AGCAACATCTCTGTGCTGGAGGG	5	+	697	2190	Active	Active	8	9
ENSDARG00000008703	ENSDART00000023349	8	8	GGCAGCAACATCTCTGTGCTGGA	5	+	694	2190	Active	Active	8	1
ENSDARG00000008703	ENSDART00000023349	8	9	TACTGCGCCAACAGAAGGTGAATTT	7	+	823	2190	Active	Inactive	7	5
ENSDARG00000008703	ENSDART00000023349	8	9	AAATACTGCGCCAACAGAAGGTGAA	7	+	820	2190	Inactive	Active	6	9
ENSDARG00000008703	ENSDART00000023349	8	9	CTCGGCCTCAAATACTGCGCCAAC	6	+	811	2190	Active	Inactive	9	1
ENSDARG00000008703	ENSDART00000023349	8	11	CACATCTACAGTGCAGCCGACTCT	6	+	974	2190	Active	Active	9	7
ENSDARG00000008703	ENSDART00000023349	8	11	GTCCACATCTACAGTGCAGCCGAC	6	+	971	2190	Active	Active	7	9
ENSDARG00000008703	ENSDART00000023349	8	12	CACCAAACAGACCAGCGTTGTGGTT	7	+	1014	2190	Inactive	Inactive	7	5
ENSDARG00000008703	ENSDART00000023349	8	13	TTCTGCAGCGCTCAGAGGAGCCGGA	7	+	1135	2190	Active	Active	7	9
ENSDARG00000008703	ENSDART00000023349	8	16	AGCGACATCAGCTGGCAGACGCT	5	+	1378	2190	Active	Active	9	9
ENSDARG00000008703	ENSDART00000023349	8	17	TTCATCAGCGGGTTTGGACTTTGAT	7	+	1434	2190	Active	Active	7	4
ENSDARG00000008703	ENSDART00000023349	8	18	GCCTCACTCAGTGCTGGTGTCGGA	6	+	1530	2190	Active	Active	9	6
ENSDARG00000008703	ENSDART00000023349	8	21	GAACCCGCAATTCTGGAGCAGAT	5	+	1933	2190	Inactive	Active	8	8
ENSDARG00000008703	ENSDART00000023349	8	22	GAAGACTCCAGTGCTTCTGATGCT	6	+	1992	2190	Inactive	Active	4	4
ENSDARG00000008703	ENSDART00000098029	8	3	GAAAACACCATTAAAGGAGAGGAA	6	+	304	2145	Inactive	Active	8	9
ENSDARG00000008703	ENSDART00000098029	8	3	AGAAAACACCATTAAAGGAGAGGAA	7	+	303	2145	Inactive	Active	6	9
ENSDARG00000008703	ENSDART00000098029	8	4	CACGGCAAAGTCTATGAAGACGGT	6	+	397	2145	Inactive	Active	1	9
ENSDARG00000008703	ENSDART00000098029	8	5	CTCCTCTACATCGCGGAGAAGAA	5	+	460	2145	Active	Active	9	9
ENSDARG00000008703	ENSDART00000098029	8	7	AGCAACATCTCTGTGCTGGAGGG	5	+	637	2145	Active	Active	8	9
ENSDARG00000008703	ENSDART00000098029	8	7	GGCAGCAACATCTCTGTGCTGGA	5	+	634	2145	Active	Active	8	1
ENSDARG00000008703	ENSDART00000098029	8	10	TACTGCGCCAACAGAAGGTGAATTT	7	+	763	2145	Active	Inactive	7	5
ENSDARG00000008703	ENSDART00000098029	8	10	CTCGGCCTCAAATACTGCGCCAAC	6	+	751	2145	Active	Inactive	9	1
ENSDARG00000008703	ENSDART00000098029	8	10	AAATACTGCGCCAACAGAAGGTGAA	7	+	760	2145	Inactive	Active	6	9
ENSDARG00000008703	ENSDART00000098029	8	14	CACCAAACAGACCAGCGTTGTGGTT	7	+	954	2145	Inactive	Inactive	7	5
ENSDARG00000008703	ENSDART00000098029	8	15	TTCTGCAGCGCTCAGAGGAGCCGGA	7	+	1075	2145	Active	Active	7	9
ENSDARG00000008703	ENSDART00000098029	8	18	AGCGACATCAGCTGGCAGACGCT	5	+	1333	2145	Active	Active	9	9
ENSDARG00000008703	ENSDART00000098029	8	19	TTCATCAGCGGGTTTGGACTTTGAT	7	+	1389	2145	Active	Active	7	4
ENSDARG00000008703	ENSDART00000098029	8	20	GCCTCACTCAGTGCTGGTGTCGGA	6	+	1488	2145	Active	Active	9	6
ENSDARG00000008703	ENSDART00000098029	8	24	GAACCCGCAATTCTGGAGCAGAT	5	+	1888	2145	Inactive	Active	8	8
ENSDARG00000008703	ENSDART00000098029	8	25	GAAGACTCCAGTGCTTCTGATGCT	6	+	1947	2145	Inactive	Active	4	4
ENSDARG00000008703	ENSDART00000098031	8	4	GAAAACACCATTAAAGGAGAGGAA	6	+	328	2196	Inactive	Active	8	9
ENSDARG00000008703	ENSDART00000098031	8	4	AGAAAACACCATTAAAGGAGAGGAA	7	+	327	2196	Inactive	Active	6	9
ENSDARG00000008703	ENSDART00000098031	8	5	CACGGCAAAGTCTATGAAGACGGT	6	+	421	2196	Inactive	Active	1	9
ENSDARG00000008703	ENSDART00000098031	8	6	CTCCTCTACATCGCGGAGAAGAA	5	+	484	2196	Active	Active	9	9
ENSDARG00000008703	ENSDART00000098031	8	8	GGCAGCAACATCTCTGTGCTGGA	5	+	694	2196	Active	Active	8	1
ENSDARG00000008703	ENSDART00000098031	8	8	AGCAACATCTCTGTGCTGGAGGG	5	+	697	2196	Active	Active	8	9
ENSDARG00000008703	ENSDART00000098031	8	11	CTCGGCCTCAAATACTGCGCCAAC	6	+	811	2196	Active	Inactive	9	1
ENSDARG00000008703	ENSDART00000098031	8	11	AAATACTGCGCCAACAGAAGGTGAA	7	+	820	2196	Inactive	Active	6	9
ENSDARG00000008703	ENSDART00000098031	8	11	TACTGCGCCAACAGAAGGTGAATTT	7	+	823	2196	Active	Inactive	7	5
ENSDARG00000008703	ENSDART00000098031	8	15	CACCAAACAGACCAGCGTTGTGGTT	7	+	1014	2196	Inactive	Inactive	7	5
ENSDARG00000008703	ENSDART00000098031	8	16	TTCTGCAGCGCTCAGAGGAGCCGGA	7	+	1135	2196	Active	Active	7	9
ENSDARG00000008703	ENSDART00000098031	8	19	AGCGACATCAGCTGGCAGACGCT	5	+	1378	2196	Active	Active	9	9
ENSDARG00000008703	ENSDART00000098031	8	20	TTCATCAGCGGGTTTGGACTTTGAT	7	+	1434	2196	Active	Active	7	4
ENSDARG00000008703	ENSDART00000098031	8	21	GCCTCACTCAGTGCTGGTGTCGGA	6	+	1533	2196	Active	Active	9	6
ENSDARG00000008703	ENSDART00000098031	8	24	GAACCCGCAATTCTGGAGCAGAT	5	+	1936	2196	Inactive	Active	8	8
ENSDARG00000008703	ENSDART00000098031	8	25	GAAGACTCCAGTGCTTCTGATGCT	6	+	1995	2196	Inactive	Active	4	4
ENSDARG00000008866	ENSDART00000017495	8	4	GCAGTCTGCCACATCTTTGTAGTG	6	-	130	495	Active	Inactive	9	7
ENSDARG00000008866	ENSDART00000017495	8	6	TCCATCTCCGTTGAGGTCGATGTC	6	-	442	495	Active	Active	9	6
ENSDARG00000008931	ENSDART00000046640	8	4	ACCTGCATCACTTTGTCTTGTGT	5	-	421	1209	Active	Inactive	9	7
ENSDARG00000008931	ENSDART00000046640	8	7	AGAAAAGGCCACCATGCTGTTTGT	6	-	866	1209	Inactive	Inactive	5	5
ENSDARG00000008931	ENSDART00000046640	8	7	CTCCACTGCAGTTTTCTGCAGCT	5	-	809	1209	Active	Active	9	3
ENSDARG00000008931	ENSDART00000046640	8	7	GTCCCATCCAGCGAAGAATGGAAC	6	-	844	1209	Active	Active	8	9
ENSDARG00000008979	ENSDART00000019858	8	1	AGCTTCTTCTTCAACTTTGCAAAC	6	-	12	1023	Active	Inactive	9	7
ENSDARG00000008979	ENSDART00000019858	8	2	AGAAAAGTCATCTCTGGAGCTGCT	6	-	148	1023	Active	Active	1	9
ENSDARG00000008979	ENSDART00000019858	8	2	AAAGTCATCTCTGGAGCTGCTGCC	6	-	145	1023	Active	Active	4	9
ENSDARG00000008979	ENSDART00000019858	8	3	GTCTTCTGCATTAGCCGAAGCTGCT	7	-	236	1023	Active	Active	9	9
ENSDARG00000008979	ENSDART00000019858	8	4	TCCATCCACTCCTGGTCTTTTTT	5	-	388	1023	Active	Inactive	9	9
ENSDARG00000008979	ENSDART00000019858	8	7	AACTTCAGCACCACGTGTTTGAGGT	7	-	824	1023	Active	Active	6	4
ENSDARG00000008979	ENSDART00000019858	8	7	AACTTCAGCACCACGTGTTTGAG	5	-	826	1023	Active	Active	6	3
ENSDARG00000008979	ENSDART00000019858	8	7	TTCAGCACCACGTGTTTGAGGTA	5	-	823	1023	Active	Inactive	5	4
ENSDARG00000008979	ENSDART00000098578	8	1	AGCTTCTTCTTCAACTTTGCAAAC	6	-	12	2586	Active	Inactive	9	7
ENSDARG00000008979	ENSDART00000098578	8	2	AGAAAAGTCATCTCTGGAGCTGCT	6	-	148	2586	Active	Active	1	9
ENSDARG00000008979	ENSDART00000098578	8	2	AAAGTCATCTCTGGAGCTGCTGCC	6	-	145	2586	Active	Active	4	9
ENSDARG00000008979	ENSDART00000098578	8	3	GTCTTCTGCATTAGCCGAAGCTGCT	7	-	236	2586	Active	Active	9	9
ENSDARG00000008979	ENSDART00000098578	8	4	TCCATCCACTCCTGGTCTTTTTT	5	-	388	2586	Active	Inactive	9	9
ENSDARG00000008979	ENSDART00000098578	8	7	GACACCTGCTGGATCAGCTGCTGCA	7	-	803	2586	Active	Active	8	9
ENSDARG00000008979	ENSDART00000098578	8	8	TGCTTCTGCATTGCTTTGTGCCTAA	7	-	840	2586	Active	Inactive	9	8
ENSDARG00000008979	ENSDART00000098578	8	13	GTTGGCCTCCGTTTCTCTGTCTCT	6	-	1465	2586	Active	Inactive	9	8
ENSDARG00000008979	ENSDART00000098578	8	13	CTCTTCCTCCAGTCTGGCTGTTTTC	7	-	1425	2586	Active	Inactive	9	8
ENSDARG00000008979	ENSDART00000098578	8	14	CTCCTCAAAAGGGAGTTTTTTTC	5	-	1522	2586	Active	Inactive	2	9
ENSDARG00000008979	ENSDART00000098578	8	14	CTAGACTGCTCCAGTTCTGCCGTC	6	-	1578	2586	Active	Inactive	3	1
ENSDARG00000008979	ENSDART00000098578	8	17	GACGTCAGCTGAGAGTTGTGTTC	5	-	1879	2586	Active	Inactive	8	8
ENSDARG00000008979	ENSDART00000098578	8	17	ACAGACTGCTACGGGCCGCCTGC	5	-	1800	2586	Active	Active	3	7
ENSDARG00000008979	ENSDART00000098578	8	18	CTCATCTGCATGTGAATGTGCTGTT	7	-	1989	2586	Active	Inactive	9	7
ENSDARG00000008979	ENSDART00000098578	8	18	CTCACCTTCACACTCATCTGCATGT	7	-	2001	2586	Active	Inactive	9	7
ENSDARG00000008979	ENSDART00000098578	8	19	ACACACACCAGTTCTTTCTGTAGTG	7	-	2156	2586	Inactive	Inactive	5	5
ENSDARG00000008979	ENSDART00000098578	8	20	AACTTCAGCACCACGTGTTTGAG	5	-	2389	2586	Active	Active	6	3
ENSDARG00000008979	ENSDART00000098578	8	20	AACTTCAGCACCACGTGTTTGAGGT	7	-	2387	2586	Active	Active	6	4
ENSDARG00000008979	ENSDART00000098578	8	20	TTCAGCACCACGTGTTTGAGGTA	5	-	2386	2586	Active	Inactive	5	4
ENSDARG00000009212	ENSDART00000025620	8	4	ACAGGCAGCCAGCGCCGGTGTGTTT	7	-	340	552	Active	Inactive	3	9
ENSDARG00000009390	ENSDART00000011258	8	1	AAACTCACAGGGCTCGTGGCAGCT	6	+	28	921	Inactive	Active	9	9
ENSDARG00000009390	ENSDART00000011258	8	5	AAACCCATCAATGCAGGTTTTTAA	6	+	358	921	Active	Inactive	0	9
ENSDARG00000009390	ENSDART00000011258	8	5	AAACCCATCAATGCAGGTTTTTAAC	7	+	358	921	Active	Inactive	0	7
ENSDARG00000009390	ENSDART00000011258	8	5	GCATGCAGCCAGTATAGGGGCTGAT	7	+	303	921	Active	Active	4	7
ENSDARG00000009390	ENSDART00000011258	8	5	TTAAACCCATCAATGCAGGTTTT	5	+	356	921	Inactive	Inactive	9	1
ENSDARG00000009470	ENSDART00000018862	8	1	TGCGGCCTCTTCAGGCGGCAGTT	5	-	248	1692	Active	Active	9	7
ENSDARG00000009470	ENSDART00000018862	8	1	GGCCTCTTCAGGCGGCAGTTTCT	5	-	245	1692	Active	Active	9	1
ENSDARG00000009470	ENSDART00000018862	8	2	TGCTGCGACAGATGCGATTGGTTG	6	-	393	1692	Active	Active	9	4
ENSDARG00000009470	ENSDART00000018862	8	2	TGCGACAGATGCGATTGGTTGAGAC	7	-	389	1692	Active	Active	0	3
ENSDARG00000009470	ENSDART00000018862	8	2	CTCCACTACCTCTCTCTGGGGAA	5	-	359	1692	Active	Inactive	7	1
ENSDARG00000009470	ENSDART00000018862	8	2	CACTACCTCTCTCTGGGGAAGGT	5	-	356	1692	Active	Active	9	9
ENSDARG00000009470	ENSDART00000018862	8	3	CTCCTCGACTGGCATTTGTGAATTC	7	-	502	1692	Active	Inactive	9	8
ENSDARG00000009470	ENSDART00000018862	8	4	TGCCTCCTCTTTACGCCGATTTG	5	-	776	1692	Active	Active	9	4
ENSDARG00000009470	ENSDART00000018862	8	5	CTCTCACACACCACCGTCTGACTGT	7	-	905	1692	Active	Inactive	8	5
ENSDARG00000009470	ENSDART00000018862	8	6	AGAGCCTCCTACAGATGCCTGAGAG	7	-	1038	1692	Active	Active	7	8
ENSDARG00000009470	ENSDART00000018862	8	9	ACCTGCTTCAGGTGAAGTGGACTGC	7	-	1548	1692	Active	Active	9	7
ENSDARG00000009470	ENSDART00000074166	8	1	TGCGGCCTCTTCAGGCGGCAGTT	5	-	248	1377	Active	Active	9	7
ENSDARG00000009470	ENSDART00000074166	8	1	GGCCTCTTCAGGCGGCAGTTTCT	5	-	245	1377	Active	Active	9	1
ENSDARG00000009470	ENSDART00000074166	8	2	CTCCACTACCTCTCTCTGGGGAA	5	-	359	1377	Active	Inactive	7	1
ENSDARG00000009470	ENSDART00000074166	8	2	TGCTGCGACAGATGCGATTGGTTG	6	-	393	1377	Active	Active	9	4
ENSDARG00000009470	ENSDART00000074166	8	2	TGCGACAGATGCGATTGGTTGAGAC	7	-	389	1377	Active	Active	0	3
ENSDARG00000009470	ENSDART00000074166	8	2	CACTACCTCTCTCTGGGGAAGGT	5	-	356	1377	Active	Active	9	9
ENSDARG00000009470	ENSDART00000074166	8	3	CTCCTCGACTGGCATTTGTGAATTC	7	-	502	1377	Active	Inactive	9	8
ENSDARG00000009470	ENSDART00000074166	8	4	TGCCTCCTCTTTACGCCGATTTG	5	-	776	1377	Active	Active	9	4
ENSDARG00000009470	ENSDART00000074166	8	5	CTCTCACACACCACCGTCTGACTGT	7	-	905	1377	Active	Inactive	8	5
ENSDARG00000009470	ENSDART00000074166	8	6	AGAGCCTCCTACAGATGCCTGAGAG	7	-	1038	1377	Active	Active	7	8
ENSDARG00000009470	ENSDART00000098062	8	1	GGCCTCTTCAGGCGGCAGTTTCT	5	-	227	1590	Active	Active	9	1
ENSDARG00000009470	ENSDART00000098062	8	1	TGCGGCCTCTTCAGGCGGCAGTT	5	-	230	1590	Active	Active	9	7
ENSDARG00000009470	ENSDART00000098062	8	2	CACTACCTCTCTCTGGGGAAGGT	5	-	338	1590	Active	Active	9	9
ENSDARG00000009470	ENSDART00000098062	8	2	CTCCACTACCTCTCTCTGGGGAA	5	-	341	1590	Active	Inactive	7	1
ENSDARG00000009470	ENSDART00000098062	8	2	TGCGACAGATGCGATTGGTTGAGAC	7	-	371	1590	Active	Active	0	3
ENSDARG00000009470	ENSDART00000098062	8	2	TGCTGCGACAGATGCGATTGGTTG	6	-	375	1590	Active	Active	9	4
ENSDARG00000009470	ENSDART00000098062	8	4	GCACACATCCTAAATTTGCATTG	5	-	498	1590	Active	Inactive	4	8
ENSDARG00000009470	ENSDART00000098062	8	5	CAAAACACATTGGACATTAGCTGAG	7	-	528	1590	Inactive	Active	9	4
ENSDARG00000009470	ENSDART00000098062	8	6	CTCCTCGACTGGCATTTGTGAATTC	7	-	565	1590	Active	Inactive	9	8
ENSDARG00000009470	ENSDART00000098062	8	7	TGCCTCCTCTTTACGCCGATTTG	5	-	839	1590	Active	Active	9	4
ENSDARG00000009470	ENSDART00000098062	8	8	CTCTCACACACCACCGTCTGACTGT	7	-	1019	1590	Active	Inactive	8	5
ENSDARG00000009470	ENSDART00000098062	8	9	AGAGCCTCCTACAGATGCCTGAGAG	7	-	1152	1590	Active	Active	7	8
ENSDARG00000009473	ENSDART00000013214	8	2	GCACCATTCGTATGAAGTTGGAGTA	7	+	152	1161	Active	Active	9	2
ENSDARG00000009473	ENSDART00000013214	8	2	AACAAATGCCAGTACTGCCGCTTTC	7	+	220	1161	Active	Inactive	0	1
ENSDARG00000009473	ENSDART00000013214	8	4	CGCCAAAAACATACCTGGCTTTGTG	7	+	636	1161	Inactive	Active	2	1
ENSDARG00000009473	ENSDART00000013214	8	4	GCCAAAAACATACCTGGCTTTGTG	6	+	637	1161	Active	Active	0	1
ENSDARG00000009473	ENSDART00000013214	8	4	GCAGGCAGAAAACGGGCTGGTCT	5	+	510	1161	Inactive	Active	4	1
ENSDARG00000009473	ENSDART00000013214	8	5	GCAGCCATCATATTGTGTGGAGGTG	7	+	904	1161	Active	Active	8	9
ENSDARG00000009473	ENSDART00000013214	8	5	GCAGCCATCATATTGTGTGGAGGT	6	+	904	1161	Active	Inactive	8	0
ENSDARG00000009473	ENSDART00000013214	8	6	TTCCCAAGCTGCTGCAGAAGATGGC	7	+	1034	1161	Active	Active	5	9
ENSDARG00000009557	ENSDART00000010591	8	2	TACAAAAGAGGACTTGTGCAGGT	5	+	211	1338	Inactive	Active	9	0
ENSDARG00000009557	ENSDART00000010591	8	4	AAAGCCTGCCAGAAAGGTGAGTTG	6	+	406	1338	Active	Active	1	2
ENSDARG00000009557	ENSDART00000010591	8	5	GACTACATCAGTGTGTTTGTATGT	6	+	481	1338	Active	Inactive	6	9
ENSDARG00000009557	ENSDART00000010591	8	6	GTCTCCTAATGGCTGTGTGCTTGC	6	+	567	1338	Active	Inactive	0	7
ENSDARG00000009557	ENSDART00000010591	8	10	ATCGGCATCTCTGCTGTGGCTTTC	6	+	994	1338	Active	Inactive	9	2
ENSDARG00000009557	ENSDART00000010591	8	10	ATCGGCATCTCTGCTGTGGCTTT	5	+	994	1338	Active	Inactive	9	9
ENSDARG00000009557	ENSDART00000010591	8	10	AAAATCGGCATCTCTGCTGTGGCT	6	+	991	1338	Inactive	Active	2	7
ENSDARG00000009557	ENSDART00000010591	8	11	ACATGCCTCAGAGCCTGTGGGTGTG	7	+	1055	1338	Active	Active	8	8
ENSDARG00000009557	ENSDART00000010591	8	11	ACATGCCTCAGAGCCTGTGGGTGT	6	+	1055	1338	Active	Inactive	8	8
ENSDARG00000009557	ENSDART00000010591	8	11	ACATGCAGAAGTTCAGTCTGCTGGC	7	+	1082	1338	Inactive	Active	7	4
ENSDARG00000009557	ENSDART00000010591	8	11	ACAGACGGCTCCTGTGCGCTGCT	5	+	1116	1338	Inactive	Active	1	3
ENSDARG00000009557	ENSDART00000010591	8	11	TGCCTCAGAGCCTGTGGGTGTGGGA	7	+	1058	1338	Active	Active	7	6
ENSDARG00000009629	ENSDART00000019907	8	1	GACCACAAATCAGGGGGCGGCGTC	6	+	85	729	Inactive	Active	8	7
ENSDARG00000009629	ENSDART00000019907	8	1	AGAGACCACAAATCAGGGGGCGGCG	7	+	82	729	Inactive	Active	1	9
ENSDARG00000009629	ENSDART00000019907	8	1	AGAGACCACAAATCAGGGGGCGGC	6	+	82	729	Inactive	Active	1	9
ENSDARG00000009629	ENSDART00000019907	8	1	AGAGACATCACTCCGGATGAAGTT	6	+	184	729	Active	Active	4	8
ENSDARG00000009629	ENSDART00000019907	8	1	ACATCACTCCGGATGAAGTTTTG	5	+	188	729	Active	Active	7	5
ENSDARG00000009629	ENSDART00000019907	8	1	AACGGCTCCGATTCAGCGGCGGCG	6	+	55	729	Active	Active	8	9
ENSDARG00000009629	ENSDART00000019907	8	2	CAAACCACCACACTGTGGTATGT	5	+	330	729	Inactive	Inactive	2	4
ENSDARG00000009629	ENSDART00000019907	8	2	CTCCACAGACTATTTGTGTAAAC	5	+	225	729	Inactive	Inactive	3	8
ENSDARG00000009629	ENSDART00000019907	8	2	GCCAAACCACCACACTGTGGTATGT	7	+	328	729	Inactive	Inactive	3	4
ENSDARG00000009629	ENSDART00000019907	8	4	CAAGACCGCCTCCTGAAGAGTTT	5	+	520	729	Active	Active	0	8
ENSDARG00000009629	ENSDART00000019907	8	5	GACAGCTTCTACTTTGTGGATAAC	6	+	667	729	Active	Active	9	7
ENSDARG00000009629	ENSDART00000019907	8	5	GACAGCTTCTACTTTGTGGATAA	5	+	667	729	Active	Inactive	9	9
ENSDARG00000009681	ENSDART00000005140	8	2	GCAGTCCACTGTTGTGTAAGGGGTG	7	-	259	933	Active	Active	7	9
ENSDARG00000009681	ENSDART00000005140	8	3	GTTCCCATCTGATTGGCTGAGCG	5	-	412	933	Active	Active	8	9
ENSDARG00000009681	ENSDART00000005140	8	7	GTACCCACCATGAAGGAGCGAAC	5	-	796	933	Inactive	Active	3	8
ENSDARG00000009681	ENSDART00000005140	8	7	CACAACATCAGGCATCTGCGGTA	5	-	773	933	Active	Inactive	7	2
ENSDARG00000009681	ENSDART00000005140	8	7	ACATCAGGCATCTGCGGTAGCTGGT	7	-	767	933	Active	Active	0	9
ENSDARG00000009681	ENSDART00000005140	8	8	AGCTCCTTAACCAGGTCTGGTAA	5	-	804	933	Active	Inactive	9	5
ENSDARG00000009681	ENSDART00000005140	8	8	AGACCCTCCTGCAGGTATTTGCC	5	-	862	933	Active	Active	7	7
ENSDARG00000009695	ENSDART00000038725	8	6	ACCGACAGATAATTGCAGAGGTC	5	-	508	1596	Inactive	Active	3	9
ENSDARG00000009695	ENSDART00000038725	8	6	ACCGTCTGCTTCAATGTGTGGAT	5	-	548	1596	Active	Inactive	9	8
ENSDARG00000009695	ENSDART00000038725	8	6	ACCGTCTGCTTCAATGTGTGGATGT	7	-	546	1596	Active	Inactive	9	8
ENSDARG00000009695	ENSDART00000038725	8	6	GTCTGCTTCAATGTGTGGATGTG	5	-	545	1596	Active	Active	9	9
ENSDARG00000009695	ENSDART00000038725	8	8	CTCAAAGCAGTCCATATAATTTGAC	7	-	825	1596	Inactive	Active	6	0
ENSDARG00000009695	ENSDART00000038725	8	9	TTCAAAACAGTTAATGTGGTGAA	5	-	944	1596	Inactive	Inactive	9	5
ENSDARG00000009695	ENSDART00000038725	8	9	GAAGGCAGATGTTCTGAATTTGTG	6	-	913	1596	Inactive	Active	8	9
ENSDARG00000009695	ENSDART00000038725	8	9	GTCTACAACAATAAAGCCTTGGTC	6	-	967	1596	Inactive	Active	2	1
ENSDARG00000009695	ENSDART00000038725	8	10	ATCTGCGCACCTCCGGCTGTGGAG	6	-	1088	1596	Inactive	Active	3	6
ENSDARG00000009695	ENSDART00000038725	8	11	CACTGCGCATGACAGCAGTGGCT	5	-	1179	1596	Active	Active	2	9
ENSDARG00000009695	ENSDART00000038725	8	13	ATCTTCAGCATCAGGGCTTTGTAC	6	-	1426	1596	Active	Inactive	7	8
ENSDARG00000009695	ENSDART00000038725	8	13	ATCTTCAGCATCAGGGCTTTGTA	5	-	1427	1596	Active	Inactive	7	3
ENSDARG00000009748	ENSDART00000005989	8	1	AACTTCAGATTTGCGGAAGGCGAA	6	+	20	1035	Inactive	Active	3	9
ENSDARG00000009748	ENSDART00000005989	8	1	AGAAAATACGGAATTGCGGCTGT	5	+	100	1035	Inactive	Inactive	5	6
ENSDARG00000009748	ENSDART00000005989	8	1	AGAAAATACGGAATTGCGGCTGTT	6	+	100	1035	Inactive	Active	5	7
ENSDARG00000009748	ENSDART00000005989	8	1	AGAAACTTCAGATTTGCGGAAGGC	6	+	17	1035	Active	Active	7	9
ENSDARG00000009748	ENSDART00000005989	8	2	GTCTGCTTATACGAGGATGGGAC	5	+	187	1035	Active	Active	8	8
ENSDARG00000009748	ENSDART00000005989	8	3	AGAAACACAGAGGAGCTGCTGGT	5	+	328	1035	Inactive	Active	9	8
ENSDARG00000009748	ENSDART00000005989	8	6	AACAGCTGCAATTTTCTGCATTC	5	+	751	1035	Active	Inactive	8	8
ENSDARG00000009901	ENSDART00000062385	8	3	AACCTCAGCAATGCTATAATGGGCA	7	+	178	1449	Active	Active	7	9
ENSDARG00000009901	ENSDART00000062385	8	3	ACCTCAGCAATGCTATAATGGGCA	6	+	179	1449	Inactive	Active	1	9
ENSDARG00000009901	ENSDART00000062385	8	4	TTCTTCAGATTTCTGTTGATAAC	5	+	250	1449	Active	Active	0	3
ENSDARG00000009901	ENSDART00000062385	8	4	CTATCCATCTGCTTCTGAGGAGTGC	7	+	296	1449	Active	Active	7	9
ENSDARG00000009901	ENSDART00000062385	8	7	TACCTCATCATTATTGTTAGTGTCT	7	+	529	1449	Active	Inactive	9	8
ENSDARG00000009901	ENSDART00000062385	8	8	GGCTTCTCCCTCAGCTGCATGGTCT	7	+	610	1449	Active	Active	9	6
ENSDARG00000009901	ENSDART00000062385	8	9	CTCCACCACTGAAATATGCGAAGCC	7	+	765	1449	Active	Active	7	7
ENSDARG00000009901	ENSDART00000062385	8	10	TTCCTATTATTGCATTTGCATTT	5	+	827	1449	Active	Inactive	8	9
ENSDARG00000009901	ENSDART00000062385	8	12	AACGACATCCTGATGTTGTGTGTTC	7	+	1033	1449	Active	Inactive	5	9
ENSDARG00000009901	ENSDART00000062385	8	12	AACGACATCCTGATGTTGTGTGT	5	+	1033	1449	Active	Inactive	5	7
ENSDARG00000009901	ENSDART00000062385	8	12	AAAAACGACATCCTGATGTTGTG	5	+	1030	1449	Inactive	Active	9	7
ENSDARG00000009901	ENSDART00000062385	8	13	ATCTTCGGCTTCATCGGTGAGTTG	6	+	1240	1449	Active	Active	8	2
ENSDARG00000009901	ENSDART00000062385	8	14	TACATCGTCCCTGAGGAGCAGGA	5	+	1309	1449	Active	Active	9	9
ENSDARG00000009985	ENSDART00000060801	8	4	TTCCTCAAATAATACAGCTGCTGGA	7	+	248	810	Inactive	Active	2	9
ENSDARG00000009985	ENSDART00000060801	8	4	TGCAGCTACCATATGAGAAGATTGT	7	+	176	810	Active	Active	9	9
ENSDARG00000009985	ENSDART00000060801	8	4	TACAGCTGCTGGATTGGTATGAGAC	7	+	260	810	Active	Active	8	7
ENSDARG00000009985	ENSDART00000060801	8	4	CTCAAATAATACAGCTGCTGGATTG	7	+	251	810	Inactive	Active	5	0
ENSDARG00000009985	ENSDART00000060801	8	4	CTATTCAACATTCTGTGGTGTGT	5	+	543	810	Active	Inactive	0	3
ENSDARG00000009985	ENSDART00000060801	8	4	CAATACACATTGGTGCTGGAGCG	5	+	292	810	Inactive	Active	9	9
ENSDARG00000009985	ENSDART00000060801	8	4	AGCCAATACACATTGGTGCTGGA	5	+	289	810	Active	Active	6	8
ENSDARG00000009985	ENSDART00000060801	8	5	TGCTCCTCCGGAGTTTTCTGATTGT	7	+	573	810	Active	Inactive	9	6
ENSDARG00000010051	ENSDART00000034968	8	2	CTCCACATCTGAGCGGTCGTTGGG	6	-	109	924	Active	Active	9	8
ENSDARG00000010051	ENSDART00000034968	8	2	TTCTCCACATCTGAGCGGTCGTT	5	-	112	924	Inactive	Active	4	4
ENSDARG00000010051	ENSDART00000034968	8	2	GGCTCAAACATGTTGAAGGAGAA	5	-	13	924	Active	Active	7	9
ENSDARG00000010051	ENSDART00000034968	8	3	GTCCAAAGCAGACGGGGGCATAA	5	-	149	924	Active	Active	0	1
ENSDARG00000010051	ENSDART00000034968	8	4	TTATACCCAGTGCGGGAGGTAAC	5	-	284	924	Inactive	Active	9	7
ENSDARG00000010051	ENSDART00000034968	8	5	GCATACACAGCTTTAGGATTTGTG	6	-	414	924	Inactive	Active	9	5
ENSDARG00000010051	ENSDART00000034968	8	8	ACATACTGCTGGTTCTTCTGGATGC	7	-	624	924	Active	Inactive	1	6
ENSDARG00000010051	ENSDART00000034968	8	11	GCACTCACCAAGTCTGTTTTGCG	5	-	847	924	Active	Inactive	5	2
ENSDARG00000010051	ENSDART00000034968	8	11	CACTCACCAAGTCTGTTTTGCGGGG	7	-	844	924	Active	Active	0	5
ENSDARG00000010051	ENSDART00000034968	8	11	CACCAAGTCTGTTTTGCGGGGCT	5	-	842	924	Active	Active	8	4
ENSDARG00000010051	ENSDART00000034968	8	12	TTCCCCAGAGAACGCGATGAAGTT	6	-	877	924	Inactive	Active	1	8
ENSDARG00000010051	ENSDART00000101554	8	1	CTCCACATCTGAGCGGTCGTTGGG	6	-	106	297	Active	Active	9	8
ENSDARG00000010051	ENSDART00000101554	8	1	GGCTCAAACATGTTGAAGGAGAA	5	-	10	297	Active	Active	7	9
ENSDARG00000010051	ENSDART00000101554	8	1	TTCTCCACATCTGAGCGGTCGTT	5	-	109	297	Inactive	Active	4	4
ENSDARG00000010051	ENSDART00000101554	8	2	GTCCAAAGCAGACGGGGGCATAA	5	-	146	297	Active	Active	0	1
ENSDARG00000010051	ENSDART00000101554	8	3	TTATACCCAGTGCGGGAGGTAAC	5	-	281	297	Inactive	Active	9	7
ENSDARG00000010070	ENSDART00000040066	8	1	TTATCCACATAAAGGCGTTTTTAAC	7	-	37	813	Inactive	Inactive	9	7
ENSDARG00000010070	ENSDART00000040066	8	1	GCAGTCGACGAGTGTGTGAAGCA	5	-	62	813	Active	Active	6	5
ENSDARG00000010070	ENSDART00000040066	8	1	CTCACCTCCACAGCAGTCGACGAG	6	-	73	813	Active	Active	9	9
ENSDARG00000010070	ENSDART00000040066	8	1	CACCTCCACAGCAGTCGACGAGTGT	7	-	70	813	Active	Active	9	9
ENSDARG00000010070	ENSDART00000040066	8	1	ACCTCCACAGCAGTCGACGAGTGT	6	-	70	813	Inactive	Active	0	9
ENSDARG00000010070	ENSDART00000040066	8	7	AGCTCCACATAGTGTGTCTGGTGTA	7	-	641	813	Active	Inactive	0	5
ENSDARG00000010070	ENSDART00000040066	8	7	AGCTCCACATAGTGTGTCTGGTGT	6	-	642	813	Active	Inactive	0	2
ENSDARG00000010120	ENSDART00000023316	8	1	AAATTCACCTTTTTCTTTGCCTTT	6	-	51	1749	Inactive	Inactive	5	9
ENSDARG00000010120	ENSDART00000023316	8	1	GCCGTCAACACCTCCTGCGCCGCC	6	-	12	1749	Active	Active	9	7
ENSDARG00000010120	ENSDART00000023316	8	2	TTACTCTCCTCTTCGGTTGCTTTG	6	-	111	1749	Active	Inactive	5	3
ENSDARG00000010120	ENSDART00000023316	8	2	TTCTTCCTCTTCTCTGTGTGGGGTT	7	-	152	1749	Active	Inactive	9	6
ENSDARG00000010120	ENSDART00000023316	8	2	CTCCTCTTCGGTTGCTTTGTTTTG	6	-	106	1749	Active	Inactive	9	9
ENSDARG00000010120	ENSDART00000023316	8	2	TTCCTCTTCTCTGTGTGGGGTTT	5	-	151	1749	Active	Inactive	9	4
ENSDARG00000010120	ENSDART00000023316	8	2	TTCCTCTTCTCTGTGTGGGGTTTC	6	-	150	1749	Active	Inactive	9	8
ENSDARG00000010120	ENSDART00000023316	8	2	TTCCTCTTCTCTGTGTGGGGTTTCT	7	-	149	1749	Active	Inactive	9	1
ENSDARG00000010120	ENSDART00000023316	8	2	TTCTTCCCAATAGCGCTTTGCAGGC	7	-	66	1749	Active	Active	3	1
ENSDARG00000010120	ENSDART00000023316	8	2	TTCTTCCTCTTCTCTGTGTGGGG	5	-	154	1749	Active	Active	9	1
ENSDARG00000010120	ENSDART00000023316	8	2	TTCTTCCTCTTCTCTGTGTGGGGT	6	-	153	1749	Active	Active	9	8
ENSDARG00000010120	ENSDART00000023316	8	4	CCCAGCATCCTCTGGGAGCAGGA	5	-	371	1749	Active	Active	9	9
ENSDARG00000010120	ENSDART00000023316	8	4	AGCATCCTCTGGGAGCAGGAGAC	5	-	368	1749	Active	Active	9	9
ENSDARG00000010120	ENSDART00000023316	8	4	TACCCAGCATCCTCTGGGAGCAGGA	7	-	371	1749	Inactive	Active	5	9
ENSDARG00000010120	ENSDART00000023316	8	6	GGCCCAAACTGGGAGAGATGCAGGT	7	-	488	1749	Active	Active	8	9
ENSDARG00000010120	ENSDART00000023316	8	7	TCCCGCCCAGCAACAGGTGCCTGT	6	-	539	1749	Active	Active	7	1
ENSDARG00000010120	ENSDART00000023316	8	7	ATCTCACACATCAGGTGTTTGGTCT	7	-	593	1749	Active	Inactive	3	3
ENSDARG00000010120	ENSDART00000023316	8	7	ATCTCACACATCAGGTGTTTGGTC	6	-	594	1749	Active	Inactive	3	9
ENSDARG00000010120	ENSDART00000023316	8	7	ATCTCACACATCAGGTGTTTGGT	5	-	595	1749	Active	Active	3	2
ENSDARG00000010120	ENSDART00000023316	8	8	TGCATCCGCAAGACGTCGTTGAA	5	-	742	1749	Active	Inactive	9	0
ENSDARG00000010120	ENSDART00000023316	8	8	AACTGCATCCGCAAGACGTCGTT	5	-	745	1749	Active	Active	8	7
ENSDARG00000010120	ENSDART00000023316	8	9	GGCGACCACAGGCTGACGGTGCC	5	-	934	1749	Active	Active	8	9
ENSDARG00000010120	ENSDART00000023316	8	12	CTCCCACTCCTGCCTCTGTTTAG	5	-	1391	1749	Active	Inactive	9	9
ENSDARG00000010120	ENSDART00000023316	8	12	ACCTCCCACTCCTGCCTCTGTTTAG	7	-	1391	1749	Active	Inactive	8	9
ENSDARG00000010120	ENSDART00000023316	8	14	CTCTTCAACAGTCTGTCGGATTT	5	-	1649	1749	Active	Inactive	8	6
ENSDARG00000010120	ENSDART00000084063	8	1	AAATTCACCTTTTTCTTTGCCTTT	6	-	51	1755	Inactive	Inactive	5	9
ENSDARG00000010120	ENSDART00000084063	8	1	GCCGTCAACACCTCCTGCGCCGCC	6	-	12	1755	Active	Active	9	7
ENSDARG00000010120	ENSDART00000084063	8	2	TTCCTCTTCTCTGTGTGGGGTTTCT	7	-	149	1755	Active	Inactive	9	1
ENSDARG00000010120	ENSDART00000084063	8	2	TTCCTCTTCTCTGTGTGGGGTTTC	6	-	150	1755	Active	Inactive	9	8
ENSDARG00000010120	ENSDART00000084063	8	2	TTCCTCTTCTCTGTGTGGGGTTT	5	-	151	1755	Active	Inactive	9	4
ENSDARG00000010120	ENSDART00000084063	8	2	TTCTTCCTCTTCTCTGTGTGGGG	5	-	154	1755	Active	Active	9	1
ENSDARG00000010120	ENSDART00000084063	8	2	TTCTTCCTCTTCTCTGTGTGGGGT	6	-	153	1755	Active	Active	9	8
ENSDARG00000010120	ENSDART00000084063	8	2	CTCCTCTTCGGTTGCTTTGTTTTG	6	-	106	1755	Active	Inactive	9	9
ENSDARG00000010120	ENSDART00000084063	8	2	TTACTCTCCTCTTCGGTTGCTTTG	6	-	111	1755	Active	Inactive	5	3
ENSDARG00000010120	ENSDART00000084063	8	2	TTCTTCCCAATAGCGCTTTGCAGGC	7	-	66	1755	Active	Active	3	1
ENSDARG00000010120	ENSDART00000084063	8	2	TTCTTCCTCTTCTCTGTGTGGGGTT	7	-	152	1755	Active	Inactive	9	6
ENSDARG00000010120	ENSDART00000084063	8	5	AGCATCCTCTGGGAGCAGGAGAC	5	-	371	1755	Active	Active	9	9
ENSDARG00000010120	ENSDART00000084063	8	5	CCCAGCATCCTCTGGGAGCAGGA	5	-	374	1755	Active	Active	9	9
ENSDARG00000010120	ENSDART00000084063	8	5	TACCCAGCATCCTCTGGGAGCAGGA	7	-	374	1755	Inactive	Active	5	9
ENSDARG00000010120	ENSDART00000084063	8	7	GGCCCAAACTGGGAGAGATGCAGGT	7	-	491	1755	Active	Active	8	9
ENSDARG00000010120	ENSDART00000084063	8	8	ATCTCACACATCAGGTGTTTGGT	5	-	601	1755	Active	Active	3	2
ENSDARG00000010120	ENSDART00000084063	8	8	ATCTCACACATCAGGTGTTTGGTC	6	-	600	1755	Active	Inactive	3	9
ENSDARG00000010120	ENSDART00000084063	8	8	ATCTCACACATCAGGTGTTTGGTCT	7	-	599	1755	Active	Inactive	3	3
ENSDARG00000010120	ENSDART00000084063	8	8	TCCCGCCCAGCAACAGGTGCCTGT	6	-	545	1755	Active	Active	7	1
ENSDARG00000010120	ENSDART00000084063	8	9	TGCATCCGCAAGACGTCGTTGAA	5	-	748	1755	Active	Inactive	9	0
ENSDARG00000010120	ENSDART00000084063	8	9	AACTGCATCCGCAAGACGTCGTT	5	-	751	1755	Active	Active	8	7
ENSDARG00000010120	ENSDART00000084063	8	10	GGCGACCACAGGCTGACGGTGCC	5	-	940	1755	Active	Active	8	9
ENSDARG00000010120	ENSDART00000084063	8	13	CTCCCACTCCTGCCTCTGTTTAG	5	-	1397	1755	Active	Inactive	9	9
ENSDARG00000010120	ENSDART00000084063	8	13	ACCTCCCACTCCTGCCTCTGTTTAG	7	-	1397	1755	Active	Inactive	8	9
ENSDARG00000010120	ENSDART00000084063	8	15	CTCTTCAACAGTCTGTCGGATTT	5	-	1655	1755	Active	Inactive	8	6
ENSDARG00000010252	ENSDART00000039884	8	1	CGCTGCTAAAGCCAGTGGTGAGAC	6	+	33	3207	Active	Inactive	8	2
ENSDARG00000010252	ENSDART00000039884	8	2	CAAATCATCTGTTTAAGAGTGAGGA	7	+	116	3207	Active	Active	7	9
ENSDARG00000010252	ENSDART00000039884	8	2	GTATCCACCAAATCATCTGTTTAA	6	+	108	3207	Inactive	Inactive	4	9
ENSDARG00000010252	ENSDART00000039884	8	4	GTTTCAGTCCCGCAGTGATTTTGTG	7	+	279	3207	Active	Active	8	6
ENSDARG00000010252	ENSDART00000039884	8	4	GTTTGCAGCAGGAATGTTTAGGTT	6	+	335	3207	Active	Active	6	1
ENSDARG00000010252	ENSDART00000039884	8	4	TTCTCCTGCATTGAGTTTGCAGCA	6	+	321	3207	Active	Active	9	2
ENSDARG00000010252	ENSDART00000039884	8	5	CTCCACCACTCCGGGTGGTTGGAAC	7	+	631	3207	Active	Active	7	2
ENSDARG00000010252	ENSDART00000039884	8	5	CTCCACCACTCCGGGTGGTTGGAA	6	+	631	3207	Active	Inactive	7	6
ENSDARG00000010252	ENSDART00000039884	8	5	CTCCACCACTCCGGGTGGTTGGA	5	+	631	3207	Active	Active	7	6
ENSDARG00000010252	ENSDART00000039884	8	5	GCCGTCAAAGTGTCCGGAGAGGGA	6	+	679	3207	Active	Active	4	9
ENSDARG00000010252	ENSDART00000039884	8	5	CCCTCCACCACTCCGGGTGGTTGGA	7	+	629	3207	Active	Active	9	6
ENSDARG00000010252	ENSDART00000039884	8	5	CCCTCCACCACTCCGGGTGGTTG	5	+	629	3207	Active	Active	9	1
ENSDARG00000010252	ENSDART00000039884	8	5	CCCCTCCACCACTCCGGGTGGTTG	6	+	628	3207	Active	Active	9	1
ENSDARG00000010252	ENSDART00000039884	8	6	CTACCATTCAATTGTTTTGAGTA	5	+	784	3207	Active	Inactive	8	8
ENSDARG00000010252	ENSDART00000039884	8	6	CTACCATTCAATTGTTTTGAGTAA	6	+	784	3207	Active	Inactive	8	8
ENSDARG00000010252	ENSDART00000039884	8	8	GGCCCCACCAAGCCTGCTGGAGGA	6	+	1041	3207	Active	Active	9	9
ENSDARG00000010252	ENSDART00000039884	8	8	ACAGACGCCCTTTCCTTTGTATCT	6	+	958	3207	Inactive	Inactive	3	9
ENSDARG00000010252	ENSDART00000039884	8	8	GCCCCACCAAGCCTGCTGGAGGA	5	+	1042	3207	Active	Active	5	9
ENSDARG00000010252	ENSDART00000039884	8	9	ACAAGCTTAAGAAAGCTGGAGGC	5	+	1112	3207	Active	Active	3	9
ENSDARG00000010252	ENSDART00000039884	8	11	TCCAACAGACTCCTTTGGGGATGGA	7	+	1217	3207	Inactive	Active	3	9
ENSDARG00000010252	ENSDART00000039884	8	15	GCAGACATCATGGTGCAGGAGTT	5	+	1747	3207	Active	Active	5	8
ENSDARG00000010252	ENSDART00000039884	8	15	CCCCGCAGACATCATGGTGCAGGA	6	+	1743	3207	Active	Active	8	8
ENSDARG00000010252	ENSDART00000039884	8	16	GGCGTCAGCATGTCCTTGCTGGGCA	7	+	1969	3207	Active	Active	9	4
ENSDARG00000010252	ENSDART00000039884	8	18	AGCTCAGACCGTCCTGCAGGAGCA	6	+	2243	3207	Active	Active	7	9
ENSDARG00000010252	ENSDART00000039884	8	20	AAAAGCAACAGGAGGATGTTTTT	5	+	2336	3207	Inactive	Inactive	8	6
ENSDARG00000010252	ENSDART00000039884	8	21	ATCAGCTCCCTGCACTGTGACTAC	6	+	2530	3207	Active	Inactive	8	8
ENSDARG00000010252	ENSDART00000039884	8	22	GCACAAAACTGGTGATGGAGTATCT	7	+	2597	3207	Inactive	Active	7	0
ENSDARG00000010252	ENSDART00000039884	8	24	CAAGTCAGATGTGTGGAGTTTTG	5	+	2925	3207	Inactive	Inactive	5	2
ENSDARG00000010252	ENSDART00000039884	8	25	TTCTCAAGAATAACTGGAGATTAC	6	+	3068	3207	Inactive	Active	5	4
ENSDARG00000010252	ENSDART00000049469	8	1	GACTCAGCCCTGCAGGTGCATCT	5	+	52	3282	Active	Active	4	1
ENSDARG00000010252	ENSDART00000049469	8	1	CGCTGCTAAAGCCAGTGGTGAGAC	6	+	156	3282	Active	Inactive	8	2
ENSDARG00000010252	ENSDART00000049469	8	2	CAAATCATCTGTTTAAGAGTGAGGA	7	+	239	3282	Active	Active	7	9
ENSDARG00000010252	ENSDART00000049469	8	2	GTATCCACCAAATCATCTGTTTAA	6	+	231	3282	Inactive	Inactive	4	9
ENSDARG00000010252	ENSDART00000049469	8	4	GTTTGCAGCAGGAATGTTTAGGTT	6	+	458	3282	Active	Active	6	1
ENSDARG00000010252	ENSDART00000049469	8	4	GTTTCAGTCCCGCAGTGATTTTGTG	7	+	402	3282	Active	Active	8	6
ENSDARG00000010252	ENSDART00000049469	8	4	TTCTCCTGCATTGAGTTTGCAGCA	6	+	444	3282	Active	Active	9	2
ENSDARG00000010252	ENSDART00000049469	8	5	CTCCACCACTCCGGGTGGTTGGAAC	7	+	754	3282	Active	Active	7	2
ENSDARG00000010252	ENSDART00000049469	8	5	CTCCACCACTCCGGGTGGTTGGAA	6	+	754	3282	Active	Inactive	7	6
ENSDARG00000010252	ENSDART00000049469	8	5	CTCCACCACTCCGGGTGGTTGGA	5	+	754	3282	Active	Active	7	6
ENSDARG00000010252	ENSDART00000049469	8	5	CCCTCCACCACTCCGGGTGGTTGGA	7	+	752	3282	Active	Active	9	6
ENSDARG00000010252	ENSDART00000049469	8	5	CCCTCCACCACTCCGGGTGGTTG	5	+	752	3282	Active	Active	9	1
ENSDARG00000010252	ENSDART00000049469	8	5	CCCCTCCACCACTCCGGGTGGTTG	6	+	751	3282	Active	Active	9	1
ENSDARG00000010252	ENSDART00000049469	8	5	GCCGTCAAAGTGTCCGGAGAGGGA	6	+	802	3282	Active	Active	4	9
ENSDARG00000010252	ENSDART00000049469	8	7	ACAGACGCCCTTTCCTTTGTATCT	6	+	1003	3282	Inactive	Inactive	3	9
ENSDARG00000010252	ENSDART00000049469	8	7	GGCCCCACCAAGCCTGCTGGAGGA	6	+	1086	3282	Active	Active	9	9
ENSDARG00000010252	ENSDART00000049469	8	7	GCCCCACCAAGCCTGCTGGAGGA	5	+	1087	3282	Active	Active	5	9
ENSDARG00000010252	ENSDART00000049469	8	8	ACAAGCTTAAGAAAGCTGGAGGC	5	+	1157	3282	Active	Active	3	9
ENSDARG00000010252	ENSDART00000049469	8	9	TCCAACAGACTCCTTTGGGGATGGA	7	+	1244	3282	Inactive	Active	3	9
ENSDARG00000010252	ENSDART00000049469	8	13	CCCCGCAGACATCATGGTGCAGGA	6	+	1770	3282	Active	Active	8	8
ENSDARG00000010252	ENSDART00000049469	8	13	GCAGACATCATGGTGCAGGAGTT	5	+	1774	3282	Active	Active	5	8
ENSDARG00000010252	ENSDART00000049469	8	14	GGCGTCAGCATGTCCTTGCTGGGCA	7	+	1996	3282	Active	Active	9	4
ENSDARG00000010252	ENSDART00000049469	8	16	AGCTCAGACCGTCCTGCAGGAGCA	6	+	2270	3282	Active	Active	7	9
ENSDARG00000010252	ENSDART00000049469	8	17	AAAAGCAACAGGAGGATGTTTTT	5	+	2402	3282	Inactive	Inactive	8	6
ENSDARG00000010252	ENSDART00000049469	8	18	ATCAGCTCCCTGCACTGTGACTAC	6	+	2596	3282	Active	Inactive	8	8
ENSDARG00000010252	ENSDART00000049469	8	19	GCACAAAACTGGTGATGGAGTATCT	7	+	2663	3282	Inactive	Active	7	0
ENSDARG00000010252	ENSDART00000049469	8	21	CAAGTCAGATGTGTGGAGTTTTG	5	+	2991	3282	Inactive	Inactive	5	2
ENSDARG00000010252	ENSDART00000049469	8	22	TTCTCAAGAATAACTGGAGATTAC	6	+	3134	3282	Inactive	Active	5	4
ENSDARG00000010294	ENSDART00000019822	8	2	TTACAAAACAACAACTTAAGTCGTG	7	+	412	1047	Inactive	Active	9	7
ENSDARG00000010294	ENSDART00000019822	8	2	TACAAAACAACAACTTAAGTCGTG	6	+	413	1047	Inactive	Active	9	7
ENSDARG00000010294	ENSDART00000019822	8	2	GGCATCACAAATGGGGTCTTTGAT	6	+	283	1047	Active	Inactive	5	5
ENSDARG00000010294	ENSDART00000019822	8	2	GCCAACGGCCTGATTTGCGCTTTG	6	+	722	1047	Active	Inactive	7	7
ENSDARG00000010294	ENSDART00000019822	8	2	GCACCAGCCTAGAGAATCTGTATCT	7	+	863	1047	Active	Inactive	3	9
ENSDARG00000010294	ENSDART00000019822	8	2	GCAAGCTACAACATGTGCCGTTTGT	7	+	212	1047	Active	Inactive	6	3
ENSDARG00000010294	ENSDART00000019822	8	2	CAAAACAACAACTTAAGTCGTGTTC	7	+	415	1047	Inactive	Inactive	8	8
ENSDARG00000010294	ENSDART00000019822	8	2	ACAGGCATCACAAATGGGGTCTTT	6	+	280	1047	Active	Inactive	7	7
ENSDARG00000010294	ENSDART00000019822	8	3	AGCAGCTTCTGCAGAGTTGTGGAC	6	+	919	1047	Active	Inactive	9	0
ENSDARG00000010316	ENSDART00000023780	8	1	TTCTTCAACGTTTCCTTAGCTTTC	6	-	57	1371	Active	Inactive	6	8
ENSDARG00000010316	ENSDART00000023780	8	3	CACATCGCCCTGAGGGTGGCTTTT	6	-	289	1371	Active	Inactive	9	5
ENSDARG00000010316	ENSDART00000023780	8	3	CACATCGCCCTGAGGGTGGCTTT	5	-	290	1371	Active	Inactive	9	6
ENSDARG00000010316	ENSDART00000023780	8	3	CACAAAGTCCAAAGCCGCTGAGGAA	7	-	264	1371	Active	Active	7	8
ENSDARG00000010316	ENSDART00000023780	8	4	GCCAACAGCTGATCTTTGTGTTT	5	-	400	1371	Active	Inactive	6	9
ENSDARG00000010316	ENSDART00000023780	8	7	ATCTTCACATCTTTTTCTGGTGCT	6	-	591	1371	Inactive	Active	4	1
ENSDARG00000010316	ENSDART00000023780	8	10	GAAACCAAAATTGAAGTTGATTGC	6	-	853	1371	Inactive	Active	9	2
ENSDARG00000010316	ENSDART00000023780	8	11	AGCCACTCCACCATGTCTTTGAT	5	-	958	1371	Active	Inactive	8	5
ENSDARG00000010316	ENSDART00000023780	8	11	TTCCTCCTCTTTCTCTGGGTTTGTG	7	-	918	1371	Active	Active	9	3
ENSDARG00000010316	ENSDART00000023780	8	11	TTCCTCCTCTTTCTCTGGGTTTGT	6	-	919	1371	Active	Inactive	9	9
ENSDARG00000010316	ENSDART00000023780	8	11	TACCGCAGAAAACAGATGCCGTT	5	-	889	1371	Inactive	Active	2	8
ENSDARG00000010316	ENSDART00000023780	8	11	CACTCCACCATGTCTTTGATGGC	5	-	955	1371	Active	Active	7	2
ENSDARG00000010316	ENSDART00000060919	8	1	TTCTTCAACGTTTCCTTAGCTTTC	6	-	57	2328	Active	Inactive	6	8
ENSDARG00000010316	ENSDART00000060919	8	3	CACATCGCCCTGAGGGTGGCTTT	5	-	290	2328	Active	Inactive	9	6
ENSDARG00000010316	ENSDART00000060919	8	3	CACAAAGTCCAAAGCCGCTGAGGAA	7	-	264	2328	Active	Active	7	8
ENSDARG00000010316	ENSDART00000060919	8	3	CACATCGCCCTGAGGGTGGCTTTT	6	-	289	2328	Active	Inactive	9	5
ENSDARG00000010316	ENSDART00000060919	8	4	GCCAACAGCTGATCTTTGTGTTT	5	-	400	2328	Active	Inactive	6	9
ENSDARG00000010316	ENSDART00000060919	8	7	ATCTTCACATCTTTTTCTGGTGCT	6	-	591	2328	Inactive	Active	4	1
ENSDARG00000010316	ENSDART00000060919	8	10	GAAACCAAAATTGAAGTTGATTGC	6	-	859	2328	Inactive	Active	9	2
ENSDARG00000010316	ENSDART00000060919	8	11	TACCGCAGAAAACAGATGCCGTT	5	-	895	2328	Inactive	Active	2	8
ENSDARG00000010316	ENSDART00000060919	8	11	CACTCCACCATGTCTTTGATGGC	5	-	961	2328	Active	Active	7	2
ENSDARG00000010316	ENSDART00000060919	8	11	TTCCTCCTCTTTCTCTGGGTTTGT	6	-	925	2328	Active	Inactive	9	9
ENSDARG00000010316	ENSDART00000060919	8	11	TTCCTCCTCTTTCTCTGGGTTTGTG	7	-	924	2328	Active	Active	9	3
ENSDARG00000010316	ENSDART00000060919	8	11	AGCCACTCCACCATGTCTTTGAT	5	-	964	2328	Active	Inactive	8	5
ENSDARG00000010316	ENSDART00000060919	8	16	CACGTCTCCTGAGAGCTGTGAGGGT	7	-	1564	2328	Active	Active	9	3
ENSDARG00000010316	ENSDART00000060919	8	17	ACACGCCTCCAGCAGGTGTGGCT	5	-	1658	2328	Active	Active	9	5
ENSDARG00000010316	ENSDART00000060919	8	17	ACACACGCCTCCAGCAGGTGTGGCT	7	-	1658	2328	Inactive	Active	3	5
ENSDARG00000010316	ENSDART00000060919	8	18	AAAAACACCTCTCTGAAGTCGCT	5	-	1861	2328	Inactive	Active	9	9
ENSDARG00000010316	ENSDART00000060919	8	18	AAAAAACACCTCTCTGAAGTCGCT	6	-	1861	2328	Inactive	Active	9	9
ENSDARG00000010316	ENSDART00000060919	8	19	CAAGCCCACTGACTGATCTGGAGTC	7	-	1902	2328	Active	Inactive	2	3
ENSDARG00000010316	ENSDART00000060919	8	21	AACTTCCGCCGGGTCCTCTGGGTTT	7	-	2109	2328	Active	Inactive	8	9
ENSDARG00000010347	ENSDART00000023797	8	5	CTCCACAAACAGAGAGTAGAGGAT	6	-	526	861	Inactive	Active	6	8
ENSDARG00000010347	ENSDART00000023797	8	6	CTCACCAGATACCGTGCAGATAAC	6	-	677	861	Active	Active	1	9
ENSDARG00000010408	ENSDART00000004986	8	2	GTTCTCATCTCTACTGAAGGTGAA	6	+	172	2664	Active	Active	9	9
ENSDARG00000010408	ENSDART00000004986	8	3	AGCCCCTGCTGGCTGGTGTGATTG	6	+	239	2664	Active	Inactive	9	1
ENSDARG00000010408	ENSDART00000004986	8	3	CACCCAGTCTCCTGGCCTTTGTT	5	+	212	2664	Active	Inactive	9	3
ENSDARG00000010408	ENSDART00000004986	8	4	CCCCTCTGCCTTCCAGAAGAGTTC	6	+	366	2664	Active	Active	9	8
ENSDARG00000010408	ENSDART00000004986	8	5	TTACCCTACGACCATAAGAGGGG	5	+	2038	2664	Active	Active	1	9
ENSDARG00000010408	ENSDART00000004986	8	5	TGCAAAGCCTTTCTGAAGGAAAC	5	+	1556	2664	Active	Active	5	9
ENSDARG00000010408	ENSDART00000004986	8	5	GCACTACACAGCAAGTCGAAGAG	5	+	1257	2664	Active	Active	5	9
ENSDARG00000010408	ENSDART00000004986	8	5	CTACACAGCAAGTCGAAGAGTAC	5	+	1260	2664	Inactive	Active	3	9
ENSDARG00000010408	ENSDART00000004986	8	5	CACTACACAGCAAGTCGAAGAGTAC	7	+	1258	2664	Inactive	Active	6	9
ENSDARG00000010408	ENSDART00000004986	8	5	AGAGTCAGCTGGAGGAGGAGCTGCC	7	+	1760	2664	Active	Active	6	9
ENSDARG00000010408	ENSDART00000004986	8	5	ACAGTCGCCTAGTAGAGGCAGTG	5	+	723	2664	Active	Active	6	9
ENSDARG00000010408	ENSDART00000004986	8	5	ACAAACGCACAAACGGAGATGCC	5	+	808	2664	Inactive	Active	9	9
ENSDARG00000010408	ENSDART00000004986	8	5	AACCACTTCCGCAATTAGAAGCA	5	+	2567	2664	Active	Active	8	8
ENSDARG00000010408	ENSDART00000004986	8	5	AACAAACGCACAAACGGAGATGCC	6	+	807	2664	Inactive	Active	1	9
ENSDARG00000010572	ENSDART00000027214	8	1	TTCTCCACATACCGAAGATGGAGGA	7	+	142	1407	Inactive	Active	4	9
ENSDARG00000010572	ENSDART00000027214	8	1	GTTCTCCACATACCGAAGATGGA	5	+	141	1407	Active	Active	8	9
ENSDARG00000010572	ENSDART00000027214	8	5	AGCACCTAACTGGGATGTGGTGGAG	7	+	548	1407	Active	Active	4	7
ENSDARG00000010572	ENSDART00000027214	8	5	AGCACCTAACTGGGATGTGGTGGA	6	+	548	1407	Active	Active	4	0
ENSDARG00000010572	ENSDART00000027214	8	8	GTTCTCAAAACTCGTCTGGCGTT	5	+	916	1407	Inactive	Inactive	4	4
ENSDARG00000010572	ENSDART00000027214	8	8	AAACACATCCTGAAGACTGAGGG	5	+	979	1407	Inactive	Active	5	9
ENSDARG00000010572	ENSDART00000027214	8	10	GTCAGCATCAGCTATGTGGTGTA	5	+	1357	1407	Active	Inactive	9	6
ENSDARG00000010572	ENSDART00000027214	8	10	GTCAGCATCAGCTATGTGGTGTAC	6	+	1357	1407	Active	Inactive	9	6
ENSDARG00000010572	ENSDART00000027214	8	10	CAAGTCCACATTAGGTGTGCGGTC	6	+	1389	1407	Active	Inactive	5	3
ENSDARG00000010710	ENSDART00000041634	8	9	TTCCTATGCCCAGCATGAAGGCGTC	7	-	628	1092	Active	Active	9	9
ENSDARG00000010710	ENSDART00000041634	8	11	TGCGGCTGCCGCCATGGGGTTGTA	6	-	757	1092	Active	Active	9	2
ENSDARG00000010710	ENSDART00000041634	8	11	TGCGGCTGCCGCCATGGGGTTGTAA	7	-	756	1092	Active	Inactive	9	7
ENSDARG00000010710	ENSDART00000041634	8	11	CACAGCTGCTGCTGCTGCGGCTGCC	7	-	771	1092	Active	Active	9	9
ENSDARG00000010710	ENSDART00000041634	8	11	CACAGCTGCTGCTGCTGCGGCTGC	6	-	772	1092	Active	Inactive	9	4
ENSDARG00000010710	ENSDART00000041634	8	11	AGCTGCTGCTGCTGCGGCTGCCGCC	7	-	768	1092	Active	Active	9	9
ENSDARG00000010710	ENSDART00000041634	8	11	GACCACAGCTGCTGCTGCTGCGGCT	7	-	774	1092	Active	Active	1	9
ENSDARG00000010710	ENSDART00000041634	8	11	TGCGGCTGCCGCCATGGGGTTGT	5	-	758	1092	Active	Inactive	9	6
ENSDARG00000010710	ENSDART00000041634	8	12	GCCATCGGCCCAGGGCTGCTGGT	5	-	943	1092	Active	Active	9	8
ENSDARG00000010710	ENSDART00000041634	8	12	GACTCACCCCGAGGCTGTGGCTGAA	7	-	1045	1092	Active	Active	6	7
ENSDARG00000010710	ENSDART00000041634	8	12	AAACCCCGCTGAGCGAGAAGGAGTT	7	-	912	1092	Inactive	Active	0	9
ENSDARG00000010862	ENSDART00000011704	8	6	TTCTCCAGAAGGGTGTGGGTGAT	5	+	599	1227	Inactive	Active	2	5
ENSDARG00000010862	ENSDART00000011704	8	7	ACAGTCTTAGGCTGGAGGCGGGA	5	+	815	1227	Active	Active	6	9
ENSDARG00000010862	ENSDART00000011704	8	8	ACACCCATCCTGTCCTCTGATGGC	6	+	1030	1227	Active	Active	7	5
ENSDARG00000010862	ENSDART00000011704	8	8	CACCCATCCTGTCCTCTGATGGC	5	+	1031	1227	Active	Active	9	5
ENSDARG00000010862	ENSDART00000087151	8	6	TTCTCCAGAAGGGTGTGGGTGAT	5	+	599	1227	Inactive	Active	2	5
ENSDARG00000010862	ENSDART00000087151	8	7	ACAGTCTTAGGCTGGAGGCGGGA	5	+	815	1227	Active	Active	6	9
ENSDARG00000010862	ENSDART00000087151	8	8	CACCCATCCTGTCCTCTGATGGC	5	+	1031	1227	Active	Active	9	5
ENSDARG00000010862	ENSDART00000087151	8	8	ACACCCATCCTGTCCTCTGATGGC	6	+	1030	1227	Active	Active	7	5
ENSDARG00000010862	ENSDART00000087152	8	2	ACACCCATCCTGTCCTCTGATGGC	6	+	139	336	Active	Active	7	5
ENSDARG00000010862	ENSDART00000087152	8	2	CACCCATCCTGTCCTCTGATGGC	5	+	140	336	Active	Active	9	5
ENSDARG00000010933	ENSDART00000011078	8	1	GACAAAAAAGAGCTGGAGGAGCC	5	+	8	4668	Inactive	Active	9	9
ENSDARG00000010933	ENSDART00000011078	8	1	CTATTCGCATGGCAGCTCTGGCTCT	7	+	104	4668	Inactive	Inactive	5	6
ENSDARG00000010933	ENSDART00000011078	8	2	CACCAACCACAATCTGGTGAGTT	5	+	231	4668	Inactive	Inactive	4	6
ENSDARG00000010933	ENSDART00000011078	8	2	GCCACCAACCACAATCTGGTGAG	5	+	229	4668	Active	Active	7	1
ENSDARG00000010933	ENSDART00000011078	8	2	GCCACCAACCACAATCTGGTGAGTT	7	+	229	4668	Active	Inactive	7	6
ENSDARG00000010933	ENSDART00000011078	8	2	CACCAACCACAATCTGGTGAGTTT	6	+	231	4668	Inactive	Inactive	4	4
ENSDARG00000010933	ENSDART00000011078	8	2	ACCAACCACAATCTGGTGAGTTT	5	+	232	4668	Active	Inactive	5	4
ENSDARG00000010933	ENSDART00000011078	8	2	GCCATCTTCGCAAATTGTGTTGCT	6	+	166	4668	Active	Inactive	9	6
ENSDARG00000010933	ENSDART00000011078	8	2	GTCCAAACCGTTTCCTGAGGATGAT	7	+	198	4668	Inactive	Active	1	9
ENSDARG00000010933	ENSDART00000011078	8	3	GCCTACATCCGCAGCGGGTGGAAC	6	+	334	4668	Active	Active	9	6
ENSDARG00000010933	ENSDART00000011078	8	4	GCAGACAGCCATCATGCAGCCGGT	6	+	430	4668	Inactive	Active	0	9
ENSDARG00000010933	ENSDART00000011078	8	4	CACTTCGTCTAGTGTCTGGTGTG	5	+	506	4668	Active	Inactive	9	0
ENSDARG00000010933	ENSDART00000011078	8	4	GACCACTTCGTCTAGTGTCTGGTGT	7	+	503	4668	Active	Inactive	9	2
ENSDARG00000010933	ENSDART00000011078	8	6	TCCAACACCATGTGCTTTTGCCGGT	7	+	705	4668	Active	Inactive	4	0
ENSDARG00000010933	ENSDART00000011078	8	8	AGAAACAGCAGATGGAGGAGGAC	5	+	1046	4668	Inactive	Active	4	9
ENSDARG00000010933	ENSDART00000011078	8	15	AGCAAATAAGATCCTTCTGGCTCT	6	+	1404	4668	Inactive	Inactive	5	6
ENSDARG00000010933	ENSDART00000011078	8	15	GCACTCTTCAATCGTTTTGATTGT	6	+	1486	4668	Active	Inactive	9	8
ENSDARG00000010933	ENSDART00000011078	8	15	ATCTTCAAAGTCACAAGGTGATTCT	7	+	1609	4668	Inactive	Active	5	2
ENSDARG00000010933	ENSDART00000011078	8	24	CTCATCTTCATTATACTTAGTAGTT	7	+	2374	4668	Active	Inactive	9	8
ENSDARG00000010933	ENSDART00000011078	8	27	AGATTCTTAGAGTTTTGCGAGTGC	6	+	2639	4668	Active	Inactive	6	2
ENSDARG00000010933	ENSDART00000011078	8	30	GAACCATCCAATGGTGAGGGAGAG	6	+	2898	4668	Inactive	Active	1	9
ENSDARG00000010933	ENSDART00000011078	8	32	CTCAACACACTCACGTTGGCTGT	5	+	3346	4668	Inactive	Inactive	6	1
ENSDARG00000010933	ENSDART00000011078	8	32	TGCTCAACACACTCACGTTGGCTGT	7	+	3344	4668	Active	Inactive	0	1
ENSDARG00000010933	ENSDART00000011078	8	33	AAACTCTTCAACTCTGTGATGGA	5	+	3388	4668	Active	Active	8	3
ENSDARG00000010933	ENSDART00000011078	8	39	GCACTCATCACCTCGATGAGTTT	5	+	4088	4668	Active	Active	9	3
ENSDARG00000010933	ENSDART00000011078	8	40	GAATTCAGCCTCCACTGGGGTTTG	6	+	4187	4668	Inactive	Inactive	1	7
ENSDARG00000010933	ENSDART00000011078	8	40	TTCAGCCTCCACTGGGGTTTGGAA	6	+	4190	4668	Active	Inactive	9	2
ENSDARG00000010933	ENSDART00000011078	8	40	TTCAGCCTCCACTGGGGTTTGGA	5	+	4190	4668	Active	Active	9	6
ENSDARG00000010933	ENSDART00000011078	8	42	AAACCCAAACTCCTAGATGAAGTT	6	+	4408	4668	Inactive	Active	9	8
ENSDARG00000010933	ENSDART00000011078	8	42	AACCCAAACTCCTAGATGAAGTT	5	+	4409	4668	Inactive	Active	1	8
ENSDARG00000010933	ENSDART00000011078	8	44	AGATGCGACTAGCTATGGCGATGGA	7	+	4607	4668	Active	Active	2	9
ENSDARG00000011027	ENSDART00000024882	8	1	ACCCTCATCTTGGATGGCTGGTCT	6	-	88	2424	Active	Active	9	1
ENSDARG00000011027	ENSDART00000024882	8	1	CCCTGCGACTGAAGAGCTTGAGTT	6	-	63	2424	Active	Active	9	1
ENSDARG00000011027	ENSDART00000024882	8	2	GAATCCAGAGTGTACGATGTGGGC	6	-	120	2424	Inactive	Active	9	9
ENSDARG00000011027	ENSDART00000024882	8	4	TTAAGCCACTTGAGCGTCGGTGTA	6	-	528	2424	Inactive	Active	1	4
ENSDARG00000011027	ENSDART00000024882	8	4	TTCTCCATCTTATCAGGTTGAGCC	6	-	441	2424	Active	Active	9	8
ENSDARG00000011027	ENSDART00000024882	8	5	GTTTTCCACCAGGCAGGTGTAGTT	6	-	655	2424	Active	Inactive	7	4
ENSDARG00000011027	ENSDART00000024882	8	5	GTTTTCCACCAGGCAGGTGTAGTTT	7	-	654	2424	Active	Inactive	7	4
ENSDARG00000011027	ENSDART00000024882	8	6	CACCACTGCGGTACGGTTTGCAGGC	7	-	759	2424	Active	Active	8	1
ENSDARG00000011027	ENSDART00000024882	8	6	GTTTCAGCCACTGAATGTGAGGCT	6	-	827	2424	Active	Active	3	4
ENSDARG00000011027	ENSDART00000024882	8	6	TTCAGCCACTGAATGTGAGGCTGAG	7	-	824	2424	Active	Active	7	9
ENSDARG00000011027	ENSDART00000024882	8	7	TCCATCTCCTTATCCGTGGTGTTG	6	-	924	2424	Active	Inactive	9	4
ENSDARG00000011027	ENSDART00000024882	8	7	AAAGACACATTCCTGATCTGCAGTA	7	-	950	2424	Inactive	Inactive	9	3
ENSDARG00000011027	ENSDART00000024882	8	7	ATCTCCTTATCCGTGGTGTTGAC	5	-	922	2424	Active	Inactive	6	0
ENSDARG00000011027	ENSDART00000024882	8	8	CCCACCATCACACAGATGAGGAA	5	-	1123	2424	Active	Active	9	9
ENSDARG00000011027	ENSDART00000024882	8	8	ACCATCACACAGATGAGGAAGAA	5	-	1120	2424	Active	Active	1	9
ENSDARG00000011027	ENSDART00000024882	8	8	TCCCCACCATCACACAGATGAGGAA	7	-	1123	2424	Active	Active	4	9
ENSDARG00000011027	ENSDART00000024882	8	11	GCAGGCTCCCAGCAGGTTGATGAT	6	-	1594	2424	Active	Active	8	3
ENSDARG00000011027	ENSDART00000024882	8	12	TACTCCATCCCTGGTGGACGCCGTA	7	-	1688	2424	Active	Active	8	9
ENSDARG00000011027	ENSDART00000024882	8	12	AGCAGCAAACTCCACGATGACGTA	6	-	1636	2424	Inactive	Active	1	9
ENSDARG00000011027	ENSDART00000024882	8	14	GTACACGTCACTTTGATGGGTGT	5	-	1994	2424	Active	Active	1	7
ENSDARG00000011027	ENSDART00000024882	8	15	CACCCCAAAAGACCAGCTGAGGTC	6	-	2005	2424	Inactive	Active	2	8
ENSDARG00000011027	ENSDART00000024882	8	15	CTCCTCGACGGGGACGCCGGGGTA	6	-	2065	2424	Active	Active	9	8
ENSDARG00000011027	ENSDART00000024882	8	15	ACCCCAAAAGACCAGCTGAGGTC	5	-	2005	2424	Inactive	Active	4	8
ENSDARG00000011027	ENSDART00000024882	8	17	GGCCACTCCTCGGTTGGGATGGG	5	-	2399	2424	Active	Active	9	8
ENSDARG00000011027	ENSDART00000024882	8	17	GGCCACTCCTCGGTTGGGATGGGGT	7	-	2397	2424	Active	Active	9	9
ENSDARG00000011027	ENSDART00000024882	8	17	AAAGGCCACTCCTCGGTTGGGAT	5	-	2402	2424	Inactive	Active	3	2
ENSDARG00000011027	ENSDART00000024882	8	17	GTCTTCACCTGAGGAGCAGGTGGA	6	-	2320	2424	Active	Active	7	9
ENSDARG00000011027	ENSDART00000027831	8	1	CCCTGCGACTGAAGAGCTTGAGTT	6	-	36	1110	Active	Active	9	1
ENSDARG00000011027	ENSDART00000027831	8	1	ACCCTCATCTTGGATGGCTGGTCT	6	-	61	1110	Active	Active	9	1
ENSDARG00000011027	ENSDART00000027831	8	2	GAATCCAGAGTGTACGATGTGGGC	6	-	93	1110	Inactive	Active	9	9
ENSDARG00000011027	ENSDART00000027831	8	4	TTAAGCCACTTGAGCGTCGGTGTA	6	-	501	1110	Inactive	Active	1	4
ENSDARG00000011027	ENSDART00000027831	8	4	TTCTCCATCTTATCAGGTTGAGCC	6	-	414	1110	Active	Active	9	8
ENSDARG00000011027	ENSDART00000027831	8	5	GTTTTCCACCAGGCAGGTGTAGTTT	7	-	627	1110	Active	Inactive	7	4
ENSDARG00000011027	ENSDART00000027831	8	5	GTTTTCCACCAGGCAGGTGTAGTT	6	-	628	1110	Active	Inactive	7	4
ENSDARG00000011027	ENSDART00000027831	8	6	CACCACTGCGGTACGGTTTGCAGGC	7	-	732	1110	Active	Active	8	1
ENSDARG00000011027	ENSDART00000027831	8	6	TTCAGCCACTGAATGTGAGGCTGAG	7	-	797	1110	Active	Active	7	9
ENSDARG00000011027	ENSDART00000027831	8	6	GTTTCAGCCACTGAATGTGAGGCT	6	-	800	1110	Active	Active	3	4
ENSDARG00000011027	ENSDART00000027831	8	7	GTTGACCCCAGAGTTCTGCGGAG	5	-	878	1110	Active	Active	3	4
ENSDARG00000011027	ENSDART00000027831	8	7	AGCCACGCCGACTGGTTGGCTTG	5	-	988	1110	Active	Inactive	7	2
ENSDARG00000011027	ENSDART00000027831	8	7	CACGCCGACTGGTTGGCTTGGCC	5	-	985	1110	Active	Active	8	7
ENSDARG00000011027	ENSDART00000027831	8	8	ACCATCACACAGATGAGGAAGAA	5	-	1096	1110	Active	Active	1	9
ENSDARG00000011027	ENSDART00000027831	8	8	CCCACCATCACACAGATGAGGAA	5	-	1099	1110	Active	Active	9	9
ENSDARG00000011027	ENSDART00000027831	8	8	TCCCCACCATCACACAGATGAGGAA	7	-	1099	1110	Active	Active	4	9
ENSDARG00000011027	ENSDART00000067689	8	1	CCCTGCGACTGAAGAGCTTGAGTT	6	-	63	2088	Active	Active	9	1
ENSDARG00000011027	ENSDART00000067689	8	1	ACCCTCATCTTGGATGGCTGGTCT	6	-	88	2088	Active	Active	9	1
ENSDARG00000011027	ENSDART00000067689	8	2	GAATCCAGAGTGTACGATGTGGGC	6	-	120	2088	Inactive	Active	9	9
ENSDARG00000011027	ENSDART00000067689	8	4	TTCTCCATCTTATCAGGTTGAGCC	6	-	441	2088	Active	Active	9	8
ENSDARG00000011027	ENSDART00000067689	8	4	TTAAGCCACTTGAGCGTCGGTGTA	6	-	528	2088	Inactive	Active	1	4
ENSDARG00000011027	ENSDART00000067689	8	5	GTTTTCCACCAGGCAGGTGTAGTTT	7	-	654	2088	Active	Inactive	7	4
ENSDARG00000011027	ENSDART00000067689	8	5	GTTTTCCACCAGGCAGGTGTAGTT	6	-	655	2088	Active	Inactive	7	4
ENSDARG00000011027	ENSDART00000067689	8	6	GTTTCAGCCACTGAATGTGAGGCT	6	-	827	2088	Active	Active	3	4
ENSDARG00000011027	ENSDART00000067689	8	6	CACCACTGCGGTACGGTTTGCAGGC	7	-	759	2088	Active	Active	8	1
ENSDARG00000011027	ENSDART00000067689	8	6	TTCAGCCACTGAATGTGAGGCTGAG	7	-	824	2088	Active	Active	7	9
ENSDARG00000011027	ENSDART00000067689	8	9	GCAGGCTCCCAGCAGGTTGATGAT	6	-	1258	2088	Active	Active	8	3
ENSDARG00000011027	ENSDART00000067689	8	10	TACTCCATCCCTGGTGGACGCCGTA	7	-	1352	2088	Active	Active	8	9
ENSDARG00000011027	ENSDART00000067689	8	10	AGCAGCAAACTCCACGATGACGTA	6	-	1300	2088	Inactive	Active	1	9
ENSDARG00000011027	ENSDART00000067689	8	12	GTACACGTCACTTTGATGGGTGT	5	-	1658	2088	Active	Active	1	7
ENSDARG00000011027	ENSDART00000067689	8	13	ACCCCAAAAGACCAGCTGAGGTC	5	-	1669	2088	Inactive	Active	4	8
ENSDARG00000011027	ENSDART00000067689	8	13	CTCCTCGACGGGGACGCCGGGGTA	6	-	1729	2088	Active	Active	9	8
ENSDARG00000011027	ENSDART00000067689	8	13	CACCCCAAAAGACCAGCTGAGGTC	6	-	1669	2088	Inactive	Active	2	8
ENSDARG00000011027	ENSDART00000067689	8	15	GTCTTCACCTGAGGAGCAGGTGGA	6	-	1984	2088	Active	Active	7	9
ENSDARG00000011027	ENSDART00000067689	8	15	AAAGGCCACTCCTCGGTTGGGAT	5	-	2066	2088	Inactive	Active	3	2
ENSDARG00000011027	ENSDART00000067689	8	15	GGCCACTCCTCGGTTGGGATGGG	5	-	2063	2088	Active	Active	9	8
ENSDARG00000011027	ENSDART00000067689	8	15	GGCCACTCCTCGGTTGGGATGGGGT	7	-	2061	2088	Active	Active	9	9
[truncated: 12,934 more rows]
