# Supplementary material for: Predicting success of oligomerized pool engineering (OPEN) for zinc finger target site sequences
Source: BMC Bioinformatics. 2010 Nov 2;11:543. doi: 10.1186/1471-2105-11-543 (PMC3098093; doi:10.1186/1471-2105-11-543)
Supplement: Additional file 11 — Zebrafish - chromosome 9 - classified ZFN target list. Potential OPEN ZFN target sites in gene transcripts encoded on zebrafish chromosome 9 classified using ZiFOpT. Data presented as described in the legend to Additional File 3 [file 1471-2105-11-543-S11.XLS]

## Sheet: Chromosome9
Gene ID	Transcript ID	Chromo Number	Coding Exon Number	TargetSite	ZFN Spacer Length	Strand	ZFN Cleavage Site	Coding Sequence Length	ZiFOpT Prediction		Confidence Score
									Left	Right	Left	Right
ENSDARG00000000001	ENSDART00000000004	9	1	AGCAACCGCATGAAGAAGAGGAA	5	-	54	1320	Active	Active	8	9
ENSDARG00000000001	ENSDART00000000004	9	1	AGCCCCAAAGCCAAAGTGTAGGCT	6	-	111	1320	Inactive	Active	0	9
ENSDARG00000000001	ENSDART00000000004	9	1	GCAACCGCATGAAGAAGAGGAAGCA	7	-	51	1320	Inactive	Active	6	9
ENSDARG00000000001	ENSDART00000000004	9	1	GGCAGCAACCGCATGAAGAAGAG	5	-	57	1320	Active	Active	8	9
ENSDARG00000000001	ENSDART00000000004	9	3	GCAATCACATAGAAGATTATGAGGT	7	-	389	1320	Inactive	Active	6	0
ENSDARG00000000001	ENSDART00000000004	9	5	ACAGGCCCAGAGCGGCTGTGACGAA	7	-	985	1320	Inactive	Inactive	4	0
ENSDARG00000000001	ENSDART00000000004	9	5	TTCGCCAGAGCGGAGATGAAGCA	5	-	772	1320	Inactive	Active	1	9
ENSDARG00000000001	ENSDART00000000004	9	5	TTAAGCAGCTGTTGGAGGGGGTGGA	7	-	619	1320	Inactive	Active	2	9
ENSDARG00000000001	ENSDART00000000004	9	5	TTAAGCAGCTGTTGGAGGGGGTG	5	-	621	1320	Inactive	Active	2	9
ENSDARG00000000001	ENSDART00000000004	9	5	GTAGTCGGCATGCAGGAGCAGCG	5	-	899	1320	Active	Active	4	9
ENSDARG00000000002	ENSDART00000000005	9	1	GCCACCTAAAGGAACTCTGGCAAC	6	+	1605	2601	Active	Inactive	5	3
ENSDARG00000000002	ENSDART00000000005	9	1	GGCTACTACAGATTGATGATGAG	5	+	445	2601	Active	Active	8	9
ENSDARG00000000002	ENSDART00000000005	9	1	GTCCAATCCAGAAAGGTCTTGGCA	6	+	247	2601	Active	Active	4	5
ENSDARG00000000002	ENSDART00000000005	9	1	GTCTGCTTAAACCTGAGGTTTAC	5	+	467	2601	Active	Active	8	1
ENSDARG00000000002	ENSDART00000000005	9	1	TACGGCAGAAAGGCTTTGTGCAGAA	7	+	776	2601	Inactive	Inactive	1	3
ENSDARG00000000002	ENSDART00000000005	9	1	TACTACAGATTGATGATGAGTCT	5	+	448	2601	Inactive	Active	8	8
ENSDARG00000000002	ENSDART00000000005	9	1	TTCCGCACCTCACGACTCTGATGGC	7	+	423	2601	Active	Active	7	5
ENSDARG00000000002	ENSDART00000000005	9	1	GCCAACAGATGCAGGGAGACGAA	5	+	203	2601	Inactive	Active	3	9
ENSDARG00000000002	ENSDART00000000005	9	1	GACAACAACAACAACGCGGCCAAC	6	+	1038	2601	Inactive	Active	4	8
ENSDARG00000000002	ENSDART00000000005	9	1	ATCCAATCCAGCAAGATGATGGA	5	+	302	2601	Active	Active	2	9
ENSDARG00000000002	ENSDART00000000005	9	1	ACAGGCTAAACTCAGACTGATGT	5	+	96	2601	Inactive	Active	4	6
ENSDARG00000000002	ENSDART00000000005	9	2	GTAACCATCATCACCATCTTTGGCA	7	+	1756	2601	Active	Inactive	3	3
ENSDARG00000000002	ENSDART00000000005	9	3	ACAAGCCCATGAAAGGTCTGAGAC	6	+	1829	2601	Inactive	Active	6	4
ENSDARG00000000002	ENSDART00000000005	9	4	AGCAACAGAAGAGGGATGGGGTGAC	7	+	2039	2601	Inactive	Inactive	4	0
ENSDARG00000000002	ENSDART00000000005	9	4	AGCAACAGAAGAGGGATGGGGTG	5	+	2039	2601	Inactive	Active	4	9
ENSDARG00000000002	ENSDART00000000005	9	5	GCACCAAACGATGAGGAATGGGCC	6	+	2146	2601	Inactive	Active	2	9
ENSDARG00000000002	ENSDART00000000005	9	5	TGCACCAAACGATGAGGAATGGGCC	7	+	2145	2601	Active	Active	0	9
ENSDARG00000000002	ENSDART00000000005	9	5	AGATTCCGCTGGAGACGCAGGTTGT	7	+	2110	2601	Active	Active	8	6
ENSDARG00000000002	ENSDART00000000005	9	7	GTTATCATCATCATGAGGGTTAC	5	+	2558	2601	Active	Active	9	7
ENSDARG00000000241	ENSDART00000000250	9	5	ATCACCATCCAAAGAGACTGGGTT	6	+	454	1686	Active	Active	8	8
ENSDARG00000000241	ENSDART00000000250	9	5	ATCCAAAGAGACTGGGTTGTGGTT	6	+	460	1686	Inactive	Inactive	8	5
ENSDARG00000000241	ENSDART00000000250	9	6	GGCTCACACTTCATTGGCTGTGGTT	7	+	595	1686	Active	Inactive	9	1
ENSDARG00000000241	ENSDART00000000250	9	7	TTCGCCGGCATGTCTCTGGCTTT	5	+	916	1686	Active	Inactive	8	9
ENSDARG00000000241	ENSDART00000000250	9	7	TTCCTATACATGACCGTTTTGGGCT	7	+	937	1686	Active	Inactive	8	3
ENSDARG00000000241	ENSDART00000000250	9	7	TTCCTATACATGACCGTTTTGGGC	6	+	937	1686	Active	Active	8	2
ENSDARG00000000241	ENSDART00000000250	9	7	TCCTGCCTCACGCTGTGTGTAGCA	6	+	1135	1686	Active	Inactive	9	3
ENSDARG00000000241	ENSDART00000000250	9	7	GCCTCACGCTGTGTGTAGCATCT	5	+	1139	1686	Active	Active	9	5
ENSDARG00000000241	ENSDART00000000250	9	7	GCCAACGTCACCGTTTTTGAGGAA	6	+	1294	1686	Active	Inactive	9	2
ENSDARG00000000241	ENSDART00000000250	9	7	AACGTCACCGTTTTTGAGGAAGCC	6	+	1297	1686	Active	Active	6	9
ENSDARG00000000241	ENSDART00000000250	9	7	GACAGCGGCTCGCTGCGTGAGAG	5	+	1234	1686	Active	Active	7	9
ENSDARG00000000241	ENSDART00000000250	9	7	GCCAACGTCACCGTTTTTGAGGA	5	+	1294	1686	Active	Inactive	9	3
ENSDARG00000000241	ENSDART00000000250	9	8	TGCACCAAATCCTGAAGCCTTTGGT	7	+	1521	1686	Active	Active	0	4
ENSDARG00000000241	ENSDART00000000250	9	8	CACCAAATCCTGAAGCCTTTGGT	5	+	1523	1686	Active	Active	7	4
ENSDARG00000000241	ENSDART00000100318	9	5	ATCACCATCCAAAGAGACTGGGTT	6	+	454	768	Active	Active	8	8
ENSDARG00000000241	ENSDART00000100318	9	5	ATCCAAAGAGACTGGGTTGTGGTT	6	+	460	768	Inactive	Inactive	8	5
ENSDARG00000000241	ENSDART00000100318	9	6	GGCTCACACTTCATTGGCTGTGGTT	7	+	595	768	Active	Inactive	9	1
ENSDARG00000000241	ENSDART00000100319	9	5	ATCCAAAGAGACTGGGTTGTGGTT	6	+	460	765	Inactive	Inactive	8	5
ENSDARG00000000241	ENSDART00000100319	9	5	ATCACCATCCAAAGAGACTGGGTT	6	+	454	765	Active	Active	8	8
ENSDARG00000000241	ENSDART00000100319	9	6	GGCTCACACTTCATTGGCTGTGGTT	7	+	595	765	Active	Inactive	9	1
ENSDARG00000000369	ENSDART00000000381	9	1	GTCAAAGACCACAAGTTTGGAGCT	6	-	76	660	Inactive	Inactive	3	1
ENSDARG00000000369	ENSDART00000000381	9	1	CACATCAGCATCAGGGTCTTGGAG	6	-	4	660	Active	Active	8	3
ENSDARG00000000369	ENSDART00000000381	9	1	AAAGACCACAAGTTTGGAGCTGGT	6	-	73	660	Inactive	Active	8	9
ENSDARG00000000369	ENSDART00000000381	9	2	ACCTACAAAACACTGCAGCTTGT	5	-	173	660	Inactive	Active	7	6
ENSDARG00000000369	ENSDART00000000381	9	2	GTTTGCAACAAGAGCGAAGAATGC	6	-	121	660	Active	Active	2	9
ENSDARG00000000369	ENSDART00000007497	9	3	AAAGACCACAAGTTTGGAGCTGGT	6	-	163	1026	Inactive	Active	8	9
ENSDARG00000000369	ENSDART00000007497	9	3	CACATCAGCATCAGGGTCTTGGAG	6	-	94	1026	Active	Active	8	3
ENSDARG00000000369	ENSDART00000007497	9	3	GTCAAAGACCACAAGTTTGGAGCT	6	-	166	1026	Inactive	Inactive	3	1
ENSDARG00000000369	ENSDART00000007497	9	4	GTTTGCAACAAGAGCGAAGAATGC	6	-	211	1026	Active	Active	2	9
ENSDARG00000000369	ENSDART00000007497	9	4	ACCTACAAAACACTGCAGCTTGT	5	-	263	1026	Inactive	Active	7	6
ENSDARG00000000369	ENSDART00000007497	9	11	TTCTGCGCAGCCAAGTTCTGTTGAA	7	-	767	1026	Inactive	Inactive	0	7
ENSDARG00000000476	ENSDART00000000637	9	1	AGACGCACAGTCTCGGGGGGAAGCG	7	-	17	1116	Inactive	Active	6	9
ENSDARG00000000476	ENSDART00000000637	9	3	AAAATCGTCATCTGCAGTTTTGGTA	7	-	336	1116	Active	Inactive	4	5
ENSDARG00000000476	ENSDART00000000637	9	4	TGCCGCACACACCGTGGTGCCTGT	6	-	424	1116	Active	Active	5	1
ENSDARG00000000476	ENSDART00000000637	9	6	TTATCAGTCGTAGAGGAGCTGGT	5	-	757	1116	Active	Active	3	9
ENSDARG00000000476	ENSDART00000000637	9	7	GTTAACGTCCACAGTTGAGGCCGGT	7	-	918	1116	Active	Active	6	9
ENSDARG00000000476	ENSDART00000002053	9	1	AGACGCACAGTCTCGGGGGGAAGCG	7	-	17	2688	Inactive	Active	6	9
ENSDARG00000000476	ENSDART00000002053	9	3	AAAATCGTCATCTGCAGTTTTGGTA	7	-	336	2688	Active	Inactive	4	5
ENSDARG00000000476	ENSDART00000002053	9	4	TGCCGCACACACCGTGGTGCCTGT	6	-	424	2688	Active	Active	5	1
ENSDARG00000000476	ENSDART00000002053	9	6	TTATCAGTCGTAGAGGAGCTGGT	5	-	757	2688	Active	Active	3	9
ENSDARG00000000476	ENSDART00000002053	9	7	GTTAACGTCCACAGTTGAGGCCGGT	7	-	918	2688	Active	Active	6	9
ENSDARG00000000476	ENSDART00000002053	9	8	TTCTCCACAATCACGTTAGAGGGC	6	-	1518	2688	Inactive	Active	4	8
ENSDARG00000000476	ENSDART00000002053	9	8	TTAAACTAATATCTGGGGAAGTC	5	-	1104	2688	Inactive	Active	9	8
ENSDARG00000000476	ENSDART00000002053	9	8	GTTCTCGGCAGATATCTGGCTCT	5	-	1361	2688	Active	Inactive	8	6
ENSDARG00000000476	ENSDART00000002053	9	8	AGAATCCTCGGGCAGTTCTGGGTGC	7	-	1128	2688	Active	Inactive	9	5
ENSDARG00000000476	ENSDART00000002053	9	8	CTCTCAGACGCCTTTGGAGAGTTG	6	-	1323	2688	Active	Active	7	7
ENSDARG00000000476	ENSDART00000002053	9	8	CTCACCGTCCTGTTTTTCTGCATTC	7	-	1158	2688	Active	Inactive	9	8
ENSDARG00000000476	ENSDART00000002053	9	8	CAATCCTCCGAAATCGAAGAAGAG	6	-	1212	2688	Active	Active	4	9
ENSDARG00000000476	ENSDART00000002053	9	8	AAAGGCAGACGAGGGCTGACGCA	5	-	1586	2688	Inactive	Active	9	9
ENSDARG00000000476	ENSDART00000002053	9	9	AGACTCGGCGCTCATCTGCTTCT	5	-	1820	2688	Active	Inactive	7	7
ENSDARG00000000476	ENSDART00000002053	9	12	GCATTCGGCGAAGTGTGTTTGTA	5	-	2559	2688	Active	Inactive	7	3
ENSDARG00000000516	ENSDART00000000536	9	2	TACCAAGTCAGCAATGAGGCTTTG	6	-	313	1932	Active	Active	6	8
ENSDARG00000000516	ENSDART00000000536	9	2	CAAGTCAGCAATGAGGCTTTGGTG	6	-	310	1932	Active	Active	4	2
ENSDARG00000000516	ENSDART00000000536	9	2	CAAGTCAGCAATGAGGCTTTGGT	5	-	311	1932	Active	Active	4	2
ENSDARG00000000516	ENSDART00000000536	9	4	TGCCTCACATATGAGTGCCTGATTC	7	-	561	1932	Active	Inactive	6	4
ENSDARG00000000516	ENSDART00000000536	9	6	CCCTGCAAAAGCCATTCTGATGGA	6	-	938	1932	Active	Active	5	5
ENSDARG00000000516	ENSDART00000000536	9	6	GCAAAAGCCATTCTGATGGATAC	5	-	935	1932	Inactive	Active	5	4
ENSDARG00000000516	ENSDART00000000536	9	6	TGCAAAAGCCATTCTGATGGATAC	6	-	935	1932	Active	Active	5	4
ENSDARG00000000516	ENSDART00000000536	9	8	ATCGCCTTCTGATGTGCTTTGCT	5	-	1216	1932	Active	Inactive	9	6
ENSDARG00000000516	ENSDART00000100342	9	2	TACCAAGTCAGCAATGAGGCTTTG	6	-	313	2058	Active	Active	6	8
ENSDARG00000000516	ENSDART00000100342	9	2	CAAGTCAGCAATGAGGCTTTGGTG	6	-	310	2058	Active	Active	4	2
ENSDARG00000000516	ENSDART00000100342	9	2	CAAGTCAGCAATGAGGCTTTGGT	5	-	311	2058	Active	Active	4	2
ENSDARG00000000516	ENSDART00000100342	9	4	TGCCTCACATATGAGTGCCTGATTC	7	-	561	2058	Active	Inactive	6	4
ENSDARG00000000516	ENSDART00000100342	9	6	CCCTGCAAAAGCCATTCTGATGGA	6	-	938	2058	Active	Active	5	5
ENSDARG00000000516	ENSDART00000100342	9	6	GCAAAAGCCATTCTGATGGATAC	5	-	935	2058	Inactive	Active	5	4
ENSDARG00000000516	ENSDART00000100342	9	6	TGCAAAAGCCATTCTGATGGATAC	6	-	935	2058	Active	Active	5	4
ENSDARG00000000516	ENSDART00000100342	9	8	TTCCCAAAATTCCCTTTGAAGTT	5	-	1217	2058	Inactive	Inactive	7	6
ENSDARG00000000516	ENSDART00000100342	9	8	GTTCCCAAAATTCCCTTTGAAGTT	6	-	1217	2058	Inactive	Inactive	6	6
ENSDARG00000000516	ENSDART00000100342	9	9	ATCGCCTTCTGATGTGCTTTGCT	5	-	1342	2058	Active	Inactive	9	6
ENSDARG00000000529	ENSDART00000000552	9	2	GCAGGCGCCGGTGCGCAGAGGAG	5	+	138	2706	Active	Active	6	9
ENSDARG00000000529	ENSDART00000000552	9	3	TTATACAAATCTCTGGTGAGAAC	5	+	361	2706	Inactive	Active	9	6
ENSDARG00000000529	ENSDART00000000552	9	6	AGATGCAGCTGATTGATGAGGAG	5	+	518	2706	Active	Active	3	9
ENSDARG00000000529	ENSDART00000000552	9	7	AGCTCAGACGAGACATGGAGAAAAC	7	+	725	2706	Active	Active	7	8
ENSDARG00000000529	ENSDART00000000552	9	8	CTCAAAGACAAGCCGTGCTGAGGG	6	+	845	2706	Active	Active	1	5
ENSDARG00000000529	ENSDART00000000552	9	8	CTCAAAGACAAGCCGTGCTGAGGGA	7	+	845	2706	Active	Active	1	9
ENSDARG00000000529	ENSDART00000000552	9	11	CTCGTCTGCAGAAAGAAGCTGCT	5	+	1133	2706	Active	Active	9	9
ENSDARG00000000529	ENSDART00000000552	9	11	GTCTGCAGAAAGAAGCTGCTGTT	5	+	1136	2706	Inactive	Active	1	4
ENSDARG00000000529	ENSDART00000000552	9	12	TGCTGCAGATGGAGCTGGAGTCGTC	7	+	1208	2706	Active	Active	5	6
ENSDARG00000000529	ENSDART00000000552	9	12	CAACAACACAACCAGAGGCTGAC	5	+	1378	2706	Inactive	Active	6	9
ENSDARG00000000529	ENSDART00000000552	9	12	AACAACAACACAACCAGAGGCTGAC	7	+	1376	2706	Inactive	Active	6	9
ENSDARG00000000529	ENSDART00000000552	9	12	AGAAACACACGCTGGAGCTGCAGAC	7	+	1316	2706	Inactive	Active	9	7
ENSDARG00000000529	ENSDART00000000552	9	12	AGCAACAGAAGGAGCTGCTGAGAG	6	+	1256	2706	Inactive	Inactive	4	0
ENSDARG00000000529	ENSDART00000000552	9	13	GCCGTCACATGAGCATCTGATGCT	6	+	1416	2706	Active	Active	6	4
ENSDARG00000000529	ENSDART00000000552	9	15	GCAGACCCACAGCAGCGCAGCAGCA	7	+	1844	2706	Inactive	Active	7	9
ENSDARG00000000529	ENSDART00000000552	9	15	GTCACCAGCAGAGGGCGCTGTCTGC	7	+	1781	2706	Active	Inactive	6	0
ENSDARG00000000529	ENSDART00000000552	9	15	AGACCCACAGCAGCGCAGCAGCA	5	+	1846	2706	Inactive	Active	7	9
ENSDARG00000000529	ENSDART00000000552	9	16	ACAGTCTGCTTCCAGGAGCAAAC	5	+	1998	2706	Active	Active	8	8
ENSDARG00000000529	ENSDART00000000552	9	16	AGCAAACGCCGAGCAGATGAGGAG	6	+	2014	2706	Active	Active	6	9
ENSDARG00000000529	ENSDART00000000552	9	16	GCAAACGCCGAGCAGATGAGGAG	5	+	2015	2706	Inactive	Active	2	9
ENSDARG00000000529	ENSDART00000000552	9	16	CTCTCCTCCTGCCAGACGTCTGT	5	+	1965	2706	Active	Active	9	5
ENSDARG00000000529	ENSDART00000000552	9	20	ATCATCATCACAGCGTGAGGAAGAG	7	+	2406	2706	Active	Active	9	9
ENSDARG00000000529	ENSDART00000000552	9	20	ACACACTCCAGCAGCAGCCGGTGAG	7	+	2447	2706	Active	Active	0	9
ENSDARG00000000529	ENSDART00000000552	9	20	ACACACACACTCCAGCAGCAGCC	5	+	2443	2706	Inactive	Active	9	9
ENSDARG00000000529	ENSDART00000000552	9	20	ATCATCATCATCACAGCGTGAGGA	6	+	2403	2706	Active	Active	9	9
ENSDARG00000000529	ENSDART00000000552	9	20	AGACACACACACTCCAGCAGCAGCC	7	+	2441	2706	Inactive	Active	9	9
ENSDARG00000000529	ENSDART00000000552	9	21	CGCTGCAGAGATACATGCAGATGCT	7	+	2558	2706	Active	Active	8	9
ENSDARG00000000529	ENSDART00000000552	9	21	GGCCTCACCGACTGGAGGAGCAGAA	7	+	2523	2706	Active	Active	9	9
ENSDARG00000000529	ENSDART00000000552	9	21	AGCGGCCTCACCGACTGGAGGAGCA	7	+	2520	2706	Active	Active	9	9
ENSDARG00000000529	ENSDART00000000552	9	21	CTCACCGACTGGAGGAGCAGAAGAG	7	+	2526	2706	Active	Active	8	9
ENSDARG00000000529	ENSDART00000000552	9	23	GAAGCCGACGATGATTTCTGGTGAA	7	+	2695	2706	Inactive	Inactive	3	3
ENSDARG00000000529	ENSDART00000099672	9	2	GCAGGCGCCGGTGCGCAGAGGAG	5	+	138	2718	Active	Active	6	9
ENSDARG00000000529	ENSDART00000099672	9	3	TTATACAAATCTCTGGTGAGAAC	5	+	361	2718	Inactive	Active	9	6
ENSDARG00000000529	ENSDART00000099672	9	6	AGATGCAGCTGATTGATGAGGAG	5	+	518	2718	Active	Active	3	9
ENSDARG00000000529	ENSDART00000099672	9	7	AGCTCAGACGAGACATGGAGAAAAC	7	+	725	2718	Active	Active	7	8
ENSDARG00000000529	ENSDART00000099672	9	8	CTCAAAGACAAGCCGTGCTGAGGGA	7	+	845	2718	Active	Active	1	9
ENSDARG00000000529	ENSDART00000099672	9	8	CTCAAAGACAAGCCGTGCTGAGGG	6	+	845	2718	Active	Active	1	5
ENSDARG00000000529	ENSDART00000099672	9	11	CTCGTCTGCAGAAAGAAGCTGCT	5	+	1133	2718	Active	Active	9	9
ENSDARG00000000529	ENSDART00000099672	9	11	GTCTGCAGAAAGAAGCTGCTGTT	5	+	1136	2718	Inactive	Active	1	4
ENSDARG00000000529	ENSDART00000099672	9	12	CAACAACACAACCAGAGGCTGAC	5	+	1378	2718	Inactive	Active	6	9
ENSDARG00000000529	ENSDART00000099672	9	12	AGCAACAGAAGGAGCTGCTGAGAG	6	+	1256	2718	Inactive	Inactive	4	0
ENSDARG00000000529	ENSDART00000099672	9	12	TGCTGCAGATGGAGCTGGAGTCGTC	7	+	1208	2718	Active	Active	5	6
ENSDARG00000000529	ENSDART00000099672	9	12	AACAACAACACAACCAGAGGCTGAC	7	+	1376	2718	Inactive	Active	6	9
ENSDARG00000000529	ENSDART00000099672	9	12	AGAAACACACGCTGGAGCTGCAGAC	7	+	1316	2718	Inactive	Active	9	7
ENSDARG00000000529	ENSDART00000099672	9	13	GCCGTCACATGAGCATCTGATGCT	6	+	1416	2718	Active	Active	6	4
ENSDARG00000000529	ENSDART00000099672	9	15	AGACCCACAGCAGCGCAGCAGCA	5	+	1846	2718	Inactive	Active	7	9
ENSDARG00000000529	ENSDART00000099672	9	15	GTCACCAGCAGAGGGCGCTGTCTGC	7	+	1781	2718	Active	Inactive	6	0
ENSDARG00000000529	ENSDART00000099672	9	15	GCAGACCCACAGCAGCGCAGCAGCA	7	+	1844	2718	Inactive	Active	7	9
ENSDARG00000000529	ENSDART00000099672	9	16	GCAAACGCCGAGCAGATGAGGAG	5	+	2015	2718	Inactive	Active	2	9
ENSDARG00000000529	ENSDART00000099672	9	16	CTCTCCTCCTGCCAGACGTCTGT	5	+	1965	2718	Active	Active	9	5
ENSDARG00000000529	ENSDART00000099672	9	16	ACAGTCTGCTTCCAGGAGCAAAC	5	+	1998	2718	Active	Active	8	8
ENSDARG00000000529	ENSDART00000099672	9	16	AGCAAACGCCGAGCAGATGAGGAG	6	+	2014	2718	Active	Active	6	9
ENSDARG00000000529	ENSDART00000099672	9	21	ACACACTCCAGCAGCAGCCGGTGAG	7	+	2459	2718	Active	Active	0	9
ENSDARG00000000529	ENSDART00000099672	9	21	ACACACACACTCCAGCAGCAGCC	5	+	2455	2718	Inactive	Active	9	9
ENSDARG00000000529	ENSDART00000099672	9	21	AGACACACACACTCCAGCAGCAGCC	7	+	2453	2718	Inactive	Active	9	9
ENSDARG00000000529	ENSDART00000099672	9	22	CGCTGCAGAGATACATGCAGATGCT	7	+	2570	2718	Active	Active	8	9
ENSDARG00000000529	ENSDART00000099672	9	22	CTCACCGACTGGAGGAGCAGAAGAG	7	+	2538	2718	Active	Active	8	9
ENSDARG00000000529	ENSDART00000099672	9	22	GGCCTCACCGACTGGAGGAGCAGAA	7	+	2535	2718	Active	Active	9	9
ENSDARG00000000529	ENSDART00000099672	9	22	AGCGGCCTCACCGACTGGAGGAGCA	7	+	2532	2718	Active	Active	9	9
ENSDARG00000000529	ENSDART00000099672	9	24	GAAGCCGACGATGATTTCTGGTGAA	7	+	2707	2718	Inactive	Inactive	3	3
ENSDARG00000000540	ENSDART00000000564	9	1	TGCACCAAATGACAGATGCGTTTCT	7	-	1277	1833	Active	Inactive	0	9
ENSDARG00000000540	ENSDART00000000564	9	1	TGCACCAAATGACAGATGCGTTT	5	-	1279	1833	Active	Active	0	2
ENSDARG00000000540	ENSDART00000000564	9	1	CACCAATTCCTCTGGCAGCAAAC	5	-	1347	1833	Active	Active	9	8
ENSDARG00000000540	ENSDART00000000564	9	3	GTTGTCCTCTAACTTGGCGATTCT	6	-	1777	1833	Active	Active	9	5
ENSDARG00000000542	ENSDART00000000566	9	1	TTCACCACATTAACCAGCAGTCTGT	7	-	296	1341	Inactive	Active	5	3
ENSDARG00000000542	ENSDART00000000566	9	1	GTTGTCTTCCCATCAGGTGCCGTC	6	-	246	1341	Active	Active	9	6
ENSDARG00000000542	ENSDART00000000566	9	1	AAACCCCGCACAACCTGCTTGGCC	6	-	60	1341	Inactive	Inactive	0	2
ENSDARG00000000542	ENSDART00000000566	9	1	AACCCCGCACAACCTGCTTGGCC	5	-	60	1341	Inactive	Inactive	4	2
ENSDARG00000000542	ENSDART00000000566	9	3	AGCGCCTGCTCCCGCTGCAGTTTGT	7	-	675	1341	Active	Active	9	0
ENSDARG00000000542	ENSDART00000000566	9	3	TGCTCCCGCTGCAGTTTGTGCAGCG	7	-	669	1341	Active	Active	9	7
ENSDARG00000000542	ENSDART00000000566	9	3	CCCAGCGCCTGCTCCCGCTGCAGTT	7	-	678	1341	Active	Active	9	5
ENSDARG00000000542	ENSDART00000000566	9	4	TCCTCATTCTCATCCTGCGCGGCT	6	-	942	1341	Active	Active	9	5
ENSDARG00000000542	ENSDART00000000566	9	4	ATCCTCGTCCTCCTCGTCTTGTTT	6	-	1156	1341	Active	Inactive	9	9
ENSDARG00000000563	ENSDART00000002299	9	1	TCCAGCATCACCAGGAGATGGAGTT	7	-	15	66099	Active	Active	9	8
ENSDARG00000000563	ENSDART00000002299	9	1	ACCTTCAACTACAAGTTTAGCTGTT	7	-	381	66099	Active	Inactive	8	3
ENSDARG00000000563	ENSDART00000002299	9	1	TTCAACTACAAGTTTAGCTGTTGAG	7	-	378	66099	Active	Active	3	5
ENSDARG00000000563	ENSDART00000002299	9	2	GGCCAATAATATTGATTTGAATTT	6	-	548	66099	Inactive	Inactive	0	9
ENSDARG00000000563	ENSDART00000002299	9	2	GTTTTCACACTCGCATGTGTAAAC	6	-	619	66099	Inactive	Inactive	4	8
ENSDARG00000000563	ENSDART00000002299	9	3	ACATACCTCCAAGCGTTAGCTTTG	6	-	932	66099	Active	Inactive	5	6
ENSDARG00000000563	ENSDART00000002299	9	3	AGCAACATCATCAGGCTGGGCATTT	7	-	870	66099	Active	Inactive	8	8
ENSDARG00000000563	ENSDART00000002299	9	3	CTCAGCAACATCATCAGGCTGGGCA	7	-	873	66099	Active	Active	7	9
ENSDARG00000000563	ENSDART00000002299	9	3	TCCTTCTTCACCTCAGTCTTGTCT	6	-	819	66099	Active	Inactive	9	6
ENSDARG00000000563	ENSDART00000002299	9	6	AGATACATCCTTATTGATGGTGGA	6	-	1288	66099	Active	Active	2	9
ENSDARG00000000563	ENSDART00000002299	9	6	ACCCTCTACTATCATTTTTGCTTTT	7	-	1461	66099	Active	Inactive	9	9
ENSDARG00000000563	ENSDART00000002299	9	7	ATCACCAGCAGATTAGCCGTTGTG	6	-	1725	66099	Active	Active	4	6
ENSDARG00000000563	ENSDART00000002299	9	9	CTCAACACCATAAATTGGTTTGAC	6	-	2032	66099	Active	Inactive	3	7
ENSDARG00000000563	ENSDART00000002299	9	10	AACCTCTCCAGACTGGGAGACTCT	6	-	2209	66099	Active	Active	8	8
ENSDARG00000000563	ENSDART00000002299	9	12	GTTCAATACTGAACTCTGCAGTT	5	-	2553	66099	Active	Inactive	0	5
ENSDARG00000000563	ENSDART00000002299	9	13	TCCATCAGCCTTGATGAGGACGTT	6	-	2905	66099	Active	Active	9	9
ENSDARG00000000563	ENSDART00000002299	9	14	ACCTCCACACTATACAGTGGGCGTG	7	-	3050	66099	Inactive	Active	0	9
ENSDARG00000000563	ENSDART00000002299	9	18	GGCTTCCTCCTCAACAGTCTGGTCT	7	-	3597	66099	Active	Inactive	9	0
ENSDARG00000000563	ENSDART00000002299	9	18	TGCATCACAGGTATATGTCTTGGAA	7	-	3771	66099	Active	Inactive	4	1
ENSDARG00000000563	ENSDART00000002299	9	19	ACCTCAACATCATGAAGAGGCTTAG	7	-	3851	66099	Inactive	Active	3	8
ENSDARG00000000563	ENSDART00000002299	9	19	AACCTCAACATCATGAAGAGGCT	5	-	3854	66099	Active	Active	4	9
ENSDARG00000000563	ENSDART00000002299	9	19	CACTTCGCATTCAAACTTAGCAGAT	7	-	3888	66099	Active	Inactive	4	1
ENSDARG00000000563	ENSDART00000002299	9	19	CTCAACATCATGAAGAGGCTTAG	5	-	3851	66099	Active	Active	8	8
ENSDARG00000000563	ENSDART00000002299	9	21	GACCTCTGCACTTGGTTTTGAGAC	6	-	4177	66099	Active	Inactive	9	7
ENSDARG00000000563	ENSDART00000002299	9	23	GGCTTCATCTGATTTTTCTGCAGCT	7	-	4818	66099	Active	Active	9	3
ENSDARG00000000563	ENSDART00000002299	9	24	CTCAAACTCAGTGATGGTTTGGTCT	7	-	5220	66099	Active	Inactive	8	3
ENSDARG00000000563	ENSDART00000002299	9	24	CTCAAACTCAGTGATGGTTTGGTC	6	-	5221	66099	Active	Inactive	8	3
ENSDARG00000000563	ENSDART00000002299	9	24	ATCCTCAAACTCAGTGATGGTTTG	6	-	5224	66099	Inactive	Active	4	5
ENSDARG00000000563	ENSDART00000002299	9	24	TCCTCAAACTCAGTGATGGTTTGGT	7	-	5222	66099	Active	Inactive	6	5
ENSDARG00000000563	ENSDART00000002299	9	24	CTCAAACTCAGTGATGGTTTGGT	5	-	5222	66099	Active	Inactive	8	5
ENSDARG00000000563	ENSDART00000002299	9	24	TCCTCAAACTCAGTGATGGTTTG	5	-	5224	66099	Active	Active	6	5
ENSDARG00000000563	ENSDART00000002299	9	26	GGCTCAAACACATCTGTAGGTGGC	6	-	5481	66099	Active	Active	7	9
ENSDARG00000000563	ENSDART00000002299	9	29	AACAACATCACTGAGTGTAGCTGTG	7	-	6474	66099	Active	Active	3	9
ENSDARG00000000563	ENSDART00000002299	9	29	CTCCAACCATAAACTTCTGAGGTG	6	-	6308	66099	Inactive	Active	3	4
ENSDARG00000000563	ENSDART00000002299	9	29	TCCTCCATCAAAAAGTGGTGGTT	5	-	6365	66099	Active	Inactive	9	0
ENSDARG00000000563	ENSDART00000002299	9	33	CACCTCTGCGACTTTGAAGTCTTT	6	-	7204	66099	Active	Active	9	1
ENSDARG00000000563	ENSDART00000002299	9	33	CTCTGCGACTTTGAAGTCTTTGGG	6	-	7201	66099	Active	Active	8	6
ENSDARG00000000563	ENSDART00000002299	9	33	CTCTGCGACTTTGAAGTCTTTGGGT	7	-	7200	66099	Active	Inactive	8	6
ENSDARG00000000563	ENSDART00000002299	9	35	ACCACCATCATATCTGGGAGGTT	5	-	7556	66099	Active	Active	9	0
ENSDARG00000000563	ENSDART00000002299	9	37	GTTGACGTCAACAGTTGCAGTAGCA	7	-	8043	66099	Active	Active	7	9
ENSDARG00000000563	ENSDART00000002299	9	37	GACTGCCTCAATAATGTAGGTGGC	6	-	8005	66099	Active	Active	9	9
ENSDARG00000000563	ENSDART00000002299	9	37	AAACCAGCCAGAAGTTTTGCATCT	6	-	7806	66099	Inactive	Inactive	6	8
ENSDARG00000000563	ENSDART00000002299	9	37	TGCATCTAACTGGATCTCTGGTGGC	7	-	7788	66099	Active	Active	7	3
ENSDARG00000000563	ENSDART00000002299	9	37	TTCAAAACAAGGTCTGCTTTTGTC	6	-	7902	66099	Inactive	Inactive	9	3
ENSDARG00000000563	ENSDART00000002299	9	38	GCCACCATCATCTCTGGGGGCATTC	7	-	8142	66099	Active	Active	9	0
ENSDARG00000000563	ENSDART00000002299	9	38	GTTTTCAGCTGAAACTCTGAAGAC	6	-	8290	66099	Active	Active	7	0
ENSDARG00000000563	ENSDART00000002299	9	38	TTCAAAGGCACCAGTTTGGTTGC	5	-	8260	66099	Active	Inactive	0	8
ENSDARG00000000563	ENSDART00000002299	9	41	CTAGTCCACTGCAGGTCTGCTGAA	6	-	8730	66099	Active	Inactive	6	2
ENSDARG00000000563	ENSDART00000002299	9	41	CACAAAGTCTCTCTTTGCAGACAAC	7	-	8959	66099	Active	Active	7	9
ENSDARG00000000563	ENSDART00000002299	9	41	GTCCACTGCAGGTCTGCTGAAGTC	6	-	8727	66099	Active	Active	7	7
ENSDARG00000000563	ENSDART00000002299	9	42	CAAGCCAGCGTGGAGGATTTGGAA	6	-	8984	66099	Active	Active	2	5
ENSDARG00000000563	ENSDART00000002299	9	42	TTCTCAACAACATAGTTGGTGAT	5	-	9079	66099	Inactive	Active	6	0
ENSDARG00000000563	ENSDART00000002299	9	42	ACCTCAAGCCAGCGTGGAGGATTT	6	-	8988	66099	Active	Inactive	7	2
ENSDARG00000000563	ENSDART00000002299	9	42	ACAGCCTGCCAGGTTCTGCGTCT	5	-	9112	66099	Active	Inactive	7	5
ENSDARG00000000563	ENSDART00000002299	9	42	ACAGCCTGCCAGGTTCTGCGTCTAA	7	-	9110	66099	Active	Inactive	7	9
ENSDARG00000000563	ENSDART00000002299	9	42	CAAGCCAGCGTGGAGGATTTGGA	5	-	8985	66099	Active	Active	2	7
ENSDARG00000000563	ENSDART00000002299	9	42	ACCTCAAGCCAGCGTGGAGGATTTG	7	-	8987	66099	Active	Active	7	9
ENSDARG00000000563	ENSDART00000002299	9	43	TCCACCATCACTGTTGGGTGGCT	5	-	9350	66099	Active	Active	9	0
ENSDARG00000000563	ENSDART00000002299	9	43	GTCTTCCACCATCACTGTTGGGTG	6	-	9353	66099	Active	Inactive	8	3
ENSDARG00000000563	ENSDART00000002299	9	46	AACAACTACAATGTCCTGGGTCGCA	7	-	9909	66099	Inactive	Active	0	3
ENSDARG00000000563	ENSDART00000002299	9	48	TCCTGCAACCTCAATTGGTGGGTC	6	-	10483	66099	Active	Inactive	8	2
ENSDARG00000000563	ENSDART00000002299	9	48	TCCTGCAACCTCAATTGGTGGGTCT	7	-	10482	66099	Active	Active	8	1
ENSDARG00000000563	ENSDART00000002299	9	48	GCATCCACCATCATATGGTGGTGCC	7	-	10545	66099	Active	Active	2	8
ENSDARG00000000563	ENSDART00000002299	9	49	TTCTTCTTCACAATTTCTGGTTTC	6	-	10935	66099	Active	Inactive	9	9
ENSDARG00000000563	ENSDART00000002299	9	49	GTCTCACCCTTTTTGGTTTGTTC	5	-	11026	66099	Active	Inactive	7	9
ENSDARG00000000563	ENSDART00000002299	9	52	TGCATCTAAACTCAGTGCAGCGAAC	7	-	11902	66099	Active	Active	7	9
ENSDARG00000000563	ENSDART00000002299	9	53	ATCAAACTCAACTCCTGGAGCCTCT	7	-	12054	66099	Active	Active	6	7
ENSDARG00000000563	ENSDART00000002299	9	54	AGCAGCCACTTCCAGGGGTTGTCT	6	-	12487	66099	Active	Inactive	9	2
ENSDARG00000000563	ENSDART00000002299	9	54	AGCAGCCACTTCCAGGGGTTGTC	5	-	12488	66099	Active	Active	9	2
ENSDARG00000000563	ENSDART00000002299	9	54	AGCCACTTCCAGGGGTTGTCTGT	5	-	12485	66099	Active	Inactive	9	6
ENSDARG00000000563	ENSDART00000002299	9	56	CAACTCCACGGGTATTTGTAGCA	5	-	13191	66099	Active	Inactive	5	5
ENSDARG00000000563	ENSDART00000002299	9	56	TTCATCCACTTAACAGTTGGTGAA	6	-	12936	66099	Active	Active	8	3
ENSDARG00000000563	ENSDART00000002299	9	56	CCCAACTCCACGGGTATTTGTAGCA	7	-	13191	66099	Active	Inactive	9	5
ENSDARG00000000563	ENSDART00000002299	9	56	ATCCACTTAACAGTTGGTGAATCT	6	-	12933	66099	Active	Active	2	3
ENSDARG00000000563	ENSDART00000002299	9	56	GCCCAACTCCACGGGTATTTGTA	5	-	13194	66099	Active	Inactive	9	1
ENSDARG00000000563	ENSDART00000002299	9	58	CTCTGCACCCTCAATAAGGTGCA	5	-	13754	66099	Active	Active	8	9
ENSDARG00000000563	ENSDART00000002299	9	58	TCCAACACCAGCTGCATTTTGAGCC	7	-	13794	66099	Active	Inactive	4	1
ENSDARG00000000563	ENSDART00000002299	9	58	TGCACCCTCAATAAGGTGCAGCA	5	-	13751	66099	Active	Active	9	9
ENSDARG00000000563	ENSDART00000002299	9	58	ACAACCATCACTTATGCCGTATTT	6	-	13489	66099	Active	Inactive	6	8
ENSDARG00000000563	ENSDART00000002299	9	59	TCCTCCATCTCTATCTGGTGGGGTC	7	-	13908	66099	Active	Active	9	5
ENSDARG00000000563	ENSDART00000002299	9	59	TTCACCAGCAGCATTGACGGCAAC	6	-	14077	66099	Active	Active	6	9
ENSDARG00000000563	ENSDART00000002299	9	59	TCCTCCATCTCTATCTGGTGGGGT	6	-	13909	66099	Active	Active	9	2
ENSDARG00000000563	ENSDART00000002299	9	59	GACTCACGCTGCTTGGAGATTTG	5	-	13878	66099	Active	Active	7	6
ENSDARG00000000563	ENSDART00000002299	9	60	CGCTCATTCTTTTTCTCTGATGGG	6	-	14283	66099	Active	Active	9	7
ENSDARG00000000563	ENSDART00000002299	9	62	CACAACTAAGGACTGTGTTGTGC	5	-	14627	66099	Inactive	Inactive	4	3
ENSDARG00000000563	ENSDART00000002299	9	62	TTAGTCCCCTCAATAGTTGTGGTA	6	-	14721	66099	Active	Inactive	4	2
ENSDARG00000000563	ENSDART00000002299	9	62	GTCACCACCATCACAGTCTGGAGGC	7	-	14532	66099	Active	Active	5	4
ENSDARG00000000563	ENSDART00000002299	9	62	ACCACCATCACAGTCTGGAGGCTTC	7	-	14529	66099	Active	Active	9	2
ENSDARG00000000563	ENSDART00000002299	9	63	ACCACCATCATTCTTAGGTGGCTTC	7	-	14829	66099	Active	Inactive	9	4
ENSDARG00000000563	ENSDART00000002299	9	63	TGCACCACCATCATTCTTAGGTGGC	7	-	14832	66099	Active	Active	8	5
ENSDARG00000000563	ENSDART00000002299	9	63	TGCACCACCATCATTCTTAGGTG	5	-	14834	66099	Active	Active	8	1
ENSDARG00000000563	ENSDART00000002299	9	64	GTTTTCACCCTTGTGAGGTGGAGCC	7	-	15165	66099	Active	Active	6	9
ENSDARG00000000563	ENSDART00000002299	9	64	GTTTTCACCCTTGTGAGGTGGAG	5	-	15167	66099	Active	Active	6	9
ENSDARG00000000563	ENSDART00000002299	9	64	GTCAGCAACAAGCTTGTTGATGTG	6	-	15214	66099	Active	Active	4	7
ENSDARG00000000563	ENSDART00000002299	9	64	GCCTTCTGCCATGTGAGAGTTGGGA	7	-	15143	66099	Active	Active	9	9
ENSDARG00000000563	ENSDART00000002299	9	65	GCCACCATCATCTTTTGGAGGCAAC	7	-	15423	66099	Active	Active	9	8
ENSDARG00000000563	ENSDART00000002299	9	65	ATCCAAGTCTTTCTGTTGACAAC	5	-	15481	66099	Active	Active	6	5
ENSDARG00000000563	ENSDART00000002299	9	65	TTCCTCAAATTTGATGGGTGCAGAT	7	-	15369	66099	Inactive	Active	2	4
ENSDARG00000000563	ENSDART00000002299	9	65	ACCAACACCATATTTGTTTTGAG	5	-	15587	66099	Active	Inactive	2	8
ENSDARG00000000563	ENSDART00000002299	9	65	ACCAACACCATATTTGTTTTGAGCC	7	-	15585	66099	Active	Inactive	2	1
ENSDARG00000000563	ENSDART00000002299	9	65	TTACTAAACACATTTCTGGCTAC	5	-	15634	66099	Inactive	Inactive	5	8
ENSDARG00000000563	ENSDART00000002299	9	65	AGAGCCACCATCATCTTTTGGAGGC	7	-	15426	66099	Active	Active	2	0
ENSDARG00000000563	ENSDART00000002299	9	65	ACACGCCTCTCAATAGTGTAGTTT	6	-	15459	66099	Active	Inactive	9	4
ENSDARG00000000563	ENSDART00000002299	9	65	CACCAACACCATATTTGTTTTGAG	6	-	15587	66099	Active	Inactive	3	8
ENSDARG00000000563	ENSDART00000002299	9	66	AGACACACCCATTGGCATGGGTC	5	-	15824	66099	Inactive	Active	4	8
ENSDARG00000000563	ENSDART00000002299	9	66	ACACACCCATTGGCATGGGTCGGA	6	-	15821	66099	Inactive	Active	8	1
ENSDARG00000000563	ENSDART00000002299	9	66	CTCTGCTCCAGCGTTTAGATGTA	5	-	15783	66099	Active	Active	9	0
ENSDARG00000000563	ENSDART00000002299	9	66	TGCTCCAGCGTTTAGATGTAGTT	5	-	15780	66099	Active	Active	9	4
ENSDARG00000000563	ENSDART00000002299	9	67	TTCCAAGTCTGCTGTAGTCTTTGTC	7	-	16005	66099	Active	Inactive	7	4
ENSDARG00000000563	ENSDART00000002299	9	68	GTTCACCCAGACCAGCAGCATTC	5	-	16203	66099	Inactive	Active	6	3
ENSDARG00000000563	ENSDART00000002299	9	68	TTCCTCTAACTTCCTTGTCTTTGGC	7	-	16117	66099	Active	Active	4	3
ENSDARG00000000563	ENSDART00000002299	9	69	CTCTCCTCCATCATTTTTGGCTGT	6	-	16495	66099	Active	Inactive	9	8
ENSDARG00000000563	ENSDART00000002299	9	69	CACCTCTCCTCCATCATTTTTGGCT	7	-	16497	66099	Active	Inactive	9	7
ENSDARG00000000563	ENSDART00000002299	9	71	ACCTCAAGCTCTTCTGGGCGGTC	5	-	16861	66099	Active	Active	7	1
ENSDARG00000000563	ENSDART00000002299	9	71	CTCCTCTCCATCAGTTTGTCTTT	5	-	17011	66099	Active	Inactive	9	9
ENSDARG00000000563	ENSDART00000002299	9	71	TCCTCCATCATTTTTAGGTGGTTTC	7	-	16920	66099	Active	Inactive	9	6
ENSDARG00000000563	ENSDART00000002299	9	73	TCCACCATCATCAAGAGGGGGCTTC	7	-	17508	66099	Active	Active	9	0
ENSDARG00000000563	ENSDART00000002299	9	73	TTCATCAAAGACAACTGGGCCTTC	6	-	17455	66099	Inactive	Inactive	4	7
ENSDARG00000000563	ENSDART00000002299	9	73	AAAGACAACTGGGCCTTCTGGAGGC	7	-	17448	66099	Inactive	Active	9	4
ENSDARG00000000563	ENSDART00000002299	9	73	TCCACCATCATCAAGAGGGGGCT	5	-	17510	66099	Active	Active	9	9
ENSDARG00000000563	ENSDART00000002299	9	75	CACAACAAACTTGGTGTCGGGGCA	6	-	18214	66099	Inactive	Active	8	9
ENSDARG00000000563	ENSDART00000002299	9	75	AAACTCACAGAATCTTTAGTCTTG	6	-	18078	66099	Inactive	Inactive	9	8
ENSDARG00000000563	ENSDART00000002299	9	76	CAACAACTCTGGCTCCTCTGCATAA	7	-	18342	66099	Active	Inactive	3	8
ENSDARG00000000563	ENSDART00000002299	9	77	ACCATCATCTTCTGGCTTTTGCC	5	-	18698	66099	Active	Active	9	5
ENSDARG00000000563	ENSDART00000002299	9	77	CCCACCATCATCTTCTGGCTTTTGC	7	-	18699	66099	Active	Inactive	9	5
ENSDARG00000000563	ENSDART00000002299	9	77	AGCCCCACCATCATCTTCTGGCTTT	7	-	18702	66099	Active	Inactive	8	9
ENSDARG00000000563	ENSDART00000002299	9	77	GCCCCACCATCATCTTCTGGCTTT	6	-	18702	66099	Active	Inactive	5	9
ENSDARG00000000563	ENSDART00000002299	9	77	AGCTGCTACATCTTTCTTTTGCA	5	-	18746	66099	Active	Inactive	9	5
ENSDARG00000000563	ENSDART00000002299	9	78	TGCATCCACATGATGCAGATTCT	5	-	18956	66099	Active	Active	9	8
ENSDARG00000000563	ENSDART00000002299	9	78	GAAGCCACACTTCAGTTTTGTCTGC	7	-	18976	66099	Inactive	Inactive	9	9
ENSDARG00000000563	ENSDART00000002299	9	78	GAAGCCACACTTCAGTTTTGTCT	5	-	18978	66099	Inactive	Inactive	9	7
ENSDARG00000000563	ENSDART00000002299	9	78	GTTTTCTCCTGACACGTTATTGGCA	7	-	19205	66099	Active	Inactive	8	0
ENSDARG00000000563	ENSDART00000002299	9	78	GTCTGCATCCACATGATGCAGAT	5	-	18959	66099	Active	Active	9	8
ENSDARG00000000563	ENSDART00000002299	9	79	ATCTCCAACTTTGTTTGACGCTTTT	7	-	20355	66099	Active	Active	1	2
ENSDARG00000000563	ENSDART00000002299	9	79	GTATCCCCACGTCTTGAATTTGAG	6	-	21507	66099	Inactive	Active	7	9
ENSDARG00000000563	ENSDART00000002299	9	79	GTCAACAGCAAGAACTGGTGTTTTG	7	-	20982	66099	Active	Inactive	1	7
ENSDARG00000000563	ENSDART00000002299	9	79	GTTGTCGGCACTCAATTTTGTAGTT	7	-	20821	66099	Active	Inactive	8	9
ENSDARG00000000563	ENSDART00000002299	9	79	ACCATCTCCAACTTTGTTTGACGCT	7	-	20358	66099	Active	Active	9	3
ENSDARG00000000563	ENSDART00000002299	9	79	GCCACCATCTCGGGAAGGTTTGGTC	7	-	20193	66099	Active	Inactive	9	3
ENSDARG00000000563	ENSDART00000002299	9	79	CACATCAACTTCAATAGTTGGAGCC	7	-	19233	66099	Active	Active	7	8
ENSDARG00000000563	ENSDART00000002299	9	79	TTCCTAACATAACTGCTGGGAGGAG	7	-	19300	66099	Inactive	Active	3	7
ENSDARG00000000563	ENSDART00000002299	9	79	TTCAGCTTAATGTTACTGGGAGGCC	7	-	20135	66099	Active	Active	8	8
ENSDARG00000000563	ENSDART00000002299	9	80	CACCCAAGACTTCTTTTGGTGTG	5	-	22506	66099	Inactive	Inactive	1	4
ENSDARG00000000563	ENSDART00000002299	9	80	GACAGCTCCTTCAAGATTAGTTGGC	7	-	22482	66099	Active	Inactive	8	0
ENSDARG00000000563	ENSDART00000002299	9	80	ACCTCCGTCATATGTAGGCTTTGTC	7	-	22272	66099	Active	Inactive	9	2
ENSDARG00000000563	ENSDART00000002299	9	80	GACTCATGCCAACCTGATTTTGTG	6	-	22457	66099	Active	Active	8	6
ENSDARG00000000563	ENSDART00000002299	9	80	AACTCACCCAAGACTTCTTTTGGT	6	-	22509	66099	Active	Inactive	4	7
ENSDARG00000000563	ENSDART00000002299	9	80	GACAGCTCCTTCAAGATTAGTTG	5	-	22484	66099	Active	Active	8	6
ENSDARG00000000563	ENSDART00000002299	9	80	AACTGCGCAGCAACGTTGCATCT	5	-	22369	66099	Inactive	Inactive	4	0
ENSDARG00000000563	ENSDART00000002299	9	80	AGCACCTCCGTCATATGTAGGCTTT	7	-	22275	66099	Active	Inactive	9	2
ENSDARG00000000563	ENSDART00000002299	9	80	AAACTCACCCAAGACTTCTTTTGGT	7	-	22509	66099	Inactive	Inactive	4	7
ENSDARG00000000563	ENSDART00000002299	9	81	ATCCAAATCAATCTCAGGGGCCTCT	7	-	22524	66099	Active	Active	3	7
ENSDARG00000000563	ENSDART00000002299	9	82	GCCACCATCAGTTTCAGGTGGAGAC	7	-	22884	66099	Active	Active	9	6
ENSDARG00000000563	ENSDART00000002299	9	82	ACCATCAACAGGCCCAGGTGTATCT	7	-	22815	66099	Active	Inactive	7	5
ENSDARG00000000563	ENSDART00000002299	9	83	AACCTCCACTGGTTGTTTGGGAG	5	-	23261	66099	Active	Active	7	6
ENSDARG00000000563	ENSDART00000002299	9	83	AGCTCCTCCATCACGCATTGGTT	5	-	23189	66099	Active	Active	9	2
ENSDARG00000000563	ENSDART00000002299	9	83	TTCAACCTCCACTGGTTGTTTGGGA	7	-	23262	66099	Active	Inactive	8	6
ENSDARG00000000563	ENSDART00000002299	9	84	TGCTGCCACTCTGAAGCGGTATTT	6	-	23359	66099	Active	Inactive	9	7
ENSDARG00000000563	ENSDART00000002299	9	86	ACCCCCATCTTCAGTAGGTTTGTTC	7	-	23796	66099	Active	Inactive	9	9
ENSDARG00000000563	ENSDART00000002299	9	86	CTACCCCCATCTTCAGTAGGTTTG	6	-	23799	66099	Inactive	Active	4	2
ENSDARG00000000563	ENSDART00000002299	9	87	TTAGCCTTAACCCAGAGGAGACTGT	7	-	24158	66099	Active	Active	1	8
ENSDARG00000000563	ENSDART00000002299	9	88	ACCCTCTTCTAAGCCAGTTGCAGTG	7	-	24510	66099	Active	Active	9	7
ENSDARG00000000563	ENSDART00000002299	9	88	ACCACCATCATTTTTTGGTTTGGTC	7	-	24387	66099	Active	Inactive	9	3
ENSDARG00000000563	ENSDART00000002299	9	88	ACCACCATCATTTTTTGGTTTGGT	6	-	24388	66099	Active	Inactive	9	5
ENSDARG00000000563	ENSDART00000002299	9	88	TGCTACCACCATCATTTTTTGGTT	6	-	24392	66099	Active	Inactive	8	9
ENSDARG00000000563	ENSDART00000002299	9	88	TGCTACCACCATCATTTTTTGGT	5	-	24393	66099	Active	Inactive	8	8
ENSDARG00000000563	ENSDART00000002299	9	88	CTCTTCTAAGCCAGTTGCAGTGTAC	7	-	24507	66099	Active	Inactive	6	1
ENSDARG00000000563	ENSDART00000002299	9	89	AAACTCACCTAAAATTTTGAGTTG	6	-	24901	66099	Inactive	Inactive	4	8
ENSDARG00000000563	ENSDART00000002299	9	89	CACCTAAAATTTTGAGTTGTATTT	6	-	24896	66099	Inactive	Inactive	2	9
ENSDARG00000000563	ENSDART00000002299	9	89	AAACTCACCTAAAATTTTGAGTT	5	-	24902	66099	Inactive	Inactive	4	9
ENSDARG00000000563	ENSDART00000002299	9	91	GTTCTCTCCAGCAAGGGTTTTCT	5	-	25378	66099	Active	Inactive	9	4
ENSDARG00000000563	ENSDART00000002299	9	92	CACTTCCACCGTCATTTGCAGGT	5	-	25596	66099	Active	Inactive	9	1
ENSDARG00000000563	ENSDART00000002299	9	92	TGCATCTTATCCAGTCTGTTGTG	5	-	25656	66099	Active	Inactive	9	6
ENSDARG00000000563	ENSDART00000002299	9	94	CACCAATACCATACTGATTTTGAG	6	-	26348	66099	Active	Active	5	7
ENSDARG00000000563	ENSDART00000002299	9	94	CACTTCCACCATCAATTAGAGGTT	6	-	26189	66099	Active	Active	9	0
ENSDARG00000000563	ENSDART00000002299	9	95	ACCATCACCAGAATCATTTGTTGCA	7	-	26631	66099	Active	Inactive	8	5
ENSDARG00000000563	ENSDART00000002299	9	95	GGCTTCCTCCATCACTGATGGGTTT	7	-	26479	66099	Active	Active	9	0
ENSDARG00000000563	ENSDART00000002299	9	95	TCCTCCATCACTGATGGGTTTTTTC	7	-	26475	66099	Active	Inactive	9	9
ENSDARG00000000563	ENSDART00000002299	9	95	AGAAGCTCCTTCCATTTGTCTTC	5	-	26539	66099	Active	Inactive	6	9
ENSDARG00000000563	ENSDART00000002299	9	95	ATCTCACCATTGATATCTTTTGCC	6	-	26679	66099	Inactive	Inactive	5	4
ENSDARG00000000563	ENSDART00000002299	9	95	TCCTCCATCACTGATGGGTTTTT	5	-	26477	66099	Active	Inactive	9	9
ENSDARG00000000563	ENSDART00000002299	9	95	TCCTCCATCACTGATGGGTTTTTT	6	-	26476	66099	Active	Inactive	9	9
ENSDARG00000000563	ENSDART00000002299	9	96	GTCACCTCCTTGAACTTTATTGGTC	7	-	27008	66099	Active	Inactive	8	7
ENSDARG00000000563	ENSDART00000002299	9	96	CTACACACACTCTTCCTGTGTCTGT	7	-	26836	66099	Inactive	Inactive	9	9
ENSDARG00000000563	ENSDART00000002299	9	96	TTCTCAAGAATATAGTTGATGAC	5	-	27088	66099	Inactive	Active	5	6
ENSDARG00000000563	ENSDART00000002299	9	96	TTCCAATAATAGGAATCTTGAGAC	6	-	26765	66099	Inactive	Inactive	7	5
ENSDARG00000000563	ENSDART00000002299	9	98	CTCATCTTCAAAGGTGCTGAGTTC	6	-	27441	66099	Active	Active	9	0
ENSDARG00000000563	ENSDART00000002299	9	98	CTCATCTTCAAAGGTGCTGAGTT	5	-	27442	66099	Active	Inactive	9	7
ENSDARG00000000563	ENSDART00000002299	9	98	GCAACCAGAGGCTCAGTTGGAGGG	6	-	27552	66099	Inactive	Active	6	9
ENSDARG00000000563	ENSDART00000002299	9	100	TCCTCCATCTTCGTGAGGAGCTGTC	7	-	28245	66099	Active	Active	9	8
ENSDARG00000000563	ENSDART00000002299	9	100	GGCATCACCAGCTCCAGAATTGTTG	7	-	28413	66099	Active	Active	9	4
ENSDARG00000000563	ENSDART00000002299	9	100	CTCTTCTCCAGTATGTAGGATTT	5	-	28279	66099	Active	Inactive	9	4
ENSDARG00000000563	ENSDART00000002299	9	101	TTCAACTTCTGGTTTAGCTGGTGGG	7	-	28485	66099	Active	Active	9	9
ENSDARG00000000563	ENSDART00000002299	9	102	GCCACCATCATACTCTGGTGGTTTC	7	-	33540	66099	Active	Inactive	9	6
ENSDARG00000000563	ENSDART00000002299	9	102	TTCCTCTACTGAAGTTTTTGTCTCT	7	-	35406	66099	Active	Inactive	9	9
ENSDARG00000000563	ENSDART00000002299	9	102	GTAGTCTTCTTTCCAGCTGCATTC	6	-	29298	66099	Active	Inactive	9	2
ENSDARG00000000563	ENSDART00000002299	9	102	GTCAGCTTCTGACGGTTGCATTT	5	-	41656	66099	Active	Inactive	9	7
ENSDARG00000000563	ENSDART00000002299	9	102	GCCACCATCATATTGTGGCTTTG	5	-	40682	66099	Active	Active	9	1
ENSDARG00000000563	ENSDART00000002299	9	102	TTCTGCTAAAACTCTGAAGTAGTA	6	-	32815	66099	Active	Active	1	8
ENSDARG00000000563	ENSDART00000002299	9	102	TCCAGCTTCCAAATTTGGGACAAC	6	-	28945	66099	Active	Active	9	2
ENSDARG00000000563	ENSDART00000002299	9	102	TTCTCAGCAGAAACTCTGAATTC	5	-	35176	66099	Inactive	Inactive	4	8
ENSDARG00000000563	ENSDART00000002299	9	102	GCCACCATCATATTGTGGCTTTGTC	7	-	40680	66099	Active	Inactive	9	2
ENSDARG00000000563	ENSDART00000002299	9	102	GCCACCATCATGAATGGGCTTCT	5	-	36266	66099	Active	Inactive	9	5
ENSDARG00000000563	ENSDART00000002299	9	102	GCCTTCTTCAAGGCCTGTGGTTTTG	7	-	33954	66099	Active	Inactive	9	5
ENSDARG00000000563	ENSDART00000002299	9	102	GCCTTCTTCAAGGCCTGTGGTTTT	6	-	33955	66099	Active	Inactive	9	9
ENSDARG00000000563	ENSDART00000002299	9	102	GGCACCGCCATCAATAAGAGGCA	5	-	29417	66099	Active	Active	9	9
ENSDARG00000000563	ENSDART00000002299	9	102	GCCTCCATCAGATGTAGGCTTTGCC	7	-	44817	66099	Active	Active	9	6
ENSDARG00000000563	ENSDART00000002299	9	102	GTCAAATTCTGGTTCTGAATTTTGT	7	-	29922	66099	Active	Active	8	3
ENSDARG00000000563	ENSDART00000002299	9	102	TCCTCCATCACTCTCTGGGGCGTTC	7	-	41574	66099	Active	Active	9	1
ENSDARG00000000563	ENSDART00000002299	9	102	TCCACCATCTTGTTTAGGGGGTTTC	7	-	34728	66099	Active	Inactive	9	1
ENSDARG00000000563	ENSDART00000002299	9	102	TGCAAATAATTGGATCTGATGGT	5	-	31083	66099	Inactive	Active	2	3
ENSDARG00000000563	ENSDART00000002299	9	102	TGCACCACCATCATCTGTAGGTGGT	7	-	31479	66099	Active	Active	8	9
ENSDARG00000000563	ENSDART00000002299	9	102	TCCACCATCATATTCTGGGGGGGCC	7	-	43332	66099	Active	Active	9	9
ENSDARG00000000563	ENSDART00000002299	9	102	TCCACCATCATATTCTGGGGGGGC	6	-	43333	66099	Active	Active	9	7
ENSDARG00000000563	ENSDART00000002299	9	102	TGCAGCAACCACTGCCTCTGAGGTT	7	-	30483	66099	Active	Inactive	8	2
ENSDARG00000000563	ENSDART00000002299	9	102	TCCACCATCATATTCAGGCTTTGTC	7	-	43923	66099	Active	Inactive	9	2
ENSDARG00000000563	ENSDART00000002299	9	102	TCCACCATCATACTCTGGCTTTGTC	7	-	30879	66099	Active	Inactive	9	2
ENSDARG00000000563	ENSDART00000002299	9	102	TCCTTCCTCTACTGAAGTTTTTGTC	7	-	35409	66099	Active	Inactive	9	6
ENSDARG00000000563	ENSDART00000002299	9	102	TCCAGCAAACAGTCATGGAGTCTTT	7	-	38305	66099	Inactive	Inactive	0	6
ENSDARG00000000563	ENSDART00000002299	9	102	TCCTCCATCACTCTCTGGGGCGTT	6	-	41575	66099	Active	Inactive	9	2
ENSDARG00000000563	ENSDART00000002299	9	102	TCCTCCATCAATGAGTGGTGGTT	5	-	39221	66099	Active	Inactive	9	0
ENSDARG00000000563	ENSDART00000002299	9	102	TCCTCCATCATCAAGTGGTGGAC	5	-	38033	66099	Active	Active	9	4
ENSDARG00000000563	ENSDART00000002299	9	102	TCCTCCATCATTTTCTGGAGGTTGC	7	-	45702	66099	Active	Active	9	6
ENSDARG00000000563	ENSDART00000002299	9	102	TCCCTCAGAATTAATTGCGCAAAC	6	-	42040	66099	Active	Inactive	6	3
ENSDARG00000000563	ENSDART00000002299	9	102	TCCATCATCAAGTGGTGGACGCC	5	-	38030	66099	Active	Active	9	9
ENSDARG00000000563	ENSDART00000002299	9	102	TCCTCCGCCCTTGCTGAAGGTGAT	6	-	45021	66099	Active	Active	9	9
ENSDARG00000000563	ENSDART00000002299	9	102	TCCAGCAGCATTCTTTGCGGTGAC	6	-	44083	66099	Active	Inactive	9	2
ENSDARG00000000563	ENSDART00000002299	9	102	TGCATCCTCCGCCCTTGCTGAAGGT	7	-	45024	66099	Active	Active	9	9
ENSDARG00000000563	ENSDART00000002299	9	102	TCCACCATCATACTCTGGCTTGGTC	7	-	34131	66099	Active	Inactive	9	0
ENSDARG00000000563	ENSDART00000002299	9	102	TCCAACACCAAATTTGTTGACTGC	6	-	34891	66099	Active	Active	4	4
ENSDARG00000000563	ENSDART00000002299	9	102	GTTCTCTGCTGATATTCTGAATTG	6	-	33688	66099	Active	Inactive	9	6
ENSDARG00000000563	ENSDART00000002299	9	102	TGCTTCGTCTTTCAATGCGCAGTG	6	-	41063	66099	Active	Active	9	2
ENSDARG00000000563	ENSDART00000002299	9	102	TTAGCCCCACCATCTGTAAGTGGTG	7	-	42470	66099	Inactive	Active	7	7
ENSDARG00000000563	ENSDART00000002299	9	102	GTTCACTTATTCCAGCAGCATTT	5	-	31944	66099	Active	Active	2	1
ENSDARG00000000563	ENSDART00000002299	9	102	GTTAACTGCACAAACTCTGAATTT	6	-	35539	66099	Active	Inactive	4	9
ENSDARG00000000563	ENSDART00000002299	9	102	TTCAACATCTTTTCCATCTTTTGTC	7	-	31233	66099	Active	Inactive	6	9
ENSDARG00000000563	ENSDART00000002299	9	102	TTCATCAACTTTAAAGGATGTCTGT	7	-	42567	66099	Active	Active	5	2
ENSDARG00000000563	ENSDART00000002299	9	102	TTCCAAGACACAACTGGCTTTGGT	6	-	43071	66099	Inactive	Active	1	2
ENSDARG00000000563	ENSDART00000002299	9	102	TGCTTCCACCATCTTGTTTAGGGG	6	-	34733	66099	Active	Active	9	9
ENSDARG00000000563	ENSDART00000002299	9	102	TACTGCCTCCATCATGGGCAGGC	5	-	42762	66099	Active	Active	9	6
ENSDARG00000000563	ENSDART00000002299	9	102	TACTTCCGCCATCATGCTTTGGTT	6	-	29708	66099	Active	Inactive	9	4
ENSDARG00000000563	ENSDART00000002299	9	102	TACTTCCGCCATCATGCTTTGGT	5	-	29709	66099	Active	Inactive	9	7
ENSDARG00000000563	ENSDART00000002299	9	102	TACTGCCACCATCATGAATGGGCT	6	-	36269	66099	Active	Active	7	9
ENSDARG00000000563	ENSDART00000002299	9	102	TACATCAGCATCAAGTTTGAATGT	6	-	37735	66099	Active	Inactive	7	8
ENSDARG00000000563	ENSDART00000002299	9	102	TACAGCACATACACGGAAGTAGAA	6	-	42610	66099	Inactive	Active	5	9
ENSDARG00000000563	ENSDART00000002299	9	102	GTTTTCAGCATAAACTCTGTATTC	6	-	33988	66099	Active	Inactive	7	9
ENSDARG00000000563	ENSDART00000002299	9	102	TGCTCCACCATCCAAAGATGGAGGC	7	-	35976	66099	Active	Active	9	9
ENSDARG00000000563	ENSDART00000002299	9	102	TGCTCCTCCATCACTCTCTGGGGCG	7	-	41577	66099	Active	Active	9	8
ENSDARG00000000563	ENSDART00000002299	9	102	TTCCAAGACACAACTGGCTTTGGTC	7	-	43070	66099	Inactive	Inactive	1	1
ENSDARG00000000563	ENSDART00000002299	9	102	GCCACCATCATAAATTGGTTTGTTC	7	-	32076	66099	Active	Inactive	9	9
ENSDARG00000000563	ENSDART00000002299	9	102	CTAGACTTAAACCTGCTGCATTT	5	-	44988	66099	Inactive	Inactive	0	5
ENSDARG00000000563	ENSDART00000002299	9	102	CACCAAGTCCAAACTTGTTGACTGC	7	-	44683	66099	Active	Active	8	4
ENSDARG00000000563	ENSDART00000002299	9	102	CACAGCCCAAGCAAGTCGACTTG	5	-	38093	66099	Active	Active	3	3
ENSDARG00000000563	ENSDART00000002299	9	102	CACAAACGCTGTTTGTTGCAGTA	5	-	39963	66099	Active	Active	5	3
ENSDARG00000000563	ENSDART00000002299	9	102	CAAAGCCACCAACATTTGTTGCA	5	-	31353	66099	Active	Inactive	1	5
ENSDARG00000000563	ENSDART00000002299	9	102	ATCTGCCACTCTGTTGTGTTGGTA	6	-	43392	66099	Active	Inactive	6	0
ENSDARG00000000563	ENSDART00000002299	9	102	ATCTGCCACTCTGTTGTGTTGGT	5	-	43393	66099	Active	Inactive	6	7
ENSDARG00000000563	ENSDART00000002299	9	102	ATCTGCATCTATCTTGAAGTTGTC	6	-	34429	66099	Active	Active	8	8
ENSDARG00000000563	ENSDART00000002299	9	102	ATCTCCTCCATCATTTTCTGGAGGT	7	-	45705	66099	Active	Active	8	1
ENSDARG00000000563	ENSDART00000002299	9	102	ATCCTCCGCCCTTGCTGAAGGTGAT	7	-	45021	66099	Active	Active	9	9
ENSDARG00000000563	ENSDART00000002299	9	102	AGCCCCACCATCTGTAAGTGGTG	5	-	42470	66099	Active	Active	8	7
ENSDARG00000000563	ENSDART00000002299	9	102	CACCACTAACTCTGAAGTAGTAGAT	7	-	45844	66099	Inactive	Active	2	2
ENSDARG00000000563	ENSDART00000002299	9	102	CACTGCCTCCATCAGATGTAGGC	5	-	44823	66099	Active	Active	9	9
ENSDARG00000000563	ENSDART00000002299	9	102	CTAAAACTCTGAAGTAGTAGTTGCA	7	-	32809	66099	Active	Active	2	8
ENSDARG00000000563	ENSDART00000002299	9	102	GCCCCACCATCTGTAAGTGGTGGGT	7	-	42467	66099	Active	Active	5	6
ENSDARG00000000563	ENSDART00000002299	9	102	CGCACCCTCCATCATTAAGAGGTT	6	-	38636	66099	Active	Active	9	8
ENSDARG00000000563	ENSDART00000002299	9	102	CGCACCACCATCAGAAGCAGGTTTT	7	-	41880	66099	Active	Inactive	9	1
ENSDARG00000000563	ENSDART00000002299	9	102	CCCTCCGTCTTCTCTAGCTGCTTCT	7	-	36681	66099	Active	Active	9	2
ENSDARG00000000563	ENSDART00000002299	9	102	CCCCAATGCAGTTCAGCTGTTGTC	6	-	28806	66099	Active	Inactive	9	0
ENSDARG00000000563	ENSDART00000002299	9	102	CCCACCATCTGTAAGTGGTGGGTC	6	-	42466	66099	Active	Inactive	9	2
ENSDARG00000000563	ENSDART00000002299	9	102	CCCACCATCTGTAAGTGGTGGGT	5	-	42467	66099	Active	Active	9	6
ENSDARG00000000563	ENSDART00000002299	9	102	CACTTCAAACTTCTGTGGAGAAC	5	-	42407	66099	Inactive	Active	0	8
ENSDARG00000000563	ENSDART00000002299	9	102	CACTGCCTCTGAGGTTATTGGAG	5	-	30476	66099	Active	Inactive	9	3
ENSDARG00000000563	ENSDART00000002299	9	102	AGCCCAAGCAAGTCGACTTGTCT	5	-	38090	66099	Active	Active	8	3
ENSDARG00000000563	ENSDART00000002299	9	102	AGCATCAACCTTCACTGAAGCTGGT	7	-	43278	66099	Active	Active	8	9
ENSDARG00000000563	ENSDART00000002299	9	102	AGCACCCCCAATTTCTTGTGGTGGT	7	-	44523	66099	Active	Inactive	9	1
ENSDARG00000000563	ENSDART00000002299	9	102	ACATTCTCCCATGTTGTAGTAGTT	6	-	36906	66099	Active	Active	7	0
ENSDARG00000000563	ENSDART00000002299	9	102	ACATTCAGATACAAGAATAGGGC	5	-	33725	66099	Inactive	Active	6	9
ENSDARG00000000563	ENSDART00000002299	9	102	ACATTCACAAATGCAGATTTTGTG	6	-	42363	66099	Inactive	Active	7	6
ENSDARG00000000563	ENSDART00000002299	9	102	ACAGGCCTCTGTTATTTGCAGGA	5	-	39914	66099	Active	Active	9	0
ENSDARG00000000563	ENSDART00000002299	9	102	ACAATCTGCCACTCTGTTGTGTTG	6	-	43395	66099	Active	Inactive	7	7
ENSDARG00000000563	ENSDART00000002299	9	102	ACAATCTGCCAATTTGTAGTGGAT	6	-	33603	66099	Active	Active	7	3
ENSDARG00000000563	ENSDART00000002299	9	102	AACTGCACCTGATTGGAGGGGCT	5	-	34916	66099	Active	Active	3	9
ENSDARG00000000563	ENSDART00000002299	9	102	AACTGCACAAACTCTGAATTTGTA	6	-	35536	66099	Inactive	Active	6	7
ENSDARG00000000563	ENSDART00000002299	9	102	AACAGCATCTTAACAGAGGGAGCA	6	-	33192	66099	Active	Active	8	9
ENSDARG00000000563	ENSDART00000002299	9	102	AACAGCATCCGCTGTTTGTGCTGGT	7	-	29019	66099	Active	Inactive	8	0
ENSDARG00000000563	ENSDART00000002299	9	102	ACCAACTGCATTCTTTGCGATTAC	6	-	37594	66099	Active	Inactive	8	8
ENSDARG00000000563	ENSDART00000002299	9	102	ACCACCATCAGAAGCAGGTTTTGCC	7	-	41877	66099	Active	Active	9	3
ENSDARG00000000563	ENSDART00000002299	9	102	AGCAAAGCCACCAACATTTGTTGCA	7	-	31353	66099	Active	Inactive	3	5
ENSDARG00000000563	ENSDART00000002299	9	102	AGATGCAACAGGAAGAGGGCGTC	5	-	44252	66099	Inactive	Active	0	9
ENSDARG00000000563	ENSDART00000002299	9	102	AGAATCTTCGGTTTAGTTGGTGGG	6	-	45063	66099	Active	Active	9	9
ENSDARG00000000563	ENSDART00000002299	9	102	AACTGCAGCCCTCTTGAAGCGGTT	6	-	36095	66099	Active	Active	5	9
ENSDARG00000000563	ENSDART00000002299	9	102	ACCGCCATCAATAAGAGGCATTT	5	-	29414	66099	Active	Active	9	5
ENSDARG00000000563	ENSDART00000002299	9	102	ACCCTAACAACCACAGAAGTAGTC	6	-	29316	66099	Active	Active	0	8
ENSDARG00000000563	ENSDART00000002299	9	102	ACCATCCTCTAGTCCTGTGGATTTG	7	-	30702	66099	Active	Active	9	3
ENSDARG00000000563	ENSDART00000002299	9	102	ACCATCCTCTAGTCCTGTGGATTT	6	-	30703	66099	Active	Inactive	9	9
ENSDARG00000000563	ENSDART00000002299	9	102	ACCACCATCTGATAATGGTTTTTTC	7	-	45120	66099	Active	Inactive	9	9
ENSDARG00000000563	ENSDART00000002299	9	102	ACCACCATCATCTGTAGGTGGTTTC	7	-	31476	66099	Active	Inactive	9	6
ENSDARG00000000563	ENSDART00000002299	9	102	AAAGCCACCAACATTTGTTGCAGTC	7	-	31350	66099	Inactive	Active	6	4
ENSDARG00000000563	ENSDART00000002299	9	102	GCAGCCACCATCATACTCTGGTGGT	7	-	33543	66099	Active	Active	3	0
ENSDARG00000000563	ENSDART00000002299	9	102	GCCACCATCACTTAGTGGTTTGC	5	-	28829	66099	Active	Inactive	9	2
ENSDARG00000000563	ENSDART00000002299	9	102	CCCTCCATCATTAAGAGGTTTAC	5	-	38633	66099	Active	Active	9	1
ENSDARG00000000563	ENSDART00000002299	9	102	GCATCCACCATCATATTCTGGGGGG	7	-	43335	66099	Active	Active	2	7
ENSDARG00000000563	ENSDART00000002299	9	102	GCACCCCCAATTTCTTGTGGTGGTC	7	-	44522	66099	Inactive	Active	2	2
ENSDARG00000000563	ENSDART00000002299	9	102	GCATCCTCCGCCCTTGCTGAAGGT	6	-	45024	66099	Active	Active	7	9
ENSDARG00000000563	ENSDART00000002299	9	102	CTCTCCAACACCAAATTTGTTGAC	6	-	34894	66099	Active	Inactive	7	9
ENSDARG00000000563	ENSDART00000002299	9	102	CTCTACCCATGACTGGCTAGTAG	5	-	30350	66099	Inactive	Active	1	3
ENSDARG00000000563	ENSDART00000002299	9	102	GACTTCAGATGCTTTTGAAGCAGTT	7	-	39423	66099	Inactive	Active	0	9
ENSDARG00000000563	ENSDART00000002299	9	102	GCCACCATCACTTAGTGGTTTGCC	6	-	28828	66099	Active	Inactive	9	2
ENSDARG00000000563	ENSDART00000002299	9	102	GCACCCTCCATCATTAAGAGGTT	5	-	38636	66099	Active	Active	7	8
ENSDARG00000000563	ENSDART00000002299	9	102	GAATCCACCATCATACTCTGGCTTT	7	-	30882	66099	Inactive	Inactive	5	9
ENSDARG00000000563	ENSDART00000002299	9	102	GCACCCCCAATTTCTTGTGGTGGT	6	-	44523	66099	Inactive	Inactive	2	1
ENSDARG00000000563	ENSDART00000002299	9	102	GCATCAACCTTCACTGAAGCTGGT	6	-	43278	66099	Inactive	Active	1	9
ENSDARG00000000563	ENSDART00000002299	9	102	GCATTCACAACAAGAGCCTGAGTA	6	-	37704	66099	Inactive	Active	5	5
ENSDARG00000000563	ENSDART00000002299	9	102	GCACCCTTACCATATCTGTTTTC	5	-	40255	66099	Active	Inactive	6	9
ENSDARG00000000563	ENSDART00000002299	9	102	GACTGCGGCTCAGAGGTAGGTGAC	6	-	45312	66099	Active	Active	8	8
ENSDARG00000000563	ENSDART00000002299	9	102	CTCCAACACCAAATTTGTTGACTGC	7	-	34891	66099	Active	Active	5	4
ENSDARG00000000563	ENSDART00000002299	9	102	GCAGCCTCCTGTATACTCTGGTGGT	7	-	40092	66099	Active	Active	8	0
ENSDARG00000000563	ENSDART00000002299	9	102	GCCACCATCATAAATTGGTTTGTT	6	-	32077	66099	Active	Inactive	9	9
ENSDARG00000000563	ENSDART00000002299	9	103	CGCCCAGTCTAGCAGGTGGACTTG	6	-	45932	66099	Active	Active	9	5
ENSDARG00000000563	ENSDART00000002299	9	103	TCCACCATCAAACTCTGGTTTTGAC	7	-	45993	66099	Active	Inactive	9	3
ENSDARG00000000563	ENSDART00000002299	9	103	GTACTCTCCATTTTCTCTTAGGCT	6	-	46114	66099	Active	Active	6	3
ENSDARG00000000563	ENSDART00000002299	9	104	ATCAAATTCAGGGGGATCTGTAAAC	7	-	46215	66099	Active	Inactive	7	8
ENSDARG00000000563	ENSDART00000002299	9	105	GCCAACCCATGGTGTTGATGGTGGT	7	-	46821	66099	Inactive	Active	0	9
ENSDARG00000000563	ENSDART00000002299	9	105	AAAGCCAACCCATGGTGTTGATGGT	7	-	46824	66099	Inactive	Active	7	7
ENSDARG00000000563	ENSDART00000002299	9	105	TACAAAGCCAACCCATGGTGTTGAT	7	-	46827	66099	Inactive	Inactive	3	3
ENSDARG00000000563	ENSDART00000002299	9	105	TTCCAATACCAGCTGCATTTTCT	5	-	47046	66099	Active	Inactive	2	1
ENSDARG00000000563	ENSDART00000002299	9	105	AGCCAACCCATGGTGTTGATGGT	5	-	46824	66099	Active	Active	7	7
ENSDARG00000000563	ENSDART00000002299	9	106	CAAGGCTAACTGAATTTTTTGTA	5	-	47145	66099	Inactive	Inactive	5	9
ENSDARG00000000563	ENSDART00000002299	9	106	TCCATCTGCCATTTGGAGCATCT	5	-	47229	66099	Active	Active	9	7
ENSDARG00000000563	ENSDART00000002299	9	106	GCCACCATCAAAAGGTGGTTTTT	5	-	47174	66099	Active	Inactive	9	8
ENSDARG00000000563	ENSDART00000002299	9	106	ACCATCAAAAGGTGGTTTTTGCC	5	-	47171	66099	Inactive	Active	0	1
ENSDARG00000000563	ENSDART00000002299	9	106	GCCACCATCAAAAGGTGGTTTTTGC	7	-	47172	66099	Active	Inactive	9	7
ENSDARG00000000563	ENSDART00000002299	9	107	CACAACATCCAAATACTCTGGAGGC	7	-	47430	66099	Active	Active	7	4
ENSDARG00000000563	ENSDART00000002299	9	108	GTCAGCAGAAACTGATTTGAATTC	6	-	47728	66099	Inactive	Inactive	2	9
ENSDARG00000000563	ENSDART00000002299	9	109	CACACCGACTGGATCAGCAGCTTTG	7	-	48282	66099	Active	Active	7	6
ENSDARG00000000563	ENSDART00000002299	9	110	ATCAACCACCTTCATCTTAGTTGGT	7	-	48315	66099	Inactive	Inactive	0	3
ENSDARG00000000563	ENSDART00000002299	9	110	GCCTCCATCATACTCTGGTTTTGAC	7	-	48369	66099	Active	Inactive	9	3
ENSDARG00000000563	ENSDART00000002299	9	110	TTCTACAACATAACTGGTGATTTC	6	-	48397	66099	Inactive	Inactive	2	3
ENSDARG00000000563	ENSDART00000002299	9	110	TACAGCAGATACGCGGAAGTAGTA	6	-	48520	66099	Inactive	Active	4	8
ENSDARG00000000563	ENSDART00000002299	9	111	ACCACCATCATAATCTGGTTTGTTC	7	-	49257	66099	Active	Inactive	9	9
ENSDARG00000000563	ENSDART00000002299	9	111	TTCTGCTAATACACGGAAGAAGAA	6	-	49111	66099	Active	Active	1	9
ENSDARG00000000563	ENSDART00000002299	9	111	CTCAACAACATAATTGGTGATTTC	6	-	48994	66099	Active	Inactive	1	3
ENSDARG00000000563	ENSDART00000002299	9	111	ACCACCATCCTGCAGAGGTGGTT	5	-	48968	66099	Active	Active	9	8
ENSDARG00000000563	ENSDART00000002299	9	111	ACCACCATCATAATCTGGTTTGTT	6	-	49258	66099	Active	Inactive	9	9
ENSDARG00000000563	ENSDART00000002299	9	111	GACCTCATCCAAGCGAATGGGAC	5	-	49793	66099	Active	Active	9	9
ENSDARG00000000563	ENSDART00000002299	9	111	AGCACCACCATCCTGCAGAGGTG	5	-	48971	66099	Active	Active	8	9
ENSDARG00000000563	ENSDART00000002299	9	111	GTATCCAGCATCATTTTGGGCATAG	7	-	50301	66099	Inactive	Inactive	2	4
ENSDARG00000000563	ENSDART00000002299	9	111	AACCAAAGAAGTGTTGGTCTAGGTT	7	-	49577	66099	Inactive	Active	9	4
ENSDARG00000000563	ENSDART00000002299	9	112	TGCTTCCACCATCACGCTTGGGTG	6	-	50438	66099	Active	Active	9	7
ENSDARG00000000563	ENSDART00000002299	9	114	ACAGCCATCATTCTCAGGTGGATTC	7	-	51024	66099	Active	Inactive	7	5
ENSDARG00000000563	ENSDART00000002299	9	115	TACTCCACATTCTCAGTTAGATGTG	7	-	51449	66099	Inactive	Active	5	4
ENSDARG00000000563	ENSDART00000002299	9	115	TGCACCACCATCATTGGTAGGAGGT	7	-	52215	66099	Active	Active	8	9
ENSDARG00000000563	ENSDART00000002299	9	115	ATCAACATCTGTTGCATCTGGAGTT	7	-	51273	66099	Active	Inactive	4	6
ENSDARG00000000563	ENSDART00000002299	9	115	TGCACCACCATCATTGGTAGGAG	5	-	52217	66099	Active	Active	8	5
ENSDARG00000000563	ENSDART00000002299	9	115	TTACAAGGCTTAGATTTTTTGTT	5	-	52596	66099	Inactive	Inactive	7	9
ENSDARG00000000563	ENSDART00000002299	9	115	AACCCAGCATCATTCTTTGCCTTG	6	-	52659	66099	Inactive	Inactive	6	8
ENSDARG00000000563	ENSDART00000002299	9	115	CTCTCCATCAACATCTGTTGCATCT	7	-	51279	66099	Active	Inactive	9	0
ENSDARG00000000563	ENSDART00000002299	9	115	GAACCCAGCATCATTCTTTGCCTTG	7	-	52659	66099	Inactive	Inactive	2	8
ENSDARG00000000563	ENSDART00000002299	9	115	TCCACCATCATCATCAGGTGGATTC	7	-	53091	66099	Active	Inactive	9	5
ENSDARG00000000563	ENSDART00000002299	9	115	TCCACCATCGTGTGTTGGAGGAGCC	7	-	51321	66099	Active	Active	9	9
ENSDARG00000000563	ENSDART00000002299	9	115	CAAGGCTTAGATTTTTTGTTGTG	5	-	52593	66099	Active	Inactive	5	8
ENSDARG00000000563	ENSDART00000002299	9	115	GTTTCCACCATCGTGTGTTGGAGGA	7	-	51324	66099	Active	Active	3	8
ENSDARG00000000563	ENSDART00000002299	9	115	GTTTCCACCATCGTGTGTTGGAG	5	-	51326	66099	Active	Active	3	5
ENSDARG00000000563	ENSDART00000002299	9	115	ACAATCGTCTCAGATTCTGTTGGT	6	-	53280	66099	Active	Inactive	8	5
ENSDARG00000000563	ENSDART00000002299	9	116	GAACACTTCCGGGCTTGTTGGAGGG	7	-	53331	66099	Active	Active	4	9
ENSDARG00000000563	ENSDART00000002299	9	116	ACCTTCCACCTTGTAGTAGCATTC	6	-	53494	66099	Active	Inactive	9	0
ENSDARG00000000563	ENSDART00000002299	9	117	GGCTTCCACCATCATTTAGGGGAA	6	-	53687	66099	Active	Active	9	1
ENSDARG00000000563	ENSDART00000002299	9	117	CTCAACACACAATTGGCATTTTTT	6	-	53859	66099	Inactive	Inactive	6	8
ENSDARG00000000563	ENSDART00000002299	9	117	CAACACACAATTGGCATTTTTTGCA	7	-	53856	66099	Inactive	Inactive	9	7
ENSDARG00000000563	ENSDART00000002299	9	119	GTTCACACCTCTCACGCGGAAGAT	6	-	54436	66099	Inactive	Active	1	8
ENSDARG00000000563	ENSDART00000002299	9	120	TCCAACTGCAAGGATCTCTGGTGCT	7	-	54537	66099	Active	Active	8	1
ENSDARG00000000563	ENSDART00000002299	9	121	CAAGACTAATACTTTCTTTGTGTGT	7	-	54808	66099	Inactive	Inactive	8	9
ENSDARG00000000563	ENSDART00000002299	9	122	ACCTCCGTCATGTAGAGGTTTCT	5	-	55433	66099	Active	Active	9	6
ENSDARG00000000563	ENSDART00000002299	9	122	TGCTACCTCCGTCATGTAGAGGTT	6	-	55436	66099	Active	Active	9	8
ENSDARG00000000563	ENSDART00000002299	9	122	TACAACTTCAAGTTTGGCTGGTGGT	7	-	55374	66099	Active	Active	8	8
ENSDARG00000000563	ENSDART00000002299	9	124	GTACCATACCGATTGGCTGCTGCT	6	-	56184	66099	Inactive	Active	1	8
ENSDARG00000000563	ENSDART00000002299	9	125	TACATCAAAGACAATGGGTCTTC	5	-	56273	66099	Inactive	Inactive	5	9
ENSDARG00000000563	ENSDART00000002299	9	126	CTCCTCTCCTTGTGGCATTTGTG	5	-	56750	66099	Active	Active	9	6
ENSDARG00000000563	ENSDART00000002299	9	126	GAACTCCTCTCCTTGTGGCATTT	5	-	56753	66099	Active	Inactive	8	4
ENSDARG00000000563	ENSDART00000002299	9	127	GAACCCCCATCTTCCAGGGGTTGCT	7	-	57215	66099	Inactive	Active	8	7
ENSDARG00000000563	ENSDART00000002299	9	127	ACCCCCATCTTCCAGGGGTTGCT	5	-	57215	66099	Active	Active	9	7
ENSDARG00000000563	ENSDART00000002299	9	128	AGCATCAGCAGTGAGCTGACTAA	5	-	57635	66099	Active	Active	9	1
ENSDARG00000000563	ENSDART00000002299	9	129	GTACGCTCCTTATTGCATTTTTT	5	-	57895	66099	Active	Inactive	4	8
ENSDARG00000000563	ENSDART00000002299	9	130	CTCATCCTCCTGTTGATCTGTTGAA	7	-	58239	66099	Active	Inactive	9	7
ENSDARG00000000563	ENSDART00000002299	9	131	TCCTCCATCATCTTTAGGTGCTTTC	7	-	58689	66099	Active	Inactive	9	5
ENSDARG00000000563	ENSDART00000002299	9	132	AGACACAACAAAAGAGTTTTTGGTA	7	-	58965	66099	Inactive	Inactive	6	9
ENSDARG00000000563	ENSDART00000002299	9	132	AGACACAACAAAAGAGTTTTTGGT	6	-	58966	66099	Inactive	Inactive	6	2
ENSDARG00000000563	ENSDART00000002299	9	132	ACCTCCATCACTGAGTGGTGGCT	5	-	58994	66099	Active	Active	9	7
ENSDARG00000000563	ENSDART00000002299	9	132	CAAGACACAACAAAAGAGTTTTTG	6	-	58968	66099	Inactive	Active	9	1
ENSDARG00000000563	ENSDART00000002299	9	132	CACATCAACATCAGTCTTTGGAA	5	-	59210	66099	Active	Inactive	7	8
ENSDARG00000000563	ENSDART00000002299	9	132	ACCTCCATCACTGAGTGGTGGCTTC	7	-	58992	66099	Active	Inactive	9	4
ENSDARG00000000563	ENSDART00000002299	9	133	ACAACCTTCTGTACAGGTGTTGGTT	7	-	64406	66099	Active	Inactive	8	3
ENSDARG00000000563	ENSDART00000002299	9	133	CCCAGCAACATCAAGAGTGGCATAA	7	-	63744	66099	Active	Inactive	9	0
ENSDARG00000000563	ENSDART00000002299	9	133	CTCTCAATCATTCTCTGATTGGTTT	7	-	60806	66099	Active	Inactive	9	2
ENSDARG00000000563	ENSDART00000002299	9	133	ACAACCTTCTGTACAGGTGTTGGT	6	-	64407	66099	Active	Active	8	2
ENSDARG00000000563	ENSDART00000002299	9	133	CTCAAACTCAATGTGTTGCAGCT	5	-	63134	66099	Active	Active	8	8
ENSDARG00000000563	ENSDART00000002299	9	133	AACTTCCTCTCAGTTTTTAGGGC	5	-	63430	66099	Active	Active	9	1
ENSDARG00000000563	ENSDART00000002299	9	133	TTCATCTTCAAGTTTAAGCCTTT	5	-	62801	66099	Active	Inactive	9	1
ENSDARG00000000563	ENSDART00000002299	9	133	TACTTCCACCATCATTAGCAGGT	5	-	59889	66099	Active	Active	8	4
ENSDARG00000000563	ENSDART00000002299	9	133	CTCCTCAAACTCAATGTGTTGCA	5	-	63137	66099	Active	Inactive	2	4
ENSDARG00000000563	ENSDART00000002299	9	133	TTCTGCCACAGTTGCAGAAGGTTTC	7	-	63267	66099	Active	Active	7	7
ENSDARG00000000563	ENSDART00000002299	9	133	CTCCTCATCTTTGCGTTGTGAGGCA	7	-	63786	66099	Active	Active	9	6
ENSDARG00000000563	ENSDART00000002299	9	133	GTTATCTTCATTGAGAGGTATTC	5	-	62770	66099	Active	Active	9	1
ENSDARG00000000563	ENSDART00000002299	9	133	TTCTTCAACAACAGTAGTAGTAGTT	7	-	64077	66099	Active	Active	6	0
ENSDARG00000000563	ENSDART00000002299	9	133	TTCTTCAGCAATCATGTATTTGTT	6	-	60202	66099	Active	Inactive	8	3
ENSDARG00000000563	ENSDART00000002299	9	133	AACTCATACTGATCACGGAGTTTTT	7	-	62483	66099	Active	Inactive	3	7
ENSDARG00000000563	ENSDART00000002299	9	133	CTAACCATCTCATTTTGATGAATCT	7	-	60707	66099	Active	Active	6	8
ENSDARG00000000563	ENSDART00000002299	9	133	TACTTCTTCAACAACAGTAGTAGTA	7	-	64080	66099	Active	Active	9	2
ENSDARG00000000563	ENSDART00000002299	9	133	GTCCTCTTCAAGAGCAGTAGGAGCA	7	-	62412	66099	Active	Active	9	9
ENSDARG00000000563	ENSDART00000002299	9	133	ACCATCAACGTCACATGTGAATTT	6	-	64186	66099	Active	Inactive	7	9
ENSDARG00000000563	ENSDART00000002299	9	133	ATCACCTTCATTGGCGATGCTGTG	6	-	61183	66099	Active	Active	9	9
ENSDARG00000000563	ENSDART00000002299	9	133	ATCAACGTCACATGTGAATTTGAC	6	-	64183	66099	Active	Active	6	8
ENSDARG00000000563	ENSDART00000002299	9	133	TGCTGCAAACTCAGCTGTTGTGTAC	7	-	60678	66099	Active	Inactive	2	8
ENSDARG00000000563	ENSDART00000002299	9	133	AGCTCAGCATATGCGCTGTCTTC	5	-	61402	66099	Active	Inactive	0	7
ENSDARG00000000563	ENSDART00000002299	9	133	AGCCTCCACTTCTGGAGAAGGTGTT	7	-	62679	66099	Active	Active	9	9
ENSDARG00000000563	ENSDART00000002299	9	133	GACTCAGACTTGGTGGAGAAGCA	5	-	62841	66099	Active	Active	2	9
ENSDARG00000000563	ENSDART00000002299	9	133	GTAAGCCTCCACTTCTGGAGAAGGT	7	-	62682	66099	Active	Active	7	9
ENSDARG00000000563	ENSDART00000002299	9	133	AGCAACAACACGAGGTGGAGGAA	5	-	62393	66099	Active	Active	2	8
ENSDARG00000000563	ENSDART00000002299	9	133	AGACCCAGCTGTATTAGTTGCAGTG	7	-	62055	66099	Active	Active	3	7
ENSDARG00000000563	ENSDART00000002299	9	133	ATCATCACCTTCATTGGCGATGCT	6	-	61186	66099	Active	Active	5	9
ENSDARG00000000563	ENSDART00000002299	9	133	GCAGACCCAGCTGTATTAGTTGCA	6	-	62058	66099	Inactive	Active	7	0
ENSDARG00000000563	ENSDART00000002299	9	133	GTCATCACCAAATCTGTTGCGTGC	6	-	61756	66099	Active	Active	7	2
ENSDARG00000000563	ENSDART00000002299	9	133	CACATCCTCTCCAATGTAAGCAGTG	7	-	61554	66099	Active	Active	9	9
ENSDARG00000000563	ENSDART00000002299	9	133	CAACACTTACATGCTTGAAGGCTTC	7	-	60862	66099	Inactive	Active	2	8
ENSDARG00000000563	ENSDART00000002299	9	133	TTCAACAACAGTAGTAGTAGTTGTT	7	-	64074	66099	Inactive	Inactive	3	0
ENSDARG00000000563	ENSDART00000002299	9	133	TCCTCAAACTCAATGTGTTGCAGCT	7	-	63134	66099	Active	Active	6	8
ENSDARG00000000563	ENSDART00000002299	9	133	GAATCCATCTTTCTGCTGTGGTT	5	-	59943	66099	Active	Inactive	2	1
ENSDARG00000000563	ENSDART00000002299	9	133	GAATCCATCTTTCTGCTGTGGTTGC	7	-	59941	66099	Active	Inactive	2	7
ENSDARG00000000563	ENSDART00000002299	9	133	ATCTGCAGAGGCTGAGATGTCTTT	6	-	64618	66099	Inactive	Inactive	4	4
ENSDARG00000000563	ENSDART00000002299	9	133	TTACTACACGCGCAGTGTAGAAC	5	-	61455	66099	Inactive	Active	0	6
ENSDARG00000000563	ENSDART00000002299	9	135	CCCTCATTAACGTTCTGGGAGTGT	6	-	65274	66099	Active	Inactive	9	2
ENSDARG00000000563	ENSDART00000076454	9	1	ATCTGCAGAGGCTGAGATGTCTTT	6	-	190	1158	Inactive	Inactive	4	4
ENSDARG00000000563	ENSDART00000076454	9	4	CCCTCATTAACGTTCTGGGAGTGT	6	-	618	1158	Active	Inactive	9	2
ENSDARG00000000563	ENSDART00000100143	9	1	ACAACCTTCTGTACAGGTGTTGGT	6	-	51	1458	Active	Active	8	2
ENSDARG00000000563	ENSDART00000100143	9	1	ACAACCTTCTGTACAGGTGTTGGTT	7	-	50	1458	Active	Inactive	8	3
ENSDARG00000000563	ENSDART00000100143	9	1	ATCTGCAGAGGCTGAGATGTCTTT	6	-	262	1458	Inactive	Inactive	4	4
ENSDARG00000000563	ENSDART00000100143	9	3	CCCTCATTAACGTTCTGGGAGTGT	6	-	918	1458	Active	Inactive	9	2
ENSDARG00000000631	ENSDART00000078823	9	3	GTATTCTTCCTGAAGTTTGTTGGG	6	-	199	2550	Active	Inactive	9	3
ENSDARG00000000631	ENSDART00000078823	9	6	CTCAAAGCCCTGAGGCTGGTTGGGG	7	-	390	2550	Active	Active	3	3
ENSDARG00000000631	ENSDART00000078823	9	7	CACTCACCCTTGCATAGTGTAGTTC	7	-	529	2550	Active	Inactive	8	1
ENSDARG00000000631	ENSDART00000078823	9	9	TACCGCCTCTTTTCTTAGCTGGA	5	-	680	2550	Active	Active	9	5
ENSDARG00000000631	ENSDART00000078823	9	10	CGCAAAAAAGTTCTTCTGTGGAGGA	7	-	813	2550	Inactive	Active	4	1
ENSDARG00000000631	ENSDART00000078823	9	10	CGCAAAAAAGTTCTTCTGTGGAG	5	-	815	2550	Inactive	Inactive	4	3
ENSDARG00000000631	ENSDART00000078823	9	15	GTCCAAGTCCTGTTGGGAATGGGAC	7	-	1320	2550	Active	Active	7	9
ENSDARG00000000631	ENSDART00000078823	9	19	ACATCAAACTGGGCCAGTATAGTAC	7	-	1838	2550	Inactive	Active	5	1
ENSDARG00000000631	ENSDART00000078823	9	22	AAAATCAGAGCACGTGTTGGGCA	5	-	2069	2550	Inactive	Active	9	1
ENSDARG00000000631	ENSDART00000078823	9	24	CACAAAATCCAGGAAGTCTGTTGAA	7	-	2343	2550	Active	Inactive	6	7
ENSDARG00000000631	ENSDART00000078823	9	24	CAAGCCAGATACTGGATTTGGGT	5	-	2296	2550	Inactive	Active	7	7
ENSDARG00000000631	ENSDART00000078823	9	24	AGCCACAAAATCCAGGAAGTCTGT	6	-	2347	2550	Inactive	Active	6	7
ENSDARG00000000631	ENSDART00000078823	9	24	GGCCAAGCCAGATACTGGATTTGGG	7	-	2297	2550	Active	Active	7	8
ENSDARG00000000631	ENSDART00000101260	9	3	GTATTCTTCCTGAAGTTTGTTGGG	6	-	190	825	Active	Inactive	9	3
ENSDARG00000000631	ENSDART00000101260	9	6	CTCAAAGCCCTGAGGCTGGTTGGGG	7	-	381	825	Active	Active	3	3
ENSDARG00000000631	ENSDART00000101260	9	8	CACTCACCCTTGCATAGTGTAGTTC	7	-	487	825	Active	Inactive	8	1
ENSDARG00000000631	ENSDART00000101260	9	10	TACCGCCTCTTTTCTTAGCTGGA	5	-	638	825	Active	Active	9	5
ENSDARG00000000631	ENSDART00000101260	9	12	CGCAAAAAAGTTCTTCTGTGGAGGA	7	-	777	825	Inactive	Active	4	1
ENSDARG00000000631	ENSDART00000101260	9	12	CGCAAAAAAGTTCTTCTGTGGAG	5	-	779	825	Inactive	Inactive	4	3
ENSDARG00000000651	ENSDART00000000693	9	1	GTTGTCTGCCTGGAGCTCTGCGGTC	7	+	20	1212	Active	Inactive	9	1
ENSDARG00000000651	ENSDART00000000693	9	2	GACAAACTCTAGATGAAGCAGCC	5	+	542	1212	Active	Active	6	9
ENSDARG00000000651	ENSDART00000000693	9	2	GAATGCTGCATCCATTAGACTTC	5	+	440	1212	Active	Inactive	3	6
ENSDARG00000000651	ENSDART00000000693	9	3	GAATCACCCTGAATGTGGGACTCT	6	+	606	1212	Inactive	Inactive	3	0
ENSDARG00000000651	ENSDART00000000693	9	3	AACAAAAAAGAGAAAGAAGAAGGT	6	+	766	1212	Inactive	Active	9	9
ENSDARG00000000651	ENSDART00000000693	9	4	TGCCTCACAACACACGGTAGCATCT	7	+	834	1212	Active	Active	6	5
ENSDARG00000000651	ENSDART00000000693	9	7	CACCTCAGAAGTTAAAGAAGCTGCC	7	+	1161	1212	Active	Active	4	9
ENSDARG00000000666	ENSDART00000000711	9	1	GTTTCCAGATGCCGATGTTGTCGAC	7	-	151	822	Inactive	Inactive	4	0
ENSDARG00000000666	ENSDART00000000711	9	1	GTTGTCGACGAGCACAGCGGGCGCC	7	-	135	822	Active	Active	7	9
ENSDARG00000000666	ENSDART00000000711	9	1	GTTAACGCAGTTACGAGGAGCATAG	7	-	8	822	Inactive	Active	8	6
ENSDARG00000000666	ENSDART00000000711	9	1	GCAGACACAAAAAAGTGCCGTTAAC	7	-	27	822	Inactive	Active	8	1
ENSDARG00000000666	ENSDART00000000711	9	1	AGACACAAAAAAGTGCCGTTAAC	5	-	27	822	Inactive	Active	9	1
ENSDARG00000000666	ENSDART00000000711	9	2	CTCTGCTTCAGAGAAGGTTAGGGA	6	-	538	822	Active	Active	9	8
ENSDARG00000000666	ENSDART00000000711	9	2	TCCCTCTGCTTCAGAGAAGGTTAG	6	-	541	822	Active	Active	9	9
ENSDARG00000000666	ENSDART00000000711	9	4	GGCCTCAGAAAGGTGTTGCTTTG	5	-	816	822	Active	Inactive	7	3
ENSDARG00000000666	ENSDART00000000711	9	4	GGCCTCAGAAAGGTGTTGCTTTGAA	7	-	814	822	Active	Inactive	7	8
ENSDARG00000000666	ENSDART00000000711	9	4	CACTTCTTCATGACCGGATGCCTAA	7	-	689	822	Active	Active	9	5
ENSDARG00000000747	ENSDART00000017497	9	4	TCCGGCTGCGTGCAGAAGGAGCC	5	+	296	1599	Active	Active	9	9
ENSDARG00000000747	ENSDART00000017497	9	5	CACTCATCCTGTCAGAGGTGGTG	5	+	560	1599	Active	Active	8	9
ENSDARG00000000747	ENSDART00000017497	9	5	CACTCATCCTGTCAGAGGTGGTGCT	7	+	560	1599	Active	Active	8	8
ENSDARG00000000747	ENSDART00000017497	9	5	ACACTCATCCTGTCAGAGGTGGTG	6	+	559	1599	Active	Active	8	9
ENSDARG00000000747	ENSDART00000017497	9	10	GTTGACTTCTGTCCCTGGTGGTGGA	7	+	1248	1599	Active	Active	9	8
ENSDARG00000000824	ENSDART00000000908	9	1	TGCCACAACGCTCTGAAGCGGCT	5	-	38	16566	Active	Active	6	9
ENSDARG00000000824	ENSDART00000000908	9	2	ATCTTCCACTGTGTGCGGCTGTC	5	-	219	16566	Active	Active	7	8
ENSDARG00000000824	ENSDART00000000908	9	2	AAAATCTTCCACTGTGTGCGGCTGT	7	-	220	16566	Active	Inactive	7	6
ENSDARG00000000824	ENSDART00000000908	9	2	AAAATCTTCCACTGTGTGCGGCT	5	-	222	16566	Active	Active	7	3
ENSDARG00000000824	ENSDART00000000908	9	3	AAAGTCAGCGGAGCTCTGAATCT	5	-	437	16566	Inactive	Inactive	2	5
ENSDARG00000000824	ENSDART00000000908	9	3	TGCGTCCGCTGCTGTTAGAAGCA	5	-	540	16566	Active	Active	9	8
ENSDARG00000000824	ENSDART00000000908	9	4	AAAGTCTTAGTCTTCTTTGCAGGC	6	-	609	16566	Active	Active	0	1
ENSDARG00000000824	ENSDART00000000908	9	5	ACAGGCCTCACAGGAGAGGGTGAC	6	-	840	16566	Active	Active	9	9
ENSDARG00000000824	ENSDART00000000908	9	6	AACTTCTGCACCCTGGGCTGCTTGT	7	-	921	16566	Active	Active	9	1
ENSDARG00000000824	ENSDART00000000908	9	6	CCCTCCTGCTTCCATGGAGGAGGA	6	-	945	16566	Active	Active	9	9
ENSDARG00000000824	ENSDART00000000908	9	6	CCCTCCTGCTTCCATGGAGGAGGAA	7	-	944	16566	Active	Active	9	9
ENSDARG00000000824	ENSDART00000000908	9	7	GGCGGCATCACTTGCTCTTTTGTG	6	-	1125	16566	Active	Inactive	9	7
ENSDARG00000000824	ENSDART00000000908	9	8	GTTCCAGCCTCACTTGTAGCAGTG	6	-	1365	16566	Active	Active	4	9
ENSDARG00000000824	ENSDART00000000908	9	9	TTCTTCACAAAGAATGGAGCAGCA	6	-	1482	16566	Inactive	Active	1	9
ENSDARG00000000824	ENSDART00000000908	9	9	ATCTCCCTCCACAAGCTTTTGCA	5	-	1514	16566	Active	Active	9	5
ENSDARG00000000824	ENSDART00000000908	9	11	AAAGACTGCATCATCTGGGTTTGTT	7	-	1928	16566	Inactive	Inactive	4	3
ENSDARG00000000824	ENSDART00000000908	9	11	AAAGACTGCATCATCTGGGTTTGT	6	-	1929	16566	Inactive	Inactive	4	9
ENSDARG00000000824	ENSDART00000000908	9	11	GACTGCATCATCTGGGTTTGTTG	5	-	1927	16566	Active	Inactive	9	7
ENSDARG00000000824	ENSDART00000000908	9	11	GACTGCATCATCTGGGTTTGTTGAG	7	-	1925	16566	Active	Inactive	9	7
ENSDARG00000000824	ENSDART00000000908	9	11	TGCATCATCTGGGTTTGTTGAGCC	6	-	1923	16566	Active	Active	9	0
ENSDARG00000000824	ENSDART00000000908	9	12	GCAAGCACAGTAGGAAGGCGCAGAC	7	-	2045	16566	Inactive	Active	7	8
ENSDARG00000000824	ENSDART00000000908	9	13	TACAAACACTGGCTTGTAGAGTCT	6	-	2290	16566	Inactive	Active	3	7
ENSDARG00000000824	ENSDART00000000908	9	15	AGCCAAACAATGTCAGGAAGAGGAT	7	-	2678	16566	Inactive	Active	6	9
ENSDARG00000000824	ENSDART00000000908	9	16	AACTCCAAACTTATTGGTGGCTCT	6	-	3265	16566	Inactive	Active	8	2
ENSDARG00000000824	ENSDART00000000908	9	16	CACGGCGCAGGATTGATCTGAAGTC	7	-	3733	16566	Active	Inactive	3	0
ENSDARG00000000824	ENSDART00000000908	9	16	GACATCTCCTGAATCATAAGACTTG	7	-	3639	16566	Active	Active	9	6
ENSDARG00000000824	ENSDART00000000908	9	16	CCCTACAGCGGAATTTAGCTGTC	5	-	3501	16566	Active	Inactive	8	1
ENSDARG00000000824	ENSDART00000000908	9	16	TTCAGCTTAACCACCTCTTTGGGT	6	-	3858	16566	Active	Inactive	8	6
ENSDARG00000000824	ENSDART00000000908	9	16	CTACCATGCTCTTGTGATGGTGCA	6	-	3783	16566	Active	Active	6	9
ENSDARG00000000824	ENSDART00000000908	9	16	CTCAGCTAAGACATTTTTGATTAC	6	-	4351	16566	Active	Inactive	4	9
ENSDARG00000000824	ENSDART00000000908	9	16	CTCCAAGACCAACTGTCTGGCTCT	6	-	4196	16566	Active	Inactive	3	6
ENSDARG00000000824	ENSDART00000000908	9	16	TGCTTCTTAGTTCCTCTGTTTCT	5	-	3918	16566	Active	Inactive	9	9
ENSDARG00000000824	ENSDART00000000908	9	16	GTCCTACGCTTAAATTTGCTTCT	5	-	3934	16566	Active	Inactive	9	8
ENSDARG00000000824	ENSDART00000000908	9	17	GTCACCAGAGAAAATCTCTGCGTTG	7	-	4572	16566	Inactive	Inactive	3	7
ENSDARG00000000824	ENSDART00000000908	9	18	GTTCTCAAAATACCAGGTGCCTTC	6	-	4828	16566	Inactive	Inactive	4	3
ENSDARG00000000824	ENSDART00000000908	9	18	TTCTCAAAATACCAGGTGCCTTC	5	-	4828	16566	Inactive	Inactive	7	3
ENSDARG00000000824	ENSDART00000000908	9	18	TTCATCTTCAGTGAGGCGCTTGT	5	-	4975	16566	Active	Active	9	2
ENSDARG00000000824	ENSDART00000000908	9	18	GCAGACACAACATATTTGAGGCT	5	-	4867	16566	Inactive	Active	8	2
ENSDARG00000000824	ENSDART00000000908	9	21	ACAATCAGCCTTGCTCTGGATTC	5	-	5770	16566	Active	Inactive	3	9
ENSDARG00000000824	ENSDART00000000908	9	22	ACCTTCAGATTGCCAGATGTCTTG	6	-	6030	16566	Active	Active	4	2
ENSDARG00000000824	ENSDART00000000908	9	25	TTCTTCAGAGGTCTGGTGACTCT	5	-	6589	16566	Active	Active	0	5
ENSDARG00000000824	ENSDART00000000908	9	26	CTAACCATCAACAAAGAGTTTTGC	6	-	7087	16566	Active	Active	6	4
ENSDARG00000000824	ENSDART00000000908	9	26	ATCAACAAAGAGTTTTGCAGATGTT	7	-	7080	16566	Inactive	Active	9	8
ENSDARG00000000824	ENSDART00000000908	9	26	ACCATCAACAAAGAGTTTTGCAGAT	7	-	7083	16566	Active	Inactive	7	7
ENSDARG00000000824	ENSDART00000000908	9	27	CACATCACAGGCACGTTGGGTTC	5	-	7189	16566	Active	Inactive	0	6
ENSDARG00000000824	ENSDART00000000908	9	28	CTCCACTACGAGGTTTGCCTTTGAA	7	-	7347	16566	Active	Active	7	0
ENSDARG00000000824	ENSDART00000000908	9	28	GCCCTCCACTACGAGGTTTGCCTTT	7	-	7350	16566	Active	Inactive	9	9
ENSDARG00000000824	ENSDART00000000908	9	29	TTCTCCAGCATCACTTCTGTATGT	6	-	7570	16566	Active	Inactive	6	9
ENSDARG00000000824	ENSDART00000000908	9	30	GTCACCTCCACAGAGAAGCGTGC	5	-	7708	16566	Active	Active	8	9
ENSDARG00000000824	ENSDART00000000908	9	30	CTCCACAGAGAAGCGTGCAGGTTTG	7	-	7701	16566	Inactive	Active	3	5
ENSDARG00000000824	ENSDART00000000908	9	30	TTCAACAGACAAGGGCTGCATGT	5	-	7673	16566	Inactive	Active	7	2
ENSDARG00000000824	ENSDART00000000908	9	30	GAATCCAGAGGACAGGGCCTGAGAG	7	-	7767	16566	Inactive	Active	9	8
ENSDARG00000000824	ENSDART00000000908	9	30	TACCAAGACACTTGAGGCTGAGGAA	7	-	7736	16566	Inactive	Active	3	8
ENSDARG00000000824	ENSDART00000000908	9	30	TACCAAGACACTTGAGGCTGAGGA	6	-	7737	16566	Inactive	Active	3	8
ENSDARG00000000824	ENSDART00000000908	9	30	ACCTTCCACATTAAGCGAAGCTGAG	7	-	7908	16566	Active	Active	9	9
ENSDARG00000000824	ENSDART00000000908	9	30	AGCTGCATCTTCTGGGAAGACTTC	6	-	7840	16566	Active	Active	9	9
ENSDARG00000000824	ENSDART00000000908	9	31	TTCTCCCTCTTCAACAGAGGTATCT	7	-	7998	16566	Active	Active	9	6
ENSDARG00000000824	ENSDART00000000908	9	32	ATCTGCAACATATGCTCTGGAGAT	6	-	8149	16566	Active	Inactive	2	4
ENSDARG00000000824	ENSDART00000000908	9	33	ACCTTCCACTGTGAGCTGTGCAGAT	7	-	8685	16566	Active	Inactive	9	5
ENSDARG00000000824	ENSDART00000000908	9	33	TACTGCACCCTTTCTGTATTTGTG	6	-	8556	16566	Active	Active	5	3
ENSDARG00000000824	ENSDART00000000908	9	33	GTCTCAGTCATGGTCTGGGAGGTG	6	-	8295	16566	Active	Active	9	6
ENSDARG00000000824	ENSDART00000000908	9	33	GCATACTGCACCCTTTCTGTATTT	6	-	8559	16566	Active	Inactive	4	9
ENSDARG00000000824	ENSDART00000000908	9	34	AGAATCAGAGGGTACAGGGGTTTCT	7	-	8727	16566	Inactive	Inactive	5	1
ENSDARG00000000824	ENSDART00000000908	9	34	ACATTCTTAACATTTAAGCAGCA	5	-	9091	16566	Active	Active	5	9
ENSDARG00000000824	ENSDART00000000908	9	35	ACAATCACAGTAAACTTAGCTGTC	6	-	9381	16566	Inactive	Inactive	7	1
ENSDARG00000000824	ENSDART00000000908	9	35	AAAAACAGCTCTTTAGGTTGTTGCT	7	-	12572	16566	Inactive	Active	9	2
ENSDARG00000000824	ENSDART00000000908	9	35	AACGGCAGACATAAGATTTGAGGAC	7	-	10311	16566	Inactive	Inactive	4	2
ENSDARG00000000824	ENSDART00000000908	9	35	AACTGCAAAGTCTTGCTCTGCAGCC	7	-	11601	16566	Inactive	Active	7	6
ENSDARG00000000824	ENSDART00000000908	9	35	ACCTCCTGCTCAAAAGTTGCGTGC	6	-	10404	16566	Active	Active	9	2
ENSDARG00000000824	ENSDART00000000908	9	35	AGACACAGACATAGATGCTGCATGC	7	-	11433	16566	Inactive	Active	8	4
ENSDARG00000000824	ENSDART00000000908	9	35	GTTCTACTCGCTCTTCTTTGATTGC	7	-	11215	16566	Active	Inactive	9	7
ENSDARG00000000824	ENSDART00000000908	9	35	GTCCTCCTCTGTTGGGATAGGCA	5	-	9215	16566	Active	Active	9	9
ENSDARG00000000824	ENSDART00000000908	9	35	TTAAACCCCATCCTCCTTTGTCTTC	7	-	12529	16566	Inactive	Inactive	6	9
ENSDARG00000000824	ENSDART00000000908	9	35	CTACCAAACATTGAGTGGAATTC	5	-	10611	16566	Inactive	Active	4	0
ENSDARG00000000824	ENSDART00000000908	9	35	TTCAAAAAACAGCTCTTTAGGTTGT	7	-	12576	16566	Inactive	Inactive	9	6
ENSDARG00000000824	ENSDART00000000908	9	35	CTCCTCTGCGGTAATGTTGTTTAA	6	-	12607	16566	Active	Inactive	9	9
ENSDARG00000000824	ENSDART00000000908	9	35	TGCTCAAAAGTTGCGTGCAGCTTTT	7	-	10397	16566	Inactive	Active	2	0
ENSDARG00000000824	ENSDART00000000908	9	36	TTCACCAGAGTCATCTTTTGTTGGG	7	-	12804	16566	Inactive	Inactive	3	3
ENSDARG00000000824	ENSDART00000000908	9	36	GTATTCACCAGAGTCATCTTTTGTT	7	-	12807	16566	Inactive	Inactive	1	9
ENSDARG00000000824	ENSDART00000000908	9	36	ACATTCAAACTTCACTGGGTTGCC	6	-	12661	16566	Inactive	Active	8	1
ENSDARG00000000824	ENSDART00000000908	9	36	AGAGTCATCTTTTGTTGGGCTGGG	6	-	12799	16566	Active	Active	8	8
ENSDARG00000000824	ENSDART00000000908	9	38	TTCCTCAAAAAGCGGGCTGGTTCT	6	-	13167	16566	Inactive	Active	2	1
ENSDARG00000000824	ENSDART00000000908	9	38	TTCCTCAAAAAGCGGGCTGGTTC	5	-	13168	16566	Inactive	Inactive	2	4
ENSDARG00000000824	ENSDART00000000908	9	38	TCCTCAAAAAGCGGGCTGGTTCT	5	-	13167	16566	Inactive	Active	3	1
ENSDARG00000000824	ENSDART00000000908	9	38	GTTGTCACATTCTTGAAGGCTTT	5	-	13349	16566	Inactive	Active	2	6
ENSDARG00000000824	ENSDART00000000908	9	39	TTCTTCACAAAGCGGGCAGGTTCT	6	-	13452	16566	Inactive	Active	1	7
ENSDARG00000000824	ENSDART00000000908	9	40	TTCTTCACAAAGCGGGCAGGTTCT	6	-	13737	16566	Inactive	Active	1	7
ENSDARG00000000824	ENSDART00000000908	9	40	CACTCCAGAATACAAGAGTTTGAT	6	-	13899	16566	Active	Active	0	6
ENSDARG00000000824	ENSDART00000000908	9	41	TTCTTCACAAAGCGGGCAGGCTCT	6	-	14022	16566	Inactive	Active	1	8
ENSDARG00000000824	ENSDART00000000908	9	42	CACTCAAGCTTCAGGTTTTTGCT	5	-	14356	16566	Active	Inactive	7	1
ENSDARG00000000824	ENSDART00000000908	9	44	AACCACCACCTGGAAGGAGGCAGTG	7	-	15135	16566	Inactive	Active	0	9
ENSDARG00000000824	ENSDART00000000908	9	44	GTTAACCACCACCTGGAAGGAGGC	6	-	15139	16566	Inactive	Active	0	9
ENSDARG00000000824	ENSDART00000000908	9	44	TGCATCCTCAATGTGCTCTGAGGGT	7	-	14910	16566	Active	Active	9	5
ENSDARG00000000824	ENSDART00000000908	9	44	TTAACCACCACCTGGAAGGAGGC	5	-	15139	16566	Inactive	Active	5	9
ENSDARG00000000824	ENSDART00000000908	9	45	ATCTCCTGCATCAGTTTTGGATGC	6	-	15268	16566	Active	Inactive	8	8
ENSDARG00000000824	ENSDART00000000908	9	48	GCAGACCCCGGAAGTCTGTGATGCC	7	-	15853	16566	Active	Active	2	5
ENSDARG00000000824	ENSDART00000000908	9	50	CACTGCCTCTTTGTTAAGTTGTG	5	-	16067	16566	Active	Active	9	5
ENSDARG00000000824	ENSDART00000000908	9	51	CAACTCGCACTCAAAAGTGGCAGAC	7	-	16353	16566	Inactive	Active	5	8
ENSDARG00000001220	ENSDART00000001388	9	1	AGCTCCTGCTGTAAAGCTGGGTCT	6	-	45	6585	Active	Active	9	3
ENSDARG00000001220	ENSDART00000001388	9	1	AGACACTTCCTGGCCAGTTTGAGCT	7	-	71	6585	Active	Active	8	5
ENSDARG00000001220	ENSDART00000001388	9	2	CTCATCAAACCCTGTGCCTGAGGA	6	-	142	6585	Inactive	Active	0	9
ENSDARG00000001220	ENSDART00000001388	9	3	CTCCACCCACTTCCCAGACGATGGT	7	-	273	6585	Inactive	Active	0	9
ENSDARG00000001220	ENSDART00000001388	9	3	CTCCGCCACCAGCAGGGCGTGGGA	6	-	352	6585	Active	Active	9	7
ENSDARG00000001220	ENSDART00000001388	9	3	CTCCGCCACCAGCAGGGCGTGGGAG	7	-	351	6585	Active	Active	9	9
ENSDARG00000001220	ENSDART00000001388	9	3	CTCTCCGTCCTCCCCTTTGCTGGC	6	-	403	6585	Active	Active	9	0
ENSDARG00000001220	ENSDART00000001388	9	3	GCCACCAGCAGGGCGTGGGAGCC	5	-	349	6585	Active	Active	9	9
ENSDARG00000001220	ENSDART00000001388	9	3	GTCCTCCCCTTTGCTGGCGGAGCC	6	-	397	6585	Active	Active	9	9
ENSDARG00000001220	ENSDART00000001388	9	3	TCCGCCACCAGCAGGGCGTGGGA	5	-	352	6585	Active	Active	9	7
ENSDARG00000001220	ENSDART00000001388	9	3	TCCGCCACCAGCAGGGCGTGGGAG	6	-	351	6585	Active	Active	9	9
ENSDARG00000001220	ENSDART00000001388	9	3	TCCGTCCTCCCCTTTGCTGGCGGA	6	-	400	6585	Active	Active	9	9
ENSDARG00000001220	ENSDART00000001388	9	3	TCCACCCACTTCCCAGACGATGGT	6	-	273	6585	Active	Active	9	9
ENSDARG00000001220	ENSDART00000001388	9	3	AACTGCACAATCTTGGGTGATTTG	6	-	309	6585	Inactive	Active	6	0
ENSDARG00000001220	ENSDART00000001388	9	3	AACTGCACAATCTTGGGTGATTT	5	-	310	6585	Inactive	Inactive	6	6
ENSDARG00000001220	ENSDART00000001388	9	4	TGCTACTGCCGTTGTTGCAGGCTGT	7	-	505	6585	Active	Active	9	7
ENSDARG00000001220	ENSDART00000001388	9	4	CTCTCCATCTTTAGTGACGATGCT	6	-	529	6585	Active	Active	9	9
ENSDARG00000001220	ENSDART00000001388	9	4	TGCTGCTACTGCCGTTGTTGCAGGC	7	-	508	6585	Active	Active	9	8
ENSDARG00000001220	ENSDART00000001388	9	5	CTCGACCACACTGGCCTTTGTTGTT	7	-	700	6585	Active	Inactive	7	9
ENSDARG00000001220	ENSDART00000001388	9	8	GCCCTCCTCCAGCCGGTGGCGGC	5	-	1214	6585	Active	Active	9	9
ENSDARG00000001220	ENSDART00000001388	9	8	CCCTCCTCCAGCCGGTGGCGGCGGT	7	-	1211	6585	Active	Active	9	9
ENSDARG00000001220	ENSDART00000001388	9	8	GCCCTCCTCCAGCCGGTGGCGGCG	6	-	1213	6585	Active	Active	9	9
ENSDARG00000001220	ENSDART00000001388	9	8	TCCTCCAGCCGGTGGCGGCGGTT	5	-	1210	6585	Active	Active	9	8
ENSDARG00000001220	ENSDART00000001388	9	8	TTCTCCTCCTGTCGAATCTGGATGT	7	-	1172	6585	Active	Inactive	8	7
ENSDARG00000001220	ENSDART00000001388	9	8	CCCTCCTCCAGCCGGTGGCGGCG	5	-	1213	6585	Active	Active	9	9
ENSDARG00000001220	ENSDART00000001388	9	13	GTTGGCAAAAATCTCAGAGGTGGCC	7	-	1833	6585	Inactive	Active	6	9
ENSDARG00000001220	ENSDART00000001388	9	15	TGCTGCAGAGGGCCTGGATGTCGGA	7	-	2095	6585	Active	Active	5	9
ENSDARG00000001220	ENSDART00000001388	9	16	AGCTCACTCTCAAAGCGGTTGAC	5	-	2308	6585	Active	Active	9	5
ENSDARG00000001220	ENSDART00000001388	9	16	GTCTCCTCCTCAGCGCTGGCAAC	5	-	2242	6585	Active	Active	8	6
ENSDARG00000001220	ENSDART00000001388	9	16	GTAATCCTCTTTTGAGTAGACTTT	6	-	2278	6585	Active	Active	8	0
ENSDARG00000001220	ENSDART00000001388	9	17	GGCCTCCACTGAATGGGCAGAGTAA	7	-	2343	6585	Active	Active	9	6
ENSDARG00000001220	ENSDART00000001388	9	17	GTCAGCATCAGCGCAGAAGCGGAT	6	-	2368	6585	Active	Active	9	9
ENSDARG00000001220	ENSDART00000001388	9	17	AGCATCAGCGCAGAAGCGGATGGC	6	-	2365	6585	Active	Active	9	9
ENSDARG00000001220	ENSDART00000001388	9	19	GTACCCATCATCCGTGGTGATTGT	6	-	2659	6585	Active	Active	5	1
ENSDARG00000001220	ENSDART00000001388	9	19	ACCACCAGCCCAACTGAAGCAGCA	6	-	2576	6585	Active	Active	8	9
ENSDARG00000001220	ENSDART00000001388	9	23	CACAGCCTCCAGCAGCGTGAGCG	5	-	3200	6585	Active	Active	9	9
ENSDARG00000001220	ENSDART00000001388	9	23	TCCTCCACAATCGCTTTGGTGCT	5	-	3055	6585	Active	Inactive	1	2
ENSDARG00000001220	ENSDART00000001388	9	23	GCCTCCAGCAGCGTGAGCGGTTGAC	7	-	3194	6585	Active	Active	9	5
ENSDARG00000001220	ENSDART00000001388	9	23	CTCCTCCACAATCGCTTTGGTGCT	6	-	3055	6585	Active	Inactive	9	2
ENSDARG00000001220	ENSDART00000001388	9	23	CACTGCAGAGCCGGAGTCGGGTAG	6	-	3267	6585	Active	Active	1	1
ENSDARG00000001220	ENSDART00000001388	9	23	GCCCACTGCAGAGCCGGAGTCGGG	6	-	3270	6585	Active	Active	9	9
ENSDARG00000001220	ENSDART00000001388	9	23	ACAGGCCCACTGCAGAGCCGGAGTC	7	-	3273	6585	Inactive	Active	4	7
ENSDARG00000001220	ENSDART00000001388	9	23	GACTCCTCCACAATCGCTTTGGTG	6	-	3057	6585	Active	Active	8	2
ENSDARG00000001220	ENSDART00000001388	9	24	GCCACCAGCAGGGGGAAGCGGTG	5	-	3505	6585	Active	Active	9	9
ENSDARG00000001220	ENSDART00000001388	9	24	GACATCACCGCAGCCAGCAGACGAC	7	-	3362	6585	Active	Active	6	9
ENSDARG00000001220	ENSDART00000001388	9	24	ATCACCGCAGCCAGCAGACGACTGC	7	-	3359	6585	Inactive	Active	5	9
ENSDARG00000001220	ENSDART00000001388	9	24	GACGACTGCTCGATGTGCGGAAGTT	7	-	3343	6585	Active	Active	7	8
ENSDARG00000001220	ENSDART00000001388	9	24	CACCGCAGCCAGCAGACGACTGC	5	-	3359	6585	Active	Active	8	9
ENSDARG00000001220	ENSDART00000001388	9	24	GCAGACGACTGCTCGATGTGCGGAA	7	-	3346	6585	Inactive	Inactive	2	2
ENSDARG00000001220	ENSDART00000001388	9	25	AACCTCAGAACCGAGAGCAGATGCG	7	-	3720	6585	Inactive	Active	2	9
ENSDARG00000001220	ENSDART00000001388	9	25	GCCAGCAGACCACAGGTGTTGGA	5	-	3676	6585	Active	Active	4	4
ENSDARG00000001220	ENSDART00000001388	9	25	GCCAGCAGACCACAGGTGTTGGAC	6	-	3675	6585	Active	Active	4	1
ENSDARG00000001220	ENSDART00000001388	9	25	CTCGACCTCTTTTCTAAGACTCT	5	-	3632	6585	Active	Active	9	7
ENSDARG00000001220	ENSDART00000001388	9	26	TCCAGCTGCGTCCCTGGCTGGTTT	6	-	3797	6585	Active	Inactive	9	6
ENSDARG00000001220	ENSDART00000001388	9	26	AGCTGCGTCCCTGGCTGGTTTTGGT	7	-	3793	6585	Active	Inactive	9	0
ENSDARG00000001220	ENSDART00000001388	9	26	TCCAGCTGCGTCCCTGGCTGGTTTT	7	-	3796	6585	Active	Inactive	9	6
ENSDARG00000001220	ENSDART00000001388	9	28	TCCGTCCCCATTGGCTGTGCGGCT	6	-	4126	6585	Active	Active	9	3
ENSDARG00000001220	ENSDART00000001388	9	28	TTACGCAGACGAACGGCGTATTT	5	-	4096	6585	Inactive	Inactive	8	8
ENSDARG00000001220	ENSDART00000001388	9	28	TGCTCAAGCTGCAGGTGCTGAAGGT	7	-	4189	6585	Active	Active	8	9
ENSDARG00000001220	ENSDART00000001388	9	29	GTCCTCTTCATTGGCTTTGCTTAG	6	-	4300	6585	Active	Inactive	9	8
ENSDARG00000001220	ENSDART00000001388	9	29	AGCAAAGGCCCTATGAAGGAGGT	5	-	4379	6585	Active	Active	5	9
ENSDARG00000001220	ENSDART00000001388	9	31	ACACCAGCCTGCTTGTAGGGGTG	5	-	4663	6585	Active	Active	0	9
ENSDARG00000001220	ENSDART00000001388	9	31	GACACCAGCCTGCTTGTAGGGGTG	6	-	4663	6585	Active	Active	5	9
ENSDARG00000001220	ENSDART00000001388	9	32	AGCTCAGTCCAGCTGTTGATGGT	5	-	4846	6585	Active	Active	9	7
ENSDARG00000001220	ENSDART00000001388	9	33	TCCTTCACATAATCCGATGCAGTT	6	-	4947	6585	Active	Active	4	8
ENSDARG00000001220	ENSDART00000001388	9	35	GAAGTCCTCTAGGAAGGAGTGTTC	6	-	5170	6585	Active	Inactive	8	4
ENSDARG00000001220	ENSDART00000001388	9	36	AACATCTCCATACTGATCTTTGGTC	7	-	5334	6585	Active	Inactive	8	8
ENSDARG00000001220	ENSDART00000001388	9	37	GTCGCCTCCAGTTTGGGTGCTGGA	6	-	5508	6585	Active	Active	9	8
ENSDARG00000001220	ENSDART00000001388	9	37	ACCTTCATCATAGTGATGGCGAT	5	-	5566	6585	Active	Active	9	9
ENSDARG00000001220	ENSDART00000001388	9	37	GACTTCTTCTGAGAGACGGGAAC	5	-	5395	6585	Active	Active	9	9
ENSDARG00000001220	ENSDART00000001388	9	40	GAACTCACCTTGCTAGGTTGAGGTT	7	-	5840	6585	Inactive	Active	1	4
ENSDARG00000001220	ENSDART00000001388	9	40	GAACTCACCTTGCTAGGTTGAGGT	6	-	5841	6585	Inactive	Active	1	6
ENSDARG00000001220	ENSDART00000001388	9	41	TACCTCGTCAATGAATGTGATGGT	6	-	5953	6585	Active	Active	9	1
ENSDARG00000001220	ENSDART00000001388	9	42	GGCTTCTGCCCAGATGCTGGTTAA	6	-	6074	6585	Active	Inactive	9	3
ENSDARG00000001220	ENSDART00000001388	9	43	CTCGCCTACCGCCTTGACTTTGTT	6	-	6313	6585	Active	Active	9	3
ENSDARG00000001220	ENSDART00000001388	9	43	TACCTCTAAGGTTTGGGCAGCTTCT	7	-	6262	6585	Active	Active	2	7
ENSDARG00000001220	ENSDART00000039157	9	1	CAATGCGGCCTCTTTCTGCTGCC	5	-	116	7518	Active	Active	4	5
ENSDARG00000001220	ENSDART00000039157	9	1	GCCCCATCCAGAGTATCTGTCTGC	6	-	9	7518	Active	Inactive	9	8
ENSDARG00000001220	ENSDART00000039157	9	1	GAATGCAGAGGGATTGCTGTGGAG	6	-	55	7518	Inactive	Active	8	6
ENSDARG00000001220	ENSDART00000039157	9	1	GGCCCCATCCAGAGTATCTGTCTGC	7	-	9	7518	Active	Inactive	9	8
ENSDARG00000001220	ENSDART00000039157	9	2	GTCCAATCCCAATGATCTGGGGAG	6	-	221	7518	Active	Active	4	3
ENSDARG00000001220	ENSDART00000039157	9	3	AGACACAGCCTGTAGGGTTTTGC	5	-	512	7518	Inactive	Inactive	2	3
ENSDARG00000001220	ENSDART00000039157	9	3	GCAGACACAGCCTGTAGGGTTTTGC	7	-	512	7518	Inactive	Inactive	8	3
ENSDARG00000001220	ENSDART00000039157	9	3	AGCCACCACCAGGCTGAAGAGGCA	6	-	475	7518	Active	Active	7	9
ENSDARG00000001220	ENSDART00000039157	9	3	CAAGCCACCACCAGGCTGAAGAG	5	-	478	7518	Active	Active	0	9
ENSDARG00000001220	ENSDART00000039157	9	3	AGACACAGCCTGTAGGGTTTTGCC	6	-	511	7518	Inactive	Active	2	3
ENSDARG00000001220	ENSDART00000039157	9	4	GAACCATTCCTGGATCTGAATCT	5	-	635	7518	Active	Inactive	6	5
ENSDARG00000001220	ENSDART00000039157	9	4	CCCTCACCCGAACGGTGCCGCTGTA	7	-	805	7518	Active	Active	9	7
ENSDARG00000001220	ENSDART00000039157	9	4	ACCGCCTGCACACTTCTCTGTAGTG	7	-	599	7518	Active	Inactive	9	5
ENSDARG00000001220	ENSDART00000039157	9	4	GCCCTCACCCGAACGGTGCCGCT	5	-	808	7518	Active	Active	9	9
ENSDARG00000001220	ENSDART00000039157	9	6	TCCTGCTCCAGAGTCTCTGGGTTG	6	-	948	7518	Active	Inactive	9	7
ENSDARG00000001220	ENSDART00000039157	9	8	AGACACTTCCTGGCCAGTTTGAGCT	7	-	1127	7518	Active	Active	8	5
ENSDARG00000001220	ENSDART00000039157	9	8	AGCTCCTGCTGTAAAGCTGGGTCT	6	-	1101	7518	Active	Active	9	3
ENSDARG00000001220	ENSDART00000039157	9	9	CTCATCAAACCCTGTGCCTGAGGA	6	-	1198	7518	Inactive	Active	0	9
ENSDARG00000001220	ENSDART00000039157	9	10	TCCACCCACTTCCCAGACGATGGT	6	-	1329	7518	Active	Active	9	9
ENSDARG00000001220	ENSDART00000039157	9	10	GCCACCAGCAGGGCGTGGGAGCC	5	-	1405	7518	Active	Active	9	9
ENSDARG00000001220	ENSDART00000039157	9	10	CTCCACCCACTTCCCAGACGATGGT	7	-	1329	7518	Inactive	Active	0	9
ENSDARG00000001220	ENSDART00000039157	9	10	CTCCGCCACCAGCAGGGCGTGGGA	6	-	1408	7518	Active	Active	9	7
ENSDARG00000001220	ENSDART00000039157	9	10	CTCCGCCACCAGCAGGGCGTGGGAG	7	-	1407	7518	Active	Active	9	9
ENSDARG00000001220	ENSDART00000039157	9	10	TCCGCCACCAGCAGGGCGTGGGAG	6	-	1407	7518	Active	Active	9	9
ENSDARG00000001220	ENSDART00000039157	9	10	TCCGCCACCAGCAGGGCGTGGGA	5	-	1408	7518	Active	Active	9	7
ENSDARG00000001220	ENSDART00000039157	9	10	GTCCTCCCCTTTGCTGGCGGAGCC	6	-	1453	7518	Active	Active	9	9
ENSDARG00000001220	ENSDART00000039157	9	10	CTCTCCGTCCTCCCCTTTGCTGGC	6	-	1459	7518	Active	Active	9	0
ENSDARG00000001220	ENSDART00000039157	9	10	TCCGTCCTCCCCTTTGCTGGCGGA	6	-	1456	7518	Active	Active	9	9
ENSDARG00000001220	ENSDART00000039157	9	10	AACTGCACAATCTTGGGTGATTTG	6	-	1365	7518	Inactive	Active	6	0
ENSDARG00000001220	ENSDART00000039157	9	10	AACTGCACAATCTTGGGTGATTT	5	-	1366	7518	Inactive	Inactive	6	6
ENSDARG00000001220	ENSDART00000039157	9	11	TGCTGCTACTGCCGTTGTTGCAGGC	7	-	1564	7518	Active	Active	9	8
ENSDARG00000001220	ENSDART00000039157	9	11	TGCTACTGCCGTTGTTGCAGGCTGT	7	-	1561	7518	Active	Active	9	7
ENSDARG00000001220	ENSDART00000039157	9	11	CTCTCCATCTTTAGTGACGATGCT	6	-	1585	7518	Active	Active	9	9
ENSDARG00000001220	ENSDART00000039157	9	12	CTCGACCACACTGGCCTTTGTTGTT	7	-	1756	7518	Active	Inactive	7	9
ENSDARG00000001220	ENSDART00000039157	9	15	CCCTCCTCCAGCCGGTGGCGGCGGT	7	-	2219	7518	Active	Active	9	9
ENSDARG00000001220	ENSDART00000039157	9	15	GCCCTCCTCCAGCCGGTGGCGGCG	6	-	2221	7518	Active	Active	9	9
ENSDARG00000001220	ENSDART00000039157	9	15	GCCCTCCTCCAGCCGGTGGCGGC	5	-	2222	7518	Active	Active	9	9
ENSDARG00000001220	ENSDART00000039157	9	15	TCCTCCAGCCGGTGGCGGCGGTT	5	-	2218	7518	Active	Active	9	8
ENSDARG00000001220	ENSDART00000039157	9	15	TTCTCCTCCTGTCGAATCTGGATGT	7	-	2180	7518	Active	Inactive	8	7
ENSDARG00000001220	ENSDART00000039157	9	15	CCCTCCTCCAGCCGGTGGCGGCG	5	-	2221	7518	Active	Active	9	9
ENSDARG00000001220	ENSDART00000039157	9	20	GTTGGCAAAAATCTCAGAGGTGGCC	7	-	2841	7518	Inactive	Active	6	9
ENSDARG00000001220	ENSDART00000039157	9	22	TGCTGCAGAGGGCCTGGATGTCGGA	7	-	3103	7518	Active	Active	5	9
ENSDARG00000001220	ENSDART00000039157	9	23	GTAATCCTCTTTTGAGTAGACTTT	6	-	3286	7518	Active	Active	8	0
ENSDARG00000001220	ENSDART00000039157	9	23	AGCTCACTCTCAAAGCGGTTGAC	5	-	3316	7518	Active	Active	9	5
ENSDARG00000001220	ENSDART00000039157	9	23	GTCTCCTCCTCAGCGCTGGCAAC	5	-	3250	7518	Active	Active	8	6
ENSDARG00000001220	ENSDART00000039157	9	24	AGCATCAGCGCAGAAGCGGATGGC	6	-	3373	7518	Active	Active	9	9
ENSDARG00000001220	ENSDART00000039157	9	24	GTCAGCATCAGCGCAGAAGCGGAT	6	-	3376	7518	Active	Active	9	9
ENSDARG00000001220	ENSDART00000039157	9	24	GGCCTCCACTGAATGGGCAGAGTAA	7	-	3351	7518	Active	Active	9	6
ENSDARG00000001220	ENSDART00000039157	9	26	GTACCCATCATCCGTGGTGATTGT	6	-	3667	7518	Active	Active	5	1
ENSDARG00000001220	ENSDART00000039157	9	26	ACCACCAGCCCAACTGAAGCAGCA	6	-	3584	7518	Active	Active	8	9
ENSDARG00000001220	ENSDART00000039157	9	30	TCCTCCACAATCGCTTTGGTGCT	5	-	4063	7518	Active	Inactive	1	2
ENSDARG00000001220	ENSDART00000039157	9	30	GCCTCCAGCAGCGTGAGCGGTTGAC	7	-	4202	7518	Active	Active	9	5
ENSDARG00000001220	ENSDART00000039157	9	30	ACAGGCCCACTGCAGAGCCGGAGTC	7	-	4281	7518	Inactive	Active	4	7
ENSDARG00000001220	ENSDART00000039157	9	30	GCCCACTGCAGAGCCGGAGTCGGG	6	-	4278	7518	Active	Active	9	9
ENSDARG00000001220	ENSDART00000039157	9	30	CACTGCAGAGCCGGAGTCGGGTAG	6	-	4275	7518	Active	Active	1	1
ENSDARG00000001220	ENSDART00000039157	9	30	GACTCCTCCACAATCGCTTTGGTG	6	-	4065	7518	Active	Active	8	2
ENSDARG00000001220	ENSDART00000039157	9	30	CACAGCCTCCAGCAGCGTGAGCG	5	-	4208	7518	Active	Active	9	9
ENSDARG00000001220	ENSDART00000039157	9	30	CTCCTCCACAATCGCTTTGGTGCT	6	-	4063	7518	Active	Inactive	9	2
ENSDARG00000001220	ENSDART00000039157	9	31	GACATCACCGCAGCCAGCAGACGAC	7	-	4370	7518	Active	Active	6	9
ENSDARG00000001220	ENSDART00000039157	9	31	CACCGCAGCCAGCAGACGACTGC	5	-	4367	7518	Active	Active	8	9
ENSDARG00000001220	ENSDART00000039157	9	31	GCAGACGACTGCTCGATGTGCGGAA	7	-	4354	7518	Inactive	Inactive	2	2
ENSDARG00000001220	ENSDART00000039157	9	31	ATCACCGCAGCCAGCAGACGACTGC	7	-	4367	7518	Inactive	Active	5	9
ENSDARG00000001220	ENSDART00000039157	9	31	GCCACCAGCAGGGGGAAGCGGTG	5	-	4513	7518	Active	Active	9	9
ENSDARG00000001220	ENSDART00000039157	9	31	GACGACTGCTCGATGTGCGGAAGTT	7	-	4351	7518	Active	Active	7	8
ENSDARG00000001220	ENSDART00000039157	9	32	CTCGACCTCTTTTCTAAGACTCT	5	-	4640	7518	Active	Active	9	7
ENSDARG00000001220	ENSDART00000039157	9	32	GCCAGCAGACCACAGGTGTTGGAC	6	-	4683	7518	Active	Active	4	1
ENSDARG00000001220	ENSDART00000039157	9	32	AACCTCAGAACCGAGAGCAGATGCG	7	-	4728	7518	Inactive	Active	2	9
ENSDARG00000001220	ENSDART00000039157	9	32	GCCAGCAGACCACAGGTGTTGGA	5	-	4684	7518	Active	Active	4	4
ENSDARG00000001220	ENSDART00000039157	9	33	TCCAGCTGCGTCCCTGGCTGGTTTT	7	-	4804	7518	Active	Inactive	9	6
ENSDARG00000001220	ENSDART00000039157	9	33	TCCAGCTGCGTCCCTGGCTGGTTT	6	-	4805	7518	Active	Inactive	9	6
ENSDARG00000001220	ENSDART00000039157	9	33	AGCTGCGTCCCTGGCTGGTTTTGGT	7	-	4801	7518	Active	Inactive	9	0
ENSDARG00000001220	ENSDART00000039157	9	35	TCCGTCCCCATTGGCTGTGCGGCT	6	-	5134	7518	Active	Active	9	3
ENSDARG00000001220	ENSDART00000039157	9	35	TGCTCAAGCTGCAGGTGCTGAAGGT	7	-	5197	7518	Active	Active	8	9
ENSDARG00000001220	ENSDART00000039157	9	35	TTACGCAGACGAACGGCGTATTT	5	-	5104	7518	Inactive	Inactive	8	8
ENSDARG00000001220	ENSDART00000039157	9	36	AGCAAAGGCCCTATGAAGGAGGT	5	-	5387	7518	Active	Active	5	9
ENSDARG00000001220	ENSDART00000039157	9	36	GTCCTCTTCATTGGCTTTGCTTAG	6	-	5308	7518	Active	Inactive	9	8
ENSDARG00000001220	ENSDART00000039157	9	38	ACCAAACACCTCCACCGCAGCCTAA	7	-	5514	7518	Active	Active	2	6
ENSDARG00000001220	ENSDART00000039157	9	38	GACACCAGCCTGCTTGTAGGGGTG	6	-	5701	7518	Active	Active	5	9
ENSDARG00000001220	ENSDART00000039157	9	38	ACACCAGCCTGCTTGTAGGGGTG	5	-	5701	7518	Active	Active	0	9
ENSDARG00000001220	ENSDART00000039157	9	39	AGCTCAGTCCAGCTGTTGATGGT	5	-	5884	7518	Active	Active	9	7
ENSDARG00000001220	ENSDART00000039157	9	40	TCCTTCACATAATCCGATGCAGTT	6	-	5985	7518	Active	Active	4	8
ENSDARG00000001220	ENSDART00000039157	9	43	GAAGTCCTCTAGGAAGGAGTGTTC	6	-	6325	7518	Active	Inactive	8	4
ENSDARG00000001220	ENSDART00000039157	9	44	AACATCTCCATACTGATCTTTGGTC	7	-	6489	7518	Active	Inactive	8	8
ENSDARG00000001220	ENSDART00000039157	9	45	GTCGCCTCCAGTTTGGGTGCTGGA	6	-	6663	7518	Active	Active	9	8
ENSDARG00000001220	ENSDART00000039157	9	45	ACCTTCATCATAGTGATGGCGAT	5	-	6721	7518	Active	Active	9	9
ENSDARG00000001220	ENSDART00000039157	9	45	GACTTCTTCTGAGAGACGGGAAC	5	-	6550	7518	Active	Active	9	9
ENSDARG00000001220	ENSDART00000039157	9	48	GAACTCACCTTGCTAGGTTGAGGTT	7	-	6995	7518	Inactive	Active	1	4
ENSDARG00000001220	ENSDART00000039157	9	48	GAACTCACCTTGCTAGGTTGAGGT	6	-	6996	7518	Inactive	Active	1	6
ENSDARG00000001220	ENSDART00000039157	9	49	TACCTCGTCAATGAATGTGATGGT	6	-	7108	7518	Active	Active	9	1
ENSDARG00000001220	ENSDART00000039157	9	50	GGCTTCTGCCCAGATGCTGGTTAA	6	-	7229	7518	Active	Inactive	9	3
ENSDARG00000001220	ENSDART00000099353	9	1	TACCTCTAAGGTTTGGGCAGCTTCT	7	-	64	1503	Active	Active	2	7
ENSDARG00000001220	ENSDART00000099353	9	1	CTCGCCTACCGCCTTGACTTTGTT	6	-	115	1503	Active	Active	9	3
ENSDARG00000001220	ENSDART00000099353	9	5	TGCTCAAAAATGGAAGGACTTGGGA	7	-	470	1503	Inactive	Active	2	9
ENSDARG00000001220	ENSDART00000099353	9	5	TCCAAACACAAATGGGCTGTGGAC	6	-	520	1503	Active	Active	4	3
ENSDARG00000001220	ENSDART00000099353	9	5	GTCCAAACACAAATGGGCTGTGGAC	7	-	520	1503	Inactive	Active	8	3
ENSDARG00000001220	ENSDART00000099353	9	6	CTCCACTACTTCACTGTGGAGAT	5	-	1205	1503	Active	Inactive	7	6
ENSDARG00000001220	ENSDART00000099353	9	6	CACTACTTCACTGTGGAGATTTT	5	-	1202	1503	Active	Active	9	0
ENSDARG00000001220	ENSDART00000099353	9	6	AGAGTCAGACCGCAATTTGCCTGT	6	-	754	1503	Inactive	Inactive	3	8
ENSDARG00000001549	ENSDART00000001795	9	1	ACCTGCTCCGCGCCGCCGCCGTC	5	-	34	2037	Active	Active	9	8
ENSDARG00000001549	ENSDART00000001795	9	1	GCCGCCGTCCTGAGCGCTGCTGCT	6	-	19	2037	Active	Active	9	8
ENSDARG00000001549	ENSDART00000001795	9	2	GTTCTCTGCTCCGGGGGCGGGCGAA	7	-	108	2037	Active	Active	9	9
ENSDARG00000001549	ENSDART00000001795	9	3	GACGTCGGCGGACGTGACGCTGAT	6	-	493	2037	Active	Active	9	9
ENSDARG00000001549	ENSDART00000001795	9	3	GTCTGCACCTGAGGGATGACTTG	5	-	382	2037	Active	Active	6	8
ENSDARG00000001549	ENSDART00000001795	9	3	TCCCGCCACTGGCTGCTGCGTCAAC	7	-	885	2037	Active	Inactive	9	7
ENSDARG00000001549	ENSDART00000001795	9	3	CTCTCCCGCCACTGGCTGCTGCG	5	-	890	2037	Active	Active	9	9
ENSDARG00000001549	ENSDART00000001795	9	3	CCCAACTGCCCGTCAGTCGTCTGC	6	-	399	2037	Active	Inactive	9	2
ENSDARG00000001549	ENSDART00000001795	9	3	AGAGACACCTGTGGGATCTGGTGCA	7	-	557	2037	Inactive	Active	4	4
ENSDARG00000001549	ENSDART00000001795	9	3	ACCTGCACCGCTCCCTGACTGAGGT	7	-	932	2037	Active	Active	8	9
ENSDARG00000001549	ENSDART00000001795	9	5	GTCACCGACTGCAGATTGGGCATCT	7	-	1232	2037	Active	Inactive	5	4
ENSDARG00000001549	ENSDART00000001795	9	5	GTTATCTGCTGGGTTGGAGCCGTC	6	-	1143	2037	Active	Active	9	9
ENSDARG00000001549	ENSDART00000001795	9	5	ACCGTCACCGACTGCAGATTGGGCA	7	-	1235	2037	Active	Active	9	9
ENSDARG00000001549	ENSDART00000001795	9	5	AGACCCTTCGGCCTCTTTAGGAGTC	7	-	1334	2037	Active	Inactive	9	1
ENSDARG00000001549	ENSDART00000001795	9	7	TCCCGCCTCCCTCTTTGCAGTTGGG	7	-	1516	2037	Active	Active	9	9
ENSDARG00000001549	ENSDART00000001795	9	7	CCCGCCTCCCTCTTTGCAGTTGGG	6	-	1516	2037	Active	Active	9	9
ENSDARG00000001549	ENSDART00000001795	9	7	ACATGCGACCCTGCGCAGACGTT	5	-	1487	2037	Active	Active	0	9
ENSDARG00000001549	ENSDART00000001795	9	7	ACCTCCCGCCTCCCTCTTTGCAGTT	7	-	1519	2037	Active	Inactive	9	7
ENSDARG00000001549	ENSDART00000001795	9	7	GCCTCCCTCTTTGCAGTTGGGGCA	6	-	1513	2037	Active	Active	9	8
ENSDARG00000001549	ENSDART00000001795	9	8	TCCCACAAAACATCCAGGTGCAGAC	7	-	1663	2037	Inactive	Active	5	6
ENSDARG00000001549	ENSDART00000001795	9	9	GTCACCGGCGGACACGGAGACTAA	6	-	2014	2037	Active	Active	8	6
ENSDARG00000001549	ENSDART00000001795	9	9	GCATGCTGCCCGGCTGGATGTTGGT	7	-	1906	2037	Active	Active	8	8
ENSDARG00000001618	ENSDART00000059458	9	1	TTAGACAAAGGTTTGGAGAAGTT	5	-	634	981	Inactive	Active	9	8
ENSDARG00000001618	ENSDART00000059458	9	1	GTTTGCCCATAACCTTTTTGGAA	5	-	591	981	Inactive	Inactive	1	9
ENSDARG00000001618	ENSDART00000059458	9	1	GTATTCGTCATTGGAGAATGATTC	6	-	19	981	Active	Active	7	5
ENSDARG00000001618	ENSDART00000059458	9	1	GAATCATGCACACACTTTTGTGTCT	7	-	446	981	Inactive	Inactive	0	9
ENSDARG00000001618	ENSDART00000059458	9	1	CTCTCATGCACTGAGTAATGAGTT	6	-	414	981	Active	Active	9	3
ENSDARG00000001618	ENSDART00000059458	9	1	CAATCCTGCTGTCTCTGGTGCAGGG	7	-	206	981	Active	Active	6	9
ENSDARG00000001618	ENSDART00000059458	9	1	ATCCAATCCTGCTGTCTCTGGTGCA	7	-	209	981	Active	Active	2	4
ENSDARG00000001676	ENSDART00000001955	9	3	GTCCGCAGACGGTGGTCTTGAAC	5	-	288	774	Inactive	Inactive	0	3
ENSDARG00000001676	ENSDART00000001955	9	3	AGCGTCCGCAGACGGTGGTCTTG	5	-	291	774	Active	Inactive	9	3
ENSDARG00000001676	ENSDART00000001955	9	3	AAATCCCTCAGCCAGCAGAATAA	5	-	230	774	Active	Active	4	6
ENSDARG00000001676	ENSDART00000001955	9	4	ACCGGCACCGCAGAGAAGCCGAA	5	-	373	774	Active	Active	8	9
ENSDARG00000001676	ENSDART00000001955	9	4	GTCGACCACATGTTGTAGAAGAG	5	-	400	774	Active	Active	4	9
ENSDARG00000001676	ENSDART00000001955	9	4	GTCCACACAGATGCTGTCGATGGA	6	-	460	774	Inactive	Active	7	9
ENSDARG00000001676	ENSDART00000001955	9	4	GGCACCGCAGAGAAGCCGAAGAC	5	-	370	774	Active	Active	5	9
ENSDARG00000001676	ENSDART00000001955	9	4	AACGTCCACACAGATGCTGTCGAT	6	-	463	774	Active	Active	7	0
ENSDARG00000001676	ENSDART00000001955	9	7	CGCTCCTCCTTCAGTTTGATGTC	5	-	709	774	Active	Inactive	9	5
ENSDARG00000001676	ENSDART00000085693	9	3	AAATCCCTCAGCCAGCAGAATAA	5	-	260	804	Active	Active	4	6
ENSDARG00000001676	ENSDART00000085693	9	3	GTCCGCAGACGGTGGTCTTGAAC	5	-	318	804	Inactive	Inactive	0	3
ENSDARG00000001676	ENSDART00000085693	9	3	AGCGTCCGCAGACGGTGGTCTTG	5	-	321	804	Active	Inactive	9	3
ENSDARG00000001676	ENSDART00000085693	9	4	GTCGACCACATGTTGTAGAAGAG	5	-	430	804	Active	Active	4	9
ENSDARG00000001676	ENSDART00000085693	9	4	GTCCACACAGATGCTGTCGATGGA	6	-	490	804	Inactive	Active	7	9
ENSDARG00000001676	ENSDART00000085693	9	4	GGCACCGCAGAGAAGCCGAAGAC	5	-	400	804	Active	Active	5	9
ENSDARG00000001676	ENSDART00000085693	9	4	ACCGGCACCGCAGAGAAGCCGAA	5	-	403	804	Active	Active	8	9
ENSDARG00000001676	ENSDART00000085693	9	4	AACGTCCACACAGATGCTGTCGAT	6	-	493	804	Active	Active	7	0
ENSDARG00000001676	ENSDART00000085693	9	7	CGCTCCTCCTTCAGTTTGATGTC	5	-	739	804	Active	Inactive	9	5
ENSDARG00000001733	ENSDART00000002027	9	9	TTCACCTGCGGGGCGGCTGACTTT	6	+	781	900	Active	Inactive	9	2
ENSDARG00000001788	ENSDART00000005879	9	3	CTCTGCTGCCAGCAAGCAGAAGAG	6	+	138	627	Active	Active	9	9
ENSDARG00000001788	ENSDART00000005879	9	3	CGCTACTGCCCTGTTCTCTGCTGCC	7	+	123	627	Active	Active	9	5
ENSDARG00000001788	ENSDART00000005879	9	4	AGCAAAAGACTTTTGTGGACGCC	5	+	263	627	Inactive	Active	6	9
ENSDARG00000001788	ENSDART00000005879	9	4	GCAAAAGACTTTTGTGGACGCCTTG	7	+	264	627	Inactive	Active	6	8
ENSDARG00000001835	ENSDART00000048469	9	1	TGCTTCCTCTTCAGCATGCTTGGGC	7	-	2	5202	Active	Inactive	9	3
ENSDARG00000001835	ENSDART00000048469	9	1	CCCAAAGTCAGTCATAGGCTGGGCC	7	-	42	5202	Active	Active	9	9
ENSDARG00000001835	ENSDART00000048469	9	7	GACCCAGCCCTCCTGAGACGCAGCC	7	-	831	5202	Active	Active	5	9
ENSDARG00000001835	ENSDART00000048469	9	7	AGCGCCAGCGTGGGAAGCTGTCGAT	7	-	874	5202	Active	Active	9	0
ENSDARG00000001835	ENSDART00000048469	9	10	AACAGCCACCATACTGAGGATGAA	6	-	1171	5202	Active	Active	5	9
ENSDARG00000001835	ENSDART00000048469	9	10	ACAGCCACCATACTGAGGATGAA	5	-	1171	5202	Active	Active	0	9
ENSDARG00000001835	ENSDART00000048469	9	11	AGCAGCGACTCAAACTTGTGCAGCG	7	-	1349	5202	Active	Active	8	7
ENSDARG00000001835	ENSDART00000048469	9	12	CACAAAGTCCTCTAGTGCAGGGGAG	7	-	1467	5202	Active	Active	7	9
ENSDARG00000001835	ENSDART00000048469	9	12	CACAAAGCAGAACATCTGCAGAC	5	-	1574	5202	Inactive	Inactive	7	1
ENSDARG00000001835	ENSDART00000048469	9	13	TCCCACAGCCACCAGTGTTTGGT	5	-	1685	5202	Active	Active	7	2
ENSDARG00000001835	ENSDART00000048469	9	13	CACCCAGCCCTCCTGCGTGAGAA	5	-	1652	5202	Active	Active	7	7
ENSDARG00000001835	ENSDART00000048469	9	13	TCCCACAGCCACCAGTGTTTGGTC	6	-	1684	5202	Active	Inactive	7	9
ENSDARG00000001835	ENSDART00000048469	9	15	TTCACCATCTGCGGTCGATTGGGGA	7	-	1913	5202	Active	Active	8	9
ENSDARG00000001835	ENSDART00000048469	9	16	TCCTGCTGCTGTCGGTCGATGAA	5	-	1999	5202	Active	Active	9	7
ENSDARG00000001835	ENSDART00000048469	9	18	CTAACCGGCGTTCTTGGCGGATGTG	7	-	2278	5202	Active	Active	3	9
ENSDARG00000001835	ENSDART00000048469	9	18	CTAACCGGCGTTCTTGGCGGATGT	6	-	2279	5202	Active	Active	3	2
ENSDARG00000001835	ENSDART00000048469	9	24	GCCGCCAAAGTCTCGGATGACTGC	6	-	2845	5202	Active	Active	1	9
ENSDARG00000001835	ENSDART00000048469	9	29	AACGCCAACAAAAAGGGTGAGTC	5	-	3443	5202	Active	Active	1	6
ENSDARG00000001835	ENSDART00000048469	9	29	GAACACAAAGACATGGATGTAGAT	6	-	3403	5202	Inactive	Active	9	5
ENSDARG00000001835	ENSDART00000048469	9	35	GACGACCACAGTAAGCAGAAGCA	5	-	3971	5202	Active	Active	3	9
ENSDARG00000001835	ENSDART00000048469	9	35	GTTCTCTCCGTATTTGACGGTGCC	6	-	4075	5202	Active	Active	9	9
ENSDARG00000001835	ENSDART00000048469	9	35	TGCCAAAAAGAACGACGCCGGCGAA	7	-	4054	5202	Inactive	Active	6	8
ENSDARG00000001835	ENSDART00000048469	9	37	TCCGTCTCCCAGTAGCGATGTTTGT	7	-	4226	5202	Active	Active	9	0
ENSDARG00000001835	ENSDART00000048469	9	37	GGCTCCAGCGTAGTTGCCGCAGTC	6	-	4249	5202	Active	Active	9	8
ENSDARG00000001835	ENSDART00000048469	9	38	TTCTCCACAATGATGGCTGAGGG	5	-	4327	5202	Inactive	Active	4	9
ENSDARG00000001835	ENSDART00000048469	9	38	TTCTCCACAATGATGGCTGAGGGC	6	-	4326	5202	Inactive	Active	4	9
ENSDARG00000001835	ENSDART00000048469	9	39	GACGTCTCCTCCATTGTGCAGAC	5	-	4565	5202	Active	Inactive	9	3
ENSDARG00000001835	ENSDART00000048469	9	39	GTCTCCTCCATTGTGCAGACGCT	5	-	4562	5202	Active	Active	8	9
ENSDARG00000001835	ENSDART00000048469	9	39	GACGACCTCTCAGCAGACGGAGCA	6	-	4481	5202	Active	Active	8	9
ENSDARG00000001835	ENSDART00000048469	9	39	AGAAACTTCACCCGAGAGGTCGGA	6	-	4458	5202	Active	Active	7	9
ENSDARG00000001835	ENSDART00000048469	9	40	TTCTTCAACCACATGCGGATGGTTT	7	-	4712	5202	Active	Inactive	6	3
ENSDARG00000001835	ENSDART00000048469	9	40	TTCAACCACATGCGGATGGTTTG	5	-	4711	5202	Active	Active	1	5
ENSDARG00000001835	ENSDART00000048469	9	40	AACAGCTCCTCCAGCTGAAGACTCT	7	-	4640	5202	Active	Active	7	9
ENSDARG00000001835	ENSDART00000048469	9	40	TTCTTCAACCACATGCGGATGGT	5	-	4714	5202	Active	Active	6	9
ENSDARG00000001835	ENSDART00000048469	9	40	GCCAACAGCTCCTCCAGCTGAAGAC	7	-	4643	5202	Active	Active	6	8
ENSDARG00000001835	ENSDART00000048469	9	40	TTCAACCACATGCGGATGGTTTGTT	7	-	4709	5202	Active	Inactive	1	9
ENSDARG00000001835	ENSDART00000048469	9	41	GCCGCCGCAGGTCTTGCTGTTGAC	6	-	4802	5202	Active	Active	5	1
ENSDARG00000001835	ENSDART00000048469	9	41	AGCCGCCGCAGGTCTTGCTGTTGAC	7	-	4802	5202	Active	Active	9	1
ENSDARG00000001835	ENSDART00000048469	9	41	CTCTCAGACTGAGGATGATGCTGCA	7	-	4774	5202	Active	Active	7	9
ENSDARG00000001835	ENSDART00000048469	9	41	GTTTACCTCAGGCTGGGTGGGATTG	7	-	4890	5202	Active	Active	8	1
ENSDARG00000001835	ENSDART00000048469	9	41	GTTTACCTCAGGCTGGGTGGGAT	5	-	4892	5202	Active	Active	8	6
ENSDARG00000001835	ENSDART00000048469	9	45	AGCTTCAGATATCAATGAGGTCGTC	7	-	5194	5202	Active	Active	5	8
ENSDARG00000001835	ENSDART00000060066	9	2	TTCCTCTTCAGCATGCTTGGGCT	5	-	76	1227	Active	Active	9	8
ENSDARG00000001835	ENSDART00000060066	9	2	CCCAAAGTCAGTCATAGGCTGGGCC	7	-	117	1227	Active	Active	9	9
ENSDARG00000001835	ENSDART00000060066	9	2	TGCTTCCTCTTCAGCATGCTTGGGC	7	-	77	1227	Active	Inactive	9	3
ENSDARG00000001835	ENSDART00000060066	9	8	GACCCAGCCCTCCTGAGACGCAGCC	7	-	906	1227	Active	Active	5	9
ENSDARG00000001835	ENSDART00000060066	9	8	AGCGCCAGCGTGGGAAGCTGTCGAT	7	-	949	1227	Active	Active	9	0
ENSDARG00000001835	ENSDART00000075378	9	1	CCCAAAGTCAGTCATAGGCTGGGCC	7	-	42	5208	Active	Active	9	9
ENSDARG00000001835	ENSDART00000075378	9	1	TGCTTCCTCTTCAGCATGCTTGGGC	7	-	2	5208	Active	Inactive	9	3
ENSDARG00000001835	ENSDART00000075378	9	7	AGCGCCAGCGTGGGAAGCTGTCGAT	7	-	874	5208	Active	Active	9	0
ENSDARG00000001835	ENSDART00000075378	9	7	GACCCAGCCCTCCTGAGACGCAGCC	7	-	831	5208	Active	Active	5	9
ENSDARG00000001835	ENSDART00000075378	9	10	ACAGCCACCATACTGAGGATGAA	5	-	1171	5208	Active	Active	0	9
ENSDARG00000001835	ENSDART00000075378	9	10	AACAGCCACCATACTGAGGATGAA	6	-	1171	5208	Active	Active	5	9
ENSDARG00000001835	ENSDART00000075378	9	11	AGCAGCGACTCAAACTTGTGCAGCG	7	-	1349	5208	Active	Active	8	7
ENSDARG00000001835	ENSDART00000075378	9	12	CACAAAGTCCTCTAGTGCAGGGGAG	7	-	1467	5208	Active	Active	7	9
ENSDARG00000001835	ENSDART00000075378	9	12	CACAAAGCAGAACATCTGCAGAC	5	-	1574	5208	Inactive	Inactive	7	1
ENSDARG00000001835	ENSDART00000075378	9	13	TCCCACAGCCACCAGTGTTTGGTC	6	-	1684	5208	Active	Inactive	7	9
ENSDARG00000001835	ENSDART00000075378	9	13	TCCCACAGCCACCAGTGTTTGGT	5	-	1685	5208	Active	Active	7	2
ENSDARG00000001835	ENSDART00000075378	9	13	CACCCAGCCCTCCTGCGTGAGAA	5	-	1652	5208	Active	Active	7	7
ENSDARG00000001835	ENSDART00000075378	9	15	TTCACCATCTGCGGTCGATTGGGGA	7	-	1913	5208	Active	Active	8	9
ENSDARG00000001835	ENSDART00000075378	9	16	TCCTGCTGCTGTCGGTCGATGAA	5	-	1999	5208	Active	Active	9	7
ENSDARG00000001835	ENSDART00000075378	9	18	CTAACCGGCGTTCTTGGCGGATGT	6	-	2279	5208	Active	Active	3	2
ENSDARG00000001835	ENSDART00000075378	9	18	CTAACCGGCGTTCTTGGCGGATGTG	7	-	2278	5208	Active	Active	3	9
ENSDARG00000001835	ENSDART00000075378	9	24	GCCGCCAAAGTCTCGGATGACTGC	6	-	2845	5208	Active	Active	1	9
ENSDARG00000001835	ENSDART00000075378	9	29	GAACACAAAGACATGGATGTAGAT	6	-	3403	5208	Inactive	Active	9	5
ENSDARG00000001835	ENSDART00000075378	9	29	AACGCCAACAAAAAGGGTGAGTC	5	-	3443	5208	Active	Active	1	6
ENSDARG00000001835	ENSDART00000075378	9	35	TGCCAAAAAGAACGACGCCGGCGAA	7	-	4054	5208	Inactive	Active	6	8
ENSDARG00000001835	ENSDART00000075378	9	35	GACGACCACAGTAAGCAGAAGCA	5	-	3971	5208	Active	Active	3	9
ENSDARG00000001835	ENSDART00000075378	9	35	GTTCTCTCCGTATTTGACGGTGCC	6	-	4075	5208	Active	Active	9	9
ENSDARG00000001835	ENSDART00000075378	9	37	GGCTCCAGCGTAGTTGCCGCAGTC	6	-	4249	5208	Active	Active	9	8
ENSDARG00000001835	ENSDART00000075378	9	37	TCCGTCTCCCAGTAGCGATGTTTGT	7	-	4226	5208	Active	Active	9	0
ENSDARG00000001835	ENSDART00000075378	9	38	TTCTCCACAATGATGGCTGAGGGC	6	-	4326	5208	Inactive	Active	4	9
ENSDARG00000001835	ENSDART00000075378	9	38	TTCTCCACAATGATGGCTGAGGG	5	-	4327	5208	Inactive	Active	4	9
ENSDARG00000001835	ENSDART00000075378	9	39	GTCTCCTCCATTGTGCAGACGCT	5	-	4562	5208	Active	Active	8	9
ENSDARG00000001835	ENSDART00000075378	9	39	GACGTCTCCTCCATTGTGCAGAC	5	-	4565	5208	Active	Inactive	9	3
ENSDARG00000001835	ENSDART00000075378	9	39	GACGACCTCTCAGCAGACGGAGCA	6	-	4481	5208	Active	Active	8	9
ENSDARG00000001835	ENSDART00000075378	9	39	AGAAACTTCACCCGAGAGGTCGGA	6	-	4458	5208	Active	Active	7	9
ENSDARG00000001835	ENSDART00000075378	9	40	AACAGCTCCTCCAGCTGAAGACTCT	7	-	4640	5208	Active	Active	7	9
ENSDARG00000001835	ENSDART00000075378	9	40	TTCAACCACATGCGGATGGTTTG	5	-	4711	5208	Active	Active	1	5
ENSDARG00000001835	ENSDART00000075378	9	40	TTCTTCAACCACATGCGGATGGTTT	7	-	4712	5208	Active	Inactive	6	3
ENSDARG00000001835	ENSDART00000075378	9	40	TTCTTCAACCACATGCGGATGGT	5	-	4714	5208	Active	Active	6	9
ENSDARG00000001835	ENSDART00000075378	9	40	TTCAACCACATGCGGATGGTTTGTT	7	-	4709	5208	Active	Inactive	1	9
ENSDARG00000001835	ENSDART00000075378	9	40	GCCAACAGCTCCTCCAGCTGAAGAC	7	-	4643	5208	Active	Active	6	8
ENSDARG00000001835	ENSDART00000075378	9	41	CTCTCAGACTGAGGATGATGCTGCA	7	-	4774	5208	Active	Active	7	9
ENSDARG00000001835	ENSDART00000075378	9	41	AGCCGCCGCAGGTCTTGCTGTTGAC	7	-	4802	5208	Active	Active	9	1
ENSDARG00000001835	ENSDART00000075378	9	41	GCCGCCGCAGGTCTTGCTGTTGAC	6	-	4802	5208	Active	Active	5	1
ENSDARG00000001835	ENSDART00000075378	9	41	GTTTACCTCAGGCTGGGTGGGAT	5	-	4892	5208	Active	Active	8	6
ENSDARG00000001835	ENSDART00000075378	9	41	GTTTACCTCAGGCTGGGTGGGATTG	7	-	4890	5208	Active	Active	8	1
ENSDARG00000001835	ENSDART00000075378	9	42	CTATGCCTCATTTTTAAGAATAA	5	-	5032	5208	Active	Active	9	2
ENSDARG00000001835	ENSDART00000075378	9	43	AGCTTCAGATATCAATGAGGTCGTC	7	-	5200	5208	Active	Active	5	8
ENSDARG00000001873	ENSDART00000012938	9	2	GCATCCACATCCACGTTGTCGAC	5	-	247	1584	Inactive	Inactive	7	0
ENSDARG00000001873	ENSDART00000012938	9	2	CGCATCCACATCCACGTTGTCGAC	6	-	247	1584	Active	Inactive	9	0
ENSDARG00000001873	ENSDART00000012938	9	7	CCCGACTCCAGAGCCCGAAGCAGAG	7	-	740	1584	Active	Active	9	9
ENSDARG00000001873	ENSDART00000012938	9	8	TCCCGCAGCGAGCCTGTGCTTCT	5	-	876	1584	Active	Inactive	9	7
ENSDARG00000001873	ENSDART00000012938	9	8	ACAATCTGCAGGGCGATGTCTTT	5	-	898	1584	Active	Inactive	7	4
ENSDARG00000001873	ENSDART00000012938	9	10	AGCTCAAAAACCCAGTGGACTTC	5	-	1107	1584	Inactive	Active	4	1
ENSDARG00000001873	ENSDART00000012938	9	10	AGCAAACCAACAACAGCTGCTGAG	6	-	1128	1584	Inactive	Active	4	8
ENSDARG00000001873	ENSDART00000012938	9	10	CAAACCAACAACAGCTGCTGAGCT	6	-	1126	1584	Inactive	Active	4	0
ENSDARG00000001873	ENSDART00000012938	9	11	ACAGCCTTATAACGGCTGCCGTT	5	-	1282	1584	Active	Active	4	6
ENSDARG00000001873	ENSDART00000012938	9	12	TTCTCACCACCACTGCTGCTGCT	5	-	1486	1584	Inactive	Active	2	8
ENSDARG00000001873	ENSDART00000012938	9	12	TGCAGCTCCACACCTGCAGTGGCC	6	-	1446	1584	Active	Active	9	9
ENSDARG00000001873	ENSDART00000012938	9	12	TCCCCCAGCAGAGAGGAGATGCC	5	-	1522	1584	Active	Active	9	9
ENSDARG00000002168	ENSDART00000021266	9	7	GTCCTCGGCTGTAGTAAGGAGAC	5	-	774	834	Active	Active	9	8
ENSDARG00000002299	ENSDART00000032992	9	1	ATCATCAGCACAAAGTTTGGTCT	5	-	64	1389	Active	Inactive	6	3
ENSDARG00000002299	ENSDART00000032992	9	2	GACGCCAGCCGGTCGATGTTTGGAG	7	-	143	1389	Active	Inactive	7	7
ENSDARG00000002299	ENSDART00000032992	9	3	TGCTTCTGCAGCAGTTTGGCGAA	5	-	334	1389	Active	Inactive	9	5
ENSDARG00000002299	ENSDART00000032992	9	3	TTCTGCAGCAGTTTGGCGAAGGT	5	-	331	1389	Active	Active	7	9
ENSDARG00000002299	ENSDART00000032992	9	4	AACGGCAGACCGTAGAAGAAGTC	5	-	451	1389	Inactive	Active	4	9
ENSDARG00000002299	ENSDART00000032992	9	4	GTCAAAGCCGTGGTTGTTAGGGT	5	-	431	1389	Inactive	Active	1	0
ENSDARG00000002299	ENSDART00000032992	9	8	GCCTCCGCCGTGGTCGGAGGTGAA	6	-	850	1389	Active	Active	9	8
ENSDARG00000002299	ENSDART00000032992	9	8	AGACCCAGCCTGTCGATGGTGTC	5	-	805	1389	Active	Active	3	8
ENSDARG00000002299	ENSDART00000032992	9	8	TGCCTCCGCCGTGGTCGGAGGTGAA	7	-	850	1389	Active	Active	9	8
ENSDARG00000002299	ENSDART00000032992	9	9	AAAAACATCCATCAGGCTGGTGGG	6	-	1012	1389	Inactive	Active	6	9
ENSDARG00000002299	ENSDART00000032992	9	9	ACATCCATCAGGCTGGTGGGTTCT	6	-	1008	1389	Active	Active	6	2
ENSDARG00000002299	ENSDART00000032992	9	9	ACATCCATCAGGCTGGTGGGTTC	5	-	1009	1389	Active	Inactive	6	4
ENSDARG00000002299	ENSDART00000032992	9	10	AACTCATGCTGAGAGCGGCTGCT	5	-	1123	1389	Active	Active	6	9
ENSDARG00000002299	ENSDART00000032992	9	11	TGCAGCTGCCCGTGCTGAAGCAGCC	7	-	1231	1389	Active	Active	9	9
ENSDARG00000002299	ENSDART00000032992	9	11	AACACCAGCGGGGGGCTGTGGTA	5	-	1279	1389	Active	Active	3	1
ENSDARG00000002299	ENSDART00000032992	9	11	ACATGCAGCTGCCCGTGCTGAAGCA	7	-	1234	1389	Active	Active	2	9
ENSDARG00000002305	ENSDART00000012385	9	1	GCCCCAACCATTGCAGGAGGGAGCA	7	-	71	1809	Active	Active	8	9
ENSDARG00000002305	ENSDART00000012385	9	1	CACTGCCCCAACCATTGCAGGAGGG	7	-	75	1809	Active	Active	9	9
ENSDARG00000002305	ENSDART00000012385	9	1	CCCCAACCATTGCAGGAGGGAGCA	6	-	71	1809	Active	Active	3	9
ENSDARG00000002305	ENSDART00000012385	9	2	AACCTCTCCTCCAGGGTGAATGC	5	-	196	1809	Active	Active	8	4
ENSDARG00000002305	ENSDART00000012385	9	3	GAATTCTTCAATGTCAGAGGTCAAC	7	-	378	1809	Active	Active	8	8
ENSDARG00000002305	ENSDART00000012385	9	5	GCACTCCTCCACATGCTGTATAC	5	-	639	1809	Active	Inactive	9	7
ENSDARG00000002305	ENSDART00000012385	9	6	GTCATCTAAGAGGGTCTGAAGTC	5	-	704	1809	Active	Inactive	2	0
ENSDARG00000002305	ENSDART00000012385	9	8	CCCGGCGACAGCGACAGAAGCTGTG	7	-	927	1809	Active	Active	9	9
ENSDARG00000002305	ENSDART00000012385	9	9	GGCAGCTTCAGCATGAGGTATAC	5	-	1073	1809	Active	Active	9	2
ENSDARG00000002305	ENSDART00000012385	9	11	GCACTCAGCTTTGCTTGTGGGATTG	7	-	1332	1809	Active	Active	6	1
ENSDARG00000002305	ENSDART00000012385	9	14	GAATCCAGAGTGAAGGAGTCGTA	5	-	1756	1809	Inactive	Active	9	5
ENSDARG00000002305	ENSDART00000012385	9	14	GAAGGCCTCTTTATCTTTGGGTTC	6	-	1705	1809	Active	Inactive	7	9
ENSDARG00000002582	ENSDART00000004333	9	7	TGCTTCTGCATGTTGGTGAAGTC	5	-	1015	1866	Active	Active	9	6
ENSDARG00000002582	ENSDART00000004333	9	7	TGCTGCTTCTGCATGTTGGTGAA	5	-	1018	1866	Active	Active	9	3
ENSDARG00000002582	ENSDART00000004333	9	8	TTCAGCAAAAGCTCCGGCGGAGGAC	7	-	1719	1866	Inactive	Active	6	9
ENSDARG00000002582	ENSDART00000004333	9	8	TTCAGCAAAAGCTCCGGCGGAGGA	6	-	1720	1866	Inactive	Active	6	9
ENSDARG00000002582	ENSDART00000004333	9	8	TGCAGCCCACATTGAAGGTGTTGGG	7	-	1153	1866	Active	Active	7	7
ENSDARG00000002582	ENSDART00000004333	9	8	TCCTGCCGCAATGAGAGAGGAAGTC	7	-	1350	1866	Active	Active	9	9
ENSDARG00000002582	ENSDART00000004333	9	8	GCAGCCCACATTGAAGGTGTTGGGT	7	-	1152	1866	Active	Active	6	4
ENSDARG00000002582	ENSDART00000004333	9	8	AAAAGCTCCGGCGGAGGACGAGGAG	7	-	1713	1866	Inactive	Active	1	9
ENSDARG00000002582	ENSDART00000004333	9	8	AGCAAAAGCTCCGGCGGAGGACGAG	7	-	1716	1866	Active	Active	3	9
ENSDARG00000002582	ENSDART00000004333	9	8	AGCGCCTCCTGTGGTCTGGAGGC	5	-	1286	1866	Active	Active	9	4
ENSDARG00000002582	ENSDART00000004333	9	8	CCCTGCAGCCCACATTGAAGGTGTT	7	-	1156	1866	Active	Active	9	9
ENSDARG00000002582	ENSDART00000004333	9	8	GCAGCCCACATTGAAGGTGTTGGG	6	-	1153	1866	Active	Active	6	7
ENSDARG00000002582	ENSDART00000075840	9	8	TGCTTCTGCATGTTGGTGAAGTC	5	-	1003	1701	Active	Active	9	6
ENSDARG00000002582	ENSDART00000075840	9	8	TGCTGCTTCTGCATGTTGGTGAA	5	-	1006	1701	Active	Active	9	3
ENSDARG00000002582	ENSDART00000075840	9	10	TGCAGCCCACATTGAAGGTGTTGGG	7	-	1111	1701	Active	Active	7	7
ENSDARG00000002582	ENSDART00000075840	9	10	TCCTGCCGCAATGAGAGAGGAAGTC	7	-	1308	1701	Active	Active	9	9
ENSDARG00000002582	ENSDART00000075840	9	10	GCAGCCCACATTGAAGGTGTTGGGT	7	-	1110	1701	Active	Active	6	4
ENSDARG00000002582	ENSDART00000075840	9	10	GCAGCCCACATTGAAGGTGTTGGG	6	-	1111	1701	Active	Active	6	7
ENSDARG00000002582	ENSDART00000075840	9	10	CCCTGCAGCCCACATTGAAGGTGTT	7	-	1114	1701	Active	Active	9	9
ENSDARG00000002582	ENSDART00000075840	9	10	AGCGCCTCCTGTGGTCTGGAGGC	5	-	1244	1701	Active	Active	9	4
ENSDARG00000002582	ENSDART00000075840	9	12	TTCAGCAAAAGCTCCGGCGGAGGAC	7	-	1554	1701	Inactive	Active	6	9
ENSDARG00000002582	ENSDART00000075840	9	12	TTCAGCAAAAGCTCCGGCGGAGGA	6	-	1555	1701	Inactive	Active	6	9
ENSDARG00000002582	ENSDART00000075840	9	12	AAAAGCTCCGGCGGAGGACGAGGAG	7	-	1548	1701	Inactive	Active	1	9
ENSDARG00000002582	ENSDART00000075840	9	12	AGCAAAAGCTCCGGCGGAGGACGAG	7	-	1551	1701	Active	Active	3	9
ENSDARG00000002773	ENSDART00000040449	9	1	AAATGCAGCGATAGGGAGCCAAC	5	+	625	1026	Inactive	Active	5	8
ENSDARG00000002773	ENSDART00000040449	9	1	CACTTCCACCAATACTTTTGAGAA	6	+	404	1026	Active	Inactive	9	7
ENSDARG00000002773	ENSDART00000040449	9	1	GACTCATTATTGGAGCGTTTGTC	5	+	812	1026	Active	Active	5	1
ENSDARG00000002773	ENSDART00000040449	9	1	GTATCCTGCAGTCGTTCTGTTGCT	6	+	886	1026	Active	Inactive	4	4
ENSDARG00000002773	ENSDART00000081868	9	1	GTATCCTGCAGTCGTTCTGTTGCT	6	+	868	1014	Active	Inactive	4	4
ENSDARG00000002773	ENSDART00000081868	9	1	GACTCATTATTGGAGCGTTTGTC	5	+	794	1014	Active	Active	5	1
ENSDARG00000002773	ENSDART00000081868	9	1	CACTTCCACCAATACTTTTGAGAA	6	+	386	1014	Active	Inactive	9	7
ENSDARG00000002773	ENSDART00000081868	9	1	AAATGCAGCGATAGGGAGCCAAC	5	+	607	1014	Inactive	Active	5	8
ENSDARG00000002773	ENSDART00000099404	9	1	AAATGCAGCGATAGGGAGCCAAC	5	+	619	1026	Inactive	Active	5	8
ENSDARG00000002773	ENSDART00000099404	9	1	CACTTCCACCAATACTTTTGAGAA	6	+	398	1026	Active	Inactive	9	7
ENSDARG00000002773	ENSDART00000099404	9	1	GACTCATTATTGGAGCGTTTGTC	5	+	806	1026	Active	Active	5	1
ENSDARG00000002773	ENSDART00000099404	9	1	GTATCCTGCAGTCGTTCTGTTGCT	6	+	880	1026	Active	Inactive	4	4
ENSDARG00000002959	ENSDART00000024795	9	1	TTCTCAAAACTACCATAATGAGTC	6	+	21	1077	Inactive	Active	7	5
ENSDARG00000002959	ENSDART00000024795	9	1	CTATTCGCAAAGTGACTCTGAAGTT	7	+	932	1077	Inactive	Inactive	5	3
ENSDARG00000002959	ENSDART00000024795	9	1	CCCTACCACTTTGTCAGGATTTTCT	7	+	772	1077	Active	Inactive	8	3
ENSDARG00000002959	ENSDART00000024795	9	1	ACATACTTCTTGTGATCTGCCTGC	6	+	236	1077	Active	Inactive	6	4
ENSDARG00000002959	ENSDART00000024795	9	1	ACACTCTTCTTTCTGTTTGGGTTT	6	+	121	1077	Active	Inactive	9	9
ENSDARG00000002959	ENSDART00000024795	9	1	ACACTCTTCTTTCTGTTTGGGTT	5	+	121	1077	Active	Inactive	9	1
ENSDARG00000003017	ENSDART00000008490	9	1	GTCGCCTTCTAGCTGGGGTGGAC	5	-	12	456	Active	Active	9	5
ENSDARG00000003017	ENSDART00000008490	9	2	GCATTCCACACCATGATGTTGTT	5	-	100	456	Active	Active	6	3
ENSDARG00000003017	ENSDART00000008490	9	4	GAACTCGACTGTGAGTTTGAAGGT	6	-	163	456	Inactive	Active	1	0
ENSDARG00000003017	ENSDART00000008490	9	6	TTCTCATACTCCCGTTTGTTTTC	5	-	403	456	Active	Inactive	6	9
ENSDARG00000003109	ENSDART00000020638	9	1	TTATGCAGCAGTCTTATAATGAGGA	7	+	8	630	Inactive	Active	1	8
ENSDARG00000003109	ENSDART00000020638	9	2	CACCAATGCTTTGGCCGCTGCAGAG	7	+	219	630	Active	Active	7	9
ENSDARG00000003109	ENSDART00000020638	9	3	GCCATCACCTCCTGTGGGTTGGG	5	+	375	630	Active	Active	9	3
ENSDARG00000003109	ENSDART00000020638	9	3	GCCATCACCTCCTGTGGGTTGGGA	6	+	375	630	Active	Active	9	7
ENSDARG00000003109	ENSDART00000020638	9	3	GCCATCACCTCCTGTGGGTTGGGAG	7	+	375	630	Active	Active	9	7
ENSDARG00000003109	ENSDART00000020638	9	3	TCCGCCATCACCTCCTGTGGGTTG	6	+	372	630	Active	Inactive	9	8
ENSDARG00000003109	ENSDART00000020638	9	4	TCCGACCACTCCAAGTGTGGTTGTT	7	+	495	630	Active	Inactive	8	2
ENSDARG00000003109	ENSDART00000020638	9	4	TCCGACCACTCCAAGTGTGGTTGT	6	+	495	630	Active	Inactive	8	8
ENSDARG00000003109	ENSDART00000020638	9	4	TCCGACCACTCCAAGTGTGGTTG	5	+	495	630	Active	Inactive	8	0
ENSDARG00000003109	ENSDART00000100666	9	2	CACCAATGCTTTGGCCGCTGCAGAG	7	+	171	582	Active	Active	7	9
ENSDARG00000003109	ENSDART00000100666	9	3	GCCATCACCTCCTGTGGGTTGGG	5	+	327	582	Active	Active	9	3
ENSDARG00000003109	ENSDART00000100666	9	3	GCCATCACCTCCTGTGGGTTGGGA	6	+	327	582	Active	Active	9	7
ENSDARG00000003109	ENSDART00000100666	9	3	GCCATCACCTCCTGTGGGTTGGGAG	7	+	327	582	Active	Active	9	7
ENSDARG00000003109	ENSDART00000100666	9	3	TCCGCCATCACCTCCTGTGGGTTG	6	+	324	582	Active	Inactive	9	8
ENSDARG00000003109	ENSDART00000100666	9	4	TCCGACCACTCCAAGTGTGGTTGTT	7	+	447	582	Active	Inactive	8	2
ENSDARG00000003109	ENSDART00000100666	9	4	TCCGACCACTCCAAGTGTGGTTGT	6	+	447	582	Active	Inactive	8	8
ENSDARG00000003109	ENSDART00000100666	9	4	TCCGACCACTCCAAGTGTGGTTG	5	+	447	582	Active	Inactive	8	0
ENSDARG00000003257	ENSDART00000006256	9	1	CCCTGCAACTTGATGGGGAAAAC	5	+	239	699	Active	Active	9	8
ENSDARG00000003257	ENSDART00000006256	9	2	TCCCCCGCATCCTAGTTGGGAAC	5	+	440	699	Active	Active	5	2
ENSDARG00000003257	ENSDART00000006256	9	2	GTCCCCCGCATCCTAGTTGGGAAC	6	+	439	699	Active	Active	9	2
ENSDARG00000003257	ENSDART00000006256	9	2	AGAGTCTGCCGGAGTGGATTGAGGA	7	+	386	699	Active	Active	9	9
ENSDARG00000003421	ENSDART00000040324	9	1	CACCTCCCACTGGAGATGAGGAG	5	-	41	1518	Active	Active	6	9
ENSDARG00000003421	ENSDART00000040324	9	1	ACCTCCCACTGGAGATGAGGAGGAA	7	-	38	1518	Active	Active	8	9
ENSDARG00000003421	ENSDART00000040324	9	1	CTCACCTCCCACTGGAGATGAGGAG	7	-	41	1518	Active	Active	9	9
ENSDARG00000003421	ENSDART00000040324	9	3	TTAGCCTCCTCTTTCGTCGAGTAC	6	-	150	1518	Active	Active	3	0
ENSDARG00000003421	ENSDART00000040324	9	4	TTCGACTGCGTCTGTTTGGTGAT	5	-	442	1518	Active	Inactive	7	7
ENSDARG00000003421	ENSDART00000040324	9	4	GGCTCCCACAAACTGTGTGGGCA	5	-	386	1518	Active	Active	9	9
ENSDARG00000003421	ENSDART00000040324	9	4	GACTGCGTCTGTTTGGTGATGTT	5	-	439	1518	Active	Active	9	4
ENSDARG00000003421	ENSDART00000040324	9	4	AACTTCTCCACAGCTCTGAAGAC	5	-	169	1518	Active	Active	8	0
ENSDARG00000003421	ENSDART00000040324	9	4	TACTTCGACTGCGTCTGTTTGGTG	6	-	444	1518	Active	Inactive	7	7
ENSDARG00000003421	ENSDART00000040324	9	5	TACAGCCTCTTTCTGCATGATGT	5	-	566	1518	Active	Active	9	4
ENSDARG00000003421	ENSDART00000040324	9	7	AGCAACGTCGTTTTCGTAGGCTTC	6	-	826	1518	Active	Active	9	0
ENSDARG00000003421	ENSDART00000040324	9	8	GTACTCACAAGAAAAGGGTTGTAG	6	-	978	1518	Inactive	Inactive	8	3
ENSDARG00000003421	ENSDART00000040324	9	9	AGCACCAACAGCCTGAGTTGGAA	5	-	1028	1518	Active	Active	7	8
ENSDARG00000003421	ENSDART00000040324	9	9	GACCACCTCCTGTTCAGGAGCCTGC	7	-	993	1518	Active	Active	8	8
ENSDARG00000003421	ENSDART00000040324	9	9	ACCACCTCCTGTTCAGGAGCCTGC	6	-	993	1518	Active	Active	9	8
ENSDARG00000003421	ENSDART00000040324	9	11	ACCCTCCCAGCTGCTGAAGATGGC	6	-	1275	1518	Active	Active	7	9
ENSDARG00000003421	ENSDART00000040324	9	12	CACTTCATCGTTCTCGTCTGGGGT	6	-	1375	1518	Active	Active	9	7
ENSDARG00000003421	ENSDART00000040324	9	12	CACTTCATCGTTCTCGTCTGGGGTT	7	-	1374	1518	Active	Inactive	9	5
ENSDARG00000003421	ENSDART00000102419	9	1	CTCACCTCCCACTGGAGATGAGGAG	7	-	41	1584	Active	Active	9	9
ENSDARG00000003421	ENSDART00000102419	9	1	ACACTCACCTCCCACTGGAGATGAG	7	-	44	1584	Active	Active	3	9
ENSDARG00000003421	ENSDART00000102419	9	1	CACCTCCCACTGGAGATGAGGAG	5	-	41	1584	Active	Active	6	9
ENSDARG00000003421	ENSDART00000102419	9	1	ACCTCCCACTGGAGATGAGGAGGAA	7	-	38	1584	Active	Active	8	9
ENSDARG00000003421	ENSDART00000102419	9	3	TTAGCCTCCTCTTTCGTCGAGTAC	6	-	150	1584	Active	Active	3	0
ENSDARG00000003421	ENSDART00000102419	9	4	GACTGCGTCTGTTTGGTGATGTT	5	-	439	1584	Active	Active	9	4
ENSDARG00000003421	ENSDART00000102419	9	4	GGCTCCCACAAACTGTGTGGGCA	5	-	386	1584	Active	Active	9	9
ENSDARG00000003421	ENSDART00000102419	9	4	TTCGACTGCGTCTGTTTGGTGAT	5	-	442	1584	Active	Inactive	7	7
ENSDARG00000003421	ENSDART00000102419	9	4	TACTTCGACTGCGTCTGTTTGGTG	6	-	444	1584	Active	Inactive	7	7
ENSDARG00000003421	ENSDART00000102419	9	4	AACTTCTCCACAGCTCTGAAGAC	5	-	169	1584	Active	Active	8	0
ENSDARG00000003421	ENSDART00000102419	9	5	TACAGCCTCTTTCTGCATGATGT	5	-	566	1584	Active	Active	9	4
ENSDARG00000003421	ENSDART00000102419	9	7	AGCAACGTCGTTTTCGTAGGCTTC	6	-	826	1584	Active	Active	9	0
ENSDARG00000003421	ENSDART00000102419	9	8	GTACTCACAAGAAAAGGGTTGTAG	6	-	978	1584	Inactive	Inactive	8	3
ENSDARG00000003421	ENSDART00000102419	9	9	ACAGACCACCCAGCTGTGATGAG	5	-	999	1584	Inactive	Active	2	2
ENSDARG00000003421	ENSDART00000102419	9	9	AGATGCCACTGGCAGGTGGGACGCC	7	-	1024	1584	Active	Active	4	8
ENSDARG00000003421	ENSDART00000102419	9	10	AGCACCAACAGCCTGAGTTGGAA	5	-	1094	1584	Active	Active	7	8
ENSDARG00000003421	ENSDART00000102419	9	10	ACCACCTCCTGTTCAGGAGCCTGC	6	-	1059	1584	Active	Active	9	8
ENSDARG00000003421	ENSDART00000102419	9	10	GACCACCTCCTGTTCAGGAGCCTGC	7	-	1059	1584	Active	Active	8	8
ENSDARG00000003421	ENSDART00000102419	9	12	ACCCTCCCAGCTGCTGAAGATGGC	6	-	1341	1584	Active	Active	7	9
ENSDARG00000003421	ENSDART00000102419	9	13	CACTTCATCGTTCTCGTCTGGGGTT	7	-	1440	1584	Active	Inactive	9	5
ENSDARG00000003421	ENSDART00000102419	9	13	CACTTCATCGTTCTCGTCTGGGGT	6	-	1441	1584	Active	Active	9	7
ENSDARG00000003544	ENSDART00000024657	9	1	CCCTCCTTAGAAGAGACGTTGTC	5	-	46	2067	Active	Active	9	7
ENSDARG00000003544	ENSDART00000024657	9	1	CTCCACTACCATTCGGGAGCTGCT	6	-	83	2067	Active	Active	7	9
ENSDARG00000003544	ENSDART00000024657	9	1	GAAGTCAGCCTGGTCGGAGGTGAA	6	-	463	2067	Active	Active	0	8
ENSDARG00000003544	ENSDART00000024657	9	1	GCCCTCCTCCAGAGGGCGCTTGC	5	-	116	2067	Active	Active	9	4
ENSDARG00000003544	ENSDART00000024657	9	1	GGCGCCTGCACGAGGCTGTTTGT	5	-	610	2067	Active	Inactive	9	5
ENSDARG00000003544	ENSDART00000024657	9	1	GTTGCCCTCCTCCAGAGGGCGCT	5	-	119	2067	Active	Active	9	9
ENSDARG00000003544	ENSDART00000024657	9	1	CCCTCCCTCGGGATGGGTTGTCGGG	7	-	890	2067	Active	Active	9	7
ENSDARG00000003544	ENSDART00000024657	9	1	AGCTGCATCAGGGCATTTTTGGGCA	7	-	203	2067	Active	Inactive	9	0
ENSDARG00000003544	ENSDART00000024657	9	1	AGCTGCATCAGGGCATTTTTGGGC	6	-	204	2067	Active	Inactive	9	7
ENSDARG00000003544	ENSDART00000024657	9	1	AACCTCGACGGTCATGACGAAGAC	6	-	292	2067	Active	Active	6	9
ENSDARG00000003544	ENSDART00000024657	9	1	AGCGGCGCCTGCACGAGGCTGTT	5	-	613	2067	Active	Active	9	9
ENSDARG00000003544	ENSDART00000024657	9	3	TCCTTCACATCAGTGCCTGAGAG	5	-	1045	2067	Active	Active	4	8
ENSDARG00000003544	ENSDART00000024657	9	4	GTCTCCACAGGGTGAGGTGCTGAT	6	-	1312	2067	Inactive	Active	4	3
ENSDARG00000003544	ENSDART00000024657	9	5	CCCATCCCACGTCTGTATGGTGT	5	-	1466	2067	Active	Active	8	2
ENSDARG00000003544	ENSDART00000024657	9	5	TCCCACGTCTGTATGGTGTTGCT	5	-	1462	2067	Active	Active	9	4
ENSDARG00000003544	ENSDART00000024657	9	5	ACCCCATCCCACGTCTGTATGGTGT	7	-	1466	2067	Active	Active	9	2
ENSDARG00000003544	ENSDART00000024657	9	5	CTCGCCTTCCGGTTCGGGTGTCTGT	7	-	1382	2067	Active	Inactive	9	5
ENSDARG00000003544	ENSDART00000024657	9	6	ACAGGCTGCCCAGGATGATGCTGGA	7	-	1603	2067	Active	Active	8	9
ENSDARG00000003544	ENSDART00000024657	9	7	CTCTGCCCATGTCATCTTTGCCTGT	7	-	1822	2067	Active	Inactive	5	8
ENSDARG00000003544	ENSDART00000024657	9	8	CTCCACTGCTGCTTGTTTGGCTTC	6	-	1951	2067	Active	Inactive	9	9
ENSDARG00000003589	ENSDART00000026522	9	3	AAAAAAAACTCAATGGTGTCTCT	5	+	238	1599	Inactive	Inactive	9	4
ENSDARG00000003589	ENSDART00000026522	9	4	AGATTCTACTGTCCGGTGATAAC	5	+	292	1599	Active	Active	7	5
ENSDARG00000003589	ENSDART00000026522	9	5	AAATACAGAGTACCCGCTGTTGCA	6	+	432	1599	Inactive	Active	9	7
ENSDARG00000003589	ENSDART00000026522	9	7	GCAAACTTATGACTGTTGTGGCTAA	7	+	785	1599	Inactive	Inactive	1	9
ENSDARG00000003589	ENSDART00000026522	9	7	GCAAACTTATGACTGTTGTGGCT	5	+	785	1599	Inactive	Active	1	4
ENSDARG00000003589	ENSDART00000026522	9	8	CTCCAAACCAGTGCCTGTGTGTCT	6	+	825	1599	Active	Inactive	2	9
ENSDARG00000003589	ENSDART00000026522	9	8	TCCAAACCAGTGCCTGTGTGTCTGT	7	+	826	1599	Inactive	Inactive	3	9
ENSDARG00000003589	ENSDART00000026522	9	8	TCCAAACCAGTGCCTGTGTGTCT	5	+	826	1599	Inactive	Inactive	3	9
ENSDARG00000003589	ENSDART00000026522	9	9	GACTCCTTCTTCTGCTTCTGAAGAG	7	+	1011	1599	Active	Active	9	4
ENSDARG00000003589	ENSDART00000026522	9	9	TTCGACAACCAGCTGAAGAGGTT	5	+	1135	1599	Inactive	Active	0	9
ENSDARG00000003589	ENSDART00000026522	9	9	AGATGCCCAGCCCTTGGAGACGAC	6	+	942	1599	Inactive	Active	4	9
ENSDARG00000003589	ENSDART00000026522	9	10	GTCAACAACACTGGGGTTTGGGAA	6	+	1234	1599	Inactive	Active	3	2
ENSDARG00000003589	ENSDART00000026522	9	10	GTCAACAACACTGGGGTTTGGGA	5	+	1234	1599	Inactive	Active	3	4
ENSDARG00000003589	ENSDART00000026522	9	10	ATCCACGACACACTGAAGAATCT	5	+	1156	1599	Inactive	Active	0	9
ENSDARG00000003589	ENSDART00000026522	9	11	ACAGTCAAACTCCATGTAGACAAC	6	+	1324	1599	Inactive	Active	7	8
ENSDARG00000003589	ENSDART00000026522	9	13	TCCACCAGACCAGTGTTAGTTTCT	6	+	1513	1599	Active	Inactive	2	8
ENSDARG00000003641	ENSDART00000013591	9	1	ACCATCAAATACAAGGACGAAGGT	6	+	172	1188	Inactive	Active	0	9
ENSDARG00000003641	ENSDART00000013591	9	4	GTAGACTCCACAATGAGGCATGC	5	+	442	1188	Inactive	Active	2	9
ENSDARG00000003641	ENSDART00000013591	9	5	AGCTGCCACCGCTGCTGCAGAGGAG	7	+	585	1188	Active	Active	9	9
ENSDARG00000003641	ENSDART00000013591	9	5	CCCCTCTACTACTATGGATGGTAA	6	+	711	1188	Active	Active	9	0
ENSDARG00000003641	ENSDART00000013591	9	5	TGCAGCGCCCCCTGCTGCTGTGGCT	7	+	648	1188	Active	Active	9	7
ENSDARG00000003641	ENSDART00000013591	9	5	CTCTGCAGCGCCCCCTGCTGCTGTG	7	+	645	1188	Active	Active	9	8
ENSDARG00000003641	ENSDART00000013591	9	7	TGCCACCCCTCCACCCGGGGGTGCC	7	+	1107	1188	Active	Active	8	9
ENSDARG00000003641	ENSDART00000013591	9	7	AACCTCGCAGGCCACAGCCGCCTAC	7	+	1050	1188	Inactive	Active	1	3
ENSDARG00000003641	ENSDART00000013591	9	7	CCCTACTTCTCAGGCTGCTGGCGCT	7	+	885	1188	Active	Active	9	9
ENSDARG00000003641	ENSDART00000013591	9	7	CACCCCTACTTCTCAGGCTGCTGGC	7	+	882	1188	Active	Active	9	9
ENSDARG00000003675	ENSDART00000062656	9	1	CAACCAACCGACTGTGTTTTGAC	5	+	4	981	Inactive	Inactive	3	9
ENSDARG00000003675	ENSDART00000062656	9	1	AACCAACCAACCGACTGTGTTTTG	6	+	1	981	Inactive	Inactive	8	9
ENSDARG00000003675	ENSDART00000062656	9	4	AGCAGCTCCACATCCTGCCTGATGC	7	+	403	981	Active	Active	9	3
ENSDARG00000003675	ENSDART00000062656	9	5	ACAGGCACCTGTGCGTCTTAGGAA	6	+	585	981	Active	Inactive	1	1
ENSDARG00000003675	ENSDART00000062656	9	5	AAACGCTGCCCGCTGTGATGGAGGT	7	+	533	981	Active	Active	2	9
ENSDARG00000003675	ENSDART00000062656	9	5	AAACCCGCCCTACTATGTGCGTCT	6	+	486	981	Inactive	Inactive	4	6
ENSDARG00000004204	ENSDART00000008737	9	2	GTCAAAGGCAAGCCATGCTGGAGCA	7	-	210	2283	Active	Active	0	9
ENSDARG00000004204	ENSDART00000008737	9	4	CACGACTTCCTGGTTGATGTTGAA	6	-	463	2283	Active	Active	9	6
ENSDARG00000004204	ENSDART00000008737	9	4	AAACACGACTTCCTGGTTGATGT	5	-	467	2283	Inactive	Inactive	8	3
ENSDARG00000004204	ENSDART00000008737	9	4	AAACACGACTTCCTGGTTGATGTT	6	-	466	2283	Inactive	Active	8	2
ENSDARG00000004204	ENSDART00000008737	9	5	CTATCATCCCAGTAGCAGTAGAA	5	-	700	2283	Active	Active	3	7
ENSDARG00000004204	ENSDART00000008737	9	5	ATCATCCCAGTAGCAGTAGAAGCG	6	-	697	2283	Inactive	Active	0	9
ENSDARG00000004204	ENSDART00000008737	9	8	TTCCAATGCTCCAGTCTGTAAAC	5	-	1007	2283	Active	Inactive	5	8
ENSDARG00000004204	ENSDART00000008737	9	9	GGCACCTGCTTAGCTGGTTTAGGTG	7	-	1190	2283	Active	Active	9	7
ENSDARG00000004204	ENSDART00000008737	9	9	AAATCCTTCTGTGGGGGTTTAGGCA	7	-	1271	2283	Active	Active	5	8
ENSDARG00000004204	ENSDART00000008737	9	9	ACCTGCTTAGCTGGTTTAGGTGGA	6	-	1188	2283	Active	Active	9	5
ENSDARG00000004204	ENSDART00000008737	9	11	TGCTGCTCCATATAGCTGAATGT	5	-	1627	2283	Active	Active	9	4
ENSDARG00000004204	ENSDART00000008737	9	11	TCCACCAGCTGGAAAGGTTGACTGT	7	-	1589	2283	Active	Active	8	1
ENSDARG00000004204	ENSDART00000008737	9	13	GTTCACCTCTGGCTGCTGCCGCA	5	-	1865	2283	Active	Active	8	9
ENSDARG00000004204	ENSDART00000008737	9	13	CAACTCCACGTCCAAATCTGCCAAC	7	-	1800	2283	Active	Inactive	5	2
ENSDARG00000004204	ENSDART00000008737	9	14	GTCATCAGACAGGGGCAGTCGAA	5	-	2036	2283	Inactive	Active	0	7
ENSDARG00000004204	ENSDART00000008737	9	14	TTCTCCAGAAGGGCTCTTAGCAGGT	7	-	2057	2283	Inactive	Active	2	4
ENSDARG00000004305	ENSDART00000036926	9	2	TGCGACGTCTGTGCAGCCGCAGCA	6	+	159	1581	Active	Active	9	9
ENSDARG00000004305	ENSDART00000036926	9	2	CACAGCCGCGACAGCAGCAGCCGCT	7	+	112	1581	Active	Active	9	9
ENSDARG00000004305	ENSDART00000036926	9	3	TCCTGCTGCTGGCCGGCTGGGCT	5	+	500	1581	Active	Active	9	8
ENSDARG00000004305	ENSDART00000036926	9	3	GTCTCAAGAGGACCTGGCAGGCTTT	7	+	273	1581	Inactive	Active	5	1
ENSDARG00000004305	ENSDART00000036926	9	3	ACCCTCCTCTTGGGTCTGCTGGT	5	+	361	1581	Active	Active	9	1
ENSDARG00000004305	ENSDART00000036926	9	4	TACCAAGGCATAGTGCAGTTTGC	5	+	661	1581	Active	Active	1	3
ENSDARG00000004305	ENSDART00000036926	9	4	CCCTGCTTCTCTCTATGTGTCGTT	6	+	757	1581	Active	Inactive	9	8
ENSDARG00000004305	ENSDART00000036926	9	5	AGCTGCTAAGTCCAGGGCGGCTAA	6	+	903	1581	Active	Inactive	5	0
ENSDARG00000004305	ENSDART00000036926	9	6	AGAGACACCAGTCATAATGAGCT	5	+	1024	1581	Inactive	Active	4	8
ENSDARG00000004305	ENSDART00000036926	9	7	GTTCACACATGTTAGACGGCTTC	5	+	1122	1581	Inactive	Active	8	6
ENSDARG00000004305	ENSDART00000036926	9	7	TTAGACGGCTTCAGGATGAGGAG	5	+	1133	1581	Inactive	Active	4	9
ENSDARG00000004305	ENSDART00000036926	9	8	ACCTCAAACTGTCAGAGGAGTAC	5	+	1514	1581	Active	Active	4	8
ENSDARG00000004305	ENSDART00000036926	9	8	ACCGCCGGCCCCACGCTGCAGTA	5	+	1354	1581	Active	Active	9	6
ENSDARG00000004305	ENSDART00000036926	9	8	CACCTCAAACTGTCAGAGGAGTAC	6	+	1513	1581	Active	Active	0	8
ENSDARG00000004305	ENSDART00000036926	9	8	TACAACTACAGTCTGAGACGTCTGT	7	+	1565	1581	Active	Active	1	5
ENSDARG00000004305	ENSDART00000100921	9	2	CACAGCCGCGACAGCAGCAGCCGCT	7	+	112	1581	Active	Active	9	9
ENSDARG00000004305	ENSDART00000100921	9	2	TGCGACGTCTGTGCAGCCGCAGCA	6	+	159	1581	Active	Active	9	9
ENSDARG00000004305	ENSDART00000100921	9	5	GTCTCAAGAGGACCTGGCAGGCTTT	7	+	273	1581	Inactive	Active	5	1
ENSDARG00000004305	ENSDART00000100921	9	5	ACCCTCCTCTTGGGTCTGCTGGT	5	+	361	1581	Active	Active	9	1
ENSDARG00000004305	ENSDART00000100921	9	5	TCCTGCTGCTGGCCGGCTGGGCT	5	+	500	1581	Active	Active	9	8
ENSDARG00000004305	ENSDART00000100921	9	6	TACCAAGGCATAGTGCAGTTTGC	5	+	661	1581	Active	Active	1	3
ENSDARG00000004305	ENSDART00000100921	9	6	CCCTGCTTCTCTCTATGTGTCGTT	6	+	757	1581	Active	Inactive	9	8
ENSDARG00000004305	ENSDART00000100921	9	7	AGCTGCTAAGTCCAGGGCGGCTAA	6	+	903	1581	Active	Inactive	5	0
ENSDARG00000004305	ENSDART00000100921	9	8	AGAGACACCAGTCATAATGAGCT	5	+	1024	1581	Inactive	Active	4	8
ENSDARG00000004305	ENSDART00000100921	9	9	TTAGACGGCTTCAGGATGAGGAG	5	+	1133	1581	Inactive	Active	4	9
ENSDARG00000004305	ENSDART00000100921	9	9	GTTCACACATGTTAGACGGCTTC	5	+	1122	1581	Inactive	Active	8	6
ENSDARG00000004305	ENSDART00000100921	9	10	CACCTCAAACTGTCAGAGGAGTAC	6	+	1513	1581	Active	Active	0	8
ENSDARG00000004305	ENSDART00000100921	9	10	TACAACTACAGTCTGAGACGTCTGT	7	+	1565	1581	Active	Active	1	5
ENSDARG00000004305	ENSDART00000100921	9	10	ACCTCAAACTGTCAGAGGAGTAC	5	+	1514	1581	Active	Active	4	8
ENSDARG00000004305	ENSDART00000100921	9	10	ACCGCCGGCCCCACGCTGCAGTA	5	+	1354	1581	Active	Active	9	6
ENSDARG00000004307	ENSDART00000020884	9	4	GAAAGCAGCAGCAGTGGGAGAGTCT	7	-	470	522	Inactive	Active	3	8
ENSDARG00000004307	ENSDART00000020884	9	4	GCATCAGGCTGGTGATGGAGACGGA	7	-	493	522	Active	Active	3	9
ENSDARG00000004692	ENSDART00000007914	9	2	TTCGTCACCCGACCTGCGCGTGC	5	-	100	663	Active	Inactive	8	3
ENSDARG00000004692	ENSDART00000007914	9	2	TCCCACACAGAGATGGCGATGCT	5	-	175	663	Inactive	Active	3	9
ENSDARG00000004692	ENSDART00000007914	9	2	CTCATCCCACACAGAGATGGCGAT	6	-	178	663	Active	Active	6	9
ENSDARG00000004692	ENSDART00000007914	9	2	ATCCCACACAGAGATGGCGATGCT	6	-	175	663	Active	Active	4	9
ENSDARG00000004692	ENSDART00000007914	9	4	CTCACCGTCTTGTTCTGTTGGTTAG	7	-	386	663	Active	Inactive	9	3
ENSDARG00000004692	ENSDART00000007914	9	7	TCCCCCTGCAGTTACTGGGGGTGGT	7	-	579	663	Active	Active	9	9
ENSDARG00000004692	ENSDART00000101553	9	2	TTCGTCACCCGACCTGCGCGTGC	5	-	100	639	Active	Inactive	8	3
ENSDARG00000004692	ENSDART00000101553	9	2	TCCCACACAGAGATGGCGATGCT	5	-	175	639	Inactive	Active	3	9
ENSDARG00000004692	ENSDART00000101553	9	2	CTCATCCCACACAGAGATGGCGAT	6	-	178	639	Active	Active	6	9
ENSDARG00000004692	ENSDART00000101553	9	2	ATCCCACACAGAGATGGCGATGCT	6	-	175	639	Active	Active	4	9
ENSDARG00000004692	ENSDART00000101553	9	4	CTCACCGTCTTGTTCTGTTGGTTAG	7	-	386	639	Active	Inactive	9	3
ENSDARG00000004692	ENSDART00000101553	9	6	TCCCCCTGCAGTTACTGGGGGTGGT	7	-	555	639	Active	Active	9	9
ENSDARG00000004727	ENSDART00000020743	9	2	TGCCACAAAGAAAAAGAAGAAGGC	6	+	156	876	Inactive	Active	4	9
ENSDARG00000004727	ENSDART00000020743	9	2	TCCCTAAGATGTGCCTGAGGTAGAG	7	+	51	876	Active	Active	4	9
ENSDARG00000004727	ENSDART00000020743	9	6	CACCCAGACCAGCTCAGTGGTTTTG	7	+	498	876	Active	Inactive	6	5
ENSDARG00000004727	ENSDART00000020743	9	7	TGCAAAACACATCAAAGTGGAAGAA	7	+	612	876	Inactive	Active	6	8
ENSDARG00000004727	ENSDART00000020743	9	7	GCAAAACACATCAAAGTGGAAGAA	6	+	613	876	Inactive	Active	5	8
ENSDARG00000004727	ENSDART00000020743	9	7	CAAAACACATCAAAGTGGAAGAA	5	+	614	876	Inactive	Active	9	8
ENSDARG00000004727	ENSDART00000020743	9	7	ACAAGCTAAAGTGCTGAAGCTGTT	6	+	588	876	Inactive	Active	6	9
ENSDARG00000004727	ENSDART00000020743	9	8	AGAAGCAAAGGAGGATGGTGGATGT	7	+	773	876	Inactive	Inactive	8	0
ENSDARG00000004771	ENSDART00000019436	9	2	GCACCACACACTCCAGCTGTGGGA	6	-	194	1128	Active	Active	3	7
ENSDARG00000004771	ENSDART00000019436	9	2	GAAGGCAGCAATATGAGCAGGCGTC	7	-	270	1128	Inactive	Active	1	9
ENSDARG00000004771	ENSDART00000019436	9	2	CGCACCACACACTCCAGCTGTGGGA	7	-	194	1128	Active	Active	6	7
ENSDARG00000004771	ENSDART00000019436	9	2	CACCACACACTCCAGCTGTGGGA	5	-	194	1128	Inactive	Active	6	7
ENSDARG00000004771	ENSDART00000019436	9	2	ATCAGCTCCATTCTGCAGCAGCC	5	-	320	1128	Active	Active	8	9
ENSDARG00000004771	ENSDART00000019436	9	4	GCACACAGAGCCATTGGTTGAGAA	6	-	562	1128	Inactive	Active	8	3
ENSDARG00000004771	ENSDART00000019436	9	4	AGAGACCTCTTTCGGCTGGGAAC	5	-	631	1128	Active	Active	7	6
ENSDARG00000004771	ENSDART00000019436	9	10	CAAAAAGACCAAGATGTGAGGAG	5	-	960	1128	Inactive	Active	8	4
ENSDARG00000004771	ENSDART00000102562	9	2	GCACCACACACTCCAGCTGTGGGA	6	-	194	1068	Active	Active	3	7
ENSDARG00000004771	ENSDART00000102562	9	2	GAAGGCAGCAATATGAGCAGGCGTC	7	-	270	1068	Inactive	Active	1	9
ENSDARG00000004771	ENSDART00000102562	9	2	CGCACCACACACTCCAGCTGTGGGA	7	-	194	1068	Active	Active	6	7
ENSDARG00000004771	ENSDART00000102562	9	2	CACCACACACTCCAGCTGTGGGA	5	-	194	1068	Inactive	Active	6	7
ENSDARG00000004771	ENSDART00000102562	9	2	ATCAGCTCCATTCTGCAGCAGCC	5	-	320	1068	Active	Active	8	9
ENSDARG00000004771	ENSDART00000102562	9	4	GCACACAGAGCCATTGGTTGAGAA	6	-	562	1068	Inactive	Active	8	3
ENSDARG00000004771	ENSDART00000102562	9	4	AGAGACCTCTTTCGGCTGGGAAC	5	-	631	1068	Active	Active	7	6
ENSDARG00000004771	ENSDART00000102562	9	6	CAAAAAGACCAAGATGTGAGGAG	5	-	900	1068	Inactive	Active	8	4
ENSDARG00000004771	ENSDART00000102562	9	6	GTCACCCCCATTGAGGTGCTGCA	5	-	806	1068	Active	Active	8	9
ENSDARG00000004930	ENSDART00000009920	9	1	CACTTCCTCTTCTTCGCTGCTGTG	6	-	127	1302	Active	Active	9	8
ENSDARG00000004930	ENSDART00000009920	9	2	GTCCCAGTCATGCTGGAAGCCGAA	6	-	292	1302	Active	Active	9	9
ENSDARG00000004930	ENSDART00000009920	9	3	ACCAAACTCTGCTGGGCTGCCTAC	6	-	346	1302	Active	Active	8	0
ENSDARG00000004930	ENSDART00000009920	9	4	CACAACGGCGTCCTTGGATTGTTG	6	-	631	1302	Active	Inactive	6	3
ENSDARG00000004930	ENSDART00000009920	9	4	AACGGCGTCCTTGGATTGTTGGGAT	7	-	627	1302	Active	Inactive	9	7
ENSDARG00000004930	ENSDART00000009920	9	8	TTCTGCCACTTCTCCTGTCGCTTGC	7	-	890	1302	Active	Active	7	2
ENSDARG00000004930	ENSDART00000009920	9	9	TTAAGCTCCTGCTGTGCCTTTTTC	6	-	978	1302	Active	Inactive	2	8
ENSDARG00000004930	ENSDART00000009920	9	10	TTCTCCTCCTCAAGACGCTGTTGTT	7	-	1220	1302	Active	Inactive	8	3
ENSDARG00000004930	ENSDART00000009920	9	10	CTCTTCTCCTCCTCAAGACGCTGTT	7	-	1223	1302	Active	Active	9	8
ENSDARG00000004930	ENSDART00000009920	9	10	CTCTTCCTCTAAACGCTGCATCT	5	-	1139	1302	Active	Active	9	3
ENSDARG00000004930	ENSDART00000009920	9	10	CTCTTCCCATGAAACAGTAGGTTGT	7	-	1059	1302	Active	Active	6	2
ENSDARG00000004930	ENSDART00000009920	9	10	CTCTCCTCCTCTAAACGCTGCTTCT	7	-	1286	1302	Active	Active	9	2
ENSDARG00000004930	ENSDART00000009920	9	10	CTCCTCCTCTAAACGCTGCTTCT	5	-	1286	1302	Active	Active	9	2
ENSDARG00000004930	ENSDART00000009920	9	10	CTCCTCCTCAAGACGCTGTTGTT	5	-	1220	1302	Active	Inactive	9	3
ENSDARG00000004930	ENSDART00000009920	9	10	CGCTGCTTCTCCTCTATTTGTTTCT	7	-	1271	1302	Active	Inactive	9	9
ENSDARG00000004930	ENSDART00000009920	9	10	CGCTGCATCTCCTCTTGTCTTTTCT	7	-	1124	1302	Active	Inactive	9	7
ENSDARG00000004930	ENSDART00000090782	9	1	CACTTCCTCTTCTTCGCTGCTGTG	6	-	127	1302	Active	Active	9	8
ENSDARG00000004930	ENSDART00000090782	9	2	GTCCCAGTCATGCTGGAAGCCGAA	6	-	292	1302	Active	Active	9	9
ENSDARG00000004930	ENSDART00000090782	9	5	CACAACGGCGTCCTTGGATTGTTG	6	-	631	1302	Active	Inactive	6	3
ENSDARG00000004930	ENSDART00000090782	9	5	AACGGCGTCCTTGGATTGTTGGGAT	7	-	627	1302	Active	Inactive	9	7
ENSDARG00000004930	ENSDART00000090782	9	9	TTCTGCCACTTCTCCTGTCGCTTGC	7	-	890	1302	Active	Active	7	2
ENSDARG00000004930	ENSDART00000090782	9	10	TTAAGCTCCTGCTGTGCCTTTTTC	6	-	978	1302	Active	Inactive	2	8
ENSDARG00000004930	ENSDART00000090782	9	11	TTCTCCTCCTCAAGACGCTGTTGTT	7	-	1220	1302	Active	Inactive	8	3
ENSDARG00000004930	ENSDART00000090782	9	11	CTCTTCTCCTCCTCAAGACGCTGTT	7	-	1223	1302	Active	Active	9	8
ENSDARG00000004930	ENSDART00000090782	9	11	CTCTTCCTCTAAACGCTGCATCT	5	-	1139	1302	Active	Active	9	3
ENSDARG00000004930	ENSDART00000090782	9	11	CTCTTCCCATGAAACAGTAGGTTGT	7	-	1059	1302	Active	Active	6	2
ENSDARG00000004930	ENSDART00000090782	9	11	CTCTCCTCCTCTAAACGCTGCTTCT	7	-	1286	1302	Active	Active	9	2
ENSDARG00000004930	ENSDART00000090782	9	11	CTCCTCCTCTAAACGCTGCTTCT	5	-	1286	1302	Active	Active	9	2
ENSDARG00000004930	ENSDART00000090782	9	11	CGCTGCTTCTCCTCTATTTGTTTCT	7	-	1271	1302	Active	Inactive	9	9
ENSDARG00000004930	ENSDART00000090782	9	11	CGCTGCATCTCCTCTTGTCTTTTCT	7	-	1124	1302	Active	Inactive	9	7
ENSDARG00000004930	ENSDART00000090782	9	11	CTCCTCCTCAAGACGCTGTTGTT	5	-	1220	1302	Active	Inactive	9	3
ENSDARG00000005049	ENSDART00000012974	9	1	TCCTCCACAGATACACGGAGAGGAA	7	+	89	726	Active	Active	1	9
ENSDARG00000005049	ENSDART00000012974	9	1	CTCCACAGATACACGGAGAGGAA	5	+	91	726	Inactive	Active	3	9
ENSDARG00000005049	ENSDART00000012974	9	1	AGCACCGTCGGAGGGGCGTTTTTC	6	+	130	726	Active	Inactive	9	7
ENSDARG00000005049	ENSDART00000012974	9	1	AGCACCGTCGGAGGGGCGTTTTT	5	+	130	726	Active	Inactive	9	8
ENSDARG00000005049	ENSDART00000012974	9	2	TGCATCTTCGCCCTTGTGGGGAA	5	+	343	726	Active	Inactive	9	3
ENSDARG00000005049	ENSDART00000012974	9	2	TGCATCTTCGCCCTTGTGGGGAAC	6	+	343	726	Active	Active	9	6
ENSDARG00000005049	ENSDART00000102556	9	1	TCCTCCACAGATACACGGAGAGGAA	7	+	89	297	Active	Active	1	9
ENSDARG00000005049	ENSDART00000102556	9	1	CTCCACAGATACACGGAGAGGAA	5	+	91	297	Inactive	Active	3	9
ENSDARG00000005049	ENSDART00000102556	9	1	AGCACCGTCGGAGGGGCGTTTTTC	6	+	130	297	Active	Inactive	9	7
ENSDARG00000005049	ENSDART00000102556	9	1	AGCACCGTCGGAGGGGCGTTTTT	5	+	130	297	Active	Inactive	9	8
ENSDARG00000005128	ENSDART00000015377	9	2	GTTCCAGTCGGTGAAGCAGATGGT	6	+	66	648	Active	Active	8	9
ENSDARG00000005128	ENSDART00000015377	9	2	CCCTTCATCATGTGGCTGATGAG	5	+	149	648	Active	Active	9	9
ENSDARG00000005128	ENSDART00000015377	9	4	AGAGTCAAACATGAAGATGCTTCT	6	+	316	648	Inactive	Active	6	7
ENSDARG00000005128	ENSDART00000015377	9	6	AGAGCCGCCTTCTAAGGTGAATCT	6	+	456	648	Active	Active	4	3
ENSDARG00000005128	ENSDART00000015377	9	8	TTCAGCCACCAAAGAAGATGACTGC	7	+	545	648	Active	Active	7	9
ENSDARG00000005251	ENSDART00000021218	9	3	ACCCACTGCTCTGGTCTGGATAC	5	-	226	684	Active	Inactive	8	8
ENSDARG00000005251	ENSDART00000021218	9	5	TACCTCAGCACATCTGTGGATGCT	6	-	553	684	Active	Active	8	9
ENSDARG00000005251	ENSDART00000021218	9	5	TACCTCAGCACATCTGTGGATGC	5	-	554	684	Active	Inactive	8	7
ENSDARG00000005251	ENSDART00000021218	9	5	CTCAGCACATCTGTGGATGCTGTC	6	-	550	684	Active	Active	0	8
ENSDARG00000005251	ENSDART00000021218	9	5	ACCTCAGCACATCTGTGGATGCT	5	-	553	684	Inactive	Active	1	9
ENSDARG00000005251	ENSDART00000021218	9	6	GTCCAAAGAACGTTTCTGGATAG	5	-	668	684	Inactive	Inactive	8	7
ENSDARG00000005318	ENSDART00000022574	9	2	AACCAACACAGTGGAGGACTGGGGC	7	+	66	1545	Inactive	Active	3	9
ENSDARG00000005318	ENSDART00000022574	9	2	ACCAACACAGTGGAGGACTGGGGC	6	+	67	1545	Inactive	Active	7	9
ENSDARG00000005318	ENSDART00000022574	9	4	GAAATCTGCTCACGGGAGTTTGCA	6	+	256	1545	Active	Active	4	9
ENSDARG00000005318	ENSDART00000022574	9	4	GAAATCTGCTCACGGGAGTTTGC	5	+	256	1545	Active	Active	4	1
ENSDARG00000005318	ENSDART00000022574	9	5	GGCTCACCCAAAGGTTAATGAGAA	6	+	306	1545	Active	Active	9	6
ENSDARG00000005318	ENSDART00000022574	9	7	ACCAGCAGAGCTTCTGCTGATGAT	6	+	505	1545	Active	Active	1	6
ENSDARG00000005318	ENSDART00000022574	9	7	GCCACCAGCAGAGCTTCTGCTGAT	6	+	502	1545	Active	Inactive	9	4
ENSDARG00000005318	ENSDART00000022574	9	13	GCATACTCCAAAATGCAGTCGCT	5	+	1147	1545	Active	Active	2	9
ENSDARG00000005318	ENSDART00000022574	9	15	TTACCCGCCACAGATGGGTGTGGCT	7	+	1407	1545	Inactive	Active	0	5
ENSDARG00000005318	ENSDART00000022574	9	15	CCCTCAGCAGCAACAAGCGGCTTTC	7	+	1512	1545	Active	Active	5	1
ENSDARG00000005318	ENSDART00000022574	9	15	ACCCGCCACAGATGGGTGTGGCT	5	+	1409	1545	Active	Active	9	5
ENSDARG00000005318	ENSDART00000022574	9	15	CTCAGCAGCAACAAGCGGCTTTC	5	+	1514	1545	Active	Active	8	1
ENSDARG00000005318	ENSDART00000100574	9	2	AACCAACACAGTGGAGGACTGGGGC	7	+	66	1008	Inactive	Active	3	9
ENSDARG00000005318	ENSDART00000100574	9	2	ACCAACACAGTGGAGGACTGGGGC	6	+	67	1008	Inactive	Active	7	9
ENSDARG00000005318	ENSDART00000100574	9	4	GAAATCTGCTCACGGGAGTTTGC	5	+	256	1008	Active	Active	4	1
ENSDARG00000005318	ENSDART00000100574	9	4	GAAATCTGCTCACGGGAGTTTGCA	6	+	256	1008	Active	Active	4	9
ENSDARG00000005318	ENSDART00000100574	9	5	GGCTCACCCAAAGGTTAATGAGAA	6	+	306	1008	Active	Active	9	6
ENSDARG00000005318	ENSDART00000100574	9	6	GCCACCAGCAGAGCTTCTGCTGAT	6	+	484	1008	Active	Inactive	9	4
ENSDARG00000005318	ENSDART00000100574	9	6	ACCAGCAGAGCTTCTGCTGATGAT	6	+	487	1008	Active	Active	1	6
ENSDARG00000005377	ENSDART00000021137	9	1	ATCCTCTGCACGTCGGGCTGGGTGC	7	+	43	699	Active	Active	9	5
ENSDARG00000005377	ENSDART00000021137	9	1	ATCCTCTGCACGTCGGGCTGGGTG	6	+	43	699	Active	Active	9	7
ENSDARG00000005377	ENSDART00000021137	9	1	ACCCACAGACTACTGGAAGGTGTC	6	+	84	699	Inactive	Active	4	9
ENSDARG00000005377	ENSDART00000021137	9	1	ACAGACTACTGGAAGGTGTCTTC	5	+	88	699	Inactive	Inactive	1	8
ENSDARG00000005377	ENSDART00000021137	9	2	AGAGTCGTCTGCTTTGCTGGATTC	6	+	352	699	Active	Inactive	9	3
ENSDARG00000005377	ENSDART00000021137	9	2	AAAGCCAGAGTCGTCTGCTTTGCT	6	+	346	699	Inactive	Inactive	9	6
ENSDARG00000005377	ENSDART00000021137	9	2	TTCAAAGCCAGAGTCGTCTGCTTTG	7	+	343	699	Inactive	Inactive	1	8
ENSDARG00000005377	ENSDART00000021137	9	5	GACGTCCCACACCAGGAGGACTCT	6	+	636	699	Active	Active	3	9
ENSDARG00000005377	ENSDART00000065499	9	1	CTCTTCACAGGCTGGAGAATGAGGA	7	+	4	582	Active	Active	3	9
ENSDARG00000005377	ENSDART00000065499	9	1	ATCCTCTGCACGTCGGGCTGGGTGC	7	+	55	582	Active	Active	9	5
ENSDARG00000005377	ENSDART00000065499	9	1	ATCCTCTGCACGTCGGGCTGGGTG	6	+	55	582	Active	Active	9	7
ENSDARG00000005377	ENSDART00000065499	9	1	ACCCACAGACTACTGGAAGGTGTC	6	+	96	582	Inactive	Active	4	9
ENSDARG00000005377	ENSDART00000065499	9	1	ACAGACTACTGGAAGGTGTCTTC	5	+	100	582	Inactive	Inactive	1	8
ENSDARG00000005470	ENSDART00000044227	9	1	TTCAGCGGCCGAAAGCGGCAGAG	5	-	46	1047	Active	Active	8	9
ENSDARG00000005470	ENSDART00000044227	9	2	ACCTGCTCCTGAGTGGTGTTGGT	5	-	172	1047	Active	Active	9	2
ENSDARG00000005470	ENSDART00000044227	9	2	ACCTGCTCCTGAGTGGTGTTGGTG	6	-	171	1047	Active	Active	9	3
ENSDARG00000005470	ENSDART00000044227	9	4	ATCTGCTGCGGGTCGTGAAGGTTTC	7	-	302	1047	Active	Active	8	7
ENSDARG00000005470	ENSDART00000044227	9	4	GTTTTCATCCATGGAGAAGATGTG	6	-	364	1047	Active	Active	9	9
ENSDARG00000005470	ENSDART00000044227	9	6	TCCTCATGCACAGACAGGTTGGTCT	7	-	461	1047	Active	Inactive	9	1
ENSDARG00000005470	ENSDART00000044227	9	7	CACCTCCTCAGGACTGGAGACGAA	6	-	526	1047	Active	Active	9	9
ENSDARG00000005470	ENSDART00000044227	9	11	CTCAGCGTCATTGTAGCTGGAGGG	6	-	925	1047	Active	Active	9	9
ENSDARG00000005470	ENSDART00000084802	9	1	TTCAGCGGCCGAAAGCGGCAGAG	5	-	46	1047	Active	Active	8	9
ENSDARG00000005470	ENSDART00000084802	9	2	ACCTGCTCCTGAGTGGTGTTGGT	5	-	172	1047	Active	Active	9	2
ENSDARG00000005470	ENSDART00000084802	9	2	ACCTGCTCCTGAGTGGTGTTGGTG	6	-	171	1047	Active	Active	9	3
ENSDARG00000005470	ENSDART00000084802	9	4	ATCTGCTGCGGGTCGTGAAGGTTTC	7	-	302	1047	Active	Active	8	7
ENSDARG00000005470	ENSDART00000084802	9	4	GTTTTCATCCATGGAGAAGATGTG	6	-	364	1047	Active	Active	9	9
ENSDARG00000005470	ENSDART00000084802	9	6	TCCTCATGCACAGACAGGTTGGTCT	7	-	461	1047	Active	Inactive	9	1
ENSDARG00000005470	ENSDART00000084802	9	7	CACCTCCTCAGGACTGGAGACGAA	6	-	526	1047	Active	Active	9	9
ENSDARG00000005470	ENSDART00000084802	9	10	CTCAGCGTCATTGTAGCTGGAGGG	6	-	925	1047	Active	Active	9	9
ENSDARG00000005576	ENSDART00000011463	9	2	AGCAGCACCTCCTTGCAGTCGTC	5	-	184	813	Active	Active	8	7
ENSDARG00000005576	ENSDART00000011463	9	3	GACTCAGGCGCAGGCAGAGGCTTGT	7	-	440	813	Active	Active	6	8
ENSDARG00000005576	ENSDART00000011463	9	3	CTCTTCATCAGACTCAGGCGCAGGC	7	-	450	813	Active	Active	9	9
ENSDARG00000005576	ENSDART00000011463	9	3	AGCTTCTTCTGTTTCTTAGGAGTA	6	-	558	813	Active	Inactive	9	1
ENSDARG00000005576	ENSDART00000056491	9	2	AGCAGCACCTCCTTGCAGTCGTC	5	-	184	888	Active	Active	8	7
ENSDARG00000005576	ENSDART00000056491	9	3	GACTCAGGCGCAGGCAGAGGCTTGT	7	-	440	888	Active	Active	6	8
ENSDARG00000005576	ENSDART00000056491	9	3	CTCTTCATCAGACTCAGGCGCAGGC	7	-	450	888	Active	Active	9	9
ENSDARG00000005576	ENSDART00000056491	9	3	AGCTTCTTCTGTTTCTTAGGAGTA	6	-	558	888	Active	Inactive	9	1
ENSDARG00000005576	ENSDART00000056491	9	4	CAATTCCTCCTTAGATTTGAAGTT	6	-	685	888	Active	Inactive	9	6
ENSDARG00000005640	ENSDART00000008275	9	1	TCCCAACTCCCGACCTGATTTTGCA	7	-	546	1008	Active	Active	9	8
ENSDARG00000005640	ENSDART00000008275	9	1	GTCACCTAAACCATTGGAGTTGAA	6	-	340	1008	Inactive	Active	0	5
ENSDARG00000005640	ENSDART00000008275	9	1	GACCTCTAAGGGATGAGGGCTGT	5	-	239	1008	Active	Active	3	9
ENSDARG00000005640	ENSDART00000008275	9	1	CTCCCAAAAGCCCCGTCTGCAGTG	6	-	900	1008	Inactive	Active	4	1
ENSDARG00000005640	ENSDART00000008275	9	1	CCCAACTCCCGACCTGATTTTGCA	6	-	546	1008	Active	Active	9	8
ENSDARG00000005640	ENSDART00000008275	9	1	CCCAAAAGCCCCGTCTGCAGTGGAT	7	-	897	1008	Active	Active	7	6
ENSDARG00000005640	ENSDART00000008275	9	1	CACCTAAACCATTGGAGTTGAAGCA	7	-	337	1008	Active	Active	7	9
ENSDARG00000005640	ENSDART00000008275	9	1	ACATCACACAGGGCTCTCTGGTGAC	7	-	823	1008	Inactive	Inactive	1	3
ENSDARG00000005640	ENSDART00000008275	9	1	AAAAGCCCCGTCTGCAGTGGATGCT	7	-	894	1008	Inactive	Active	3	9
ENSDARG00000005756	ENSDART00000007756	9	1	TCCTTCTGCTCGGTCATGGTGGGCG	7	-	2	1413	Active	Active	9	8
ENSDARG00000005756	ENSDART00000007756	9	2	CTCAGCTTCTGGCTGTGCTGCTGGA	7	-	51	1413	Active	Active	9	9
ENSDARG00000005756	ENSDART00000007756	9	3	GAACTCCTCCGAGTGCAGAATCT	5	-	152	1413	Active	Active	8	8
ENSDARG00000005756	ENSDART00000007756	9	3	CTCGGCCGCTGTAGTCGAAGAAAAC	7	-	235	1413	Active	Active	9	9
ENSDARG00000005756	ENSDART00000007756	9	5	CACTCCGTCAGGCTCATGCGGAGCT	7	-	420	1413	Active	Active	9	3
ENSDARG00000005756	ENSDART00000007756	9	5	AGAGGCAACCAGCAACTCTGGATAC	7	-	378	1413	Active	Inactive	1	8
ENSDARG00000005756	ENSDART00000007756	9	6	TGCTGCAGACATGACTGCAGACTAG	7	-	501	1413	Active	Active	5	8
ENSDARG00000005756	ENSDART00000007756	9	6	ACCGACAACCAGATTAGGATGAAAC	7	-	534	1413	Active	Active	3	6
ENSDARG00000005756	ENSDART00000007756	9	6	GCCACCGACAACCAGATTAGGAT	5	-	539	1413	Active	Active	8	8
ENSDARG00000005756	ENSDART00000007756	9	9	GAAATCCACTGGTCCAGCCGCTGTG	7	-	963	1413	Inactive	Active	1	9
ENSDARG00000005756	ENSDART00000007756	9	11	GCCATCTACAGCCACGCTGGCGGT	6	-	1192	1413	Active	Active	9	8
ENSDARG00000005756	ENSDART00000007756	9	11	ATCTACAGCCACGCTGGCGGTGGG	6	-	1189	1413	Inactive	Active	0	9
ENSDARG00000005756	ENSDART00000007756	9	11	ATCTACAGCCACGCTGGCGGTGGGC	7	-	1188	1413	Inactive	Active	0	9
ENSDARG00000005756	ENSDART00000061835	9	1	CTCAGCTTCTGGCTGTGCTGCTGGA	7	-	33	1395	Active	Active	9	9
ENSDARG00000005756	ENSDART00000061835	9	2	GAACTCCTCCGAGTGCAGAATCT	5	-	134	1395	Active	Active	8	8
ENSDARG00000005756	ENSDART00000061835	9	2	CTCGGCCGCTGTAGTCGAAGAAAAC	7	-	217	1395	Active	Active	9	9
ENSDARG00000005756	ENSDART00000061835	9	4	CACTCCGTCAGGCTCATGCGGAGCT	7	-	402	1395	Active	Active	9	3
ENSDARG00000005756	ENSDART00000061835	9	4	AGAGGCAACCAGCAACTCTGGATAC	7	-	360	1395	Active	Inactive	1	8
ENSDARG00000005756	ENSDART00000061835	9	5	GCCACCGACAACCAGATTAGGAT	5	-	521	1395	Active	Active	8	8
ENSDARG00000005756	ENSDART00000061835	9	5	TGCTGCAGACATGACTGCAGACTAG	7	-	483	1395	Active	Active	5	8
ENSDARG00000005756	ENSDART00000061835	9	5	ACCGACAACCAGATTAGGATGAAAC	7	-	516	1395	Active	Active	3	6
ENSDARG00000005756	ENSDART00000061835	9	11	GAAATCCACTGGTCCAGCCGCTGTG	7	-	945	1395	Inactive	Active	1	9
ENSDARG00000005756	ENSDART00000061835	9	13	GCCATCTACAGCCACGCTGGCGGT	6	-	1174	1395	Active	Active	9	8
ENSDARG00000005756	ENSDART00000061835	9	13	ATCTACAGCCACGCTGGCGGTGGGC	7	-	1170	1395	Inactive	Active	0	9
ENSDARG00000005756	ENSDART00000061835	9	13	ATCTACAGCCACGCTGGCGGTGGG	6	-	1171	1395	Inactive	Active	0	9
ENSDARG00000005756	ENSDART00000061840	9	3	GAATCATCCTGCAGTGGGACGGC	5	-	139	1956	Inactive	Active	2	8
ENSDARG00000005756	ENSDART00000061840	9	3	AGCATCAGCCTCTCTGCGCTTCT	5	-	173	1956	Active	Inactive	9	6
ENSDARG00000005756	ENSDART00000061840	9	5	GCCCACAGATTTGGCAGTGGGAGAC	7	-	315	1956	Inactive	Active	1	7
ENSDARG00000005756	ENSDART00000061840	9	7	TCCTTCTGCTCGGTCATGGTGGGCG	7	-	536	1956	Active	Active	9	8
ENSDARG00000005756	ENSDART00000061840	9	8	CTCAGCTTCTGGCTGTGCTGCTGGA	7	-	585	1956	Active	Active	9	9
ENSDARG00000005756	ENSDART00000061840	9	9	GAACTCCTCCGAGTGCAGAATCT	5	-	695	1956	Active	Active	8	8
ENSDARG00000005756	ENSDART00000061840	9	9	CTCGGCCGCTGTAGTCGAAGAAAAC	7	-	778	1956	Active	Active	9	9
ENSDARG00000005756	ENSDART00000061840	9	11	AGAGGCAACCAGCAACTCTGGATAC	7	-	921	1956	Active	Inactive	1	8
ENSDARG00000005756	ENSDART00000061840	9	11	CACTCCGTCAGGCTCATGCGGAGCT	7	-	963	1956	Active	Active	9	3
ENSDARG00000005756	ENSDART00000061840	9	12	TGCTGCAGACATGACTGCAGACTAG	7	-	1044	1956	Active	Active	5	8
ENSDARG00000005756	ENSDART00000061840	9	12	GCCACCGACAACCAGATTAGGAT	5	-	1082	1956	Active	Active	8	8
ENSDARG00000005756	ENSDART00000061840	9	12	ACCGACAACCAGATTAGGATGAAAC	7	-	1077	1956	Active	Active	3	6
ENSDARG00000005756	ENSDART00000061840	9	15	GAAATCCACTGGTCCAGCCGCTGTG	7	-	1506	1956	Inactive	Active	1	9
ENSDARG00000005756	ENSDART00000061840	9	17	ATCTACAGCCACGCTGGCGGTGGG	6	-	1732	1956	Inactive	Active	0	9
ENSDARG00000005756	ENSDART00000061840	9	17	GCCATCTACAGCCACGCTGGCGGT	6	-	1735	1956	Active	Active	9	8
ENSDARG00000005756	ENSDART00000061840	9	17	ATCTACAGCCACGCTGGCGGTGGGC	7	-	1731	1956	Inactive	Active	0	9
ENSDARG00000005823	ENSDART00000037025	9	1	TGCTCAGCAGCAGAGAGGCAGGA	5	+	1083	2547	Active	Active	2	9
ENSDARG00000005823	ENSDART00000037025	9	1	CCCCACCCAGTGTATCTGAGGAA	5	+	563	2547	Active	Active	5	1
ENSDARG00000005823	ENSDART00000037025	9	1	CTCAGCAGCAGAGAGGCAGGAGAG	6	+	1085	2547	Active	Active	8	9
ENSDARG00000005823	ENSDART00000037025	9	1	GCACACTTAGATATTCTGGAGGT	5	+	385	2547	Active	Active	1	1
ENSDARG00000005823	ENSDART00000037025	9	1	TGCAGCCACTGCCATGAAGGAGGG	6	+	76	2547	Active	Active	9	9
ENSDARG00000005823	ENSDART00000037025	9	1	TACATCCACCAGCTGTTCTGTCGAT	7	+	244	2547	Active	Inactive	7	7
ENSDARG00000005823	ENSDART00000037025	9	1	CACCCCACCCAGTGTATCTGAGGAA	7	+	561	2547	Active	Active	8	1
ENSDARG00000005823	ENSDART00000037025	9	1	TTCAAAGGCTTCCAGAGTTTGCT	5	+	292	2547	Active	Active	0	9
ENSDARG00000005823	ENSDART00000037025	9	1	ACCCCACCCAGTGTATCTGAGGAA	6	+	562	2547	Active	Active	8	1
ENSDARG00000005823	ENSDART00000037025	9	1	TTCACCAACATGAAGAGGTGAGTCT	7	+	1139	2547	Active	Active	3	4
ENSDARG00000005823	ENSDART00000037025	9	1	ACATCCACCAGCTGTTCTGTCGAT	6	+	245	2547	Inactive	Inactive	0	7
ENSDARG00000005823	ENSDART00000037025	9	1	ACATCCACAGTGACCTGCAGATTTC	7	+	140	2547	Inactive	Active	8	4
ENSDARG00000005823	ENSDART00000037025	9	1	AAAGGCTTCCAGAGTTTGCTGCT	5	+	295	2547	Active	Inactive	7	1
ENSDARG00000005823	ENSDART00000037025	9	1	TTCTTCACCAACATGAAGAGGTG	5	+	1136	2547	Active	Active	7	9
ENSDARG00000005823	ENSDART00000037025	9	2	TGCTTCACCAGTACGGCCTGAGCT	6	+	1175	2547	Active	Active	9	8
ENSDARG00000005823	ENSDART00000037025	9	2	TACCACCACGTTGAAGCAGAGGAA	6	+	1285	2547	Active	Active	2	9
ENSDARG00000005823	ENSDART00000037025	9	3	ATCACCATCATCAGTCTGCTGTC	5	+	1357	2547	Active	Inactive	8	3
ENSDARG00000005823	ENSDART00000037025	9	3	ACCATCATCAGTCTGCTGTCTCT	5	+	1360	2547	Active	Inactive	9	2
ENSDARG00000005823	ENSDART00000037025	9	4	CACTACAGCGACCAAAGGGTGAGAG	7	+	1660	2547	Active	Active	4	8
ENSDARG00000005823	ENSDART00000037025	9	5	GGCCTCTGCCATAAGAAGAAGAA	5	+	1681	2547	Active	Active	9	9
ENSDARG00000005823	ENSDART00000037025	9	5	GCAGGCAAAGATCGGAAGGAAAC	5	+	1710	2547	Inactive	Active	7	9
ENSDARG00000005823	ENSDART00000037025	9	6	GTCAAAAAAGCATGGGCATGGGCA	6	+	1956	2547	Inactive	Active	9	9
ENSDARG00000005823	ENSDART00000037025	9	6	AGCCAAGTCAAAAAAGCATGGGCA	6	+	1950	2547	Active	Active	9	9
ENSDARG00000005823	ENSDART00000037025	9	8	GTCACCAGCTGGATCTTTGCTGTT	6	+	2344	2547	Active	Inactive	6	8
ENSDARG00000005828	ENSDART00000019053	9	4	TGCATCAAAGCTGTGAGCAGCGGCA	7	+	460	537	Active	Active	3	9
ENSDARG00000005828	ENSDART00000019053	9	4	GCATCATTCACACACTGCTGGTGGA	7	+	497	537	Active	Active	9	8
ENSDARG00000005853	ENSDART00000026378	9	3	AAATCCAGCGGGTAGACGAAGCA	5	-	481	981	Inactive	Active	6	9
ENSDARG00000005853	ENSDART00000026378	9	3	ACACCACCCAAGAAGATCTGTTTGT	7	-	380	981	Active	Inactive	2	9
ENSDARG00000005853	ENSDART00000026378	9	3	GGCAAAATCCAGCGGGTAGACGAA	6	-	484	981	Active	Active	8	9
ENSDARG00000005853	ENSDART00000026378	9	3	CACCACCCAAGAAGATCTGTTTGT	6	-	380	981	Inactive	Inactive	2	9
ENSDARG00000005853	ENSDART00000026378	9	3	CACCCAAGAAGATCTGTTTGTATTT	7	-	376	981	Inactive	Inactive	1	9
ENSDARG00000005853	ENSDART00000026378	9	3	GACATCTGCAGCCAGCCGAGTAC	5	-	509	981	Active	Active	9	4
ENSDARG00000005853	ENSDART00000026378	9	3	GCAAAATCCAGCGGGTAGACGAA	5	-	484	981	Inactive	Active	1	9
ENSDARG00000005853	ENSDART00000026378	9	4	GACTGCATCATCATGCGACGACGCA	7	-	797	981	Active	Active	9	9
ENSDARG00000005853	ENSDART00000026378	9	4	GACGACGCACAGTGTCGAATGGGTA	7	-	781	981	Inactive	Active	6	9
ENSDARG00000005853	ENSDART00000026378	9	5	AGCGCCCCCCATTCCTCTGAGTAC	6	-	928	981	Active	Inactive	9	7
ENSDARG00000005853	ENSDART00000026378	9	5	TTAGACAGAGCCCCTTTGAAGAA	5	-	904	981	Inactive	Inactive	9	3
ENSDARG00000005870	ENSDART00000012478	9	3	TTCAGCACCAAGGACTGTGTGGCC	6	+	153	891	Active	Inactive	5	1
ENSDARG00000005870	ENSDART00000012478	9	5	TCCCTCAACTGGCATGATGGTGGT	6	+	510	891	Active	Active	9	9
ENSDARG00000005870	ENSDART00000030716	9	3	TTCAGCACCAAGGACTGTGTGGCC	6	+	153	564	Active	Inactive	5	1
ENSDARG00000005870	ENSDART00000030716	9	5	TCCCTCAACTGGCATGATGGTGGT	6	+	510	564	Active	Active	9	9
ENSDARG00000006065	ENSDART00000059446	9	1	GCCTCCAGCATGGTTTTGTGCTTTG	7	-	20	519	Active	Inactive	9	8
ENSDARG00000006065	ENSDART00000059446	9	2	GCCGCCTGCTGGAGATGTGCTGCG	6	-	212	519	Active	Active	9	6
ENSDARG00000006065	ENSDART00000059446	9	3	GGCTTCACCAAGTCATTCTGCAGGG	7	-	329	519	Active	Active	9	7
ENSDARG00000006065	ENSDART00000059446	9	3	GAAGCCGTCTGGAAGATGGAGGT	5	-	430	519	Active	Active	6	9
ENSDARG00000006089	ENSDART00000019060	9	1	AGCTGCGACTGTATCGTGGTTTTT	6	-	505	822	Active	Inactive	8	8
ENSDARG00000006089	ENSDART00000019060	9	3	GTCCTCCACTGTTTTCTGCGCAGAA	7	-	651	822	Active	Inactive	8	0
ENSDARG00000006089	ENSDART00000082015	9	1	AGCTGCGACTGTATCGTGGTTTTT	6	-	505	1005	Active	Inactive	8	8
ENSDARG00000006089	ENSDART00000082015	9	4	GTCCTCCACTGTTTTCTGCGCAGAA	7	-	654	1005	Active	Inactive	8	0
ENSDARG00000006089	ENSDART00000082015	9	7	AAAGGCTGCATAGAGCTGAAGTT	5	-	934	1005	Active	Active	2	6
ENSDARG00000006206	ENSDART00000009148	9	2	GCACGCTGCTCATGGTATGGTAG	5	-	222	993	Active	Active	8	2
ENSDARG00000006206	ENSDART00000009148	9	2	GGCGGCGCCCCCATGCCGCTGAC	5	-	376	993	Active	Active	9	8
ENSDARG00000006206	ENSDART00000009148	9	2	GTCCCCCTCCAGGGTCTGGTGGC	5	-	323	993	Active	Active	9	3
ENSDARG00000006206	ENSDART00000009148	9	3	TCCGACGACGGTCGCGGCTGGATTG	7	-	869	993	Active	Active	7	0
ENSDARG00000006206	ENSDART00000009148	9	3	TACTTCATCCTTTTCTGTTTTTGCC	7	-	965	993	Active	Active	9	1
ENSDARG00000006206	ENSDART00000009148	9	3	GTTGACGCACGCCATGCCGTTGTG	6	-	499	993	Inactive	Active	7	6
ENSDARG00000006206	ENSDART00000009148	9	3	GAATACTTCATCCTTTTCTGTTTTT	7	-	968	993	Active	Inactive	2	9
ENSDARG00000006206	ENSDART00000009148	9	3	CGCTTCTCCGGAGCTGCGATGGA	5	-	826	993	Active	Active	9	5
ENSDARG00000006220	ENSDART00000010246	9	1	AGAGTCTAAGAGAAATGGGATTTG	6	+	416	1575	Inactive	Inactive	1	5
ENSDARG00000006220	ENSDART00000010246	9	1	AGATACAGAACAGTGCATTGGAG	5	+	284	1575	Inactive	Active	9	8
ENSDARG00000006220	ENSDART00000010246	9	1	TACCTACGCAGAGCTGTTAGGTC	5	+	729	1575	Active	Inactive	8	4
ENSDARG00000006220	ENSDART00000010246	9	1	GGCCTCTAAATATTTGCAGAAGGA	6	+	702	1575	Active	Active	8	9
ENSDARG00000006220	ENSDART00000010246	9	2	AAAGCCAGAGAGTTCTTTGAGGCA	6	+	955	1575	Inactive	Active	9	4
ENSDARG00000006220	ENSDART00000010246	9	3	TGCCACAGAATGACCTCTTGGGTA	6	+	1067	1575	Inactive	Inactive	0	5
ENSDARG00000006220	ENSDART00000010246	9	5	ATCAACAGCTACAAGGAGAAGAT	5	+	1300	1575	Inactive	Active	1	8
ENSDARG00000006220	ENSDART00000010246	9	5	AACAGCTACAAGGAGAAGATGAT	5	+	1303	1575	Active	Active	6	9
ENSDARG00000006220	ENSDART00000014518	9	1	CTCTGCTCCACAAGTTTTGGAGGG	6	+	16	1608	Active	Active	9	4
ENSDARG00000006220	ENSDART00000014518	9	1	ACCTCATACGCAGAGCTGTTAGGTC	7	+	760	1608	Active	Inactive	8	4
ENSDARG00000006220	ENSDART00000014518	9	2	AAAGCCAGAGAGTTCTTTGAGGCA	6	+	988	1608	Inactive	Active	9	4
ENSDARG00000006220	ENSDART00000014518	9	3	TGCCACAGAATGACCTCTTGGGTA	6	+	1100	1608	Inactive	Inactive	0	5
ENSDARG00000006220	ENSDART00000014518	9	5	AACAGCTACAAGGAGAAGATGAT	5	+	1336	1608	Active	Active	6	9
ENSDARG00000006220	ENSDART00000014518	9	5	ATCAACAGCTACAAGGAGAAGAT	5	+	1333	1608	Inactive	Active	1	8
ENSDARG00000006220	ENSDART00000081463	9	1	GGCAACTTAACTGAGATTTTGAGTA	7	+	262	1560	Active	Inactive	8	8
ENSDARG00000006220	ENSDART00000081463	9	1	GGCAACTTAACTGAGATTTTGAG	5	+	262	1560	Active	Active	8	7
ENSDARG00000006220	ENSDART00000081463	9	1	AGAAGCTTCAAGACTGCAGATTTG	6	+	401	1560	Active	Active	9	7
ENSDARG00000006220	ENSDART00000081463	9	1	CTCTTCTTCAGCACATGGCTTGTAG	7	+	635	1560	Active	Inactive	9	5
ENSDARG00000006220	ENSDART00000081463	9	2	AAAGCCAGAGAGTTCTTTGAGGCA	6	+	940	1560	Inactive	Active	9	4
ENSDARG00000006220	ENSDART00000081463	9	3	TGCCACAGAATGACCTCTTGGGTA	6	+	1052	1560	Inactive	Inactive	0	5
ENSDARG00000006220	ENSDART00000081463	9	5	ATCAACAGCTACAAGGAGAAGAT	5	+	1285	1560	Inactive	Active	1	8
ENSDARG00000006220	ENSDART00000081463	9	5	AACAGCTACAAGGAGAAGATGAT	5	+	1288	1560	Active	Active	6	9
ENSDARG00000006220	ENSDART00000102448	9	2	TACCTACGCAGAGCTGTTAGGTC	5	+	723	1563	Active	Inactive	8	4
ENSDARG00000006220	ENSDART00000102448	9	2	AGATACAGAACAGTGCATTGGAG	5	+	278	1563	Inactive	Active	9	8
ENSDARG00000006220	ENSDART00000102448	9	2	AGAGTCTAAGAGAAATGGGATTTG	6	+	410	1563	Inactive	Inactive	1	5
ENSDARG00000006220	ENSDART00000102448	9	2	GGCCTCTAAATATTTGCAGAAGGA	6	+	696	1563	Active	Active	8	9
ENSDARG00000006220	ENSDART00000102448	9	3	AAAGCCAGAGAGTTCTTTGAGGCA	6	+	949	1563	Inactive	Active	9	4
ENSDARG00000006220	ENSDART00000102448	9	4	TGCCACAGAATGACCTCTTGGGTA	6	+	1061	1563	Inactive	Inactive	0	5
ENSDARG00000006220	ENSDART00000102448	9	6	ATCAACAGCTACAAGGAGAAGAT	5	+	1294	1563	Inactive	Active	1	8
ENSDARG00000006220	ENSDART00000102448	9	6	AACAGCTACAAGGAGAAGATGAT	5	+	1297	1563	Active	Active	6	9
ENSDARG00000006292	ENSDART00000045552	9	4	CCCTGCTAATGTGACAGGAGTGGAC	7	+	318	948	Active	Active	8	6
ENSDARG00000006292	ENSDART00000045552	9	5	AGATTCCTCCCGATGTTGTGTTT	5	+	386	948	Active	Inactive	9	9
ENSDARG00000006292	ENSDART00000045552	9	5	AGATTCCTCCCGATGTTGTGTTTGC	7	+	386	948	Active	Inactive	9	9
ENSDARG00000006292	ENSDART00000045552	9	6	CTACTCTCCGAGCTATCTGCTGCG	6	+	528	948	Active	Active	8	7
ENSDARG00000006292	ENSDART00000045552	9	8	CCCAGCGCCAGAATGAGAAGGAGGC	7	+	878	948	Active	Active	9	9
ENSDARG00000006292	ENSDART00000045552	9	8	AGACTCGACTGACCCTGCTGTTGCA	7	+	788	948	Active	Active	5	7
ENSDARG00000006292	ENSDART00000045552	9	8	TTCTGCGTCAAAGGGAGGAAGAG	5	+	815	948	Active	Active	9	9
ENSDARG00000006292	ENSDART00000061539	9	4	CCCTGCTAATGTGACAGGAGTGGAC	7	+	372	1620	Active	Active	8	6
ENSDARG00000006292	ENSDART00000061539	9	5	AGATTCCTCCCGATGTTGTGTTT	5	+	440	1620	Active	Inactive	9	9
ENSDARG00000006292	ENSDART00000061539	9	5	AGATTCCTCCCGATGTTGTGTTTGC	7	+	440	1620	Active	Inactive	9	9
ENSDARG00000006292	ENSDART00000061539	9	8	CTACTCTCCGAGCTATCTGCTGCG	6	+	588	1620	Active	Active	8	7
ENSDARG00000006292	ENSDART00000061539	9	10	AGACTCGACTGACCCTGCTGTTGCA	7	+	848	1620	Active	Active	5	7
ENSDARG00000006292	ENSDART00000061539	9	10	TTCTGCGTCAAAGGGAGGAAGAG	5	+	875	1620	Active	Active	9	9
ENSDARG00000006292	ENSDART00000061539	9	10	CCCAGCGCCAGAATGAGAAGGAGGC	7	+	938	1620	Active	Active	9	9
ENSDARG00000006292	ENSDART00000061539	9	12	TACCCACGCTTTACAGAAGGAGGA	6	+	1071	1620	Active	Active	7	9
ENSDARG00000006292	ENSDART00000061539	9	13	GCCTTCACCCTGCTGGCTGAGAG	5	+	1279	1620	Active	Active	9	8
ENSDARG00000006292	ENSDART00000061539	9	13	GAAGACGCAGAGAGGAGGACGAA	5	+	1355	1620	Inactive	Active	9	9
ENSDARG00000006292	ENSDART00000061539	9	13	TACTGCTGCTCTGTCTGGGGGAGTG	7	+	1188	1620	Active	Active	9	9
ENSDARG00000006292	ENSDART00000061539	9	14	TTCACCGCAAGGCAGAGGAGCTGAA	7	+	1487	1620	Inactive	Active	2	8
ENSDARG00000006292	ENSDART00000061539	9	14	AGATTCACCGCAAGGCAGAGGAG	5	+	1484	1620	Active	Active	3	9
ENSDARG00000006292	ENSDART00000061539	9	14	CACCTATGCCATGGAGGAGACGTA	6	+	1518	1620	Active	Active	9	9
ENSDARG00000006292	ENSDART00000081859	9	4	CCCTGCTAATGTGACAGGAGTGGAC	7	+	372	2100	Active	Active	8	6
ENSDARG00000006292	ENSDART00000081859	9	5	AGATTCCTCCCGATGTTGTGTTT	5	+	440	2100	Active	Inactive	9	9
ENSDARG00000006292	ENSDART00000081859	9	5	AGATTCCTCCCGATGTTGTGTTTGC	7	+	440	2100	Active	Inactive	9	9
ENSDARG00000006292	ENSDART00000081859	9	8	CTACTCTCCGAGCTATCTGCTGCG	6	+	588	2100	Active	Active	8	7
ENSDARG00000006292	ENSDART00000081859	9	10	TTCTGCGTCAAAGGGAGGAAGAG	5	+	875	2100	Active	Active	9	9
ENSDARG00000006292	ENSDART00000081859	9	10	CCCAGCGCCAGAATGAGAAGGAGGC	7	+	938	2100	Active	Active	9	9
ENSDARG00000006292	ENSDART00000081859	9	10	AGACTCGACTGACCCTGCTGTTGCA	7	+	848	2100	Active	Active	5	7
ENSDARG00000006292	ENSDART00000081859	9	15	TACCCACGCTTTACAGAAGGAGGA	6	+	1551	2100	Active	Active	7	9
ENSDARG00000006292	ENSDART00000081859	9	16	TACTGCTGCTCTGTCTGGGGGAGTG	7	+	1668	2100	Active	Active	9	9
ENSDARG00000006292	ENSDART00000081859	9	16	GCCTTCACCCTGCTGGCTGAGAG	5	+	1759	2100	Active	Active	9	8
ENSDARG00000006292	ENSDART00000081859	9	16	GAAGACGCAGAGAGGAGGACGAA	5	+	1835	2100	Inactive	Active	9	9
ENSDARG00000006292	ENSDART00000081859	9	17	AGATTCACCGCAAGGCAGAGGAG	5	+	1964	2100	Active	Active	3	9
ENSDARG00000006292	ENSDART00000081859	9	17	TTCACCGCAAGGCAGAGGAGCTGAA	7	+	1967	2100	Inactive	Active	2	8
ENSDARG00000006292	ENSDART00000081859	9	17	CACCTATGCCATGGAGGAGACGTA	6	+	1998	2100	Active	Active	9	9
ENSDARG00000006292	ENSDART00000081869	9	4	CCCTGCTAATGTGACAGGAGTGGAC	7	+	372	1626	Active	Active	8	6
ENSDARG00000006292	ENSDART00000081869	9	5	AGATTCCTCCCGATGTTGTGTTTGC	7	+	440	1626	Active	Inactive	9	9
ENSDARG00000006292	ENSDART00000081869	9	5	AGATTCCTCCCGATGTTGTGTTT	5	+	440	1626	Active	Inactive	9	9
ENSDARG00000006292	ENSDART00000081869	9	8	CTACTCTCCGAGCTATCTGCTGCG	6	+	588	1626	Active	Active	8	7
ENSDARG00000006292	ENSDART00000081869	9	10	TTCTGCGTCAAAGGGAGGAAGAG	5	+	875	1626	Active	Active	9	9
ENSDARG00000006292	ENSDART00000081869	9	10	AGACTCGACTGACCCTGCTGTTGCA	7	+	848	1626	Active	Active	5	7
ENSDARG00000006292	ENSDART00000081869	9	13	TACCCACGCTTTACAGAAGGAGGA	6	+	1077	1626	Active	Active	7	9
ENSDARG00000006292	ENSDART00000081869	9	14	GAAGACGCAGAGAGGAGGACGAA	5	+	1361	1626	Inactive	Active	9	9
ENSDARG00000006292	ENSDART00000081869	9	14	GCCTTCACCCTGCTGGCTGAGAG	5	+	1285	1626	Active	Active	9	8
ENSDARG00000006292	ENSDART00000081869	9	14	TACTGCTGCTCTGTCTGGGGGAGTG	7	+	1194	1626	Active	Active	9	9
ENSDARG00000006292	ENSDART00000081869	9	15	TTCACCGCAAGGCAGAGGAGCTGAA	7	+	1493	1626	Inactive	Active	2	8
ENSDARG00000006292	ENSDART00000081869	9	15	CACCTATGCCATGGAGGAGACGTA	6	+	1524	1626	Active	Active	9	9
ENSDARG00000006292	ENSDART00000081869	9	15	AGATTCACCGCAAGGCAGAGGAG	5	+	1490	1626	Active	Active	3	9
ENSDARG00000006299	ENSDART00000042086	9	1	GCAGGCTTCGCTGAAGGATGGGGT	6	+	102	2406	Active	Active	9	9
ENSDARG00000006299	ENSDART00000042086	9	1	GCAGGCTTCGCTGAAGGATGGGGTC	7	+	102	2406	Active	Active	9	9
ENSDARG00000006299	ENSDART00000042086	9	1	GGCTCATTACCCTTGGGGTTTTG	5	+	38	2406	Active	Inactive	9	4
ENSDARG00000006299	ENSDART00000042086	9	1	GGCTCATTACCCTTGGGGTTTTGGA	7	+	38	2406	Active	Active	9	2
ENSDARG00000006299	ENSDART00000042086	9	5	TCCAGCAGACCAATGAGGATGAG	5	+	530	2406	Active	Active	3	9
ENSDARG00000006299	ENSDART00000042086	9	5	TCCAGCAGACCAATGAGGATGAGCT	7	+	530	2406	Active	Active	3	9
ENSDARG00000006299	ENSDART00000042086	9	5	CTCAACGGCAAGACGGGCTGGTTTC	7	+	622	2406	Active	Inactive	6	4
ENSDARG00000006299	ENSDART00000042086	9	5	CTCAACGGCAAGACGGGCTGGTTT	6	+	622	2406	Active	Inactive	6	6
ENSDARG00000006299	ENSDART00000042086	9	6	AAAGCCCTCCCAAAGGTTTTGAT	5	+	713	2406	Active	Inactive	5	6
ENSDARG00000006299	ENSDART00000042086	9	9	TGCAGCAGAAGGTGGGAGGCTTCT	6	+	971	2406	Active	Active	4	9
ENSDARG00000006299	ENSDART00000042086	9	9	TGCAGCAGAAGGTGGGAGGCTTC	5	+	971	2406	Active	Active	4	2
ENSDARG00000006299	ENSDART00000042086	9	9	ACCTCATGCCTCAGATGAGGTCTCT	7	+	1001	2406	Active	Active	9	7
ENSDARG00000006299	ENSDART00000042086	9	9	AGCTGCAGCAGAAGGTGGGAGGCT	6	+	968	2406	Active	Active	9	7
ENSDARG00000006299	ENSDART00000042086	9	9	AGCTGCAGCAGAAGGTGGGAGGC	5	+	968	2406	Active	Active	9	9
ENSDARG00000006299	ENSDART00000042086	9	10	AGCAAACCCTTTATGAGGCTGGA	5	+	1156	2406	Active	Active	5	9
ENSDARG00000006299	ENSDART00000042086	9	10	GCCTCAGCAAACCCTTTATGAGGC	6	+	1151	2406	Active	Active	1	3
ENSDARG00000006299	ENSDART00000042086	9	10	GGCCTCAGCAAACCCTTTATGAGGC	7	+	1150	2406	Active	Active	9	3
ENSDARG00000006299	ENSDART00000042086	9	12	AGACCATTCGCCTCTGGGAGGGC	5	+	1337	2406	Active	Active	9	8
ENSDARG00000006299	ENSDART00000042086	9	12	ACAGGCACAATGTCAGGAGGTGCG	6	+	1278	2406	Inactive	Active	7	9
ENSDARG00000006299	ENSDART00000042086	9	14	GCAAGCTACCTTTGAGTGGGATGAC	7	+	1517	2406	Active	Active	6	2
ENSDARG00000006299	ENSDART00000042086	9	17	TGCTGCCCAAGAGAAAGCCTGAGAG	7	+	1991	2406	Active	Active	7	8
ENSDARG00000006299	ENSDART00000042086	9	17	GAAGCCGTCTGACGAGGAGTTTGC	6	+	2016	2406	Active	Active	6	1
ENSDARG00000006299	ENSDART00000042086	9	17	GAAGCCGTCTGACGAGGAGTTTGCG	7	+	2016	2406	Active	Active	6	9
ENSDARG00000006299	ENSDART00000042086	9	17	GCCCTAAGACTATGAAGAAGCTGCT	7	+	1970	2406	Active	Active	4	9
ENSDARG00000006299	ENSDART00000045093	9	1	GGCTCATTACCCTTGGGGTTTTG	5	+	38	2397	Active	Inactive	9	4
ENSDARG00000006299	ENSDART00000045093	9	1	GGCTCATTACCCTTGGGGTTTTGGA	7	+	38	2397	Active	Active	9	2
ENSDARG00000006299	ENSDART00000045093	9	1	GCAGGCTTCGCTGAAGGATGGGGTC	7	+	102	2397	Active	Active	9	9
ENSDARG00000006299	ENSDART00000045093	9	1	GCAGGCTTCGCTGAAGGATGGGGT	6	+	102	2397	Active	Active	9	9
ENSDARG00000006299	ENSDART00000045093	9	4	ACACACACACTGCTATAAGTATAA	6	+	290	2397	Inactive	Inactive	9	6
ENSDARG00000006299	ENSDART00000045093	9	7	TCCAGCAGACCAATGAGGATGAGCT	7	+	596	2397	Active	Active	3	9
ENSDARG00000006299	ENSDART00000045093	9	7	TCCAGCAGACCAATGAGGATGAG	5	+	596	2397	Active	Active	3	9
ENSDARG00000006299	ENSDART00000045093	9	7	CTCAACGGCAAGACGGGCTGGTTTC	7	+	688	2397	Active	Inactive	6	4
ENSDARG00000006299	ENSDART00000045093	9	7	CTCAACGGCAAGACGGGCTGGTTT	6	+	688	2397	Active	Inactive	6	6
ENSDARG00000006299	ENSDART00000045093	9	8	AAAGCCCTCCCAAAGGTTTTGAT	5	+	779	2397	Active	Inactive	5	6
ENSDARG00000006299	ENSDART00000045093	9	11	AGCTGCAGCAGAAGGTGGGAGGCT	6	+	1034	2397	Active	Active	9	7
ENSDARG00000006299	ENSDART00000045093	9	11	TGCAGCAGAAGGTGGGAGGCTTC	5	+	1037	2397	Active	Active	4	2
ENSDARG00000006299	ENSDART00000045093	9	11	AGCTGCAGCAGAAGGTGGGAGGC	5	+	1034	2397	Active	Active	9	9
ENSDARG00000006299	ENSDART00000045093	9	11	ACCTCATGCCTCAGATGAGGTCTCT	7	+	1067	2397	Active	Active	9	7
ENSDARG00000006299	ENSDART00000045093	9	11	TGCAGCAGAAGGTGGGAGGCTTCT	6	+	1037	2397	Active	Active	4	9
ENSDARG00000006299	ENSDART00000045093	9	12	GCCTCAGCAAACCCTTTATGAGGC	6	+	1217	2397	Active	Active	1	3
ENSDARG00000006299	ENSDART00000045093	9	12	AGCAAACCCTTTATGAGGCTGGA	5	+	1222	2397	Active	Active	5	9
ENSDARG00000006299	ENSDART00000045093	9	12	GGCCTCAGCAAACCCTTTATGAGGC	7	+	1216	2397	Active	Active	9	3
ENSDARG00000006299	ENSDART00000045093	9	14	AGACCATTCGCCTCTGGGAGGGC	5	+	1403	2397	Active	Active	9	8
ENSDARG00000006299	ENSDART00000045093	9	14	ACAGGCACAATGTCAGGAGGTGCG	6	+	1344	2397	Inactive	Active	7	9
ENSDARG00000006299	ENSDART00000045093	9	16	GCAAGCTACCTTTGAGTGGGATGAC	7	+	1583	2397	Active	Active	6	2
ENSDARG00000006299	ENSDART00000045093	9	19	GAAGCCGTCTGACGAGGAGTTTGC	6	+	2082	2397	Active	Active	6	1
ENSDARG00000006299	ENSDART00000045093	9	19	GCCCTAAGACTATGAAGAAGCTGCT	7	+	2036	2397	Active	Active	4	9
ENSDARG00000006299	ENSDART00000045093	9	19	GAAGCCGTCTGACGAGGAGTTTGCG	7	+	2082	2397	Active	Active	6	9
ENSDARG00000006299	ENSDART00000045093	9	19	TGCTGCCCAAGAGAAAGCCTGAGAG	7	+	2057	2397	Active	Active	7	8
ENSDARG00000006301	ENSDART00000061156	9	4	GCCCCAGCAAATAGTTCTGAGGAA	6	-	362	1500	Active	Active	3	1
ENSDARG00000006301	ENSDART00000061156	9	4	CGCCCCAGCAAATAGTTCTGAGGAA	7	-	362	1500	Active	Active	9	1
ENSDARG00000006301	ENSDART00000061156	9	6	GAAAGCAAACCAGGTCTCTGGAGGC	7	-	580	1500	Inactive	Active	9	4
ENSDARG00000006301	ENSDART00000061156	9	7	GTTGACCCACTGATGCAGCATTC	5	-	749	1500	Inactive	Active	6	3
ENSDARG00000006301	ENSDART00000061156	9	8	CAAGACTTAATACTGGAGCTGGA	5	-	865	1500	Inactive	Active	2	9
ENSDARG00000006301	ENSDART00000061156	9	11	GTCTTCCTCTGGAGGTGGAGGGGGA	7	-	1119	1500	Active	Active	9	9
ENSDARG00000006301	ENSDART00000061156	9	11	GTCTTCCTCTGGAGGTGGAGGGG	5	-	1121	1500	Active	Active	9	9
ENSDARG00000006301	ENSDART00000061156	9	12	AACCCACCAGTAAATGTTTTAGGAG	7	-	1271	1500	Inactive	Inactive	5	1
ENSDARG00000006301	ENSDART00000061156	9	14	GTACTCAACAGAAGAAGTGGCCTTC	7	-	1437	1500	Inactive	Inactive	2	0
ENSDARG00000006301	ENSDART00000061156	9	14	TACTCAACAGAAGAAGTGGCCTTC	6	-	1437	1500	Inactive	Inactive	7	0
ENSDARG00000006314	ENSDART00000044314	9	1	TTCGTCCGCTATTGGCTTTGGGC	5	+	22	3144	Active	Active	9	6
ENSDARG00000006314	ENSDART00000044314	9	1	CACTTCGTCCGCTATTGGCTTTGGG	7	+	19	3144	Active	Active	9	7
ENSDARG00000006314	ENSDART00000044314	9	2	GCAGTCACAGAGAGGGGGGCTGT	5	+	232	3144	Inactive	Active	4	5
ENSDARG00000006314	ENSDART00000044314	9	2	GCAGTCACAGAGAGGGGGGCTGTC	6	+	232	3144	Inactive	Active	4	7
ENSDARG00000006314	ENSDART00000044314	9	5	GCAGGCTTCAGTGCTGACTTTGTA	6	+	562	3144	Active	Active	9	5
ENSDARG00000006314	ENSDART00000044314	9	7	GTTATCAACCAAGCCAGCCGGGGCT	7	+	711	3144	Active	Active	3	9
ENSDARG00000006314	ENSDART00000044314	9	7	TTATCAACCAAGCCAGCCGGGGCT	6	+	712	3144	Inactive	Active	6	9
ENSDARG00000006314	ENSDART00000044314	9	12	AGCTCAGTCTGCAGCGTGGGAGAC	6	+	1117	3144	Active	Active	9	7
ENSDARG00000006314	ENSDART00000044314	9	13	TGCTGCTCCATATGGTGGGCCGTT	6	+	1173	3144	Active	Inactive	9	1
ENSDARG00000006314	ENSDART00000044314	9	15	AGCTACTAAAGTTTCCTGGTGAGTG	7	+	1491	3144	Inactive	Active	1	0
ENSDARG00000006314	ENSDART00000044314	9	17	GTCAACAACAACCAGGGGCTGGC	5	+	1669	3144	Inactive	Active	3	9
ENSDARG00000006314	ENSDART00000044314	9	20	CACAGCAGAAAATGGAGGAGAAGGG	7	+	1980	3144	Active	Active	0	9
ENSDARG00000006314	ENSDART00000044314	9	21	ACAATCAGACCAGGGTGGTCGTG	5	+	2111	3144	Inactive	Active	6	6
ENSDARG00000006314	ENSDART00000044314	9	21	CAATCAGACCAGGGTGGTCGTGTGT	7	+	2112	3144	Inactive	Inactive	4	5
ENSDARG00000006314	ENSDART00000044314	9	23	CAACAATACCAGCAATCTGGTGTC	6	+	2262	3144	Inactive	Inactive	5	4
ENSDARG00000006314	ENSDART00000044314	9	24	TTCTGCGCCAGAGCAGGTGTTTTT	6	+	2334	3144	Active	Inactive	7	9
ENSDARG00000006314	ENSDART00000044314	9	24	TACAGCACATCTATGAGGTAGAA	5	+	2420	3144	Inactive	Active	5	8
ENSDARG00000006314	ENSDART00000044314	9	26	CACCTCTGCAAGTGGAGCAGAGGGA	7	+	2622	3144	Active	Active	9	9
ENSDARG00000006314	ENSDART00000044314	9	28	CTCGGCTTCCTTTAGTGTGATAG	5	+	2865	3144	Active	Inactive	9	0
ENSDARG00000006314	ENSDART00000044314	9	29	CCCTCAGCCTGTCCCGGGATGGGTT	7	+	2970	3144	Active	Active	9	6
ENSDARG00000006314	ENSDART00000102513	9	1	CACTTCGTCCGCTATTGGCTTTGGG	7	+	19	3123	Active	Active	9	7
ENSDARG00000006314	ENSDART00000102513	9	1	TTCGTCCGCTATTGGCTTTGGGC	5	+	22	3123	Active	Active	9	6
ENSDARG00000006314	ENSDART00000102513	9	2	GCAGTCACAGAGAGGGGGGCTGTC	6	+	232	3123	Inactive	Active	4	7
ENSDARG00000006314	ENSDART00000102513	9	2	GCAGTCACAGAGAGGGGGGCTGT	5	+	232	3123	Inactive	Active	4	5
ENSDARG00000006314	ENSDART00000102513	9	5	GCAGGCTTCAGTGCTGACTTTGTA	6	+	580	3123	Active	Active	9	5
ENSDARG00000006314	ENSDART00000102513	9	7	TTATCAACCAAGCCAGCCGGGGCT	6	+	730	3123	Inactive	Active	6	9
ENSDARG00000006314	ENSDART00000102513	9	7	GTTATCAACCAAGCCAGCCGGGGCT	7	+	729	3123	Active	Active	3	9
ENSDARG00000006314	ENSDART00000102513	9	12	AGCTCAGTCTGCAGCGTGGGAGAC	6	+	1135	3123	Active	Active	9	7
ENSDARG00000006314	ENSDART00000102513	9	13	TGCTGCTCCATATGGTGGGCCGTT	6	+	1191	3123	Active	Inactive	9	1
ENSDARG00000006314	ENSDART00000102513	9	15	AGCTACTAAAGTTTCCTGGTGAGTG	7	+	1509	3123	Inactive	Active	1	0
ENSDARG00000006314	ENSDART00000102513	9	17	GTCAACAACAACCAGGGGCTGGC	5	+	1687	3123	Inactive	Active	3	9
ENSDARG00000006314	ENSDART00000102513	9	21	CACAGCAGAAAATGGAGGAGAAGGG	7	+	1971	3123	Active	Active	0	9
ENSDARG00000006314	ENSDART00000102513	9	22	CAATCAGACCAGGGTGGTCGTGTGT	7	+	2103	3123	Inactive	Inactive	4	5
ENSDARG00000006314	ENSDART00000102513	9	22	ACAATCAGACCAGGGTGGTCGTG	5	+	2102	3123	Inactive	Active	6	6
ENSDARG00000006314	ENSDART00000102513	9	24	CAACAATACCAGCAATCTGGTGTC	6	+	2253	3123	Inactive	Inactive	5	4
ENSDARG00000006314	ENSDART00000102513	9	25	TTCTGCGCCAGAGCAGGTGTTTTT	6	+	2325	3123	Active	Inactive	7	9
ENSDARG00000006314	ENSDART00000102513	9	25	TACAGCACATCTATGAGGTAGAA	5	+	2411	3123	Inactive	Active	5	8
ENSDARG00000006314	ENSDART00000102513	9	28	CACCTCTGCAAGTGGAGCAGAGGGA	7	+	2604	3123	Active	Active	9	9
ENSDARG00000006314	ENSDART00000102513	9	30	ACCTGCACAGGATTGTGGGAATGC	6	+	2700	3123	Active	Inactive	0	0
ENSDARG00000006314	ENSDART00000102513	9	31	CTCGGCTTCCTTTAGTGTGATAG	5	+	2859	3123	Active	Inactive	9	0
ENSDARG00000006314	ENSDART00000102513	9	32	CCCTCAGCCTGTCCCGGGATGGGTT	7	+	2964	3123	Active	Active	9	6
ENSDARG00000006383	ENSDART00000017292	9	2	ATCATCCGCACAGGCTGTGACTAG	6	-	97	3195	Active	Inactive	8	5
ENSDARG00000006383	ENSDART00000017292	9	6	TACTCACCATGGGGGAAGGTGAC	5	-	583	3195	Inactive	Active	4	9
ENSDARG00000006383	ENSDART00000017292	9	6	TTACTCACCATGGGGGAAGGTGAC	6	-	583	3195	Inactive	Active	0	9
ENSDARG00000006383	ENSDART00000017292	9	7	GTATTCTACCTTGAGAATAGGTT	5	-	635	3195	Active	Active	3	9
ENSDARG00000006383	ENSDART00000017292	9	8	TTACCATGCATGATGGTTAGGGT	5	-	736	3195	Active	Active	2	8
ENSDARG00000006383	ENSDART00000017292	9	8	TTACCATGCATGATGGTTAGGGTTG	7	-	734	3195	Active	Inactive	2	6
ENSDARG00000006383	ENSDART00000017292	9	13	TTCAGCTTATACAGCATCTGAAGTG	7	-	1166	3195	Active	Active	8	3
ENSDARG00000006383	ENSDART00000017292	9	13	CACAAAAGATACGGCTCTGTGGGC	6	-	1289	3195	Inactive	Inactive	7	1
ENSDARG00000006383	ENSDART00000017292	9	13	TTCTCAAACACCTTTGACGTCTTC	6	-	1188	3195	Active	Active	1	0
ENSDARG00000006383	ENSDART00000017292	9	14	TCCTCCATCTCACACTGCAGCCGCA	7	-	1391	3195	Active	Active	9	9
ENSDARG00000006383	ENSDART00000017292	9	16	CACAGCAGAATGGTTTTCTGCAGGT	7	-	1715	3195	Active	Active	0	2
ENSDARG00000006383	ENSDART00000017292	9	16	TGCTCATACACAGCAGAATGGTTT	6	-	1724	3195	Active	Active	9	4
ENSDARG00000006383	ENSDART00000017292	9	18	GCACACACCTTCGGTGAGGGAGGA	6	-	2059	3195	Inactive	Active	3	9
ENSDARG00000006383	ENSDART00000017292	9	18	CTCCCAGACGGACAGGGCTGGGAG	6	-	1923	3195	Active	Active	7	8
ENSDARG00000006383	ENSDART00000017292	9	18	AGAGACCTCCATGCATGCGGCGGAC	7	-	2025	3195	Active	Active	7	9
ENSDARG00000006383	ENSDART00000017292	9	18	AGAGACCTCCATGCATGCGGCGGA	6	-	2026	3195	Active	Active	7	5
ENSDARG00000006383	ENSDART00000017292	9	18	GCCCTCTGCGGGCGAGGCGTGGCC	6	-	1973	3195	Active	Active	9	8
ENSDARG00000006383	ENSDART00000017292	9	19	CCCACCCACAGACACGGTGTAGGCA	7	-	2198	3195	Active	Active	9	9
ENSDARG00000006383	ENSDART00000017292	9	19	GCCCACCCACAGACACGGTGTAGGC	7	-	2199	3195	Active	Active	1	5
ENSDARG00000006383	ENSDART00000017292	9	19	CCCACCCACAGACACGGTGTAGGC	6	-	2199	3195	Active	Active	9	5
ENSDARG00000006383	ENSDART00000017292	9	20	ACCATCTCCACAGGCCTCTTGAGAA	7	-	2475	3195	Active	Inactive	9	5
ENSDARG00000006383	ENSDART00000017292	9	20	GCCCGCAGCACGAAGGACGACTCT	6	-	2583	3195	Active	Active	9	9
ENSDARG00000006383	ENSDART00000017292	9	20	ACAGGCCTCTTGAGAAGAAGACGGT	7	-	2466	3195	Active	Active	9	9
ENSDARG00000006383	ENSDART00000017292	9	21	AGCGCCTGCCCTCCGTTGGTGAA	5	-	2755	3195	Active	Active	9	3
ENSDARG00000006383	ENSDART00000017292	9	23	AACCACTCCGCCTGCTGCCGCCTTC	7	-	3021	3195	Active	Active	3	1
ENSDARG00000006383	ENSDART00000017292	9	23	CAACCACTCCGCCTGCTGCCGCC	5	-	3024	3195	Active	Active	7	9
ENSDARG00000006383	ENSDART00000017292	9	23	CCCAACCACTCCGCCTGCTGCCGCC	7	-	3024	3195	Active	Active	8	9
ENSDARG00000006383	ENSDART00000017292	9	23	CTATACCACCTTGTCCTGGGATGTG	7	-	2989	3195	Inactive	Active	3	5
ENSDARG00000006383	ENSDART00000017292	9	24	TACCACTTCTTGTCTTTGCATTT	5	-	3175	3195	Active	Inactive	9	9
ENSDARG00000006383	ENSDART00000041440	9	2	TCCTCCAGAACGAGAGCCGATGGC	6	-	244	2355	Active	Active	3	9
ENSDARG00000006383	ENSDART00000041440	9	4	ATCATCCGCACAGGCTGTGACTAG	6	-	388	2355	Active	Inactive	8	5
ENSDARG00000006383	ENSDART00000041440	9	8	TTACTCACCATGGGGGAAGGTGAC	6	-	874	2355	Inactive	Active	0	9
ENSDARG00000006383	ENSDART00000041440	9	8	TACTCACCATGGGGGAAGGTGAC	5	-	874	2355	Inactive	Active	4	9
ENSDARG00000006383	ENSDART00000041440	9	9	GTATTCTACCTTGAGAATAGGTT	5	-	926	2355	Active	Active	3	9
ENSDARG00000006383	ENSDART00000041440	9	10	TTACCATGCATGATGGTTAGGGTTG	7	-	1025	2355	Active	Inactive	2	6
ENSDARG00000006383	ENSDART00000041440	9	10	TTACCATGCATGATGGTTAGGGT	5	-	1027	2355	Active	Active	2	8
ENSDARG00000006383	ENSDART00000041440	9	15	TTCAGCTTATACAGCATCTGAAGTG	7	-	1457	2355	Active	Active	8	3
ENSDARG00000006383	ENSDART00000041440	9	15	TTCTCAAACACCTTTGACGTCTTC	6	-	1479	2355	Active	Active	1	0
ENSDARG00000006383	ENSDART00000041440	9	15	CACAAAAGATACGGCTCTGTGGGC	6	-	1580	2355	Inactive	Inactive	7	1
ENSDARG00000006383	ENSDART00000041440	9	16	TCCTCCATCTCACACTGCAGCCGCA	7	-	1682	2355	Active	Active	9	9
ENSDARG00000006383	ENSDART00000041440	9	18	TGCTCATACACAGCAGAATGGTTT	6	-	2015	2355	Active	Active	9	4
ENSDARG00000006383	ENSDART00000041440	9	18	CACAGCAGAATGGTTTTCTGCAGGT	7	-	2006	2355	Active	Active	0	2
ENSDARG00000006383	ENSDART00000041440	9	20	AGAGACCTCCATGCATGCGGCGGA	6	-	2317	2355	Active	Active	7	5
ENSDARG00000006383	ENSDART00000041440	9	20	AGAGACCTCCATGCATGCGGCGGAC	7	-	2316	2355	Active	Active	7	9
ENSDARG00000006383	ENSDART00000041440	9	20	GCCCTCTGCGGGCGAGGCGTGGCC	6	-	2264	2355	Active	Active	9	8
ENSDARG00000006383	ENSDART00000041440	9	20	CTCCCAGACGGACAGGGCTGGGAG	6	-	2214	2355	Active	Active	7	8
ENSDARG00000006383	ENSDART00000041440	9	20	GCACACACCTTCGGTGAGGGAGGA	6	-	2350	2355	Inactive	Active	3	9
ENSDARG00000006383	ENSDART00000101386	9	1	GCCCACCCACAGACACGGTGTAGGC	7	-	135	1143	Active	Active	1	5
ENSDARG00000006383	ENSDART00000101386	9	1	CCCACCCACAGACACGGTGTAGGCA	7	-	134	1143	Active	Active	9	9
ENSDARG00000006383	ENSDART00000101386	9	1	CCCACCCACAGACACGGTGTAGGC	6	-	135	1143	Active	Active	9	5
ENSDARG00000006383	ENSDART00000101386	9	2	GCCCGCAGCACGAAGGACGACTCT	6	-	519	1143	Active	Active	9	9
ENSDARG00000006383	ENSDART00000101386	9	2	ACAGGCCTCTTGAGAAGAAGACGGT	7	-	402	1143	Active	Active	9	9
ENSDARG00000006383	ENSDART00000101386	9	2	ACCATCTCCACAGGCCTCTTGAGAA	7	-	411	1143	Active	Inactive	9	5
ENSDARG00000006383	ENSDART00000101386	9	3	AGCGCCTGCCCTCCGTTGGTGAA	5	-	691	1143	Active	Active	9	3
ENSDARG00000006383	ENSDART00000101386	9	6	CCCAACCACTCCGCCTGCTGCCGCC	7	-	972	1143	Active	Active	8	9
ENSDARG00000006383	ENSDART00000101386	9	6	CAACCACTCCGCCTGCTGCCGCC	5	-	972	1143	Active	Active	7	9
ENSDARG00000006383	ENSDART00000101386	9	6	CTATACCACCTTGTCCTGGGATGTG	7	-	937	1143	Inactive	Active	3	5
ENSDARG00000006383	ENSDART00000101386	9	6	AACCACTCCGCCTGCTGCCGCCTTC	7	-	969	1143	Active	Active	3	1
ENSDARG00000006383	ENSDART00000101386	9	7	TACCACTTCTTGTCTTTGCATTT	5	-	1123	1143	Active	Inactive	9	9
ENSDARG00000006422	ENSDART00000027443	9	1	GTCAAATACACGGGGTAGCAGAT	5	-	127	1410	Active	Active	0	7
ENSDARG00000006422	ENSDART00000027443	9	1	AGCACCCACCCAAGGTGGCATGT	5	-	308	1410	Active	Active	8	3
ENSDARG00000006422	ENSDART00000027443	9	1	CCCGTCAAATACACGGGGTAGCA	5	-	130	1410	Active	Active	7	8
ENSDARG00000006422	ENSDART00000027443	9	9	TTACTAGTCCCATCATGTGTGAGTC	7	-	961	1410	Active	Active	6	4
ENSDARG00000006422	ENSDART00000027443	9	10	CAAAAAGTCATCAGCGTCTTTGTC	6	-	1144	1410	Inactive	Inactive	1	4
ENSDARG00000006422	ENSDART00000027443	9	10	AAAGTCATCAGCGTCTTTGTCTTC	6	-	1141	1410	Active	Inactive	4	9
ENSDARG00000006422	ENSDART00000027443	9	12	ACCTCCTTCAGCAGTTCTGGGTTT	6	-	1290	1410	Active	Inactive	9	9
ENSDARG00000006422	ENSDART00000027443	9	12	TCCTTCAGCAGTTCTGGGTTTGAG	6	-	1287	1410	Active	Active	9	5
ENSDARG00000006678	ENSDART00000014047	9	3	GTCAGCGTCCCAGGGAAGCCTTG	5	-	322	1026	Active	Active	9	9
ENSDARG00000006678	ENSDART00000014047	9	6	TCCTTCACAAAGATGCTGGCGGC	5	-	664	1026	Active	Active	4	9
ENSDARG00000006678	ENSDART00000014047	9	6	CACATCCACAGCATTGGTGAAGTT	6	-	742	1026	Active	Active	9	5
ENSDARG00000006678	ENSDART00000014047	9	6	ACATCCACAGCATTGGTGAAGTT	5	-	742	1026	Inactive	Active	8	5
ENSDARG00000006678	ENSDART00000014047	9	7	GAAACCCCACAGGTATTTGGAGTC	6	-	904	1026	Inactive	Inactive	8	6
ENSDARG00000006678	ENSDART00000014047	9	7	AAACCCCACAGGTATTTGGAGTC	5	-	904	1026	Inactive	Inactive	4	6
ENSDARG00000006816	ENSDART00000006514	9	2	GGCAAAAGCATCTGGGCGAGGAG	5	+	105	768	Active	Active	5	9
ENSDARG00000006816	ENSDART00000006514	9	2	AAAAGCATCTGGGCGAGGAGAAGTA	7	+	108	768	Inactive	Active	0	9
ENSDARG00000006816	ENSDART00000006514	9	12	TCCTGCAGATTTATCTGAAGGAGAT	7	+	632	768	Active	Active	4	9
ENSDARG00000006848	ENSDART00000027212	9	1	GTTCTCAAACTGCAAGCTTTGGCT	6	-	832	1374	Inactive	Active	4	4
ENSDARG00000006848	ENSDART00000027212	9	1	TTCTCAAACTGCAAGCTTTGGCT	5	-	832	1374	Active	Active	1	4
ENSDARG00000006848	ENSDART00000027212	9	1	GACCTCCTCCATGCTGTAGTTTCT	6	-	287	1374	Active	Inactive	9	2
ENSDARG00000006848	ENSDART00000027212	9	1	CTCTGCAGCCAGAGGTAGCAGAC	5	-	29	1374	Active	Active	9	8
ENSDARG00000006848	ENSDART00000027212	9	1	CACTCCATCGCTGGATCTGTGGTC	6	-	338	1374	Active	Inactive	9	7
ENSDARG00000006848	ENSDART00000027212	9	1	TTCTCAAACTGCAAGCTTTGGCTTG	7	-	830	1374	Active	Inactive	1	8
ENSDARG00000006848	ENSDART00000027212	9	1	CAAGACCTCCTCCATGCTGTAGTT	6	-	290	1374	Active	Inactive	6	2
ENSDARG00000006848	ENSDART00000027212	9	1	AGCTTCGACCTTATGCTGTGTAA	5	-	245	1374	Active	Inactive	9	6
ENSDARG00000006848	ENSDART00000027212	9	1	ACCTCCTCCATGCTGTAGTTTCT	5	-	287	1374	Active	Inactive	9	2
ENSDARG00000006848	ENSDART00000027212	9	3	GGCAACCTCCCATTTTTTGAAGTC	6	-	1222	1374	Active	Inactive	9	4
ENSDARG00000006848	ENSDART00000027212	9	3	GCATCCATCATGATTTTGGCAAC	5	-	1240	1374	Active	Inactive	8	6
ENSDARG00000006848	ENSDART00000027212	9	3	GCAACCTCCCATTTTTTGAAGTC	5	-	1222	1374	Active	Inactive	6	4
ENSDARG00000006848	ENSDART00000027212	9	3	GACTCATAATCCTCAGCAGCTTTC	6	-	1164	1374	Inactive	Active	4	3
ENSDARG00000006848	ENSDART00000027212	9	3	CACAGCATCCATCATGATTTTGGC	6	-	1243	1374	Active	Active	9	8
ENSDARG00000006863	ENSDART00000023228	9	1	CACTCCAGCTGTGTTGCATGGAAC	6	-	51	3519	Active	Active	8	8
ENSDARG00000006863	ENSDART00000023228	9	3	GCACCAGACCACTGGGTGGCAGTA	6	-	335	3519	Active	Active	0	7
ENSDARG00000006863	ENSDART00000023228	9	3	GGCACCAGACCACTGGGTGGCAGTA	7	-	335	3519	Active	Active	4	7
ENSDARG00000006863	ENSDART00000023228	9	5	TACATCATCTCTTCCTTTGGAGTG	6	-	708	3519	Active	Inactive	9	3
ENSDARG00000006863	ENSDART00000023228	9	6	TTCCTACCCTGAGGATCTTGAGTC	6	-	987	3519	Active	Inactive	8	6
ENSDARG00000006863	ENSDART00000023228	9	8	CTCTGCGCAGATTACTGTTGAGTGT	7	-	1279	3519	Active	Active	3	1
ENSDARG00000006863	ENSDART00000023228	9	8	TCCATCACCTCCAGGGAGGGATAC	6	-	1188	3519	Active	Active	9	7
ENSDARG00000006863	ENSDART00000023228	9	8	CTCTGCGCAGATTACTGTTGAGTG	6	-	1280	3519	Active	Inactive	3	4
ENSDARG00000006863	ENSDART00000023228	9	8	AGAGACGCCACAGCTGAAGTTTAC	6	-	1244	3519	Inactive	Active	1	3
ENSDARG00000006863	ENSDART00000023228	9	9	AGAAGCAGAACACTGGAGGGTTC	5	-	1423	3519	Inactive	Active	7	2
ENSDARG00000006863	ENSDART00000023228	9	9	CTAAAATCCACTATGGCTGAGGT	5	-	1375	3519	Inactive	Active	3	7
ENSDARG00000006863	ENSDART00000023228	9	9	CTAAAATCCACTATGGCTGAGGTG	6	-	1374	3519	Inactive	Active	3	9
ENSDARG00000006863	ENSDART00000023228	9	9	AGAAGCAGAACACTGGAGGGTTCT	6	-	1422	3519	Inactive	Active	7	8
ENSDARG00000006863	ENSDART00000023228	9	13	TCCATCAGCTCCTCCAGTGGAGTAG	7	-	1886	3519	Active	Active	9	6
ENSDARG00000006863	ENSDART00000023228	9	13	ATCAGCTCCTCCAGTGGAGTAGTG	6	-	1884	3519	Active	Active	8	7
ENSDARG00000006863	ENSDART00000023228	9	13	ATCAGCTCCTCCAGTGGAGTAGTGT	7	-	1883	3519	Active	Active	8	8
ENSDARG00000006863	ENSDART00000023228	9	14	CCCTTCCACCACATGAATTGGTA	5	-	2033	3519	Active	Active	9	8
ENSDARG00000006863	ENSDART00000023228	9	14	CCCCCATTCTGTATTTGAATGGGTT	7	-	2108	3519	Active	Active	9	9
ENSDARG00000006863	ENSDART00000023228	9	15	TTATACAAAACTTCATCTGTGTTT	6	-	2265	3519	Inactive	Inactive	9	9
ENSDARG00000006863	ENSDART00000023228	9	17	CTCCTCTTCCCACTGTCGCAGGT	5	-	2474	3519	Active	Active	9	8
ENSDARG00000006863	ENSDART00000023228	9	19	CACTACTACGAATGGGTGGAAGGG	6	-	2603	3519	Active	Active	6	9
ENSDARG00000006863	ENSDART00000023228	9	21	TGCTCATAATCAGTTTTGGGTCTGT	7	-	3173	3519	Active	Inactive	4	8
ENSDARG00000006863	ENSDART00000023228	9	21	TGCTCATAATCAGTTTTGGGTCT	5	-	3175	3519	Active	Inactive	4	8
ENSDARG00000006863	ENSDART00000023228	9	25	GCCTCCATCATTAGGTTCTGAAGGG	7	-	3449	3519	Active	Active	9	8
ENSDARG00000006863	ENSDART00000023228	9	25	GAAAGCCTCCATCATTAGGTTCT	5	-	3455	3519	Active	Inactive	6	6
ENSDARG00000006863	ENSDART00000041802	9	2	CACCAAAGAAGCAGTTCTGGGGTC	6	-	47	5310	Inactive	Inactive	6	2
ENSDARG00000006863	ENSDART00000041802	9	4	GTAGACACACCTGGAATGTGCCTTC	7	-	319	5310	Inactive	Inactive	9	9
ENSDARG00000006863	ENSDART00000041802	9	5	TACTCACACAGCCCACGGAGAAGCA	7	-	632	5310	Active	Active	4	9
ENSDARG00000006863	ENSDART00000041802	9	8	ACAGACTCCATGAGAGTGGGTCGTC	7	-	839	5310	Active	Inactive	1	5
ENSDARG00000006863	ENSDART00000041802	9	9	AGCCAATACTGCAGAGGAGTTGAT	6	-	1114	5310	Active	Active	6	3
ENSDARG00000006863	ENSDART00000041802	9	10	GCACTCAGATGTCCGGGGTTTAA	5	-	1360	5310	Inactive	Inactive	2	6
ENSDARG00000006863	ENSDART00000041802	9	11	CACTCCAGCTGTGTTGCATGGAAC	6	-	1839	5310	Active	Active	8	8
ENSDARG00000006863	ENSDART00000041802	9	11	GACCACATCACACAGATTTTGCC	5	-	1711	5310	Active	Active	7	8
ENSDARG00000006863	ENSDART00000041802	9	13	GCACCAGACCACTGGGTGGCAGTA	6	-	2123	5310	Active	Active	0	7
ENSDARG00000006863	ENSDART00000041802	9	13	GGCACCAGACCACTGGGTGGCAGTA	7	-	2123	5310	Active	Active	4	7
ENSDARG00000006863	ENSDART00000041802	9	15	TACATCATCTCTTCCTTTGGAGTG	6	-	2496	5310	Active	Inactive	9	3
ENSDARG00000006863	ENSDART00000041802	9	16	TTCCTACCCTGAGGATCTTGAGTC	6	-	2775	5310	Active	Inactive	8	6
ENSDARG00000006863	ENSDART00000041802	9	19	CTCTGCGCAGATTACTGTTGAGTGT	7	-	3076	5310	Active	Active	3	1
ENSDARG00000006863	ENSDART00000041802	9	19	TCCATCACCTCCAGGGAGGGATAC	6	-	2985	5310	Active	Active	9	7
ENSDARG00000006863	ENSDART00000041802	9	19	CTCTGCGCAGATTACTGTTGAGTG	6	-	3077	5310	Active	Inactive	3	4
ENSDARG00000006863	ENSDART00000041802	9	19	AGAGACGCCACAGCTGAAGTTTAC	6	-	3041	5310	Inactive	Active	1	3
ENSDARG00000006863	ENSDART00000041802	9	20	AGAAGCAGAACACTGGAGGGTTCT	6	-	3219	5310	Inactive	Active	7	8
ENSDARG00000006863	ENSDART00000041802	9	20	CTAAAATCCACTATGGCTGAGGTG	6	-	3171	5310	Inactive	Active	3	9
ENSDARG00000006863	ENSDART00000041802	9	20	AGAAGCAGAACACTGGAGGGTTC	5	-	3220	5310	Inactive	Active	7	2
ENSDARG00000006863	ENSDART00000041802	9	20	CTAAAATCCACTATGGCTGAGGT	5	-	3172	5310	Inactive	Active	3	7
ENSDARG00000006863	ENSDART00000041802	9	24	ATCAGCTCCTCCAGTGGAGTAGTG	6	-	3681	5310	Active	Active	8	7
ENSDARG00000006863	ENSDART00000041802	9	24	ATCAGCTCCTCCAGTGGAGTAGTGT	7	-	3680	5310	Active	Active	8	8
ENSDARG00000006863	ENSDART00000041802	9	24	TCCATCAGCTCCTCCAGTGGAGTAG	7	-	3683	5310	Active	Active	9	6
ENSDARG00000006863	ENSDART00000041802	9	25	CCCCCATTCTGTATTTGAATGGGTT	7	-	3905	5310	Active	Active	9	9
ENSDARG00000006863	ENSDART00000041802	9	25	CCCTTCCACCACATGAATTGGTA	5	-	3830	5310	Active	Active	9	8
ENSDARG00000006863	ENSDART00000041802	9	26	TTATACAAAACTTCATCTGTGTTT	6	-	4062	5310	Inactive	Inactive	9	9
ENSDARG00000006863	ENSDART00000041802	9	28	CTCCTCTTCCCACTGTCGCAGGT	5	-	4271	5310	Active	Active	9	8
ENSDARG00000006863	ENSDART00000041802	9	30	CACTACTACGAATGGGTGGAAGGG	6	-	4400	5310	Active	Active	6	9
ENSDARG00000006863	ENSDART00000041802	9	32	TGCTCATAATCAGTTTTGGGTCTGT	7	-	4958	5310	Active	Inactive	4	8
ENSDARG00000006863	ENSDART00000041802	9	32	TGCTCATAATCAGTTTTGGGTCT	5	-	4960	5310	Active	Inactive	4	8
ENSDARG00000006863	ENSDART00000041802	9	36	GCCTCCATCATTAGGTTCTGAAGGG	7	-	5234	5310	Active	Active	9	8
ENSDARG00000006863	ENSDART00000041802	9	36	GAAAGCCTCCATCATTAGGTTCT	5	-	5240	5310	Active	Inactive	6	6
ENSDARG00000006892	ENSDART00000010378	9	1	CTACAAGTCAAGCATGATTGGTCT	6	+	36	3939	Active	Active	2	6
ENSDARG00000006892	ENSDART00000010378	9	3	CAACCATCCCAATGTTGTGAAGTT	6	+	267	3939	Active	Inactive	3	5
ENSDARG00000006892	ENSDART00000010378	9	4	ATCATCTCCTACATCCTGTGTGGAG	7	+	424	3939	Active	Inactive	8	5
ENSDARG00000006892	ENSDART00000010378	9	4	ATCTCCTACATCCTGTGTGGAGCG	6	+	427	3939	Active	Active	7	6
ENSDARG00000006892	ENSDART00000010378	9	5	ATCCTCCTCACCACTGACGGTGGA	6	+	514	3939	Active	Active	9	9
ENSDARG00000006892	ENSDART00000010378	9	5	TCCTCACCACTGACGGTGGAGTC	5	+	518	3939	Active	Active	3	4
ENSDARG00000006892	ENSDART00000010378	9	5	ATCATCCACCGTGATGTGAAGGG	5	+	484	3939	Active	Active	7	7
ENSDARG00000006892	ENSDART00000010378	9	5	GAATCATCCACCGTGATGTGAAGGG	7	+	482	3939	Inactive	Active	2	7
ENSDARG00000006892	ENSDART00000010378	9	5	CTCCTCACCACTGACGGTGGAGTC	6	+	517	3939	Active	Active	9	4
ENSDARG00000006892	ENSDART00000010378	9	7	GACGCCCGCTGTGATGTGTGGTC	5	+	670	3939	Active	Inactive	8	8
ENSDARG00000006892	ENSDART00000010378	9	9	AGACTCGTCCTTCAGTGACGCATCT	7	+	866	3939	Active	Active	9	8
ENSDARG00000006892	ENSDART00000010378	9	12	CTCTGCAAAGACCAGGTGCTGCT	5	+	1294	3939	Inactive	Active	1	8
ENSDARG00000006892	ENSDART00000010378	9	17	GCCCAACTCTGAGGCCTTAGATAAC	7	+	1911	3939	Active	Inactive	9	0
ENSDARG00000006892	ENSDART00000010378	9	19	ATCAGCACATCTTTGCCTTGGAA	5	+	2270	3939	Inactive	Active	6	2
ENSDARG00000006892	ENSDART00000010378	9	20	TTCTTCAGAAGCCCATGGGTTTAC	6	+	2369	3939	Active	Inactive	0	9
ENSDARG00000006892	ENSDART00000010378	9	22	GCAGACATCGTGGTGGTTTTGAG	5	+	2590	3939	Active	Active	5	0
ENSDARG00000006892	ENSDART00000010378	9	22	GCAGACATCGTGGTGGTTTTGAGGA	7	+	2590	3939	Active	Inactive	5	3
ENSDARG00000006892	ENSDART00000010378	9	22	TCCTGCAGACATCGTGGTGGTTTTG	7	+	2586	3939	Active	Inactive	4	5
ENSDARG00000006892	ENSDART00000010378	9	22	TCCTGCAGACATCGTGGTGGTTTT	6	+	2586	3939	Active	Inactive	4	7
ENSDARG00000006892	ENSDART00000010378	9	22	ACAGACTTCTGCAGCAGCTGTTTTC	7	+	2624	3939	Active	Inactive	7	8
ENSDARG00000006892	ENSDART00000010378	9	23	CTCCGCAACTCAACAGCGGAAGAA	6	+	2720	3939	Active	Active	8	9
ENSDARG00000006892	ENSDART00000010378	9	25	GGCGTCTTATTTCAGGGTGAGTC	5	+	2832	3939	Active	Active	9	6
ENSDARG00000006892	ENSDART00000010378	9	27	AAACTAGACTACTGGGTAGTGGGC	6	+	3133	3939	Inactive	Active	6	8
ENSDARG00000006892	ENSDART00000010378	9	27	CTAGACTACTGGGTAGTGGGCAAC	6	+	3136	3939	Inactive	Active	0	7
ENSDARG00000006892	ENSDART00000010378	9	28	AAACGCCGCAATGGGGCAGTCGTC	6	+	3295	3939	Active	Active	0	7
ENSDARG00000006892	ENSDART00000010378	9	28	AACGCCGCAATGGGGCAGTCGTC	5	+	3296	3939	Inactive	Active	4	7
ENSDARG00000006892	ENSDART00000010378	9	28	GCCTACACCAAGGGCTGGCTGGGCG	7	+	3244	3939	Active	Active	5	9
ENSDARG00000006892	ENSDART00000010378	9	28	AGAAACGCCGCAATGGGGCAGTC	5	+	3293	3939	Inactive	Active	4	8
ENSDARG00000006892	ENSDART00000010378	9	41	AAATCAAGCTTCTGGACGGAGAG	5	+	3845	3939	Inactive	Active	7	9
ENSDARG00000006978	ENSDART00000016365	9	2	TGCGACAGCTTTGGCTCTGATGGA	6	+	121	1221	Active	Active	8	5
ENSDARG00000006978	ENSDART00000016365	9	3	AGAAGCTCCACTCAGATGGAGAA	5	+	178	1221	Active	Active	6	9
ENSDARG00000006978	ENSDART00000016365	9	4	GTTCCCGACTAAACGCAGCAGTC	5	+	363	1221	Active	Active	5	9
ENSDARG00000006978	ENSDART00000016365	9	4	ATCCAAACCAGTGAAGCCTGAGCC	6	+	387	1221	Inactive	Active	4	9
ENSDARG00000006978	ENSDART00000016365	9	4	TCCAAACCAGTGAAGCCTGAGCC	5	+	388	1221	Inactive	Active	3	9
ENSDARG00000006978	ENSDART00000016365	9	5	CTAAACTAATGGCGGAGCTGGATAA	7	+	512	1221	Inactive	Inactive	8	2
ENSDARG00000006978	ENSDART00000016365	9	6	AGAAGCAGAGGTTATGAGGATGAC	6	+	745	1221	Inactive	Active	7	9
ENSDARG00000006978	ENSDART00000016365	9	6	ACCTCCAGAAGACGAAGAGGAGGAC	7	+	702	1221	Active	Active	1	9
ENSDARG00000006978	ENSDART00000016365	9	6	GCCACCTCCAGAAGACGAAGAGGAG	7	+	699	1221	Active	Active	9	9
ENSDARG00000006978	ENSDART00000016365	9	6	AAATACAGCCTGGTGCGCAGAAGCA	7	+	727	1221	Inactive	Active	8	9
ENSDARG00000006978	ENSDART00000016365	9	6	GACAAATACAGCCTGGTGCGCAGAA	7	+	724	1221	Inactive	Inactive	0	0
ENSDARG00000006978	ENSDART00000016365	9	6	CGCCACCTCCAGAAGACGAAGAG	5	+	698	1221	Active	Active	9	9
ENSDARG00000006978	ENSDART00000016365	9	6	ATCGCCACCTCCAGAAGACGAAGAG	7	+	696	1221	Active	Active	5	9
ENSDARG00000006978	ENSDART00000016365	9	6	TCCATCGCCACCTCCAGAAGACGAA	7	+	693	1221	Active	Active	9	9
ENSDARG00000006978	ENSDART00000016365	9	8	TGCCGCAACTCGGAGTGTGTGGGCG	7	+	967	1221	Active	Active	9	9
ENSDARG00000006978	ENSDART00000016365	9	8	TGCCGCAACTCGGAGTGTGTGGGC	6	+	967	1221	Active	Inactive	9	3
ENSDARG00000006978	ENSDART00000016365	9	8	AACTGCCGCAACTCGGAGTGTGT	5	+	964	1221	Active	Active	7	0
ENSDARG00000006978	ENSDART00000016365	9	8	GGCGTCCGCGGTCAATTCTGTGGGC	7	+	988	1221	Active	Inactive	9	1
ENSDARG00000006978	ENSDART00000016365	9	10	GCAGTCTAAAGAAGGAGCTGGAGGA	7	+	1199	1221	Active	Active	0	9
ENSDARG00000006978	ENSDART00000082117	9	1	GGCGGCGGCAGCTTCGGGAGTGTGT	7	+	91	1041	Active	Active	9	0
ENSDARG00000006978	ENSDART00000082117	9	6	ACACCACACACATGTCTCTGGTGGG	7	+	503	1041	Active	Active	0	6
ENSDARG00000006978	ENSDART00000082117	9	6	ACCTTCTCCTACGGCGTGGTGAGAA	7	+	589	1041	Active	Inactive	9	2
ENSDARG00000006978	ENSDART00000082117	9	6	TTCTCCTACGGCGTGGTGAGAAC	5	+	592	1041	Active	Active	8	6
ENSDARG00000006978	ENSDART00000082117	9	6	CACCACACACATGTCTCTGGTGGG	6	+	504	1041	Inactive	Active	6	6
ENSDARG00000006978	ENSDART00000082117	9	6	GACACCTTCTCCTACGGCGTGGTG	6	+	586	1041	Active	Active	9	6
ENSDARG00000006978	ENSDART00000082117	9	7	CCCTTCAAAGGTCTGGAGGGGCT	5	+	637	1041	Active	Active	6	9
ENSDARG00000006978	ENSDART00000082117	9	10	CACCAAAGAACAAGCGCTGAAGGA	6	+	930	1041	Inactive	Active	6	9
ENSDARG00000006978	ENSDART00000102823	9	1	GGCGGCGGCAGCTTCGGGAGTGTGT	7	+	58	2337	Active	Active	9	0
ENSDARG00000006978	ENSDART00000102823	9	7	GACACCTTCTCCTACGGCGTGGTG	6	+	547	2337	Active	Active	9	6
ENSDARG00000006978	ENSDART00000102823	9	7	CACCACACACATGTCTCTGGTGGG	6	+	465	2337	Inactive	Active	6	6
ENSDARG00000006978	ENSDART00000102823	9	7	ACCTTCTCCTACGGCGTGGTGAGAA	7	+	550	2337	Active	Inactive	9	2
ENSDARG00000006978	ENSDART00000102823	9	7	TTCTCCTACGGCGTGGTGAGAAC	5	+	553	2337	Active	Active	8	6
ENSDARG00000006978	ENSDART00000102823	9	7	ACACCACACACATGTCTCTGGTGGG	7	+	464	2337	Active	Active	0	6
ENSDARG00000006978	ENSDART00000102823	9	8	CCCTTCAAAGGTCTGGAGGGGCT	5	+	598	2337	Active	Active	6	9
ENSDARG00000006978	ENSDART00000102823	9	11	CACCAAAGAACAAGCGCTGAAGGA	6	+	891	2337	Inactive	Active	6	9
ENSDARG00000006978	ENSDART00000102823	9	14	GTTTTCTGCACAGGTGACGGAGAG	6	+	1036	2337	Active	Active	9	9
ENSDARG00000006978	ENSDART00000102823	9	16	TTCGGCCTCTGAGGAAGCAGACGAG	7	+	1242	2337	Active	Active	9	9
ENSDARG00000006978	ENSDART00000102823	9	17	AACGCCAACAGACCAGATGTAGAT	6	+	1411	2337	Active	Active	1	5
ENSDARG00000006978	ENSDART00000102823	9	17	GCCAACAGACCAGATGTAGATGTT	6	+	1414	2337	Inactive	Active	3	7
ENSDARG00000006978	ENSDART00000102823	9	18	TTCAGCCTCCTTTCGTGATGGATAA	7	+	1448	2337	Active	Active	9	3
ENSDARG00000006978	ENSDART00000102823	9	19	GTTCACACAGTGCAGTGGAGTGC	5	+	1561	2337	Inactive	Active	8	7
ENSDARG00000006978	ENSDART00000102823	9	20	AAAGACAAACAAACAGGAGTGTAA	6	+	2271	2337	Inactive	Inactive	9	3
ENSDARG00000006978	ENSDART00000102823	9	20	ACCAAAGGCCCATACCGGGGATGTC	7	+	2168	2337	Active	Active	4	8
ENSDARG00000006978	ENSDART00000102823	9	20	CAACCAGTCTTCATATGCGGCAGCT	7	+	1806	2337	Active	Active	6	9
ENSDARG00000006978	ENSDART00000102823	9	20	AGCGGCCCCCGAGCGCTGGAGCC	5	+	1982	2337	Active	Active	9	9
ENSDARG00000007077	ENSDART00000020798	9	1	TTAGGCAAAGTCCGCCTTTGGGGTA	7	+	1367	1611	Inactive	Inactive	9	6
ENSDARG00000007077	ENSDART00000020798	9	1	TGCCACAGCACTAAGTGTTGCTGCT	7	+	552	1611	Active	Active	8	7
ENSDARG00000007077	ENSDART00000020798	9	1	GCCTCAAACAAACTGGAGGAATTG	6	+	1268	1611	Active	Active	6	9
ENSDARG00000007077	ENSDART00000020798	9	1	GAAGACCTCTCCTTTATTTGCTGGT	7	+	245	1611	Active	Inactive	2	2
ENSDARG00000007077	ENSDART00000020798	9	1	CGCACCCCAGTGAAGGTAGCAGGA	6	+	652	1611	Active	Active	8	9
ENSDARG00000007077	ENSDART00000020798	9	1	CACTTCCTCGTTCCCGTAGTCGGC	6	+	1019	1611	Active	Active	9	8
ENSDARG00000007077	ENSDART00000020798	9	1	ATCTCAAACAAGCAATTAAGCTGCA	7	+	1547	1611	Inactive	Active	1	9
ENSDARG00000007077	ENSDART00000020798	9	1	AGCCTCAAACAAACTGGAGGAATTG	7	+	1267	1611	Active	Active	2	9
ENSDARG00000007077	ENSDART00000020798	9	1	ACACTCTGCACTTAGTGCGGCTGCT	7	+	147	1611	Active	Active	8	9
ENSDARG00000007077	ENSDART00000020798	9	1	ACACTCTGCACTTAGTGCGGCTGC	6	+	147	1611	Active	Inactive	8	4
ENSDARG00000007099	ENSDART00000009790	9	1	GGCCAAATCTAAATGTTGCTGAGCC	7	-	996	1140	Active	Active	9	3
ENSDARG00000007099	ENSDART00000009790	9	1	GTCAAAACAATGCGGAAGATGAT	5	-	94	1140	Inactive	Active	9	9
ENSDARG00000007099	ENSDART00000009790	9	1	GTTCTCACAACCAGGTTGCTGGG	5	-	173	1140	Inactive	Active	3	9
ENSDARG00000007099	ENSDART00000009790	9	1	GTTCTCACAACCAGGTTGCTGGGTA	7	-	171	1140	Inactive	Inactive	3	5
ENSDARG00000007099	ENSDART00000009790	9	1	TCCCAAAGACAGCTTGTCTTTTTT	6	-	877	1140	Inactive	Inactive	4	9
ENSDARG00000007099	ENSDART00000009790	9	1	GGCCAAATCTAAATGTTGCTGAG	5	-	998	1140	Active	Active	9	7
ENSDARG00000007099	ENSDART00000009790	9	1	GCAGACTTCTCTGGAGCCTTTTCT	6	-	450	1140	Active	Inactive	8	5
ENSDARG00000007099	ENSDART00000009790	9	1	AAACAATGCGGAAGATGATGAATAA	7	-	88	1140	Inactive	Active	7	6
ENSDARG00000007099	ENSDART00000009790	9	1	AACAGCAGACTTCTCTGGAGCCTTT	7	-	453	1140	Inactive	Active	6	0
ENSDARG00000007099	ENSDART00000009790	9	1	ACAGTCAAAACAATGCGGAAGAT	5	-	97	1140	Inactive	Active	7	8
ENSDARG00000007099	ENSDART00000009790	9	1	ATCCTCGACAGAAGCTGCAGGATGT	7	-	527	1140	Active	Active	7	6
ENSDARG00000007099	ENSDART00000009790	9	1	CCCAAAGACAGCTTGTCTTTTTT	5	-	877	1140	Active	Inactive	6	9
ENSDARG00000007396	ENSDART00000022392	9	1	TACCACAGAGCTGTGATGTGGCC	5	-	11	720	Inactive	Active	7	9
ENSDARG00000007396	ENSDART00000022392	9	3	ACCTCAAAACTGGCCGTGTAGTTC	6	-	186	720	Inactive	Inactive	5	1
ENSDARG00000007396	ENSDART00000022392	9	3	CACCTCAAAACTGGCCGTGTAGTTC	7	-	186	720	Active	Inactive	0	1
ENSDARG00000007396	ENSDART00000022392	9	3	GTCCACCTCAAAACTGGCCGTGTAG	7	-	189	720	Active	Inactive	9	0
ENSDARG00000007396	ENSDART00000022392	9	5	GCATCCAACCAAAAGGATTTTGGT	6	-	397	720	Inactive	Active	0	6
ENSDARG00000007396	ENSDART00000022392	9	6	GAAATCACATGACTGTGCAGGTTTT	7	-	712	720	Inactive	Inactive	9	1
ENSDARG00000007485	ENSDART00000021672	9	2	GACTCACGCTGGATGTGGATGAGCT	7	-	305	2253	Active	Active	7	9
ENSDARG00000007485	ENSDART00000021672	9	2	GACTCACGCTGGATGTGGATGAG	5	-	307	2253	Active	Active	7	9
ENSDARG00000007485	ENSDART00000021672	9	2	TTATACAGACGGTCGTAATAGGTG	6	-	258	2253	Inactive	Active	9	9
ENSDARG00000007485	ENSDART00000021672	9	3	AGCTCCATCTTACGGTTGAGTCT	5	-	388	2253	Active	Active	9	2
ENSDARG00000007485	ENSDART00000021672	9	3	TTATCCAAACCAAGAGCTGGTGCA	6	-	315	2253	Inactive	Active	9	9
ENSDARG00000007485	ENSDART00000021672	9	4	GTCATCTTCATTTAGCAGCAGCT	5	-	491	2253	Active	Active	9	9
[truncated: 11,423 more rows]
