# Supplementary material for: Predicting success of oligomerized pool engineering (OPEN) for zinc finger target site sequences
Source: BMC Bioinformatics. 2010 Nov 2;11:543. doi: 10.1186/1471-2105-11-543 (PMC3098093; doi:10.1186/1471-2105-11-543)
Supplement: Additional file 12 — Zebrafish - chromosome 10 - classified ZFN target list. Potential OPEN ZFN target sites in gene transcripts encoded on zebrafish chromosome 10 classified using ZiFOpT. Data presented as described in the legend to Additional File 3 [file 1471-2105-11-543-S12.XLS]

## Sheet: Chromosome10
Gene ID	Transcript ID	Chromo Number	Coding Exon Number	TargetSite	ZFN Spacer Length	Strand	ZFN Cleavage Site	Coding Sequence Length	ZiFOpT Prediction		Confidence Score
									Left	Right	Left	Right
ENSDARG00000000102	ENSDART00000000102	10	1	TACGACACACATCACCTCTGTATGT	7	-	40	1659	Inactive	Inactive	8	9
ENSDARG00000000102	ENSDART00000000102	10	1	AACACCAGAGCATCTCGCCGAAGCA	7	-	68	1659	Inactive	Active	6	9
ENSDARG00000000102	ENSDART00000000102	10	1	ACCTGCAGACAGGTTTAGGCGCT	5	-	252	1659	Active	Active	2	6
ENSDARG00000000102	ENSDART00000000102	10	1	CACATCACCTCTGTATGTGCTGCA	6	-	34	1659	Active	Active	8	3
ENSDARG00000000102	ENSDART00000000102	10	4	ATCTACAGAGAGTCTGTGTTGAT	5	-	530	1659	Inactive	Inactive	8	9
ENSDARG00000000102	ENSDART00000000102	10	4	CACATCTACAGAGAGTCTGTGTTG	6	-	532	1659	Active	Inactive	9	9
ENSDARG00000000102	ENSDART00000000102	10	6	GTTGGCAAAAGACCTGGGGCTCT	5	-	835	1659	Inactive	Inactive	6	3
ENSDARG00000000102	ENSDART00000000102	10	6	AACTCAGACATGAGTGCAGCTTCT	6	-	933	1659	Inactive	Active	0	7
ENSDARG00000000102	ENSDART00000000102	10	6	AAACTCAGACATGAGTGCAGCTTCT	7	-	933	1659	Inactive	Active	8	7
ENSDARG00000000102	ENSDART00000000102	10	7	CCCGACTTAGACTGGGCTGCTGGG	6	-	1076	1659	Active	Active	9	9
ENSDARG00000000102	ENSDART00000000102	10	7	CGCTCCAACACAAACGCATGAGGT	6	-	1559	1659	Active	Active	9	9
ENSDARG00000000102	ENSDART00000000102	10	7	AAACTAGGCCGGTCAGTGGGGTGAC	7	-	1583	1659	Inactive	Inactive	2	0
ENSDARG00000000102	ENSDART00000001253	10	1	TACCGCCTCCTCCAGAGGCTGGT	5	-	71	432	Active	Active	9	9
ENSDARG00000000102	ENSDART00000001253	10	1	AGAAAAGACACCAAGAGAAGCAGGT	7	-	20	432	Inactive	Active	7	9
ENSDARG00000000102	ENSDART00000001253	10	2	TACAGCTTCTTTCGCTGCGTCTTG	6	-	160	432	Active	Inactive	9	9
ENSDARG00000000102	ENSDART00000001253	10	2	CTCTACAGCTTCTTTCGCTGCGTCT	7	-	162	432	Active	Active	5	4
ENSDARG00000000102	ENSDART00000001253	10	2	AACATCTTCTCTGTCCGGATTGGCA	7	-	135	432	Active	Active	9	8
ENSDARG00000000102	ENSDART00000001253	10	3	GTTTACACCTTCCGATTTGTGGCA	6	-	307	432	Inactive	Inactive	2	4
ENSDARG00000000102	ENSDART00000001253	10	3	TACACCTTCCGATTTGTGGCATTT	6	-	304	432	Active	Inactive	9	4
ENSDARG00000000102	ENSDART00000038772	10	1	AAAAACTACCAGAGGAGTGTTTTTC	7	-	21	2823	Inactive	Inactive	8	8
ENSDARG00000000102	ENSDART00000038772	10	2	GTCTCAAGCAATGTTGTGATTCT	5	-	88	2823	Active	Inactive	5	7
ENSDARG00000000102	ENSDART00000038772	10	5	AGCATCTTCTTTCTTGATGTTGGT	6	-	532	2823	Active	Active	9	8
ENSDARG00000000102	ENSDART00000038772	10	7	AGATGCTCCGGAAATCTGCAGGT	5	-	746	2823	Active	Active	7	2
ENSDARG00000000102	ENSDART00000038772	10	7	CTCCTCCACTGTGCCGATTAGTAG	6	-	851	2823	Active	Active	9	7
ENSDARG00000000102	ENSDART00000038772	10	7	TTCTCCTCCACTGTGCCGATTAG	5	-	854	2823	Active	Active	8	6
ENSDARG00000000102	ENSDART00000038772	10	7	GTTTTCTCCTCCACTGTGCCGAT	5	-	857	2823	Active	Inactive	8	4
ENSDARG00000000102	ENSDART00000038772	10	8	TACGACACACATCACCTCTGTATGT	7	-	952	2823	Inactive	Inactive	8	9
ENSDARG00000000102	ENSDART00000038772	10	8	CACATCACCTCTGTATGTGCTGCA	6	-	946	2823	Active	Active	8	3
ENSDARG00000000102	ENSDART00000038772	10	8	ACCTGCAGACAGGTTTAGGCGCT	5	-	1164	2823	Active	Active	2	6
ENSDARG00000000102	ENSDART00000038772	10	8	AACACCAGAGCATCTCGCCGAAGCA	7	-	980	2823	Inactive	Active	6	9
ENSDARG00000000102	ENSDART00000038772	10	12	ATCTACAGAGAGTCTGTGTTGAT	5	-	1466	2823	Inactive	Inactive	8	9
ENSDARG00000000102	ENSDART00000038772	10	12	CACATCTACAGAGAGTCTGTGTTG	6	-	1468	2823	Active	Inactive	9	9
ENSDARG00000000102	ENSDART00000038772	10	13	GTAGACACAGAAGGAGGAGGGTAG	6	-	1665	2823	Inactive	Active	9	6
ENSDARG00000000102	ENSDART00000038772	10	15	AAACTCAGACATGAGTGCAGCTTCT	7	-	2097	2823	Inactive	Active	8	7
ENSDARG00000000102	ENSDART00000038772	10	15	GTTGGCAAAAGACCTGGGGCTCT	5	-	1999	2823	Inactive	Inactive	6	3
ENSDARG00000000102	ENSDART00000038772	10	15	AACTCAGACATGAGTGCAGCTTCT	6	-	2097	2823	Inactive	Active	0	7
ENSDARG00000000102	ENSDART00000038772	10	16	CGCTCCAACACAAACGCATGAGGT	6	-	2723	2823	Active	Active	9	9
ENSDARG00000000102	ENSDART00000038772	10	16	AAACTAGGCCGGTCAGTGGGGTGAC	7	-	2747	2823	Inactive	Inactive	2	0
ENSDARG00000000102	ENSDART00000038772	10	16	CCCGACTTAGACTGGGCTGCTGGG	6	-	2240	2823	Active	Active	9	9
ENSDARG00000000102	ENSDART00000064922	10	2	GTCTCAAGCAATGTTGTGATTCT	5	-	88	2823	Active	Inactive	5	7
ENSDARG00000000102	ENSDART00000064922	10	5	AGCATCTTCTTTCTTGATGTTGGT	6	-	532	2823	Active	Active	9	8
ENSDARG00000000102	ENSDART00000064922	10	7	TTCTCCTCCACTGTGCCGATTAG	5	-	854	2823	Active	Active	8	6
ENSDARG00000000102	ENSDART00000064922	10	7	GTTTTCTCCTCCACTGTGCCGAT	5	-	857	2823	Active	Inactive	8	4
ENSDARG00000000102	ENSDART00000064922	10	7	AGATGCTCCGGAAATCTGCAGGT	5	-	746	2823	Active	Active	7	2
ENSDARG00000000102	ENSDART00000064922	10	7	CTCCTCCACTGTGCCGATTAGTAG	6	-	851	2823	Active	Active	9	7
ENSDARG00000000102	ENSDART00000064922	10	9	TACGACACACATCACCTCTGTATGT	7	-	952	2823	Inactive	Inactive	8	9
ENSDARG00000000102	ENSDART00000064922	10	9	ACCTGCAGACAGGTTTAGGCGCT	5	-	1164	2823	Active	Active	2	6
ENSDARG00000000102	ENSDART00000064922	10	9	AACACCAGAGCATCTCGCCGAAGCA	7	-	980	2823	Inactive	Active	6	9
ENSDARG00000000102	ENSDART00000064922	10	9	CACATCACCTCTGTATGTGCTGCA	6	-	946	2823	Active	Active	8	3
ENSDARG00000000102	ENSDART00000064922	10	13	CACATCTACAGAGAGTCTGTGTTG	6	-	1468	2823	Active	Inactive	9	9
ENSDARG00000000102	ENSDART00000064922	10	13	ATCTACAGAGAGTCTGTGTTGAT	5	-	1466	2823	Inactive	Inactive	8	9
ENSDARG00000000102	ENSDART00000064922	10	14	GTAGACACAGAAGGAGGAGGGTAG	6	-	1665	2823	Inactive	Active	9	6
ENSDARG00000000102	ENSDART00000064922	10	16	AACTCAGACATGAGTGCAGCTTCT	6	-	2097	2823	Inactive	Active	0	7
ENSDARG00000000102	ENSDART00000064922	10	16	AAACTCAGACATGAGTGCAGCTTCT	7	-	2097	2823	Inactive	Active	8	7
ENSDARG00000000102	ENSDART00000064922	10	16	GTTGGCAAAAGACCTGGGGCTCT	5	-	1999	2823	Inactive	Inactive	6	3
ENSDARG00000000102	ENSDART00000064922	10	17	CGCTCCAACACAAACGCATGAGGT	6	-	2723	2823	Active	Active	9	9
ENSDARG00000000102	ENSDART00000064922	10	17	CCCGACTTAGACTGGGCTGCTGGG	6	-	2240	2823	Active	Active	9	9
ENSDARG00000000102	ENSDART00000064922	10	17	AAACTAGGCCGGTCAGTGGGGTGAC	7	-	2747	2823	Inactive	Inactive	2	0
ENSDARG00000000142	ENSDART00000000151	10	1	CACGCCATCATTGGTCTGTGGTC	5	+	238	705	Active	Inactive	9	7
ENSDARG00000000142	ENSDART00000000151	10	1	GCCAGCGCAGGCCTAGGCGCTTTC	6	+	133	705	Active	Inactive	4	3
ENSDARG00000000142	ENSDART00000000151	10	2	CGCACCACATCCGGGACGGGGTT	5	+	530	705	Active	Active	6	9
ENSDARG00000000142	ENSDART00000000151	10	2	GTTCGCCACGGCCTCTGGGTCTGT	6	+	550	705	Active	Inactive	7	8
ENSDARG00000000142	ENSDART00000000151	10	2	TGCGCCTCCTCATGTGGGCCTGC	5	+	452	705	Active	Inactive	9	1
ENSDARG00000000804	ENSDART00000000887	10	3	AGAAACAGACATGTTCTAATGAGTC	7	+	239	1023	Inactive	Active	9	5
ENSDARG00000000804	ENSDART00000000887	10	6	GTTTTCACACCATCATTTGGAGCA	6	+	595	1023	Inactive	Active	4	1
ENSDARG00000000804	ENSDART00000000887	10	7	GCATTCATCAAACTGGAGGTATGT	6	+	725	1023	Active	Active	8	5
ENSDARG00000001777	ENSDART00000010626	10	1	GGCTCCAGCAGTCCAGCAGCAGTC	6	+	25	4107	Active	Active	9	9
ENSDARG00000001777	ENSDART00000010626	10	2	GCCTCCAGAGCTCGTGGAGCAGTT	6	+	261	4107	Active	Active	4	7
ENSDARG00000001777	ENSDART00000010626	10	2	GAACTCAGCTCCATCCGCAGGGTTC	7	+	232	4107	Active	Active	0	4
ENSDARG00000001777	ENSDART00000010626	10	4	GTCAAACCAAAGCCAGGTTAGTTT	6	+	442	4107	Inactive	Inactive	7	6
ENSDARG00000001777	ENSDART00000010626	10	5	GTTGTCCACACCGGTGGATGTGGTG	7	+	492	4107	Active	Active	8	8
ENSDARG00000001777	ENSDART00000010626	10	6	TTCTCCTTCTCTGAGGACGGTGAG	6	+	796	4107	Active	Active	9	9
ENSDARG00000001777	ENSDART00000010626	10	6	CTCCACAGACACGGGCCGCATCT	5	+	642	4107	Inactive	Active	3	5
ENSDARG00000001777	ENSDART00000010626	10	6	GTATCAGGCAGAGGCCGGCTGGTTT	7	+	702	4107	Inactive	Inactive	2	6
ENSDARG00000001777	ENSDART00000010626	10	6	CAACCACTCCAAGAGCAGCCTGT	5	+	747	4107	Active	Active	7	8
ENSDARG00000001777	ENSDART00000010626	10	6	TCCTCATCCCGTCACTGCTGCAGTT	7	+	773	4107	Active	Active	9	5
ENSDARG00000001777	ENSDART00000010626	10	6	ACCTCCACAGACACGGGCCGCATCT	7	+	640	4107	Inactive	Active	0	5
ENSDARG00000001777	ENSDART00000010626	10	8	AGCTCCATCGTCTCTGCTGCAGGA	6	+	949	4107	Active	Active	9	9
ENSDARG00000001777	ENSDART00000010626	10	8	TCCATCGTCTCTGCTGCAGGAAAC	6	+	952	4107	Active	Active	9	8
ENSDARG00000001777	ENSDART00000010626	10	9	GTCTTCAGACTGTCAGCTGCTGGC	6	+	1044	4107	Active	Active	0	9
ENSDARG00000001777	ENSDART00000010626	10	10	TGCGCCACCCAACGCTAAGCATGT	6	+	1113	4107	Active	Active	9	4
ENSDARG00000001777	ENSDART00000010626	10	10	GACCCAGCATCCTGGCGCTGGTGCA	7	+	1145	4107	Inactive	Active	4	9
ENSDARG00000001777	ENSDART00000010626	10	10	CTCGACCCAGCATCCTGGCGCTGGT	7	+	1142	4107	Active	Active	0	8
ENSDARG00000001777	ENSDART00000010626	10	10	ACCCAACGCTAAGCATGTGTCGGC	6	+	1119	4107	Active	Inactive	7	2
ENSDARG00000001777	ENSDART00000010626	10	10	CCCAGCATCCTGGCGCTGGTGCA	5	+	1147	4107	Active	Active	9	9
ENSDARG00000001777	ENSDART00000010626	10	11	AGAATCCTCACTCCTCTGAATAA	5	+	1414	4107	Active	Inactive	9	8
ENSDARG00000001777	ENSDART00000010626	10	11	GACGGCCACTCGTGGGCTTTGTG	5	+	1366	4107	Active	Active	8	1
ENSDARG00000001777	ENSDART00000010626	10	11	GACGGCCACTCGTGGGCTTTGTGT	6	+	1366	4107	Active	Inactive	8	6
ENSDARG00000001777	ENSDART00000010626	10	11	AACGTCCCACCACAGAAGTTTGT	5	+	1483	4107	Active	Active	0	6
ENSDARG00000001777	ENSDART00000010626	10	13	GCCACCTGCGATCGAGAGGTGTCT	6	+	1678	4107	Active	Active	9	7
ENSDARG00000001777	ENSDART00000010626	10	17	AACAAAGGCACTCAGACGGTGAT	5	+	2068	4107	Inactive	Active	3	9
ENSDARG00000001777	ENSDART00000010626	10	19	CTCCTCAGACTTACCAGCAGGGTTT	7	+	2265	4107	Active	Active	5	1
ENSDARG00000001777	ENSDART00000010626	10	19	TCCTCAGACTTACCAGCAGGGTTT	6	+	2266	4107	Active	Active	7	1
ENSDARG00000001777	ENSDART00000010626	10	21	AGCACCAGATTCAGGGTGCTTCT	5	+	2417	4107	Active	Active	1	0
ENSDARG00000001777	ENSDART00000010626	10	27	GGCTCATTCAGGCCGATCTGACGGA	7	+	3068	4107	Active	Active	9	7
ENSDARG00000001777	ENSDART00000010626	10	28	GAAAGCGGCTCACGTTCTGGCGCG	6	+	3219	4107	Inactive	Active	1	8
ENSDARG00000001777	ENSDART00000010626	10	31	TTCTGCAGCTCTACGGAGAGTTT	5	+	3497	4107	Active	Active	7	2
ENSDARG00000001777	ENSDART00000010626	10	33	TTCAGCTGCCGAGACTGCTGGAGGT	7	+	3824	4107	Active	Active	9	8
ENSDARG00000001777	ENSDART00000010626	10	34	AGAAGCCTCTTCATCTGGTGGAGTG	7	+	3896	4107	Active	Active	9	7
ENSDARG00000001777	ENSDART00000010626	10	34	AGCCTCTTCATCTGGTGGAGTGT	5	+	3899	4107	Active	Active	9	5
ENSDARG00000001777	ENSDART00000010626	10	34	GTTGGCAGCGTCTAAAGAAGCCTCT	7	+	3881	4107	Active	Active	7	9
ENSDARG00000001777	ENSDART00000092605	10	1	GGCTCCAGCAGTCCAGCAGCAGTC	6	+	25	4173	Active	Active	9	9
ENSDARG00000001777	ENSDART00000092605	10	2	GAACTCAGCTCCATCCGCAGGGTTC	7	+	232	4173	Active	Active	0	4
ENSDARG00000001777	ENSDART00000092605	10	2	GCCTCCAGAGCTCGTGGAGCAGTT	6	+	261	4173	Active	Active	4	7
ENSDARG00000001777	ENSDART00000092605	10	4	GTCAAACCAAAGCCAGGTTAGTTT	6	+	442	4173	Inactive	Inactive	7	6
ENSDARG00000001777	ENSDART00000092605	10	5	GTTGTCCACACCGGTGGATGTGGTG	7	+	492	4173	Active	Active	8	8
ENSDARG00000001777	ENSDART00000092605	10	6	CAACCACTCCAAGAGCAGCCTGT	5	+	747	4173	Active	Active	7	8
ENSDARG00000001777	ENSDART00000092605	10	6	TTCTCCTTCTCTGAGGACGGTGAG	6	+	796	4173	Active	Active	9	9
ENSDARG00000001777	ENSDART00000092605	10	6	GTATCAGGCAGAGGCCGGCTGGTTT	7	+	702	4173	Inactive	Inactive	2	6
ENSDARG00000001777	ENSDART00000092605	10	6	TCCTCATCCCGTCACTGCTGCAGTT	7	+	773	4173	Active	Active	9	5
ENSDARG00000001777	ENSDART00000092605	10	6	CTCCACAGACACGGGCCGCATCT	5	+	642	4173	Inactive	Active	3	5
ENSDARG00000001777	ENSDART00000092605	10	6	ACCTCCACAGACACGGGCCGCATCT	7	+	640	4173	Inactive	Active	0	5
ENSDARG00000001777	ENSDART00000092605	10	8	AGCTCCATCGTCTCTGCTGCAGGA	6	+	946	4173	Active	Active	9	9
ENSDARG00000001777	ENSDART00000092605	10	8	TCCATCGTCTCTGCTGCAGGAAAC	6	+	949	4173	Active	Active	9	8
ENSDARG00000001777	ENSDART00000092605	10	9	GTCTTCAGACTGTCAGCTGCTGGC	6	+	1041	4173	Active	Active	0	9
ENSDARG00000001777	ENSDART00000092605	10	10	GACCCAGCATCCTGGCGCTGGTGCA	7	+	1142	4173	Inactive	Active	4	9
ENSDARG00000001777	ENSDART00000092605	10	10	CTCGACCCAGCATCCTGGCGCTGGT	7	+	1139	4173	Active	Active	0	8
ENSDARG00000001777	ENSDART00000092605	10	10	ACCCAACGCTAAGCATGTGTCGGC	6	+	1116	4173	Active	Inactive	7	2
ENSDARG00000001777	ENSDART00000092605	10	10	CCCAGCATCCTGGCGCTGGTGCA	5	+	1144	4173	Active	Active	9	9
ENSDARG00000001777	ENSDART00000092605	10	10	TGCGCCACCCAACGCTAAGCATGT	6	+	1110	4173	Active	Active	9	4
ENSDARG00000001777	ENSDART00000092605	10	11	GACGGCCACTCGTGGGCTTTGTG	5	+	1363	4173	Active	Active	8	1
ENSDARG00000001777	ENSDART00000092605	10	11	GACGGCCACTCGTGGGCTTTGTGT	6	+	1363	4173	Active	Inactive	8	6
ENSDARG00000001777	ENSDART00000092605	10	11	AGAATCCTCACTCCTCTGAATAA	5	+	1411	4173	Active	Inactive	9	8
ENSDARG00000001777	ENSDART00000092605	10	11	AACGTCCCACCACAGAAGTTTGT	5	+	1480	4173	Active	Active	0	6
ENSDARG00000001777	ENSDART00000092605	10	13	GCCACCTGCGATCGAGAGGTGTCT	6	+	1675	4173	Active	Active	9	7
ENSDARG00000001777	ENSDART00000092605	10	17	AACAAAGGCACTCAGACGGTGAT	5	+	2065	4173	Inactive	Active	3	9
ENSDARG00000001777	ENSDART00000092605	10	19	TCCTCAGACTTACCAGCAGGGTTT	6	+	2201	4173	Active	Active	7	1
ENSDARG00000001777	ENSDART00000092605	10	19	CTCCTCAGACTTACCAGCAGGGTTT	7	+	2200	4173	Active	Active	5	1
ENSDARG00000001777	ENSDART00000092605	10	21	AGCACCAGATTCAGGGTGCTTCT	5	+	2266	4173	Active	Active	1	0
ENSDARG00000001777	ENSDART00000092605	10	30	GGCTCATTCAGGCCGATCTGACGGA	7	+	3134	4173	Active	Active	9	7
ENSDARG00000001777	ENSDART00000092605	10	31	GAAAGCGGCTCACGTTCTGGCGCG	6	+	3285	4173	Inactive	Active	1	8
ENSDARG00000001777	ENSDART00000092605	10	34	TTCTGCAGCTCTACGGAGAGTTT	5	+	3563	4173	Active	Active	7	2
ENSDARG00000001777	ENSDART00000092605	10	36	TTCAGCTGCCGAGACTGCTGGAGGT	7	+	3890	4173	Active	Active	9	8
ENSDARG00000001777	ENSDART00000092605	10	37	GTTGGCAGCGTCTAAAGAAGCCTCT	7	+	3947	4173	Active	Active	7	9
ENSDARG00000001777	ENSDART00000092605	10	37	AGAAGCCTCTTCATCTGGTGGAGTG	7	+	3962	4173	Active	Active	9	7
ENSDARG00000001777	ENSDART00000092605	10	37	AGCCTCTTCATCTGGTGGAGTGT	5	+	3965	4173	Active	Active	9	5
ENSDARG00000001972	ENSDART00000014669	10	2	CACGTCTGCCTCATCATCTGATGCA	7	-	101	1218	Active	Active	9	6
ENSDARG00000001972	ENSDART00000014669	10	2	GTCTGCCTCATCATCTGATGCAGCT	7	-	98	1218	Active	Active	9	9
ENSDARG00000001972	ENSDART00000014669	10	4	TTCTCCCCCGTGGTGAAGGGTGT	5	-	412	1218	Active	Active	8	9
ENSDARG00000001972	ENSDART00000014669	10	5	TCCTGCTGCGCTAATGTCGACGCC	6	-	486	1218	Active	Active	9	9
ENSDARG00000001972	ENSDART00000014669	10	7	AGCGGCACAGTCCAGAGCTGCCTGT	7	-	840	1218	Active	Active	3	3
ENSDARG00000001972	ENSDART00000014669	10	7	GCCGCCCGCTGTCCAGAGTTTGCT	6	-	785	1218	Active	Active	9	9
ENSDARG00000001972	ENSDART00000015395	10	1	GCCCACAAACACGATCGGTGTGTTC	7	-	174	1071	Inactive	Inactive	5	8
ENSDARG00000001972	ENSDART00000015395	10	1	CCCCGCAGCGGATCAGCGGGTGTG	6	-	245	1071	Active	Active	9	9
ENSDARG00000001972	ENSDART00000015395	10	1	ACCTCCAGCAGGAATGCGGTTGTC	6	-	357	1071	Active	Active	8	4
ENSDARG00000001972	ENSDART00000015395	10	1	ACCTCCAGCAGGAATGCGGTTGT	5	-	358	1071	Active	Inactive	8	7
ENSDARG00000001972	ENSDART00000015395	10	2	TTAGTCAGACAGTCTCTGTAGCT	5	-	565	1071	Inactive	Inactive	7	3
ENSDARG00000001972	ENSDART00000015395	10	3	AGCCCAGCCGGCGCAGCATGGGTG	6	-	902	1071	Active	Active	8	9
ENSDARG00000001972	ENSDART00000015395	10	3	CACGTCTGCTGGGATGTGGCCGAC	6	-	856	1071	Active	Active	9	8
ENSDARG00000001972	ENSDART00000099105	10	3	GCATACCACCTCTCAGACGCAGCA	6	-	1196	1665	Inactive	Active	1	9
ENSDARG00000001972	ENSDART00000099105	10	3	GCATACCACCCCTGAGGCGGAGCA	6	-	968	1665	Inactive	Active	1	9
ENSDARG00000001972	ENSDART00000099105	10	3	GACTCCTTCTGGATGTTGTAGTC	5	-	1387	1665	Active	Inactive	9	3
ENSDARG00000001972	ENSDART00000099105	10	3	GACTCCTTCTGGATGTTGTAGTC	5	-	1615	1665	Active	Inactive	9	3
ENSDARG00000001972	ENSDART00000099105	10	3	GAAGACGCAGCACCAGGTGGAGGGT	7	-	1639	1665	Inactive	Active	9	9
ENSDARG00000001972	ENSDART00000099105	10	3	GAAGACGCAGCACCAGGTGGAGGG	6	-	1640	1665	Inactive	Active	9	9
ENSDARG00000001972	ENSDART00000099105	10	3	GCATACCGCCTCTCAGACGCAGCA	6	-	512	1665	Active	Active	2	9
ENSDARG00000001972	ENSDART00000099105	10	3	GCATGCCACCCCTGAGGCGGAGCA	6	-	284	1665	Active	Active	5	9
ENSDARG00000001972	ENSDART00000099105	10	3	GCATGCCGCCCCTGAGGCGGAGAA	6	-	740	1665	Active	Active	7	7
ENSDARG00000001972	ENSDART00000099105	10	3	GCATGCCGCCCCTGAGGCGGAGAAC	7	-	739	1665	Active	Active	7	9
ENSDARG00000001972	ENSDART00000099105	10	3	GCATGCCGCCCCTGAGGCGGAGCA	6	-	1424	1665	Active	Active	7	9
ENSDARG00000001972	ENSDART00000099105	10	3	GCCAGCAAAGATCAGACGCTGCT	5	-	650	1665	Active	Active	0	9
ENSDARG00000001972	ENSDART00000099105	10	3	GCCAGCAAAGATCAGACGCTGCT	5	-	422	1665	Active	Active	0	9
ENSDARG00000001972	ENSDART00000099105	10	3	GCCGGCAAAGATAAGACGCTGCT	5	-	878	1665	Active	Active	2	9
ENSDARG00000001972	ENSDART00000099105	10	3	GCCGGCAAAGATCAGACGCTGCT	5	-	1106	1665	Active	Active	2	9
ENSDARG00000001972	ENSDART00000099105	10	3	CTCGACCTCCAAAGTGATGGTTTT	6	-	790	1665	Active	Inactive	9	1
ENSDARG00000001972	ENSDART00000099105	10	3	CTCGACCTCAAGAGTGATGGTTTT	6	-	562	1665	Active	Inactive	9	1
ENSDARG00000001972	ENSDART00000099105	10	3	AGACGCAGCACCAGGTGGAGGGT	5	-	1639	1665	Active	Active	4	9
ENSDARG00000001972	ENSDART00000099105	10	3	AGACGCAGCACCAGGTGGAGGGT	5	-	499	1665	Active	Active	4	9
ENSDARG00000001972	ENSDART00000099105	10	3	AGACGCTGCTGGTCAGGAGGAATGC	7	-	179	1665	Active	Active	8	9
ENSDARG00000001972	ENSDART00000099105	10	3	AGACGCTGCTGGTCAGGTGGGATGC	7	-	1547	1665	Active	Active	8	4
ENSDARG00000001972	ENSDART00000099105	10	3	AGACGCTGCTGGTCAGGTGGGATGC	7	-	1319	1665	Active	Active	8	4
ENSDARG00000001972	ENSDART00000099105	10	3	AGACGCTGCTGGTCAGGTGGGATGC	7	-	1091	1665	Active	Active	8	4
ENSDARG00000001972	ENSDART00000099105	10	3	AGACGCTGCTGGTCAGGTGGGATGC	7	-	863	1665	Active	Active	8	4
ENSDARG00000001972	ENSDART00000099105	10	3	AGACGCTGCTGGTCAGGTGGGATGC	7	-	635	1665	Active	Active	8	4
ENSDARG00000001972	ENSDART00000099105	10	3	AGACGCTGCTGGTCAGGTGGGATGC	7	-	407	1665	Active	Active	8	4
ENSDARG00000001972	ENSDART00000099105	10	3	CGCAGCACAAGATGGAGGGTGGA	5	-	1180	1665	Active	Active	6	9
ENSDARG00000001972	ENSDART00000099105	10	3	CCCTCCTTATCCTGGATTTTGGC	5	-	1525	1665	Active	Active	9	8
ENSDARG00000001972	ENSDART00000099105	10	3	AGCGTCTTCACGAAGATCTGCATGC	7	-	758	1665	Active	Inactive	9	5
ENSDARG00000001972	ENSDART00000099105	10	3	AGCGTCTTCACGAAGATCTGCATAC	7	-	986	1665	Active	Inactive	9	8
ENSDARG00000001972	ENSDART00000099105	10	3	AGCGTCTTCACAAAGATCTGCATGC	7	-	302	1665	Active	Inactive	9	5
ENSDARG00000001972	ENSDART00000099105	10	3	AGCGTCTTCACAAAGATCTGCATCT	7	-	74	1665	Active	Inactive	9	6
ENSDARG00000002196	ENSDART00000047541	10	1	GTCATCAACCTTCCTGATGAGGTA	6	+	229	486	Active	Active	6	9
ENSDARG00000002271	ENSDART00000024450	10	1	TGCGGCAAAACAACGGTGGAGTC	5	+	125	636	Active	Active	3	4
ENSDARG00000002271	ENSDART00000024450	10	1	GTCCTATTAGCACAATGGGTATGT	6	+	149	636	Active	Inactive	8	8
ENSDARG00000002271	ENSDART00000024450	10	2	CCCTGCGCAGCCGCCGCCGCTGCC	6	+	265	636	Active	Active	7	9
ENSDARG00000002271	ENSDART00000024450	10	3	CTCCAAGCACAGCTGAAGAGGAG	5	+	404	636	Inactive	Active	5	9
ENSDARG00000002271	ENSDART00000024450	10	3	CGCACCTCCAAGCACAGCTGAAGAG	7	+	399	636	Active	Active	9	9
ENSDARG00000002271	ENSDART00000024450	10	4	TACGACTACAAGGCCGAAGCCGCC	6	+	568	636	Active	Active	4	9
ENSDARG00000002271	ENSDART00000024450	10	4	TTCGACTGCCGCTGTGGGAATCT	5	+	502	636	Active	Inactive	7	2
ENSDARG00000002394	ENSDART00000003987	10	2	TACCTCAGAAAGTCATCTGGAGGC	6	+	1007	1590	Inactive	Active	0	4
ENSDARG00000002394	ENSDART00000003987	10	2	TCCTCCAGAACAGATTTGTGGTG	5	+	677	1590	Active	Inactive	3	7
ENSDARG00000002394	ENSDART00000003987	10	2	TCCTCCAGAACAGATTTGTGGTGGG	7	+	677	1590	Active	Active	3	5
ENSDARG00000002394	ENSDART00000003987	10	2	TGCTACAAAATATGCTGTAGGAGAA	7	+	1561	1590	Inactive	Active	5	8
ENSDARG00000002394	ENSDART00000003987	10	2	GTACCATTCTGTGGACGTGTTTTTG	7	+	1476	1590	Active	Inactive	7	7
ENSDARG00000002394	ENSDART00000003987	10	2	GAACAAGCCCTTCAGGAGTTGCT	5	+	1291	1590	Inactive	Active	8	8
ENSDARG00000002394	ENSDART00000003987	10	2	CTCCCAGCCGACATGGCGAATGC	5	+	961	1590	Active	Active	8	6
ENSDARG00000002394	ENSDART00000003987	10	2	CACACCTGCGCTCAGAGTTTTAC	5	+	1436	1590	Active	Inactive	9	1
ENSDARG00000002394	ENSDART00000003987	10	2	CAATGCAAACCTTCTAAGCCTCT	5	+	856	1590	Inactive	Active	8	6
ENSDARG00000002394	ENSDART00000003987	10	2	ACCAGCAGACCTGGAAGCATTTGCA	7	+	879	1590	Active	Active	1	8
ENSDARG00000002394	ENSDART00000003987	10	2	ACATTCAAAGATCAAAGCGTTTGTG	7	+	1107	1590	Inactive	Active	8	5
ENSDARG00000002394	ENSDART00000100402	10	2	TACCTCAGAAAGTCATCTGGAGGC	6	+	1019	1602	Inactive	Active	0	4
ENSDARG00000002394	ENSDART00000100402	10	2	TCCTCCAGAACAGATTTGTGGTG	5	+	689	1602	Active	Inactive	3	7
ENSDARG00000002394	ENSDART00000100402	10	2	TCCTCCAGAACAGATTTGTGGTGGG	7	+	689	1602	Active	Active	3	5
ENSDARG00000002394	ENSDART00000100402	10	2	TGCTACAAAATATGCTGTAGGAGAA	7	+	1573	1602	Inactive	Active	5	8
ENSDARG00000002394	ENSDART00000100402	10	2	GTACCATTCTGTGGACGTGTTTTTG	7	+	1488	1602	Active	Inactive	7	7
ENSDARG00000002394	ENSDART00000100402	10	2	GAACAAGCCCTTCAGGAGTTGCT	5	+	1303	1602	Inactive	Active	8	8
ENSDARG00000002394	ENSDART00000100402	10	2	CTCCCAGCCGACATGGCGAATGC	5	+	973	1602	Active	Active	8	6
ENSDARG00000002394	ENSDART00000100402	10	2	CACACCTGCGCTCAGAGTTTTAC	5	+	1448	1602	Active	Inactive	9	1
ENSDARG00000002394	ENSDART00000100402	10	2	CAATGCAAACCTTCTAAGCCTCT	5	+	868	1602	Inactive	Active	8	6
ENSDARG00000002394	ENSDART00000100402	10	2	ACCAGCAGACCTGGAAGCATTTGCA	7	+	891	1602	Active	Active	1	8
ENSDARG00000002394	ENSDART00000100402	10	2	ACATTCAAAGATCAAAGCGTTTGTG	7	+	1119	1602	Inactive	Active	8	5
ENSDARG00000002394	ENSDART00000100404	10	3	TACCTCAGAAAGTCATCTGGAGGC	6	+	1073	1656	Inactive	Active	0	4
ENSDARG00000002394	ENSDART00000100404	10	3	TCCTCCAGAACAGATTTGTGGTG	5	+	743	1656	Active	Inactive	3	7
ENSDARG00000002394	ENSDART00000100404	10	3	TCCTCCAGAACAGATTTGTGGTGGG	7	+	743	1656	Active	Active	3	5
ENSDARG00000002394	ENSDART00000100404	10	3	TGCTACAAAATATGCTGTAGGAGAA	7	+	1627	1656	Inactive	Active	5	8
ENSDARG00000002394	ENSDART00000100404	10	3	GTACCATTCTGTGGACGTGTTTTTG	7	+	1542	1656	Active	Inactive	7	7
ENSDARG00000002394	ENSDART00000100404	10	3	GAACAAGCCCTTCAGGAGTTGCT	5	+	1357	1656	Inactive	Active	8	8
ENSDARG00000002394	ENSDART00000100404	10	3	CTCCCAGCCGACATGGCGAATGC	5	+	1027	1656	Active	Active	8	6
ENSDARG00000002394	ENSDART00000100404	10	3	CACACCTGCGCTCAGAGTTTTAC	5	+	1502	1656	Active	Inactive	9	1
ENSDARG00000002394	ENSDART00000100404	10	3	CAATGCAAACCTTCTAAGCCTCT	5	+	922	1656	Inactive	Active	8	6
ENSDARG00000002394	ENSDART00000100404	10	3	ACCAGCAGACCTGGAAGCATTTGCA	7	+	945	1656	Active	Active	1	8
ENSDARG00000002394	ENSDART00000100404	10	3	ACATTCAAAGATCAAAGCGTTTGTG	7	+	1173	1656	Inactive	Active	8	5
ENSDARG00000002480	ENSDART00000026292	10	2	GACCACACCACCTCCGGCGGAGAC	6	+	124	1350	Inactive	Active	0	7
ENSDARG00000002480	ENSDART00000026292	10	2	TTCTTCAGCGAGACCGGTGCTGGG	6	+	163	1350	Active	Active	8	9
ENSDARG00000002480	ENSDART00000026292	10	5	GTCAACGCCGCCATCGGAAGCATAA	7	+	991	1350	Active	Active	2	8
ENSDARG00000002480	ENSDART00000026292	10	5	GGCCTACCACGAGCAGCTGTCTGT	6	+	849	1350	Active	Inactive	7	3
ENSDARG00000002480	ENSDART00000026292	10	5	GCCTACCACGAGCAGCTGTCTGT	5	+	850	1350	Active	Inactive	7	3
ENSDARG00000002480	ENSDART00000026292	10	5	GCCATCTACGACATCTGCAGACGAA	7	+	631	1350	Active	Active	9	9
ENSDARG00000002480	ENSDART00000026292	10	5	CAACGCCGCCATCGGAAGCATAA	5	+	993	1350	Active	Active	6	8
ENSDARG00000002480	ENSDART00000026292	10	5	GACTGCGCCTTCATGGTGGACAAC	6	+	604	1350	Active	Active	7	8
ENSDARG00000002480	ENSDART00000026292	10	5	CCCGCCAACCAGATGGTGAAGTG	5	+	901	1350	Active	Active	9	8
ENSDARG00000002480	ENSDART00000026292	10	5	CACTGCCTCCCTGCGCTTTGATGGA	7	+	723	1350	Active	Active	9	1
ENSDARG00000002480	ENSDART00000026292	10	6	GCCAAAGTCCAGAGAGCAGTGTGC	6	+	1114	1350	Active	Active	8	5
ENSDARG00000002498	ENSDART00000013930	10	1	GCCCTCCTCAGGCACAGGGTTGGGG	7	-	102	1311	Active	Active	9	8
ENSDARG00000002498	ENSDART00000013930	10	1	TCCTCAGGCACAGGGTTGGGGAA	5	-	100	1311	Active	Active	9	5
ENSDARG00000002498	ENSDART00000013930	10	2	TTCCACGTCCGTCACGGGTGTTGGG	7	-	298	1311	Active	Active	8	7
ENSDARG00000002498	ENSDART00000013930	10	2	GCCCACAGCTCCACGATGCTGCA	5	-	245	1311	Active	Active	7	9
ENSDARG00000002498	ENSDART00000013930	10	4	CACAGCCTCTCTCAGCAGCTTTT	5	-	500	1311	Active	Active	9	0
ENSDARG00000002498	ENSDART00000013930	10	5	AGACTCGCCCCTGTACTTTGAGGTC	7	-	681	1311	Active	Inactive	6	3
ENSDARG00000002498	ENSDART00000013930	10	6	ATCTGCACCAGTAACTCTGACTTG	6	-	834	1311	Active	Inactive	4	5
ENSDARG00000002498	ENSDART00000013930	10	7	ACCATCACCATTTTAGAGGGGTCT	6	-	888	1311	Active	Active	8	9
ENSDARG00000002498	ENSDART00000013930	10	9	CGCATCGCCATCATCGACGCATCT	6	-	1125	1311	Active	Active	9	8
ENSDARG00000002498	ENSDART00000013930	10	9	GTCGGCCGCTGAGACGGATTTGGAG	7	-	1254	1311	Active	Active	9	8
ENSDARG00000002498	ENSDART00000013930	10	9	GTCGGCCGCTGAGACGGATTTGGA	6	-	1255	1311	Active	Active	9	7
ENSDARG00000002498	ENSDART00000099386	10	1	TCCTCAGGCACAGGGTTGGGGAA	5	-	100	1332	Active	Active	9	5
ENSDARG00000002498	ENSDART00000099386	10	1	GCCCTCCTCAGGCACAGGGTTGGGG	7	-	102	1332	Active	Active	9	8
ENSDARG00000002498	ENSDART00000099386	10	2	TTCCACGTCCGTCACGGGTGTTGGG	7	-	298	1332	Active	Active	8	7
ENSDARG00000002498	ENSDART00000099386	10	2	GCCCACAGCTCCACGATGCTGCA	5	-	245	1332	Active	Active	7	9
ENSDARG00000002498	ENSDART00000099386	10	6	CACAGCCTCTCTCAGCAGCTTTT	5	-	521	1332	Active	Active	9	0
ENSDARG00000002498	ENSDART00000099386	10	7	AGACTCGCCCCTGTACTTTGAGGTC	7	-	702	1332	Active	Inactive	6	3
ENSDARG00000002498	ENSDART00000099386	10	8	ATCTGCACCAGTAACTCTGACTTG	6	-	855	1332	Active	Inactive	4	5
ENSDARG00000002498	ENSDART00000099386	10	9	ACCATCACCATTTTAGAGGGGTCT	6	-	909	1332	Active	Active	8	9
ENSDARG00000002498	ENSDART00000099386	10	11	GTCGGCCGCTGAGACGGATTTGGA	6	-	1276	1332	Active	Active	9	7
ENSDARG00000002498	ENSDART00000099386	10	11	GTCGGCCGCTGAGACGGATTTGGAG	7	-	1275	1332	Active	Active	9	8
ENSDARG00000002498	ENSDART00000099386	10	11	CGCATCGCCATCATCGACGCATCT	6	-	1146	1332	Active	Active	9	8
ENSDARG00000002523	ENSDART00000038888	10	1	TGCTGCAGAACACAGGGTGAGTTT	6	+	11	1245	Active	Inactive	5	4
ENSDARG00000002523	ENSDART00000038888	10	1	TGCTGCAGAACACAGGGTGAGTT	5	+	11	1245	Active	Active	5	4
ENSDARG00000002523	ENSDART00000038888	10	2	TTCATCACCGGAGCAAGTCGAGGTA	7	+	49	1245	Active	Active	7	7
ENSDARG00000002523	ENSDART00000038888	10	2	GGCACCATCTACACAGCTGCAGCA	6	+	163	1245	Active	Active	9	9
ENSDARG00000002523	ENSDART00000038888	10	2	CACAGCTGCAGCAGAGAGTGAGAG	6	+	174	1245	Active	Active	9	9
ENSDARG00000002523	ENSDART00000038888	10	2	ACCATCTACACAGCTGCAGCAGAG	6	+	166	1245	Active	Active	9	9
ENSDARG00000002523	ENSDART00000038888	10	5	TTCAAAAACCACACGGGTGAGTG	5	+	493	1245	Inactive	Active	5	8
ENSDARG00000002523	ENSDART00000038888	10	9	TGCAAAAGCAGATCCCGTTGCCGCA	7	+	897	1245	Active	Active	5	9
ENSDARG00000002523	ENSDART00000038888	10	9	TTATCAGTCCAGAGATGGTGAAAAC	7	+	959	1245	Active	Active	3	6
ENSDARG00000002523	ENSDART00000038888	10	11	GCCATCAAACTGGAGAAGATGAT	5	+	1210	1245	Active	Active	2	9
ENSDARG00000002666	ENSDART00000019267	10	1	CAACTCAAAGTCCTGGAGCTGAA	5	-	797	1116	Inactive	Active	8	8
ENSDARG00000002666	ENSDART00000019267	10	1	CTCAAAGTCCTGGAGCTGAAGGT	5	-	794	1116	Active	Active	8	9
ENSDARG00000002666	ENSDART00000019267	10	1	GTCCACACATAAAGCAGTTGATGAT	7	-	445	1116	Inactive	Active	7	3
ENSDARG00000003145	ENSDART00000009857	10	1	GCAAACGGCCAGACGGAGATGAA	5	+	16	1077	Inactive	Active	0	9
ENSDARG00000003145	ENSDART00000009857	10	1	CCCTGCCACCATCAGCTGTGGCA	5	+	67	1077	Active	Active	9	8
ENSDARG00000003145	ENSDART00000009857	10	4	GCCATCAAAACCCCGCTGTTGGA	5	+	357	1077	Active	Active	2	6
ENSDARG00000003145	ENSDART00000009857	10	4	CCCATCAGCTACAAGTGGGAGAG	5	+	445	1077	Active	Active	9	8
ENSDARG00000003145	ENSDART00000009857	10	4	CAAAACCCCGCTGTTGGATGGAGGG	7	+	362	1077	Inactive	Active	4	9
ENSDARG00000003145	ENSDART00000009857	10	4	AAACCCCGCTGTTGGATGGAGGG	5	+	364	1077	Inactive	Active	0	9
ENSDARG00000003145	ENSDART00000009857	10	5	TGCACCGCCAGCAATGATGTCGGA	6	+	586	1077	Active	Active	9	9
ENSDARG00000003145	ENSDART00000009857	10	5	ACCGCCAGCAATGATGTCGGAGAG	6	+	589	1077	Active	Active	8	8
ENSDARG00000003145	ENSDART00000009857	10	7	TTATCCTTATCGTCTGGCTTGTTT	6	+	716	1077	Inactive	Inactive	0	9
ENSDARG00000003145	ENSDART00000009857	10	8	CCCAAAGCCAAACTGGTGAAGCC	5	+	811	1077	Active	Active	7	9
ENSDARG00000003145	ENSDART00000009857	10	8	TCCCAAAGCCAAACTGGTGAAGCC	6	+	810	1077	Active	Active	5	9
ENSDARG00000003145	ENSDART00000009857	10	8	GGCCTCGACTGCCCGTGGTGGCTGC	7	+	926	1077	Active	Active	9	3
ENSDARG00000003145	ENSDART00000009857	10	8	GGCCTCGACTGCCCGTGGTGGCT	5	+	926	1077	Active	Active	9	7
ENSDARG00000003145	ENSDART00000009857	10	8	AAAGCCAAACTGGTGAAGCCGAA	5	+	814	1077	Inactive	Active	9	9
ENSDARG00000003145	ENSDART00000009857	10	8	CTCGACTGCCCGTGGTGGCTGCG	5	+	929	1077	Active	Active	9	9
ENSDARG00000003157	ENSDART00000049525	10	1	CGCTTCTTCCCTTTGGTGAAGTT	5	-	103	1086	Active	Active	9	5
ENSDARG00000003157	ENSDART00000049525	10	1	CACAGCCACATGTAACGGCGTGTCT	7	-	225	1086	Active	Inactive	8	2
ENSDARG00000003157	ENSDART00000049525	10	1	TTCAGCTCCAGATCCTTGTGTTTAC	7	-	80	1086	Active	Inactive	8	9
ENSDARG00000003157	ENSDART00000049525	10	1	ACAGCCACATGTAACGGCGTGTCT	6	-	225	1086	Inactive	Inactive	7	2
ENSDARG00000003157	ENSDART00000049525	10	2	GGCTTCTTCATCCACTGGAGCAGGT	7	-	362	1086	Active	Active	9	9
ENSDARG00000003157	ENSDART00000049525	10	4	TTCCTATCCGAATCCAGCAGTCGAC	7	-	1007	1086	Active	Active	9	8
ENSDARG00000003157	ENSDART00000049525	10	4	TCCAACGACCCCCGAGGTGCAGGC	6	-	864	1086	Active	Active	5	9
ENSDARG00000003157	ENSDART00000049525	10	4	GTCTCCTTCGGCCTTTTGGATTT	5	-	640	1086	Active	Inactive	9	9
ENSDARG00000003157	ENSDART00000049525	10	4	GACCTCCACAGCGCTGGGCAAAC	5	-	987	1086	Active	Inactive	8	1
ENSDARG00000003157	ENSDART00000049525	10	4	CGCCTCTTCCTTCCCTGCCGCGTCT	7	-	755	1086	Active	Active	9	6
ENSDARG00000003157	ENSDART00000049525	10	4	ATCCCATAAGTGGTCATCTGGGGAG	7	-	507	1086	Inactive	Active	4	3
ENSDARG00000003157	ENSDART00000049525	10	4	AGCGCCTGCTGTCGACGGAGAATCT	7	-	947	1086	Active	Active	9	8
ENSDARG00000003157	ENSDART00000059017	10	1	TTCAGCTCCAGATCCTTGTGTTTAC	7	-	80	1044	Active	Inactive	8	9
ENSDARG00000003157	ENSDART00000059017	10	1	CGCTTCTTCCCTTTGGTGAAGTT	5	-	103	1044	Active	Active	9	5
ENSDARG00000003157	ENSDART00000059017	10	1	CACAGCCACATGTAACGGCGTGTCT	7	-	225	1044	Active	Inactive	8	2
ENSDARG00000003157	ENSDART00000059017	10	1	ACAGCCACATGTAACGGCGTGTCT	6	-	225	1044	Inactive	Inactive	7	2
ENSDARG00000003157	ENSDART00000059017	10	2	GGCTTCTTCATCCACTGGAGCAGGT	7	-	362	1044	Active	Active	9	9
ENSDARG00000003157	ENSDART00000059017	10	4	ATCCCATAAGTGGTCATCTGGGGAG	7	-	507	1044	Inactive	Active	4	3
ENSDARG00000003157	ENSDART00000059017	10	4	GTCTCCTTCGGCCTTTTGGATTT	5	-	640	1044	Active	Inactive	9	9
ENSDARG00000003157	ENSDART00000059017	10	5	GACCTCCACAGCGCTGGGCAAAC	5	-	945	1044	Active	Inactive	8	1
ENSDARG00000003157	ENSDART00000059017	10	5	AGCGCCTGCTGTCGACGGAGAATCT	7	-	905	1044	Active	Active	9	8
ENSDARG00000003157	ENSDART00000059017	10	5	TCCAACGACCCCCGAGGTGCAGGC	6	-	822	1044	Active	Active	5	9
ENSDARG00000003157	ENSDART00000059017	10	5	CGCCTCTTCCTTCCCTGCCGCGTCT	7	-	713	1044	Active	Active	9	6
ENSDARG00000003157	ENSDART00000059017	10	5	TTCCTATCCGAATCCAGCAGTCGAC	7	-	965	1044	Active	Active	9	8
ENSDARG00000003259	ENSDART00000016317	10	1	TGCTGCATCATCATTGCGGACGAT	6	-	250	1134	Active	Active	9	9
ENSDARG00000003259	ENSDART00000016317	10	1	TGCATCATCATTGCGGACGATGGC	6	-	247	1134	Active	Active	9	9
ENSDARG00000003259	ENSDART00000016317	10	1	CGCAAATGCGTAAATGAAGGTGTC	6	-	28	1134	Active	Active	9	9
ENSDARG00000003259	ENSDART00000016317	10	2	ATCATCGCCCGCGGGTCTGTCGGT	6	-	358	1134	Active	Inactive	7	3
ENSDARG00000003259	ENSDART00000016317	10	3	CTCAGCGGCACATCTGAGGTTGTA	6	-	592	1134	Active	Active	9	8
ENSDARG00000003259	ENSDART00000016317	10	3	TTCCTCAGCGGCACATCTGAGGTT	6	-	595	1134	Active	Inactive	8	2
ENSDARG00000003259	ENSDART00000016317	10	5	CTACTCTTCTGTGAGTGGTTGCG	5	-	816	1134	Active	Active	9	9
ENSDARG00000003259	ENSDART00000016317	10	5	GAACTCGTCCATGCTGTGGTAGTG	6	-	772	1134	Active	Active	7	5
ENSDARG00000003259	ENSDART00000016317	10	7	GCATCCAGAAACATACGCGTAGTTT	7	-	1104	1134	Inactive	Inactive	6	0
ENSDARG00000003317	ENSDART00000003775	10	1	AGAGGCAGCAGTCATGTCTGAGCA	6	-	128	783	Active	Active	5	8
ENSDARG00000003317	ENSDART00000003775	10	1	AGCCCCTGCACGCGGGACGTGGAG	6	-	47	783	Active	Active	9	9
ENSDARG00000003317	ENSDART00000003775	10	2	GTTGCCAGAAACAGGGCAGCATCT	6	-	262	783	Inactive	Active	3	8
ENSDARG00000003317	ENSDART00000003775	10	4	AGCAAACCAAGGCATTCTGGGTTC	6	-	432	783	Inactive	Inactive	4	8
ENSDARG00000003317	ENSDART00000003775	10	4	TACTGCACCCATGAGTCTTTGCT	5	-	472	783	Active	Active	5	1
ENSDARG00000003317	ENSDART00000003775	10	5	CTCATCAGACGGAGGCCTGAGCT	5	-	626	783	Active	Active	3	8
ENSDARG00000003317	ENSDART00000003775	10	5	TTCGGCACAGAGGTAGAAGACTTT	6	-	652	783	Inactive	Active	2	8
ENSDARG00000003317	ENSDART00000075811	10	2	TTCCTCTGCTGGTCCATCTGAAGCA	7	-	69	768	Active	Active	9	6
ENSDARG00000003317	ENSDART00000075811	10	3	AGCCCCTGCACGCGGGACGTGGAG	6	-	242	768	Active	Active	9	9
ENSDARG00000003317	ENSDART00000075811	10	3	AGAGGCAGCAGTCATGTCTGAGCA	6	-	323	768	Active	Active	5	8
ENSDARG00000003317	ENSDART00000075811	10	4	GTTGCCAGAAACAGGGCAGCATCT	6	-	457	768	Inactive	Active	3	8
ENSDARG00000003317	ENSDART00000075811	10	6	AGCAAACCAAGGCATTCTGGGTTC	6	-	627	768	Inactive	Inactive	4	8
ENSDARG00000003317	ENSDART00000075811	10	6	TACTGCACCCATGAGTCTTTGCT	5	-	667	768	Active	Active	5	1
ENSDARG00000003317	ENSDART00000075811	10	7	GGCTACAAACAAAATGCTGTTGTC	6	-	759	768	Inactive	Inactive	4	0
ENSDARG00000003317	ENSDART00000075811	10	7	ACAAACAAAATGCTGTTGTCTAA	5	-	756	768	Inactive	Inactive	9	8
ENSDARG00000003429	ENSDART00000020631	10	1	CCCGTCATCCTCCTGGTTTTTAC	5	-	77	891	Active	Inactive	9	9
ENSDARG00000003429	ENSDART00000020631	10	2	TCCAAAGCCCCTGGAGCGGCCGGT	6	-	208	891	Active	Active	4	9
ENSDARG00000003429	ENSDART00000020631	10	2	GAATCCAAAGCCCCTGGAGCGGCC	6	-	211	891	Inactive	Active	9	9
ENSDARG00000003429	ENSDART00000020631	10	2	ATCCAAAGCCCCTGGAGCGGCCGGT	7	-	208	891	Inactive	Active	2	9
ENSDARG00000003429	ENSDART00000020631	10	3	TCCCCATAAACTCCGAAGTATTC	5	-	406	891	Active	Active	4	2
ENSDARG00000003429	ENSDART00000020631	10	4	CGCTCATTCGTCTTGGTGTCTGT	5	-	454	891	Active	Inactive	9	5
ENSDARG00000003429	ENSDART00000020631	10	5	TTCTGCTGCTGTCTGTAGACTTC	5	-	592	891	Active	Active	9	3
ENSDARG00000003934	ENSDART00000016103	10	1	CGCTCCGCAATAAGGTGGTGGGT	5	+	77	468	Active	Active	8	6
ENSDARG00000003934	ENSDART00000016103	10	1	CGCTCCGCAATAAGGTGGTGGGTC	6	+	77	468	Active	Inactive	8	2
ENSDARG00000003934	ENSDART00000016103	10	1	CGCTCCGCAATAAGGTGGTGGGTCT	7	+	77	468	Active	Active	8	1
ENSDARG00000003934	ENSDART00000016103	10	1	CTCCGCTGCTCTGCGACTTTTAC	5	+	143	468	Active	Inactive	9	3
ENSDARG00000003934	ENSDART00000016103	10	2	TCCCAAAGCTGGTGATTGTGAAGGA	7	+	344	468	Active	Active	5	4
ENSDARG00000003934	ENSDART00000016103	10	2	GCCGTCCCAAAGCTGGTGATTGT	5	+	340	468	Active	Active	8	1
ENSDARG00000003934	ENSDART00000016103	10	2	ACAGCCGTCCCAAAGCTGGTGAT	5	+	337	468	Active	Active	8	4
ENSDARG00000003984	ENSDART00000022170	10	1	TTCCACCACAGAAGAGCTGCTGGA	6	+	48	996	Active	Active	3	9
ENSDARG00000003984	ENSDART00000022170	10	1	CACCACAGAAGAGCTGCTGGAGAA	6	+	51	996	Inactive	Active	4	6
ENSDARG00000003984	ENSDART00000022170	10	1	TCCACCACAGAAGAGCTGCTGGA	5	+	49	996	Active	Active	0	9
ENSDARG00000003984	ENSDART00000022170	10	2	TTCTTCACCGAGAGTTTGTCTCT	5	+	328	996	Active	Inactive	7	9
ENSDARG00000003984	ENSDART00000022170	10	2	TGCTCCATCTGTTTCGTCTGATGCC	7	+	260	996	Active	Active	9	6
ENSDARG00000003984	ENSDART00000022170	10	2	TGCTCCATCTGTTTCGTCTGATGC	6	+	260	996	Active	Inactive	9	0
ENSDARG00000003984	ENSDART00000022170	10	2	ACCTTCTTCACCGAGAGTTTGTC	5	+	325	996	Active	Active	9	6
ENSDARG00000003984	ENSDART00000022170	10	3	TCCAGCACCGTGACCTTTGAGAAC	6	+	553	996	Active	Inactive	8	4
ENSDARG00000003984	ENSDART00000022170	10	3	TACGTCAGCGGCATTTTGTCTGC	5	+	508	996	Active	Inactive	8	9
ENSDARG00000003984	ENSDART00000022170	10	3	AAAATCTACAGTTTGAGGTTTCT	5	+	368	996	Inactive	Active	2	6
ENSDARG00000003984	ENSDART00000022170	10	4	TCCATCTTAGTGGACAGTGGGCGGA	7	+	685	996	Active	Active	9	9
ENSDARG00000004154	ENSDART00000009227	10	1	AGACTCACCATTGCGAAGCCGGA	5	-	115	666	Active	Active	4	9
ENSDARG00000004154	ENSDART00000009227	10	1	AAAAGCGCAGACGTGCGGCTGGA	5	-	91	666	Inactive	Active	9	9
ENSDARG00000004154	ENSDART00000009227	10	1	GACTCACCATTGCGAAGCCGGATAA	7	-	112	666	Inactive	Inactive	3	0
ENSDARG00000004154	ENSDART00000009227	10	2	TCCGGCAGACACAGTGCCGTTTTT	6	-	448	666	Active	Inactive	5	8
ENSDARG00000004154	ENSDART00000009227	10	2	TACAGCCTCGATGTTGGGCAGGA	5	-	257	666	Active	Active	9	6
ENSDARG00000004154	ENSDART00000009227	10	2	GCCACCAGCACCGTGGTGCAGGC	5	-	199	666	Active	Active	9	9
ENSDARG00000004154	ENSDART00000009227	10	2	AGCAGCGTCCCGATGACGGTGGA	5	-	361	666	Active	Active	9	9
ENSDARG00000004154	ENSDART00000009227	10	2	ACCAGCACCGTGGTGCAGGCGCT	5	-	196	666	Active	Active	7	9
ENSDARG00000004154	ENSDART00000009227	10	2	AAAGGCACCATGATGGAGGTAGAG	6	-	489	666	Inactive	Active	5	9
ENSDARG00000004184	ENSDART00000021631	10	4	TTCAACGCCGTCTTCAGCCGCATCT	7	+	457	8241	Active	Active	1	5
ENSDARG00000004184	ENSDART00000021631	10	4	GCATGCGTCTAGACGAGACGATGCT	7	+	311	8241	Active	Active	9	9
ENSDARG00000004184	ENSDART00000021631	10	4	AGCCGCATCTCCACCAGGTGCAGAT	7	+	472	8241	Active	Active	9	4
ENSDARG00000004184	ENSDART00000021631	10	7	GGCCTCAAACAGACATGGCTGGTGT	7	+	719	8241	Active	Active	5	0
ENSDARG00000004184	ENSDART00000021631	10	7	GCCTCAAACAGACATGGCTGGTGT	6	+	720	8241	Active	Active	6	0
ENSDARG00000004184	ENSDART00000021631	10	7	GCCTCAAACAGACATGGCTGGTGTG	7	+	720	8241	Active	Active	6	8
ENSDARG00000004184	ENSDART00000021631	10	9	GTTATCTTCCTGCTGGTGCAGTC	5	+	1015	8241	Active	Active	9	5
ENSDARG00000004184	ENSDART00000021631	10	10	ACCCACACAACAATCAGCAGTTTAA	7	+	1160	8241	Inactive	Inactive	5	3
ENSDARG00000004184	ENSDART00000021631	10	12	AGCTACGGCTCATGTTTGCGGAGAC	7	+	1313	8241	Active	Inactive	7	1
ENSDARG00000004184	ENSDART00000021631	10	12	AGCTACGGCTCATGTTTGCGGAG	5	+	1313	8241	Active	Active	7	0
ENSDARG00000004184	ENSDART00000021631	10	17	CTACAACACCTTCATGGAGTTTGC	6	+	2046	8241	Inactive	Active	5	1
ENSDARG00000004184	ENSDART00000021631	10	17	CTACAACACCTTCATGGAGTTTGCC	7	+	2046	8241	Inactive	Active	5	9
ENSDARG00000004184	ENSDART00000021631	10	17	GAAGACATCCCAGTGCAGTCTCT	5	+	2014	8241	Inactive	Active	2	4
ENSDARG00000004184	ENSDART00000021631	10	17	TACAACACCTTCATGGAGTTTGC	5	+	2047	8241	Inactive	Active	2	1
ENSDARG00000004184	ENSDART00000021631	10	17	GGCTCAGACCAAGCTGGAGGTCTGT	7	+	1890	8241	Active	Active	8	6
ENSDARG00000004184	ENSDART00000021631	10	17	TACAACACCTTCATGGAGTTTGCC	6	+	2047	8241	Inactive	Active	2	9
ENSDARG00000004184	ENSDART00000021631	10	17	AGACCAAGCTGGAGGTCTGTCTCT	6	+	1895	8241	Active	Inactive	0	8
ENSDARG00000004184	ENSDART00000021631	10	17	AACACCTTCATGGAGTTTGCCTCT	6	+	2050	8241	Active	Inactive	9	7
ENSDARG00000004184	ENSDART00000021631	10	20	AGAGACACCTCTCGGCCGCTTTC	5	+	2409	8241	Inactive	Inactive	4	1
ENSDARG00000004184	ENSDART00000021631	10	20	ACAGGCTTCTTGTGTGCGTTGGG	5	+	2269	8241	Active	Active	9	1
ENSDARG00000004184	ENSDART00000021631	10	20	ACAGGCTTCTTGTGTGCGTTGGGC	6	+	2269	8241	Active	Active	9	8
ENSDARG00000004184	ENSDART00000021631	10	20	GTCAAAGACCTGGTGGGGCTGGA	5	+	2494	8241	Inactive	Active	3	9
ENSDARG00000004184	ENSDART00000021631	10	20	ACCGTCTTCTGTCCCTGATGGTGTG	7	+	2435	8241	Active	Active	9	9
ENSDARG00000004184	ENSDART00000021631	10	20	AGCATCAGCAGATTCTTTGATGCC	6	+	2563	8241	Active	Active	9	3
ENSDARG00000004184	ENSDART00000021631	10	21	ACCAACACACAGTTTGTGGAGCA	5	+	2611	8241	Inactive	Active	7	3
ENSDARG00000004184	ENSDART00000021631	10	21	GACCAACACACAGTTTGTGGAGCA	6	+	2610	8241	Inactive	Active	0	3
ENSDARG00000004184	ENSDART00000021631	10	21	CAACACACAGTTTGTGGAGCAGAC	6	+	2613	8241	Inactive	Active	9	9
ENSDARG00000004184	ENSDART00000021631	10	22	TCCTTCTGCCAGGAGATGAAGTT	5	+	2833	8241	Active	Active	9	8
ENSDARG00000004184	ENSDART00000021631	10	23	ACCTCCAACCAGGCTGCTGATGAT	6	+	2899	8241	Active	Active	6	6
ENSDARG00000004184	ENSDART00000021631	10	24	CTCTTCAGCCAGAGGAAGGTGAC	5	+	2996	8241	Active	Active	9	9
ENSDARG00000004184	ENSDART00000021631	10	24	TGCCTCTTCAGCCAGAGGAAGGT	5	+	2993	8241	Active	Active	9	9
ENSDARG00000004184	ENSDART00000021631	10	25	AACGACTGCAGCGAGGTGGAGGAC	6	+	3088	8241	Active	Active	5	8
ENSDARG00000004184	ENSDART00000021631	10	25	AACGACTGCAGCGAGGTGGAGGA	5	+	3088	8241	Active	Active	5	8
ENSDARG00000004184	ENSDART00000021631	10	25	GACTGCAGCGAGGTGGAGGACGAG	6	+	3091	8241	Active	Active	6	9
ENSDARG00000004184	ENSDART00000021631	10	26	GACCGCTTCGAGAGGCTGGTGGA	5	+	3352	8241	Active	Active	9	8
ENSDARG00000004184	ENSDART00000021631	10	26	AGAGCCACCTTTATGGAGGTGCT	5	+	3271	8241	Active	Active	2	9
ENSDARG00000004184	ENSDART00000021631	10	27	GTTCTCTAAAGAGGTGGAGTTGGC	6	+	3525	8241	Active	Active	1	8
ENSDARG00000004184	ENSDART00000021631	10	27	GTTCTCTAAAGAGGTGGAGTTGGCG	7	+	3525	8241	Active	Active	1	9
ENSDARG00000004184	ENSDART00000021631	10	28	AAAAGCTGCTGGAGCCGCTGTTGAG	7	+	3638	8241	Active	Active	0	5
ENSDARG00000004184	ENSDART00000021631	10	28	TGCAAAAGCTGCTGGAGCCGCTGTT	7	+	3635	8241	Active	Active	5	6
ENSDARG00000004184	ENSDART00000021631	10	28	ATCTGCAAAAGCTGCTGGAGCCGCT	7	+	3632	8241	Inactive	Active	7	9
ENSDARG00000004184	ENSDART00000021631	10	29	TTCCTCCTCAGCTGCGCAGCGTCT	6	+	3815	8241	Active	Active	9	8
ENSDARG00000004184	ENSDART00000021631	10	29	GTTTCCTCCTCAGCTGCGCAGCG	5	+	3813	8241	Active	Active	8	8
ENSDARG00000004184	ENSDART00000021631	10	31	GTTTTCCTCAGAACAGCATTGGAG	6	+	3932	8241	Active	Active	9	8
ENSDARG00000004184	ENSDART00000021631	10	31	GACAAAAAACCTCAGCCTAGGAT	5	+	4027	8241	Inactive	Active	9	7
ENSDARG00000004184	ENSDART00000021631	10	34	ACCAGCTCCAAATTTGAGGAGTTC	6	+	4438	8241	Active	Active	9	8
ENSDARG00000004184	ENSDART00000021631	10	35	CACATCTTCTACCAGGCTGGAAC	5	+	4516	8241	Active	Active	9	4
ENSDARG00000004184	ENSDART00000021631	10	36	GACTTCCTCTCCAAGTGGTTTGTC	6	+	4714	8241	Active	Inactive	9	8
ENSDARG00000004184	ENSDART00000021631	10	36	GACTTCCTCTCCAAGTGGTTTGT	5	+	4714	8241	Active	Inactive	9	5
ENSDARG00000004184	ENSDART00000021631	10	36	TTCCTCTCCAAGTGGTTTGTCGTC	6	+	4717	8241	Active	Inactive	9	8
ENSDARG00000004184	ENSDART00000021631	10	37	ACATCCGCACGCGCTGGGAGCTTTC	7	+	5222	8241	Inactive	Active	7	1
ENSDARG00000004184	ENSDART00000021631	10	37	TGCTTCAGAGATCGAGGAGATTTG	6	+	5097	8241	Active	Active	6	6
ENSDARG00000004184	ENSDART00000021631	10	39	ACCATCAACGAAAAGCAGATGTA	5	+	5689	8241	Active	Active	7	9
ENSDARG00000004184	ENSDART00000021631	10	41	TTCAACAACTCTCTGGATGTAGCC	6	+	6013	8241	Inactive	Active	3	9
ENSDARG00000004184	ENSDART00000021631	10	41	CAACAACTCTCTGGATGTAGCCGCA	7	+	6015	8241	Active	Active	3	9
ENSDARG00000004184	ENSDART00000021631	10	41	AGCAGCACCTGATGTGGGATGAT	5	+	5954	8241	Active	Inactive	8	0
ENSDARG00000004184	ENSDART00000021631	10	41	AAAATCATCGATAAGACGTGTCT	5	+	5911	8241	Active	Active	1	5
ENSDARG00000004184	ENSDART00000021631	10	41	GCCCACACCAACACTGGAGCAGCA	6	+	5937	8241	Active	Active	6	9
ENSDARG00000004184	ENSDART00000021631	10	41	TGCAAAATCATCGATAAGACGTG	5	+	5908	8241	Active	Active	8	9
ENSDARG00000004184	ENSDART00000021631	10	41	CGCCCACACCAACACTGGAGCAGCA	7	+	5936	8241	Active	Active	9	9
ENSDARG00000004184	ENSDART00000021631	10	41	TCCTTCAACAACTCTCTGGATGT	5	+	6010	8241	Active	Inactive	8	7
ENSDARG00000004184	ENSDART00000021631	10	46	CTACACACACTCGATAGCCTGAGAG	7	+	6769	8241	Inactive	Active	9	8
ENSDARG00000004184	ENSDART00000021631	10	46	GCACAAAGCTCTGTTCTGGGTCGCT	7	+	6678	8241	Inactive	Active	4	0
ENSDARG00000004184	ENSDART00000021631	10	47	TCCAACTTCAATTTTGCTTTGGT	5	+	6895	8241	Active	Inactive	9	7
ENSDARG00000004184	ENSDART00000021631	10	47	TCCAACTTCAATTTTGCTTTGGTC	6	+	6895	8241	Active	Inactive	9	1
ENSDARG00000004184	ENSDART00000021631	10	47	AACTCCAACTTCAATTTTGCTTTG	6	+	6892	8241	Active	Inactive	0	9
ENSDARG00000004184	ENSDART00000021631	10	48	GCATCCTGCACATGCTGTTGGCGTT	7	+	6977	8241	Active	Active	8	1
ENSDARG00000004184	ENSDART00000021631	10	48	GAACACACAGAGTGTGGCGTATCT	6	+	7038	8241	Inactive	Inactive	9	3
ENSDARG00000004184	ENSDART00000021631	10	49	AAACACAGAAAATTGTTGCTTTT	5	+	7111	8241	Inactive	Inactive	9	8
ENSDARG00000004184	ENSDART00000021631	10	50	CAAGTCAACACCAAGAAGCTTCT	5	+	7336	8241	Active	Active	0	9
ENSDARG00000004184	ENSDART00000021631	10	51	CACAACGCCACCCAAGATGAGGAG	6	+	7434	8241	Active	Active	4	9
ENSDARG00000004184	ENSDART00000021631	10	52	CCCATCACCACTTGCGGAAGGTTTC	7	+	7499	8241	Active	Active	9	7
ENSDARG00000004184	ENSDART00000021631	10	52	ATCCAAGCACTGCTTCTGACTGT	5	+	7576	8241	Inactive	Inactive	8	5
ENSDARG00000004184	ENSDART00000021631	10	53	GAAAAACACTTCAGATGAATTTGAG	7	+	7614	8241	Inactive	Active	8	9
ENSDARG00000004184	ENSDART00000021631	10	57	CCCCACCACGGGTTTGGCAGCCGGC	7	+	8139	8241	Active	Active	9	9
ENSDARG00000004184	ENSDART00000021631	10	57	CTATCCCCCACCACGGGTTTGGC	5	+	8134	8241	Active	Active	4	6
ENSDARG00000004184	ENSDART00000021631	10	57	CTATCCCCCACCACGGGTTTGGCA	6	+	8134	8241	Active	Active	4	5
ENSDARG00000004191	ENSDART00000099957	10	1	GTCGACGTCGAAGCTGGCGGATGTG	7	-	87	1203	Active	Active	8	9
ENSDARG00000004191	ENSDART00000099957	10	1	GTCGACGTCGAAGCTGGCGGATGT	6	-	88	1203	Active	Active	8	2
ENSDARG00000004191	ENSDART00000099957	10	2	ACCTGCTGCAGGCCGAGGCTGGT	5	-	352	1203	Active	Active	9	9
ENSDARG00000004191	ENSDART00000099957	10	2	GGCACCTGCTGCAGGCCGAGGCT	5	-	355	1203	Active	Active	9	9
ENSDARG00000004191	ENSDART00000099957	10	2	ACCTGCTGCAGGCCGAGGCTGGTCT	7	-	350	1203	Active	Active	9	1
ENSDARG00000004191	ENSDART00000099957	10	4	GTTAACACCTGCCCCTGTGAGGTA	6	-	540	1203	Inactive	Inactive	3	2
ENSDARG00000004191	ENSDART00000099957	10	5	GTCATCGCCATCCAAGAGTGAGGA	6	-	622	1203	Active	Active	8	9
ENSDARG00000004191	ENSDART00000099957	10	6	CTCATCTTCTGTTGGATAAGGGTGC	7	-	726	1203	Active	Active	9	6
ENSDARG00000004191	ENSDART00000099957	10	7	GCATCCAGCATGGGCTGCAGAATAC	7	-	824	1203	Active	Active	4	6
ENSDARG00000004191	ENSDART00000099957	10	8	CTCGTCCTCCTCCTCTGTGCCGTC	6	-	1069	1203	Active	Inactive	9	3
ENSDARG00000004191	ENSDART00000099957	10	8	TTCGTCGTCCTCTTCGTCGTCGTC	6	-	1123	1203	Active	Active	9	0
ENSDARG00000004296	ENSDART00000027026	10	5	GAAGACTTCAAGACTCTGGTGGC	5	+	484	1038	Active	Active	4	3
ENSDARG00000004296	ENSDART00000027026	10	5	GGCCCACACTTATTGAAGACTTC	5	+	470	1038	Active	Active	9	9
ENSDARG00000004296	ENSDART00000027026	10	8	AGCTGCCGCACTGAGGGTGAGTC	5	+	829	1038	Active	Active	9	6
ENSDARG00000004296	ENSDART00000027026	10	8	AGCTGCCGCACTGAGGGTGAGTCT	6	+	829	1038	Active	Active	9	4
ENSDARG00000004296	ENSDART00000027026	10	9	GTAGGCTGCCTATGGACGCCGGC	5	+	851	1038	Active	Active	6	9
ENSDARG00000004296	ENSDART00000027026	10	9	GCCGGCCCCTGTAAAGCATTTGTA	6	+	868	1038	Active	Active	9	2
ENSDARG00000004296	ENSDART00000027026	10	9	CTATCCAGCTGCCTGTAGGCTGC	5	+	837	1038	Active	Active	1	7
ENSDARG00000004296	ENSDART00000080938	10	2	GAAGACTTCAAGACTCTGGTGGC	5	+	94	648	Active	Active	4	3
ENSDARG00000004296	ENSDART00000080938	10	2	GGCCCACACTTATTGAAGACTTC	5	+	80	648	Active	Active	9	9
ENSDARG00000004296	ENSDART00000080938	10	6	AGCTGCCGCACTGAGGGTGAGTC	5	+	439	648	Active	Active	9	6
ENSDARG00000004296	ENSDART00000080938	10	6	AGCTGCCGCACTGAGGGTGAGTCT	6	+	439	648	Active	Active	9	4
ENSDARG00000004296	ENSDART00000080938	10	7	GTAGGCTGCCTATGGACGCCGGC	5	+	461	648	Active	Active	6	9
ENSDARG00000004296	ENSDART00000080938	10	7	GCCGGCCCCTGTAAAGCATTTGTA	6	+	478	648	Active	Active	9	2
ENSDARG00000004296	ENSDART00000080938	10	7	CTATCCAGCTGCCTGTAGGCTGC	5	+	447	648	Active	Active	1	7
ENSDARG00000004363	ENSDART00000019416	10	1	TGCTGCTACATCTTGTGTTGGCTTC	7	+	66	600	Active	Inactive	9	5
ENSDARG00000004363	ENSDART00000019416	10	1	TGCTGCTACATCTTGTGTTGGCT	5	+	66	600	Active	Active	9	5
ENSDARG00000004363	ENSDART00000019416	10	1	TCCCAAGTCTGGAGTGGAGAATCT	6	+	239	600	Active	Active	9	8
ENSDARG00000004363	ENSDART00000019416	10	1	GGCATCCCAAGTCTGGAGTGGAG	5	+	235	600	Active	Active	8	8
ENSDARG00000004363	ENSDART00000019416	10	1	GCATCCAGCCTTACATGTGCAGGT	6	+	13	600	Active	Active	4	0
ENSDARG00000004363	ENSDART00000019416	10	3	TACTGCACCGGGGCTGGAGCAGCG	6	+	520	600	Active	Active	5	9
ENSDARG00000004363	ENSDART00000019416	10	3	AGCAGCGGCGGCCATGGTTTTGTGC	7	+	537	600	Active	Inactive	9	7
ENSDARG00000004363	ENSDART00000019416	10	3	AGCAGCGGCGGCCATGGTTTTGTG	6	+	537	600	Active	Inactive	9	1
ENSDARG00000004445	ENSDART00000042767	10	5	GCATTCTGCCGTGGCTCTGGAGCA	6	+	366	2856	Active	Active	8	4
ENSDARG00000004445	ENSDART00000042767	10	5	GTCCTACCCGGATTTTAGCCGAG	5	+	101	2856	Active	Active	8	6
ENSDARG00000004445	ENSDART00000042767	10	5	GACTCCTGCTGGCATTCTGCCGTG	6	+	355	2856	Active	Active	8	3
ENSDARG00000004445	ENSDART00000042767	10	5	GTCTCAGCCGAGGAGGAGGAAGGC	6	+	418	2856	Active	Active	5	9
ENSDARG00000004445	ENSDART00000042767	10	6	GACGTCGCCACCTGGTTGGAGAG	5	+	941	2856	Active	Active	8	7
ENSDARG00000004445	ENSDART00000042767	10	6	GCCCAAAGCTCGTGTGGTGGCATGT	7	+	873	2856	Active	Active	6	3
ENSDARG00000004445	ENSDART00000042767	10	7	GTCTGCTTATGTCACGTGGTTTGAT	7	+	1059	2856	Active	Inactive	8	8
ENSDARG00000004445	ENSDART00000042767	10	8	AGCGGCGTCTCGGGCGAAGTGGTG	6	+	1408	2856	Active	Active	9	9
ENSDARG00000004445	ENSDART00000042767	10	8	TTCAGCGGCGTCTCGGGCGAAGTG	6	+	1405	2856	Active	Active	8	9
ENSDARG00000004445	ENSDART00000042767	10	8	GGCCTCCACGCCATGCAGAAGTC	5	+	1297	2856	Active	Active	9	9
ENSDARG00000004445	ENSDART00000042767	10	9	GACAACAGAGGGCTGAAGATGGA	5	+	1531	2856	Inactive	Active	8	9
ENSDARG00000004445	ENSDART00000042767	10	9	TACAGCTACATCCACGTGGGCAGCT	7	+	1504	2856	Active	Active	7	6
ENSDARG00000004445	ENSDART00000042767	10	9	AGCTACATCCACGTGGGCAGCTGGG	7	+	1507	2856	Active	Active	8	9
ENSDARG00000004445	ENSDART00000042767	10	9	TTAAACAGATGAGTGAAGAGGAC	5	+	1481	2856	Inactive	Active	9	9
ENSDARG00000004445	ENSDART00000042767	10	9	GCCATCATCAGATCAGTGTGCAGCG	7	+	1582	2856	Active	Active	9	7
ENSDARG00000004445	ENSDART00000042767	10	11	AGCGCCACCACAGCGCTGTGCTGCA	7	+	2494	2856	Active	Active	8	3
ENSDARG00000004445	ENSDART00000042767	10	11	ACATCCACCGTTGTGAGGATGCA	5	+	2584	2856	Inactive	Active	0	9
ENSDARG00000004445	ENSDART00000042767	10	11	TACCACAACCCTCGGAGTAGTGGCG	7	+	2271	2856	Inactive	Active	2	9
ENSDARG00000004445	ENSDART00000042767	10	11	GCCACCACAGCGCTGTGCTGCATGT	7	+	2497	2856	Active	Active	1	2
ENSDARG00000004445	ENSDART00000042767	10	11	ACATCATGCTGGCCAAGCCTGAGAG	7	+	2537	2856	Active	Active	4	8
ENSDARG00000004445	ENSDART00000042767	10	11	CAATACCACAACCCTCGGAGTAGTG	7	+	2268	2856	Inactive	Active	5	7
ENSDARG00000004445	ENSDART00000042767	10	11	CACATCCACCGTTGTGAGGATGCA	6	+	2583	2856	Active	Active	9	9
ENSDARG00000004445	ENSDART00000042767	10	11	CACCACAGCGCTGTGCTGCATGT	5	+	2499	2856	Active	Active	5	2
ENSDARG00000004445	ENSDART00000042767	10	11	CACCACATCCACCGTTGTGAGGAT	6	+	2580	2856	Active	Inactive	8	3
ENSDARG00000004445	ENSDART00000042767	10	11	CACGACACACCGGTGGTGAAGTC	5	+	1882	2856	Inactive	Active	5	6
ENSDARG00000004445	ENSDART00000042767	10	11	CGCCACCACAGCGCTGTGCTGCA	5	+	2496	2856	Active	Active	9	3
ENSDARG00000004445	ENSDART00000042767	10	13	AGCTACAGACCCAACCTTTGGAAAC	7	+	2749	2856	Inactive	Inactive	3	7
ENSDARG00000004627	ENSDART00000027288	10	1	GGCATCAGAGAGAATCGCTTGGGCA	7	-	30	1056	Active	Active	6	9
ENSDARG00000004627	ENSDART00000027288	10	1	GGCAAATCCAGCTCCAGGTGTCGAA	7	-	86	1056	Active	Active	8	1
ENSDARG00000004627	ENSDART00000027288	10	1	AAATCCAGCTCCAGGTGTCGAATGC	7	-	83	1056	Inactive	Active	6	5
ENSDARG00000004627	ENSDART00000027288	10	2	GTCAAACTCGTGGTGCATGAGCG	5	-	272	1056	Active	Active	7	9
ENSDARG00000004627	ENSDART00000027288	10	3	AACTGCAGAGCGCTTTCTGAATGC	6	-	510	1056	Inactive	Inactive	5	3
ENSDARG00000004627	ENSDART00000027288	10	5	CCCAGCAAAACAATCGAAGCAGGC	6	-	887	1056	Active	Active	4	9
ENSDARG00000005108	ENSDART00000002622	10	2	TGCTTCGACGACATTCTGAGGCG	5	-	22	1494	Active	Active	9	9
ENSDARG00000005108	ENSDART00000002622	10	3	ACCATCAGAGCGATGAAGGTGAT	5	-	439	1494	Active	Active	3	9
ENSDARG00000005108	ENSDART00000002622	10	3	GACGTCTGCGCCATTGGGTAAAC	5	-	589	1494	Active	Inactive	9	7
ENSDARG00000005108	ENSDART00000002622	10	3	GAATCCGGCAGCTCCTGCATTGGTA	7	-	249	1494	Inactive	Active	1	4
ENSDARG00000005108	ENSDART00000002622	10	3	CTCATCGTCAGGATAGTAGGAGTA	6	-	109	1494	Active	Active	9	7
ENSDARG00000005108	ENSDART00000002622	10	3	AGATTCCCACGCAGAAGATGATGGA	7	-	193	1494	Inactive	Active	2	9
ENSDARG00000005108	ENSDART00000002622	10	3	AACTGCACCGACCCGGACGTCTGC	6	-	603	1494	Active	Active	3	7
ENSDARG00000005108	ENSDART00000002622	10	4	TCCTCCACATCTTGCGGGGAGTTC	6	-	867	1494	Active	Active	1	3
ENSDARG00000005108	ENSDART00000002622	10	4	GTCCTCCACATCTTGCGGGGAGTTC	7	-	867	1494	Active	Active	8	3
ENSDARG00000005108	ENSDART00000002622	10	6	TTCACCAACCTGAAGAAGTCGTC	5	-	1180	1494	Active	Active	3	9
ENSDARG00000005108	ENSDART00000002622	10	6	TCCGTCAGCGGTGCGTGGACGTC	5	-	1109	1494	Active	Active	9	8
ENSDARG00000005108	ENSDART00000002622	10	7	GTCCACCTCTGCCAGGCGCTTGT	5	-	1301	1494	Active	Active	9	2
ENSDARG00000005108	ENSDART00000002622	10	9	ACCATCTTCTTGATGTGGTTGAGTT	7	-	1457	1494	Active	Inactive	9	0
ENSDARG00000005108	ENSDART00000002622	10	9	ACCATCTTCTTGATGTGGTTGAG	5	-	1459	1494	Active	Active	9	5
ENSDARG00000005133	ENSDART00000078856	10	2	CGCTGCTCCCCCAGGAATGATTT	5	-	143	2034	Active	Active	9	3
ENSDARG00000005133	ENSDART00000078856	10	4	ACCACCTGCAATACTGAAGCCGAG	6	-	358	2034	Active	Active	9	9
ENSDARG00000005133	ENSDART00000078856	10	4	TGCAGCACCTCCGTCGATGATTTT	6	-	427	2034	Active	Active	9	1
ENSDARG00000005133	ENSDART00000078856	10	5	GGCGGCCCATAAGGGTCTGAGAG	5	-	601	2034	Active	Active	8	7
ENSDARG00000005133	ENSDART00000078856	10	6	CCCCCAGCAAGTGCTTGGGCAGGG	6	-	740	2034	Active	Active	6	8
ENSDARG00000005133	ENSDART00000078856	10	6	CTCTTCCCCCAGCAAGTGCTTGGGC	7	-	744	2034	Active	Inactive	9	3
ENSDARG00000005133	ENSDART00000078856	10	6	TCCCCCAGCAAGTGCTTGGGCAGGG	7	-	740	2034	Active	Active	9	8
ENSDARG00000005133	ENSDART00000078856	10	7	CCCTCCAGCCAGGATGAAGGAAAC	6	-	865	2034	Active	Active	9	9
ENSDARG00000005133	ENSDART00000078856	10	7	TTCTCCTCCCACGATGTTGAAGCC	6	-	823	2034	Active	Active	8	9
ENSDARG00000005133	ENSDART00000078856	10	7	ATCTTCTCCTCCCACGATGTTGAA	6	-	826	2034	Active	Active	8	6
ENSDARG00000005133	ENSDART00000078856	10	8	CCCTTCAGCGCTGCCGCGGCTTGT	6	-	972	2034	Active	Active	9	5
ENSDARG00000005133	ENSDART00000078856	10	8	CCCTGCTCCCTTCAGCGCTGCCGCG	7	-	978	2034	Active	Active	9	9
ENSDARG00000005133	ENSDART00000078856	10	9	CAAAACGCCCGTACTCTGTAAAC	5	-	1032	2034	Inactive	Inactive	5	8
ENSDARG00000005133	ENSDART00000100124	10	2	CGCTGCTCCCCCAGGAATGATTT	5	-	143	1992	Active	Active	9	3
ENSDARG00000005133	ENSDART00000100124	10	4	ACCACCTGCAATACTGAAGCCGAG	6	-	358	1992	Active	Active	9	9
ENSDARG00000005133	ENSDART00000100124	10	4	TGCAGCACCTCCGTCGATGATTTT	6	-	427	1992	Active	Active	9	1
ENSDARG00000005133	ENSDART00000100124	10	5	GGCGGCCCATAAGGGTCTGAGAG	5	-	601	1992	Active	Active	8	7
ENSDARG00000005133	ENSDART00000100124	10	6	CCCCCAGCAAGTGCTTGGGCAGGG	6	-	740	1992	Active	Active	6	8
ENSDARG00000005133	ENSDART00000100124	10	6	TCCCCCAGCAAGTGCTTGGGCAGGG	7	-	740	1992	Active	Active	9	8
ENSDARG00000005133	ENSDART00000100124	10	6	CTCTTCCCCCAGCAAGTGCTTGGGC	7	-	744	1992	Active	Inactive	9	3
ENSDARG00000005133	ENSDART00000100124	10	7	TTCTCCTCCCACGATGTTGAAGCC	6	-	823	1992	Active	Active	8	9
ENSDARG00000005133	ENSDART00000100124	10	7	CCCTCCAGCCAGGATGAAGGAAAC	6	-	865	1992	Active	Active	9	9
ENSDARG00000005133	ENSDART00000100124	10	7	ATCTTCTCCTCCCACGATGTTGAA	6	-	826	1992	Active	Active	8	6
ENSDARG00000005133	ENSDART00000100124	10	8	CCCTTCAGCGCTGCCGCGGCTTGT	6	-	972	1992	Active	Active	9	5
ENSDARG00000005133	ENSDART00000100124	10	8	CCCTGCTCCCTTCAGCGCTGCCGCG	7	-	978	1992	Active	Active	9	9
ENSDARG00000005133	ENSDART00000100124	10	9	CAAAACGCCCGTACTCTGTAAAC	5	-	1032	1992	Inactive	Inactive	5	8
ENSDARG00000005133	ENSDART00000100128	10	2	CGCTGCTCCCCCAGGAATGATTT	5	-	143	2013	Active	Active	9	3
ENSDARG00000005133	ENSDART00000100128	10	4	TGCAGCACCTCCGTCGATGATTTT	6	-	427	2013	Active	Active	9	1
ENSDARG00000005133	ENSDART00000100128	10	4	ACCACCTGCAATACTGAAGCCGAG	6	-	358	2013	Active	Active	9	9
ENSDARG00000005133	ENSDART00000100128	10	5	GGCGGCCCATAAGGGTCTGAGAG	5	-	601	2013	Active	Active	8	7
ENSDARG00000005133	ENSDART00000100128	10	6	TCCCCCAGCAAGTGCTTGGGCAGGG	7	-	740	2013	Active	Active	9	8
ENSDARG00000005133	ENSDART00000100128	10	6	CTCTTCCCCCAGCAAGTGCTTGGGC	7	-	744	2013	Active	Inactive	9	3
ENSDARG00000005133	ENSDART00000100128	10	6	CCCCCAGCAAGTGCTTGGGCAGGG	6	-	740	2013	Active	Active	6	8
ENSDARG00000005133	ENSDART00000100128	10	7	CCCTCCAGCCAGGATGAAGGAAAC	6	-	865	2013	Active	Active	9	9
ENSDARG00000005133	ENSDART00000100128	10	7	ATCTTCTCCTCCCACGATGTTGAA	6	-	826	2013	Active	Active	8	6
ENSDARG00000005133	ENSDART00000100128	10	7	TTCTCCTCCCACGATGTTGAAGCC	6	-	823	2013	Active	Active	8	9
ENSDARG00000005133	ENSDART00000100128	10	8	CCCTTCAGCGCTGCCGCGGCTTGT	6	-	972	2013	Active	Active	9	5
ENSDARG00000005133	ENSDART00000100128	10	8	CCCTGCTCCCTTCAGCGCTGCCGCG	7	-	978	2013	Active	Active	9	9
ENSDARG00000005133	ENSDART00000100128	10	9	CAAAACGCCCGTACTCTGTAAAC	5	-	1032	2013	Inactive	Inactive	5	8
ENSDARG00000005333	ENSDART00000013609	10	1	GACTCACGCTGGCCGAGTTGTGC	5	-	124	7614	Active	Active	7	6
ENSDARG00000005333	ENSDART00000013609	10	3	GTCATCCACCATAACTGTTTTGAC	6	-	298	7614	Active	Inactive	8	9
ENSDARG00000005333	ENSDART00000013609	10	4	CTCGTCATCTGTGTGAAGTTTCT	5	-	497	7614	Active	Active	9	7
ENSDARG00000005333	ENSDART00000013609	10	4	GTACTCATCATAATTTGTGATGCC	6	-	367	7614	Active	Active	7	5
ENSDARG00000005333	ENSDART00000013609	10	5	GAATCCACATTCTGGTCTGAGTA	5	-	604	7614	Inactive	Active	9	2
ENSDARG00000005333	ENSDART00000013609	10	5	GAATCCACATTCTGGTCTGAGTAG	6	-	603	7614	Inactive	Inactive	9	4
ENSDARG00000005333	ENSDART00000013609	10	5	ACCTGCACATACAGCAGGTTGAGCT	7	-	641	7614	Active	Active	0	7
ENSDARG00000005333	ENSDART00000013609	10	8	GTTTTCAGAGATCTGGCTAGTTT	5	-	907	7614	Inactive	Inactive	2	4
ENSDARG00000005333	ENSDART00000013609	10	9	AGAAGCTGCCCAGCGTTTGATGTT	6	-	1072	7614	Active	Inactive	7	7
ENSDARG00000005333	ENSDART00000013609	10	9	AGAAGCTGCCCAGCGTTTGATGT	5	-	1073	7614	Active	Inactive	7	5
ENSDARG00000005333	ENSDART00000013609	10	9	AGCTGCCCAGCGTTTGATGTTGGT	6	-	1069	7614	Active	Active	6	8
ENSDARG00000005333	ENSDART00000013609	10	11	TTCATCTCCCTCCAGGCCGAAGTG	6	-	1219	7614	Active	Active	9	9
ENSDARG00000005333	ENSDART00000013609	10	12	TCCAGCACCAGATCGGATGATGGC	6	-	1348	7614	Active	Active	8	9
ENSDARG00000005333	ENSDART00000013609	10	12	CCCATCTTATTAAACTGCTGCTGAA	7	-	1292	7614	Active	Active	9	7
ENSDARG00000005333	ENSDART00000013609	10	13	AAAGCCTGCTGAGCTGAAGTCTGC	6	-	1458	7614	Active	Active	1	8
ENSDARG00000005333	ENSDART00000013609	10	13	GTTAAAGCCTGCTGAGCTGAAGTC	6	-	1461	7614	Inactive	Active	3	7
ENSDARG00000005333	ENSDART00000013609	10	13	GAATCAGTCCCCAGTGGAGGCAGGG	7	-	1550	7614	Active	Active	2	9
ENSDARG00000005333	ENSDART00000013609	10	15	GACATCTCCGTCAGGTTGGAGGA	5	-	1738	7614	Active	Active	9	8
ENSDARG00000005333	ENSDART00000013609	10	15	ATCTCCGTCAGGTTGGAGGAGAT	5	-	1735	7614	Active	Active	9	8
ENSDARG00000005333	ENSDART00000013609	10	15	TGCAGCACCCAGAAGCTGCTGGC	5	-	1811	7614	Active	Active	9	9
ENSDARG00000005333	ENSDART00000013609	10	15	GACGGCACAGCCCACAGCAGTGTAA	7	-	1704	7614	Inactive	Inactive	3	1
ENSDARG00000005333	ENSDART00000013609	10	16	GCATCAGACTCCCCGATCTGCTGCA	7	-	1952	7614	Inactive	Active	0	4
ENSDARG00000005333	ENSDART00000013609	10	16	AGACTCCCCGATCTGCTGCAGGA	5	-	1949	7614	Active	Active	7	9
ENSDARG00000005333	ENSDART00000013609	10	16	ACCCGCTGCTTGCAGGAGGTTCT	5	-	1901	7614	Active	Active	9	5
ENSDARG00000005333	ENSDART00000013609	10	17	GCAGGCCACCAGCTGTGATGTGGAG	7	-	2130	7614	Active	Active	6	9
ENSDARG00000005333	ENSDART00000013609	10	17	GCCACCAGCTGTGATGTGGAGAG	5	-	2128	7614	Active	Inactive	9	0
ENSDARG00000005333	ENSDART00000013609	10	17	GGCAGCAGCGATCACTTTGTTTTG	6	-	2092	7614	Active	Inactive	9	9
ENSDARG00000005333	ENSDART00000013609	10	17	AACACCAGAGCCGCTGCTGCATTC	6	-	2025	7614	Inactive	Inactive	6	2
ENSDARG00000005333	ENSDART00000013609	10	18	AGCGGCGCCCACCTGTTTGAGCA	5	-	2288	7614	Active	Active	9	7
ENSDARG00000005333	ENSDART00000013609	10	18	TGCATCTCCCATGGAGCTGAAGAT	6	-	2434	7614	Active	Active	9	7
ENSDARG00000005333	ENSDART00000013609	10	18	ACCTGCATCTCCCATGGAGCTGAA	6	-	2437	7614	Active	Active	9	8
ENSDARG00000005333	ENSDART00000013609	10	19	AGCGTCAGCCAGGAGTTTGGCTGC	6	-	2575	7614	Active	Inactive	9	7
ENSDARG00000005333	ENSDART00000013609	10	19	AGCTTCCACCATACGGGCAGTAGCG	7	-	2595	7614	Active	Active	9	9
ENSDARG00000005333	ENSDART00000013609	10	20	GTCCTCACCTCCAGTTTGTTGAC	5	-	2740	7614	Active	Inactive	8	9
ENSDARG00000005333	ENSDART00000013609	10	20	CTCACCTCCAGTTTGTTGACGAG	5	-	2737	7614	Active	Active	9	8
ENSDARG00000005333	ENSDART00000013609	10	21	TGCTGCGGCTTGTTTCGCTGCATTC	7	-	2754	7614	Active	Inactive	9	2
ENSDARG00000005333	ENSDART00000013609	10	22	AGAACCTGCAGGAAGTTCTGGCTAG	7	-	2963	7614	Active	Inactive	7	6
ENSDARG00000005333	ENSDART00000013609	10	24	CCCTCAGCAGCTGAAGCTTTGGCC	6	-	3195	7614	Active	Active	5	6
ENSDARG00000005333	ENSDART00000013609	10	24	GCCCTCAGCAGCTGAAGCTTTGGCC	7	-	3195	7614	Active	Active	9	6
ENSDARG00000005333	ENSDART00000013609	10	26	GGCTGCCACTCCACGAGCGGCTGAA	7	-	3393	7614	Active	Active	9	8
ENSDARG00000005333	ENSDART00000013609	10	26	TGCCACTCCACGAGCGGCTGAAGCC	7	-	3390	7614	Active	Active	9	9
ENSDARG00000005333	ENSDART00000013609	10	27	AGCTTCCCCGACAGTTCTGATGGC	6	-	3631	7614	Active	Active	9	5
ENSDARG00000005333	ENSDART00000013609	10	28	CACTCCAGCCTGCAGGAATTGGTT	6	-	3832	7614	Active	Active	8	7
ENSDARG00000005333	ENSDART00000013609	10	28	AAATTCTTCCCACTCGCTGGAAAC	6	-	3678	7614	Active	Active	7	5
ENSDARG00000005333	ENSDART00000013609	10	29	TTAGCCGCCAGCAGGAGTTTGCT	5	-	3934	7614	Inactive	Active	0	9
ENSDARG00000005333	ENSDART00000013609	10	29	TTCTTCAGATTTGGCGAGTTGGGG	6	-	3972	7614	Active	Active	0	9
ENSDARG00000005333	ENSDART00000013609	10	29	AGCAGCAGCAGCGAGTTGGTTCT	5	-	3992	7614	Active	Inactive	8	2
ENSDARG00000005333	ENSDART00000013609	10	29	GCCGCCAGCAGGAGTTTGCTGGA	5	-	3931	7614	Active	Inactive	9	0
ENSDARG00000005333	ENSDART00000013609	10	30	CACTCCTTCTGTCCCGGAGCCTGC	6	-	4062	7614	Active	Active	9	8
ENSDARG00000005333	ENSDART00000013609	10	31	GCATTCCTCCAACCGTCTGCAGAC	6	-	4103	7614	Active	Inactive	9	1
ENSDARG00000005333	ENSDART00000013609	10	32	AGACCACACAGCGCTTTAGACGCT	6	-	4281	7614	Active	Active	1	7
ENSDARG00000005333	ENSDART00000013609	10	32	GACCACACAGCGCTTTAGACGCT	5	-	4281	7614	Inactive	Active	8	7
ENSDARG00000005333	ENSDART00000013609	10	34	GCACAAGGCCGAAGTGTGTTTGGC	6	-	4492	7614	Inactive	Active	1	5
ENSDARG00000005333	ENSDART00000013609	10	34	GCACAAGGCCGAAGTGTGTTTGGCA	7	-	4491	7614	Inactive	Inactive	1	5
ENSDARG00000005333	ENSDART00000013609	10	37	CACTCCCTCTGACCCGGAGCCTTT	6	-	4956	7614	Active	Active	9	0
ENSDARG00000005333	ENSDART00000013609	10	38	GGCATCAGCACGGGCTGCGATGGC	6	-	5146	7614	Active	Active	9	6
ENSDARG00000005333	ENSDART00000013609	10	39	GACTCAGCCAGAGTCTTGGTTTGGT	7	-	5285	7614	Active	Inactive	4	5
ENSDARG00000005333	ENSDART00000013609	10	40	GTCTTCACCATGGTGGTCTGATAA	6	-	5550	7614	Active	Inactive	7	6
ENSDARG00000005333	ENSDART00000013609	10	40	TCCTCCAGAGCCTCTTGTGTGTGC	6	-	5364	7614	Active	Inactive	3	9
ENSDARG00000005333	ENSDART00000013609	10	40	TCCGTCCTCCATCTTGTTGATGGA	6	-	5494	7614	Active	Active	9	8
ENSDARG00000005333	ENSDART00000013609	10	41	GGCTGCACATTTGGCCTCTGATGCG	7	-	5682	7614	Active	Active	4	8
ENSDARG00000005333	ENSDART00000013609	10	42	TCCTTCTTAGTGTAGGAGTCGTT	5	-	5818	7614	Active	Active	9	4
ENSDARG00000005333	ENSDART00000013609	10	42	AGCTCCTTCTTAGTGTAGGAGTC	5	-	5821	7614	Active	Active	9	7
ENSDARG00000005333	ENSDART00000013609	10	44	AACCACATCGGCCAGTTTGGTGAT	6	-	6157	7614	Active	Inactive	5	7
ENSDARG00000005333	ENSDART00000013609	10	44	TCCTCCACCAGAACTTTAGCCGTC	6	-	6057	7614	Active	Active	8	1
ENSDARG00000005333	ENSDART00000013609	10	44	TCCACCAGAACTTTAGCCGTCTTT	6	-	6054	7614	Active	Inactive	2	7
ENSDARG00000005333	ENSDART00000013609	10	44	GTCCTCCACCAGAACTTTAGCCGTC	7	-	6057	7614	Active	Active	8	1
ENSDARG00000005333	ENSDART00000013609	10	44	CACATCGGCCAGTTTGGTGATGGT	6	-	6154	7614	Active	Active	9	8
ENSDARG00000005333	ENSDART00000013609	10	45	GCCGGCCGCTGCTTTGGTGGCGCT	6	-	6280	7614	Active	Active	9	8
ENSDARG00000005333	ENSDART00000013609	10	46	ACAGCCAGCTCTTGTTTGATGTG	5	-	6448	7614	Active	Inactive	2	1
ENSDARG00000005333	ENSDART00000013609	10	46	ACCGCCTTCACCGTCTTAAGTAGAG	7	-	6374	7614	Active	Active	9	7
ENSDARG00000005333	ENSDART00000013609	10	47	TGCGACAGCTCGTCTGCTTAGGTT	6	-	6610	7614	Active	Active	8	5
ENSDARG00000005333	ENSDART00000013609	10	47	CTCGTCTGCTTAGGTTAGCAGTG	5	-	6603	7614	Active	Active	9	4
ENSDARG00000005333	ENSDART00000013609	10	47	GAACTCCTCTGGAGTGGCCGTCTTT	7	-	6495	7614	Active	Inactive	8	7
ENSDARG00000005333	ENSDART00000013609	10	47	CACGTCCTCCTGACGGCAGGAGTT	6	-	6574	7614	Active	Active	9	8
ENSDARG00000005333	ENSDART00000013609	10	47	GTCTGCTTAGGTTAGCAGTGGCG	5	-	6600	7614	Active	Active	8	9
ENSDARG00000005333	ENSDART00000013609	10	47	CCCAGCAGCCACTGCTTTAGCTGTG	7	-	6549	7614	Active	Active	9	3
ENSDARG00000005333	ENSDART00000013609	10	47	GTCTGCGACAGCTCGTCTGCTTAG	6	-	6613	7614	Active	Inactive	7	7
ENSDARG00000005333	ENSDART00000013609	10	47	AGCAGCCACTGCTTTAGCTGTGGCC	7	-	6546	7614	Active	Active	9	8
ENSDARG00000005333	ENSDART00000013609	10	48	CGCTTCACCTCCGGGTGGTATGC	5	-	6661	7614	Active	Inactive	9	1
ENSDARG00000005333	ENSDART00000013609	10	49	GGCCTCCGCAGCCTGGATGAGCT	5	-	6839	7614	Active	Active	9	9
ENSDARG00000005333	ENSDART00000013609	10	50	GGCAGCTTCAATGGCAGCTGCGGCT	7	-	6927	7614	Active	Active	9	9
ENSDARG00000005333	ENSDART00000013609	10	50	GTTTTCTGCAATGACGGTGGGGTCT	7	-	6891	7614	Active	Active	9	4
ENSDARG00000005333	ENSDART00000013609	10	50	GTTTTCTGCAATGACGGTGGGGTC	6	-	6892	7614	Active	Active	9	5
ENSDARG00000005333	ENSDART00000013609	10	50	CGCGGCAGCTTCAATGGCAGCTGCG	7	-	6930	7614	Active	Active	9	9
ENSDARG00000005333	ENSDART00000013609	10	52	TCCATCATCCACCGCGTTTGCTGGA	7	-	7131	7614	Active	Inactive	9	0
ENSDARG00000005333	ENSDART00000013609	10	53	TGCTGCCACCTGTTTGGCTGAAGAA	7	-	7269	7614	Active	Active	9	8
ENSDARG00000005333	ENSDART00000013609	10	53	TGCTTCGCACAGGTTGTTAGTAGCT	7	-	7200	7614	Active	Inactive	7	1
ENSDARG00000005333	ENSDART00000013609	10	53	ACCAGCAGCTGTGCGGTGGATGCT	6	-	7290	7614	Active	Active	8	9
ENSDARG00000005333	ENSDART00000013609	10	53	ACAGGCCACCAGCAGCTGTGCGGTG	7	-	7296	7614	Active	Active	4	0
ENSDARG00000005333	ENSDART00000013609	10	53	ACCAGCAGCTGTGCGGTGGATGC	5	-	7291	7614	Active	Active	8	2
ENSDARG00000005333	ENSDART00000013609	10	53	GCCACCAGCAGCTGTGCGGTGGAT	6	-	7293	7614	Active	Active	9	5
ENSDARG00000005333	ENSDART00000013609	10	53	GCCACCAGCAGCTGTGCGGTGGA	5	-	7294	7614	Active	Active	9	3
ENSDARG00000005333	ENSDART00000013609	10	54	AAACGCAGCCTTCTGTGCCGCCTTC	7	-	7407	7614	Inactive	Active	4	1
ENSDARG00000005333	ENSDART00000013609	10	54	CTCAAACGCAGCCTTCTGTGCCGCC	7	-	7410	7614	Active	Active	6	5
ENSDARG00000005333	ENSDART00000013609	10	55	TCCGTCCTCTCGCAGCTCTGAGGGC	7	-	7590	7614	Active	Active	9	7
ENSDARG00000005333	ENSDART00000098857	10	1	GACTCACGCTGGCCGAGTTGTGC	5	-	124	969	Active	Active	7	6
ENSDARG00000005333	ENSDART00000098857	10	3	GTCATCCACCATAACTGTTTTGAC	6	-	298	969	Active	Inactive	8	9
ENSDARG00000005333	ENSDART00000098857	10	4	CTCGTCATCTGTGTGAAGTTTCT	5	-	497	969	Active	Active	9	7
ENSDARG00000005333	ENSDART00000098857	10	4	GTACTCATCATAATTTGTGATGCC	6	-	367	969	Active	Active	7	5
ENSDARG00000005333	ENSDART00000098857	10	5	GAATCCACATTCTGGTCTGAGTA	5	-	604	969	Inactive	Active	9	2
ENSDARG00000005333	ENSDART00000098857	10	5	GAATCCACATTCTGGTCTGAGTAG	6	-	603	969	Inactive	Inactive	9	4
ENSDARG00000005333	ENSDART00000098857	10	5	ACCTGCACATACAGCAGGTTGAGCT	7	-	641	969	Active	Active	0	7
ENSDARG00000005333	ENSDART00000098857	10	8	GTTTTCAGAGATCTGGCTAGTTT	5	-	907	969	Inactive	Inactive	2	4
ENSDARG00000005333	ENSDART00000098858	10	1	GACTCACGCTGGCCGAGTTGTGC	5	-	124	1215	Active	Active	7	6
ENSDARG00000005333	ENSDART00000098858	10	3	GTCATCCACCATAACTGTTTTGAC	6	-	298	1215	Active	Inactive	8	9
ENSDARG00000005333	ENSDART00000098858	10	4	GTACTCATCATAATTTGTGATGCC	6	-	367	1215	Active	Active	7	5
ENSDARG00000005333	ENSDART00000098858	10	4	CTCGTCATCTGTGTGAAGTTTCT	5	-	497	1215	Active	Active	9	7
ENSDARG00000005333	ENSDART00000098858	10	5	GAATCCACATTCTGGTCTGAGTA	5	-	604	1215	Inactive	Active	9	2
ENSDARG00000005333	ENSDART00000098858	10	5	GAATCCACATTCTGGTCTGAGTAG	6	-	603	1215	Inactive	Inactive	9	4
ENSDARG00000005333	ENSDART00000098858	10	5	ACCTGCACATACAGCAGGTTGAGCT	7	-	641	1215	Active	Active	0	7
ENSDARG00000005333	ENSDART00000098858	10	8	GTTTTCAGAGATCTGGCTAGTTT	5	-	907	1215	Inactive	Inactive	2	4
ENSDARG00000005333	ENSDART00000098858	10	9	AGCTGCCCAGCGTTTGATGTTGGT	6	-	1069	1215	Active	Active	6	8
ENSDARG00000005333	ENSDART00000098858	10	9	AGAAGCTGCCCAGCGTTTGATGTT	6	-	1072	1215	Active	Inactive	7	7
ENSDARG00000005333	ENSDART00000098858	10	9	AGAAGCTGCCCAGCGTTTGATGT	5	-	1073	1215	Active	Inactive	7	5
ENSDARG00000005397	ENSDART00000008134	10	2	ACAGACTCCAGCACGCTGCAGGC	5	-	310	2244	Active	Active	1	9
ENSDARG00000005397	ENSDART00000008134	10	2	CTCTGCAGCACCTCCATAAGGTTTG	7	-	260	2244	Active	Active	9	1
ENSDARG00000005397	ENSDART00000008134	10	2	GCATTCAGAGTCTCTCTGCAGCA	5	-	275	2244	Inactive	Active	3	5
ENSDARG00000005397	ENSDART00000008134	10	3	TTCTTCAGCACTGCTTTGTGCTGCT	7	-	488	2244	Active	Active	8	0
ENSDARG00000005397	ENSDART00000008134	10	4	TTCTTCCTCTCTGTCAGCTGTTTAG	7	-	581	2244	Active	Inactive	9	5
ENSDARG00000005397	ENSDART00000008134	10	4	TTCACCATCTCGATGGCGGCTGTT	6	-	549	2244	Active	Active	8	7
ENSDARG00000005397	ENSDART00000008134	10	4	TTCACCATCTCGATGGCGGCTGT	5	-	550	2244	Active	Active	8	3
ENSDARG00000005397	ENSDART00000008134	10	5	AACTCATCCTCAATGGGGTTTTC	5	-	1414	2244	Active	Inactive	5	7
ENSDARG00000005397	ENSDART00000008134	10	5	CTCACCCGCTCGCTCATCTGCTTCT	7	-	833	2244	Active	Inactive	9	7
ENSDARG00000005397	ENSDART00000008134	10	5	CAACTCATCCTCAATGGGGTTTTC	6	-	1414	2244	Active	Inactive	8	7
ENSDARG00000005397	ENSDART00000008134	10	5	CAACTCATCCTCAATGGGGTTTT	5	-	1415	2244	Active	Inactive	8	9
ENSDARG00000005397	ENSDART00000008134	10	6	CTCTGCCACTGATGGAAGCAGAG	5	-	1497	2244	Active	Active	9	9
ENSDARG00000005397	ENSDART00000008134	10	7	AACGTCTCCGTTGGTGTCGACTGC	6	-	1639	2244	Active	Active	8	6
ENSDARG00000005397	ENSDART00000008134	10	7	AACTTCCCATCAGGGGAGAAGAT	5	-	1696	2244	Inactive	Active	0	8
ENSDARG00000005397	ENSDART00000008134	10	7	GACTGCCACACCGGTGGGCCTCT	5	-	1622	2244	Active	Inactive	7	2
ENSDARG00000005397	ENSDART00000008134	10	8	ACCTGCAAACTGTCTGTCTGAAGTC	7	-	1869	2244	Inactive	Inactive	1	0
ENSDARG00000005397	ENSDART00000008134	10	9	GTTGACAGCAACAAAGTGTGGGCC	6	-	1891	2244	Active	Active	0	9
ENSDARG00000005397	ENSDART00000008134	10	10	ATCCACTGCGACCCCTGTGGGGGCA	7	-	2031	2244	Active	Active	6	9
ENSDARG00000005397	ENSDART00000008134	10	10	ATCCACTGCGACCCCTGTGGGGGC	6	-	2032	2244	Active	Active	6	3
ENSDARG00000005397	ENSDART00000008134	10	11	TACTGCAGATACCGGTAGACTTT	5	-	2233	2244	Inactive	Active	3	0
ENSDARG00000005419	ENSDART00000015991	10	3	TTCTCCAAACTCTGTGGATTGGGGT	7	-	234	816	Inactive	Active	6	9
ENSDARG00000005419	ENSDART00000015991	10	3	TTCTCCAAACTCTGTGGATTGGGG	6	-	235	816	Inactive	Active	6	9
ENSDARG00000005419	ENSDART00000015991	10	3	TCCAAACTCTGTGGATTGGGGTTTG	7	-	231	816	Active	Inactive	9	7
ENSDARG00000005419	ENSDART00000015991	10	3	GAAGTCCACATCTCCAGCCTGATGC	7	-	146	816	Active	Active	1	3
ENSDARG00000005419	ENSDART00000015991	10	3	ACCAACTGCTTCATTTTGTGCTGCG	7	-	170	816	Active	Active	8	6
ENSDARG00000005419	ENSDART00000015991	10	5	TTCCCAAACACACAGGCTGAGCA	5	-	510	816	Active	Active	2	8
ENSDARG00000005419	ENSDART00000015991	10	5	AAACACACAGGCTGAGCAGAAGTA	6	-	504	816	Inactive	Active	9	9
ENSDARG00000005419	ENSDART00000015991	10	6	TCCATCTCCACCATCTGCGAATCT	6	-	747	816	Active	Inactive	9	4
ENSDARG00000005419	ENSDART00000015991	10	6	AAACCAACCGGGACATTTGACGGA	6	-	706	816	Inactive	Active	8	4
ENSDARG00000005540	ENSDART00000027612	10	3	GTAACCCCCTTCCTCTGGAGCAGCG	7	+	233	3261	Inactive	Active	0	9
ENSDARG00000005540	ENSDART00000027612	10	4	TTCGACTGCCAAAAGGAAGATTAC	6	+	370	3261	Active	Active	7	8
ENSDARG00000005540	ENSDART00000027612	10	4	AGAATCACCAAACTCGGCTGGTTC	6	+	349	3261	Active	Inactive	2	4
ENSDARG00000005540	ENSDART00000027612	10	6	GCAACCTCCTCAAACAGGTGAGGCT	7	+	590	3261	Active	Active	6	9
ENSDARG00000005540	ENSDART00000027612	10	6	AACCTCCTCAAACAGGTGAGGCT	5	+	592	3261	Active	Active	9	9
ENSDARG00000005540	ENSDART00000027612	10	8	TTCCTCAACCTTGCAGCTGTTTTT	6	+	783	3261	Active	Inactive	7	9
ENSDARG00000005540	ENSDART00000027612	10	8	TCCTCAACCTTGCAGCTGTTTTT	5	+	784	3261	Active	Inactive	7	9
ENSDARG00000005540	ENSDART00000027612	10	9	AAATTCCTCTCACATTTAGTAGAT	6	+	913	3261	Active	Inactive	6	7
ENSDARG00000005540	ENSDART00000027612	10	10	AACAACTACCATGAGTTCTGTCGAC	7	+	982	3261	Inactive	Inactive	0	6
ENSDARG00000005540	ENSDART00000027612	10	11	TCCACCAGCACTGGGAGTTTGCC	5	+	1106	3261	Active	Active	8	9
ENSDARG00000005540	ENSDART00000027612	10	12	GGCTCAGTCATACCAGGAGCTGCT	6	+	1413	3261	Active	Active	9	9
ENSDARG00000005540	ENSDART00000027612	10	12	AACAGCAGCTGGACCAGCTGTCTAC	7	+	1328	3261	Active	Inactive	4	6
ENSDARG00000005540	ENSDART00000027612	10	18	GACTTCTTATGGTGGATTTGGGT	5	+	2030	3261	Active	Active	8	7
ENSDARG00000005540	ENSDART00000027612	10	18	CTACACGGCCCTGGGGAGACTTC	5	+	2013	3261	Inactive	Active	0	5
ENSDARG00000005540	ENSDART00000027612	10	18	GACTTCTTATGGTGGATTTGGGTAA	7	+	2030	3261	Active	Inactive	8	9
ENSDARG00000005540	ENSDART00000027612	10	19	TTCCTCTTACTGCTGCGTTTGAG	5	+	2084	3261	Active	Active	9	6
ENSDARG00000005540	ENSDART00000027612	10	19	TTCCTCTTACTGCTGCGTTTGAGGC	7	+	2084	3261	Active	Active	9	6
ENSDARG00000005540	ENSDART00000027612	10	19	TGCTTCCTCTTACTGCTGCGTTT	5	+	2081	3261	Active	Inactive	9	4
ENSDARG00000005540	ENSDART00000027612	10	19	TACTGCTGCGTTTGAGGCCGTCGCT	7	+	2091	3261	Active	Active	9	8
ENSDARG00000005540	ENSDART00000027612	10	21	GTCCTCAAACTCATGGCTGAGCT	5	+	2320	3261	Inactive	Active	2	8
ENSDARG00000005540	ENSDART00000027612	10	24	GTACTACTCTCTTCTGGAGGTGCT	6	+	2676	3261	Active	Active	7	9
ENSDARG00000005540	ENSDART00000027612	10	26	CACGGCCACTACTTGGCTTGATTC	6	+	3014	3261	Active	Inactive	9	6
ENSDARG00000005560	ENSDART00000020122	10	1	GGCCTCCGCGATGAAGCTGGTGGG	6	+	78	738	Active	Active	9	9
ENSDARG00000005560	ENSDART00000020122	10	2	TACCTCATCAAGAACTGTGACGAA	6	+	328	738	Active	Inactive	9	0
ENSDARG00000005560	ENSDART00000020122	10	2	GTCTTCTACTTGAAGATGAAGGG	5	+	370	738	Active	Active	9	9
ENSDARG00000005560	ENSDART00000020122	10	2	GACGGCAACGAGAAGAAGCTGGA	5	+	226	738	Active	Active	5	9
ENSDARG00000005645	ENSDART00000023575	10	1	TGCCCAGTCCAGCAGAGACGAGTTG	7	-	123	4257	Active	Active	9	8
ENSDARG00000005645	ENSDART00000023575	10	1	TCCAGCAGAGACGAGTTGAAGGA	5	-	118	4257	Active	Active	3	8
ENSDARG00000005645	ENSDART00000023575	10	2	CAACAATCCGGGGTGCAGCATCT	5	-	186	4257	Inactive	Active	3	8
ENSDARG00000005645	ENSDART00000023575	10	2	TACCACTCCACCATGGGGGTCGGT	6	-	276	4257	Active	Active	5	7
ENSDARG00000005645	ENSDART00000023575	10	2	GTACCACTCCACCATGGGGGTCGGT	7	-	276	4257	Active	Active	6	7
ENSDARG00000005645	ENSDART00000023575	10	2	GAACAATTCGGAGAAAGAAGAGGGA	7	-	370	4257	Active	Active	0	9
ENSDARG00000005645	ENSDART00000023575	10	3	GCCACCACCACATCACTGGGGGTCT	7	-	515	4257	Active	Inactive	8	4
ENSDARG00000005645	ENSDART00000023575	10	3	TTCCTCTTCCAGGAGATGGTGGG	5	-	592	4257	Active	Active	9	9
ENSDARG00000005645	ENSDART00000023575	10	3	TTCCTCTTCCAGGAGATGGTGGGTT	7	-	590	4257	Active	Inactive	9	5
ENSDARG00000005645	ENSDART00000023575	10	3	CACCACCACATCACTGGGGGTCTGT	7	-	513	4257	Active	Inactive	6	0
ENSDARG00000005645	ENSDART00000023575	10	3	CACCACCACATCACTGGGGGTCT	5	-	515	4257	Active	Inactive	6	4
ENSDARG00000005645	ENSDART00000023575	10	3	ACCACCACATCACTGGGGGTCTGT	6	-	513	4257	Inactive	Inactive	1	0
ENSDARG00000005645	ENSDART00000023575	10	4	CCCGGCATCACTTTTGCGCGTGT	5	-	680	4257	Active	Inactive	9	6
ENSDARG00000005645	ENSDART00000023575	10	4	CTCTCCAACCATATTGGTGCCGAC	6	-	715	4257	Active	Active	7	7
ENSDARG00000005645	ENSDART00000023575	10	5	GTCTGCGCACAAACATGGGCCGCT	6	-	773	4257	Inactive	Active	0	7
ENSDARG00000005645	ENSDART00000023575	10	6	GCCTTCACCTGAGTCAGACGCAGGC	7	-	935	4257	Active	Active	9	9
ENSDARG00000005645	ENSDART00000023575	10	7	GAAAACAGCAGGAGGGGGATTTC	5	-	1121	4257	Inactive	Active	8	1
ENSDARG00000005645	ENSDART00000023575	10	8	AAAAACGGCCTGACTGTGAGGGC	5	-	1188	4257	Inactive	Active	8	5
ENSDARG00000005645	ENSDART00000023575	10	8	TTCCACCTCCAGCAGTGCTTTGGT	6	-	1309	4257	Active	Inactive	9	7
ENSDARG00000005645	ENSDART00000023575	10	8	TCCACCTCCAGCAGTGCTTTGGT	5	-	1309	4257	Active	Inactive	9	7
ENSDARG00000005645	ENSDART00000023575	10	8	TTCCACCTCCAGCAGTGCTTTGGTC	7	-	1308	4257	Active	Inactive	9	1
ENSDARG00000005645	ENSDART00000023575	10	8	TCCACCTCCAGCAGTGCTTTGGTC	6	-	1308	4257	Active	Inactive	9	1
ENSDARG00000005645	ENSDART00000023575	10	9	TTAGGCTAATGCGCTCGTCGATGCC	7	-	1483	4257	Inactive	Active	7	9
ENSDARG00000005645	ENSDART00000023575	10	11	GCCGCCTTCGTGTGCGTTGGGTTG	6	-	1735	4257	Active	Inactive	9	2
ENSDARG00000005645	ENSDART00000023575	10	11	GGCGCCGCCTTCGTGTGCGTTGGG	6	-	1738	4257	Active	Active	9	1
ENSDARG00000005645	ENSDART00000023575	10	11	GGCGCCGCCTTCGTGTGCGTTGGGT	7	-	1737	4257	Active	Active	9	7
ENSDARG00000005645	ENSDART00000023575	10	11	GGCGGCGCCGCCTTCGTGTGCGTTG	7	-	1740	4257	Active	Inactive	9	7
ENSDARG00000005645	ENSDART00000023575	10	11	GAAGGCCTCGATGATGTAAGAGGTG	7	-	1767	4257	Active	Active	7	9
ENSDARG00000005645	ENSDART00000023575	10	13	AGCTCCCTCTGCACCTGACGATGGT	7	-	1988	4257	Active	Active	9	9
ENSDARG00000005645	ENSDART00000023575	10	14	ACCCTCCTCTGGCGTGCGGAGTG	5	-	2279	4257	Active	Active	9	1
ENSDARG00000005645	ENSDART00000023575	10	14	ACCCTCCTCTGGCGTGCGGAGTGT	6	-	2278	4257	Active	Active	9	7
ENSDARG00000005645	ENSDART00000023575	10	14	GCACCCTTCACTTCCTGCTGGGAC	6	-	2148	4257	Active	Inactive	9	3
ENSDARG00000005645	ENSDART00000023575	10	15	ACATTCACAGCTCGAGGAGGAGCA	6	-	2307	4257	Inactive	Active	7	9
ENSDARG00000005645	ENSDART00000023575	10	16	GCCGTCCACCGTCTGATTGATGT	5	-	2462	4257	Active	Active	9	4
ENSDARG00000005645	ENSDART00000023575	10	16	TCCACCGTCTGATTGATGTTGTA	5	-	2458	4257	Active	Active	9	5
ENSDARG00000005645	ENSDART00000023575	10	17	GCCTCCACCTGTGACTGTGGGCTGC	7	-	2616	4257	Active	Active	8	6
ENSDARG00000005645	ENSDART00000023575	10	17	TGCTCCGCCAATGCCTGCGATGAA	6	-	2704	4257	Active	Active	9	0
ENSDARG00000005645	ENSDART00000023575	10	20	GGCTGCGTCATCCAGTGGCTGCC	5	-	3211	4257	Active	Active	9	9
ENSDARG00000005645	ENSDART00000023575	10	21	TTCCCCATCAACTTCTGCTTTGGTT	7	-	3293	4257	Active	Inactive	9	4
ENSDARG00000005645	ENSDART00000023575	10	21	TTCCCCATCAACTTCTGCTTTGGT	6	-	3294	4257	Active	Inactive	9	7
ENSDARG00000005645	ENSDART00000023575	10	21	CCCATCAACTTCTGCTTTGGTTGT	6	-	3291	4257	Active	Inactive	9	9
ENSDARG00000005645	ENSDART00000023575	10	21	GGCTTCCCCATCAACTTCTGCTTTG	7	-	3296	4257	Active	Inactive	9	8
ENSDARG00000005645	ENSDART00000023575	10	22	TCCATCGTCTCGGGGAGAAGGGGTT	7	-	3576	4257	Active	Active	9	9
ENSDARG00000005645	ENSDART00000023575	10	22	AGCTTCTCCTCTTGGTGGTGGAA	5	-	3509	4257	Active	Active	9	3
ENSDARG00000005645	ENSDART00000023575	10	22	AGAAGCTTCTCCTCTTGGTGGTGGA	7	-	3510	4257	Active	Active	9	8
ENSDARG00000005645	ENSDART00000023575	10	24	TTCTGCCCAGACGATGTGTGGTC	5	-	3859	4257	Active	Inactive	1	8
ENSDARG00000005645	ENSDART00000023575	10	24	TTCTGCCCAGACGATGTGTGGTCT	6	-	3858	4257	Active	Active	1	1
ENSDARG00000005645	ENSDART00000023575	10	24	TGCCCAGACGATGTGTGGTCTGC	5	-	3856	4257	Active	Active	8	0
ENSDARG00000005645	ENSDART00000023575	10	25	CTCCTCTCCATGGACGAATTGGAG	6	-	4044	4257	Active	Active	9	9
ENSDARG00000005645	ENSDART00000023575	10	25	CTATCCGTCTATGGGCCGAGTTT	5	-	4092	4257	Active	Active	8	0
ENSDARG00000005645	ENSDART00000024778	10	2	CAACAATCCGGGGTGCAGCATCT	5	-	93	4167	Inactive	Active	3	8
ENSDARG00000005645	ENSDART00000024778	10	2	GAACAATTCGGAGAAAGAAGAGGGA	7	-	277	4167	Active	Active	0	9
ENSDARG00000005645	ENSDART00000024778	10	2	TACCACTCCACCATGGGGGTCGGT	6	-	183	4167	Active	Active	5	7
ENSDARG00000005645	ENSDART00000024778	10	2	GTACCACTCCACCATGGGGGTCGGT	7	-	183	4167	Active	Active	6	7
ENSDARG00000005645	ENSDART00000024778	10	3	ACCACCACATCACTGGGGGTCTGT	6	-	420	4167	Inactive	Inactive	1	0
ENSDARG00000005645	ENSDART00000024778	10	3	CACCACCACATCACTGGGGGTCTGT	7	-	420	4167	Active	Inactive	6	0
ENSDARG00000005645	ENSDART00000024778	10	3	CACCACCACATCACTGGGGGTCT	5	-	422	4167	Active	Inactive	6	4
ENSDARG00000005645	ENSDART00000024778	10	3	TTCCTCTTCCAGGAGATGGTGGG	5	-	499	4167	Active	Active	9	9
ENSDARG00000005645	ENSDART00000024778	10	3	TTCCTCTTCCAGGAGATGGTGGGTT	7	-	497	4167	Active	Inactive	9	5
ENSDARG00000005645	ENSDART00000024778	10	3	GCCACCACCACATCACTGGGGGTCT	7	-	422	4167	Active	Inactive	8	4
ENSDARG00000005645	ENSDART00000024778	10	4	CTCTCCAACCATATTGGTGCCGAC	6	-	622	4167	Active	Active	7	7
ENSDARG00000005645	ENSDART00000024778	10	4	CCCGGCATCACTTTTGCGCGTGT	5	-	587	4167	Active	Inactive	9	6
ENSDARG00000005645	ENSDART00000024778	10	5	GTCTGCGCACAAACATGGGCCGCT	6	-	680	4167	Inactive	Active	0	7
ENSDARG00000005645	ENSDART00000024778	10	6	GCCTTCACCTGAGTCAGACGCAGGC	7	-	842	4167	Active	Active	9	9
ENSDARG00000005645	ENSDART00000024778	10	7	GAAAACAGCAGGAGGGGGATTTC	5	-	1028	4167	Inactive	Active	8	1
ENSDARG00000005645	ENSDART00000024778	10	8	TCCACCTCCAGCAGTGCTTTGGTC	6	-	1215	4167	Active	Inactive	9	1
ENSDARG00000005645	ENSDART00000024778	10	8	TCCACCTCCAGCAGTGCTTTGGT	5	-	1216	4167	Active	Inactive	9	7
ENSDARG00000005645	ENSDART00000024778	10	8	TTCCACCTCCAGCAGTGCTTTGGT	6	-	1216	4167	Active	Inactive	9	7
ENSDARG00000005645	ENSDART00000024778	10	8	AAAAACGGCCTGACTGTGAGGGC	5	-	1095	4167	Inactive	Active	8	5
ENSDARG00000005645	ENSDART00000024778	10	8	TTCCACCTCCAGCAGTGCTTTGGTC	7	-	1215	4167	Active	Inactive	9	1
ENSDARG00000005645	ENSDART00000024778	10	9	TTAGGCTAATGCGCTCGTCGATGCC	7	-	1390	4167	Inactive	Active	7	9
ENSDARG00000005645	ENSDART00000024778	10	11	GGCGCCGCCTTCGTGTGCGTTGGGT	7	-	1644	4167	Active	Active	9	7
ENSDARG00000005645	ENSDART00000024778	10	11	GGCGCCGCCTTCGTGTGCGTTGGG	6	-	1645	4167	Active	Active	9	1
ENSDARG00000005645	ENSDART00000024778	10	11	GGCGGCGCCGCCTTCGTGTGCGTTG	7	-	1647	4167	Active	Inactive	9	7
ENSDARG00000005645	ENSDART00000024778	10	11	GCCGCCTTCGTGTGCGTTGGGTTG	6	-	1642	4167	Active	Inactive	9	2
ENSDARG00000005645	ENSDART00000024778	10	11	GAAGGCCTCGATGATGTAAGAGGTG	7	-	1674	4167	Active	Active	7	9
ENSDARG00000005645	ENSDART00000024778	10	13	AGCTCCCTCTGCACCTGACGATGGT	7	-	1895	4167	Active	Active	9	9
ENSDARG00000005645	ENSDART00000024778	10	14	ACCCTCCTCTGGCGTGCGGAGTG	5	-	2186	4167	Active	Active	9	1
ENSDARG00000005645	ENSDART00000024778	10	14	GCACCCTTCACTTCCTGCTGGGAC	6	-	2055	4167	Active	Inactive	9	3
ENSDARG00000005645	ENSDART00000024778	10	14	ACCCTCCTCTGGCGTGCGGAGTGT	6	-	2185	4167	Active	Active	9	7
ENSDARG00000005645	ENSDART00000024778	10	15	ACATTCACAGCTCGAGGAGGAGCA	6	-	2214	4167	Inactive	Active	7	9
ENSDARG00000005645	ENSDART00000024778	10	16	TCCACCGTCTGATTGATGTTGTA	5	-	2365	4167	Active	Active	9	5
ENSDARG00000005645	ENSDART00000024778	10	16	GCCGTCCACCGTCTGATTGATGT	5	-	2369	4167	Active	Active	9	4
ENSDARG00000005645	ENSDART00000024778	10	17	TGCTCCGCCAATGCCTGCGATGAA	6	-	2611	4167	Active	Active	9	0
ENSDARG00000005645	ENSDART00000024778	10	17	GCCTCCACCTGTGACTGTGGGCTGC	7	-	2523	4167	Active	Active	8	6
ENSDARG00000005645	ENSDART00000024778	10	20	GGCTGCGTCATCCAGTGGCTGCC	5	-	3118	4167	Active	Active	9	9
ENSDARG00000005645	ENSDART00000024778	10	21	TTCCCCATCAACTTCTGCTTTGGT	6	-	3201	4167	Active	Inactive	9	7
ENSDARG00000005645	ENSDART00000024778	10	21	TTCCCCATCAACTTCTGCTTTGGTT	7	-	3200	4167	Active	Inactive	9	4
ENSDARG00000005645	ENSDART00000024778	10	21	GGCTTCCCCATCAACTTCTGCTTTG	7	-	3203	4167	Active	Inactive	9	8
ENSDARG00000005645	ENSDART00000024778	10	21	CCCATCAACTTCTGCTTTGGTTGT	6	-	3198	4167	Active	Inactive	9	9
ENSDARG00000005645	ENSDART00000024778	10	22	AGCTTCTCCTCTTGGTGGTGGAA	5	-	3416	4167	Active	Active	9	3
ENSDARG00000005645	ENSDART00000024778	10	22	TCCATCGTCTCGGGGAGAAGGGGTT	7	-	3483	4167	Active	Active	9	9
ENSDARG00000005645	ENSDART00000024778	10	22	AGAAGCTTCTCCTCTTGGTGGTGGA	7	-	3417	4167	Active	Active	9	8
ENSDARG00000005645	ENSDART00000024778	10	24	TTCTGCCCAGACGATGTGTGGTCT	6	-	3765	4167	Active	Active	1	1
ENSDARG00000005645	ENSDART00000024778	10	24	TTCTGCCCAGACGATGTGTGGTC	5	-	3766	4167	Active	Inactive	1	8
ENSDARG00000005645	ENSDART00000024778	10	24	TGCCCAGACGATGTGTGGTCTGC	5	-	3763	4167	Active	Active	8	0
ENSDARG00000005645	ENSDART00000024778	10	25	CTATCCGTCTATGGGCCGAGTTT	5	-	3999	4167	Active	Active	8	0
ENSDARG00000005645	ENSDART00000024778	10	25	CTCCTCTCCATGGACGAATTGGAG	6	-	3951	4167	Active	Active	9	9
ENSDARG00000005645	ENSDART00000099917	10	1	TACCACTCCACCATGGGGGTCGGT	6	-	120	372	Active	Active	5	7
ENSDARG00000005645	ENSDART00000099917	10	1	GTACCACTCCACCATGGGGGTCGGT	7	-	120	372	Active	Active	6	7
ENSDARG00000005645	ENSDART00000099917	10	1	GAACAATTCGGAGAAAGAAGAGGGA	7	-	214	372	Active	Active	0	9
ENSDARG00000005645	ENSDART00000099917	10	1	CAACAATCCGGGGTGCAGCATCT	5	-	30	372	Inactive	Active	3	8
ENSDARG00000005645	ENSDART00000099918	10	1	GTACCACTCCACCATGGGGGTCGGT	7	-	120	3657	Active	Active	6	7
ENSDARG00000005645	ENSDART00000099918	10	1	CAACAATCCGGGGTGCAGCATCT	5	-	30	3657	Inactive	Active	3	8
ENSDARG00000005645	ENSDART00000099918	10	1	GAACAATTCGGAGAAAGAAGAGGGA	7	-	214	3657	Active	Active	0	9
ENSDARG00000005645	ENSDART00000099918	10	1	TACCACTCCACCATGGGGGTCGGT	6	-	120	3657	Active	Active	5	7
ENSDARG00000005645	ENSDART00000099918	10	2	CACCACCACATCACTGGGGGTCT	5	-	359	3657	Active	Inactive	6	4
ENSDARG00000005645	ENSDART00000099918	10	2	TTCCTCTTCCAGGAGATGGTGGG	5	-	436	3657	Active	Active	9	9
ENSDARG00000005645	ENSDART00000099918	10	2	TTCCTCTTCCAGGAGATGGTGGGTT	7	-	434	3657	Active	Inactive	9	5
ENSDARG00000005645	ENSDART00000099918	10	2	CACCACCACATCACTGGGGGTCTGT	7	-	357	3657	Active	Inactive	6	0
ENSDARG00000005645	ENSDART00000099918	10	2	ACCACCACATCACTGGGGGTCTGT	6	-	357	3657	Inactive	Inactive	1	0
ENSDARG00000005645	ENSDART00000099918	10	2	GCCACCACCACATCACTGGGGGTCT	7	-	359	3657	Active	Inactive	8	4
ENSDARG00000005645	ENSDART00000099918	10	3	CTCTCCAACCATATTGGTGCCGAC	6	-	559	3657	Active	Active	7	7
ENSDARG00000005645	ENSDART00000099918	10	3	CCCGGCATCACTTTTGCGCGTGT	5	-	524	3657	Active	Inactive	9	6
ENSDARG00000005645	ENSDART00000099918	10	4	GTCTGCGCACAAACATGGGCCGCT	6	-	617	3657	Inactive	Active	0	7
ENSDARG00000005645	ENSDART00000099918	10	5	GCCTTCACCTGAGTCAGACGCAGGC	7	-	779	3657	Active	Active	9	9
ENSDARG00000005645	ENSDART00000099918	10	7	GAAAACAGCAGGAGGGGGATTTC	5	-	977	3657	Inactive	Active	8	1
ENSDARG00000005645	ENSDART00000099918	10	8	TCCACCTCCAGCAGTGCTTTGGT	5	-	1165	3657	Active	Inactive	9	7
ENSDARG00000005645	ENSDART00000099918	10	8	TCCACCTCCAGCAGTGCTTTGGTC	6	-	1164	3657	Active	Inactive	9	1
ENSDARG00000005645	ENSDART00000099918	10	8	TTCCACCTCCAGCAGTGCTTTGGTC	7	-	1164	3657	Active	Inactive	9	1
ENSDARG00000005645	ENSDART00000099918	10	8	TTCCACCTCCAGCAGTGCTTTGGT	6	-	1165	3657	Active	Inactive	9	7
ENSDARG00000005645	ENSDART00000099918	10	8	AAAAACGGCCTGACTGTGAGGGC	5	-	1044	3657	Inactive	Active	8	5
ENSDARG00000005645	ENSDART00000099918	10	9	TTAGGCTAATGCGCTCGTCGATGCC	7	-	1339	3657	Inactive	Active	7	9
ENSDARG00000005645	ENSDART00000099918	10	11	GCCGCCTTCGTGTGCGTTGGGTTG	6	-	1591	3657	Active	Inactive	9	2
ENSDARG00000005645	ENSDART00000099918	10	11	GAAGGCCTCGATGATGTAAGAGGTG	7	-	1623	3657	Active	Active	7	9
ENSDARG00000005645	ENSDART00000099918	10	11	GGCGCCGCCTTCGTGTGCGTTGGG	6	-	1594	3657	Active	Active	9	1
ENSDARG00000005645	ENSDART00000099918	10	11	GGCGCCGCCTTCGTGTGCGTTGGGT	7	-	1593	3657	Active	Active	9	7
ENSDARG00000005645	ENSDART00000099918	10	11	GGCGGCGCCGCCTTCGTGTGCGTTG	7	-	1596	3657	Active	Inactive	9	7
ENSDARG00000005645	ENSDART00000099918	10	13	AGCTCCCTCTGCACCTGACGATGGT	7	-	1844	3657	Active	Active	9	9
ENSDARG00000005645	ENSDART00000099918	10	14	GCACCCTTCACTTCCTGCTGGGAC	6	-	2004	3657	Active	Inactive	9	3
ENSDARG00000005645	ENSDART00000099918	10	14	ACCCTCCTCTGGCGTGCGGAGTGT	6	-	2134	3657	Active	Active	9	7
ENSDARG00000005645	ENSDART00000099918	10	14	ACCCTCCTCTGGCGTGCGGAGTG	5	-	2135	3657	Active	Active	9	1
ENSDARG00000005645	ENSDART00000099918	10	15	ACATTCACAGCTCGAGGAGGAGCA	6	-	2163	3657	Inactive	Active	7	9
ENSDARG00000005645	ENSDART00000099918	10	16	GCCGTCCACCGTCTGATTGATGT	5	-	2318	3657	Active	Active	9	4
ENSDARG00000005645	ENSDART00000099918	10	16	TCCACCGTCTGATTGATGTTGTA	5	-	2314	3657	Active	Active	9	5
ENSDARG00000005645	ENSDART00000099918	10	18	CTACACGCATACCTGCCGGTGTG	5	-	2655	3657	Inactive	Active	8	8
ENSDARG00000005645	ENSDART00000099918	10	18	TGCTCCGCCAATGCCTGCGATGAA	6	-	2539	3657	Active	Active	9	0
ENSDARG00000005645	ENSDART00000099918	10	21	GGCTGCGTCATCCAGTGGCTGCC	5	-	3016	3657	Active	Active	9	9
ENSDARG00000005645	ENSDART00000099918	10	24	TTCCCCATCAACTTCTGCTTTGGT	6	-	3243	3657	Active	Inactive	9	7
ENSDARG00000005645	ENSDART00000099918	10	24	TTCCCCATCAACTTCTGCTTTGGTT	7	-	3242	3657	Active	Inactive	9	4
ENSDARG00000005645	ENSDART00000099918	10	24	GGCTTCCCCATCAACTTCTGCTTTG	7	-	3245	3657	Active	Inactive	9	8
ENSDARG00000005645	ENSDART00000099918	10	24	CCCATCAACTTCTGCTTTGGTTGT	6	-	3240	3657	Active	Inactive	9	9
ENSDARG00000005645	ENSDART00000099918	10	26	TCCATCGTCTCGGGGAGAAGGGGTT	7	-	3537	3657	Active	Active	9	9
ENSDARG00000005645	ENSDART00000099918	10	26	AGCTTCTCCTCTTGGTGGTGGAA	5	-	3470	3657	Active	Active	9	3
ENSDARG00000005645	ENSDART00000099918	10	26	AGAAGCTTCTCCTCTTGGTGGTGGA	7	-	3471	3657	Active	Active	9	8
ENSDARG00000005785	ENSDART00000014385	10	2	CGCAAACCCTTCCAGCTGAAGAA	5	+	184	834	Active	Active	8	8
ENSDARG00000005785	ENSDART00000014385	10	7	ACCACCATCCAGCTGGTGTGTGT	5	+	619	834	Active	Inactive	9	5
ENSDARG00000005785	ENSDART00000014385	10	8	TACCACGCATACACACGCGGCAAAC	7	+	769	834	Inactive	Active	7	8
ENSDARG00000005785	ENSDART00000014385	10	8	CGCAACTTCCTGCTGAAGAAGCT	5	+	817	834	Active	Active	9	9
ENSDARG00000005785	ENSDART00000014385	10	8	AGAATCGCAACTTCCTGCTGAAGAA	7	+	812	834	Inactive	Active	5	8
ENSDARG00000005785	ENSDART00000014385	10	8	AACGGCTGCCCAAAGTGCTGCAGAA	7	+	791	834	Active	Active	8	7
ENSDARG00000005785	ENSDART00000076686	10	2	CGCAAACCCTTCCAGCTGAAGAA	5	+	184	849	Active	Active	8	8
ENSDARG00000005785	ENSDART00000076686	10	7	ACCACCATCCAGCTGGTGTGTGT	5	+	634	849	Active	Inactive	9	5
ENSDARG00000005785	ENSDART00000076686	10	8	AGAATCGCAACTTCCTGCTGAAGAA	7	+	827	849	Inactive	Active	5	8
ENSDARG00000005785	ENSDART00000076686	10	8	AACGGCTGCCCAAAGTGCTGCAGAA	7	+	806	849	Active	Active	8	7
ENSDARG00000005785	ENSDART00000076686	10	8	CGCAACTTCCTGCTGAAGAAGCT	5	+	832	849	Active	Active	9	9
ENSDARG00000005785	ENSDART00000076686	10	8	TACCACGCATACACACGCGGCAAAC	7	+	784	849	Inactive	Active	7	8
ENSDARG00000005966	ENSDART00000013784	10	1	TCCTCCCTCGTGCTGCAGTGTGT	5	-	89	2835	Active	Active	9	2
ENSDARG00000005966	ENSDART00000013784	10	1	GTCATCTTCCCTGAGGATGTGGCG	6	-	34	2835	Active	Active	9	9
ENSDARG00000005966	ENSDART00000013784	10	1	CTCTCCTCCCTCGTGCTGCAGTG	5	-	92	2835	Active	Active	9	8
ENSDARG00000005966	ENSDART00000013784	10	1	TTCGTCATCTTCCCTGAGGATGTG	6	-	37	2835	Active	Active	9	9
ENSDARG00000005966	ENSDART00000013784	10	3	ACCTTCTCCCGGATCTCTGGAGCG	6	-	336	2835	Active	Active	9	7
ENSDARG00000005966	ENSDART00000013784	10	6	ACAAACGCCACGAAAGGCTTGTCT	6	-	633	2835	Inactive	Inactive	5	4
ENSDARG00000005966	ENSDART00000013784	10	6	AACAAACGCCACGAAAGGCTTGTCT	7	-	633	2835	Inactive	Inactive	1	4
ENSDARG00000005966	ENSDART00000013784	10	8	GTCCCATTCGCCCGGAGGAAGAA	5	-	884	2835	Active	Active	9	9
ENSDARG00000005966	ENSDART00000013784	10	8	GAACTCATCGATCCCGGCGATTAA	6	-	844	2835	Active	Active	6	0
ENSDARG00000005966	ENSDART00000013784	10	9	GGCATCTCCTCATCTTCTGCAGAC	6	-	1020	2835	Active	Inactive	9	1
ENSDARG00000005966	ENSDART00000013784	10	9	CTCCTCTCCCAGCTCATGCGGAGCC	7	-	1044	2835	Active	Active	9	5
ENSDARG00000005966	ENSDART00000013784	10	10	CCCCCAAAAGTAATGGCATTGGTG	6	-	1206	2835	Active	Active	2	7
ENSDARG00000005966	ENSDART00000013784	10	10	TCCCCCAAAAGTAATGGCATTGGTG	7	-	1206	2835	Active	Active	0	7
ENSDARG00000005966	ENSDART00000013784	10	12	GAATCAGACACTGCAGGCAGGAGTG	7	-	1441	2835	Inactive	Active	7	9
ENSDARG00000005966	ENSDART00000013784	10	12	CTCATCATCTTCTTGAGGGCGTC	5	-	1558	2835	Active	Active	9	9
ENSDARG00000005966	ENSDART00000013784	10	12	GGCGTCAGAGATGAAGATGAAGGA	6	-	1540	2835	Active	Active	7	9
ENSDARG00000005966	ENSDART00000013784	10	15	TCCGGCACATATTTGCAGGATTT	5	-	1822	2835	Active	Inactive	4	0
ENSDARG00000005966	ENSDART00000013784	10	16	GTCGGCACAATCAGTTTGGGTGTTT	7	-	2018	2835	Inactive	Inactive	1	9
ENSDARG00000005966	ENSDART00000013784	10	16	GTCGGCACAATCAGTTTGGGTGT	5	-	2020	2835	Inactive	Inactive	1	8
ENSDARG00000005966	ENSDART00000013784	10	16	ACCAACAAAAGTCATGATTGATGT	6	-	1972	2835	Inactive	Active	8	4
ENSDARG00000005966	ENSDART00000013784	10	18	TCCATCTTCAGAGAGTCGATGTG	5	-	2323	2835	Active	Active	9	8
ENSDARG00000005966	ENSDART00000013784	10	18	GTAAACCCATGAAGGAGCAGACGGC	7	-	2263	2835	Inactive	Active	9	9
ENSDARG00000005966	ENSDART00000013784	10	18	GCAGACGGCCATGAGGACGCCAAC	6	-	2248	2835	Active	Active	1	9
ENSDARG00000005966	ENSDART00000013784	10	18	ATCTTCAGAGAGTCGATGTGTGC	5	-	2320	2835	Inactive	Active	2	4
ENSDARG00000005966	ENSDART00000013784	10	21	AGAAGCAACACCCATGTAGAGGAA	6	-	2497	2835	Inactive	Active	1	9
ENSDARG00000005966	ENSDART00000013784	10	21	AGCAACACCCATGTAGAGGAAAAC	6	-	2494	2835	Active	Active	4	9
ENSDARG00000005966	ENSDART00000013784	10	22	AAACACAAAATCTGGCTGATGTT	5	-	2573	2835	Inactive	Active	9	5
ENSDARG00000005966	ENSDART00000013784	10	22	CACAAAATCTGGCTGATGTTTGGCA	7	-	2568	2835	Active	Inactive	6	5
ENSDARG00000005966	ENSDART00000013784	10	22	AGAAACACAAAATCTGGCTGATGT	6	-	2574	2835	Inactive	Inactive	9	1
ENSDARG00000005966	ENSDART00000013784	10	22	CGCCGCAGCGGGACGTGCCGCAGAA	7	-	2594	2835	Active	Active	9	8
ENSDARG00000005966	ENSDART00000013784	10	22	AGAAACACAAAATCTGGCTGATGTT	7	-	2573	2835	Inactive	Active	9	5
ENSDARG00000005966	ENSDART00000013784	10	22	ACAGCCAGACAGGTGATCTGCAGCA	7	-	2636	2835	Inactive	Active	6	5
ENSDARG00000006005	ENSDART00000020817	10	1	TCCGTCATCTCCACGGGGGAAGAC	6	-	12	1032	Active	Active	9	9
ENSDARG00000006005	ENSDART00000020817	10	2	AGATGCTGCAGATGCTGATGAAGAT	7	-	369	1032	Active	Active	8	9
ENSDARG00000006005	ENSDART00000020817	10	2	CTCTGCACCGCTGCTGTTGTCGTC	6	-	427	1032	Active	Inactive	8	2
ENSDARG00000006005	ENSDART00000020817	10	2	TGCTGCAGATGCTGATGAAGATGCT	7	-	366	1032	Active	Active	5	9
ENSDARG00000006005	ENSDART00000020817	10	3	ACACTCACCTGTCTGCCTTTGAT	5	-	586	1032	Active	Inactive	3	2
ENSDARG00000006005	ENSDART00000020817	10	5	TTCACCATCTCGTGGCTCTGTGGTT	7	-	914	1032	Active	Inactive	8	8
ENSDARG00000006253	ENSDART00000015347	10	1	ACCTTCTCCAGATCTGCGATTTC	5	-	88	813	Active	Inactive	9	8
ENSDARG00000006253	ENSDART00000015347	10	2	AGCTCAACAGACGAGCTGTCTGT	5	-	187	813	Inactive	Inactive	2	3
ENSDARG00000006253	ENSDART00000015347	10	2	GCCAACAGCTCCTCCAGAGGCATGT	7	-	116	813	Active	Active	6	8
ENSDARG00000006253	ENSDART00000015347	10	3	GTCATCCGCAGAAGATTGTGTTTCT	7	-	282	813	Active	Inactive	9	9
ENSDARG00000006253	ENSDART00000015347	10	8	TTCTTCAGACCAAGGAAGCATCT	5	-	737	813	Active	Active	0	9
ENSDARG00000006253	ENSDART00000101606	10	3	ACCTTCTCCAGATCTGCGATTTC	5	-	196	1626	Active	Inactive	9	8
ENSDARG00000006253	ENSDART00000101606	10	4	AGCTCAACAGACGAGCTGTCTGT	5	-	295	1626	Inactive	Inactive	2	3
ENSDARG00000006253	ENSDART00000101606	10	4	GCCAACAGCTCCTCCAGAGGCATGT	7	-	224	1626	Active	Active	6	8
ENSDARG00000006253	ENSDART00000101606	10	5	GTCATCCGCAGAAGATTGTGTTTCT	7	-	390	1626	Active	Inactive	9	9
ENSDARG00000006253	ENSDART00000101606	10	10	TTCTTCAGACCAAGGAAGCATCT	5	-	845	1626	Active	Active	0	9
ENSDARG00000006253	ENSDART00000101606	10	11	CTCCGCCACCGTCCTTGTGCTGAC	6	-	937	1626	Active	Inactive	9	4
ENSDARG00000006253	ENSDART00000101606	10	11	TCCGCCACCGTCCTTGTGCTGAC	5	-	937	1626	Active	Inactive	9	4
ENSDARG00000006253	ENSDART00000101606	10	13	TTCAGCCGCTTGGCCGGGGGTCGTT	7	-	1436	1626	Active	Active	8	2
ENSDARG00000006253	ENSDART00000101606	10	13	TCCGTCTGCGCTGCTGGAGTAGCT	6	-	1336	1626	Active	Active	9	8
ENSDARG00000006253	ENSDART00000101606	10	13	GTCTCCGTCTGCGCTGCTGGAGTA	6	-	1339	1626	Active	Active	9	6
ENSDARG00000006253	ENSDART00000101606	10	13	GCAGTCTCCGTCTGCGCTGCTGGA	6	-	1342	1626	Active	Active	8	9
ENSDARG00000006253	ENSDART00000101606	10	13	GACTGCAGCGCTGTGTGTTGATGTA	7	-	1607	1626	Active	Active	6	4
ENSDARG00000006253	ENSDART00000101606	10	13	ATCTTCAGCCGCTTGGCCGGGGGT	6	-	1440	1626	Active	Active	7	9
ENSDARG00000006257	ENSDART00000023766	10	2	CTCTCCAGCTTCCCGAGCAGAATGT	7	+	72	2526	Active	Active	8	8
ENSDARG00000006257	ENSDART00000023766	10	3	CCCAAAAGATGGCAATGTGACGGG	6	+	253	2526	Inactive	Active	2	8
ENSDARG00000006257	ENSDART00000023766	10	4	GACTGCGACAACGGAGAGGACGAG	6	+	412	2526	Active	Active	6	9
ENSDARG00000006257	ENSDART00000023766	10	4	CCCGTCTTCTGGAAGTGTGACGGT	6	+	382	2526	Active	Active	9	3
ENSDARG00000006257	ENSDART00000023766	10	4	AAAGACTGCGACAACGGAGAGGAC	6	+	409	2526	Inactive	Active	4	9
ENSDARG00000006257	ENSDART00000023766	10	5	GCATTCACCGGAAGTGGCGCTGCG	6	+	749	2526	Active	Active	4	9
ENSDARG00000006257	ENSDART00000023766	10	5	AAATTCGTCTGCAATGGTGAAGAT	6	+	505	2526	Active	Active	5	6
ENSDARG00000006257	ENSDART00000023766	10	5	TTCGTCTGCAATGGTGAAGATGAC	6	+	508	2526	Active	Active	9	9
ENSDARG00000006257	ENSDART00000023766	10	6	GACCAATTCAAGTGTGATGACGGC	6	+	838	2526	Active	Active	8	9
ENSDARG00000006257	ENSDART00000023766	10	10	GCCGACTTCATTCAGCAGATGAT	5	+	1423	2526	Active	Active	9	9
ENSDARG00000006257	ENSDART00000023766	10	11	GAACCAGCCTCTATTGCTGTAGAC	6	+	1666	2526	Inactive	Active	4	2
ENSDARG00000006257	ENSDART00000023766	10	11	ACCCACAGCACAGTGTTGGATAA	5	+	1474	2526	Active	Inactive	6	6
ENSDARG00000006257	ENSDART00000023766	10	13	AGCTGCACATGCTTTGTAGCGTAG	6	+	1856	2526	Active	Active	1	6
ENSDARG00000006257	ENSDART00000023766	10	15	GGCCTCAGATGGCTTGCGCTGCA	5	+	2223	2526	Active	Active	7	5
ENSDARG00000006257	ENSDART00000023766	10	15	TTCCCCTAAATACACCTGCGTGTGT	7	+	2181	2526	Active	Inactive	1	9
ENSDARG00000006257	ENSDART00000023766	10	16	ACATCAGCCAGAGGATCTGCTGCT	6	+	2287	2526	Inactive	Active	1	2
ENSDARG00000006257	ENSDART00000023766	10	16	TACATCAGCCAGAGGATCTGCTGCT	7	+	2286	2526	Active	Active	7	2
ENSDARG00000006257	ENSDART00000023766	10	17	GTAGACACAGCGCTTCTGTAGGC	5	+	2465	2526	Inactive	Inactive	9	2
ENSDARG00000006257	ENSDART00000023766	10	17	GACAACCCAGTGTATCTGAAGAC	5	+	2413	2526	Inactive	Active	7	0
ENSDARG00000006389	ENSDART00000003587	10	1	GACTTCTTCCAACCCAGCAGACGTT	7	-	47	1404	Active	Active	9	9
ENSDARG00000006389	ENSDART00000003587	10	1	CACTTCTCCTCCTGGCCGTTTTG	5	-	109	1404	Active	Inactive	9	4
ENSDARG00000006389	ENSDART00000003587	10	3	GACTTCATCCTTCTTGAGGTTGAA	6	-	469	1404	Active	Active	9	8
ENSDARG00000006389	ENSDART00000003587	10	3	ATCGCCACAGGCGGCAGTAGATGAC	7	-	388	1404	Inactive	Active	5	8
ENSDARG00000006389	ENSDART00000003587	10	3	GCAGACTTCATCCTTCTTGAGGT	5	-	473	1404	Active	Inactive	8	1
ENSDARG00000006389	ENSDART00000003587	10	3	GCCATCGCCACAGGCGGCAGTAGAT	7	-	391	1404	Active	Active	9	5
ENSDARG00000006389	ENSDART00000003587	10	3	GTCTCCACCCGCTGGTAGTGGTA	5	-	505	1404	Active	Active	6	3
ENSDARG00000006389	ENSDART00000003587	10	3	TCCACCCGCTGGTAGTGGTAGGG	5	-	502	1404	Active	Active	9	8
ENSDARG00000006389	ENSDART00000003587	10	3	TCCACCCGCTGGTAGTGGTAGGGA	6	-	501	1404	Active	Active	9	6
ENSDARG00000006389	ENSDART00000003587	10	7	CACCAAAACGCAGGCTCTGAGTAA	6	-	813	1404	Inactive	Inactive	1	7
ENSDARG00000006389	ENSDART00000003587	10	9	TGCTGCAAACTCCTGGTTGTTGAA	6	-	1165	1404	Active	Inactive	2	3
ENSDARG00000006389	ENSDART00000003587	10	9	GTACTCTGCTCCCCAGCCTTTGAC	6	-	1267	1404	Active	Active	7	0
ENSDARG00000006389	ENSDART00000044756	10	1	CACTTCTCCTCCTGGCCGTTTTG	5	-	109	1404	Active	Inactive	9	4
ENSDARG00000006389	ENSDART00000044756	10	1	GACTTCTTCCAACCCAGCAGACGTT	7	-	47	1404	Active	Active	9	9
ENSDARG00000006389	ENSDART00000044756	10	3	TCCACCCGCTGGTAGTGGTAGGGA	6	-	501	1404	Active	Active	9	6
ENSDARG00000006389	ENSDART00000044756	10	3	TCCACCCGCTGGTAGTGGTAGGG	5	-	502	1404	Active	Active	9	8
ENSDARG00000006389	ENSDART00000044756	10	3	GTCTCCACCCGCTGGTAGTGGTA	5	-	505	1404	Active	Active	6	3
ENSDARG00000006389	ENSDART00000044756	10	3	GCCATCGCCACAGGCGGCAGTAGAT	7	-	391	1404	Active	Active	9	5
ENSDARG00000006389	ENSDART00000044756	10	3	GCAGACTTCATCCTTCTTGAGGT	5	-	473	1404	Active	Inactive	8	1
ENSDARG00000006389	ENSDART00000044756	10	3	GACTTCATCCTTCTTGAGGTTGAA	6	-	469	1404	Active	Active	9	8
ENSDARG00000006389	ENSDART00000044756	10	3	ATCGCCACAGGCGGCAGTAGATGAC	7	-	388	1404	Inactive	Active	5	8
ENSDARG00000006389	ENSDART00000044756	10	7	CACCAAAACGCAGGCTCTGAGTAA	6	-	813	1404	Inactive	Inactive	1	7
ENSDARG00000006389	ENSDART00000044756	10	9	TGCTGCAAACTCCTGGTTGTTGAA	6	-	1165	1404	Active	Inactive	2	3
ENSDARG00000006389	ENSDART00000044756	10	9	GTACTCTGCTCCCCAGCCTTTGAC	6	-	1267	1404	Active	Active	7	0
ENSDARG00000006389	ENSDART00000054168	10	1	CACTTCTCCTCCTGGCCGTTTTG	5	-	109	1194	Active	Inactive	9	4
ENSDARG00000006389	ENSDART00000054168	10	1	GACTTCTTCCAACCCAGCAGACGTT	7	-	47	1194	Active	Active	9	9
ENSDARG00000006389	ENSDART00000054168	10	2	TCCACCCGCTGGTAGTGGTAGGG	5	-	412	1194	Active	Active	9	8
ENSDARG00000006389	ENSDART00000054168	10	2	GCCATCGCCACAGGCGGCAGTAGAT	7	-	301	1194	Active	Active	9	5
ENSDARG00000006389	ENSDART00000054168	10	2	GCAGACTTCATCCTTCTTGAGGT	5	-	383	1194	Active	Inactive	8	1
ENSDARG00000006389	ENSDART00000054168	10	2	GACTTCATCCTTCTTGAGGTTGAA	6	-	379	1194	Active	Active	9	8
ENSDARG00000006389	ENSDART00000054168	10	2	TCCACCCGCTGGTAGTGGTAGGGA	6	-	411	1194	Active	Active	9	6
ENSDARG00000006389	ENSDART00000054168	10	2	ATCGCCACAGGCGGCAGTAGATGAC	7	-	298	1194	Inactive	Active	5	8
ENSDARG00000006389	ENSDART00000054168	10	2	GTCTCCACCCGCTGGTAGTGGTA	5	-	415	1194	Active	Active	6	3
ENSDARG00000006389	ENSDART00000054168	10	6	CACCAAAACGCAGGCTCTGAGTAA	6	-	723	1194	Inactive	Inactive	1	7
ENSDARG00000006389	ENSDART00000054168	10	8	GTACTCTGCTCCCCAGCCTTTGAC	6	-	1177	1194	Active	Active	7	0
ENSDARG00000006389	ENSDART00000054168	10	8	TGCTGCAAACTCCTGGTTGTTGAA	6	-	1075	1194	Active	Inactive	2	3
ENSDARG00000006624	ENSDART00000024127	10	3	GAACTCCACAGTAGAGATGATGTC	6	-	97	1344	Active	Active	1	9
ENSDARG00000006624	ENSDART00000024127	10	3	AGCAGCTCCCCTGAGTGGTTGAA	5	-	118	1344	Active	Active	9	1
ENSDARG00000006624	ENSDART00000024127	10	3	AACTCCACAGTAGAGATGATGTC	5	-	97	1344	Inactive	Active	7	9
ENSDARG00000006624	ENSDART00000024127	10	4	CACTACGGCACTGTGGCTGACTCT	6	-	197	1344	Active	Active	6	6
ENSDARG00000006624	ENSDART00000024127	10	4	GACAACAAAAACTGTGCAGCGTTC	6	-	327	1344	Inactive	Active	9	4
ENSDARG00000006624	ENSDART00000024127	10	5	AACTCACCCGTAGAGTTGTGATGGT	7	-	454	1344	Active	Active	4	1
ENSDARG00000006624	ENSDART00000024127	10	10	TCCTGCGCAAACCCTGCGCGGCT	5	-	1190	1344	Active	Active	5	5
ENSDARG00000006624	ENSDART00000024127	10	10	CGCAAACCCTGCGCGGCTTGAGGA	6	-	1184	1344	Active	Active	8	8
ENSDARG00000006896	ENSDART00000021100	10	3	AGATTCCCCGTCAGACTGTGACTGC	7	-	156	1125	Active	Inactive	7	4
ENSDARG00000006896	ENSDART00000021100	10	4	AGCAGCTGCTGTGCTGGCGTAGTG	6	-	398	1125	Active	Active	9	5
ENSDARG00000006896	ENSDART00000021100	10	5	TTCTCCACCATAGTGTCGTAGTG	5	-	640	1125	Active	Active	5	3
ENSDARG00000006896	ENSDART00000021100	10	5	GTTCTCCACCATAGTGTCGTAGTG	6	-	640	1125	Active	Active	8	3
ENSDARG00000006896	ENSDART00000021100	10	5	GACAGCTGCCGTTTGCAGGAGAA	5	-	568	1125	Active	Active	9	9
ENSDARG00000006896	ENSDART00000021100	10	9	GGCAACGTCATGGCCTGGTGAGGG	6	-	1092	1125	Active	Active	9	7
ENSDARG00000006896	ENSDART00000021100	10	9	GGCAACGTCATGGCCTGGTGAGGGA	7	-	1091	1125	Active	Active	9	9
ENSDARG00000006896	ENSDART00000021100	10	9	GTTAGCGGCTAAGAGGAAGCTGCG	6	-	1115	1125	Active	Active	7	9
ENSDARG00000006896	ENSDART00000021100	10	9	AGCGGCTAAGAGGAAGCTGCGGCA	6	-	1112	1125	Active	Active	6	9
ENSDARG00000006896	ENSDART00000023900	10	2	AGATTCCCCGTCAGACTGTGACTGC	7	-	24	987	Active	Inactive	7	4
ENSDARG00000006896	ENSDART00000023900	10	3	AGCAGCTGCTGTGCTGGCGTAGTG	6	-	266	987	Active	Active	9	5
ENSDARG00000006896	ENSDART00000023900	10	4	TTCTCCACCATAGTGTCGTAGTG	5	-	508	987	Active	Active	5	3
ENSDARG00000006896	ENSDART00000023900	10	4	GACAGCTGCCGTTTGCAGGAGAA	5	-	436	987	Active	Active	9	9
ENSDARG00000006896	ENSDART00000023900	10	4	GTTCTCCACCATAGTGTCGTAGTG	6	-	508	987	Active	Active	8	3
ENSDARG00000006896	ENSDART00000023900	10	8	GGCAACGTCATGGCCTGGTGAGGGA	7	-	959	987	Active	Active	9	9
ENSDARG00000006896	ENSDART00000023900	10	8	GGCAACGTCATGGCCTGGTGAGGG	6	-	960	987	Active	Active	9	7
ENSDARG00000006896	ENSDART00000023900	10	8	AGCGGCTAAGAGGAAGCTGCGGCA	6	-	980	987	Active	Active	6	9
ENSDARG00000007355	ENSDART00000021960	10	1	ACCGGCAGCATGTCTGCAGCAGGA	6	+	1	624	Active	Active	9	9
ENSDARG00000007355	ENSDART00000021960	10	5	ACCACCAAATGGATCGATGACGTC	6	+	319	624	Inactive	Active	3	9
ENSDARG00000007355	ENSDART00000021960	10	5	GTCATCATCATGCTAGTGGGAAAC	6	+	364	624	Active	Active	9	6
ENSDARG00000007355	ENSDART00000021960	10	6	TACAACGTCAAGCAGGTGAGTGC	5	+	490	624	Active	Active	7	5
ENSDARG00000007355	ENSDART00000021960	10	8	GAAGGCGGCTGTTCATGCTGAGGCT	7	+	616	624	Active	Active	1	9
ENSDARG00000007355	ENSDART00000021960	10	8	GAAGGCGGCTGTTCATGCTGAGGC	6	+	616	624	Active	Active	1	1
ENSDARG00000007355	ENSDART00000049917	10	1	ACCGGCAGCATGTCTGCAGCAGGA	6	+	1	624	Active	Active	9	9
ENSDARG00000007355	ENSDART00000049917	10	4	TTCAGCCGCTGCTGTTGTAGTTTAC	7	+	264	624	Active	Inactive	8	6
ENSDARG00000007355	ENSDART00000049917	10	4	AGATTCAGCCGCTGCTGTTGTAGTT	7	+	261	624	Active	Inactive	5	5
ENSDARG00000007355	ENSDART00000049917	10	5	GTCATCATCATGCTAGTGGGAAAC	6	+	364	624	Active	Active	9	6
ENSDARG00000007355	ENSDART00000049917	10	5	ACCACCAAATGGATCGATGACGTC	6	+	319	624	Inactive	Active	3	9
ENSDARG00000007355	ENSDART00000049917	10	6	TACAACGTCAAGCAGGTGAGTGC	5	+	490	624	Active	Active	7	5
ENSDARG00000007355	ENSDART00000049917	10	8	GAAGGCGGCTGTTCATGCTGAGGC	6	+	616	624	Active	Active	1	1
ENSDARG00000007355	ENSDART00000049917	10	8	GAAGGCGGCTGTTCATGCTGAGGCT	7	+	616	624	Active	Active	1	9
ENSDARG00000007531	ENSDART00000015872	10	1	CGCCACACCATGGAAGCAGCTGAA	6	+	60	768	Active	Active	8	9
ENSDARG00000007531	ENSDART00000015872	10	1	AGAGACAAAACACTAAGAAGAGTAA	7	+	326	768	Inactive	Active	9	9
ENSDARG00000007531	ENSDART00000015872	10	1	ACCCAACCCGAAAACTAAGCAGCA	6	+	162	768	Active	Active	6	9
ENSDARG00000007531	ENSDART00000015872	10	1	GACGCCACACCATGGAAGCAGCT	5	+	58	768	Inactive	Active	4	9
ENSDARG00000007531	ENSDART00000015872	10	1	AACCCAACCCGAAAACTAAGCAGCA	7	+	161	768	Active	Active	0	9
ENSDARG00000007531	ENSDART00000015872	10	1	GCATTCAGAATGACGCGGTGGGC	5	+	1	768	Inactive	Active	3	9
ENSDARG00000007531	ENSDART00000015872	10	1	AGACAAAACACTAAGAAGAGTAA	5	+	328	768	Inactive	Active	7	9
ENSDARG00000007531	ENSDART00000015872	10	2	CTCGCCGACTGTCCGGAAGCAAAC	6	+	388	768	Active	Active	8	9
ENSDARG00000007531	ENSDART00000015872	10	5	CCCAAAAAAGCCAAAGTTGTGGTT	6	+	751	768	Inactive	Inactive	5	5
ENSDARG00000007531	ENSDART00000015872	10	5	CAAAAAAGCCAAAGTTGTGGTTTTC	7	+	753	768	Inactive	Inactive	7	8
ENSDARG00000007531	ENSDART00000015872	10	5	CAAAAAAGCCAAAGTTGTGGTTTT	6	+	753	768	Inactive	Inactive	7	9
ENSDARG00000007531	ENSDART00000015872	10	5	AAAAAAGCCAAAGTTGTGGTTTT	5	+	754	768	Inactive	Inactive	9	9
ENSDARG00000007531	ENSDART00000015872	10	5	ACCCAAAAAAGCCAAAGTTGTGGTT	7	+	750	768	Inactive	Inactive	8	5
ENSDARG00000007531	ENSDART00000015872	10	5	AAAAAAGCCAAAGTTGTGGTTTTC	6	+	754	768	Inactive	Inactive	9	8
ENSDARG00000007856	ENSDART00000015279	10	1	GGCTTCACCCGCCTGGAGGAGCT	5	+	295	1350	Active	Active	9	9
ENSDARG00000007856	ENSDART00000015279	10	1	ACAAACACCTGCGCTCTCTGGCTTC	7	+	332	1350	Inactive	Inactive	7	8
ENSDARG00000007856	ENSDART00000015279	10	2	GACAACCCATGGGAGTGCGACTGC	6	+	763	1350	Inactive	Inactive	7	1
ENSDARG00000007856	ENSDART00000015279	10	2	TGCGACTGCAAGGCTGTGCCGCT	5	+	778	1350	Active	Active	9	3
ENSDARG00000007856	ENSDART00000015279	10	2	TTCAACAACTCACTGCCGGAGCT	5	+	688	1350	Inactive	Active	3	9
ENSDARG00000007856	ENSDART00000015279	10	2	CTCAACGACAACCCATGGGAGTGC	6	+	757	1350	Active	Active	4	0
ENSDARG00000007856	ENSDART00000015279	10	2	CACAGCTCCACCTGAGCTGGTGGG	6	+	849	1350	Active	Active	9	9
ENSDARG00000007856	ENSDART00000015279	10	2	CAACAACTCACTGCCGGAGCTGCC	6	+	690	1350	Active	Active	3	9
ENSDARG00000007856	ENSDART00000015279	10	2	AGCTCCACCTGAGCTGGTGGGGAA	6	+	852	1350	Active	Active	8	6
ENSDARG00000007856	ENSDART00000015279	10	2	AGCTCCACCTGAGCTGGTGGGGA	5	+	852	1350	Active	Active	8	4
ENSDARG00000007856	ENSDART00000015279	10	2	AAATCCAGCAATCAGGGGGATGTG	6	+	943	1350	Inactive	Active	6	9
ENSDARG00000007856	ENSDART00000015279	10	2	AAATCCAGCAATCAGGGGGATGT	5	+	943	1350	Inactive	Active	6	4
ENSDARG00000008097	ENSDART00000002985	10	1	GCACCATCCCGTTTGCCTTTGTG	5	+	128	735	Active	Active	6	3
ENSDARG00000008097	ENSDART00000002985	10	1	AGCACCATCCCGTTTGCCTTTGTG	6	+	127	735	Active	Active	9	3
ENSDARG00000008097	ENSDART00000002985	10	1	AGAAGCACCATCCCGTTTGCCTTT	6	+	124	735	Active	Inactive	0	9
ENSDARG00000008097	ENSDART00000002985	10	2	ACCCCCGACTCGCAGATCTGAGTTT	7	+	312	735	Active	Inactive	8	8
ENSDARG00000008097	ENSDART00000002985	10	3	GTCTTCCTCCCACTGGCAGCTGGC	6	+	353	735	Active	Active	9	9
ENSDARG00000008097	ENSDART00000002985	10	4	CCCACCGTCCCGCCGGCCGCCGCT	6	+	687	735	Active	Active	9	9
ENSDARG00000008097	ENSDART00000002985	10	4	GCCTACATCAGAGTGATGGAGGA	5	+	535	735	Active	Active	9	9
ENSDARG00000008097	ENSDART00000002985	10	4	TACATCAGAGTGATGGAGGAGCG	5	+	538	735	Inactive	Active	2	9
ENSDARG00000008097	ENSDART00000100715	10	1	GCACCATCCCGTTTGCCTTTGTG	5	+	128	750	Active	Active	6	3
ENSDARG00000008097	ENSDART00000100715	10	1	AGCACCATCCCGTTTGCCTTTGTG	6	+	127	750	Active	Active	9	3
ENSDARG00000008097	ENSDART00000100715	10	1	AGAAGCACCATCCCGTTTGCCTTT	6	+	124	750	Active	Inactive	0	9
ENSDARG00000008097	ENSDART00000100715	10	2	ACCCCCGACTCGCAGATCTGAGTTT	7	+	312	750	Active	Inactive	8	8
ENSDARG00000008097	ENSDART00000100715	10	3	GTCTTCCTCCCACTGGCAGCTGGC	6	+	353	750	Active	Active	9	9
ENSDARG00000008097	ENSDART00000100715	10	4	AAATACAAATCTCAGAGGAGGGC	5	+	547	750	Inactive	Active	9	9
ENSDARG00000008097	ENSDART00000100715	10	5	CCCACCGTCCCGCCGGCCGCCGCT	6	+	717	750	Active	Active	9	9
ENSDARG00000008097	ENSDART00000100715	10	5	TACATCAGAGTGATGGAGGAGCG	5	+	568	750	Inactive	Active	2	9
ENSDARG00000008182	ENSDART00000007359	10	3	ATCCTATTAACTCAGGGTGTCTTT	6	-	347	426	Active	Inactive	7	8
ENSDARG00000008186	ENSDART00000005292	10	1	GGCTTCTTCAGCAGGCAGATGAG	5	-	289	1755	Active	Active	9	9
ENSDARG00000008186	ENSDART00000005292	10	1	GCCTCCAGCGATGGCGTAGGTGTC	6	-	208	1755	Active	Active	9	7
ENSDARG00000008186	ENSDART00000005292	10	1	GCCGTCAGACTCCTGAGAGTGGTAG	7	-	264	1755	Active	Active	7	8
ENSDARG00000008186	ENSDART00000005292	10	1	TTCTTCAGCAGGCAGATGAGGCC	5	-	286	1755	Active	Active	8	9
ENSDARG00000008186	ENSDART00000005292	10	1	AACTGCGGCTCTGGCGGAGCAGGT	6	-	110	1755	Active	Active	6	9
ENSDARG00000008186	ENSDART00000005292	10	2	GGCATCTTCTCATGTGCTGTTGTG	6	-	471	1755	Active	Active	9	3
ENSDARG00000008186	ENSDART00000005292	10	9	AACAGCAACAACCTTCTGTGTTC	5	-	1040	1755	Active	Inactive	0	9
ENSDARG00000008186	ENSDART00000005292	10	9	TTCTTCTGCAGAAACTTGTGAAGCG	7	-	1223	1755	Active	Active	9	8
ENSDARG00000008186	ENSDART00000005292	10	9	TTCTGCAGAAACTTGTGAAGCGGCC	7	-	1220	1755	Inactive	Active	1	9
ENSDARG00000008186	ENSDART00000005292	10	9	ACAACCTTCTGTGTTCTGAAGTA	5	-	1033	1755	Active	Inactive	8	1
ENSDARG00000008186	ENSDART00000005292	10	10	GCCAAAGTCGCTGATTTTTGCATAA	7	-	1377	1755	Active	Inactive	8	9
ENSDARG00000008186	ENSDART00000005292	10	12	TTCTCAATCATTTGGATGACTTC	5	-	1597	1755	Active	Active	8	6
ENSDARG00000008186	ENSDART00000101358	10	1	TTCTTCAGCAGGCAGATGAGGCC	5	-	286	1755	Active	Active	8	9
ENSDARG00000008186	ENSDART00000101358	10	1	GGCTTCTTCAGCAGGCAGATGAG	5	-	289	1755	Active	Active	9	9
ENSDARG00000008186	ENSDART00000101358	10	1	GCCTCCAGCGATGGCGTAGGTGTC	6	-	208	1755	Active	Active	9	7
ENSDARG00000008186	ENSDART00000101358	10	1	GCCGTCAGACTCCTGAGAGTGGTAG	7	-	264	1755	Active	Active	7	8
ENSDARG00000008186	ENSDART00000101358	10	1	AACTGCGGCTCTGGCGGAGCAGGT	6	-	110	1755	Active	Active	6	9
ENSDARG00000008186	ENSDART00000101358	10	2	GGCATCTTCTCATGTGCTGTTGTG	6	-	471	1755	Active	Active	9	3
ENSDARG00000008186	ENSDART00000101358	10	9	TTCTTCTGCAGAAACTTGTGAAGCG	7	-	1223	1755	Active	Active	9	8
ENSDARG00000008186	ENSDART00000101358	10	9	ACAACCTTCTGTGTTCTGAAGTA	5	-	1033	1755	Active	Inactive	8	1
ENSDARG00000008186	ENSDART00000101358	10	9	AACAGCAACAACCTTCTGTGTTC	5	-	1040	1755	Active	Inactive	0	9
ENSDARG00000008186	ENSDART00000101358	10	9	TTCTGCAGAAACTTGTGAAGCGGCC	7	-	1220	1755	Inactive	Active	1	9
ENSDARG00000008186	ENSDART00000101358	10	10	GCCAAAGTCGCTGATTTTTGCATAA	7	-	1377	1755	Active	Inactive	8	9
ENSDARG00000008186	ENSDART00000101358	10	12	TTCTCAATCATTTGGATGACTTC	5	-	1597	1755	Active	Active	8	6
ENSDARG00000008243	ENSDART00000009477	10	1	AGCAAAGCCCGGAGCTTTGGGGAC	6	-	22	1638	Active	Inactive	3	5
ENSDARG00000008243	ENSDART00000009477	10	2	AGCTTCCTCAAGACCTGAATAGTGC	7	-	69	1638	Active	Active	9	9
ENSDARG00000008243	ENSDART00000009477	10	3	ACCTCCAGCTCTCTCAGAATAGTTG	7	-	218	1638	Active	Active	8	9
ENSDARG00000008243	ENSDART00000009477	10	4	TCCTGCTCCTGCATGTGGGACGCC	6	-	273	1638	Active	Active	9	8
ENSDARG00000008243	ENSDART00000009477	10	5	GCAGACGCAATCAGGCAGAATTT	5	-	431	1638	Inactive	Active	8	3
ENSDARG00000008243	ENSDART00000009477	10	5	GCCTCCTCCAGATCATGCAGATTCT	7	-	464	1638	Active	Active	9	8
ENSDARG00000008243	ENSDART00000009477	10	5	GAAATCCTCATTGCCGTATTGTTT	6	-	520	1638	Active	Inactive	7	8
ENSDARG00000008243	ENSDART00000009477	10	6	CTACCAGACTCAGGGAAGATGGA	5	-	574	1638	Inactive	Active	1	9
ENSDARG00000008243	ENSDART00000009477	10	7	AACACCATCCCGTGAAGCATAGTAG	7	-	653	1638	Active	Active	7	7
ENSDARG00000008243	ENSDART00000009477	10	7	ACACCATCCCGTGAAGCATAGTAG	6	-	653	1638	Active	Active	4	7
ENSDARG00000008243	ENSDART00000009477	10	7	TTAAACACCATCCCGTGAAGCATAG	7	-	656	1638	Inactive	Active	8	9
ENSDARG00000008243	ENSDART00000009477	10	9	GGCTCCGACAGTTTTGCATAGTCT	6	-	976	1638	Active	Active	9	8
ENSDARG00000008243	ENSDART00000009477	10	10	AGCGTCCCATCTCTTCTGGGGTA	5	-	1026	1638	Active	Inactive	7	3
ENSDARG00000008243	ENSDART00000009477	10	11	GGCTCACCCTGACAAGGACTTTGAA	7	-	1204	1638	Active	Active	9	6
ENSDARG00000008243	ENSDART00000009477	10	12	TACTTCTCCATATGAGGTGATGTG	6	-	1273	1638	Active	Active	9	8
ENSDARG00000008243	ENSDART00000009477	10	13	GTTGCCCTCGTGATGTGTGGCGTAC	7	-	1410	1638	Active	Active	9	0
ENSDARG00000008243	ENSDART00000009477	10	13	GTTGCCCTCGTGATGTGTGGCGTA	6	-	1411	1638	Active	Inactive	9	4
ENSDARG00000008247	ENSDART00000029843	10	1	GCCCCAAACAGCCTGCTGCCGCT	5	+	73	1383	Active	Active	7	9
ENSDARG00000008247	ENSDART00000029843	10	1	GGCCCCAAACAGCCTGCTGCCGCT	6	+	72	1383	Active	Active	2	9
ENSDARG00000008247	ENSDART00000029843	10	1	GTCGTCAGCGGGACAGGTGGAGGA	6	+	190	1383	Active	Active	8	8
ENSDARG00000008247	ENSDART00000029843	10	1	GTCGTCAGCGGGACAGGTGGAGGAG	7	+	190	1383	Active	Active	8	9
ENSDARG00000008247	ENSDART00000029843	10	1	GTCTCCTCCTTTCAGCAGGCTAA	5	+	22	1383	Active	Active	8	5
ENSDARG00000008247	ENSDART00000029843	10	1	GCAAAACGCCCTTCATCTGCGGCT	6	+	266	1383	Inactive	Active	1	4
ENSDARG00000008247	ENSDART00000029843	10	1	CCCCAAACAGCCTGCTGCCGCTGCT	7	+	74	1383	Inactive	Active	2	9
ENSDARG00000008247	ENSDART00000029843	10	1	CAAACCCCCCGTCAGCGCTGCAGAC	7	+	150	1383	Active	Active	2	7
ENSDARG00000008247	ENSDART00000029843	10	1	CAAAACGCCCTTCATCTGCGGCTAC	7	+	267	1383	Inactive	Inactive	5	8
ENSDARG00000008247	ENSDART00000029843	10	1	CAAAACGCCCTTCATCTGCGGCT	5	+	267	1383	Inactive	Active	5	4
ENSDARG00000008247	ENSDART00000029843	10	1	CAAAAAAACGGCACAGGCGGCGCC	6	+	372	1383	Inactive	Active	9	9
ENSDARG00000008247	ENSDART00000029843	10	1	AAACCCCCCGTCAGCGCTGCAGAC	6	+	151	1383	Inactive	Active	2	7
ENSDARG00000008247	ENSDART00000029843	10	2	CTCAGCTGCCACGTGAAGCATGT	5	+	811	1383	Active	Active	9	9
ENSDARG00000008560	ENSDART00000008214	10	2	GTCAGCTGCATGGCGTAAGTGTGC	6	-	171	885	Active	Active	9	1
ENSDARG00000008560	ENSDART00000008214	10	3	TGCACCATCTTCCCGTCGGTTTT	5	-	253	885	Active	Inactive	9	7
ENSDARG00000008560	ENSDART00000008214	10	4	CACCTCTTCTGCTGTGTCTTTTTC	6	-	403	885	Active	Inactive	9	9
ENSDARG00000008560	ENSDART00000008214	10	4	GTTCTCACCTCTTCTGCTGTGTCT	6	-	408	885	Active	Inactive	6	2
ENSDARG00000008560	ENSDART00000008214	10	4	TTATTCTCCCAGTATATGCGCTGAG	7	-	365	885	Active	Active	4	2
ENSDARG00000008560	ENSDART00000008214	10	6	CGCCTCTCCTCCTCCTGCAGCTGCG	7	-	629	885	Active	Active	9	9
ENSDARG00000008560	ENSDART00000008214	10	6	TCCTCCCGCAGCTCCTGACTGAGCT	7	-	557	885	Active	Active	9	9
ENSDARG00000008560	ENSDART00000008214	10	6	TCCTGCAGCTGCGCCTGGAGCTGCG	7	-	617	885	Active	Active	9	9
ENSDARG00000008560	ENSDART00000008214	10	6	TGCAGCTGCGCCTGGAGCTGCGTCT	7	-	614	885	Active	Active	9	4
ENSDARG00000008948	ENSDART00000003242	10	7	TGCTGCCCCGGAAATCTGAAGCT	5	+	1043	1572	Active	Active	9	5
ENSDARG00000008948	ENSDART00000003242	10	9	GTATCCAAAGAACTGGATGAAAC	5	+	1276	1572	Inactive	Active	9	6
ENSDARG00000008948	ENSDART00000003242	10	10	AAACGCAAACTCAAGAGGATGAA	5	+	1453	1572	Inactive	Active	9	9
ENSDARG00000008948	ENSDART00000100248	10	5	TGCTGCCCCGGAAATCTGAAGCT	5	+	1049	1578	Active	Active	9	5
ENSDARG00000008948	ENSDART00000100248	10	7	GTATCCAAAGAACTGGATGAAAC	5	+	1282	1578	Inactive	Active	9	6
ENSDARG00000008948	ENSDART00000100248	10	8	AAACGCAAACTCAAGAGGATGAA	5	+	1459	1578	Inactive	Active	9	9
ENSDARG00000009387	ENSDART00000004127	10	1	CACCTACGCCATCGTCTGATGCA	5	+	127	3402	Active	Active	9	6
ENSDARG00000009387	ENSDART00000004127	10	1	GACACCTACGCCATCGTCTGATGC	6	+	125	3402	Active	Inactive	7	0
ENSDARG00000009387	ENSDART00000004127	10	1	GACACCTACGCCATCGTCTGATGCA	7	+	125	3402	Active	Active	7	6
ENSDARG00000009387	ENSDART00000004127	10	2	TTCACCATCCTTCCGATGTGGTG	5	+	230	3402	Active	Active	8	8
ENSDARG00000009387	ENSDART00000004127	10	2	TTCACCATCCTTCCGATGTGGTGGT	7	+	230	3402	Active	Inactive	8	1
ENSDARG00000009387	ENSDART00000004127	10	5	CCCTCAGCAAAGCCAGTATTGTTG	6	+	790	3402	Active	Inactive	5	5
ENSDARG00000009387	ENSDART00000004127	10	5	GTCAGCACAGTTTTTTTGTGAGGCT	7	+	849	3402	Inactive	Active	4	4
ENSDARG00000009387	ENSDART00000004127	10	5	ACCCTCAGCAAAGCCAGTATTGTTG	7	+	789	3402	Active	Inactive	9	5
ENSDARG00000009387	ENSDART00000004127	10	5	AGCAAAGCCAGTATTGTTGCGTAA	6	+	795	3402	Active	Inactive	3	4
ENSDARG00000009387	ENSDART00000004127	10	8	GCCTCATTATCTTGAAGGCTTTGAG	7	+	1200	3402	Active	Active	9	3
ENSDARG00000009387	ENSDART00000004127	10	11	GTTGGCACCCTCCTGTGGTGTGTTT	7	+	1798	3402	Active	Inactive	5	9
ENSDARG00000009387	ENSDART00000004127	10	11	GTTGGCACCCTCCTGTGGTGTGT	5	+	1798	3402	Active	Inactive	5	3
ENSDARG00000009387	ENSDART00000004127	10	11	GGCACCCTCCTGTGGTGTGTTTTG	6	+	1801	3402	Active	Inactive	9	9
ENSDARG00000009387	ENSDART00000004127	10	11	GCACCCTCCTGTGGTGTGTTTTGAT	7	+	1802	3402	Active	Inactive	7	9
ENSDARG00000009387	ENSDART00000004127	10	11	GCACCCTCCTGTGGTGTGTTTTG	5	+	1802	3402	Active	Inactive	7	9
ENSDARG00000009387	ENSDART00000004127	10	15	GTCAGCATCCTGCAGGTTTGAAC	5	+	2462	3402	Active	Inactive	9	4
ENSDARG00000009387	ENSDART00000004127	10	15	AAAAGCGCCCCACTGATGCCTCT	5	+	2386	3402	Inactive	Active	5	8
ENSDARG00000009387	ENSDART00000004127	10	16	CACCTCTTCCCATGGAGGACAAC	5	+	2570	3402	Active	Active	9	9
ENSDARG00000009387	ENSDART00000004127	10	16	CTCTGCCTCTCTGCAGCTGGTGGA	6	+	2529	3402	Active	Active	9	8
ENSDARG00000009387	ENSDART00000004127	10	16	GTATCCTGCACTACTCTGCCTCT	5	+	2516	3402	Active	Inactive	4	5
ENSDARG00000009387	ENSDART00000004127	10	16	CTACTCTGCCTCTCTGCAGCTGGT	6	+	2526	3402	Active	Active	8	9
ENSDARG00000009387	ENSDART00000004127	10	16	GCACTACTCTGCCTCTCTGCAGCT	6	+	2523	3402	Active	Active	9	3
ENSDARG00000009387	ENSDART00000004127	10	17	TTCTCAGCAGTCTGTATGTGCTGCA	7	+	2652	3402	Inactive	Active	4	3
ENSDARG00000009387	ENSDART00000004127	10	17	GTCCACAGCCTCCTTCTGCCTCT	5	+	2763	3402	Active	Inactive	3	5
ENSDARG00000009387	ENSDART00000004127	10	17	TTCTGCCTCTCCACCGATGACTAC	6	+	2776	3402	Active	Active	9	7
ENSDARG00000009387	ENSDART00000004127	10	18	CACACCGTCCTCTTGCTGCAGCG	5	+	3015	3402	Active	Active	9	9
ENSDARG00000009387	ENSDART00000004127	10	18	TGCTGCAGCGAATGGGAGGGTTC	5	+	3028	3402	Active	Active	9	2
ENSDARG00000009387	ENSDART00000004127	10	18	TTCGCCCGCGTCCTGGCTTTGAC	5	+	3151	3402	Active	Inactive	9	1
ENSDARG00000009387	ENSDART00000004127	10	18	GCCCGCGTCCTGGCTTTGACTGC	5	+	3154	3402	Active	Inactive	9	5
ENSDARG00000009387	ENSDART00000004127	10	19	CCCGCCTGCGTCCCCTCTGAGTGT	6	+	3210	3402	Active	Inactive	9	5
ENSDARG00000009387	ENSDART00000004127	10	19	GTTCCCCCCGAGAGAGTGTTTTGGA	7	+	3237	3402	Active	Inactive	7	7
ENSDARG00000009387	ENSDART00000004127	10	19	AACTCAGGCATCGAACGCTGGAGAG	7	+	3361	3402	Active	Active	3	8
ENSDARG00000009387	ENSDART00000099938	10	2	TTCACCATCCTTCCGATGTGGTG	5	+	98	375	Active	Active	8	8
ENSDARG00000009387	ENSDART00000099938	10	2	TTCACCATCCTTCCGATGTGGTGGT	7	+	98	375	Active	Inactive	8	1
ENSDARG00000009401	ENSDART00000012522	10	1	GAAAACATCACTGAAGGAGTGGTC	6	+	568	3672	Inactive	Active	4	5
ENSDARG00000009401	ENSDART00000012522	10	1	GAAAACATCACTGAAGGAGTGGTCT	7	+	568	3672	Inactive	Active	4	8
ENSDARG00000009401	ENSDART00000012522	10	1	TACACCTTCCCCAACATTTGGTGAC	7	+	231	3672	Active	Inactive	9	6
ENSDARG00000009401	ENSDART00000012522	10	1	CAACTCAAACTGGGGGGATTTTGGA	7	+	206	3672	Inactive	Active	8	8
ENSDARG00000009401	ENSDART00000012522	10	1	AACTCAAACTGGGGGGATTTTGGA	6	+	207	3672	Inactive	Active	3	8
ENSDARG00000009401	ENSDART00000012522	10	1	AACACCTACAGTTCCCTGGGACGCC	7	+	48	3672	Active	Active	5	8
ENSDARG00000009401	ENSDART00000012522	10	1	TTACAACTCAAACTGGGGGGATTT	6	+	203	3672	Active	Inactive	0	3
ENSDARG00000009401	ENSDART00000012522	10	1	TTACAACTCAAACTGGGGGGATTTT	7	+	203	3672	Active	Inactive	0	1
ENSDARG00000009401	ENSDART00000012522	10	3	CCCAACAGATGATGAGGAGGAGCT	6	+	1509	3672	Active	Active	0	9
ENSDARG00000009401	ENSDART00000012522	10	3	CGCCCAACAGATGATGAGGAGGAG	6	+	1507	3672	Active	Active	5	9
ENSDARG00000009401	ENSDART00000012522	10	3	CTACAAAACTGATGAATCTGGCTTG	7	+	1323	3672	Inactive	Inactive	8	7
ENSDARG00000009401	ENSDART00000012522	10	3	CTCAAAGCCAGACTTGGGCAGTG	5	+	1092	3672	Active	Active	3	4
ENSDARG00000009401	ENSDART00000012522	10	3	GCCTACACAGGCATATGGGGTGCA	6	+	1635	3672	Inactive	Active	4	6
ENSDARG00000009401	ENSDART00000012522	10	3	TACCACTAAGAGTCCTTTATTGGTG	7	+	2007	3672	Inactive	Inactive	6	5
ENSDARG00000009401	ENSDART00000012522	10	3	CAAATCTCCAAGCCAGGAGATAAC	6	+	1431	3672	Active	Active	6	8
ENSDARG00000009401	ENSDART00000012522	10	3	CAAAACAACCTTTCATTGTGACTAC	7	+	2114	3672	Inactive	Inactive	8	8
ENSDARG00000009401	ENSDART00000012522	10	3	ACAGTCTTCGCCATCTCTGGGGAC	6	+	2056	3672	Active	Inactive	9	1
ENSDARG00000009401	ENSDART00000012522	10	3	ACCAACTAAAGCATTTGAAGGTTCT	7	+	2193	3672	Inactive	Active	3	9
ENSDARG00000009401	ENSDART00000012522	10	3	AGAGACTACAGAAGAGACGATGTT	6	+	2400	3672	Active	Active	0	9
ENSDARG00000009401	ENSDART00000012522	10	3	AGAGCCTACAGTAAATGTGGTTTC	6	+	1935	3672	Active	Inactive	6	9
ENSDARG00000009401	ENSDART00000012522	10	3	AAAGCCAGAGGTCTGGACTGATTC	6	+	2694	3672	Inactive	Active	9	2
ENSDARG00000009401	ENSDART00000012522	10	3	AGCCTACACAGGCATATGGGGTGCA	7	+	1634	3672	Active	Active	9	6
ENSDARG00000009401	ENSDART00000012522	10	3	AAAGCCAGACTTGGGCAGTGGAG	5	+	1095	3672	Inactive	Active	9	9
ENSDARG00000009401	ENSDART00000012522	10	3	ATCTTCCCCGAAAACAGATGAATCT	7	+	1020	3672	Active	Active	8	8
ENSDARG00000009401	ENSDART00000012522	10	3	ACAACCACCAATCAGGGAAGAGTTC	7	+	2661	3672	Inactive	Active	1	8
ENSDARG00000009401	ENSDART00000012522	10	6	TACTTCACCCACCGGCGGACGTG	5	+	3037	3672	Active	Active	6	9
ENSDARG00000009401	ENSDART00000012522	10	6	TTCACCCACCGGCGGACGTGGGA	5	+	3040	3672	Active	Active	6	9
ENSDARG00000009401	ENSDART00000012522	10	6	CCCACCGGCGGACGTGGGAGGCA	5	+	3044	3672	Active	Active	9	8
ENSDARG00000009401	ENSDART00000012522	10	9	TTCTTCTCCACCGGTGAGGACTGT	6	+	3262	3672	Active	Active	9	9
ENSDARG00000009401	ENSDART00000012522	10	9	AGCTTCTTCTCCACCGGTGAGGAC	6	+	3259	3672	Active	Active	9	8
ENSDARG00000009401	ENSDART00000012522	10	11	GCATCCACCTTCCAGAAGATGTA	5	+	3553	3672	Active	Active	2	9
ENSDARG00000009401	ENSDART00000012522	10	11	AGCATCCACCTTCCAGAAGATGTA	6	+	3552	3672	Active	Active	9	9
ENSDARG00000009401	ENSDART00000012522	10	11	TCCACCTTCCAGAAGATGTATGC	5	+	3556	3672	Active	Active	9	3
ENSDARG00000009401	ENSDART00000099132	10	1	GAAAACATCACTGAAGGAGTGGTC	6	+	568	3672	Inactive	Active	4	5
ENSDARG00000009401	ENSDART00000099132	10	1	GAAAACATCACTGAAGGAGTGGTCT	7	+	568	3672	Inactive	Active	4	8
ENSDARG00000009401	ENSDART00000099132	10	1	TACACCTTCCCCAACATTTGGTGAC	7	+	231	3672	Active	Inactive	9	6
ENSDARG00000009401	ENSDART00000099132	10	1	CAACTCAAACTGGGGGGATTTTGGA	7	+	206	3672	Inactive	Active	8	8
ENSDARG00000009401	ENSDART00000099132	10	1	AACTCAAACTGGGGGGATTTTGGA	6	+	207	3672	Inactive	Active	3	8
ENSDARG00000009401	ENSDART00000099132	10	1	AACACCTACAGTTCCCTGGGACGCC	7	+	48	3672	Active	Active	5	8
ENSDARG00000009401	ENSDART00000099132	10	1	TTACAACTCAAACTGGGGGGATTT	6	+	203	3672	Active	Inactive	0	3
ENSDARG00000009401	ENSDART00000099132	10	1	TTACAACTCAAACTGGGGGGATTTT	7	+	203	3672	Active	Inactive	0	1
ENSDARG00000009401	ENSDART00000099132	10	3	CCCAACAGATGATGAGGAGGAGCT	6	+	1509	3672	Active	Active	0	9
ENSDARG00000009401	ENSDART00000099132	10	3	CGCCCAACAGATGATGAGGAGGAG	6	+	1507	3672	Active	Active	5	9
ENSDARG00000009401	ENSDART00000099132	10	3	CTACAAAACTGATGAATCTGGCTTG	7	+	1323	3672	Inactive	Inactive	8	7
ENSDARG00000009401	ENSDART00000099132	10	3	CTCAAAGCCAGACTTGGGCAGTG	5	+	1092	3672	Active	Active	3	4
ENSDARG00000009401	ENSDART00000099132	10	3	GCCTACACAGGCATATGGGGTGCA	6	+	1635	3672	Inactive	Active	4	6
ENSDARG00000009401	ENSDART00000099132	10	3	TACCACTAAGAGTCCTTTATTGGTG	7	+	2007	3672	Inactive	Inactive	6	5
ENSDARG00000009401	ENSDART00000099132	10	3	CAAATCTCCAAGCCAGGAGATAAC	6	+	1431	3672	Active	Active	6	8
ENSDARG00000009401	ENSDART00000099132	10	3	CAAAACAACCTTTCATTGTGACTAC	7	+	2114	3672	Inactive	Inactive	8	8
ENSDARG00000009401	ENSDART00000099132	10	3	ACAGTCTTCGCCATCTCTGGGGAC	6	+	2056	3672	Active	Inactive	9	1
ENSDARG00000009401	ENSDART00000099132	10	3	ACCAACTAAAGCATTTGAAGGTTCT	7	+	2193	3672	Inactive	Active	3	9
ENSDARG00000009401	ENSDART00000099132	10	3	AGAGACTACAGAAGAGACGATGTT	6	+	2400	3672	Active	Active	0	9
ENSDARG00000009401	ENSDART00000099132	10	3	AGAGCCTACAGTAAATGTGGTTTC	6	+	1935	3672	Active	Inactive	6	9
ENSDARG00000009401	ENSDART00000099132	10	3	AAAGCCAGAGGTCTGGACTGATTC	6	+	2694	3672	Inactive	Active	9	2
ENSDARG00000009401	ENSDART00000099132	10	3	AGCCTACACAGGCATATGGGGTGCA	7	+	1634	3672	Active	Active	9	6
ENSDARG00000009401	ENSDART00000099132	10	3	AAAGCCAGACTTGGGCAGTGGAG	5	+	1095	3672	Inactive	Active	9	9
ENSDARG00000009401	ENSDART00000099132	10	3	ATCTTCCCCGAAAACAGATGAATCT	7	+	1020	3672	Active	Active	8	8
ENSDARG00000009401	ENSDART00000099132	10	3	ACAACCACCAATCAGGGAAGAGTTC	7	+	2661	3672	Inactive	Active	1	8
ENSDARG00000009401	ENSDART00000099132	10	6	TACTTCACCCACCGGCGGACGTG	5	+	3037	3672	Active	Active	6	9
ENSDARG00000009401	ENSDART00000099132	10	6	TTCACCCACCGGCGGACGTGGGA	5	+	3040	3672	Active	Active	6	9
ENSDARG00000009401	ENSDART00000099132	10	6	CCCACCGGCGGACGTGGGAGGCA	5	+	3044	3672	Active	Active	9	8
ENSDARG00000009401	ENSDART00000099132	10	9	AGCTTCTTCTCCACCGGTGAGGAC	6	+	3259	3672	Active	Active	9	8
ENSDARG00000009401	ENSDART00000099132	10	9	TTCTTCTCCACCGGTGAGGACTGT	6	+	3262	3672	Active	Active	9	9
ENSDARG00000009401	ENSDART00000099132	10	11	GCATCCACCTTCCAGAAGATGTA	5	+	3553	3672	Active	Active	2	9
ENSDARG00000009401	ENSDART00000099132	10	11	TCCACCTTCCAGAAGATGTATGC	5	+	3556	3672	Active	Active	9	3
ENSDARG00000009401	ENSDART00000099132	10	11	AGCATCCACCTTCCAGAAGATGTA	6	+	3552	3672	Active	Active	9	9
ENSDARG00000009459	ENSDART00000011539	10	1	CTCTCAGCATAGTGGCAGCGAAC	5	-	759	1359	Inactive	Active	0	9
ENSDARG00000009459	ENSDART00000011539	10	1	GTTCCCAAACGCGATGCTGGCGCA	6	-	535	1359	Inactive	Active	6	9
ENSDARG00000009459	ENSDART00000011539	10	1	TACTTCGCAAAGTAAATCTGTTGAT	7	-	128	1359	Inactive	Inactive	0	8
ENSDARG00000009459	ENSDART00000011539	10	1	TTCATCTTCGCATCTGCGGGGCA	5	-	179	1359	Active	Active	9	6
ENSDARG00000009459	ENSDART00000011539	10	1	TTCCCAAACGCGATGCTGGCGCA	5	-	535	1359	Active	Active	2	9
ENSDARG00000009459	ENSDART00000011539	10	1	CTCGCCGGCTCTTCTTGCCGGAGTC	7	-	253	1359	Active	Active	9	7
ENSDARG00000009459	ENSDART00000011539	10	1	CTCGCCGACGCCTTTGTGCCGGA	5	-	458	1359	Active	Active	8	4
ENSDARG00000009459	ENSDART00000011539	10	1	AGCAGCAGCGGGTATCTGAAGTT	5	-	373	1359	Active	Inactive	8	3
ENSDARG00000009459	ENSDART00000011539	10	1	CGCTTCATCTTCGCATCTGCGGGG	6	-	181	1359	Active	Active	9	8
ENSDARG00000009459	ENSDART00000011539	10	1	ATCTTCGCATCTGCGGGGCAAAC	5	-	176	1359	Inactive	Active	1	7
ENSDARG00000009459	ENSDART00000011539	10	2	CTCCACCGCCACCGGCTGGCGTT	5	-	1209	1359	Active	Active	8	5
ENSDARG00000009459	ENSDART00000011539	10	2	AGCAGCTACGGCCAGGATGCAGAA	6	-	868	1359	Active	Active	9	9
ENSDARG00000009459	ENSDART00000011539	10	2	TTATCATGCCCGACAGTGTGAGGGC	7	-	1132	1359	Active	Active	0	5
ENSDARG00000009459	ENSDART00000011539	10	2	TTATCATGCCCGACAGTGTGAGGG	6	-	1133	1359	Active	Active	0	9
ENSDARG00000009459	ENSDART00000011539	10	2	AGCTACGGCCAGGATGCAGAAGCT	6	-	865	1359	Active	Active	7	9
ENSDARG00000009459	ENSDART00000011539	10	2	GTAAGCCACAATGATCTCTGAGTTC	7	-	1164	1359	Inactive	Inactive	1	8
ENSDARG00000009459	ENSDART00000011539	10	2	GCCACCGGCTGGCGTTCTGGCTCT	6	-	1201	1359	Active	Inactive	9	6
ENSDARG00000009459	ENSDART00000011539	10	2	CTCTCCACCGCCACCGGCTGGCGTT	7	-	1209	1359	Active	Active	8	5
ENSDARG00000009459	ENSDART00000075327	10	1	CTCGCCGACGCCTTTGTGCCGGA	5	-	260	1167	Active	Active	8	4
ENSDARG00000009459	ENSDART00000075327	10	1	CTCTCAGCATAGTGGCAGCGAAC	5	-	561	1167	Inactive	Active	0	9
ENSDARG00000009459	ENSDART00000075327	10	1	GTTCCCAAACGCGATGCTGGCGCA	6	-	337	1167	Inactive	Active	6	9
ENSDARG00000009459	ENSDART00000075327	10	1	TTCCCAAACGCGATGCTGGCGCA	5	-	337	1167	Active	Active	2	9
ENSDARG00000009459	ENSDART00000075327	10	1	AGCAGCAGCGGGTATCTGAAGTT	5	-	175	1167	Active	Inactive	8	3
ENSDARG00000009459	ENSDART00000075327	10	1	CTCGCCGGCTCTTCTTGCCGGAGTC	7	-	55	1167	Active	Active	9	7
ENSDARG00000009459	ENSDART00000075327	10	3	TTATCATGCCCGACAGTGTGAGGG	6	-	941	1167	Active	Active	0	9
ENSDARG00000009459	ENSDART00000075327	10	3	TTATCATGCCCGACAGTGTGAGGGC	7	-	940	1167	Active	Active	0	5
ENSDARG00000009459	ENSDART00000075327	10	3	GTAAGCCACAATGATCTCTGAGTTC	7	-	972	1167	Inactive	Inactive	1	8
ENSDARG00000009459	ENSDART00000075327	10	3	GCCACCGGCTGGCGTTCTGGCTCT	6	-	1009	1167	Active	Inactive	9	6
ENSDARG00000009459	ENSDART00000075327	10	3	CTCTCCACCGCCACCGGCTGGCGTT	7	-	1017	1167	Active	Active	8	5
ENSDARG00000009459	ENSDART00000075327	10	3	CTCCACCGCCACCGGCTGGCGTT	5	-	1017	1167	Active	Active	8	5
ENSDARG00000009459	ENSDART00000075327	10	3	AGCTACGGCCAGGATGCAGAAGCT	6	-	673	1167	Active	Active	7	9
ENSDARG00000009459	ENSDART00000075327	10	3	AGCAGCTACGGCCAGGATGCAGAA	6	-	676	1167	Active	Active	9	9
ENSDARG00000009527	ENSDART00000015449	10	3	TTCTCCTTCTGTTTGGTGACGGT	5	+	226	6186	Active	Active	9	9
ENSDARG00000009527	ENSDART00000015449	10	5	TACAGCAACACAGAGGAGCCGCT	5	+	424	6186	Active	Active	2	9
ENSDARG00000009527	ENSDART00000015449	10	5	GGCACCGGCGACGGCGCAGAGGTG	6	+	487	6186	Active	Active	9	9
ENSDARG00000009527	ENSDART00000015449	10	5	CAACACAGAGGAGCCGCTGTTGTC	6	+	429	6186	Inactive	Inactive	9	0
ENSDARG00000009527	ENSDART00000015449	10	5	AGCAACACAGAGGAGCCGCTGTT	5	+	427	6186	Inactive	Active	6	6
ENSDARG00000009527	ENSDART00000015449	10	6	TTCTGCTCCTTATTTCGAAGGTGAA	7	+	675	6186	Active	Active	9	9
ENSDARG00000009527	ENSDART00000015449	10	10	TTCAGCAGCAGTCAGTCTGAGCT	5	+	1069	6186	Active	Active	7	7
ENSDARG00000009527	ENSDART00000015449	10	11	ATCTGCTGCTTACAGGTGCGTCT	5	+	1297	6186	Active	Active	8	2
ENSDARG00000009527	ENSDART00000015449	10	11	TGCCTCTGCTCATCTGCTGCTTAC	6	+	1286	6186	Active	Inactive	9	2
ENSDARG00000009527	ENSDART00000015449	10	11	ACATGCCTCTGCTCATCTGCTGCT	6	+	1283	6186	Active	Active	8	2
ENSDARG00000009527	ENSDART00000015449	10	13	AGAGCCAGCCGTCCATGTATGAGCA	7	+	1514	6186	Active	Active	4	9
ENSDARG00000009527	ENSDART00000015449	10	15	AGACACTCCACGAGTGATGGAGCC	6	+	1731	6186	Active	Active	2	9
ENSDARG00000009527	ENSDART00000015449	10	17	GCAGCCAACCTGCAGACGGAGCA	5	+	1993	6186	Active	Active	1	9
ENSDARG00000009527	ENSDART00000015449	10	17	ACCTGCAGACGGAGCAGATGGTGGA	7	+	2000	6186	Active	Active	2	9
ENSDARG00000009527	ENSDART00000015449	10	19	AGCCAAACCGAGGCTGCAGAAGCT	6	+	2202	6186	Active	Active	3	9
ENSDARG00000009527	ENSDART00000015449	10	19	GAAGCCAAACCGAGGCTGCAGAA	5	+	2200	6186	Inactive	Active	9	7
ENSDARG00000009527	ENSDART00000015449	10	20	AACCGCTGCGCTCAGAGCTGCAGTA	7	+	2360	6186	Active	Active	8	6
ENSDARG00000009527	ENSDART00000015449	10	24	GACCAAAGCCCATGAGGAGGAGCT	6	+	2712	6186	Inactive	Active	1	9
ENSDARG00000009527	ENSDART00000015449	10	24	ACCAAAGCCCATGAGGAGGAGCT	5	+	2713	6186	Active	Active	2	9
ENSDARG00000009527	ENSDART00000015449	10	24	CAAAGCCCATGAGGAGGAGCTGGA	6	+	2715	6186	Inactive	Active	6	9
ENSDARG00000009527	ENSDART00000015449	10	28	GTCTCAGCACACAGGGCTGGCGAT	6	+	3126	6186	Inactive	Active	4	6
ENSDARG00000009527	ENSDART00000015449	10	28	CTCAGCACACAGGGCTGGCGATGGC	7	+	3128	6186	Active	Active	0	9
ENSDARG00000009527	ENSDART00000015449	10	28	GCATCCTGCACTTCGCCGGATAC	5	+	3161	6186	Active	Active	8	0
ENSDARG00000009527	ENSDART00000015449	10	28	AGCATCAGAACTGGGTGTCGGGTCT	7	+	3101	6186	Active	Active	4	2
ENSDARG00000009527	ENSDART00000015449	10	29	AGAAACCGCTACGCTGGAGAGGTG	6	+	3280	6186	Active	Active	0	9
ENSDARG00000009527	ENSDART00000015449	10	32	CACGCCACACTACATCTGGATTG	5	+	3720	6186	Active	Inactive	0	8
ENSDARG00000009527	ENSDART00000015449	10	33	AGCAGCGCCGATCAGGTGGAGAT	5	+	3778	6186	Active	Active	9	3
ENSDARG00000009527	ENSDART00000015449	10	34	CTCTCCTGCATTCTGACGTAGTG	5	+	3917	6186	Active	Active	9	9
ENSDARG00000009527	ENSDART00000015449	10	39	AAACGCAGACGCCATTGTGGCAGAA	7	+	4578	6186	Inactive	Active	9	7
ENSDARG00000009527	ENSDART00000015449	10	39	GCAGACGCCATTGTGGCAGAAGTG	6	+	4582	6186	Inactive	Active	0	9
ENSDARG00000009527	ENSDART00000015449	10	41	TTCCTCAAATCGTTCAGGCGCTGCG	7	+	4850	6186	Inactive	Active	2	9
ENSDARG00000009527	ENSDART00000015449	10	42	ACCAACATCTTTCTGGATGAAGAG	6	+	4966	6186	Active	Active	8	9
ENSDARG00000009527	ENSDART00000015449	10	46	GCCAAATTCAAAGTTAAGAGGTG	5	+	5302	6186	Active	Active	9	9
ENSDARG00000009527	ENSDART00000015449	10	46	AAATTCAAAGTTAAGAGGTGTGGCG	7	+	5305	6186	Inactive	Active	9	8
ENSDARG00000009527	ENSDART00000015449	10	48	GGCCACAGCTCCAGGAGTGAGTG	5	+	5550	6186	Active	Active	8	9
ENSDARG00000009527	ENSDART00000015449	10	50	ATCTCATTCACATCGGTGAGTCT	5	+	5798	6186	Active	Active	9	4
ENSDARG00000009527	ENSDART00000015449	10	53	CGCTGCTTCCTCAGTAGCAGGTAAC	7	+	6127	6186	Active	Active	9	8
ENSDARG00000009638	ENSDART00000004042	10	1	CGCGACAAACGCAGTGCGGTGAA	5	+	454	1209	Active	Inactive	0	2
ENSDARG00000009638	ENSDART00000004042	10	1	CGCCGCTTCAGTGAAGGATGAGCA	6	+	258	1209	Active	Active	9	9
ENSDARG00000009638	ENSDART00000004042	10	1	AAACAAGACCCTGAGCAGCATTG	5	+	60	1209	Inactive	Active	9	6
ENSDARG00000009638	ENSDART00000004042	10	1	GGCCTCATCGCTGGGTCTGGTGGC	6	+	186	1209	Active	Active	9	3
ENSDARG00000009638	ENSDART00000004042	10	2	CTCTCCAGCACACTGGAATGAGCA	6	+	579	1209	Active	Active	8	9
ENSDARG00000009638	ENSDART00000004042	10	3	AAATGCCGCTGGCCCATAAGATGTC	7	+	734	1209	Inactive	Active	0	8
ENSDARG00000009638	ENSDART00000004042	10	4	TACGCCGACCATCCTTTTGTCTTC	6	+	1111	1209	Active	Inactive	6	9
ENSDARG00000009638	ENSDART00000004042	10	4	AGAAACATCTCGCTGAGCTGGGTCT	7	+	917	1209	Active	Active	1	3
ENSDARG00000009862	ENSDART00000016464	10	2	TGCATCTCCAGCTTGAGTTGACTAG	7	-	266	966	Active	Active	9	2
ENSDARG00000009862	ENSDART00000016464	10	2	ATCTCCAGCTTGAGTTGACTAGTCT	7	-	263	966	Active	Active	5	8
ENSDARG00000009862	ENSDART00000016464	10	5	AGCAGCGTCAGGTGCTCTGCTGTA	6	-	663	966	Active	Inactive	9	4
ENSDARG00000009862	ENSDART00000016464	10	5	ATCAAATACAGGTCCTGTAGCTGAA	7	-	596	966	Inactive	Active	2	8
ENSDARG00000009862	ENSDART00000016464	10	6	CCCATCATCAGCTCGCAGTGGAA	5	-	920	966	Active	Active	9	7
ENSDARG00000009862	ENSDART00000016464	10	6	AAATACACACGTAGTTTGCTTGGAG	7	-	740	966	Inactive	Inactive	9	5
ENSDARG00000009864	ENSDART00000005168	10	4	CAAATCAGCGAAGTGATGGGTCGTT	7	+	298	1779	Active	Inactive	2	7
ENSDARG00000009864	ENSDART00000005168	10	6	GTCCTAGTCCTGGATGAAGCTGAC	6	+	508	1779	Active	Active	9	9
ENSDARG00000009864	ENSDART00000005168	10	7	CTCCGCCACTCAGACGCAGGAGCT	6	+	612	1779	Active	Active	9	9
ENSDARG00000009864	ENSDART00000005168	10	7	AGCAGCGGCGCACAGGGCTTTTCT	6	+	590	1779	Active	Inactive	9	6
ENSDARG00000009864	ENSDART00000005168	10	7	TTAAACACCATTCTGGGGTATTT	5	+	562	1779	Inactive	Inactive	8	7
ENSDARG00000009864	ENSDART00000005168	10	7	TTCTCCGCCACTCAGACGCAGGA	5	+	610	1779	Active	Active	7	9
ENSDARG00000009864	ENSDART00000005168	10	7	CGCGGCCTCCAGTGTGCAGAAAAC	6	+	699	1779	Active	Active	9	9
ENSDARG00000009864	ENSDART00000005168	10	7	CACTCAGACGCAGGAGCTGGAGAA	6	+	618	1779	Active	Active	6	6
ENSDARG00000009864	ENSDART00000005168	10	8	TTCTCAGGCAGCACAAGCATGAGAA	7	+	791	1779	Active	Active	6	8
ENSDARG00000009864	ENSDART00000005168	10	9	AAACGCAACAAGATTTTTGCCGAT	6	+	925	1779	Inactive	Inactive	7	6
ENSDARG00000009864	ENSDART00000005168	10	9	CGCAGCACCTGTGCCTGTGTGGAA	6	+	829	1779	Active	Inactive	9	7
ENSDARG00000009864	ENSDART00000005168	10	10	GGCATCGACATACCCGAAGTCAAC	6	+	1000	1779	Active	Active	9	9
ENSDARG00000009864	ENSDART00000005168	10	12	GTTTTCCTCAGTGAAAGATGTGGTT	7	+	1188	1779	Active	Active	9	5
ENSDARG00000009864	ENSDART00000005168	10	13	AACAAAGACAAAAGTGGCTGGCGGA	7	+	1487	1779	Inactive	Active	6	9
ENSDARG00000009864	ENSDART00000005168	10	13	AAAGACAAAAGTGGCTGGCGGAGCA	7	+	1490	1779	Inactive	Active	9	9
ENSDARG00000009864	ENSDART00000005168	10	13	TTCCCAGACTTTAAAGCGGAGGCC	6	+	1420	1779	Active	Active	4	9
ENSDARG00000009864	ENSDART00000005168	10	13	AGAAACAAAGACAAAAGTGGCTGGC	7	+	1484	1779	Inactive	Active	9	9
ENSDARG00000009930	ENSDART00000056369	10	1	TTCGACCACTGGAGGGAGGTGTT	5	-	100	1110	Active	Active	4	6
ENSDARG00000009930	ENSDART00000056369	10	1	TTCGACCACTGGAGGGAGGTGTTG	6	-	99	1110	Active	Active	4	5
ENSDARG00000009930	ENSDART00000056369	10	1	CCCCAAAGAAGAGTGTCTGTTGTG	6	-	128	1110	Inactive	Inactive	0	6
ENSDARG00000009930	ENSDART00000056369	10	3	GACGTCAGCCGCAGGTTTGCTGCC	6	-	397	1110	Active	Active	8	1
ENSDARG00000009930	ENSDART00000056369	10	5	TGCCCCTCCTGTGGGACGTTTGT	5	-	643	1110	Active	Active	9	3
ENSDARG00000009930	ENSDART00000056369	10	5	TACTGCCCCTCCTGTGGGACGTT	5	-	646	1110	Active	Active	8	0
ENSDARG00000009930	ENSDART00000056369	10	6	GGCTTCACAGCGGTAGGTGCCGTT	6	-	811	1110	Active	Active	5	4
ENSDARG00000009930	ENSDART00000056369	10	6	GAATTCAGCATGACTGGTGCCGAG	6	-	844	1110	Inactive	Active	1	8
ENSDARG00000009930	ENSDART00000056369	10	8	GTTGCCGTCAGCATTGATGATGGC	6	-	1060	1110	Active	Active	9	9
ENSDARG00000009930	ENSDART00000056369	10	8	GGCGTCATCCGCTCCTTTGGCTTC	6	-	1021	1110	Active	Inactive	9	9
ENSDARG00000009930	ENSDART00000056369	10	8	GCCGTCAGCATTGATGATGGCTGT	6	-	1057	1110	Active	Active	9	7
ENSDARG00000009930	ENSDART00000056369	10	8	CTCTTCTGCGTGTGCGTGGTTGCC	6	-	1078	1110	Active	Active	9	7
ENSDARG00000009930	ENSDART00000090793	10	2	GACGTCAGCCGCAGGTTTGCTGCC	6	-	247	1083	Active	Active	8	1
ENSDARG00000009930	ENSDART00000090793	10	5	TGCCCCTCCTGTGGGACGTTTGT	5	-	502	1083	Active	Active	9	3
ENSDARG00000009930	ENSDART00000090793	10	5	TACTGCCCCTCCTGTGGGACGTT	5	-	505	1083	Active	Active	8	0
ENSDARG00000009930	ENSDART00000090793	10	6	GGCTTCACAGCGGTAGGTGCCGTT	6	-	670	1083	Active	Active	5	4
ENSDARG00000009930	ENSDART00000090793	10	6	GAATTCAGCATGACTGGTGCCGAG	6	-	703	1083	Inactive	Active	1	8
ENSDARG00000009930	ENSDART00000090793	10	7	GACAGCAGAATTGAGCTGCTTGGAG	7	-	816	1083	Inactive	Inactive	3	5
ENSDARG00000009930	ENSDART00000090793	10	8	AACTCATTAGGATCTGCAGAAGAG	6	-	846	1083	Active	Active	3	9
ENSDARG00000009930	ENSDART00000090793	10	9	GTTGCCGTCAGCATTGATGATGGC	6	-	1033	1083	Active	Active	9	9
ENSDARG00000009930	ENSDART00000090793	10	9	CTCTTCTGCGTGTGCGTGGTTGCC	6	-	1051	1083	Active	Active	9	7
ENSDARG00000009930	ENSDART00000090793	10	9	GGCGTCATCCGCTCCTTTGGCTTC	6	-	994	1083	Active	Inactive	9	9
ENSDARG00000009930	ENSDART00000090793	10	9	GCCGTCAGCATTGATGATGGCTGT	6	-	1030	1083	Active	Active	9	7
ENSDARG00000010023	ENSDART00000081925	10	2	GAATCAGGCCATTTATTAAGAAGGT	7	-	130	1377	Inactive	Active	4	9
ENSDARG00000010023	ENSDART00000081925	10	5	ACAGCCAGCAGGATGAAGCAGAT	5	-	526	1377	Active	Active	2	9
ENSDARG00000010023	ENSDART00000081925	10	7	GAACACCGCGATCGTTTTGGGCG	5	-	755	1377	Inactive	Active	4	3
ENSDARG00000010023	ENSDART00000081925	10	8	GACCCAAAAGAACTGTGTTTTTGTT	7	-	850	1377	Inactive	Inactive	7	8
ENSDARG00000010023	ENSDART00000081925	10	8	CCCAAAAGAACTGTGTTTTTGTT	5	-	850	1377	Inactive	Inactive	2	8
ENSDARG00000010023	ENSDART00000081925	10	8	GACCCAAAAGAACTGTGTTTTTG	5	-	852	1377	Inactive	Inactive	7	7
ENSDARG00000010023	ENSDART00000081925	10	8	AGACCCAAAAGAACTGTGTTTTT	5	-	853	1377	Inactive	Inactive	8	9
ENSDARG00000010023	ENSDART00000081925	10	8	AGACCCAAAAGAACTGTGTTTTTG	6	-	852	1377	Inactive	Inactive	8	7
ENSDARG00000010023	ENSDART00000081925	10	10	CTCAGCTCCACATTGAAGAGGAA	5	-	1102	1377	Active	Active	9	9
ENSDARG00000010023	ENSDART00000081925	10	10	AGCTCCACATTGAAGAGGAAGAA	5	-	1099	1377	Active	Active	0	9
ENSDARG00000010023	ENSDART00000081926	10	3	GAATCAGGCCATTTATTAAGAAGGT	7	-	220	1473	Inactive	Active	4	9
ENSDARG00000010023	ENSDART00000081926	10	6	ACAGCCAGCAGGATGAAGCAGAT	5	-	616	1473	Active	Active	2	9
ENSDARG00000010023	ENSDART00000081926	10	8	GAACACCGCGATCGTTTTGGGCG	5	-	845	1473	Inactive	Active	4	3
ENSDARG00000010023	ENSDART00000081926	10	9	AGACCCAAAAGAACTGTGTTTTT	5	-	943	1473	Inactive	Inactive	8	9
ENSDARG00000010023	ENSDART00000081926	10	9	AGACCCAAAAGAACTGTGTTTTTG	6	-	942	1473	Inactive	Inactive	8	7
ENSDARG00000010023	ENSDART00000081926	10	9	GACCCAAAAGAACTGTGTTTTTGTT	7	-	940	1473	Inactive	Inactive	7	8
ENSDARG00000010023	ENSDART00000081926	10	9	CCCAAAAGAACTGTGTTTTTGTT	5	-	940	1473	Inactive	Inactive	2	8
ENSDARG00000010023	ENSDART00000081926	10	9	GACCCAAAAGAACTGTGTTTTTG	5	-	942	1473	Inactive	Inactive	7	7
ENSDARG00000010023	ENSDART00000081926	10	11	CTCAGCTCCACATTGAAGAGGAA	5	-	1192	1473	Active	Active	9	9
ENSDARG00000010023	ENSDART00000081926	10	11	AGCTCCACATTGAAGAGGAAGAA	5	-	1189	1473	Active	Active	0	9
ENSDARG00000010145	ENSDART00000007577	10	2	TACCCACCAAAGAGAGCAGCCGTG	6	+	383	1275	Inactive	Active	3	9
ENSDARG00000010145	ENSDART00000007577	10	2	GTATCCGACCAGCAGCTTGAGGG	5	+	357	1275	Inactive	Active	3	9
ENSDARG00000010145	ENSDART00000007577	10	2	GTACCCACCAAAGAGAGCAGCCGTG	7	+	382	1275	Inactive	Active	3	9
ENSDARG00000010145	ENSDART00000007577	10	2	GACCCCAGCGACCGCTTAAGAGGAG	7	+	70	1275	Active	Active	7	9
ENSDARG00000010145	ENSDART00000007577	10	2	AGCTTCCCCACGCAAGCGGAAGAA	6	+	312	1275	Active	Active	9	9
ENSDARG00000010145	ENSDART00000007577	10	2	AGACCCTTAAAAGGGAAGTATTT	5	+	515	1275	Active	Inactive	5	0
ENSDARG00000010145	ENSDART00000101507	10	3	AGACCCTTAAAAGGGAAGTATTT	5	+	137	897	Active	Inactive	5	0
ENSDARG00000010158	ENSDART00000011951	10	2	GGCGTCAGCCTGGTTCGCAGTGGAC	7	-	38	3324	Active	Active	9	7
ENSDARG00000010158	ENSDART00000011951	10	3	AGCGCCCGCTCCAGCTTAGTGGTG	6	-	138	3324	Active	Inactive	9	2
ENSDARG00000010158	ENSDART00000011951	10	6	CTCAAATTCAGCATGTTTGTGGAC	6	-	481	3324	Active	Inactive	9	8
ENSDARG00000010158	ENSDART00000011951	10	6	GACATCTTCAGCTCTCTGCCTGT	5	-	461	3324	Active	Inactive	9	6
ENSDARG00000010158	ENSDART00000011951	10	7	TCCCCACGCGCCATGCTTATTTGTC	7	-	633	3324	Active	Inactive	9	8
ENSDARG00000010158	ENSDART00000011951	10	8	GCCAAAGGCATTGCGGACGAATCT	6	-	730	3324	Active	Active	6	9
ENSDARG00000010158	ENSDART00000011951	10	9	AGCATCAGCTCTGTCTCTGGATTC	6	-	861	3324	Active	Inactive	9	9
ENSDARG00000010158	ENSDART00000011951	10	9	CCCTCCAGCATCAGCTCTGTCTCT	6	-	867	3324	Active	Inactive	9	8
ENSDARG00000010158	ENSDART00000011951	10	12	TCCGACGCCGACCCGAGGTAAAC	5	-	1253	3324	Active	Active	8	8
ENSDARG00000010158	ENSDART00000011951	10	13	CTCACCTGCAATCGTGTTGAGGA	5	-	1400	3324	Active	Inactive	9	1
ENSDARG00000010158	ENSDART00000011951	10	13	CTCACCTGCAATCGTGTTGAGGAA	6	-	1399	3324	Active	Active	9	7
ENSDARG00000010158	ENSDART00000011951	10	17	GACAAAGTCTTCAGGTTTTTTGGC	6	-	1906	3324	Active	Inactive	5	8
ENSDARG00000010158	ENSDART00000011951	10	17	ACAAACATCTCCGGGAGGTAGTA	5	-	1810	3324	Active	Active	0	8
ENSDARG00000010158	ENSDART00000011951	10	17	GACAAAGTCTTCAGGTTTTTTGGCC	7	-	1905	3324	Active	Inactive	5	6
ENSDARG00000010158	ENSDART00000011951	10	17	ATCTCACCATTCTATTGATGCGGAC	7	-	1927	3324	Inactive	Active	5	9
ENSDARG00000010158	ENSDART00000011951	10	17	AACATCTCCGGGAGGTAGTAGAA	5	-	1807	3324	Active	Active	8	4
ENSDARG00000010158	ENSDART00000011951	10	20	GTTGACGGCGAATAAGCGGCTGCA	6	-	2353	3324	Active	Active	3	9
ENSDARG00000010158	ENSDART00000011951	10	20	GACCGCCGCAGGGATGCTGAGGTG	6	-	2320	3324	Active	Active	9	9
ENSDARG00000010158	ENSDART00000011951	10	20	GACCGCCGCAGGGATGCTGAGGT	5	-	2321	3324	Active	Inactive	9	1
ENSDARG00000010158	ENSDART00000011951	10	20	ACCGCCGCAGGGATGCTGAGGTG	5	-	2320	3324	Active	Active	3	9
ENSDARG00000010158	ENSDART00000011951	10	20	AACATCAGCGGACTCTGAGGAAGGA	7	-	2207	3324	Active	Active	5	9
ENSDARG00000010158	ENSDART00000011951	10	22	CACCAAGTCTGTGATCTGCCGTT	5	-	2489	3324	Active	Inactive	8	4
ENSDARG00000010158	ENSDART00000011951	10	22	GTCACCACAAAGCAGTGTGTGTTG	6	-	2529	3324	Inactive	Inactive	5	9
ENSDARG00000010158	ENSDART00000011951	10	22	AGAAACCACAGGCCAGGATGTAGCG	7	-	2563	3324	Inactive	Active	3	9
ENSDARG00000010158	ENSDART00000011951	10	22	GAAACCACAGGCCAGGATGTAGCG	6	-	2563	3324	Inactive	Active	9	9
ENSDARG00000010158	ENSDART00000011951	10	23	GTCACCACATCCCAGTGGCCGAA	5	-	2644	3324	Inactive	Active	5	8
ENSDARG00000010158	ENSDART00000011951	10	23	TACCACAGAAGAAGAGTTGCATCT	6	-	2727	3324	Inactive	Inactive	7	0
ENSDARG00000010158	ENSDART00000011951	10	25	CACCAAACACGGGCCCTCTGAAAAC	7	-	2889	3324	Inactive	Inactive	7	2
ENSDARG00000010158	ENSDART00000011951	10	25	ACCAAACACGGGCCCTCTGAAAAC	6	-	2889	3324	Active	Inactive	2	2
ENSDARG00000010158	ENSDART00000041157	10	1	GGCGTCAGCCTGGTTCGCAGTGGAC	7	-	35	3321	Active	Active	9	7
ENSDARG00000010158	ENSDART00000041157	10	2	AGCGCCCGCTCCAGCTTAGTGGTG	6	-	135	3321	Active	Inactive	9	2
ENSDARG00000010158	ENSDART00000041157	10	5	CTCAAATTCAGCATGTTTGTGGAC	6	-	478	3321	Active	Inactive	9	8
ENSDARG00000010158	ENSDART00000041157	10	5	GACATCTTCAGCTCTCTGCCTGT	5	-	458	3321	Active	Inactive	9	6
ENSDARG00000010158	ENSDART00000041157	10	6	TCCCCACGCGCCATGCTTATTTGTC	7	-	630	3321	Active	Inactive	9	8
ENSDARG00000010158	ENSDART00000041157	10	7	GCCAAAGGCATTGCGGACGAATCT	6	-	727	3321	Active	Active	6	9
ENSDARG00000010158	ENSDART00000041157	10	8	AGCATCAGCTCTGTCTCTGGATTC	6	-	858	3321	Active	Inactive	9	9
ENSDARG00000010158	ENSDART00000041157	10	8	CCCTCCAGCATCAGCTCTGTCTCT	6	-	864	3321	Active	Inactive	9	8
ENSDARG00000010158	ENSDART00000041157	10	11	TCCGACGCCGACCCGAGGTAAAC	5	-	1250	3321	Active	Active	8	8
ENSDARG00000010158	ENSDART00000041157	10	12	CTCACCTGCAATCGTGTTGAGGAA	6	-	1396	3321	Active	Active	9	7
ENSDARG00000010158	ENSDART00000041157	10	12	CTCACCTGCAATCGTGTTGAGGA	5	-	1397	3321	Active	Inactive	9	1
ENSDARG00000010158	ENSDART00000041157	10	16	GACAAAGTCTTCAGGTTTTTTGGC	6	-	1903	3321	Active	Inactive	5	8
ENSDARG00000010158	ENSDART00000041157	10	16	GACAAAGTCTTCAGGTTTTTTGGCC	7	-	1902	3321	Active	Inactive	5	6
ENSDARG00000010158	ENSDART00000041157	10	16	ACAAACATCTCCGGGAGGTAGTA	5	-	1807	3321	Active	Active	0	8
ENSDARG00000010158	ENSDART00000041157	10	16	AACATCTCCGGGAGGTAGTAGAA	5	-	1804	3321	Active	Active	8	4
ENSDARG00000010158	ENSDART00000041157	10	16	ATCTCACCATTCTATTGATGCGGAC	7	-	1924	3321	Inactive	Active	5	9
ENSDARG00000010158	ENSDART00000041157	10	19	GTTGACGGCGAATAAGCGGCTGCA	6	-	2350	3321	Active	Active	3	9
ENSDARG00000010158	ENSDART00000041157	10	19	GACCGCCGCAGGGATGCTGAGGTG	6	-	2317	3321	Active	Active	9	9
ENSDARG00000010158	ENSDART00000041157	10	19	GACCGCCGCAGGGATGCTGAGGT	5	-	2318	3321	Active	Inactive	9	1
ENSDARG00000010158	ENSDART00000041157	10	19	ACCGCCGCAGGGATGCTGAGGTG	5	-	2317	3321	Active	Active	3	9
ENSDARG00000010158	ENSDART00000041157	10	19	AACATCAGCGGACTCTGAGGAAGGA	7	-	2204	3321	Active	Active	5	9
ENSDARG00000010158	ENSDART00000041157	10	21	AGAAACCACAGGCCAGGATGTAGCG	7	-	2560	3321	Inactive	Active	3	9
ENSDARG00000010158	ENSDART00000041157	10	21	GAAACCACAGGCCAGGATGTAGCG	6	-	2560	3321	Inactive	Active	9	9
ENSDARG00000010158	ENSDART00000041157	10	21	GTCACCACAAAGCAGTGTGTGTTG	6	-	2526	3321	Inactive	Inactive	5	9
ENSDARG00000010158	ENSDART00000041157	10	21	CACCAAGTCTGTGATCTGCCGTT	5	-	2486	3321	Active	Inactive	8	4
ENSDARG00000010158	ENSDART00000041157	10	22	TACCACAGAAGAAGAGTTGCATCT	6	-	2724	3321	Inactive	Inactive	7	0
ENSDARG00000010158	ENSDART00000041157	10	22	GTCACCACATCCCAGTGGCCGAA	5	-	2641	3321	Inactive	Active	5	8
ENSDARG00000010158	ENSDART00000041157	10	24	ACCAAACACGGGCCCTCTGAAAAC	6	-	2886	3321	Active	Inactive	2	2
ENSDARG00000010158	ENSDART00000041157	10	24	CACCAAACACGGGCCCTCTGAAAAC	7	-	2886	3321	Inactive	Inactive	7	2
ENSDARG00000010297	ENSDART00000021208	10	1	TTCAAAGACACAGGGGGTGATGGG	6	+	73	1413	Inactive	Active	3	9
ENSDARG00000010297	ENSDART00000021208	10	1	TACTTCAAAGACACAGGGGGTGAT	6	+	70	1413	Inactive	Active	5	6
ENSDARG00000010297	ENSDART00000021208	10	6	TGCTGCAGACGGATTTTGAGGGT	5	+	527	1413	Active	Active	5	1
ENSDARG00000010297	ENSDART00000021208	10	6	GACATCTAAAGATGATCTGCTGCA	6	+	510	1413	Active	Active	0	4
ENSDARG00000010297	ENSDART00000021208	10	8	ACCGGCGGCTACAGGAAGCCAAC	5	+	740	1413	Active	Active	9	9
ENSDARG00000010297	ENSDART00000021208	10	9	CTAAACAGAAACTGGTGGAGTCGGA	7	+	887	1413	Inactive	Active	9	9
ENSDARG00000010297	ENSDART00000021208	10	9	AGAAAAGACGACTGGAGGAAGAG	5	+	917	1413	Inactive	Active	7	9
ENSDARG00000010297	ENSDART00000021208	10	9	AAAGACGACTGGAGGAAGAGTCT	5	+	920	1413	Inactive	Active	8	9
ENSDARG00000010297	ENSDART00000021208	10	10	AACGGCTCCATCATCGGCGAATAC	6	+	1003	1413	Active	Active	8	1
ENSDARG00000010297	ENSDART00000021208	10	11	GCAGACGGCCAACAGAGGAGAAC	5	+	1068	1413	Active	Active	1	9
ENSDARG00000010297	ENSDART00000021208	10	12	AGAACCAGCTGAGAGAGATGGAGCT	7	+	1226	1413	Active	Active	1	9
ENSDARG00000010297	ENSDART00000021208	10	12	AACTACAGCTGGTGGAGGCAGAG	5	+	1268	1413	Inactive	Active	2	9
ENSDARG00000010297	ENSDART00000021208	10	12	AGACCAAACTACAGCTGGTGGAGGC	7	+	1262	1413	Inactive	Active	3	8
ENSDARG00000010603	ENSDART00000005496	10	9	CACTCACGCCAACCTCTGTGGAA	5	+	759	1167	Active	Inactive	8	6
ENSDARG00000010603	ENSDART00000005496	10	10	CACCAATGCAGAAGGGGCGTCTCT	6	+	855	1167	Active	Inactive	7	1
ENSDARG00000010603	ENSDART00000005496	10	11	CTCAAAAACTGCAACCTGCGCGGAG	7	+	1012	1167	Inactive	Active	1	4
ENSDARG00000010603	ENSDART00000005496	10	12	GGCGCCATCTTTGAGGAGATGCT	5	+	1123	1167	Active	Active	9	9
ENSDARG00000010603	ENSDART00000005496	10	12	GGCTGCGACCTCCAGGAGGCAAAC	6	+	1078	1167	Active	Active	9	9
ENSDARG00000010641	ENSDART00000032095	10	1	GCCTACTGCCGTACCGAATGAGTT	6	-	160	1986	Active	Active	9	9
ENSDARG00000010641	ENSDART00000032095	10	1	CAAGACAAATGCTATGATGAAGCC	6	-	106	1986	Inactive	Active	9	9
ENSDARG00000010641	ENSDART00000032095	10	1	GACAAATGCTATGATGAAGCCTAC	6	-	103	1986	Active	Active	3	8
ENSDARG00000010641	ENSDART00000032095	10	5	AAACCAAACGATGAGGGCGGTGAT	6	-	745	1986	Inactive	Active	8	5
ENSDARG00000010641	ENSDART00000032095	10	5	AACAGCAAACCAAACGATGAGGGC	6	-	751	1986	Inactive	Active	8	9
ENSDARG00000010641	ENSDART00000032095	10	5	CAAACCAAACGATGAGGGCGGTGAT	7	-	745	1986	Inactive	Active	9	5
ENSDARG00000010641	ENSDART00000032095	10	5	AGCAAACCAAACGATGAGGGCGGT	6	-	748	1986	Inactive	Active	4	9
ENSDARG00000010641	ENSDART00000032095	10	10	TCCATCTTCTGAAGCGCGGAATTC	6	-	1273	1986	Active	Active	9	4
ENSDARG00000010641	ENSDART00000032095	10	10	GACCTCCCCCTCGCCGAGGTCTTC	6	-	1390	1986	Active	Active	9	2
ENSDARG00000010641	ENSDART00000032095	10	10	CGCTTCCTCTCCTGGGCGCCGGC	5	-	1309	1986	Active	Active	9	9
ENSDARG00000010641	ENSDART00000032095	10	10	ACCTCCCCCTCGCCGAGGTCTTC	5	-	1390	1986	Active	Active	9	2
ENSDARG00000010641	ENSDART00000032095	10	11	GCAGCCAGATTGGAGTCGGTGCA	5	-	1635	1986	Inactive	Active	5	8
ENSDARG00000010641	ENSDART00000032095	10	11	CCCTGCCCATGGTCTGGATGACTCT	7	-	1708	1986	Active	Active	8	8
ENSDARG00000010641	ENSDART00000032095	10	11	CACTCCTCCATACAGCAGCAGCC	5	-	1652	1986	Active	Active	9	9
ENSDARG00000010641	ENSDART00000032095	10	11	AGCAGCAGCCAGATTGGAGTCGGT	6	-	1638	1986	Active	Active	8	8
ENSDARG00000010641	ENSDART00000032095	10	12	CACCACAACAGTGACAGCGGAGGCG	7	-	1776	1986	Active	Active	1	9
ENSDARG00000010641	ENSDART00000032095	10	13	GGCCTCAAAGAATGACGTAGGTGAA	7	-	1978	1986	Active	Active	5	7
ENSDARG00000010641	ENSDART00000039969	10	1	GCCTACTGCCGTACCGAATGAGTT	6	-	160	1995	Active	Active	9	9
ENSDARG00000010641	ENSDART00000039969	10	1	GACAAATGCTATGATGAAGCCTAC	6	-	103	1995	Active	Active	3	8
ENSDARG00000010641	ENSDART00000039969	10	1	CAAGACAAATGCTATGATGAAGCC	6	-	106	1995	Inactive	Active	9	9
ENSDARG00000010641	ENSDART00000039969	10	5	CAAACCAAACGATGAGGGCGGTGAT	7	-	745	1995	Inactive	Active	9	5
ENSDARG00000010641	ENSDART00000039969	10	5	AGCAAACCAAACGATGAGGGCGGT	6	-	748	1995	Inactive	Active	4	9
ENSDARG00000010641	ENSDART00000039969	10	5	AAACCAAACGATGAGGGCGGTGAT	6	-	745	1995	Inactive	Active	8	5
ENSDARG00000010641	ENSDART00000039969	10	5	AACAGCAAACCAAACGATGAGGGC	6	-	751	1995	Inactive	Active	8	9
ENSDARG00000010641	ENSDART00000039969	10	7	TCCATCTTCTGAAGCGCGGAATTC	6	-	1282	1995	Active	Active	9	4
ENSDARG00000010641	ENSDART00000039969	10	7	ACCTCCCCCTCGCCGAGGTCTTC	5	-	1399	1995	Active	Active	9	2
ENSDARG00000010641	ENSDART00000039969	10	7	GACCTCCCCCTCGCCGAGGTCTTC	6	-	1399	1995	Active	Active	9	2
ENSDARG00000010641	ENSDART00000039969	10	7	CGCTTCCTCTCCTGGGCGCCGGC	5	-	1318	1995	Active	Active	9	9
ENSDARG00000010641	ENSDART00000039969	10	8	GCAGCCAGATTGGAGTCGGTGCA	5	-	1644	1995	Inactive	Active	5	8
ENSDARG00000010641	ENSDART00000039969	10	8	CCCTGCCCATGGTCTGGATGACTCT	7	-	1717	1995	Active	Active	8	8
ENSDARG00000010641	ENSDART00000039969	10	8	CACTCCTCCATACAGCAGCAGCC	5	-	1661	1995	Active	Active	9	9
ENSDARG00000010641	ENSDART00000039969	10	8	AGCAGCAGCCAGATTGGAGTCGGT	6	-	1647	1995	Active	Active	8	8
ENSDARG00000010641	ENSDART00000039969	10	9	CACCACAACAGTGACAGCGGAGGCG	7	-	1785	1995	Active	Active	1	9
ENSDARG00000010641	ENSDART00000039969	10	10	GGCCTCAAAGAATGACGTAGGTGAA	7	-	1987	1995	Active	Active	5	7
ENSDARG00000010712	ENSDART00000026716	10	1	GTCCACTAATGTTGTGGGAATGC	5	-	218	1236	Inactive	Inactive	4	0
ENSDARG00000010712	ENSDART00000026716	10	3	GGCTGCAGCCCTGACGGGGGCGTTT	7	-	1000	1236	Active	Inactive	9	1
ENSDARG00000010712	ENSDART00000026716	10	3	GGCTGCAGCCCTGACGGGGGCGTT	6	-	1001	1236	Active	Active	9	7
ENSDARG00000010712	ENSDART00000026716	10	3	AGCAGCGCCACCATTATTAGCATCT	7	-	728	1236	Active	Inactive	9	4
ENSDARG00000010712	ENSDART00000026716	10	3	AACAGCACCGTGGTGTAGATTTT	5	-	577	1236	Active	Inactive	2	2
ENSDARG00000010729	ENSDART00000016102	10	1	AGCACCACCATCCCTGGGTGAGAT	6	+	33	861	Active	Active	8	5
ENSDARG00000010729	ENSDART00000016102	10	3	ACAGACAGAAAAATGAGCTGAAGAA	7	+	80	861	Inactive	Active	9	8
ENSDARG00000010729	ENSDART00000016102	10	7	TTCTCATTCTGAAGGCATTTGAC	5	+	800	861	Active	Active	9	4
ENSDARG00000011190	ENSDART00000004803	10	1	ATCTTCAGAGGATGAGGACGATGAC	7	+	15	1746	Inactive	Active	2	9
ENSDARG00000011190	ENSDART00000004803	10	1	AGCATCTTCAGAGGATGAGGACGAT	7	+	12	1746	Active	Active	9	9
ENSDARG00000011190	ENSDART00000004803	10	2	GGCTCAGCCTGAAAAGATGGAGAA	6	+	105	1746	Active	Active	9	9
ENSDARG00000011190	ENSDART00000004803	10	2	CAATTCCCAAACTACGCTGGCTAA	6	+	191	1746	Inactive	Inactive	4	1
ENSDARG00000011190	ENSDART00000004803	10	3	CAACTACACGTGCCTTGTGGAGAAC	7	+	318	1746	Active	Active	2	8
ENSDARG00000011190	ENSDART00000004803	10	3	CAACTACACGTGCCTTGTGGAGAA	6	+	318	1746	Active	Inactive	2	4
ENSDARG00000011190	ENSDART00000004803	10	4	CCCTGCTAACCGAACCGCTGTGGTC	7	+	423	1746	Active	Active	8	1
ENSDARG00000011190	ENSDART00000004803	10	6	GAAGGCTGCTTTGGGCAGGTGGT	5	+	748	1746	Active	Active	5	9
ENSDARG00000011190	ENSDART00000004803	10	6	ACAAAAGTCGCTGTGAAGATGCT	5	+	817	1746	Inactive	Active	0	9
ENSDARG00000011190	ENSDART00000004803	10	6	AACCGCATCACAAAAGTCGCTGTG	6	+	808	1746	Active	Active	8	7
ENSDARG00000011190	ENSDART00000004803	10	7	AAAAACATCATAAACCTGCTTGGAG	7	+	916	1746	Inactive	Inactive	6	5
ENSDARG00000011190	ENSDART00000004803	10	8	TCCTGCGCATACCAGGTGGCGCG	5	+	1096	1746	Active	Active	5	9
ENSDARG00000011190	ENSDART00000004803	10	10	ACACACATCAGAGTGACGTGTAA	5	+	1322	1746	Active	Active	2	1
ENSDARG00000011190	ENSDART00000004803	10	10	TTACACACATCAGAGTGACGTGTAA	7	+	1320	1746	Inactive	Active	9	1
ENSDARG00000011190	ENSDART00000004803	10	11	TCCGCCTGCACACAGGAGCTGTA	5	+	1459	1746	Active	Active	9	8
ENSDARG00000011190	ENSDART00000004803	10	12	AAATTCAGATATCTGATGATGAA	5	+	1471	1746	Inactive	Active	9	9
ENSDARG00000011190	ENSDART00000029361	10	1	ATCTTCAGAGGATGAGGACGATGAC	7	+	15	2088	Inactive	Active	2	9
ENSDARG00000011190	ENSDART00000029361	10	1	AGCATCTTCAGAGGATGAGGACGAT	7	+	12	2088	Active	Active	9	9
ENSDARG00000011190	ENSDART00000029361	10	2	GGCTCAGCCTGAAAAGATGGAGAA	6	+	105	2088	Active	Active	9	9
ENSDARG00000011190	ENSDART00000029361	10	2	CAATTCCCAAACTACGCTGGCTAA	6	+	191	2088	Inactive	Inactive	4	1
ENSDARG00000011190	ENSDART00000029361	10	3	CAACTACACGTGCCTTGTGGAGAA	6	+	318	2088	Active	Inactive	2	4
ENSDARG00000011190	ENSDART00000029361	10	3	CAACTACACGTGCCTTGTGGAGAAC	7	+	318	2088	Active	Active	2	8
ENSDARG00000011190	ENSDART00000029361	10	4	CCCTGCTAACCGAACCGCTGTGGTC	7	+	423	2088	Active	Active	8	1
ENSDARG00000011190	ENSDART00000029361	10	6	TTCCTCATCTTCCTCATGGTAGGAA	7	+	793	2088	Active	Active	9	1
ENSDARG00000011190	ENSDART00000029361	10	8	AACCGCATCACAAAAGTCGCTGTG	6	+	1150	2088	Active	Active	8	7
ENSDARG00000011190	ENSDART00000029361	10	8	ACAAAAGTCGCTGTGAAGATGCT	5	+	1159	2088	Inactive	Active	0	9
ENSDARG00000011190	ENSDART00000029361	10	8	GAAGGCTGCTTTGGGCAGGTGGT	5	+	1090	2088	Active	Active	5	9
ENSDARG00000011190	ENSDART00000029361	10	9	AAAAACATCATAAACCTGCTTGGAG	7	+	1258	2088	Inactive	Inactive	6	5
ENSDARG00000011190	ENSDART00000029361	10	10	TCCTGCGCATACCAGGTGGCGCG	5	+	1438	2088	Active	Active	5	9
ENSDARG00000011190	ENSDART00000029361	10	12	TTACACACATCAGAGTGACGTGTAA	7	+	1662	2088	Inactive	Active	9	1
ENSDARG00000011190	ENSDART00000029361	10	12	ACACACATCAGAGTGACGTGTAA	5	+	1664	2088	Active	Active	2	1
ENSDARG00000011190	ENSDART00000029361	10	13	TCCGCCTGCACACAGGAGCTGTA	5	+	1801	2088	Active	Active	9	8
ENSDARG00000011190	ENSDART00000029361	10	14	AAATTCAGATATCTGATGATGAA	5	+	1813	2088	Inactive	Active	9	9
ENSDARG00000011190	ENSDART00000075264	10	1	ATCTTCAGAGGATGAGGACGATGAC	7	+	15	1941	Inactive	Active	2	9
ENSDARG00000011190	ENSDART00000075264	10	1	AGCATCTTCAGAGGATGAGGACGAT	7	+	12	1941	Active	Active	9	9
ENSDARG00000011190	ENSDART00000075264	10	2	GGCTCAGCCTGAAAAGATGGAGAA	6	+	105	1941	Active	Active	9	9
ENSDARG00000011190	ENSDART00000075264	10	2	CAATTCCCAAACTACGCTGGCTAA	6	+	191	1941	Inactive	Inactive	4	1
ENSDARG00000011190	ENSDART00000075264	10	3	CAACTACACGTGCCTTGTGGAGAA	6	+	318	1941	Active	Inactive	2	4
ENSDARG00000011190	ENSDART00000075264	10	3	CAACTACACGTGCCTTGTGGAGAAC	7	+	318	1941	Active	Active	2	8
ENSDARG00000011190	ENSDART00000075264	10	4	CCCTGCTAACCGAACCGCTGTGGTC	7	+	423	1941	Active	Active	8	1
ENSDARG00000011190	ENSDART00000075264	10	5	TTCCTCATCTTCCTCATGGTAGGAA	7	+	646	1941	Active	Active	9	1
ENSDARG00000011190	ENSDART00000075264	10	7	ACAAAAGTCGCTGTGAAGATGCT	5	+	1012	1941	Inactive	Active	0	9
ENSDARG00000011190	ENSDART00000075264	10	7	AACCGCATCACAAAAGTCGCTGTG	6	+	1003	1941	Active	Active	8	7
ENSDARG00000011190	ENSDART00000075264	10	7	GAAGGCTGCTTTGGGCAGGTGGT	5	+	943	1941	Active	Active	5	9
ENSDARG00000011190	ENSDART00000075264	10	8	AAAAACATCATAAACCTGCTTGGAG	7	+	1111	1941	Inactive	Inactive	6	5
ENSDARG00000011190	ENSDART00000075264	10	9	TCCTGCGCATACCAGGTGGCGCG	5	+	1291	1941	Active	Active	5	9
ENSDARG00000011190	ENSDART00000075264	10	11	TTACACACATCAGAGTGACGTGTAA	7	+	1515	1941	Inactive	Active	9	1
ENSDARG00000011190	ENSDART00000075264	10	11	ACACACATCAGAGTGACGTGTAA	5	+	1517	1941	Active	Active	2	1
ENSDARG00000011190	ENSDART00000075264	10	12	TCCGCCTGCACACAGGAGCTGTA	5	+	1654	1941	Active	Active	9	8
ENSDARG00000011190	ENSDART00000075264	10	13	AAATTCAGATATCTGATGATGAA	5	+	1666	1941	Inactive	Active	9	9
ENSDARG00000011190	ENSDART00000075269	10	2	ATCTTCAGAGGATGAGGACGATGAC	7	+	111	2193	Inactive	Active	2	9
ENSDARG00000011190	ENSDART00000075269	10	2	AGCATCTTCAGAGGATGAGGACGAT	7	+	108	2193	Active	Active	9	9
ENSDARG00000011190	ENSDART00000075269	10	3	GGCTCAGCCTGAAAAGATGGAGAA	6	+	201	2193	Active	Active	9	9
ENSDARG00000011190	ENSDART00000075269	10	3	CAATTCCCAAACTACGCTGGCTAA	6	+	287	2193	Inactive	Inactive	4	1
ENSDARG00000011190	ENSDART00000075269	10	4	CAACTACACGTGCCTTGTGGAGAAC	7	+	414	2193	Active	Active	2	8
ENSDARG00000011190	ENSDART00000075269	10	4	CAACTACACGTGCCTTGTGGAGAA	6	+	414	2193	Active	Inactive	2	4
ENSDARG00000011190	ENSDART00000075269	10	5	CCCTGCTAACCGAACCGCTGTGGTC	7	+	519	2193	Active	Active	8	1
ENSDARG00000011190	ENSDART00000075269	10	7	TTCCTCATCTTCCTCATGGTAGGAA	7	+	889	2193	Active	Active	9	1
ENSDARG00000011190	ENSDART00000075269	10	10	ACAAAAGTCGCTGTGAAGATGCT	5	+	1264	2193	Inactive	Active	0	9
ENSDARG00000011190	ENSDART00000075269	10	10	AACCGCATCACAAAAGTCGCTGTG	6	+	1255	2193	Active	Active	8	7
ENSDARG00000011190	ENSDART00000075269	10	10	GAAGGCTGCTTTGGGCAGGTGGT	5	+	1195	2193	Active	Active	5	9
ENSDARG00000011190	ENSDART00000075269	10	11	AAAAACATCATAAACCTGCTTGGAG	7	+	1363	2193	Inactive	Inactive	6	5
ENSDARG00000011190	ENSDART00000075269	10	12	TCCTGCGCATACCAGGTGGCGCG	5	+	1543	2193	Active	Active	5	9
ENSDARG00000011190	ENSDART00000075269	10	14	TTACACACATCAGAGTGACGTGTAA	7	+	1767	2193	Inactive	Active	9	1
ENSDARG00000011190	ENSDART00000075269	10	14	ACACACATCAGAGTGACGTGTAA	5	+	1769	2193	Active	Active	2	1
ENSDARG00000011190	ENSDART00000075269	10	15	TCCGCCTGCACACAGGAGCTGTA	5	+	1906	2193	Active	Active	9	8
ENSDARG00000011190	ENSDART00000075269	10	16	AAATTCAGATATCTGATGATGAA	5	+	1918	2193	Inactive	Active	9	9
ENSDARG00000011240	ENSDART00000023981	10	2	GTCTCACCAATCTGTCTTGGGGA	5	-	130	1017	Inactive	Active	2	1
ENSDARG00000011240	ENSDART00000023981	10	11	CAAATCGCAATCTATGTCTGCTGTG	7	-	801	1017	Inactive	Active	6	0
ENSDARG00000011240	ENSDART00000088605	10	2	GTCTCACCAATCTGTCTTGGGGA	5	-	130	1083	Inactive	Active	2	1
ENSDARG00000011240	ENSDART00000088605	10	10	CAAATCGCAATCTATGTCTGCTGTG	7	-	867	1083	Inactive	Active	6	0
ENSDARG00000011418	ENSDART00000026383	10	1	AGCCAAACAGTATGCGGGTGAGTA	6	+	138	666	Inactive	Active	6	6
ENSDARG00000011418	ENSDART00000026383	10	1	AGCCAAACAGTATGCGGGTGAGTAA	7	+	138	666	Inactive	Inactive	6	0
ENSDARG00000011418	ENSDART00000026383	10	1	TTAGCCAAACAGTATGCGGGTGAG	6	+	136	666	Inactive	Active	9	9
ENSDARG00000011418	ENSDART00000026383	10	4	GAAGCCACATCAGTGCAGTGGAG	5	+	475	666	Inactive	Active	9	9
ENSDARG00000011611	ENSDART00000010420	10	1	CAACCAGCCGGTTGTGATTGATAA	6	+	33	1128	Inactive	Active	0	0
ENSDARG00000011611	ENSDART00000010420	10	3	ACCCAAGCATGTTCGGGTGATGGC	6	+	132	1128	Inactive	Active	5	9
ENSDARG00000011611	ENSDART00000010420	10	3	GACCCAAGCATGTTCGGGTGATGGC	7	+	131	1128	Active	Active	5	9
ENSDARG00000011611	ENSDART00000010420	10	4	AGCTGCAGACCTTCTCTGAGGAG	5	+	302	1128	Active	Active	3	5
ENSDARG00000011611	ENSDART00000010420	10	5	TTCATCTCCATGCAGGCGGTTCT	5	+	421	1128	Active	Active	9	2
ENSDARG00000011611	ENSDART00000010420	10	5	TTCAGCATCCTGTACTGTTGACGGA	7	+	320	1128	Active	Active	9	9
ENSDARG00000011611	ENSDART00000010420	10	5	CTCTTCATCTCCATGCAGGCGGT	5	+	418	1128	Active	Active	9	9
ENSDARG00000011611	ENSDART00000010420	10	6	TTCCACACCTCTGCAGAGTTTGAG	6	+	622	1128	Active	Active	0	8
ENSDARG00000011611	ENSDART00000010420	10	6	CTCTGCAGAGTTTGAGGTGGTGCG	6	+	630	1128	Active	Active	3	9
ENSDARG00000011611	ENSDART00000010420	10	6	CACCTCTGCAGAGTTTGAGGTGGTG	7	+	627	1128	Active	Active	9	9
ENSDARG00000011611	ENSDART00000010420	10	7	CCCTCAACCCTCAGAAGGATGAAAC	7	+	683	1128	Active	Active	9	6
ENSDARG00000011611	ENSDART00000075303	10	1	CAACCAGCCGGTTGTGATTGATAA	6	+	33	1029	Inactive	Active	0	0
ENSDARG00000011611	ENSDART00000075303	10	3	ACCCAAGCATGTTCGGGTGATGGC	6	+	132	1029	Inactive	Active	5	9
ENSDARG00000011611	ENSDART00000075303	10	3	GACCCAAGCATGTTCGGGTGATGGC	7	+	131	1029	Active	Active	5	9
ENSDARG00000011611	ENSDART00000075303	10	4	AGCTGCAGACCTTCTCTGAGGAG	5	+	302	1029	Active	Active	3	5
ENSDARG00000011611	ENSDART00000075303	10	5	TTCAGCATCCTGTACTGTTGACGGA	7	+	320	1029	Active	Active	9	9
ENSDARG00000011611	ENSDART00000075303	10	5	TTCATCTCCATGCAGGCGGTTCT	5	+	421	1029	Active	Active	9	2
ENSDARG00000011611	ENSDART00000075303	10	5	CTCTTCATCTCCATGCAGGCGGT	5	+	418	1029	Active	Active	9	9
ENSDARG00000011611	ENSDART00000075303	10	6	CTCTGCAGAGTTTGAGGTGGTGCG	6	+	630	1029	Active	Active	3	9
ENSDARG00000011611	ENSDART00000075303	10	6	CACCTCTGCAGAGTTTGAGGTGGTG	7	+	627	1029	Active	Active	9	9
ENSDARG00000011611	ENSDART00000075303	10	6	TTCCACACCTCTGCAGAGTTTGAG	6	+	622	1029	Active	Active	0	8
ENSDARG00000011611	ENSDART00000075303	10	7	CCCTCAACCCTCAGAAGGATGAAAC	7	+	683	1029	Active	Active	9	6
ENSDARG00000011743	ENSDART00000022899	10	1	CACAGCGCCTCAGCCTGGCTGAGAC	7	-	62	648	Active	Active	8	5
ENSDARG00000011743	ENSDART00000022899	10	2	AAAAGCACAAGCAGTGCTGGCGTG	6	-	600	648	Inactive	Active	9	8
ENSDARG00000011743	ENSDART00000022899	10	2	AGACAACTCAGAAAGGGCGTAGCA	6	-	367	648	Active	Active	5	7
ENSDARG00000011743	ENSDART00000022899	10	2	GACAGCAGACAAGTACTGGGAGGAA	7	-	192	648	Inactive	Active	3	4
ENSDARG00000011743	ENSDART00000022899	10	2	TACCTCAGATGAAAGTGCTGCAGTT	7	-	513	648	Inactive	Active	0	5
ENSDARG00000012275	ENSDART00000064901	10	1	GAATCAAGCCAGAGAGGTGGTGAG	6	+	42	1338	Inactive	Active	6	7
ENSDARG00000012275	ENSDART00000064901	10	1	CAAGCCAGAGAGGTGGTGAGTTT	5	+	46	1338	Inactive	Inactive	7	4
ENSDARG00000012275	ENSDART00000064901	10	2	AAACACGGCGGAGAAATTTGCTTGT	7	+	77	1338	Inactive	Inactive	7	8
ENSDARG00000012275	ENSDART00000064901	10	6	GACGTCTGCAGACACATTAGGCTTT	7	+	453	1338	Active	Inactive	9	8
ENSDARG00000012275	ENSDART00000064901	10	6	GTCTGCAGACACATTAGGCTTTGGT	7	+	456	1338	Inactive	Active	1	2
ENSDARG00000012275	ENSDART00000064901	10	9	ACACAACCCCAACGTGCGCTGGG	5	+	708	1338	Inactive	Active	4	7
ENSDARG00000012275	ENSDART00000064901	10	9	TTAGTCAAAGAAGCTGTCGTCTAC	6	+	763	1338	Inactive	Inactive	8	7
ENSDARG00000012275	ENSDART00000064901	10	9	TTACACAACCCCAACGTGCGCTGGG	7	+	706	1338	Inactive	Active	8	7
ENSDARG00000012275	ENSDART00000064901	10	9	GTCGTCTACCCCATTAAGGTGCT	5	+	778	1338	Active	Active	9	9
ENSDARG00000012275	ENSDART00000064901	10	9	AACCCCAACGTGCGCTGGGACGAC	6	+	712	1338	Active	Active	1	5
ENSDARG00000012314	ENSDART00000011284	10	2	GTTCGCTTCAGGCTGGCCTTGTTC	6	-	162	2967	Active	Inactive	9	7
ENSDARG00000012314	ENSDART00000011284	10	2	CGCTCCACACTTCAGTGTGTGTTC	6	-	182	2967	Active	Inactive	6	9
ENSDARG00000012314	ENSDART00000011284	10	3	TCCTGCATCCGTGCAGGAGGGGAA	6	-	345	2967	Active	Active	9	9
ENSDARG00000012314	ENSDART00000011284	10	6	AGCTCAACCATCGGGTTCTTGGGTT	7	-	614	2967	Active	Inactive	7	7
ENSDARG00000012314	ENSDART00000011284	10	7	TTCTCCCTCTATCATGGCGGCCTCT	7	-	756	2967	Active	Active	9	7
ENSDARG00000012314	ENSDART00000011284	10	9	GAACAAACCTCTCGAGTCGCTGCT	6	-	1037	2967	Inactive	Active	9	8
ENSDARG00000012314	ENSDART00000011284	10	9	ACAAACCTCTCGAGTCGCTGCTGGA	7	-	1034	2967	Active	Active	4	9
ENSDARG00000012314	ENSDART00000011284	10	11	CTCCTCCTCAGTGATGTGTCGAG	5	-	1364	2967	Active	Inactive	9	4
ENSDARG00000012314	ENSDART00000011284	10	11	GAAACCCTCTGCTGCTGCTGTTGCG	7	-	1280	2967	Active	Active	6	8
ENSDARG00000012314	ENSDART00000011284	10	11	AGAACCAGAGCCCTCGGCTGAGAC	6	-	1243	2967	Inactive	Active	7	5
ENSDARG00000012314	ENSDART00000011284	10	11	AGCTCCTCCTCAGTGATGTGTCGAG	7	-	1364	2967	Active	Inactive	9	4
ENSDARG00000012314	ENSDART00000011284	10	11	TGCTGCTGCTGTTGCGAAGCCTGC	6	-	1272	2967	Active	Active	9	9
ENSDARG00000012314	ENSDART00000011284	10	11	CTCTGCTGCTGCTGTTGCGAAGCC	6	-	1275	2967	Active	Active	9	7
ENSDARG00000012314	ENSDART00000011284	10	14	GGCGGCAGCAGCCGCAGCAGCAGCA	7	-	1911	2967	Active	Active	9	9
ENSDARG00000012314	ENSDART00000011284	10	14	AACACCTTCAGGTCAGGAGGAAGCT	7	-	1793	2967	Active	Active	9	9
ENSDARG00000012314	ENSDART00000011284	10	14	GGCAGCAGCCGCAGCAGCAGCAGCC	7	-	1908	2967	Active	Active	9	9
ENSDARG00000012314	ENSDART00000011284	10	14	GACGGCCACACTAGCGGCGGCAGCA	7	-	1926	2967	Active	Active	8	9
ENSDARG00000012314	ENSDART00000011284	10	14	AGCGGCGGCAGCAGCCGCAGCAGCA	7	-	1914	2967	Active	Active	9	9
ENSDARG00000012314	ENSDART00000011284	10	14	AGAGCCAACTTTTCCTGCTGGAGTT	7	-	1883	2967	Active	Active	0	4
ENSDARG00000012314	ENSDART00000011284	10	15	CGCTGCAGCCTTGCTGATGGCTCT	6	-	2080	2967	Active	Active	9	8
ENSDARG00000012314	ENSDART00000011284	10	15	CTCCGCTGCAGCCTTGCTGATGGC	6	-	2083	2967	Active	Active	9	9
ENSDARG00000012314	ENSDART00000011284	10	15	TCCTCCTGCAGGTGTTTGGAGTC	5	-	2050	2967	Active	Inactive	9	6
ENSDARG00000012314	ENSDART00000011284	10	16	GTTCTCTCCACAATCTTCTTGGGCG	7	-	2252	2967	Active	Active	9	6
ENSDARG00000012314	ENSDART00000011284	10	19	TTCGCCAGAAGCTCTTTGTTGTA	5	-	2521	2967	Inactive	Inactive	1	9
ENSDARG00000012314	ENSDART00000011284	10	21	AGCTCCAGCGTGGAGTAAGAGGGC	6	-	2889	2967	Active	Active	8	9
ENSDARG00000012314	ENSDART00000011284	10	21	CTCATCTGCCATCTGCAGGGGTT	5	-	2958	2967	Active	Active	9	8
ENSDARG00000012395	ENSDART00000005436	10	1	GACCAAGACACACTCGCAGAGGTC	6	+	94	1428	Inactive	Active	2	9
ENSDARG00000012395	ENSDART00000005436	10	1	ACCTGCTTCAGGCTGTGTGTTTTC	6	+	16	1428	Active	Inactive	9	9
ENSDARG00000012395	ENSDART00000005436	10	2	CTACTCAACCTTTCCTGGAGACTAC	7	+	318	1428	Active	Active	2	6
ENSDARG00000012395	ENSDART00000005436	10	2	GAAAAAGCCCCGCTGCGGAGTTC	5	+	282	1428	Inactive	Active	8	5
ENSDARG00000012395	ENSDART00000005436	10	2	TACTCAACCTTTCCTGGAGACTAC	6	+	319	1428	Active	Active	1	6
ENSDARG00000012395	ENSDART00000005436	10	5	TTCGTCCTCCCTCGAGATGATGTC	6	+	766	1428	Active	Active	9	9
ENSDARG00000012395	ENSDART00000005436	10	7	ATCCTCAGAGCGCAGATGTTGAA	5	+	959	1428	Inactive	Active	1	6
ENSDARG00000012395	ENSDART00000005436	10	7	GTTATCCTCAGAGCGCAGATGTT	5	+	956	1428	Active	Active	9	8
ENSDARG00000012395	ENSDART00000005436	10	8	TCCGTCTGCCGAAAAATGTGAGGAA	7	+	1142	1428	Active	Inactive	9	0
ENSDARG00000012395	ENSDART00000005436	10	8	GTCTCAGCATGTTCCGTCTGCCGAA	7	+	1130	1428	Inactive	Inactive	4	0
ENSDARG00000012395	ENSDART00000005436	10	9	TTCCTAAACCAGTGGAGGAGGTTTT	7	+	1271	1428	Active	Inactive	5	3
ENSDARG00000012395	ENSDART00000005436	10	9	TTCCTAAACCAGTGGAGGAGGTT	5	+	1271	1428	Active	Active	5	9
ENSDARG00000012395	ENSDART00000005436	10	9	GCAGCCTTCCAGTACAGAGGTATAA	7	+	1321	1428	Active	Active	9	2
ENSDARG00000012395	ENSDART00000011573	10	1	ACCTGCTTCAGGCTGTGTGTTTTC	6	+	16	1428	Active	Inactive	9	9
ENSDARG00000012395	ENSDART00000011573	10	1	GACCAAGACACACTCGCAGAGGTC	6	+	94	1428	Inactive	Active	2	9
ENSDARG00000012395	ENSDART00000011573	10	2	GAAAAAGCCCCGCTGCGGAGTTC	5	+	282	1428	Inactive	Active	8	5
ENSDARG00000012395	ENSDART00000011573	10	2	TACTCAACCTTTCCTGGAGACTAC	6	+	319	1428	Active	Active	1	6
ENSDARG00000012395	ENSDART00000011573	10	2	CTACTCAACCTTTCCTGGAGACTAC	7	+	318	1428	Active	Active	2	6
ENSDARG00000012395	ENSDART00000011573	10	4	TGCCTATCCTCCATATGAGGGCGTT	7	+	570	1428	Active	Active	9	9
ENSDARG00000012395	ENSDART00000011573	10	4	CTATCCTCCATATGAGGGCGTTGGT	7	+	573	1428	Active	Active	6	5
ENSDARG00000012395	ENSDART00000011573	10	5	TTATCCTCCCTCGAGATGATGTC	5	+	767	1428	Active	Active	2	9
ENSDARG00000012395	ENSDART00000011573	10	7	ATCCTCAGAGCCCAGATGTTGAA	5	+	959	1428	Inactive	Active	1	6
ENSDARG00000012395	ENSDART00000011573	10	8	TCCGTCTGCGGAAAAATGTGAAGAA	7	+	1142	1428	Active	Inactive	9	1
ENSDARG00000012395	ENSDART00000011573	10	8	GTCTCAGCATGTTCCGTCTGCGGAA	7	+	1130	1428	Inactive	Inactive	4	0
ENSDARG00000012395	ENSDART00000011573	10	9	GCAGCCTTCCAGTATAGAGGTATAA	7	+	1321	1428	Active	Active	9	2
ENSDARG00000012395	ENSDART00000011573	10	9	TTCCTAAACCAGTGCAGAAGGTTTT	7	+	1271	1428	Active	Active	5	5
ENSDARG00000012395	ENSDART00000099779	10	1	CTACTCAACCTTTGCTGGAGACTAC	7	+	48	1158	Active	Active	2	6
ENSDARG00000012395	ENSDART00000099779	10	1	TACTCAACCTTTGCTGGAGACTAC	6	+	49	1158	Active	Active	1	6
ENSDARG00000012395	ENSDART00000099779	10	1	GGCCTACTCAACCTTTGCTGGAGAC	7	+	45	1158	Active	Active	9	7
ENSDARG00000012395	ENSDART00000099779	10	3	GCATTCCTCAAAATATTTTGAGGA	6	+	212	1158	Active	Inactive	9	3
ENSDARG00000012395	ENSDART00000099779	10	3	GCATTCCTCAAAATATTTTGAGGAA	7	+	212	1158	Active	Inactive	9	2
ENSDARG00000012395	ENSDART00000099779	10	5	TTCGTCCTCCCTCGAGATGATGTC	6	+	496	1158	Active	Active	9	9
ENSDARG00000012395	ENSDART00000099779	10	7	GTTATCCTCAGAGCGCAGATGTT	5	+	686	1158	Active	Active	9	8
ENSDARG00000012395	ENSDART00000099779	10	7	ATCCTCAGAGCGCAGATGTTGAA	5	+	689	1158	Inactive	Active	1	6
ENSDARG00000012395	ENSDART00000099779	10	8	GTCTCAGCATGTTCCGTCTGCCGAA	7	+	860	1158	Inactive	Inactive	4	0
ENSDARG00000012395	ENSDART00000099779	10	8	TCCGTCTGCCGAAAAATGTGAGGAA	7	+	872	1158	Active	Inactive	9	0
ENSDARG00000012395	ENSDART00000099779	10	9	GCAGCCTTCCAGTACAGAGGTATAA	7	+	1051	1158	Active	Active	9	2
ENSDARG00000012395	ENSDART00000099779	10	9	TTCCTAAACCAGTGGAGGAGGTT	5	+	1001	1158	Active	Active	5	9
ENSDARG00000012395	ENSDART00000099779	10	9	TTCCTAAACCAGTGGAGGAGGTTTT	7	+	1001	1158	Active	Inactive	5	3
ENSDARG00000012699	ENSDART00000018788	10	1	TTCCTCAGAGAAGTCTGGAGCTTTC	7	-	111	2742	Active	Active	1	1
ENSDARG00000012699	ENSDART00000018788	10	1	CACTGCAGACACTTGCGTTTGGGCC	7	-	68	2742	Active	Active	1	8
ENSDARG00000012699	ENSDART00000018788	10	1	CTCTTCCTCAGAGAAGTCTGGAGCT	7	-	114	2742	Active	Active	9	2
ENSDARG00000012699	ENSDART00000018788	10	1	GACCTCGCCCTCCCCCGGAGGCTCT	7	-	33	2742	Active	Active	8	7
ENSDARG00000012699	ENSDART00000018788	10	1	CACTGCAGACACTTGCGTTTGGG	5	-	70	2742	Active	Active	1	8
ENSDARG00000012699	ENSDART00000018788	10	4	CTACCAGCCATGGCGAAGTTGAG	5	-	583	2742	Active	Active	0	9
ENSDARG00000012699	ENSDART00000018788	10	4	TTCCTACCAGCCATGGCGAAGTT	5	-	586	2742	Active	Active	1	6
ENSDARG00000012699	ENSDART00000018788	10	5	TTCCCCAGCTAACAGCAGCATGC	5	-	626	2742	Active	Active	7	8
ENSDARG00000012699	ENSDART00000018788	10	8	CAACTCAACACCTCCCTCTGTTGAC	7	-	764	2742	Active	Inactive	0	7
ENSDARG00000012699	ENSDART00000018788	10	8	AACTCAACACCTCCCTCTGTTGAC	6	-	764	2742	Inactive	Inactive	8	7
ENSDARG00000012699	ENSDART00000018788	10	17	TTCTTCATCTTTTTAGGCGAAGCC	6	-	1413	2742	Active	Active	9	9
ENSDARG00000012699	ENSDART00000018788	10	17	TTCTTCTTCACAGACGGAGATTGT	6	-	1572	2742	Active	Active	9	6
ENSDARG00000012699	ENSDART00000018788	10	17	TCCTCACACTCTGTTTTAGGGGTC	6	-	1722	2742	Active	Active	8	0
ENSDARG00000012699	ENSDART00000018788	10	17	GTTTTCTTCTTCACAGACGGAGAT	6	-	1575	2742	Active	Active	9	9
ENSDARG00000012699	ENSDART00000018788	10	17	CTCAACATCCTGAGGCTTATTTGCA	7	-	1674	2742	Active	Inactive	8	2
ENSDARG00000012699	ENSDART00000018788	10	17	TTCCTCTTCTTGCATGGCGTCGTC	6	-	1633	2742	Active	Active	9	3
ENSDARG00000012699	ENSDART00000018788	10	18	ACCTCCTGCTTCACCTCTGGGTCT	6	-	1806	2742	Active	Inactive	9	6
ENSDARG00000012699	ENSDART00000018788	10	18	TCCTGCTTCACCTCTGGGTCTTT	5	-	1804	2742	Active	Inactive	9	9
ENSDARG00000012699	ENSDART00000018788	10	20	GCACTCACCCTTGCAGGTTTTGGGC	7	-	2202	2742	Active	Active	5	2
ENSDARG00000012699	ENSDART00000018788	10	20	CACTCACCCTTGCAGGTTTTGGG	5	-	2203	2742	Active	Active	8	6
ENSDARG00000012699	ENSDART00000018788	10	20	CACTCACCCTTGCAGGTTTTGGGC	6	-	2202	2742	Active	Active	8	2
ENSDARG00000012699	ENSDART00000018788	10	20	CACTCACCCTTGCAGGTTTTGGGCG	7	-	2201	2742	Active	Active	8	3
ENSDARG00000012699	ENSDART00000018788	10	20	TCCTCAAGCTTTCCTAGTCTGAGAA	7	-	2063	2742	Active	Active	8	3
ENSDARG00000012699	ENSDART00000018788	10	20	GCACTCACCCTTGCAGGTTTTGGG	6	-	2203	2742	Active	Active	5	6
ENSDARG00000012699	ENSDART00000018788	10	22	ATCTTCTGCGGTTCGGGAGAAGGA	6	-	2346	2742	Active	Active	9	9
ENSDARG00000012699	ENSDART00000063856	10	1	TTCCTCAGAGAAGTCTGGAGCTTTC	7	-	111	1065	Active	Active	1	1
ENSDARG00000012699	ENSDART00000063856	10	1	GACCTCGCCCTCCCCCGGAGGCTCT	7	-	33	1065	Active	Active	8	7
ENSDARG00000012699	ENSDART00000063856	10	1	CTCTTCCTCAGAGAAGTCTGGAGCT	7	-	114	1065	Active	Active	9	2
ENSDARG00000012699	ENSDART00000063856	10	1	CACTGCAGACACTTGCGTTTGGGCC	7	-	68	1065	Active	Active	1	8
ENSDARG00000012699	ENSDART00000063856	10	1	CACTGCAGACACTTGCGTTTGGG	5	-	70	1065	Active	Active	1	8
ENSDARG00000012699	ENSDART00000063856	10	4	CTACCAGCCATGGCGAAGTTGAG	5	-	583	1065	Active	Active	0	9
ENSDARG00000012699	ENSDART00000063856	10	4	TTCCTACCAGCCATGGCGAAGTT	5	-	586	1065	Active	Active	1	6
ENSDARG00000012699	ENSDART00000063856	10	5	TTCCCCAGCTAACAGCAGCATGC	5	-	626	1065	Active	Active	7	8
ENSDARG00000012699	ENSDART00000063856	10	9	TTAAACAACCTTTTTTTGACTTT	5	-	766	1065	Inactive	Inactive	9	9
ENSDARG00000012866	ENSDART00000025227	10	1	GGCCAAAGAAGAAGCATTTGGATTG	7	+	116	1767	Inactive	Inactive	3	9
ENSDARG00000012866	ENSDART00000025227	10	2	CAATGCACCAATGAGATGAATGT	5	+	148	1767	Inactive	Active	0	8
ENSDARG00000012866	ENSDART00000025227	10	2	ACCAACACCAGCTGGGTCGTGGTA	6	+	211	1767	Active	Inactive	2	0
ENSDARG00000012866	ENSDART00000025227	10	2	ACAACCAACACCAGCTGGGTCGTG	6	+	208	1767	Inactive	Inactive	3	1
ENSDARG00000012866	ENSDART00000025227	10	2	AACCAACACCAGCTGGGTCGTGGTA	7	+	210	1767	Inactive	Inactive	3	0
ENSDARG00000012866	ENSDART00000025227	10	2	AACACCAGCTGGGTCGTGGTATTC	6	+	214	1767	Active	Inactive	3	7
ENSDARG00000012866	ENSDART00000025227	10	3	TTCAACCTCAGTAATTTTTTGGAC	6	+	319	1767	Active	Inactive	8	9
ENSDARG00000012866	ENSDART00000025227	10	3	TTCAACCTCAGTAATTTTTTGGA	5	+	319	1767	Active	Inactive	8	8
ENSDARG00000012866	ENSDART00000025227	10	4	GTCTCATACAGACAAGTGGCTTTT	6	+	415	1767	Active	Inactive	7	5
ENSDARG00000012866	ENSDART00000025227	10	5	CTATCATCCAAAACCAGATGGATGC	7	+	515	1767	Active	Active	3	8
ENSDARG00000012866	ENSDART00000025227	10	10	GCAGGCTGCTCTGGAGGAGGAGCA	6	+	981	1767	Active	Active	8	9
ENSDARG00000012866	ENSDART00000025227	10	11	CTCCGCAACCAGTACCTTTGCTAAC	7	+	1140	1767	Active	Inactive	8	7
ENSDARG00000012866	ENSDART00000025227	10	11	CACAACCTCCACGACTGCTGCATCT	7	+	1062	1767	Active	Active	9	3
ENSDARG00000012866	ENSDART00000025227	10	11	ACAACCTCCACGACTGCTGCATCT	6	+	1063	1767	Active	Active	4	3
ENSDARG00000012866	ENSDART00000025227	10	12	TTAGCCAACACATGGGGAGGTGAG	6	+	1246	1767	Inactive	Active	5	9
ENSDARG00000012866	ENSDART00000025227	10	12	TCCAGCGGCCTGCCTTTAGCCAAC	6	+	1231	1767	Active	Active	9	0
ENSDARG00000012866	ENSDART00000025227	10	12	CCCTGCCTCTCTCCAGCGGCCTGC	6	+	1220	1767	Active	Active	9	8
ENSDARG00000012866	ENSDART00000025227	10	13	GCCAACAGCACAGACTCTGCTGGT	6	+	1351	1767	Active	Active	6	1
ENSDARG00000012866	ENSDART00000025227	10	14	CTCTCCTAACCAGGGTCTGACGCC	6	+	1377	1767	Active	Active	4	7
ENSDARG00000012866	ENSDART00000025227	10	16	GAATCCTGCCACCATGGTGAGGCC	6	+	1584	1767	Active	Active	2	9
ENSDARG00000012866	ENSDART00000025227	10	16	GAATCCTGCCACCATGGTGAGGC	5	+	1584	1767	Active	Active	2	4
ENSDARG00000012866	ENSDART00000025227	10	18	GTACACACAACCTGTGATGCGGCC	6	+	1707	1767	Inactive	Active	9	9
ENSDARG00000012866	ENSDART00000025227	10	18	ACACACAACCTGTGATGCGGCCTGC	7	+	1709	1767	Inactive	Active	7	8
ENSDARG00000013005	ENSDART00000020054	10	5	TCCGACGGCCGTTCCTGTGCTGCG	6	-	685	1026	Active	Active	8	6
ENSDARG00000013005	ENSDART00000020054	10	6	GTAATCCTCCTCAGAGACGTTGAA	6	-	847	1026	Active	Active	8	7
ENSDARG00000013005	ENSDART00000020054	10	6	GGCCACGCAGGTGTAGTTGCCGTA	6	-	868	1026	Active	Active	1	5
ENSDARG00000013005	ENSDART00000020054	10	6	ATCCTCCTCAGAGACGTTGAAGAA	6	-	844	1026	Active	Active	9	6
ENSDARG00000013024	ENSDART00000048874	10	10	TCCATCAGAGAAGTGGATGATTAA	6	+	1410	1836	Active	Active	5	5
ENSDARG00000013024	ENSDART00000048874	10	10	CTCTCCATCAGAGAAGTGGATGAT	6	+	1407	1836	Active	Active	9	7
ENSDARG00000013024	ENSDART00000048874	10	10	ACCGACGTCAGTTTGGTGGTCTAC	6	+	1321	1836	Active	Inactive	9	5
ENSDARG00000013024	ENSDART00000048874	10	10	ACAGACGACGGCTGGGACTTTTTG	6	+	1360	1836	Inactive	Inactive	4	1
ENSDARG00000013024	ENSDART00000048874	10	11	GGCTTCAAACTGGCCTGGGACTTC	6	+	1561	1836	Active	Inactive	4	6
ENSDARG00000013024	ENSDART00000048874	10	11	AACTCAAGACCTGCCGTCGATGCT	6	+	1512	1836	Inactive	Active	7	9
ENSDARG00000013024	ENSDART00000048874	10	12	CACCAAAGAAATGCTTGATGAGGTA	7	+	1677	1836	Inactive	Active	6	9
ENSDARG00000013110	ENSDART00000017673	10	2	AGACAAAGCCATACTAGAGGTGGAA	7	+	159	1143	Inactive	Active	5	9
ENSDARG00000013110	ENSDART00000017673	10	2	GACAAAGCCATACTAGAGGTGGAA	6	+	160	1143	Inactive	Active	2	9
ENSDARG00000013110	ENSDART00000017673	10	5	ATCAACCTCTATAAGAAGCCGCC	5	+	439	1143	Active	Active	7	9
ENSDARG00000013110	ENSDART00000017673	10	5	GTATCAACCTCTATAAGAAGCCGCC	7	+	437	1143	Inactive	Active	6	9
ENSDARG00000013110	ENSDART00000017673	10	7	TCCGTCAGAGATTGAGTGGAGGAG	6	+	612	1143	Active	Active	7	9
ENSDARG00000013110	ENSDART00000017673	10	10	AAAAGCAAAAACAGGTAAGATGTA	6	+	936	1143	Inactive	Active	9	8
ENSDARG00000013110	ENSDART00000017673	10	12	CTATCCTTATGAGATGCTGATTGT	6	+	963	1143	Active	Active	4	3
ENSDARG00000013110	ENSDART00000017673	10	12	CTAAACTTCCTCCTGGTGTTGAC	5	+	1004	1143	Active	Inactive	6	0
ENSDARG00000013110	ENSDART00000064615	10	2	AGACAAAGCCATACTAGAGGTGGAA	7	+	159	1218	Inactive	Active	5	9
ENSDARG00000013110	ENSDART00000064615	10	2	GACAAAGCCATACTAGAGGTGGAA	6	+	160	1218	Inactive	Active	2	9
ENSDARG00000013110	ENSDART00000064615	10	5	ATCAACCTCTATAAGAAGCCGCC	5	+	439	1218	Active	Active	7	9
ENSDARG00000013110	ENSDART00000064615	10	5	GTATCAACCTCTATAAGAAGCCGCC	7	+	437	1218	Inactive	Active	6	9
ENSDARG00000013110	ENSDART00000064615	10	7	TCCGTCAGAGATTGAGTGGAGGAG	6	+	621	1218	Active	Active	7	9
ENSDARG00000013110	ENSDART00000064615	10	10	AAAAGCAAAAACAGGTAAGATGTA	6	+	945	1218	Inactive	Active	9	8
ENSDARG00000013110	ENSDART00000064615	10	13	CTATCCTTATGAGATGCTGATTGT	6	+	1038	1218	Active	Active	4	3
ENSDARG00000013110	ENSDART00000064615	10	13	CTAAACTTCCTCCTGGTGTTGAC	5	+	1079	1218	Active	Inactive	6	0
ENSDARG00000013400	ENSDART00000006799	10	1	GACCTCTCCTCCGTCATGGGCTTCT	7	+	31	861	Active	Inactive	9	5
ENSDARG00000013400	ENSDART00000006799	10	4	TCCTCCACCTGCTCAGGCTGATGAT	7	+	321	861	Active	Active	8	6
ENSDARG00000013400	ENSDART00000006799	10	4	TCCACCTGCTCAGGCTGATGATGAA	7	+	324	861	Active	Active	9	9
ENSDARG00000013400	ENSDART00000006799	10	4	TGCTCAGGCTGATGATGAAGATGAT	7	+	330	861	Active	Active	9	9
ENSDARG00000013400	ENSDART00000006799	10	8	ATCCCAAAATCAAAGAGGAGTTC	5	+	827	861	Inactive	Active	8	8
ENSDARG00000013400	ENSDART00000006799	10	8	ACCTGCTCCAATGACGGGTGAGTC	6	+	853	861	Active	Active	9	6
ENSDARG00000013400	ENSDART00000006799	10	8	ACCTGCTCCAATGACGGGTGAGTCT	7	+	853	861	Active	Active	9	4
ENSDARG00000013457	ENSDART00000026244	10	1	GTCCGCAGCTAATGCAGGGTAGGTG	7	+	90	3087	Active	Active	8	9
ENSDARG00000013457	ENSDART00000026244	10	1	AAAGTCCGCAGCTAATGCAGGGTAG	7	+	87	3087	Active	Active	2	7
ENSDARG00000013457	ENSDART00000026244	10	2	CGCAAAAGAGATGCTGATGATGAT	6	+	157	3087	Inactive	Active	0	9
ENSDARG00000013457	ENSDART00000026244	10	5	CAACCAGTCTGTGCTTGTGTCGGC	6	+	432	3087	Active	Inactive	6	2
ENSDARG00000013457	ENSDART00000026244	10	6	GCACTCAGAGAAAAGCAGCGTGT	5	+	505	3087	Inactive	Active	2	7
ENSDARG00000013457	ENSDART00000026244	10	9	GTATGCAGCATTTGGCTGATTTT	5	+	757	3087	Inactive	Inactive	1	4
ENSDARG00000013457	ENSDART00000026244	10	12	GACTCCATCTTGTCGTGGATGAGAA	7	+	947	3087	Active	Active	8	7
ENSDARG00000013457	ENSDART00000026244	10	12	GACTCCATCTTGTCGTGGATGAG	5	+	947	3087	Active	Active	8	9
ENSDARG00000013457	ENSDART00000026244	10	12	CACTACATCTTTCCAGCAGGGGGC	6	+	919	3087	Active	Active	8	9
ENSDARG00000013457	ENSDART00000026244	10	17	AGAAAAAACTGGTAGAAGAAGTG	5	+	1220	3087	Inactive	Active	8	9
ENSDARG00000013457	ENSDART00000026244	10	17	TGCCACAGACTGCCTCTCTGATGAG	7	+	1251	3087	Inactive	Active	0	3
ENSDARG00000013457	ENSDART00000026244	10	17	ACAGACTGCCTCTCTGATGAGGAC	6	+	1255	3087	Active	Active	3	9
ENSDARG00000013457	ENSDART00000026244	10	18	TGCCGCTGCTCAAGAGAGGAATAG	6	+	1307	3087	Active	Active	9	9
ENSDARG00000013457	ENSDART00000026244	10	19	GACGGCAAAGACTTCCGCTGGGTAA	7	+	1486	3087	Inactive	Inactive	5	1
ENSDARG00000013457	ENSDART00000026244	10	21	TGCTCAATCTGCTGCGTGTGGAGGA	7	+	1682	3087	Active	Active	9	1
ENSDARG00000013457	ENSDART00000026244	10	21	CAACCCAGAGTACATGCTGGAGAA	6	+	1710	3087	Inactive	Active	7	6
ENSDARG00000013457	ENSDART00000026244	10	26	AGCGACCCCAACCTGGAGGCCGTT	6	+	2401	3087	Active	Active	8	9
ENSDARG00000013457	ENSDART00000026244	10	26	GACCCCAACCTGGAGGCCGTTTAC	6	+	2404	3087	Active	Inactive	4	6
ENSDARG00000013457	ENSDART00000026244	10	27	AAAGCCCGCACCGTGTTGCAGAT	5	+	2491	3087	Inactive	Active	0	2
ENSDARG00000013457	ENSDART00000026244	10	27	GCCCGCACCGTGTTGCAGATGGA	5	+	2494	3087	Active	Active	9	9
ENSDARG00000013457	ENSDART00000026244	10	28	AGCTGCTGCTGACAGAGATGATGTT	7	+	2624	3087	Active	Active	9	8
ENSDARG00000013457	ENSDART00000026244	10	29	TGCCCAAACTGACAGAGCAGCTGGG	7	+	2732	3087	Active	Active	7	9
ENSDARG00000013457	ENSDART00000026244	10	30	GTCCGCACCTGATGGATGTGGTC	5	+	2858	3087	Active	Active	7	7
ENSDARG00000013670	ENSDART00000022945	10	2	GAATCAGTCGCTGTGATGTCTGT	5	+	76	1929	Active	Active	2	2
ENSDARG00000013670	ENSDART00000022945	10	4	GCAGACAACCCACAGGTGGCAGAA	6	+	307	1929	Inactive	Active	4	7
ENSDARG00000013670	ENSDART00000022945	10	4	AGATTCCTCCAGAGCATTTTGGGAA	7	+	277	1929	Active	Inactive	9	7
ENSDARG00000013670	ENSDART00000022945	10	5	TACTCCAGAGGAACTTTTGGGCA	5	+	417	1929	Inactive	Inactive	4	0
ENSDARG00000013670	ENSDART00000022945	10	6	AACAGCCCATAAAAGATGCAGTG	5	+	482	1929	Inactive	Active	3	9
ENSDARG00000013670	ENSDART00000022945	10	7	CACAGCTTCAGATCCGTGGAGTTG	6	+	755	1929	Active	Active	9	5
ENSDARG00000013670	ENSDART00000022945	10	8	GAAATCAAAGAAGGATGTGAGGGA	6	+	858	1929	Inactive	Active	9	5
ENSDARG00000013670	ENSDART00000022945	10	8	AGACTCAAAACTGTGCTGAGTGC	5	+	922	1929	Inactive	Active	7	6
ENSDARG00000013670	ENSDART00000022945	10	12	TTCAACCGCTACATTGATGACTTT	6	+	1429	1929	Active	Active	5	4
ENSDARG00000013670	ENSDART00000022945	10	12	AACCGCTACATTGATGACTTTGTC	6	+	1432	1929	Active	Active	7	5
ENSDARG00000013670	ENSDART00000022945	10	13	GTCGGCAGCAGCTTTAAGAAGCA	5	+	1549	1929	Active	Active	8	9
ENSDARG00000013670	ENSDART00000022945	10	13	GGCAGCAGCTTTAAGAAGCATTC	5	+	1552	1929	Active	Active	9	8
ENSDARG00000013670	ENSDART00000022945	10	16	AGAAGCAGAGCCTCAGGCCGAGGAG	7	+	1878	1929	Inactive	Active	7	9
ENSDARG00000013670	ENSDART00000100032	10	2	GAATCAGTCGCTGTGATGTCTGT	5	+	76	2937	Active	Active	2	2
ENSDARG00000013670	ENSDART00000100032	10	4	GCAGACAACCCACAGGTGGCAGAA	6	+	307	2937	Inactive	Active	4	7
ENSDARG00000013670	ENSDART00000100032	10	4	AGATTCCTCCAGAGCATTTTGGGAA	7	+	277	2937	Active	Inactive	9	7
ENSDARG00000013670	ENSDART00000100032	10	5	TACTCCAGAGGAACTTTTGGGCA	5	+	417	2937	Inactive	Inactive	4	0
ENSDARG00000013670	ENSDART00000100032	10	6	AACAGCCCATAAAAGATGCAGTG	5	+	482	2937	Inactive	Active	3	9
ENSDARG00000013670	ENSDART00000100032	10	7	CACAGCTTCAGATCCGTGGAGTTG	6	+	755	2937	Active	Active	9	5
ENSDARG00000013670	ENSDART00000100032	10	8	AGACTCAAAACTGTGCTGAGTGC	5	+	922	2937	Inactive	Active	7	6
ENSDARG00000013670	ENSDART00000100032	10	8	GAAATCAAAGAAGGATGTGAGGGA	6	+	858	2937	Inactive	Active	9	5
ENSDARG00000013670	ENSDART00000100032	10	12	AACCGCTACATTGATGACTTTGTC	6	+	1432	2937	Active	Active	7	5
ENSDARG00000013670	ENSDART00000100032	10	12	TTCAACCGCTACATTGATGACTTT	6	+	1429	2937	Active	Active	5	4
ENSDARG00000013670	ENSDART00000100032	10	13	GTCGGCAGCAGCTTTAAGAAGCA	5	+	1549	2937	Active	Active	8	9
ENSDARG00000013670	ENSDART00000100032	10	13	GGCAGCAGCTTTAAGAAGCATTC	5	+	1552	2937	Active	Active	9	8
ENSDARG00000013670	ENSDART00000100032	10	16	AGAAGCAGAGCCTCAGGCCGAGGAG	7	+	1878	2937	Inactive	Active	7	9
ENSDARG00000013670	ENSDART00000100032	10	17	AAAAACAACCGATGAGGAGAAGGA	6	+	1974	2937	Inactive	Active	9	9
ENSDARG00000013670	ENSDART00000100032	10	19	GCACCAAACTGCTGAAGGAGAAGCT	7	+	2321	2937	Inactive	Active	2	9
ENSDARG00000013670	ENSDART00000100032	10	19	GCAGGCACCAAACTGCTGAAGGA	5	+	2317	2937	Active	Active	4	9
ENSDARG00000013670	ENSDART00000100032	10	19	GGCACCAAACTGCTGAAGGAGAA	5	+	2320	2937	Active	Active	0	9
ENSDARG00000013670	ENSDART00000100032	10	21	TCCTCCTAAAACTGAGGACGGCGGT	7	+	2778	2937	Active	Active	5	9
ENSDARG00000013670	ENSDART00000100032	10	21	CAAAGCTAACAGCACAGACGATGCA	7	+	2742	2937	Inactive	Active	6	9
ENSDARG00000013670	ENSDART00000100032	10	21	CTCCTAAAACTGAGGACGGCGGT	5	+	2780	2937	Inactive	Active	1	9
ENSDARG00000013724	ENSDART00000014683	10	2	AAATACTGCAATATATTTAGGGGTG	7	-	192	897	Inactive	Active	6	4
ENSDARG00000013724	ENSDART00000014683	10	2	AACAAAAAAGTGTCCAGTAGCTGAG	7	-	260	897	Inactive	Active	9	9
ENSDARG00000013724	ENSDART00000076916	10	1	AAAGACAGCAATATATTTAGCAGTG	7	-	174	972	Inactive	Active	8	4
ENSDARG00000013724	ENSDART00000076916	10	1	AGAAAAACCACTGATGTAGAAGTA	6	-	40	972	Inactive	Active	7	8
ENSDARG00000013724	ENSDART00000076916	10	2	AAACACTAAGGGAATGTTGAGAT	5	-	918	972	Inactive	Inactive	9	7
ENSDARG00000013724	ENSDART00000099432	10	2	AAATACTGCAATATATTTAGGGGTG	7	-	93	363	Inactive	Active	6	4
ENSDARG00000013724	ENSDART00000099432	10	6	AGAAAAACCACTGATGTAGAAGTA	6	-	229	363	Inactive	Active	7	8
ENSDARG00000013724	ENSDART00000099436	10	1	AAAGACAGCAATATATTTAGCAGTG	7	-	174	942	Inactive	Active	8	4
ENSDARG00000013724	ENSDART00000099436	10	1	AGAAAAACCACTGATGTAGAAGTA	6	-	40	942	Inactive	Active	7	8
ENSDARG00000013724	ENSDART00000099436	10	2	TACAAAGCAATTATTTAATGAGTG	6	-	937	942	Inactive	Active	9	8
ENSDARG00000013871	ENSDART00000039955	10	1	AACACCGTCAGAATGGGTGCAGAT	6	+	58	2034	Active	Active	8	4
ENSDARG00000013871	ENSDART00000039955	10	1	TCCTCAAACACCGTCAGAATGGGTG	7	+	52	2034	Active	Active	6	9
ENSDARG00000013871	ENSDART00000039955	10	1	CTCAAACACCGTCAGAATGGGTG	5	+	54	2034	Active	Active	3	9
ENSDARG00000013871	ENSDART00000039955	10	2	GCCGGCAGAAGTATGGTGTGGTGGC	7	+	250	2034	Active	Active	6	1
ENSDARG00000013871	ENSDART00000039955	10	2	GCCGGCAGAAGTATGGTGTGGTG	5	+	250	2034	Active	Active	6	4
ENSDARG00000013871	ENSDART00000039955	10	4	CCCATCTACATAAAGGCTGGGGTA	6	+	421	2034	Active	Active	9	6
ENSDARG00000013871	ENSDART00000039955	10	4	CCCATCTACATAAAGGCTGGGGT	5	+	421	2034	Active	Active	9	8
ENSDARG00000013871	ENSDART00000039955	10	5	CGCATCTACCTCTCTGTGCTGTC	5	+	493	2034	Active	Inactive	9	5
ENSDARG00000013871	ENSDART00000039955	10	12	GGCTCCACCAATCGCTGCTGTCTTT	7	+	1449	2034	Active	Inactive	9	8
ENSDARG00000013871	ENSDART00000039955	10	15	TTATCCTCCTCACCGTCTGCGTCT	6	+	2000	2034	Active	Inactive	2	5
ENSDARG00000013871	ENSDART00000039955	10	15	ATCCTCCTCACCGTCTGCGTCTTT	6	+	2002	2034	Active	Inactive	9	9
ENSDARG00000013871	ENSDART00000039955	10	15	GTTATCCTCCTCACCGTCTGCGTCT	7	+	1999	2034	Active	Inactive	9	5
ENSDARG00000013871	ENSDART00000039955	10	15	GCCTACAACTGGTTCTGCGGCTTC	6	+	1864	2034	Active	Inactive	4	8
ENSDARG00000013871	ENSDART00000039955	10	15	CTCCTCACCGTCTGCGTCTTTTTC	6	+	2005	2034	Active	Inactive	9	9
ENSDARG00000013871	ENSDART00000080449	10	2	GCCGGCAGAAGTATGGTGTGGTGGC	7	+	145	1968	Active	Active	6	1
ENSDARG00000013871	ENSDART00000080449	10	2	GCCGGCAGAAGTATGGTGTGGTG	5	+	145	1968	Active	Active	6	4
ENSDARG00000013871	ENSDART00000080449	10	4	CCCATCTACATAAAGGCTGGGGT	5	+	316	1968	Active	Active	9	8
ENSDARG00000013871	ENSDART00000080449	10	4	CCCATCTACATAAAGGCTGGGGTA	6	+	316	1968	Active	Active	9	6
ENSDARG00000013871	ENSDART00000080449	10	5	CGCATCTACCTCTCTGTGCTGTC	5	+	388	1968	Active	Inactive	9	5
ENSDARG00000013871	ENSDART00000080449	10	12	GGCTCCACCAATCGCTGCTGTCTTT	7	+	1344	1968	Active	Inactive	9	8
ENSDARG00000013871	ENSDART00000080449	10	15	AACTCCACAAAACAAGTTGATGGT	6	+	1738	1968	Inactive	Active	7	7
ENSDARG00000013871	ENSDART00000080449	10	16	CTCCTCACCGTCTGCGTCTTTTTC	6	+	1939	1968	Active	Inactive	9	9
ENSDARG00000013871	ENSDART00000080449	10	16	ATCCTCCTCACCGTCTGCGTCTTT	6	+	1936	1968	Active	Inactive	9	9
ENSDARG00000013871	ENSDART00000080449	10	16	GCCTACAACTGGTTCTGCGGCTTC	6	+	1798	1968	Active	Inactive	4	8
ENSDARG00000013871	ENSDART00000080449	10	16	GTTATCCTCCTCACCGTCTGCGTCT	7	+	1933	1968	Active	Inactive	9	5
ENSDARG00000013871	ENSDART00000080449	10	16	TTATCCTCCTCACCGTCTGCGTCT	6	+	1934	1968	Active	Inactive	2	5
ENSDARG00000014047	ENSDART00000006173	10	1	GACATCTTCCACTGGGGCATGATTG	7	-	83	645	Active	Active	9	4
ENSDARG00000014047	ENSDART00000006173	10	2	TCCAGCTACTGTAAGAAGAATTG	5	-	269	645	Active	Active	9	9
ENSDARG00000014047	ENSDART00000006173	10	3	CAATGCTACAGAGGGCTGAGGAA	5	-	390	645	Active	Active	4	8
ENSDARG00000014047	ENSDART00000006173	10	3	CAACAATGCTACAGAGGGCTGAGGA	7	-	391	645	Inactive	Active	1	8
ENSDARG00000014047	ENSDART00000006173	10	4	AAATGCACCAGCCCAGGCGATGAA	6	-	505	645	Inactive	Active	6	8
ENSDARG00000014047	ENSDART00000006173	10	4	TGCTGCTGCTGGGTGGTCTGGAGGA	7	-	619	645	Active	Active	9	3
ENSDARG00000014047	ENSDART00000064475	10	1	GACATCTTCCACTGGGGCATGATTG	7	-	83	645	Active	Active	9	4
ENSDARG00000014047	ENSDART00000064475	10	2	TCCAGCTACTGTAAGAAGAATTG	5	-	269	645	Active	Active	9	9
ENSDARG00000014047	ENSDART00000064475	10	3	CAATGCTACAGAGGGCTGAGGAA	5	-	390	645	Active	Active	4	8
ENSDARG00000014047	ENSDART00000064475	10	3	CAACAATGCTACAGAGGGCTGAGGA	7	-	391	645	Inactive	Active	1	8
ENSDARG00000014047	ENSDART00000064475	10	4	AAATGCACCAGCCCAGGCGATGAA	6	-	505	645	Inactive	Active	6	8
ENSDARG00000014047	ENSDART00000064475	10	4	TGCTGCTGCTGGGTGGTCTGGAGGA	7	-	619	645	Active	Active	9	3
ENSDARG00000014058	ENSDART00000038577	10	3	GTCAAAGGCAGTAGTGGTTGGAG	5	+	174	804	Active	Inactive	0	3
ENSDARG00000014058	ENSDART00000038577	10	7	GAACCAGACTCCTGTTTTGTTTTC	6	+	481	804	Inactive	Inactive	6	9
ENSDARG00000014058	ENSDART00000038577	10	8	TGCAGCAGAAATGAATGCAGAATTC	7	+	576	804	Active	Active	4	5
ENSDARG00000014058	ENSDART00000038577	10	10	AGCCAAAGAAGAAGAGCTGTTGCT	6	+	791	804	Inactive	Active	5	5
ENSDARG00000014059	ENSDART00000020610	10	1	TCCATCAAATCCAAAGTGGTCAAC	6	+	343	651	Active	Active	1	1
ENSDARG00000014059	ENSDART00000020610	10	1	GCAAAATGCACGACTCTGTCTTG	5	+	200	651	Active	Inactive	0	9
ENSDARG00000014059	ENSDART00000020610	10	1	GAAGGCAACATTGTGGTGGCGCA	5	+	118	651	Inactive	Active	5	9
ENSDARG00000014059	ENSDART00000020610	10	1	CAATGCTTCTGGTCGGAGGAGCG	5	+	524	651	Active	Active	9	9
ENSDARG00000014059	ENSDART00000020610	10	1	ACCGTCACCGGGACTCTTTTGGT	5	+	49	651	Active	Inactive	9	7
ENSDARG00000014329	ENSDART00000021240	10	11	AAACACCACGGACTTTAGCCGAT	5	+	695	855	Inactive	Active	8	0
ENSDARG00000014329	ENSDART00000021240	10	11	ACAAACACCACGGACTTTAGCCGAT	7	+	693	855	Inactive	Active	7	0
ENSDARG00000014329	ENSDART00000100526	10	9	AAACACCACGGACTTTAGCCGAT	5	+	677	837	Inactive	Active	8	0
ENSDARG00000014329	ENSDART00000100526	10	9	ACAAACACCACGGACTTTAGCCGAT	7	+	675	837	Inactive	Active	7	0
ENSDARG00000014329	ENSDART00000100527	10	10	ACAAACACCACGGACTTTAGCCGAT	7	+	687	849	Inactive	Active	7	0
ENSDARG00000014329	ENSDART00000100527	10	10	AAACACCACGGACTTTAGCCGAT	5	+	689	849	Inactive	Active	8	0
ENSDARG00000014430	ENSDART00000018977	10	2	CTCCTCTTCTCGCTGCAGCCTGC	5	-	185	1506	Active	Active	9	8
ENSDARG00000014430	ENSDART00000018977	10	2	GGCCTCCTCTTCTCGCTGCAGCC	5	-	188	1506	Active	Active	9	9
ENSDARG00000014430	ENSDART00000018977	10	2	TTCTTCTCCTCGAATTTGGAGAA	5	-	283	1506	Active	Inactive	9	6
ENSDARG00000014430	ENSDART00000018977	10	2	GTTTTCTTCTCCTCGAATTTGGA	5	-	286	1506	Active	Active	9	9
ENSDARG00000014430	ENSDART00000018977	10	2	TACTCATACCTTTTTTGGGGGCTGT	7	-	367	1506	Active	Active	5	5
ENSDARG00000014430	ENSDART00000018977	10	8	GTTTTCGGCATCGATCGCTGATGCG	7	-	1440	1506	Active	Active	8	9
ENSDARG00000014430	ENSDART00000018977	10	8	TGCAAAGACTTGTGGCTGAAGTG	5	-	1490	1506	Active	Active	4	9
ENSDARG00000014430	ENSDART00000018977	10	8	TCCAGCTTCTCTATGAAGGCAAC	5	-	1126	1506	Active	Active	9	9
ENSDARG00000014430	ENSDART00000018977	10	8	CTCAAAATCCTCAGGGCTGAGAT	5	-	1163	1506	Active	Active	7	3
ENSDARG00000014430	ENSDART00000018977	10	8	CGCTCAAAATCCTCAGGGCTGAGAT	7	-	1163	1506	Active	Active	2	3
ENSDARG00000014430	ENSDART00000018977	10	8	ACCTGCAAAGACTTGTGGCTGAA	5	-	1493	1506	Inactive	Active	1	7
ENSDARG00000014430	ENSDART00000099827	10	2	GGCCTCCTCTTCTCGCTGCAGCC	5	-	188	1416	Active	Active	9	9
ENSDARG00000014430	ENSDART00000099827	10	2	CTCCTCTTCTCGCTGCAGCCTGC	5	-	185	1416	Active	Active	9	8
ENSDARG00000014430	ENSDART00000099827	10	3	TTCTTCTCCTCGAATTTGGAGAA	5	-	232	1416	Active	Inactive	9	6
ENSDARG00000014430	ENSDART00000099827	10	3	GTTTTCTTCTCCTCGAATTTGGA	5	-	235	1416	Active	Active	9	9
ENSDARG00000014430	ENSDART00000099827	10	3	TACTCATACCTTTTTTGGGGGCTGT	7	-	316	1416	Active	Active	5	5
ENSDARG00000014430	ENSDART00000099827	10	9	CTCAAAATCCTCAGGGCTGAGAT	5	-	1109	1416	Active	Active	7	3
ENSDARG00000014430	ENSDART00000099827	10	9	CGCTCAAAATCCTCAGGGCTGAGAT	7	-	1109	1416	Active	Active	2	3
ENSDARG00000014430	ENSDART00000099827	10	9	TCCAGCTTCTCTATGAAGGCAAC	5	-	1072	1416	Active	Active	9	9
ENSDARG00000014430	ENSDART00000099827	10	10	TGCAAAGACTTGTGGCTGAAGTG	5	-	1400	1416	Active	Active	4	9
ENSDARG00000014430	ENSDART00000099827	10	10	GTTTTCGGCATCGATCGCTGATGCG	7	-	1350	1416	Active	Active	8	9
ENSDARG00000014430	ENSDART00000099827	10	10	ACCTGCAAAGACTTGTGGCTGAA	5	-	1403	1416	Inactive	Active	1	7
ENSDARG00000014506	ENSDART00000022605	10	2	GAACTCGTCTGTAAAAGCTGTTGGC	7	-	169	603	Active	Active	7	6
ENSDARG00000014506	ENSDART00000022605	10	4	GAATCAGGCATTCTTAGCATTTTAA	7	-	566	603	Inactive	Inactive	4	6
ENSDARG00000014526	ENSDART00000026564	10	2	GAACACACAGAGCTTTTGGCTTG	5	+	277	1314	Inactive	Inactive	9	8
ENSDARG00000014526	ENSDART00000026564	10	2	ACACACAGAGCTTTTGGCTTGGTA	6	+	279	1314	Inactive	Inactive	9	1
ENSDARG00000014526	ENSDART00000026564	10	3	AAACAAAACAGACGAGGAGACGAA	6	+	1225	1314	Inactive	Active	9	9
ENSDARG00000014526	ENSDART00000026564	10	3	GTCCCACCACAAGACGGCGCTGTC	6	+	1194	1314	Inactive	Active	1	6
ENSDARG00000014526	ENSDART00000026564	10	3	TACTCCTCCTCTTCAGTCGCTGTT	6	+	1068	1314	Active	Active	8	3
ENSDARG00000014526	ENSDART00000026564	10	3	TCCCACCACAAGACGGCGCTGTC	5	+	1195	1314	Active	Active	7	6
ENSDARG00000014526	ENSDART00000026564	10	3	TCCTCAAAAAAGTCGTCTGATGT	5	+	829	1314	Inactive	Inactive	3	3
ENSDARG00000014526	ENSDART00000026564	10	3	TCCTCAAAAAAGTCGTCTGATGTT	6	+	829	1314	Inactive	Inactive	3	4
ENSDARG00000014526	ENSDART00000026564	10	3	GAAACCCACAAACTTTCTGAATAC	6	+	438	1314	Inactive	Inactive	3	7
ENSDARG00000014526	ENSDART00000026564	10	3	CTCCTCAAAAAAGTCGTCTGATGTT	7	+	828	1314	Active	Inactive	2	4
ENSDARG00000014526	ENSDART00000026564	10	3	CTCCTCAAAAAAGTCGTCTGATGT	6	+	828	1314	Active	Inactive	2	3
ENSDARG00000014526	ENSDART00000026564	10	3	CTACTCCTCCTCTTCAGTCGCTGTT	7	+	1067	1314	Active	Active	9	3
ENSDARG00000014526	ENSDART00000026564	10	3	CCCACCACAAGACGGCGCTGTCTGT	7	+	1196	1314	Active	Inactive	5	3
ENSDARG00000014526	ENSDART00000026564	10	3	CAAAACGTCTTTCAGCGGGAGTC	5	+	705	1314	Active	Active	2	8
ENSDARG00000014526	ENSDART00000026564	10	3	AGAAACCCACAAACTTTCTGAATAC	7	+	437	1314	Inactive	Inactive	8	7
ENSDARG00000014526	ENSDART00000026564	10	3	AACAAAACAGACGAGGAGACGAA	5	+	1226	1314	Inactive	Active	9	9
ENSDARG00000014526	ENSDART00000026564	10	3	AAACCCACAAACTTTCTGAATAC	5	+	439	1314	Inactive	Inactive	9	7
ENSDARG00000014550	ENSDART00000017192	10	1	GCAGACCCCAGAGGCAGGCGCTGAC	7	+	12	2007	Active	Active	2	7
ENSDARG00000014550	ENSDART00000017192	10	5	TACACCAACGGAACCATGTGAGTGC	7	+	274	2007	Active	Inactive	1	4
ENSDARG00000014550	ENSDART00000017192	10	6	CTCTACACCCAGAACAGCAGCGGGA	7	+	319	2007	Active	Active	4	9
ENSDARG00000014550	ENSDART00000017192	10	6	CTACACCCAGAACAGCAGCGGGA	5	+	321	2007	Inactive	Active	8	9
ENSDARG00000014550	ENSDART00000017192	10	7	GGCTCCGCCCCTCACGGCGCCGCA	6	+	448	2007	Active	Active	9	9
ENSDARG00000014550	ENSDART00000017192	10	8	AGACGCTCCAAAAGTCTGAAGGT	5	+	515	2007	Active	Active	7	4
ENSDARG00000014550	ENSDART00000017192	10	9	CTCCTCAGCTGCAGTGGCTGCTGGA	7	+	566	2007	Active	Active	9	9
ENSDARG00000014550	ENSDART00000017192	10	9	CTCAGCTGCAGTGGCTGCTGGATAA	7	+	569	2007	Active	Inactive	9	2
ENSDARG00000014550	ENSDART00000017192	10	9	ATCCGCTCCATCTTCATGGGGCTGC	7	+	709	2007	Active	Inactive	8	2
ENSDARG00000014550	ENSDART00000017192	10	9	CGCTCCATCTTCATGGGGCTGCG	5	+	712	2007	Active	Active	9	9
ENSDARG00000014550	ENSDART00000017192	10	9	ACCTGCGCCACTGTCAGGAGCAGAA	7	+	647	2007	Active	Active	9	9
ENSDARG00000014550	ENSDART00000017192	10	10	GACAGCAGCCCGTCCAGCAGAAGCA	7	+	848	2007	Active	Active	6	9
ENSDARG00000014550	ENSDART00000017192	10	12	CTCTACAGAGAACACTGCGAGGTC	6	+	1093	2007	Inactive	Active	4	1
ENSDARG00000014550	ENSDART00000017192	10	12	GGCTCCAGAGCTCTGCCGGAGTT	5	+	1003	2007	Active	Active	5	6
ENSDARG00000014550	ENSDART00000017192	10	12	GACGGCGTCGGCCCAGAGGATGTC	6	+	1054	2007	Active	Active	9	9
ENSDARG00000014550	ENSDART00000017192	10	13	TTCTGCCTCCAGCTCTGTAGAGGGC	7	+	1185	2007	Active	Active	9	9
ENSDARG00000014550	ENSDART00000017192	10	13	CTATTCTGCCTCCAGCTCTGTAGAG	7	+	1182	2007	Active	Inactive	8	4
ENSDARG00000014550	ENSDART00000017192	10	13	GCCTCCAGCTCTGTAGAGGGCGTC	6	+	1189	2007	Active	Active	9	9
ENSDARG00000014550	ENSDART00000017192	10	14	GTCTGCCGCGGGCCAGGCTGATTCT	7	+	1244	2007	Active	Active	9	4
ENSDARG00000014550	ENSDART00000017192	10	14	GTCTGCCGCGGGCCAGGCTGATTC	6	+	1244	2007	Active	Inactive	9	5
ENSDARG00000014550	ENSDART00000017192	10	15	CACCAATGCCATGAGCAGCATTC	5	+	1428	2007	Active	Active	7	3
ENSDARG00000014550	ENSDART00000017192	10	16	GTCGACTTCGCCAATGTGCAGGT	5	+	1603	2007	Active	Active	9	0
ENSDARG00000014550	ENSDART00000017192	10	17	AGCAGCAGAGCTCACTGGAGCAGTG	7	+	1700	2007	Active	Active	2	9
ENSDARG00000014550	ENSDART00000017192	10	17	TCCAGCGCCTCGAGCAGGATTTTAA	7	+	1664	2007	Active	Inactive	9	7
ENSDARG00000014550	ENSDART00000017192	10	18	TCCGGCTGCTGTACGACGAGTAC	5	+	1895	2007	Active	Active	9	8
ENSDARG00000014550	ENSDART00000024384	10	1	GCAGACCCCAGAGGCAGGCGCTGAC	7	+	12	2229	Active	Active	2	7
ENSDARG00000014550	ENSDART00000024384	10	2	TACACCAACGGAACCATGTGAGTGC	7	+	208	2229	Active	Inactive	1	4
ENSDARG00000014550	ENSDART00000024384	10	3	CTCTACACCCAGAACAGCAGCGGGA	7	+	253	2229	Active	Active	4	9
ENSDARG00000014550	ENSDART00000024384	10	3	CTACACCCAGAACAGCAGCGGGA	5	+	255	2229	Inactive	Active	8	9
ENSDARG00000014550	ENSDART00000024384	10	4	GGCTCCGCCCCTCACGGCGCCGCA	6	+	385	2229	Active	Active	9	9
ENSDARG00000014550	ENSDART00000024384	10	5	AGACGCTCCAAAAGTCTGAAGGT	5	+	452	2229	Active	Active	7	4
ENSDARG00000014550	ENSDART00000024384	10	6	CTCCTCAGCTGCAGTGGCTGCTGGA	7	+	503	2229	Active	Active	9	9
ENSDARG00000014550	ENSDART00000024384	10	6	CTCAGCTGCAGTGGCTGCTGGATAA	7	+	506	2229	Active	Inactive	9	2
ENSDARG00000014550	ENSDART00000024384	10	6	CGCTCCATCTTCATGGGGCTGCG	5	+	649	2229	Active	Active	9	9
ENSDARG00000014550	ENSDART00000024384	10	6	ATCCGCTCCATCTTCATGGGGCTGC	7	+	646	2229	Active	Inactive	8	2
ENSDARG00000014550	ENSDART00000024384	10	6	ACCTGCGCCACTGTCAGGAGCAGAA	7	+	584	2229	Active	Active	9	9
ENSDARG00000014550	ENSDART00000024384	10	7	GACAGCAGCCCGTCCAGCAGAAGCA	7	+	785	2229	Active	Active	6	9
ENSDARG00000014550	ENSDART00000024384	10	9	CTCTACAGAGAACACTGCGAGGTC	6	+	1030	2229	Inactive	Active	4	1
ENSDARG00000014550	ENSDART00000024384	10	9	GACGGCGTCGGCCCAGAGGATGTC	6	+	991	2229	Active	Active	9	9
ENSDARG00000014550	ENSDART00000024384	10	9	GGCTCCAGAGCTCTGCCGGAGTT	5	+	940	2229	Active	Active	5	6
ENSDARG00000014550	ENSDART00000024384	10	10	TTCTGCCTCCAGCTCTGTAGAGGGC	7	+	1122	2229	Active	Active	9	9
ENSDARG00000014550	ENSDART00000024384	10	10	GCCTCCAGCTCTGTAGAGGGCGTC	6	+	1126	2229	Active	Active	9	9
ENSDARG00000014550	ENSDART00000024384	10	10	CTATTCTGCCTCCAGCTCTGTAGAG	7	+	1119	2229	Active	Inactive	8	4
ENSDARG00000014550	ENSDART00000024384	10	12	GTCTGCCGCGGGCCAGGCTGATTC	6	+	1190	2229	Active	Inactive	9	5
ENSDARG00000014550	ENSDART00000024384	10	12	GTCTGCCGCGGGCCAGGCTGATTCT	7	+	1190	2229	Active	Active	9	4
ENSDARG00000014550	ENSDART00000024384	10	13	CACCAATGCCATGAGCAGCATTC	5	+	1374	2229	Active	Active	7	3
ENSDARG00000014550	ENSDART00000024384	10	14	GTCGACTTCGCCAATGTGCAGGT	5	+	1549	2229	Active	Active	9	0
ENSDARG00000014550	ENSDART00000024384	10	15	TCCAGCGCCTCGAGCAGGATTTTAA	7	+	1610	2229	Active	Inactive	9	7
ENSDARG00000014550	ENSDART00000024384	10	15	AGCAGCAGAGCTCACTGGAGCAGTG	7	+	1646	2229	Active	Active	2	9
ENSDARG00000014550	ENSDART00000024384	10	16	TCCGGCTGCTGTACGACGAGTAC	5	+	1841	2229	Active	Active	9	8
ENSDARG00000014550	ENSDART00000024384	10	18	GCACTATCCGCCATGTGGGAAAC	5	+	2201	2229	Active	Active	7	6
ENSDARG00000014550	ENSDART00000041236	10	1	GCAGACCCCAGAGGCAGGCGCTGAC	7	+	12	2229	Active	Active	2	7
[truncated: 8,830 more rows]
