# Supplementary material for: Predicting success of oligomerized pool engineering (OPEN) for zinc finger target site sequences
Source: BMC Bioinformatics. 2010 Nov 2;11:543. doi: 10.1186/1471-2105-11-543 (PMC3098093; doi:10.1186/1471-2105-11-543)
Supplement: Additional file 13 — Zebrafish - chromosome 11 - classified ZFN target list. Potential OPEN ZFN target sites in gene transcripts encoded on zebrafish chromosome 11 classified using ZiFOpT. Data presented as described in the legend to Additional File 3 [file 1471-2105-11-543-S13.XLS]

## Sheet: Chromosome11
Gene ID	Transcript ID	Chromo Number	Coding Exon Number	TargetSite	ZFN Spacer Length	Strand	ZFN Cleavage Site	Coding Sequence Length	ZiFOpT Prediction		Confidence Score
									Left	Right	Left	Right
ENSDARG00000000472	ENSDART00000000486	11	2	CGCTCCAGCCCTGCTGCTGTTTAC	6	+	187	3120	Active	Inactive	9	7
ENSDARG00000000472	ENSDART00000000486	11	3	GCACTACACACAGGTTGCAGGAAAC	7	+	255	3120	Active	Active	5	8
ENSDARG00000000472	ENSDART00000000486	11	3	CACTACACACAGGTTGCAGGAAAC	6	+	256	3120	Inactive	Active	6	8
ENSDARG00000000472	ENSDART00000000486	11	5	AACTTCATCCAGCCAGAAGCGGGC	6	+	520	3120	Active	Active	8	9
ENSDARG00000000472	ENSDART00000000486	11	6	AACCGCACAGCTGGAATGCTTTGCC	7	+	768	3120	Inactive	Inactive	5	4
ENSDARG00000000472	ENSDART00000000486	11	7	CTAAAATCCGCTGGAGGAAGGTGGA	7	+	809	3120	Inactive	Active	3	9
ENSDARG00000000472	ENSDART00000000486	11	7	TTCCTAAAATCCGCTGGAGGAAGGT	7	+	806	3120	Inactive	Active	5	9
ENSDARG00000000472	ENSDART00000000486	11	7	AAAATCCGCTGGAGGAAGGTGGA	5	+	811	3120	Active	Active	0	9
ENSDARG00000000472	ENSDART00000000486	11	10	CAAACCCACTCTCTTCTGGAGCC	5	+	1347	3120	Active	Active	0	5
ENSDARG00000000472	ENSDART00000000486	11	10	CCCAAACCCACTCTCTTCTGGAGCC	7	+	1345	3120	Active	Active	8	5
ENSDARG00000000472	ENSDART00000000486	11	10	AACCCACTCTCTTCTGGAGCCGCG	6	+	1349	3120	Active	Active	8	9
ENSDARG00000000472	ENSDART00000000486	11	13	GGCCTCGGCCAAGCTGGTGGTGAG	6	+	1800	3120	Active	Active	9	7
ENSDARG00000000472	ENSDART00000000486	11	15	GCCAGCAACATCTTGGGCAGCGGAG	7	+	2068	3120	Active	Active	8	9
ENSDARG00000000472	ENSDART00000000486	11	15	AGCAACATCTTGGGCAGCGGAGAAC	7	+	2071	3120	Active	Active	8	9
ENSDARG00000000472	ENSDART00000000486	11	18	GTTTGCTTCATTAATGGTTTTGTT	6	+	2215	3120	Active	Inactive	9	7
ENSDARG00000000472	ENSDART00000000486	11	20	CCCTTCAGCCAGATTGCTGTAGTA	6	+	2404	3120	Active	Active	9	0
ENSDARG00000000472	ENSDART00000000486	11	20	GCCTACAACAAGAAAGGAGAAGGG	6	+	2380	3120	Active	Active	4	9
ENSDARG00000000472	ENSDART00000000486	11	20	ACACTCTGCGGAGGAGGGTGAGGGT	7	+	2427	3120	Active	Active	8	9
ENSDARG00000000472	ENSDART00000000486	11	20	ACACTCTGCGGAGGAGGGTGAGGG	6	+	2427	3120	Active	Active	8	9
ENSDARG00000000472	ENSDART00000000486	11	21	TGCCACTGCTTTGACTGCATTTGAG	7	+	2472	3120	Active	Active	9	7
ENSDARG00000000472	ENSDART00000103792	11	1	CGCTCCAGCCCTGCTGCTGTTTAC	6	+	109	2928	Active	Inactive	9	7
ENSDARG00000000472	ENSDART00000103792	11	2	GCACTACACACAGGTTGCAGGAAAC	7	+	177	2928	Active	Active	5	8
ENSDARG00000000472	ENSDART00000103792	11	2	CACTACACACAGGTTGCAGGAAAC	6	+	178	2928	Inactive	Active	6	8
ENSDARG00000000472	ENSDART00000103792	11	4	AACTTCATCCAGCCAGAAGCGGGC	6	+	469	2928	Active	Active	8	9
ENSDARG00000000472	ENSDART00000103792	11	5	AACCGCACAGCTGGAATGCTTTGCC	7	+	717	2928	Inactive	Inactive	5	4
ENSDARG00000000472	ENSDART00000103792	11	6	TTCCTAAAATCCGCTGGAGGAAGGT	7	+	755	2928	Inactive	Active	5	9
ENSDARG00000000472	ENSDART00000103792	11	6	CTAAAATCCGCTGGAGGAAGGTGGA	7	+	758	2928	Inactive	Active	3	9
ENSDARG00000000472	ENSDART00000103792	11	6	AAAATCCGCTGGAGGAAGGTGGA	5	+	760	2928	Active	Active	0	9
ENSDARG00000000472	ENSDART00000103792	11	9	AACCCACTCTCTTCTGGAGCCGCG	6	+	1274	2928	Active	Active	8	9
ENSDARG00000000472	ENSDART00000103792	11	9	CCCAAACCCACTCTCTTCTGGAGCC	7	+	1270	2928	Active	Active	8	5
ENSDARG00000000472	ENSDART00000103792	11	9	CAAACCCACTCTCTTCTGGAGCC	5	+	1272	2928	Active	Active	0	5
ENSDARG00000000472	ENSDART00000103792	11	12	GGCCTCGGCCAAGCTGGTGGTGAG	6	+	1725	2928	Active	Active	9	7
ENSDARG00000000472	ENSDART00000103792	11	14	AGCAACATCTTGGGCAGCGGAGAAC	7	+	1996	2928	Active	Active	8	9
ENSDARG00000000472	ENSDART00000103792	11	14	GCCAGCAACATCTTGGGCAGCGGAG	7	+	1993	2928	Active	Active	8	9
ENSDARG00000000472	ENSDART00000103792	11	17	ACACTCTGCGGAGGAGGGTGAGGG	6	+	2343	2928	Active	Active	8	9
ENSDARG00000000472	ENSDART00000103792	11	17	CCCTTCAGCCAGATTGCTGTAGTA	6	+	2320	2928	Active	Active	9	0
ENSDARG00000000472	ENSDART00000103792	11	17	GCCTACAACAAGAAAGGAGAAGGG	6	+	2296	2928	Active	Active	4	9
ENSDARG00000000472	ENSDART00000103792	11	17	ACACTCTGCGGAGGAGGGTGAGGGT	7	+	2343	2928	Active	Active	8	9
ENSDARG00000000472	ENSDART00000103792	11	18	TGCCACTGCTTTGACTGCATTTGAG	7	+	2388	2928	Active	Active	9	7
ENSDARG00000000472	ENSDART00000103800	11	2	CGCTCCAGCCCTGCTGCTGTTTAC	6	+	193	3123	Active	Inactive	9	7
ENSDARG00000000472	ENSDART00000103800	11	3	GCACTACACACAGGTTGCAGGAAAC	7	+	261	3123	Active	Active	5	8
ENSDARG00000000472	ENSDART00000103800	11	3	CACTACACACAGGTTGCAGGAAAC	6	+	262	3123	Inactive	Active	6	8
ENSDARG00000000472	ENSDART00000103800	11	5	AACTTCATCCAGCCAGAAGCGGGC	6	+	526	3123	Active	Active	8	9
ENSDARG00000000472	ENSDART00000103800	11	6	AACCGCACAGCTGGAATGCTTTGCC	7	+	774	3123	Inactive	Inactive	5	4
ENSDARG00000000472	ENSDART00000103800	11	7	TTCCTAAAATCCGCTGGAGGAAGGT	7	+	812	3123	Inactive	Active	5	9
ENSDARG00000000472	ENSDART00000103800	11	7	AAAATCCGCTGGAGGAAGGTGGA	5	+	817	3123	Active	Active	0	9
ENSDARG00000000472	ENSDART00000103800	11	7	CTAAAATCCGCTGGAGGAAGGTGGA	7	+	815	3123	Inactive	Active	3	9
ENSDARG00000000472	ENSDART00000103800	11	10	AACCCACTCTCTTCTGGAGCCGCG	6	+	1355	3123	Active	Active	8	9
ENSDARG00000000472	ENSDART00000103800	11	10	CCCAAACCCACTCTCTTCTGGAGCC	7	+	1351	3123	Active	Active	8	5
ENSDARG00000000472	ENSDART00000103800	11	10	CAAACCCACTCTCTTCTGGAGCC	5	+	1353	3123	Active	Active	0	5
ENSDARG00000000472	ENSDART00000103800	11	13	GGCCTCGGCCAAGCTGGTGGTGAG	6	+	1806	3123	Active	Active	9	7
ENSDARG00000000472	ENSDART00000103800	11	15	AGCAACATCTTGGGCAGCGGAGAAC	7	+	2077	3123	Active	Active	8	9
ENSDARG00000000472	ENSDART00000103800	11	15	GCCAGCAACATCTTGGGCAGCGGAG	7	+	2074	3123	Active	Active	8	9
ENSDARG00000000472	ENSDART00000103800	11	18	GCCTACAACAAGAAAGGAGAAGGG	6	+	2383	3123	Active	Active	4	9
ENSDARG00000000472	ENSDART00000103800	11	18	CCCTTCAGCCAGATTGCTGTAGTA	6	+	2407	3123	Active	Active	9	0
ENSDARG00000000472	ENSDART00000103800	11	18	ACACTCTGCGGAGGAGGGTGAGGGT	7	+	2430	3123	Active	Active	8	9
ENSDARG00000000472	ENSDART00000103800	11	18	ACACTCTGCGGAGGAGGGTGAGGG	6	+	2430	3123	Active	Active	8	9
ENSDARG00000000472	ENSDART00000103800	11	19	TGCCACTGCTTTGACTGCATTTGAG	7	+	2475	3123	Active	Active	9	7
ENSDARG00000001782	ENSDART00000011183	11	5	CAATCCTTCTCAAATGTGAGAAC	5	-	528	1185	Active	Inactive	8	3
ENSDARG00000001782	ENSDART00000011183	11	8	TGCCCACCAGTCAACAGCCTTGTTG	7	-	789	1185	Active	Inactive	5	5
ENSDARG00000001885	ENSDART00000005715	11	3	GTCTTCTTCATGCAGGATGTTGTA	6	-	370	576	Active	Active	9	5
ENSDARG00000001897	ENSDART00000004780	11	1	TCCATCTGCGGTTATAAGGTGAG	5	+	94	2952	Active	Active	9	9
ENSDARG00000001897	ENSDART00000004780	11	1	GTCTTCTGCTCTTGTTTTGTTTTT	6	+	38	2952	Active	Inactive	9	9
ENSDARG00000001897	ENSDART00000004780	11	2	TTCCACACACACATGATGATGTC	5	+	155	2952	Inactive	Active	7	9
ENSDARG00000001897	ENSDART00000004780	11	2	GTTCCACACACACATGATGATGTC	6	+	154	2952	Active	Active	4	9
ENSDARG00000001897	ENSDART00000004780	11	3	AGAACCAGAACACACGCCGCATTG	6	+	344	2952	Inactive	Active	7	4
ENSDARG00000001897	ENSDART00000004780	11	6	GACGACCCAGATCTAGAAGACTAC	6	+	790	2952	Inactive	Active	5	9
ENSDARG00000001897	ENSDART00000004780	11	8	AGAGACTTAGCAACAGCCGTCTAC	6	+	1157	2952	Active	Inactive	0	4
ENSDARG00000001897	ENSDART00000004780	11	8	TTACTAGCCGACCAGCGCTGAAGTT	7	+	1127	2952	Inactive	Active	0	6
ENSDARG00000001897	ENSDART00000004780	11	9	ACATGCAACCAGCTGGAGGTGCT	5	+	1183	2952	Inactive	Active	1	9
ENSDARG00000001897	ENSDART00000004780	11	9	ATCTACATCAGGACCTTTTGGTGAA	7	+	1218	2952	Active	Inactive	5	6
ENSDARG00000001897	ENSDART00000004780	11	9	GCAACCAGCTGGAGGTGCTTGGAG	6	+	1187	2952	Active	Inactive	3	5
ENSDARG00000001897	ENSDART00000004780	11	14	GACTCACGCAAAACTTCTTTTGGT	6	+	1856	2952	Active	Inactive	7	7
ENSDARG00000001897	ENSDART00000004780	11	14	GACAGCACCACTGGTCTTTTGAG	5	+	1798	2952	Active	Inactive	5	7
ENSDARG00000001897	ENSDART00000004780	11	14	GACAGCACCACTGGTCTTTTGAGCA	7	+	1798	2952	Active	Inactive	5	2
ENSDARG00000001897	ENSDART00000004780	11	15	GTACAATGCAAGTGCTGGGAATAA	6	+	1878	2952	Inactive	Inactive	4	6
ENSDARG00000001897	ENSDART00000004780	11	15	AGAGCCATCAGCCATCTGGCGCT	5	+	1907	2952	Active	Active	8	4
ENSDARG00000001897	ENSDART00000004780	11	17	ATCGGCCCACATGGGATTTGAAGCA	7	+	2231	2952	Active	Active	0	3
ENSDARG00000001897	ENSDART00000004780	11	19	CCCTCAGTCCTCCAGAAGCAGCC	5	+	2498	2952	Active	Active	9	9
ENSDARG00000001897	ENSDART00000004780	11	19	TCCCTCAGCTGCACAGGAGACTTC	6	+	2384	2952	Active	Active	9	5
ENSDARG00000001897	ENSDART00000004780	11	20	AGCAAAACACACTCGCAGCCTGT	5	+	2725	2952	Inactive	Active	7	8
ENSDARG00000001897	ENSDART00000004780	11	20	GCCCCCTGCTGTTCATCTGCTGAC	6	+	2637	2952	Active	Inactive	9	2
ENSDARG00000001897	ENSDART00000004780	11	21	GTTTTCTACTCTGCAGGTGCTGGG	6	+	2769	2952	Active	Active	8	9
ENSDARG00000001897	ENSDART00000103281	11	1	TCCATCTGCGGTTATAAGGTGAG	5	+	94	2952	Active	Active	9	9
ENSDARG00000001897	ENSDART00000103281	11	1	GTCTTCTGCTCTTGTTTTGTTTTT	6	+	38	2952	Active	Inactive	9	9
ENSDARG00000001897	ENSDART00000103281	11	2	TTCCACACACACATGATGATGTC	5	+	155	2952	Inactive	Active	7	9
ENSDARG00000001897	ENSDART00000103281	11	2	GTTCCACACACACATGATGATGTC	6	+	154	2952	Active	Active	4	9
ENSDARG00000001897	ENSDART00000103281	11	3	AGAACCAGAACACACGCCGCATTG	6	+	344	2952	Inactive	Active	7	4
ENSDARG00000001897	ENSDART00000103281	11	6	GACGACCCAGATCTAGAAGACTAC	6	+	790	2952	Inactive	Active	5	9
ENSDARG00000001897	ENSDART00000103281	11	8	AGAGACTTAGCAACAGCCGTCTAC	6	+	1157	2952	Active	Inactive	0	4
ENSDARG00000001897	ENSDART00000103281	11	8	TTACTAGCCGACCAGCGCTGAAGTT	7	+	1127	2952	Inactive	Active	0	6
ENSDARG00000001897	ENSDART00000103281	11	9	GCAACCAGCTGGAGGTGCTTGGAG	6	+	1187	2952	Active	Inactive	3	5
ENSDARG00000001897	ENSDART00000103281	11	9	ATCTACATCAGGACCTTTTGGTGAA	7	+	1218	2952	Active	Inactive	5	6
ENSDARG00000001897	ENSDART00000103281	11	9	ACATGCAACCAGCTGGAGGTGCT	5	+	1183	2952	Inactive	Active	1	9
ENSDARG00000001897	ENSDART00000103281	11	14	GACAGCACCACTGGTCTTTTGAGCA	7	+	1798	2952	Active	Inactive	5	2
ENSDARG00000001897	ENSDART00000103281	11	14	GACAGCACCACTGGTCTTTTGAG	5	+	1798	2952	Active	Inactive	5	7
ENSDARG00000001897	ENSDART00000103281	11	14	GACTCACGCAAAACTTCTTTTGGT	6	+	1856	2952	Active	Inactive	7	7
ENSDARG00000001897	ENSDART00000103281	11	15	GTACAATGCAAGTGCTGGGAATAA	6	+	1878	2952	Inactive	Inactive	4	6
ENSDARG00000001897	ENSDART00000103281	11	15	AGAGCCATCAGCCATCTGGCGCT	5	+	1907	2952	Active	Active	8	4
ENSDARG00000001897	ENSDART00000103281	11	17	ATCGGCCCACATGGGATTTGAAGCA	7	+	2231	2952	Active	Active	0	3
ENSDARG00000001897	ENSDART00000103281	11	20	CCCTCAGTCCTCCAGAAGCAGCC	5	+	2504	2952	Active	Active	9	9
ENSDARG00000001897	ENSDART00000103281	11	20	TCCCTCAGCTGCACAGGAGACTTC	6	+	2390	2952	Active	Active	9	5
ENSDARG00000001897	ENSDART00000103281	11	21	GCCCCCTGCTGTTCATCTGCTGAC	6	+	2643	2952	Active	Inactive	9	2
ENSDARG00000001897	ENSDART00000103281	11	21	AGCAAAACACACTCGCAGCCTGT	5	+	2731	2952	Inactive	Active	7	8
ENSDARG00000001897	ENSDART00000103281	11	22	GTTTTCTACTCTGCAGGTGCTGGG	6	+	2775	2952	Active	Active	8	9
ENSDARG00000001969	ENSDART00000024292	11	1	TCCAACTCCACATCGAGGGGGTC	5	-	181	1089	Active	Active	8	9
ENSDARG00000001969	ENSDART00000024292	11	3	TCCTTCAGCACCTGGTTCTGCTTCT	7	-	380	1089	Active	Inactive	9	7
ENSDARG00000001969	ENSDART00000024292	11	3	AACAGCTTCACCTGCTTTTGCATGC	7	-	350	1089	Active	Inactive	9	7
ENSDARG00000001969	ENSDART00000024292	11	3	TGCAACAGCTTCACCTGCTTTTGCA	7	-	353	1089	Active	Active	7	5
ENSDARG00000001969	ENSDART00000024292	11	5	AGCTCAGCCGTCCGCTGGAGTTTAG	7	-	752	1089	Active	Inactive	8	0
ENSDARG00000001969	ENSDART00000024292	11	5	AACACCTTATCTGTGTGCTGAGTAA	7	-	692	1089	Active	Active	5	1
ENSDARG00000001969	ENSDART00000024292	11	5	AACACCTTATCTGTGTGCTGAGTA	6	-	693	1089	Active	Inactive	5	6
ENSDARG00000001969	ENSDART00000024292	11	6	TTCTCCATCTCCTGTCTGAAGGT	5	-	964	1089	Active	Active	9	4
ENSDARG00000001969	ENSDART00000024292	11	6	TTCATCAGCTCACATTTGTGTCT	5	-	844	1089	Active	Inactive	7	9
ENSDARG00000001969	ENSDART00000024292	11	6	TCCATCTCCTGTCTGAAGGTGGT	5	-	961	1089	Active	Active	9	9
ENSDARG00000001969	ENSDART00000024292	11	7	TACCTCTTCTGCCATTTGCAGTA	5	-	1064	1089	Active	Inactive	9	6
ENSDARG00000001969	ENSDART00000024292	11	7	CTCTTCTGCCATTTGCAGTAGAG	5	-	1061	1089	Active	Active	9	8
ENSDARG00000001969	ENSDART00000104141	11	1	TCCAACTCCACATCGAGGGGGTC	5	-	181	1089	Active	Active	8	9
ENSDARG00000001969	ENSDART00000104141	11	3	TGCAACAGCTTCACCTGCTTTTGCA	7	-	353	1089	Active	Active	7	5
ENSDARG00000001969	ENSDART00000104141	11	3	TCCTTCAGCACCTGGTTCTGCTTCT	7	-	380	1089	Active	Inactive	9	7
ENSDARG00000001969	ENSDART00000104141	11	3	AACAGCTTCACCTGCTTTTGCATGC	7	-	350	1089	Active	Inactive	9	7
ENSDARG00000001969	ENSDART00000104141	11	5	AGCTCAGCCGTCCGCTGGAGTTTAG	7	-	752	1089	Active	Inactive	8	0
ENSDARG00000001969	ENSDART00000104141	11	5	AACACCTTATCTGTGTGCTGAGTAA	7	-	692	1089	Active	Active	5	1
ENSDARG00000001969	ENSDART00000104141	11	5	AACACCTTATCTGTGTGCTGAGTA	6	-	693	1089	Active	Inactive	5	6
ENSDARG00000001969	ENSDART00000104141	11	6	TCCATCTCCTGTCTGAAGGTGGT	5	-	961	1089	Active	Active	9	9
ENSDARG00000001969	ENSDART00000104141	11	6	TTCATCAGCTCACATTTGTGTCT	5	-	844	1089	Active	Inactive	7	9
ENSDARG00000001969	ENSDART00000104141	11	6	TTCTCCATCTCCTGTCTGAAGGT	5	-	964	1089	Active	Active	9	4
ENSDARG00000001969	ENSDART00000104141	11	7	CTCTTCTGCCATTTGCAGTAGAG	5	-	1061	1089	Active	Active	9	8
ENSDARG00000001969	ENSDART00000104141	11	7	TACCTCTTCTGCCATTTGCAGTA	5	-	1064	1089	Active	Inactive	9	6
ENSDARG00000001969	ENSDART00000104142	11	1	TCCAACTCCACATCGAGGGGGTC	5	-	181	1404	Active	Active	8	9
ENSDARG00000001969	ENSDART00000104142	11	3	AACAGCTTCACCTGCTTTTGCATGC	7	-	350	1404	Active	Inactive	9	7
ENSDARG00000001969	ENSDART00000104142	11	3	TGCAACAGCTTCACCTGCTTTTGCA	7	-	353	1404	Active	Active	7	5
ENSDARG00000001969	ENSDART00000104142	11	3	TCCTTCAGCACCTGGTTCTGCTTCT	7	-	380	1404	Active	Inactive	9	7
ENSDARG00000001969	ENSDART00000104142	11	5	AACACCTTATCTGTGTGCTGAGTAA	7	-	692	1404	Active	Active	5	1
ENSDARG00000001969	ENSDART00000104142	11	5	AGCTCAGCCGTCCGCTGGAGTTTAG	7	-	752	1404	Active	Inactive	8	0
ENSDARG00000001969	ENSDART00000104142	11	5	AACACCTTATCTGTGTGCTGAGTA	6	-	693	1404	Active	Inactive	5	6
ENSDARG00000001969	ENSDART00000104142	11	6	TTCATCAGCTCACATTTGTGTCT	5	-	844	1404	Active	Inactive	7	9
ENSDARG00000001969	ENSDART00000104142	11	6	TCCATCTCCTGTCTGAAGGTGGT	5	-	961	1404	Active	Active	9	9
ENSDARG00000001969	ENSDART00000104142	11	6	TTCTCCATCTCCTGTCTGAAGGT	5	-	964	1404	Active	Active	9	4
ENSDARG00000001969	ENSDART00000104142	11	7	TACCTCTTCTGCCATTTGCAGTA	5	-	1064	1404	Active	Inactive	9	6
ENSDARG00000001969	ENSDART00000104142	11	7	CTCTTCTGCCATTTGCAGTAGAG	5	-	1061	1404	Active	Active	9	8
ENSDARG00000001969	ENSDART00000104142	11	8	GGCTCAGTCGTCAATAAGTTGTG	5	-	1397	1404	Active	Active	9	5
ENSDARG00000001969	ENSDART00000104142	11	8	ACCCTCTTCCTCAGGATCTTTTGCA	7	-	1209	1404	Active	Inactive	9	5
ENSDARG00000001969	ENSDART00000104142	11	8	TTAGACAGCTCCTCCGGCTGGGGGT	7	-	1247	1404	Inactive	Active	6	8
ENSDARG00000001969	ENSDART00000104142	11	8	TTAGACAGCTCCTCCGGCTGGGGG	6	-	1248	1404	Inactive	Active	6	9
ENSDARG00000001969	ENSDART00000104142	11	8	CTCTTCCTCAGGATCTTTTGCAGGG	7	-	1206	1404	Active	Active	9	5
ENSDARG00000001969	ENSDART00000104142	11	8	TCCTCCGGCTGGGGGTCTGGAGGT	6	-	1239	1404	Active	Active	9	1
ENSDARG00000001969	ENSDART00000104142	11	8	GACAGCTCCTCCGGCTGGGGGTCT	6	-	1245	1404	Active	Inactive	8	4
ENSDARG00000001969	ENSDART00000104143	11	2	TCCAACTCCACATCGAGGGGGTC	5	-	244	1467	Active	Active	8	9
ENSDARG00000001969	ENSDART00000104143	11	4	TCCTTCAGCACCTGGTTCTGCTTCT	7	-	443	1467	Active	Inactive	9	7
ENSDARG00000001969	ENSDART00000104143	11	4	AACAGCTTCACCTGCTTTTGCATGC	7	-	413	1467	Active	Inactive	9	7
ENSDARG00000001969	ENSDART00000104143	11	4	TGCAACAGCTTCACCTGCTTTTGCA	7	-	416	1467	Active	Active	7	5
ENSDARG00000001969	ENSDART00000104143	11	6	AACACCTTATCTGTGTGCTGAGTA	6	-	756	1467	Active	Inactive	5	6
ENSDARG00000001969	ENSDART00000104143	11	6	AACACCTTATCTGTGTGCTGAGTAA	7	-	755	1467	Active	Active	5	1
ENSDARG00000001969	ENSDART00000104143	11	6	AGCTCAGCCGTCCGCTGGAGTTTAG	7	-	815	1467	Active	Inactive	8	0
ENSDARG00000001969	ENSDART00000104143	11	7	TTCATCAGCTCACATTTGTGTCT	5	-	907	1467	Active	Inactive	7	9
ENSDARG00000001969	ENSDART00000104143	11	7	TCCATCTCCTGTCTGAAGGTGGT	5	-	1024	1467	Active	Active	9	9
ENSDARG00000001969	ENSDART00000104143	11	7	TTCTCCATCTCCTGTCTGAAGGT	5	-	1027	1467	Active	Active	9	4
ENSDARG00000001969	ENSDART00000104143	11	8	CTCTTCTGCCATTTGCAGTAGAG	5	-	1124	1467	Active	Active	9	8
ENSDARG00000001969	ENSDART00000104143	11	8	TACCTCTTCTGCCATTTGCAGTA	5	-	1127	1467	Active	Inactive	9	6
ENSDARG00000001969	ENSDART00000104143	11	9	TTAGACAGCTCCTCCGGCTGGGGG	6	-	1311	1467	Inactive	Active	6	9
ENSDARG00000001969	ENSDART00000104143	11	9	TTAGACAGCTCCTCCGGCTGGGGGT	7	-	1310	1467	Inactive	Active	6	8
ENSDARG00000001969	ENSDART00000104143	11	9	TCCTCCGGCTGGGGGTCTGGAGGT	6	-	1302	1467	Active	Active	9	1
ENSDARG00000001969	ENSDART00000104143	11	9	GGCTCAGTCGTCAATAAGTTGTG	5	-	1460	1467	Active	Active	9	5
ENSDARG00000001969	ENSDART00000104143	11	9	GACAGCTCCTCCGGCTGGGGGTCT	6	-	1308	1467	Active	Inactive	8	4
ENSDARG00000001969	ENSDART00000104143	11	9	CTCTTCCTCAGGATCTTTTGCAGGG	7	-	1269	1467	Active	Active	9	5
ENSDARG00000001969	ENSDART00000104143	11	9	ACCCTCTTCCTCAGGATCTTTTGCA	7	-	1272	1467	Active	Inactive	9	5
ENSDARG00000002037	ENSDART00000036110	11	1	GTCCAACCAGTTCTGCTGAAGCC	5	+	41	1533	Inactive	Active	6	9
ENSDARG00000002037	ENSDART00000036110	11	1	GGCTGCAGCAGGAGGAGGCTGGT	5	+	20	1533	Active	Active	9	9
ENSDARG00000002037	ENSDART00000036110	11	5	CACAAACACAACTCGGGAGAGGAG	6	+	402	1533	Active	Active	1	9
ENSDARG00000002037	ENSDART00000036110	11	5	ACAAACACAACTCGGGAGAGGAG	5	+	403	1533	Inactive	Active	9	9
ENSDARG00000002037	ENSDART00000036110	11	8	CACAACATCCAAGGGCGTATTGGAG	7	+	799	1533	Active	Active	7	6
ENSDARG00000002037	ENSDART00000036110	11	8	GAACACAACATCCAAGGGCGTATTG	7	+	796	1533	Inactive	Inactive	8	5
ENSDARG00000002037	ENSDART00000036110	11	9	GAACCATCCAGACGGCTGAGGAG	5	+	932	1533	Inactive	Active	1	9
ENSDARG00000002037	ENSDART00000036110	11	9	AGAACCATCCAGACGGCTGAGGA	5	+	931	1533	Active	Active	6	8
ENSDARG00000002037	ENSDART00000036110	11	9	AGAACCATCCAGACGGCTGAGGAG	6	+	931	1533	Active	Active	6	9
ENSDARG00000002037	ENSDART00000036110	11	14	TTCCCAAACACACCAGACGGGGCA	6	+	1516	1533	Active	Active	2	9
ENSDARG00000002037	ENSDART00000036110	11	14	TCCCAAACACACCAGACGGGGCA	5	+	1517	1533	Inactive	Active	6	9
ENSDARG00000002037	ENSDART00000036110	11	14	CTCCTCTGCTGTTAAGGCGGAATAG	7	+	1388	1533	Active	Active	9	7
ENSDARG00000002494	ENSDART00000065928	11	2	TACATCGCACCGCAGAAGATGCG	5	+	244	2265	Inactive	Active	1	9
ENSDARG00000002494	ENSDART00000065928	11	2	AGATGCGACACACCGGAGGCTCT	5	+	115	2265	Active	Active	2	7
ENSDARG00000002494	ENSDART00000065928	11	4	GCAGGCCGCAGTCTGTGGGGTGAG	6	+	678	2265	Active	Active	8	4
ENSDARG00000002494	ENSDART00000065928	11	5	AACGACTCCATGAAGCTGCTGGT	5	+	715	2265	Active	Active	4	8
ENSDARG00000002494	ENSDART00000065928	11	9	GAAACCAACAGCAGCTTCTGCAGCC	7	+	1318	2265	Inactive	Active	7	6
ENSDARG00000002494	ENSDART00000065928	11	9	GTCCTCGGCGGTTTTCTTTGCGGCC	7	+	1223	2265	Active	Active	9	3
ENSDARG00000002494	ENSDART00000065928	11	9	AGCTTCTGCAGCCGAGGCCGCGGGG	7	+	1330	2265	Active	Active	9	9
ENSDARG00000002494	ENSDART00000065928	11	9	AGCAGCTTCTGCAGCCGAGGCCGCG	7	+	1327	2265	Active	Active	9	9
ENSDARG00000002494	ENSDART00000065928	11	9	AACAGCAGCTTCTGCAGCCGAGGCC	7	+	1324	2265	Active	Active	4	9
ENSDARG00000002494	ENSDART00000065928	11	9	ACCAACAGCAGCTTCTGCAGCCGAG	7	+	1321	2265	Active	Active	4	9
ENSDARG00000002494	ENSDART00000065928	11	10	GTTTGCAGCGGGCAGGGCGAGTGT	6	+	1468	2265	Active	Active	6	5
ENSDARG00000002494	ENSDART00000065928	11	10	CGCTTCAGAGGAGAGCTCTGCGGAG	7	+	1576	2265	Active	Active	8	4
ENSDARG00000002494	ENSDART00000065928	11	11	ATCTGCAGCATACACAGGTTAGTGC	7	+	1807	2265	Active	Active	6	3
ENSDARG00000002494	ENSDART00000065928	11	11	GACAGCGGCTGGATGGGTGAGTTC	6	+	1636	2265	Active	Inactive	7	1
ENSDARG00000002494	ENSDART00000065928	11	11	GACAGCGGCTGGATGGGTGAGTT	5	+	1636	2265	Active	Active	7	4
ENSDARG00000002494	ENSDART00000065928	11	19	ATCCAAAAATGATGGGTTTTGTTT	6	+	1998	2265	Inactive	Inactive	9	9
ENSDARG00000002494	ENSDART00000065928	11	19	ATCCAAAAATGATGGGTTTTGTT	5	+	1998	2265	Inactive	Inactive	9	7
ENSDARG00000002494	ENSDART00000065928	11	20	GGCCAAAGCCAAATGGCAGTCGGT	6	+	2190	2265	Active	Active	6	9
ENSDARG00000002494	ENSDART00000065928	11	20	GCCAAAGCCAAATGGCAGTCGGT	5	+	2191	2265	Active	Active	5	9
ENSDARG00000002494	ENSDART00000065933	11	2	AGATGCGACACACCGGAGGCTCT	5	+	124	2280	Active	Active	2	7
ENSDARG00000002494	ENSDART00000065933	11	2	TACATCGCACCGCAGAAGATGCG	5	+	253	2280	Inactive	Active	1	9
ENSDARG00000002494	ENSDART00000065933	11	4	GCAGGCCGCAGTCTGTGGGGTGAG	6	+	687	2280	Active	Active	8	4
ENSDARG00000002494	ENSDART00000065933	11	5	AACGACTCCATGAAGCTGCTGGT	5	+	724	2280	Active	Active	4	8
ENSDARG00000002494	ENSDART00000065933	11	9	ACCAACAGCAGCTTCTGCAGCCGAG	7	+	1330	2280	Active	Active	4	9
ENSDARG00000002494	ENSDART00000065933	11	9	AACAGCAGCTTCTGCAGCCGAGGCC	7	+	1333	2280	Active	Active	4	9
ENSDARG00000002494	ENSDART00000065933	11	9	AGCAGCTTCTGCAGCCGAGGCCGCG	7	+	1336	2280	Active	Active	9	9
ENSDARG00000002494	ENSDART00000065933	11	9	AGCTTCTGCAGCCGAGGCCGCGGGG	7	+	1339	2280	Active	Active	9	9
ENSDARG00000002494	ENSDART00000065933	11	9	GTCCTCGGCGGTTTTCTTTGCGGCC	7	+	1232	2280	Active	Active	9	3
ENSDARG00000002494	ENSDART00000065933	11	9	GAAACCAACAGCAGCTTCTGCAGCC	7	+	1327	2280	Inactive	Active	7	6
ENSDARG00000002494	ENSDART00000065933	11	10	GTTTGCAGCGGGCAGGGCGAGTGT	6	+	1474	2280	Active	Active	6	5
ENSDARG00000002494	ENSDART00000065933	11	10	CGCTTCAGAGGAGAGCTCTGCGGAG	7	+	1582	2280	Active	Active	8	4
ENSDARG00000002494	ENSDART00000065933	11	11	GACAGCGGCTGGATGGGTGAGTTC	6	+	1642	2280	Active	Inactive	7	1
ENSDARG00000002494	ENSDART00000065933	11	11	ATCTGCAGCATACACAGGTTAGTGC	7	+	1813	2280	Active	Active	6	3
ENSDARG00000002494	ENSDART00000065933	11	11	GACAGCGGCTGGATGGGTGAGTT	5	+	1642	2280	Active	Active	7	4
ENSDARG00000002494	ENSDART00000065933	11	12	AGAGCCGTCAGATGAGTGTGCTGTA	7	+	1860	2280	Active	Inactive	8	5
ENSDARG00000002494	ENSDART00000065933	11	13	TTACAAAGCGAGGAGAGTTGCCTGC	7	+	1957	2280	Inactive	Active	8	2
ENSDARG00000002494	ENSDART00000065933	11	14	GGCCAAAGCCAAATGGCAGTCGGT	6	+	2202	2280	Active	Active	6	9
ENSDARG00000002494	ENSDART00000065933	11	14	GCCAAAGCCAAATGGCAGTCGGT	5	+	2203	2280	Active	Active	5	9
ENSDARG00000002494	ENSDART00000065933	11	15	TACAAAAGCACAGGGCAGCAGAA	5	+	2275	2280	Inactive	Active	3	9
ENSDARG00000002494	ENSDART00000104326	11	2	AGATGCGACACACCGGAGGCTCT	5	+	115	2223	Active	Active	2	7
ENSDARG00000002494	ENSDART00000104326	11	2	TACATCGCACCGCAGAAGATGCG	5	+	244	2223	Inactive	Active	1	9
ENSDARG00000002494	ENSDART00000104326	11	4	GCAGGCCGCAGTCTGTGGGGTGAG	6	+	678	2223	Active	Active	8	4
ENSDARG00000002494	ENSDART00000104326	11	5	AACGACTCCATGAAGCTGCTGGT	5	+	715	2223	Active	Active	4	8
ENSDARG00000002494	ENSDART00000104326	11	9	GTCCTCGGCGGTTTTCTTTGCGGCC	7	+	1223	2223	Active	Active	9	3
ENSDARG00000002494	ENSDART00000104326	11	9	GAAACCAACAGCAGCTTCTGCAGCC	7	+	1318	2223	Inactive	Active	7	6
ENSDARG00000002494	ENSDART00000104326	11	9	AGCTTCTGCAGCCGAGGCCGCGGGG	7	+	1330	2223	Active	Active	9	9
ENSDARG00000002494	ENSDART00000104326	11	9	ACCAACAGCAGCTTCTGCAGCCGAG	7	+	1321	2223	Active	Active	4	9
ENSDARG00000002494	ENSDART00000104326	11	9	AACAGCAGCTTCTGCAGCCGAGGCC	7	+	1324	2223	Active	Active	4	9
ENSDARG00000002494	ENSDART00000104326	11	9	AGCAGCTTCTGCAGCCGAGGCCGCG	7	+	1327	2223	Active	Active	9	9
ENSDARG00000002494	ENSDART00000104326	11	10	GTTTGCAGCGGGCAGGGCGAGTGT	6	+	1468	2223	Active	Active	6	5
ENSDARG00000002494	ENSDART00000104326	11	10	CGCTTCAGAGGAGAGCTCTGCGGAG	7	+	1576	2223	Active	Active	8	4
ENSDARG00000002494	ENSDART00000104326	11	11	GACAGCGGCTGGATGGGTGAGTT	5	+	1636	2223	Active	Active	7	4
ENSDARG00000002494	ENSDART00000104326	11	11	ATCTGCAGCATACACAGGTTAGTGC	7	+	1807	2223	Active	Active	6	3
ENSDARG00000002494	ENSDART00000104326	11	11	GACAGCGGCTGGATGGGTGAGTTC	6	+	1636	2223	Active	Inactive	7	1
ENSDARG00000002494	ENSDART00000104326	11	12	AGAGCCGTCAGATGAGTGTGCTGTA	7	+	1854	2223	Active	Inactive	8	5
ENSDARG00000002494	ENSDART00000104326	11	13	TTACAAAGCGAGGAGAGTTGCCTGC	7	+	1951	2223	Inactive	Active	8	2
ENSDARG00000002494	ENSDART00000104326	11	14	ATCCAAAAATGATGGGTTTTGTTT	6	+	1992	2223	Inactive	Inactive	9	9
ENSDARG00000002494	ENSDART00000104326	11	14	ATCCAAAAATGATGGGTTTTGTT	5	+	1992	2223	Inactive	Inactive	9	7
ENSDARG00000002494	ENSDART00000104326	11	15	GGCCAAAGCCAAATGGCAGTCGGT	6	+	2184	2223	Active	Active	6	9
ENSDARG00000002494	ENSDART00000104326	11	15	GCCAAAGCCAAATGGCAGTCGGT	5	+	2185	2223	Active	Active	5	9
ENSDARG00000002552	ENSDART00000027532	11	1	GAAAAATGCCATTACCGACGACTAC	7	+	117	1146	Inactive	Active	6	8
ENSDARG00000002552	ENSDART00000027532	11	1	ATCCACCTCAGTTCATGCTGGGAA	6	+	74	1146	Active	Inactive	8	3
ENSDARG00000002552	ENSDART00000027532	11	1	AACGCCAACAGTCCGCCGAAGTT	5	+	19	1146	Active	Active	1	7
ENSDARG00000002552	ENSDART00000027532	11	2	CCCAAAAGCTAGACGAGAGGTGGAA	7	+	246	1146	Active	Active	7	9
ENSDARG00000002552	ENSDART00000027532	11	2	GCCTTCTTATTGTAATGGAGTGGTG	7	+	350	1146	Active	Active	9	8
ENSDARG00000002552	ENSDART00000027532	11	7	GTTTCCAAATCCTGAGTGGTCGGA	6	+	807	1146	Inactive	Active	7	8
ENSDARG00000002552	ENSDART00000027532	11	9	CACCCCTACACACCAGCCGTGTTT	6	+	953	1146	Active	Inactive	9	7
ENSDARG00000002552	ENSDART00000027532	11	9	CCCTACACACCAGCCGTGTTTTGAA	7	+	956	1146	Inactive	Inactive	0	9
ENSDARG00000002552	ENSDART00000027532	11	9	CTACACACCAGCCGTGTTTTGAA	5	+	958	1146	Inactive	Inactive	5	9
ENSDARG00000002552	ENSDART00000027532	11	10	AGACTCGACCAATCCGCTGCTGAT	6	+	1080	1146	Active	Active	5	5
ENSDARG00000002607	ENSDART00000027254	11	2	TTCTCCAAAGAACTGCTGACGCC	5	+	196	2880	Inactive	Active	6	9
ENSDARG00000002607	ENSDART00000027254	11	2	GGCCTCTGCCTTTAATAAGTTTGC	6	+	168	2880	Active	Inactive	9	1
ENSDARG00000002607	ENSDART00000027254	11	5	GGCCAAGCAGTATGGTATGGTGC	5	+	387	2880	Inactive	Active	2	4
ENSDARG00000002607	ENSDART00000027254	11	5	TCCAGCTGCAGATGTGTGAAGTA	5	+	467	2880	Active	Inactive	9	3
ENSDARG00000002607	ENSDART00000027254	11	7	GGCTGCTACAGAGAAGCTGAAGCA	6	+	591	2880	Active	Active	9	9
ENSDARG00000002607	ENSDART00000027254	11	7	TGCTACAGAGAAGCTGAAGCAGTA	6	+	594	2880	Inactive	Active	1	9
ENSDARG00000002607	ENSDART00000027254	11	16	AAACAAAGCGCAAATATCTGCAGGA	7	+	1508	2880	Inactive	Active	9	4
ENSDARG00000002607	ENSDART00000027254	11	16	GTTTGCACAGCGCAGCGGCGGCT	5	+	1479	2880	Inactive	Active	5	9
ENSDARG00000002607	ENSDART00000027254	11	20	GACTCAAGCACTCGCTGTGTGAGGA	7	+	1871	2880	Active	Active	3	8
ENSDARG00000002607	ENSDART00000027254	11	22	TTCTCATGCTGGAGGAGGAAGTG	5	+	2070	2880	Active	Active	8	9
ENSDARG00000002607	ENSDART00000027254	11	22	CTCTTCTTCTCATGCTGGAGGAGGA	7	+	2064	2880	Active	Active	9	9
ENSDARG00000002607	ENSDART00000027254	11	27	GCCCCCAGACCAATGTGTGAGTC	5	+	2583	2880	Active	Active	5	4
ENSDARG00000002607	ENSDART00000103507	11	2	TTCTCCAAAGAACTGCTGACGCC	5	+	196	2949	Inactive	Active	6	9
ENSDARG00000002607	ENSDART00000103507	11	2	GGCCTCTGCCTTTAATAAGTTTGC	6	+	168	2949	Active	Inactive	9	1
ENSDARG00000002607	ENSDART00000103507	11	5	TCCAGCTGCAGATGTGTGAAGTA	5	+	467	2949	Active	Inactive	9	3
ENSDARG00000002607	ENSDART00000103507	11	5	GGCCAAGCAGTATGGTATGGTGC	5	+	387	2949	Inactive	Active	2	4
ENSDARG00000002607	ENSDART00000103507	11	7	TGCTACAGAGAAGCTGAAGCAGTA	6	+	594	2949	Inactive	Active	1	9
ENSDARG00000002607	ENSDART00000103507	11	7	GGCTGCTACAGAGAAGCTGAAGCA	6	+	591	2949	Active	Active	9	9
ENSDARG00000002607	ENSDART00000103507	11	16	GTTTGCACAGCGCAGCGGCGGCT	5	+	1479	2949	Inactive	Active	5	9
ENSDARG00000002607	ENSDART00000103507	11	16	AAACAAAGCGCAAATATCTGCAGGA	7	+	1508	2949	Inactive	Active	9	4
ENSDARG00000002607	ENSDART00000103507	11	20	GACTCAAGCACTCGCTGTGTGAGGA	7	+	1865	2949	Active	Active	3	8
ENSDARG00000002607	ENSDART00000103507	11	25	CTCTTCTTCTCATGCTGGAGGAGGA	7	+	2199	2949	Active	Active	9	9
ENSDARG00000002607	ENSDART00000103507	11	25	TTCTCATGCTGGAGGAGGAAGTG	5	+	2205	2949	Active	Active	8	9
ENSDARG00000002607	ENSDART00000103507	11	29	AGACTCACCTTTCCAGAAGTGTGT	6	+	2673	2949	Active	Active	4	7
ENSDARG00000002690	ENSDART00000026421	11	3	GGCAAAGTCAAGTATCTTATTTGTG	7	+	334	435	Active	Inactive	9	6
ENSDARG00000002750	ENSDART00000018743	11	1	AAAGGCCTCCTAACAGACGAGGAA	6	+	17	2898	Active	Active	6	9
ENSDARG00000002750	ENSDART00000018743	11	2	AGCCACCGCTATGACGAGTGGTTC	6	+	160	2898	Active	Active	8	5
ENSDARG00000002750	ENSDART00000018743	11	2	TTAGTCCACTATCGGCAGTGGAG	5	+	139	2898	Active	Active	2	9
ENSDARG00000002750	ENSDART00000018743	11	3	TTATCCGGCAAAAGTTCTGGCTGT	6	+	315	2898	Inactive	Inactive	0	6
ENSDARG00000002750	ENSDART00000018743	11	5	AACAAAAGAAGGAGGAAGTCGAA	5	+	827	2898	Inactive	Active	9	9
ENSDARG00000002750	ENSDART00000018743	11	5	CAAAAAAGCACGGAGGCAGCGGAT	6	+	870	2898	Inactive	Active	7	9
ENSDARG00000002750	ENSDART00000018743	11	5	CACAACAAAAGAAGGAGGAAGTC	5	+	824	2898	Inactive	Active	8	9
ENSDARG00000002750	ENSDART00000018743	11	5	GACAAAAAAGCACGGAGGCAGCG	5	+	868	2898	Inactive	Active	9	9
ENSDARG00000002750	ENSDART00000018743	11	8	CTCCAAAAAAAACAAGACTGATTC	6	+	966	2898	Inactive	Active	8	2
ENSDARG00000002750	ENSDART00000018743	11	8	TCCAAAAAAAACAAGACTGATTC	5	+	967	2898	Inactive	Active	8	2
ENSDARG00000002750	ENSDART00000018743	11	11	GCACACAGAATTACCAGCAGTGGCC	7	+	1481	2898	Inactive	Active	8	9
ENSDARG00000002750	ENSDART00000018743	11	13	GTTATCACCTCACCTCTTAGCTGTA	7	+	1771	2898	Active	Inactive	5	1
ENSDARG00000002750	ENSDART00000018743	11	13	CACCTCACCTCTTAGCTGTAGTT	5	+	1776	2898	Active	Inactive	8	2
ENSDARG00000002750	ENSDART00000018743	11	15	AGCCACCCATCAGCTGTTAGGGGAC	7	+	2103	2898	Active	Active	0	1
ENSDARG00000002750	ENSDART00000018743	11	15	CCCATCAGCTGTTAGGGGACGTC	5	+	2108	2898	Active	Active	9	9
ENSDARG00000002750	ENSDART00000018743	11	15	GCAGCCACCCATCAGCTGTTAGGGG	7	+	2101	2898	Active	Active	3	6
ENSDARG00000002750	ENSDART00000018743	11	15	AGCCACCCATCAGCTGTTAGGGG	5	+	2103	2898	Active	Active	0	6
ENSDARG00000002750	ENSDART00000018743	11	16	GACTCATCCAGATCTTAAGTTGTG	6	+	2190	2898	Active	Active	7	5
ENSDARG00000002750	ENSDART00000018743	11	16	AGACTCATCCAGATCTTAAGTTGTG	7	+	2189	2898	Active	Active	8	5
ENSDARG00000002750	ENSDART00000018743	11	20	CACAGCATCAAACAGTTGCTGAG	5	+	2842	2898	Active	Active	9	7
ENSDARG00000002750	ENSDART00000018743	11	20	CACAGCATCAAACAGTTGCTGAGTG	7	+	2842	2898	Active	Inactive	9	1
ENSDARG00000002750	ENSDART00000103676	11	1	AAAGGCCTCCTAACAGACGAGGAA	6	+	17	1632	Active	Active	6	9
ENSDARG00000002750	ENSDART00000103676	11	2	TTAGTCCACTATCGGCAGTGGAG	5	+	139	1632	Active	Active	2	9
ENSDARG00000002750	ENSDART00000103676	11	2	AGCCACCGCTATGACGAGTGGTTC	6	+	160	1632	Active	Active	8	5
ENSDARG00000002750	ENSDART00000103676	11	3	TTATCCGGCAAAAGTTCTGGCTGT	6	+	315	1632	Inactive	Inactive	0	6
ENSDARG00000002750	ENSDART00000103676	11	5	CAAAAAAGCACGGAGGCAGCGGAT	6	+	870	1632	Inactive	Active	7	9
ENSDARG00000002750	ENSDART00000103676	11	5	CACAACAAAAGAAGGAGGAAGTC	5	+	824	1632	Inactive	Active	8	9
ENSDARG00000002750	ENSDART00000103676	11	5	GACAAAAAAGCACGGAGGCAGCG	5	+	868	1632	Inactive	Active	9	9
ENSDARG00000002750	ENSDART00000103676	11	5	AACAAAAGAAGGAGGAAGTCGAA	5	+	827	1632	Inactive	Active	9	9
ENSDARG00000002750	ENSDART00000103676	11	6	TCCAAAAAAAACAAGACTGATTC	5	+	931	1632	Inactive	Active	8	2
ENSDARG00000002750	ENSDART00000103676	11	6	CTCCAAAAAAAACAAGACTGATTC	6	+	930	1632	Inactive	Active	8	2
ENSDARG00000002750	ENSDART00000103676	11	9	GCACACAGAATTACCAGCAGTGGCC	7	+	1439	1632	Inactive	Active	8	9
ENSDARG00000002897	ENSDART00000008133	11	3	AGACACGACTGCTCTGCTGGCTAA	6	+	312	1125	Inactive	Inactive	4	1
ENSDARG00000002897	ENSDART00000008133	11	3	CGCTGCGTCTCTCCTGTCTGAAGTG	7	+	357	1125	Active	Active	9	3
ENSDARG00000002897	ENSDART00000008133	11	3	TCCATCAGCCCTGCCGACGTGGGC	6	+	433	1125	Active	Active	9	9
ENSDARG00000002897	ENSDART00000008133	11	5	TCCTCATGCCATTCTGCGGGCTCT	6	+	927	1125	Active	Active	9	7
ENSDARG00000002897	ENSDART00000008133	11	5	TACAAAATCCTGTGTGTTTTGCA	5	+	844	1125	Active	Inactive	2	6
ENSDARG00000002897	ENSDART00000008133	11	5	ACAAAATCCTGTGTGTTTTGCAGGG	7	+	845	1125	Inactive	Active	4	5
ENSDARG00000002897	ENSDART00000056058	11	2	AGACACGACTGCTCTGCTGGCTAA	6	+	87	933	Inactive	Inactive	4	1
ENSDARG00000002897	ENSDART00000056058	11	2	CGCTGCGTCTCTCCTGTCTGAAGTG	7	+	132	933	Active	Active	9	3
ENSDARG00000002897	ENSDART00000056058	11	2	TCCATCAGCCCTGCCGACGTGGGC	6	+	208	933	Active	Active	9	9
ENSDARG00000002897	ENSDART00000056058	11	4	TCCTCATGCCATTCTGCGGGCTCT	6	+	702	933	Active	Active	9	7
ENSDARG00000002897	ENSDART00000056058	11	4	TACAAAATCCTGTGTGTTTTGCA	5	+	619	933	Active	Inactive	2	6
ENSDARG00000002897	ENSDART00000056058	11	4	ACAAAATCCTGTGTGTTTTGCAGGG	7	+	620	933	Inactive	Active	4	5
ENSDARG00000002898	ENSDART00000009863	11	1	ACAGACAGAATGGCGGACGCAGAA	6	+	1	2166	Inactive	Active	9	9
ENSDARG00000002898	ENSDART00000009863	11	1	GTTGACTTCATTCAGCTGCAGGA	5	+	52	2166	Active	Active	9	9
ENSDARG00000002898	ENSDART00000009863	11	2	TGCACCACAGGTTTGGAGATGTA	5	+	143	2166	Active	Active	2	8
ENSDARG00000002898	ENSDART00000009863	11	3	TTCCTCAGCAGTTATCTGGAGGT	5	+	193	2166	Active	Active	8	1
ENSDARG00000002898	ENSDART00000009863	11	3	GCACACAGACGCAGCCGGGTTTGCT	7	+	165	2166	Inactive	Active	8	5
ENSDARG00000002898	ENSDART00000009863	11	5	GACACCTTCAAACTGTATGATAA	5	+	367	2166	Active	Inactive	9	3
ENSDARG00000002898	ENSDART00000009863	11	7	TCCCTCTGCTGGTGCTGCTGGGGT	6	+	581	2166	Active	Active	9	0
ENSDARG00000002898	ENSDART00000009863	11	7	TCCCTCTGCTGGTGCTGCTGGGGTT	7	+	581	2166	Active	Active	9	5
ENSDARG00000002898	ENSDART00000009863	11	7	ACATCCCTCTGCTGGTGCTGCTGGG	7	+	578	2166	Active	Active	8	9
ENSDARG00000002898	ENSDART00000009863	11	7	AACAACATCCCTCTGCTGGTGCT	5	+	574	2166	Active	Active	3	8
ENSDARG00000002898	ENSDART00000009863	11	9	CAAAGCAGAGATTGGGGTGAGAG	5	+	801	2166	Inactive	Active	8	8
ENSDARG00000002898	ENSDART00000009863	11	9	ACCGTCCACAGCAGCTGCGCCAAC	6	+	739	2166	Active	Inactive	9	1
ENSDARG00000002898	ENSDART00000009863	11	9	TCCAAAGCAGAGATTGGGGTGAGAG	7	+	799	2166	Inactive	Active	5	8
ENSDARG00000002898	ENSDART00000009863	11	9	TCCAAAGCAGAGATTGGGGTGAG	5	+	799	2166	Inactive	Active	5	4
ENSDARG00000002898	ENSDART00000009863	11	9	AAATACACCGTCCACAGCAGCTGCG	7	+	733	2166	Inactive	Active	9	9
ENSDARG00000002898	ENSDART00000009863	11	13	CAAATCCTCTGTTGGTGTTTGTA	5	+	1121	2166	Active	Inactive	9	3
ENSDARG00000002898	ENSDART00000009863	11	13	CACAAATCCTCTGTTGGTGTTTGTA	7	+	1119	2166	Active	Inactive	5	3
ENSDARG00000002898	ENSDART00000009863	11	13	CACAAATCCTCTGTTGGTGTTTGT	6	+	1119	2166	Active	Inactive	5	7
ENSDARG00000002898	ENSDART00000009863	11	13	AAATCCAAAGAGTGGTGGAAAAC	5	+	1143	2166	Inactive	Active	9	7
ENSDARG00000002898	ENSDART00000009863	11	13	ACACAAATCCTCTGTTGGTGTTTGT	7	+	1118	2166	Inactive	Inactive	0	7
ENSDARG00000002898	ENSDART00000009863	11	22	CTCTCCCCATGCAGGTTGACGGA	5	+	2051	2166	Active	Active	4	9
ENSDARG00000002898	ENSDART00000009863	11	22	TCCCCATGCAGGTTGACGGAGAG	5	+	2054	2166	Active	Active	9	9
ENSDARG00000002898	ENSDART00000009863	11	23	TCCGGCTGCTAAATCAGTGGGATGC	7	+	2142	2166	Active	Active	9	4
ENSDARG00000002898	ENSDART00000009863	11	23	GGCTGCTAAATCAGTGGGATGCT	5	+	2145	2166	Active	Active	7	6
ENSDARG00000002912	ENSDART00000026258	11	2	CACCACGCAATGGAGAAGATGGA	5	+	112	420	Inactive	Active	4	9
ENSDARG00000002912	ENSDART00000026258	11	2	GGCTCACCACGCAATGGAGAAGAT	6	+	108	420	Active	Active	5	8
ENSDARG00000002912	ENSDART00000026258	11	3	CCCTCCTTCCGTGCCTGTTTTGGGA	7	+	247	420	Active	Active	9	2
ENSDARG00000002912	ENSDART00000026258	11	3	CCCTCCTTCCGTGCCTGTTTTGGG	6	+	247	420	Active	Inactive	9	4
ENSDARG00000002912	ENSDART00000082761	11	1	GTTCCAGCCGACGTGGAGCTGAT	5	+	79	1134	Active	Active	4	8
ENSDARG00000002912	ENSDART00000082761	11	1	GAATGCCACGTTCCAGCCGACGTG	6	+	70	1134	Inactive	Active	2	9
ENSDARG00000002912	ENSDART00000082761	11	2	CACCACGCAATGGAGAAGATGGA	5	+	238	1134	Inactive	Active	4	9
ENSDARG00000002912	ENSDART00000082761	11	2	GGCTCACCACGCAATGGAGAAGAT	6	+	234	1134	Active	Active	5	8
ENSDARG00000002912	ENSDART00000082761	11	3	CCCTCCTTCCGTGCCTGTTTTGGG	6	+	373	1134	Active	Inactive	9	4
ENSDARG00000002912	ENSDART00000082761	11	3	CCCTCCTTCCGTGCCTGTTTTGGGA	7	+	373	1134	Active	Active	9	2
ENSDARG00000002912	ENSDART00000082761	11	5	TACCTCACAATCGTCTGTGTGTTG	6	+	730	1134	Inactive	Inactive	2	9
ENSDARG00000002912	ENSDART00000082761	11	5	ACAGGCCCACCAGAGCAGGTGAG	5	+	806	1134	Inactive	Active	4	9
ENSDARG00000002912	ENSDART00000082761	11	5	GGCCCACCAGAGCAGGTGAGTAG	5	+	809	1134	Active	Active	6	4
ENSDARG00000002912	ENSDART00000082761	11	5	ATCTACCTCACAATCGTCTGTGTGT	7	+	727	1134	Active	Inactive	8	9
ENSDARG00000002912	ENSDART00000082761	11	6	CACTTCACCATCGAGGAGGGTTTC	6	+	868	1134	Active	Active	8	6
ENSDARG00000002912	ENSDART00000082761	11	6	CACTTCACCATCGAGGAGGGTTT	5	+	868	1134	Active	Inactive	8	0
ENSDARG00000003165	ENSDART00000027666	11	1	CCCTCCTCCTCCCCCCGCAGGTAAC	7	-	74	1212	Active	Active	9	8
ENSDARG00000003165	ENSDART00000027666	11	1	CTCCTCCTCCCCCCGCAGGTAAC	5	-	74	1212	Active	Active	9	8
ENSDARG00000003165	ENSDART00000027666	11	1	CTCACCTGCAGGTGTAGTTGAGGTT	7	-	259	1212	Active	Active	9	4
ENSDARG00000003165	ENSDART00000027666	11	3	GTTGGCGCCTTGGAGCTGCTGGC	5	-	566	1212	Active	Active	7	9
ENSDARG00000003165	ENSDART00000027666	11	3	GCCAGCAGAGGGGCCGTGTGCAGGG	7	-	767	1212	Active	Active	4	6
ENSDARG00000003165	ENSDART00000027666	11	3	TGCAGCTGCCAGCAGAGGGGCCGTG	7	-	774	1212	Active	Active	9	9
ENSDARG00000003165	ENSDART00000027666	11	3	TGCTCCTACCATGGAGGCTGGGCT	6	-	415	1212	Active	Active	9	8
ENSDARG00000003165	ENSDART00000027666	11	3	CTCCTACCATGGAGGCTGGGCTGAT	7	-	412	1212	Active	Inactive	5	2
ENSDARG00000003165	ENSDART00000027666	11	3	GGCAGCGCCGACTGAGCTGCATTC	6	-	744	1212	Active	Inactive	9	2
ENSDARG00000003165	ENSDART00000027666	11	3	CCCTGCAGCTGCCAGCAGAGGGG	5	-	779	1212	Active	Active	9	9
ENSDARG00000003165	ENSDART00000027666	11	3	CAATGCCCATCATGGAGCTGTTGGC	7	-	583	1212	Inactive	Active	5	6
ENSDARG00000003165	ENSDART00000027666	11	3	ACCTGCTCCTACCATGGAGGCTGGG	7	-	417	1212	Active	Active	9	9
ENSDARG00000003165	ENSDART00000027666	11	4	CAACCAGCCGCATGAAGAAGAGTTG	7	-	1117	1212	Inactive	Active	0	9
ENSDARG00000003165	ENSDART00000027666	11	4	ACCAGCCGCATGAAGAAGAGTTG	5	-	1117	1212	Active	Active	9	9
ENSDARG00000003165	ENSDART00000027666	11	4	ACATACGGCCAGCTGATGGAGCT	5	-	1189	1212	Inactive	Active	2	9
ENSDARG00000003165	ENSDART00000027666	11	4	TGCCAACCAGCCGCATGAAGAAGAG	7	-	1120	1212	Inactive	Active	0	9
ENSDARG00000003165	ENSDART00000027666	11	4	ACAGCCCGCATGCATCTGCAGGA	5	-	942	1212	Active	Active	6	4
ENSDARG00000003169	ENSDART00000044423	11	1	CTCCGCGCCACCGAGCAGCTGCA	5	-	98	3741	Active	Active	9	9
ENSDARG00000003169	ENSDART00000044423	11	1	TTAACCTTATAGGTCCTTTGCAGTT	7	-	268	3741	Inactive	Inactive	1	7
ENSDARG00000003169	ENSDART00000044423	11	2	AGCTCATAATCGGCGGAGGATTT	5	-	358	3741	Active	Inactive	2	2
ENSDARG00000003169	ENSDART00000044423	11	2	CAAGGCACAGCGTGGCGGTAGAG	5	-	403	3741	Inactive	Active	7	8
ENSDARG00000003169	ENSDART00000044423	11	2	AGCTCATAATCGGCGGAGGATTTC	6	-	357	3741	Active	Active	2	7
ENSDARG00000003169	ENSDART00000044423	11	3	CTCTCCTTCACGAGGGGGGCGAG	5	-	431	3741	Active	Active	9	9
ENSDARG00000003169	ENSDART00000044423	11	3	CACCTCTCCTTCACGAGGGGGGC	5	-	434	3741	Active	Active	9	9
ENSDARG00000003169	ENSDART00000044423	11	4	GCACTATTCCAGCATTTTGCATCT	6	-	674	3741	Active	Inactive	9	8
ENSDARG00000003169	ENSDART00000044423	11	4	GTCATCATCCTCAGTCTCTGTAGGC	7	-	696	3741	Active	Inactive	9	2
ENSDARG00000003169	ENSDART00000044423	11	5	TCCTCCTCCGTTGGGTAGGCGGG	5	-	877	3741	Active	Active	9	9
ENSDARG00000003169	ENSDART00000044423	11	5	GTCCTCCTCCGTTGGGTAGGCGGG	6	-	877	3741	Active	Active	9	9
ENSDARG00000003169	ENSDART00000044423	11	5	GTTGACGCCGAGGTGTTGTTGAGCC	7	-	821	3741	Active	Active	1	0
ENSDARG00000003169	ENSDART00000044423	11	5	GTTGACGCCGAGGTGTTGTTGAG	5	-	823	3741	Active	Active	1	1
ENSDARG00000003169	ENSDART00000044423	11	11	GTCCCCTTCAGTTCTGCAGGGTTC	6	-	1371	3741	Active	Active	9	4
ENSDARG00000003169	ENSDART00000044423	11	11	ACCCACGCCTGCTCTTCTTGAGCT	6	-	1409	3741	Active	Inactive	6	0
ENSDARG00000003169	ENSDART00000044423	11	11	AACCCACGCCTGCTCTTCTTGAGCT	7	-	1409	3741	Active	Inactive	6	0
ENSDARG00000003169	ENSDART00000044423	11	11	TCCTCCTACTACAGTGAAGCCGAA	6	-	1432	3741	Active	Active	9	9
ENSDARG00000003169	ENSDART00000044423	11	12	GCCTCCTCCAGACGGGCTGTCTGC	6	-	1978	3741	Active	Inactive	9	0
ENSDARG00000003169	ENSDART00000044423	11	12	AGCTACTGCCTCCAGCTGTAGTT	5	-	1782	3741	Active	Inactive	8	2
ENSDARG00000003169	ENSDART00000044423	11	12	AAAGTCACCACATCACTGGGATAAC	7	-	1874	3741	Inactive	Inactive	4	0
ENSDARG00000003169	ENSDART00000044423	11	12	GGCCTCCTCCAGACGGGCTGTCTGC	7	-	1978	3741	Active	Inactive	9	0
ENSDARG00000003169	ENSDART00000044423	11	16	CTCATCTCCTGATCGCAGACGCC	5	-	2585	3741	Active	Active	9	9
ENSDARG00000003169	ENSDART00000044423	11	17	CTCCACTACCGATACCGCTGGTGGA	7	-	2872	3741	Active	Active	7	8
ENSDARG00000003169	ENSDART00000044423	11	17	CTCCACATCATAGGGCAGGATTG	5	-	2933	3741	Active	Active	9	6
ENSDARG00000003169	ENSDART00000044423	11	18	GTTTTCCACAGCGGTCGGCTGGGCT	7	-	3088	3741	Active	Active	7	8
ENSDARG00000003169	ENSDART00000044423	11	20	CTCAAAAGACTCCTGTTTTGGTTTG	7	-	3342	3741	Inactive	Inactive	7	9
ENSDARG00000003169	ENSDART00000044423	11	20	AAAGACTCCTGTTTTGGTTTGGT	5	-	3340	3741	Inactive	Inactive	6	5
ENSDARG00000003169	ENSDART00000044423	11	20	AAAGACTCCTGTTTTGGTTTGGTG	6	-	3339	3741	Inactive	Active	6	0
ENSDARG00000003169	ENSDART00000044423	11	20	AAAGACTCCTGTTTTGGTTTGGTGT	7	-	3338	3741	Inactive	Inactive	6	4
ENSDARG00000003169	ENSDART00000044423	11	20	AACTCAAAAGACTCCTGTTTTGGT	6	-	3345	3741	Inactive	Inactive	9	8
ENSDARG00000003169	ENSDART00000044423	11	20	AACTCAAAAGACTCCTGTTTTGGTT	7	-	3344	3741	Inactive	Inactive	9	7
ENSDARG00000003169	ENSDART00000044423	11	20	CTCAAAAGACTCCTGTTTTGGTT	5	-	3344	3741	Inactive	Inactive	7	7
ENSDARG00000003169	ENSDART00000044423	11	20	GAACTCAAAAGACTCCTGTTTTGGT	7	-	3345	3741	Inactive	Inactive	9	8
ENSDARG00000003169	ENSDART00000044423	11	21	CTCGACCCCCTCTAAGGCTGAAAC	6	-	3470	3741	Active	Active	8	3
ENSDARG00000003169	ENSDART00000044423	11	22	CCCTCCTTAGGACCAGGTGGACTTT	7	-	3655	3741	Active	Inactive	9	1
ENSDARG00000003169	ENSDART00000103968	11	1	CTCTCCTTCACGAGGGGGGCGAG	5	-	14	462	Active	Active	9	9
ENSDARG00000003169	ENSDART00000103968	11	1	CACCTCTCCTTCACGAGGGGGGC	5	-	17	462	Active	Active	9	9
ENSDARG00000003169	ENSDART00000103968	11	2	GCACTATTCCAGCATTTTGCATCT	6	-	257	462	Active	Inactive	9	8
ENSDARG00000003169	ENSDART00000103968	11	2	GTCATCATCCTCAGTCTCTGTAGGC	7	-	279	462	Active	Inactive	9	2
ENSDARG00000003169	ENSDART00000103968	11	3	CCCTCCGCCACAGCCAGATGGCGCT	7	-	352	462	Active	Active	9	9
ENSDARG00000003169	ENSDART00000103968	11	3	CTCCGCCACAGCCAGATGGCGCT	5	-	352	462	Active	Active	9	9
ENSDARG00000003169	ENSDART00000103969	11	2	CACCTCTCCTTCACGAGGGGGGC	5	-	38	3348	Active	Active	9	9
ENSDARG00000003169	ENSDART00000103969	11	2	CTCTCCTTCACGAGGGGGGCGAG	5	-	35	3348	Active	Active	9	9
ENSDARG00000003169	ENSDART00000103969	11	3	GTCATCATCCTCAGTCTCTGTAGGC	7	-	300	3348	Active	Inactive	9	2
ENSDARG00000003169	ENSDART00000103969	11	3	GCACTATTCCAGCATTTTGCATCT	6	-	278	3348	Active	Inactive	9	8
ENSDARG00000003169	ENSDART00000103969	11	4	GTCCTCCTCCGTTGGGTAGGCGGG	6	-	481	3348	Active	Active	9	9
ENSDARG00000003169	ENSDART00000103969	11	4	GTTGACGCCGAGGTGTTGTTGAG	5	-	427	3348	Active	Active	1	1
ENSDARG00000003169	ENSDART00000103969	11	4	TCCTCCTCCGTTGGGTAGGCGGG	5	-	481	3348	Active	Active	9	9
ENSDARG00000003169	ENSDART00000103969	11	4	GTTGACGCCGAGGTGTTGTTGAGCC	7	-	425	3348	Active	Active	1	0
ENSDARG00000003169	ENSDART00000103969	11	10	TCCTCCTACTACAGTGAAGCCGAA	6	-	1039	3348	Active	Active	9	9
ENSDARG00000003169	ENSDART00000103969	11	10	GTCCCCTTCAGTTCTGCAGGGTTC	6	-	978	3348	Active	Active	9	4
ENSDARG00000003169	ENSDART00000103969	11	10	ACCCACGCCTGCTCTTCTTGAGCT	6	-	1016	3348	Active	Inactive	6	0
ENSDARG00000003169	ENSDART00000103969	11	10	AACCCACGCCTGCTCTTCTTGAGCT	7	-	1016	3348	Active	Inactive	6	0
ENSDARG00000003169	ENSDART00000103969	11	11	AGCTACTGCCTCCAGCTGTAGTT	5	-	1389	3348	Active	Inactive	8	2
ENSDARG00000003169	ENSDART00000103969	11	11	GGCCTCCTCCAGACGGGCTGTCTGC	7	-	1585	3348	Active	Inactive	9	0
ENSDARG00000003169	ENSDART00000103969	11	11	GCCTCCTCCAGACGGGCTGTCTGC	6	-	1585	3348	Active	Inactive	9	0
ENSDARG00000003169	ENSDART00000103969	11	11	AAAGTCACCACATCACTGGGATAAC	7	-	1481	3348	Inactive	Inactive	4	0
ENSDARG00000003169	ENSDART00000103969	11	15	CTCATCTCCTGATCGCAGACGCC	5	-	2192	3348	Active	Active	9	9
ENSDARG00000003169	ENSDART00000103969	11	16	CTCCACTACCGATACCGCTGGTGGA	7	-	2479	3348	Active	Active	7	8
ENSDARG00000003169	ENSDART00000103969	11	16	CTCCACATCATAGGGCAGGATTG	5	-	2540	3348	Active	Active	9	6
ENSDARG00000003169	ENSDART00000103969	11	17	GTTTTCCACAGCGGTCGGCTGGGCT	7	-	2695	3348	Active	Active	7	8
ENSDARG00000003169	ENSDART00000103969	11	19	AAAGACTCCTGTTTTGGTTTGGTGT	7	-	2945	3348	Inactive	Inactive	6	4
ENSDARG00000003169	ENSDART00000103969	11	19	AACTCAAAAGACTCCTGTTTTGGT	6	-	2952	3348	Inactive	Inactive	9	8
ENSDARG00000003169	ENSDART00000103969	11	19	AACTCAAAAGACTCCTGTTTTGGTT	7	-	2951	3348	Inactive	Inactive	9	7
ENSDARG00000003169	ENSDART00000103969	11	19	AAAGACTCCTGTTTTGGTTTGGT	5	-	2947	3348	Inactive	Inactive	6	5
ENSDARG00000003169	ENSDART00000103969	11	19	CTCAAAAGACTCCTGTTTTGGTT	5	-	2951	3348	Inactive	Inactive	7	7
ENSDARG00000003169	ENSDART00000103969	11	19	CTCAAAAGACTCCTGTTTTGGTTTG	7	-	2949	3348	Inactive	Inactive	7	9
ENSDARG00000003169	ENSDART00000103969	11	19	GAACTCAAAAGACTCCTGTTTTGGT	7	-	2952	3348	Inactive	Inactive	9	8
ENSDARG00000003169	ENSDART00000103969	11	19	AAAGACTCCTGTTTTGGTTTGGTG	6	-	2946	3348	Inactive	Active	6	0
ENSDARG00000003169	ENSDART00000103969	11	20	CTCGACCCCCTCTAAGGCTGAAAC	6	-	3077	3348	Active	Active	8	3
ENSDARG00000003169	ENSDART00000103969	11	21	CCCTCCTTAGGACCAGGTGGACTTT	7	-	3262	3348	Active	Inactive	9	1
ENSDARG00000003526	ENSDART00000020655	11	2	GAAAAAGCCTTCCTTCTGGTGAG	5	-	54	723	Inactive	Active	8	1
ENSDARG00000003526	ENSDART00000020655	11	2	GAAAAAGCCTTCCTTCTGGTGAGAA	7	-	52	723	Inactive	Inactive	8	2
ENSDARG00000003526	ENSDART00000020655	11	3	AACTCCCTCTGATGTCTGAATGC	5	-	125	723	Active	Inactive	9	3
ENSDARG00000003526	ENSDART00000020655	11	3	CAAGACAAACTCCCTCTGATGTC	5	-	132	723	Inactive	Inactive	9	1
ENSDARG00000003526	ENSDART00000020655	11	6	AGCGACACCAAAAGGACGGCTCT	5	-	407	723	Active	Active	6	8
ENSDARG00000003526	ENSDART00000020655	11	7	GCCTTCAGATGCTGAGCCGATTGC	6	-	514	723	Active	Active	6	7
ENSDARG00000003526	ENSDART00000020655	11	9	TCCTCCAGCTCTTCTTTTGTGTAC	6	-	693	723	Active	Inactive	9	9
ENSDARG00000003526	ENSDART00000020655	11	9	GACATCCTCCAGCTCTTCTTTTGTG	7	-	696	723	Active	Inactive	9	7
ENSDARG00000003526	ENSDART00000020655	11	9	ACATCCTCCAGCTCTTCTTTTGTG	6	-	696	723	Active	Inactive	5	7
ENSDARG00000003632	ENSDART00000023323	11	1	GACAGCAGACATGGAAGACGCCGCT	7	+	14	474	Inactive	Active	3	9
ENSDARG00000003632	ENSDART00000023323	11	2	ATCATCACAGCTGTGCTGGCTGT	5	+	256	474	Inactive	Active	4	2
ENSDARG00000003632	ENSDART00000023323	11	3	TGCTGCAGCGGGATTAGTGTTGTTC	7	+	448	474	Active	Inactive	9	8
ENSDARG00000003687	ENSDART00000066016	11	3	TGCCCAACATATCCAGTGGTGAGTA	7	+	614	699	Active	Inactive	1	4
ENSDARG00000003687	ENSDART00000103979	11	4	TGCCCAACATATCCAGTGGTGAGTA	7	+	632	753	Active	Inactive	1	4
ENSDARG00000003877	ENSDART00000045971	11	1	AGAGCCTTCTTCGTTGTAGTGGCG	6	-	34	1335	Active	Active	9	9
ENSDARG00000003877	ENSDART00000045971	11	1	GCCTTCTTCGTTGTAGTGGCGTGC	6	-	31	1335	Active	Active	9	6
ENSDARG00000003877	ENSDART00000045971	11	2	ACATACTAATTTTTAGCTTGGGTG	6	-	149	1335	Inactive	Active	8	7
ENSDARG00000003877	ENSDART00000045971	11	2	CTCGTCGTCATCCGGCGGGGGTC	5	-	119	1335	Active	Active	9	8
ENSDARG00000003877	ENSDART00000045971	11	3	GCCGTCCACGCTTGTCGGTGTAGTT	7	-	250	1335	Active	Inactive	9	4
ENSDARG00000003877	ENSDART00000045971	11	3	GACGCCGTCCACGCTTGTCGGTGTA	7	-	253	1335	Active	Active	9	4
ENSDARG00000003877	ENSDART00000045971	11	3	AGCTCAGCACGGGACGGGAGACGGA	7	-	293	1335	Active	Active	0	9
ENSDARG00000003877	ENSDART00000045971	11	4	TTACACAGCTCATCTCTGATGCG	5	-	859	1335	Inactive	Active	6	8
ENSDARG00000003877	ENSDART00000045971	11	4	TTCTCCTTCTCCACGTCGCTGTG	5	-	934	1335	Active	Active	9	7
ENSDARG00000003877	ENSDART00000045971	11	4	TTCTTCTCCTCCTCTCTCTTGAGTT	7	-	992	1335	Active	Inactive	9	7
ENSDARG00000003877	ENSDART00000045971	11	4	TCCTTCTCCACGTCGCTGTGCAGAT	7	-	929	1335	Active	Inactive	9	5
ENSDARG00000003877	ENSDART00000045971	11	4	TCCTCATACTCTTTAGGCAGCTTCT	7	-	962	1335	Active	Active	9	7
ENSDARG00000003877	ENSDART00000045971	11	4	CTCCTCCTCTCTCTTGAGTTTGTC	6	-	988	1335	Active	Active	9	6
ENSDARG00000003877	ENSDART00000045971	11	4	CTCCACGTCGCTGTGCAGATGTT	5	-	926	1335	Active	Active	9	8
ENSDARG00000003877	ENSDART00000045971	11	8	CGCAGCATCAGGTCTCGCAGTCGCC	7	-	1286	1335	Active	Active	9	9
ENSDARG00000003974	ENSDART00000015021	11	2	TTCAGCTTCTGTCGGGAGGAGAT	5	+	130	1176	Active	Active	9	8
ENSDARG00000003974	ENSDART00000015021	11	3	GAACCCAAAGGGTCTGGATGACGAG	7	+	222	1176	Inactive	Active	9	9
ENSDARG00000003974	ENSDART00000015021	11	4	AGCTCACTCTGTTCTGTGAGGTA	5	+	470	1176	Active	Inactive	9	2
ENSDARG00000003974	ENSDART00000015021	11	4	AGAGACTTCTTGCTGGATGAAGCA	6	+	424	1176	Active	Active	8	9
ENSDARG00000003974	ENSDART00000015021	11	5	AAATCCATCCTGGCAGGTGAGTTC	6	+	652	1176	Inactive	Inactive	0	1
ENSDARG00000003974	ENSDART00000015021	11	5	GCACAAATCCATCCTGGCAGGTGAG	7	+	648	1176	Active	Active	2	9
ENSDARG00000003974	ENSDART00000015021	11	5	CACAAATCCATCCTGGCAGGTGAG	6	+	649	1176	Active	Active	5	9
ENSDARG00000003974	ENSDART00000015021	11	6	GAACACAAAATGGAGGAGAGTAA	5	+	697	1176	Inactive	Active	9	5
ENSDARG00000003974	ENSDART00000015021	11	7	GCCGACAACCTGTTAGCTGCCGCA	6	+	817	1176	Active	Active	5	9
ENSDARG00000003974	ENSDART00000015021	11	10	CCCATCCTCACTTAGTAGCCGAG	5	+	1094	1176	Active	Active	9	9
ENSDARG00000003974	ENSDART00000015021	11	10	ATCCCATCCTCACTTAGTAGCCGAG	7	+	1092	1176	Active	Active	7	9
ENSDARG00000004060	ENSDART00000026017	11	4	GCCTTCACATGCTTGAGTGTGAGTT	7	-	293	1209	Active	Active	4	2
ENSDARG00000004060	ENSDART00000026017	11	5	TTCTGCAGCCTTTGGCTGTAGGC	5	-	620	1209	Active	Active	7	7
ENSDARG00000004060	ENSDART00000026017	11	5	TACCAACACTTCTCCAGCATAGGCA	7	-	1001	1209	Inactive	Active	0	9
ENSDARG00000004060	ENSDART00000026017	11	5	GCATGCACAGGGGCTGTGGTGGCG	6	-	938	1209	Inactive	Active	6	9
ENSDARG00000004060	ENSDART00000026017	11	5	GCATGCACAGGGGCTGTGGTGGC	5	-	939	1209	Inactive	Active	6	1
ENSDARG00000004060	ENSDART00000026017	11	5	AGATGCCACTTTTTGAAGGTGCT	5	-	518	1209	Active	Active	4	9
ENSDARG00000004282	ENSDART00000005923	11	1	GCACACACCGCCAGCCGCCGCTGCT	7	-	46	1287	Inactive	Active	3	9
ENSDARG00000004282	ENSDART00000005923	11	1	ACACACCGCCAGCCGCCGCTGCT	5	-	46	1287	Active	Active	0	9
ENSDARG00000004282	ENSDART00000005923	11	2	GCCTTCTTCTGTCGTAAGCAGTT	5	-	241	1287	Active	Active	9	6
ENSDARG00000004282	ENSDART00000005923	11	5	TTCGCCACAGGAGAAGACTGAAAC	6	-	495	1287	Inactive	Active	3	8
ENSDARG00000004282	ENSDART00000005923	11	5	GTTCGCCACAGGAGAAGACTGAAAC	7	-	495	1287	Active	Active	7	8
ENSDARG00000004282	ENSDART00000005923	11	6	AGAGGCAGATGTGTGGAGTGAGCC	6	-	636	1287	Inactive	Active	5	9
ENSDARG00000004282	ENSDART00000005923	11	6	CACATCCACGATCAGCTGCAGGT	5	-	575	1287	Active	Active	9	8
ENSDARG00000004282	ENSDART00000005923	11	7	AGACACACCATGAAGGTGCCGTG	5	-	718	1287	Inactive	Active	4	8
ENSDARG00000004282	ENSDART00000005923	11	8	TTCTCCATCTGGAAGATGAGTTC	5	-	1258	1287	Active	Active	9	6
ENSDARG00000004282	ENSDART00000005923	11	8	TCCACCAGCGCGGGGTCGAAGCG	5	-	1198	1287	Active	Active	8	9
ENSDARG00000004282	ENSDART00000005923	11	8	GTTGGCCACTGCTTTGGTGGACGTC	7	-	969	1287	Active	Active	7	8
ENSDARG00000004282	ENSDART00000005923	11	8	GGCTCCACCAGCGCGGGGTCGAA	5	-	1201	1287	Active	Active	9	5
ENSDARG00000004282	ENSDART00000005923	11	8	GGCAGCTCCATGTGCGGGTTGTAG	6	-	1119	1287	Active	Inactive	9	3
ENSDARG00000004282	ENSDART00000005923	11	8	AACTTCTCCATCTGGAAGATGAG	5	-	1261	1287	Active	Active	8	9
ENSDARG00000004302	ENSDART00000043016	11	1	GCCGTCTCCATCGCGTAGCTGAA	5	-	70	1536	Active	Active	9	8
ENSDARG00000004302	ENSDART00000043016	11	3	CCCCACTTATGATCCAGAGTGGTGT	7	-	326	1536	Active	Active	9	8
ENSDARG00000004302	ENSDART00000043016	11	4	GGCGGCGGCCAGGGTGATGCTGGT	6	-	592	1536	Active	Active	9	9
ENSDARG00000004302	ENSDART00000043016	11	4	TGCAGCAGCTCCAGGAGGCGGTGGC	7	-	726	1536	Active	Active	9	9
ENSDARG00000004302	ENSDART00000043016	11	4	GCCACCCACTATGTAGCCGAAGCC	6	-	502	1536	Active	Active	9	9
ENSDARG00000004302	ENSDART00000043016	11	4	TGCCACCCACTATGTAGCCGAAGCC	7	-	502	1536	Active	Active	2	9
ENSDARG00000004302	ENSDART00000043016	11	4	TGCAGCAGCTCCAGGAGGCGGTG	5	-	728	1536	Active	Active	9	9
ENSDARG00000004302	ENSDART00000043016	11	5	TGCCGCAGCTTCATTCTGCTGCT	5	-	823	1536	Active	Active	9	2
ENSDARG00000004302	ENSDART00000043016	11	7	GCCCCAGCAGCCCATGCTGACGCC	6	-	1066	1536	Active	Active	3	9
ENSDARG00000004302	ENSDART00000043016	11	7	TGCCCCAGCAGCCCATGCTGACGCC	7	-	1066	1536	Active	Active	9	9
ENSDARG00000004302	ENSDART00000043016	11	9	TACACCACACACAGTGAGGAGTAC	6	-	1515	1536	Inactive	Active	6	8
ENSDARG00000004302	ENSDART00000043016	11	9	GTACACCACACACAGTGAGGAGTAC	7	-	1515	1536	Inactive	Active	6	8
ENSDARG00000004302	ENSDART00000043016	11	9	GCCGTCCTCCGACGAGCCGCAGAA	6	-	1333	1536	Active	Active	9	8
ENSDARG00000004302	ENSDART00000043016	11	9	CCCCCATCCCACGCCTGGTGCCGTC	7	-	1351	1536	Active	Active	9	6
ENSDARG00000004302	ENSDART00000043016	11	9	CCCATCCCACGCCTGGTGCCGTC	5	-	1351	1536	Active	Active	8	6
ENSDARG00000004302	ENSDART00000043016	11	9	ACACCACACACAGTGAGGAGTAC	5	-	1515	1536	Active	Active	0	8
ENSDARG00000004302	ENSDART00000045776	11	3	CCCCACTTATGATCCAGAGTGGTGT	7	-	224	1302	Active	Active	9	8
ENSDARG00000004302	ENSDART00000045776	11	4	GCCACCCACTATGTAGCCGAAGCC	6	-	400	1302	Active	Active	9	9
ENSDARG00000004302	ENSDART00000045776	11	4	TGCCACCCACTATGTAGCCGAAGCC	7	-	400	1302	Active	Active	2	9
ENSDARG00000004302	ENSDART00000045776	11	4	GGCGGCGGCCAGGGTGATGCTGGT	6	-	490	1302	Active	Active	9	9
ENSDARG00000004302	ENSDART00000045776	11	5	TGCCGCAGCTTCATTCTGCTGCT	5	-	604	1302	Active	Active	9	2
ENSDARG00000004302	ENSDART00000045776	11	10	TGCCCCAGCAGCCCATGCTGACGCC	7	-	958	1302	Active	Active	9	9
ENSDARG00000004302	ENSDART00000045776	11	10	GCCCCAGCAGCCCATGCTGACGCC	6	-	958	1302	Active	Active	3	9
ENSDARG00000004302	ENSDART00000045776	11	13	GCCGTCCTCCGACGAGCCGCAGAA	6	-	1249	1302	Active	Active	9	8
ENSDARG00000004302	ENSDART00000045776	11	13	CCCCCATCCCACGCCTGGTGCCGTC	7	-	1267	1302	Active	Active	9	6
ENSDARG00000004302	ENSDART00000045776	11	13	CCCATCCCACGCCTGGTGCCGTC	5	-	1267	1302	Active	Active	8	6
ENSDARG00000004302	ENSDART00000102757	11	1	GCCGTCTCCATCGCGTAGCTGAA	5	-	316	414	Active	Active	9	8
ENSDARG00000004302	ENSDART00000102757	11	1	GTTTCCGGCGCTTCGGGTGCCTCT	6	-	161	414	Active	Active	7	3
ENSDARG00000004302	ENSDART00000102757	11	2	CTCACCCTCGGGTGGTGGCAGAT	5	-	406	414	Active	Active	9	6
ENSDARG00000004302	ENSDART00000102757	11	2	GGCTCACCCTCGGGTGGTGGCAGAT	7	-	406	414	Active	Active	9	6
ENSDARG00000004302	ENSDART00000102760	11	1	GTTTCCGGCGCTTCGGGTGCCTCT	6	-	152	2262	Active	Active	7	3
ENSDARG00000004302	ENSDART00000102760	11	1	GCCGTCTCCATCGCGTAGCTGAA	5	-	307	2262	Active	Active	9	8
ENSDARG00000004302	ENSDART00000102760	11	3	CCCCACTTATGATCCAGAGTGGTGT	7	-	563	2262	Active	Active	9	8
ENSDARG00000004302	ENSDART00000102760	11	4	TGCCACCCACTATGTAGCCGAAGCC	7	-	739	2262	Active	Active	2	9
ENSDARG00000004302	ENSDART00000102760	11	4	GGCGGCGGCCAGGGTGATGCTGGT	6	-	829	2262	Active	Active	9	9
ENSDARG00000004302	ENSDART00000102760	11	4	TGCAGCAGCTCCAGGAGGCGGTGGC	7	-	963	2262	Active	Active	9	9
ENSDARG00000004302	ENSDART00000102760	11	4	GCCACCCACTATGTAGCCGAAGCC	6	-	739	2262	Active	Active	9	9
ENSDARG00000004302	ENSDART00000102760	11	4	CTCTTCATCCTGATCTGCAGCAGCT	7	-	978	2262	Active	Active	9	9
ENSDARG00000004302	ENSDART00000102760	11	4	ATCCTCTTCATCCTGATCTGCAGCA	7	-	981	2262	Active	Active	9	5
ENSDARG00000004302	ENSDART00000102760	11	4	TGCAGCAGCTCCAGGAGGCGGTG	5	-	965	2262	Active	Active	9	9
ENSDARG00000004302	ENSDART00000102760	11	5	CTCGACTTATAAAGCTGCCGTATTT	7	-	1072	2262	Active	Inactive	7	8
ENSDARG00000004302	ENSDART00000102760	11	6	TGCCGCAGCTTCATTCTGCTGCT	5	-	1313	2262	Active	Active	9	2
ENSDARG00000004302	ENSDART00000102760	11	8	TGCCCCAGCAGCCCATGCTGACGCC	7	-	1738	2262	Active	Active	9	9
ENSDARG00000004302	ENSDART00000102760	11	8	GCCCCAGCAGCCCATGCTGACGCC	6	-	1738	2262	Active	Active	3	9
ENSDARG00000004302	ENSDART00000102760	11	10	CCCATCCCACGCCTGGTGCCGTC	5	-	2023	2262	Active	Active	8	6
ENSDARG00000004302	ENSDART00000102760	11	10	TACACCACACACAGTGAGGAGTAC	6	-	2187	2262	Inactive	Active	6	8
ENSDARG00000004302	ENSDART00000102760	11	10	ACACCACACACAGTGAGGAGTAC	5	-	2187	2262	Active	Active	0	8
ENSDARG00000004302	ENSDART00000102760	11	10	GTACACCACACACAGTGAGGAGTAC	7	-	2187	2262	Inactive	Active	6	8
ENSDARG00000004302	ENSDART00000102760	11	10	CCCCCATCCCACGCCTGGTGCCGTC	7	-	2023	2262	Active	Active	9	6
ENSDARG00000004302	ENSDART00000102760	11	10	GCCGTCCTCCGACGAGCCGCAGAA	6	-	2005	2262	Active	Active	9	8
ENSDARG00000004302	ENSDART00000102760	11	10	CTCACCCTCGGGTGGTGGCAGAT	5	-	2213	2262	Active	Active	9	6
ENSDARG00000004302	ENSDART00000102760	11	10	GGCTCACCCTCGGGTGGTGGCAGAT	7	-	2213	2262	Active	Active	9	6
ENSDARG00000004302	ENSDART00000102760	11	10	GGCTGCGTCTCGCTCTGGGGAGGC	6	-	2235	2262	Active	Active	9	6
ENSDARG00000004302	ENSDART00000102760	11	10	GGCTGCGTCTCGCTCTGGGGAGGCT	7	-	2234	2262	Active	Active	9	9
ENSDARG00000004342	ENSDART00000023116	11	1	GTCCTCATCTGCTCGGCGGTGCT	5	-	61	1389	Active	Active	9	8
ENSDARG00000004342	ENSDART00000023116	11	1	CTCATCTGCTCGGCGGTGCTGCT	5	-	58	1389	Active	Active	9	8
ENSDARG00000004342	ENSDART00000023116	11	1	GACTCACTCTGGAGGGAAGAGTCT	6	-	118	1389	Active	Active	9	9
ENSDARG00000004342	ENSDART00000023116	11	2	GCACAAACCTTCAGCGAAGGGGAC	6	-	253	1389	Inactive	Active	5	9
ENSDARG00000004342	ENSDART00000023116	11	2	CAAACCTTCAGCGAAGGGGACGAC	6	-	250	1389	Active	Active	8	9
ENSDARG00000004342	ENSDART00000023116	11	3	GCCAGCAGAGACATAGCCTTGGAC	6	-	285	1389	Active	Active	4	3
ENSDARG00000004342	ENSDART00000023116	11	3	TCCTGCAACGGCATTGGCCGGAGCC	7	-	306	1389	Active	Active	8	9
ENSDARG00000004342	ENSDART00000023116	11	3	ACACTCACAGATGGGACGGGGTT	5	-	364	1389	Inactive	Active	6	9
ENSDARG00000004342	ENSDART00000023116	11	6	GGCTTCTTCAATCTCTTTATTGGAT	7	-	573	1389	Active	Inactive	9	8
ENSDARG00000004342	ENSDART00000023116	11	8	AGCGTCTGCTGCGGTCTCTGGAGTG	7	-	814	1389	Active	Active	9	0
ENSDARG00000004342	ENSDART00000023116	11	10	TGCTGCGACTCCTTCTGTGCCGTT	6	-	947	1389	Active	Inactive	9	5
ENSDARG00000004342	ENSDART00000023116	11	12	CTCTTCATCATAGTCTCTGGTGAC	6	-	1210	1389	Active	Inactive	9	3
ENSDARG00000004342	ENSDART00000023116	11	12	AGACTCTCCGCGTCCGGCGTCGTC	6	-	1327	1389	Active	Active	8	3
ENSDARG00000004342	ENSDART00000023116	11	12	TCCGGCGTCGTCTGCGCTGTCTGC	6	-	1315	1389	Active	Inactive	9	0
ENSDARG00000004632	ENSDART00000024296	11	1	TTCTTCACCCACCGGCTGCTGCT	5	-	122	1005	Active	Active	7	8
ENSDARG00000004632	ENSDART00000024296	11	1	TTCACCCACCGGCTGCTGCTGTT	5	-	119	1005	Active	Active	6	4
ENSDARG00000004632	ENSDART00000024296	11	1	GTTGTCGACCACACAGATGCCGTG	6	-	358	1005	Active	Active	7	9
ENSDARG00000004632	ENSDART00000024296	11	1	ACCGGCTGCTGCTGTTTGTCGGC	5	-	112	1005	Active	Inactive	9	4
ENSDARG00000004871	ENSDART00000014018	11	1	GAAATCCACTGTGCTGTGAAGTC	5	+	58	843	Inactive	Inactive	1	2
ENSDARG00000004871	ENSDART00000014018	11	2	GCATTCTGCTCCCAGAAGAGGGA	5	+	179	843	Active	Active	8	9
ENSDARG00000004871	ENSDART00000014018	11	4	TTCACCACCAAGTCAGATGTGGTG	6	+	526	843	Active	Active	5	8
ENSDARG00000004871	ENSDART00000014018	11	4	TCCTACACAGTAAAGGTTGCAGAT	6	+	391	843	Inactive	Active	4	2
ENSDARG00000004871	ENSDART00000014018	11	4	GTTCACCACCAAGTCAGATGTGGTG	7	+	525	843	Active	Active	1	8
ENSDARG00000004871	ENSDART00000014018	11	4	CACCAAGTCAGATGTGGTGAGAA	5	+	531	843	Active	Inactive	8	2
ENSDARG00000004871	ENSDART00000014018	11	4	ATCCTACACAGTAAAGGTTGCAGAT	7	+	390	843	Active	Active	6	2
ENSDARG00000004871	ENSDART00000014018	11	6	CACTACATCAGCCTGAAGGTGAC	5	+	790	843	Active	Active	8	9
ENSDARG00000004871	ENSDART00000014018	11	6	AGCTTCTCCACACTTGTGTCTGC	5	+	733	843	Active	Inactive	9	8
ENSDARG00000004871	ENSDART00000014018	11	6	TTCTCCACACTTGTGTCTGCAGTG	6	+	736	843	Inactive	Active	4	1
ENSDARG00000004971	ENSDART00000016615	11	1	AGCTGCTGCAGGCGGAAGAAGTG	5	+	110	1230	Active	Active	9	9
ENSDARG00000004971	ENSDART00000016615	11	2	TCCATCTCCAATACTGTGTGTGC	5	+	712	1230	Active	Inactive	9	9
ENSDARG00000004971	ENSDART00000016615	11	2	GCCTTCAGAGTTACAGCTGCAGGT	6	+	897	1230	Active	Active	6	8
ENSDARG00000004971	ENSDART00000016615	11	2	CTCCAATACTGTGTGTGCGTTTGTG	7	+	717	1230	Active	Active	6	5
ENSDARG00000004971	ENSDART00000016615	11	2	CTCCAATACTGTGTGTGCGTTTGT	6	+	717	1230	Active	Inactive	6	9
ENSDARG00000004971	ENSDART00000016615	11	2	CACAAAAAAGCACCACTGCGTCTGC	7	+	617	1230	Inactive	Inactive	9	8
ENSDARG00000004971	ENSDART00000016615	11	2	CAAAAAAGCACCACTGCGTCTGC	5	+	619	1230	Inactive	Inactive	7	8
ENSDARG00000004971	ENSDART00000016615	11	2	AAAGTCAACGGCCAGAAGTTTGT	5	+	229	1230	Inactive	Active	5	6
ENSDARG00000004971	ENSDART00000065613	11	1	AGCTGCTGCAGGCGGAAGAAGTG	5	+	110	1122	Active	Active	9	9
ENSDARG00000004971	ENSDART00000065613	11	2	TCCATCTCCAATACTGTGTGTGC	5	+	712	1122	Active	Inactive	9	9
ENSDARG00000004971	ENSDART00000065613	11	2	CACAAAAAAGCACCACTGCGTCTGC	7	+	617	1122	Inactive	Inactive	9	8
ENSDARG00000004971	ENSDART00000065613	11	2	CAAAAAAGCACCACTGCGTCTGC	5	+	619	1122	Inactive	Inactive	7	8
ENSDARG00000004971	ENSDART00000065613	11	2	AAAGTCAACGGCCAGAAGTTTGT	5	+	229	1122	Inactive	Active	5	6
ENSDARG00000004971	ENSDART00000065613	11	7	GTTCCCATCTATAATTTAGACGGC	6	+	1111	1122	Active	Active	8	8
ENSDARG00000004971	ENSDART00000102850	11	1	AGCTGCTGCAGGCGGAAGAAGTG	5	+	110	1332	Active	Active	9	9
ENSDARG00000004971	ENSDART00000102850	11	2	TCCATCTCCAATACTGTGTGTGC	5	+	712	1332	Active	Inactive	9	9
ENSDARG00000004971	ENSDART00000102850	11	2	GCCTTCAGAGTTACAGCTGCAGGT	6	+	897	1332	Active	Active	6	8
ENSDARG00000004971	ENSDART00000102850	11	2	CTCCAATACTGTGTGTGCGTTTGTG	7	+	717	1332	Active	Active	6	5
ENSDARG00000004971	ENSDART00000102850	11	2	CTCCAATACTGTGTGTGCGTTTGT	6	+	717	1332	Active	Inactive	6	9
ENSDARG00000004971	ENSDART00000102850	11	2	CACAAAAAAGCACCACTGCGTCTGC	7	+	617	1332	Inactive	Inactive	9	8
ENSDARG00000004971	ENSDART00000102850	11	2	CAAAAAAGCACCACTGCGTCTGC	5	+	619	1332	Inactive	Inactive	7	8
ENSDARG00000004971	ENSDART00000102850	11	2	AAAGTCAACGGCCAGAAGTTTGT	5	+	229	1332	Inactive	Active	5	6
ENSDARG00000004971	ENSDART00000102850	11	5	GTTCCCATCTATAATTTAGACGGC	6	+	1276	1332	Active	Active	8	8
ENSDARG00000005121	ENSDART00000006830	11	1	CTACGCACCTCTTTTCTGCGGCGGT	7	-	118	1260	Active	Active	2	3
ENSDARG00000005121	ENSDART00000006830	11	1	CTACGCACCTCTTTTCTGCGGCG	5	-	120	1260	Active	Active	2	8
ENSDARG00000005121	ENSDART00000006830	11	1	TTCTGCGGCGGTGATGTTGATTTG	6	-	106	1260	Active	Inactive	8	1
ENSDARG00000005121	ENSDART00000006830	11	6	CACGCCTACAGTTATGTGCTGGC	5	-	374	1260	Active	Active	9	2
ENSDARG00000005121	ENSDART00000006830	11	10	AGAGGCTTCAGACACTCTGGAGGA	6	-	462	1260	Active	Active	9	3
ENSDARG00000005121	ENSDART00000006830	11	10	AGCTGCGTCTGGGCAGCAGAGGGC	6	-	489	1260	Active	Active	9	9
ENSDARG00000005121	ENSDART00000006830	11	10	AGCTCAAACTTGCGGCTGGGGAT	5	-	523	1260	Active	Active	5	6
ENSDARG00000005121	ENSDART00000006830	11	10	GGCAGCAGAGGGCAGCAGAGGCT	5	-	479	1260	Active	Active	5	9
ENSDARG00000005121	ENSDART00000006830	11	11	AACCACCGCTGGGGCTGTAGGGGTG	7	-	711	1260	Active	Active	3	9
ENSDARG00000005121	ENSDART00000006830	11	12	GCAATCAGACGCCAGCCGACTGT	5	-	880	1260	Inactive	Active	4	7
ENSDARG00000005121	ENSDART00000006830	11	12	CACTGCTGCACTTGGTGGCTGCA	5	-	1048	1260	Active	Active	9	9
ENSDARG00000005141	ENSDART00000011170	11	1	ACAGACAAATATGATCTGGGGCA	5	+	70	1308	Inactive	Active	9	5
ENSDARG00000005141	ENSDART00000011170	11	3	ACCCCAACATTCTCCAGCTGGTGGA	7	+	245	1308	Inactive	Active	2	8
ENSDARG00000005141	ENSDART00000011170	11	3	TACTACCTCTTCTTGGAGCTGTA	5	+	292	1308	Active	Active	8	8
ENSDARG00000005141	ENSDART00000011170	11	3	ACATTCTCCAGCTGGTGGATGTA	5	+	251	1308	Active	Active	7	7
ENSDARG00000005141	ENSDART00000011170	11	4	TTATCAGACAGGTGATGGAGGCGGT	7	+	383	1308	Inactive	Active	6	9
ENSDARG00000005141	ENSDART00000011170	11	4	GTTATCAGACAGGTGATGGAGGC	5	+	382	1308	Inactive	Active	3	9
ENSDARG00000005141	ENSDART00000011170	11	4	AGAGCCACAGGTCGGGAGGTGTT	5	+	310	1308	Inactive	Active	7	6
ENSDARG00000005141	ENSDART00000011170	11	4	AGAGCCACAGGTCGGGAGGTGTTC	6	+	310	1308	Inactive	Active	7	2
ENSDARG00000005141	ENSDART00000011170	11	6	TCCAAAGCCCCAGAGGTTGTTGGA	6	+	565	1308	Active	Active	4	3
ENSDARG00000005141	ENSDART00000011170	11	6	CTCCAAAGCCCCAGAGGTTGTTGGA	7	+	564	1308	Active	Active	4	3
ENSDARG00000005141	ENSDART00000011170	11	7	AAAAACCTCTTCCGGAAGATTCT	5	+	709	1308	Inactive	Active	2	9
ENSDARG00000005141	ENSDART00000011170	11	7	AAATCCTCCATTTTACGATGAAGCA	7	+	657	1308	Inactive	Active	2	9
ENSDARG00000005141	ENSDART00000011170	11	7	ACAAAAACCTCTTCCGGAAGATTCT	7	+	707	1308	Inactive	Active	8	9
ENSDARG00000005141	ENSDART00000011170	11	8	GAAGCCATCAACCATGAATGGTAC	6	+	844	1308	Active	Active	4	7
ENSDARG00000005141	ENSDART00000011170	11	9	TTCGCCAAAGCAAAGTGGAAGGT	5	+	931	1308	Inactive	Active	5	9
ENSDARG00000005141	ENSDART00000011170	11	10	AGCAACAGCACCTGCAGCAGAAGCT	7	+	1014	1308	Active	Active	5	9
ENSDARG00000005141	ENSDART00000011170	11	10	TGCAGCAGAAGCTGCTGCAGCATCT	7	+	1026	1308	Active	Active	4	8
ENSDARG00000005141	ENSDART00000011170	11	10	AACAGCACCTGCAGCAGAAGCTGCT	7	+	1017	1308	Active	Active	2	9
ENSDARG00000005141	ENSDART00000011170	11	10	ACCTGCAGCAGAAGCTGCTGCAGCA	7	+	1023	1308	Active	Active	8	9
ENSDARG00000005141	ENSDART00000011170	11	10	AGCAGCAACAGCACCTGCAGCAGAA	7	+	1011	1308	Active	Active	7	9
ENSDARG00000005141	ENSDART00000011170	11	10	AGCACCTGCAGCAGAAGCTGCTGCA	7	+	1020	1308	Active	Active	9	9
ENSDARG00000005699	ENSDART00000009788	11	1	AAACTCACCGATTCCGCTGCAGCT	6	-	51	1461	Inactive	Active	4	9
ENSDARG00000005699	ENSDART00000009788	11	4	TTATTCAGCAGTGACTGTGCTGCC	6	-	201	1461	Active	Active	0	3
ENSDARG00000005699	ENSDART00000009788	11	4	GACTTCAACTTGATTGGTGGTGTTG	7	-	246	1461	Active	Inactive	5	4
ENSDARG00000005699	ENSDART00000009788	11	4	GACTTCAACTTGATTGGTGGTGTT	6	-	247	1461	Active	Active	5	1
ENSDARG00000005699	ENSDART00000009788	11	8	AGCTCATACCTCTGGATGCGAATGC	7	-	803	1461	Active	Inactive	8	3
ENSDARG00000005699	ENSDART00000009788	11	9	TTCTCCTCCTTGCTGTTGCAGAT	5	-	970	1461	Active	Active	8	2
ENSDARG00000005699	ENSDART00000009788	11	9	CTCTTCTTCACGCTTGAGTTTGAT	6	-	916	1461	Active	Active	9	6
ENSDARG00000005699	ENSDART00000009788	11	9	AACAGCATCTGGCAAGTTTTAGGAA	7	-	824	1461	Active	Inactive	8	5
ENSDARG00000005699	ENSDART00000009788	11	10	ACCTGCATCTCTCCACTTAGCAGCG	7	-	1115	1461	Active	Active	9	8
ENSDARG00000005699	ENSDART00000009788	11	11	GTCTCATTATCAGGGTTGCCGTC	5	-	1276	1461	Active	Active	6	5
ENSDARG00000005738	ENSDART00000015610	11	3	ATCACCTCCTCATCCTCTGGATTG	6	-	210	900	Active	Inactive	7	8
ENSDARG00000005738	ENSDART00000015610	11	5	AGAGCCAGACCTCTTCTGTAGTA	5	-	379	900	Inactive	Inactive	6	8
ENSDARG00000005738	ENSDART00000015610	11	7	GACCAAGTCTTGTAGTGAAGTTGTT	7	-	607	900	Active	Active	6	7
ENSDARG00000005738	ENSDART00000015610	11	8	GTTCCCTTCTGTAAGGAGCGGAG	5	-	808	900	Active	Active	9	9
ENSDARG00000006219	ENSDART00000010319	11	3	GTCCCAAACAGTGCGCCTTTTAA	5	+	160	1683	Active	Inactive	2	8
ENSDARG00000006219	ENSDART00000010319	11	4	AGCAAAACAAGATCGTGAAGCAGCA	7	+	239	1683	Inactive	Active	7	9
ENSDARG00000006219	ENSDART00000010319	11	8	TGCAACAGCAACAGAAGAGGCAGCA	7	+	656	1683	Active	Active	7	9
ENSDARG00000006219	ENSDART00000010319	11	8	AACAGCAACAGAAGAGGCAGCAGCG	7	+	659	1683	Active	Active	0	9
ENSDARG00000006219	ENSDART00000010319	11	8	AAACCATGCTAAAAGTTGGCGTC	5	+	785	1683	Inactive	Active	1	4
ENSDARG00000006219	ENSDART00000010319	11	11	GGCTCCTGCAGAAAGGTGGCGTTG	6	+	1151	1683	Active	Active	9	3
ENSDARG00000006219	ENSDART00000010319	11	11	GGCTCCTGCAGAAAGGTGGCGTT	5	+	1151	1683	Active	Active	9	3
ENSDARG00000006219	ENSDART00000010319	11	11	GACTACAGAAGCTCCTTAGAGTTT	6	+	1102	1683	Inactive	Inactive	8	8
ENSDARG00000006219	ENSDART00000010319	11	11	CTCAACGACTGGACAGGGTGAGTTT	7	+	1204	1683	Active	Inactive	4	4
ENSDARG00000006219	ENSDART00000010319	11	11	CTCAACGACTGGACAGGGTGAGTT	6	+	1204	1683	Active	Active	4	4
ENSDARG00000006219	ENSDART00000010319	11	11	TCCTGCAGAAAGGTGGCGTTGCA	5	+	1154	1683	Active	Active	4	7
ENSDARG00000006219	ENSDART00000010319	11	11	AGAAGCTCCTTAGAGTTTTTGAC	5	+	1108	1683	Active	Inactive	6	5
ENSDARG00000006219	ENSDART00000010319	11	13	TCCCACTGCTGGAGTGCTGGATGT	6	+	1407	1683	Active	Active	9	1
ENSDARG00000006219	ENSDART00000010319	11	13	TACGACAACCAACACAGATGAGGTA	7	+	1500	1683	Inactive	Active	2	9
ENSDARG00000006219	ENSDART00000010319	11	13	TTCCAAACCTCGCGAGCTGCATAA	6	+	1367	1683	Inactive	Inactive	2	1
ENSDARG00000006219	ENSDART00000010319	11	13	GGCAGCAACAACAACAGATGCAGAA	7	+	1461	1683	Active	Active	8	9
ENSDARG00000006219	ENSDART00000010319	11	13	AGCAACAACAACAGATGCAGAAGAA	7	+	1464	1683	Active	Active	2	9
ENSDARG00000006219	ENSDART00000010319	11	13	AGATGCAGAAGAAGAGAAGATGGA	6	+	1476	1683	Inactive	Active	6	9
ENSDARG00000006219	ENSDART00000010319	11	13	AACAACAACAGATGCAGAAGAAGAG	7	+	1467	1683	Inactive	Active	6	9
ENSDARG00000006219	ENSDART00000010319	11	15	ACCAGCAAAAGAAGTGAAGTTTGT	6	+	1593	1683	Inactive	Active	2	6
ENSDARG00000006242	ENSDART00000026814	11	1	CACAAATTCATCGAGGTGAGTTC	5	+	100	519	Active	Inactive	9	1
ENSDARG00000006242	ENSDART00000026814	11	3	CCCTCCAACCAGATTGTTGATGAT	6	+	235	519	Active	Active	9	3
ENSDARG00000006242	ENSDART00000026814	11	5	GACATCGCACCAACTGCTGCATTC	6	+	503	519	Inactive	Inactive	1	2
ENSDARG00000006242	ENSDART00000026814	11	5	GAAAGCGGCGTGGAGCATTTAAC	5	+	413	519	Inactive	Active	1	2
ENSDARG00000006275	ENSDART00000003425	11	1	CGCCGCTGCCGCACAGGATGAGCT	6	+	719	1503	Active	Active	9	9
ENSDARG00000006275	ENSDART00000003425	11	1	CGCTGCCTCGCGCAGGCAGTCGTG	6	+	27	1503	Active	Active	9	8
ENSDARG00000006275	ENSDART00000003425	11	1	CTCCTAGACTAGGTGCGGAGTAC	5	+	323	1503	Active	Active	8	6
ENSDARG00000006275	ENSDART00000003425	11	1	TTCCACCCAACCTGGTGCCGCTTGT	7	+	449	1503	Inactive	Active	4	4
ENSDARG00000006275	ENSDART00000003425	11	1	GCATCCCCCCGGGCGCGCTGGCGGA	7	+	527	1503	Active	Active	6	9
ENSDARG00000006275	ENSDART00000003425	11	1	TTCAGCAGCATGTCGTCTGCGGCG	6	+	1	1503	Active	Active	7	8
ENSDARG00000006275	ENSDART00000003425	11	1	TGCGTCAACTACGAGGGAGCCGAC	6	+	121	1503	Active	Active	9	9
ENSDARG00000006275	ENSDART00000003425	11	2	GAAAAATGCCCGCTGGTTGGTTC	5	+	1408	1503	Inactive	Inactive	6	6
ENSDARG00000006275	ENSDART00000003425	11	2	TGCTCAAGATGCCGTCTGCCGCC	5	+	890	1503	Active	Active	2	7
ENSDARG00000006275	ENSDART00000003425	11	2	GCCGTCGCACAAGTTCTGTTTTC	5	+	1323	1503	Active	Inactive	7	9
ENSDARG00000006275	ENSDART00000003425	11	2	GCACTACACCACCAGAAGCGGCC	5	+	962	1503	Active	Active	5	9
ENSDARG00000006275	ENSDART00000003425	11	2	AACCTCTCCTGAGCCAGACGGGGAG	7	+	807	1503	Active	Active	8	9
ENSDARG00000006275	ENSDART00000003425	11	2	AGCATCAAACAGCAGGGGGCGAC	5	+	1360	1503	Active	Active	0	8
ENSDARG00000006275	ENSDART00000003425	11	2	CACATCGGCCGCAGGACGGCGAA	5	+	1092	1503	Active	Active	9	9
ENSDARG00000006275	ENSDART00000003425	11	2	CTCCACGACCACATCGGCCGCAGGA	7	+	1083	1503	Active	Active	5	9
ENSDARG00000006307	ENSDART00000006038	11	2	TGCCCACTCATAACCTTCTGCTGTG	7	+	133	579	Active	Active	9	0
ENSDARG00000006307	ENSDART00000006038	11	2	CGCTACTGCTGTCTCGATGGCTTC	6	+	172	579	Active	Active	9	4
ENSDARG00000006307	ENSDART00000006038	11	2	CACTCATAACCTTCTGCTGTGGGA	6	+	137	579	Active	Active	0	7
ENSDARG00000006307	ENSDART00000006038	11	3	AGCGACGCCAGCAGCGGGGCAGAA	6	+	347	579	Active	Active	7	8
ENSDARG00000006337	ENSDART00000005010	11	2	AAAATCCTCATGATTGCTGAGAA	5	-	104	1038	Active	Inactive	6	4
ENSDARG00000006337	ENSDART00000005010	11	10	GCCTCCTGCGCCGTCAGTCTGGTCT	7	-	938	1038	Active	Inactive	9	0
ENSDARG00000006337	ENSDART00000005010	11	10	TGCGCCGTCAGTCTGGTCTGATGGT	7	-	932	1038	Active	Active	9	3
ENSDARG00000006341	ENSDART00000021369	11	6	TACAGCTGCTGAAACAGTTTGGGTG	7	+	512	2409	Active	Active	8	5
ENSDARG00000006341	ENSDART00000021369	11	6	GTCGCCAGCGATCAGTGGCAGGT	5	+	478	2409	Active	Active	7	9
ENSDARG00000006341	ENSDART00000021369	11	7	GACAACCCATGCCCAAGATGCAGCT	7	+	991	2409	Inactive	Active	7	9
ENSDARG00000006341	ENSDART00000021369	11	7	TTCACCAAAATAGAGGGGATGGC	5	+	931	2409	Inactive	Active	6	9
ENSDARG00000006341	ENSDART00000021369	11	7	CTATGCTGCCGTCTACTGTGCCGCA	7	+	1080	2409	Active	Active	7	5
ENSDARG00000006341	ENSDART00000021369	11	7	AGCCAAGCCAACGTGAGCATGGTAG	7	+	1021	2409	Active	Active	5	6
ENSDARG00000006341	ENSDART00000021369	11	7	TCCCACAACAGCTAGATGCAGAC	5	+	956	2409	Active	Active	4	9
ENSDARG00000006341	ENSDART00000021369	11	8	GACACCACCGTGACCTTTGATGTA	6	+	1297	2409	Active	Inactive	4	5
ENSDARG00000006341	ENSDART00000021369	11	9	CTCCTCAGACTGTGGGATAGGAC	5	+	1407	2409	Active	Active	5	9
ENSDARG00000006341	ENSDART00000021369	11	9	ACCTGCTCCTCAGACTGTGGGATAG	7	+	1402	2409	Active	Active	9	2
ENSDARG00000006341	ENSDART00000021369	11	10	TGCATCACATGTATGGGTGGGGGC	6	+	1650	2409	Active	Active	4	9
ENSDARG00000006341	ENSDART00000021369	11	10	TGCATCACATGTATGGGTGGGGG	5	+	1650	2409	Active	Active	4	9
ENSDARG00000006341	ENSDART00000021369	11	10	TGCATCACATGTATGGGTGGGGGCT	7	+	1650	2409	Active	Active	4	9
ENSDARG00000006341	ENSDART00000021369	11	10	ACCGTCTGCCGCCTGCAGGAGCC	5	+	1801	2409	Active	Active	9	9
ENSDARG00000006341	ENSDART00000021369	11	11	AAAACCTACGCGGACGAGGAAGCT	6	+	1928	2409	Inactive	Active	4	9
ENSDARG00000006341	ENSDART00000021369	11	11	CAATACGTCGCCAGTTTGGATGT	5	+	2029	2409	Active	Inactive	3	8
ENSDARG00000006341	ENSDART00000021369	11	11	TACTGCGTCATGTGGGTGATGTT	5	+	2224	2409	Active	Active	9	4
ENSDARG00000006341	ENSDART00000021369	11	11	AACCTACGCGGACGAGGAAGCTGGT	7	+	1930	2409	Active	Active	7	9
ENSDARG00000006341	ENSDART00000102769	11	6	GTCGCCAGCGATCAGTGGCAGGT	5	+	550	2499	Active	Active	7	9
ENSDARG00000006341	ENSDART00000102769	11	6	TACAGCTGCTGAAACAGTTTGGGTG	7	+	584	2499	Active	Active	8	5
ENSDARG00000006341	ENSDART00000102769	11	7	TTCACCAAAATAGAGGGGATGGC	5	+	1003	2499	Inactive	Active	6	9
ENSDARG00000006341	ENSDART00000102769	11	7	TCCCACAACAGCTAGATGCAGAC	5	+	1028	2499	Active	Active	4	9
ENSDARG00000006341	ENSDART00000102769	11	7	AGCCAAGCCAACGTGAGCATGGTAG	7	+	1093	2499	Active	Active	5	6
ENSDARG00000006341	ENSDART00000102769	11	7	CTATGCTGCCGTCTACTGTGCCGCA	7	+	1152	2499	Active	Active	7	5
ENSDARG00000006341	ENSDART00000102769	11	7	GACAACCCATGCCCAAGATGCAGCT	7	+	1063	2499	Inactive	Active	7	9
ENSDARG00000006341	ENSDART00000102769	11	8	GACACCACCGTGACCTTTGATGTA	6	+	1369	2499	Active	Inactive	4	5
ENSDARG00000006341	ENSDART00000102769	11	9	CTCCTCAGACTGTGGGATAGGAC	5	+	1479	2499	Active	Active	5	9
ENSDARG00000006341	ENSDART00000102769	11	9	ACCTGCTCCTCAGACTGTGGGATAG	7	+	1474	2499	Active	Active	9	2
ENSDARG00000006341	ENSDART00000102769	11	10	TGCATCACATGTATGGGTGGGGGCT	7	+	1722	2499	Active	Active	4	9
ENSDARG00000006341	ENSDART00000102769	11	10	ACCGTCTGCCGCCTGCAGGAGCC	5	+	1873	2499	Active	Active	9	9
ENSDARG00000006341	ENSDART00000102769	11	10	TGCATCACATGTATGGGTGGGGGC	6	+	1722	2499	Active	Active	4	9
ENSDARG00000006341	ENSDART00000102769	11	10	TGCATCACATGTATGGGTGGGGG	5	+	1722	2499	Active	Active	4	9
ENSDARG00000006341	ENSDART00000102769	11	11	TACTGCGTCATGTGGGTGATGTT	5	+	2296	2499	Active	Active	9	4
ENSDARG00000006341	ENSDART00000102769	11	11	AAAACCTACGCGGACGAGGAAGCT	6	+	2000	2499	Inactive	Active	4	9
ENSDARG00000006341	ENSDART00000102769	11	11	CAATACGTCGCCAGTTTGGATGT	5	+	2101	2499	Active	Inactive	3	8
ENSDARG00000006341	ENSDART00000102769	11	11	AACCTACGCGGACGAGGAAGCTGGT	7	+	2002	2499	Active	Active	7	9
ENSDARG00000006341	ENSDART00000102772	11	4	TACAGCTGCTGAAACAGTTTGGGTG	7	+	581	2505	Active	Active	8	5
ENSDARG00000006341	ENSDART00000102772	11	4	GTCGCCAGCGATCAGTGGCAGGT	5	+	547	2505	Active	Active	7	9
ENSDARG00000006341	ENSDART00000102772	11	5	GACAACCCATGCCCAAGATGCAGCT	7	+	1060	2505	Inactive	Active	7	9
ENSDARG00000006341	ENSDART00000102772	11	5	AGCCAAGCCAACGTGAGCATGGTAG	7	+	1090	2505	Active	Active	5	6
ENSDARG00000006341	ENSDART00000102772	11	5	CTATGCTGCCGTCTACTGTGCCGCA	7	+	1149	2505	Active	Active	7	5
ENSDARG00000006341	ENSDART00000102772	11	5	TTCACCAAAATAGAGGGGATGGC	5	+	1000	2505	Inactive	Active	6	9
ENSDARG00000006341	ENSDART00000102772	11	5	TCCCACAACAGCTAGATGCAGAC	5	+	1025	2505	Active	Active	4	9
ENSDARG00000006341	ENSDART00000102772	11	6	GACACCACCGTGACCTTTGATGTA	6	+	1366	2505	Active	Inactive	4	5
ENSDARG00000006341	ENSDART00000102772	11	7	ACCTGCTCCTCAGACTGTGGGATAG	7	+	1471	2505	Active	Active	9	2
ENSDARG00000006341	ENSDART00000102772	11	7	CTCCTCAGACTGTGGGATAGGAC	5	+	1476	2505	Active	Active	5	9
ENSDARG00000006341	ENSDART00000102772	11	8	TGCATCACATGTATGGGTGGGGGC	6	+	1722	2505	Active	Active	4	9
ENSDARG00000006341	ENSDART00000102772	11	8	TGCATCACATGTATGGGTGGGGG	5	+	1722	2505	Active	Active	4	9
ENSDARG00000006341	ENSDART00000102772	11	8	TGCATCACATGTATGGGTGGGGGCT	7	+	1722	2505	Active	Active	4	9
ENSDARG00000006341	ENSDART00000102772	11	8	ACCGTCTGCCGCCTGCAGGAGCC	5	+	1873	2505	Active	Active	9	9
ENSDARG00000006341	ENSDART00000102772	11	9	TACTGCGTCATGTGGGTGATGTT	5	+	2296	2505	Active	Active	9	4
ENSDARG00000006341	ENSDART00000102772	11	9	AACCTACGCGGACGAGGAAGCTGGT	7	+	2002	2505	Active	Active	7	9
ENSDARG00000006341	ENSDART00000102772	11	9	CAATACGTCGCCAGTTTGGATGT	5	+	2101	2505	Active	Inactive	3	8
ENSDARG00000006341	ENSDART00000102772	11	9	AAAACCTACGCGGACGAGGAAGCT	6	+	2000	2505	Inactive	Active	4	9
ENSDARG00000006341	ENSDART00000102773	11	4	TACAGCTGCTGAAACAGTTTGGGTG	7	+	626	2553	Active	Active	8	5
ENSDARG00000006341	ENSDART00000102773	11	4	GTCGCCAGCGATCAGTGGCAGGT	5	+	592	2553	Active	Active	7	9
ENSDARG00000006341	ENSDART00000102773	11	5	CTATGCTGCCGTCTACTGTGCCGCA	7	+	1194	2553	Active	Active	7	5
ENSDARG00000006341	ENSDART00000102773	11	5	AGCCAAGCCAACGTGAGCATGGTAG	7	+	1135	2553	Active	Active	5	6
ENSDARG00000006341	ENSDART00000102773	11	5	TCCCACAACAGCTAGATGCAGAC	5	+	1070	2553	Active	Active	4	9
ENSDARG00000006341	ENSDART00000102773	11	5	TTCACCAAAATAGAGGGGATGGC	5	+	1045	2553	Inactive	Active	6	9
ENSDARG00000006341	ENSDART00000102773	11	5	GACAACCCATGCCCAAGATGCAGCT	7	+	1105	2553	Inactive	Active	7	9
ENSDARG00000006341	ENSDART00000102773	11	6	GACACCACCGTGACCTTTGATGTA	6	+	1411	2553	Active	Inactive	4	5
ENSDARG00000006341	ENSDART00000102773	11	7	CTCCTCAGACTGTGGGATAGGAC	5	+	1521	2553	Active	Active	5	9
ENSDARG00000006341	ENSDART00000102773	11	7	ACCTGCTCCTCAGACTGTGGGATAG	7	+	1516	2553	Active	Active	9	2
ENSDARG00000006341	ENSDART00000102773	11	8	ACCGTCTGCCGCCTGCAGGAGCC	5	+	1918	2553	Active	Active	9	9
ENSDARG00000006341	ENSDART00000102773	11	8	TGCATCACATGTATGGGTGGGGGCT	7	+	1767	2553	Active	Active	4	9
ENSDARG00000006341	ENSDART00000102773	11	8	TGCATCACATGTATGGGTGGGGGC	6	+	1767	2553	Active	Active	4	9
ENSDARG00000006341	ENSDART00000102773	11	8	TGCATCACATGTATGGGTGGGGG	5	+	1767	2553	Active	Active	4	9
ENSDARG00000006341	ENSDART00000102773	11	9	AAAACCTACGCGGACGAGGAAGCT	6	+	2045	2553	Inactive	Active	4	9
ENSDARG00000006341	ENSDART00000102773	11	9	AACCTACGCGGACGAGGAAGCTGGT	7	+	2047	2553	Active	Active	7	9
ENSDARG00000006341	ENSDART00000102773	11	9	TACTGCGTCATGTGGGTGATGTT	5	+	2341	2553	Active	Active	9	4
ENSDARG00000006341	ENSDART00000102773	11	9	CAATACGTCGCCAGTTTGGATGT	5	+	2146	2553	Active	Inactive	3	8
ENSDARG00000006601	ENSDART00000003151	11	1	TCCTTCATCTGCCGCAGGAGATGCA	7	-	50	1074	Active	Active	9	9
ENSDARG00000006601	ENSDART00000003151	11	3	CTCGGCCTCCAGCTCTTTGACTCT	6	-	478	1074	Active	Inactive	9	6
ENSDARG00000006601	ENSDART00000003151	11	7	CACCCACTCCTGACTGCCGTTGAC	6	-	673	1074	Active	Active	9	3
ENSDARG00000006601	ENSDART00000003151	11	7	ACCCACTCCTGACTGCCGTTGAC	5	-	673	1074	Active	Active	8	3
ENSDARG00000006601	ENSDART00000018839	11	1	TCCTTCATCTGCCGCAGGAGATGCA	7	-	62	1050	Active	Active	9	9
ENSDARG00000006601	ENSDART00000018839	11	3	CTCGGCCTCCAGCTCTTTGACTCT	6	-	490	1050	Active	Inactive	9	6
ENSDARG00000006601	ENSDART00000018839	11	4	CACCCACTCCTGACTGCCGTTGAC	6	-	598	1050	Active	Active	9	3
ENSDARG00000006601	ENSDART00000018839	11	4	ACCCACTCCTGACTGCCGTTGAC	5	-	598	1050	Active	Active	8	3
ENSDARG00000006601	ENSDART00000088888	11	1	CAACTCGGCCAATCTGCGGCTGGT	6	-	106	1290	Active	Active	6	9
ENSDARG00000006601	ENSDART00000088888	11	1	CCCCAACTCGGCCAATCTGCGGCT	6	-	109	1290	Active	Active	9	4
ENSDARG00000006601	ENSDART00000088888	11	2	AGAAACCACTGTCTTCTGCCGGT	5	-	221	1290	Inactive	Active	3	3
ENSDARG00000006601	ENSDART00000088888	11	3	TCCTTCATCTGCCGCAGGAGATGCA	7	-	353	1290	Active	Active	9	9
ENSDARG00000006601	ENSDART00000088888	11	5	CTCGGCCTCCAGCTCTTTGACTCT	6	-	781	1290	Active	Inactive	9	6
ENSDARG00000006601	ENSDART00000088888	11	6	CACCCACTCCTGACTGCCGTTGAC	6	-	889	1290	Active	Active	9	3
ENSDARG00000006601	ENSDART00000088888	11	6	ACCCACTCCTGACTGCCGTTGAC	5	-	889	1290	Active	Active	8	3
ENSDARG00000006775	ENSDART00000023823	11	1	CTCATCTTCGGTTTCAGCCGTGTTG	7	-	42	2262	Active	Inactive	9	2
ENSDARG00000006775	ENSDART00000023823	11	1	GCACACTTCCACCAGCCGGTGCT	5	-	121	2262	Active	Active	8	9
ENSDARG00000006775	ENSDART00000023823	11	3	ATCTGCACCAGTTTTGGGATGAGCA	7	-	423	2262	Active	Active	4	9
ENSDARG00000006775	ENSDART00000023823	11	3	ATCTGCACCAGTTTTGGGATGAG	5	-	425	2262	Active	Active	4	6
ENSDARG00000006775	ENSDART00000023823	11	5	TGCTCCTCCACTGGCTGCTGACGAA	7	-	1129	2262	Active	Active	9	8
ENSDARG00000006775	ENSDART00000023823	11	5	GTTCACATCCCTGTTTTTGTGGAA	6	-	500	2262	Active	Inactive	6	8
ENSDARG00000006775	ENSDART00000023823	11	5	ACCTTCTAAAGGCTGTCTGAAGGG	6	-	880	2262	Active	Active	6	8
ENSDARG00000006775	ENSDART00000023823	11	5	CTCCTCCACTGGCTGCTGACGAA	5	-	1129	2262	Active	Active	9	8
ENSDARG00000006775	ENSDART00000023823	11	5	CTCTGCTCCTCCACTGGCTGCTGAC	7	-	1132	2262	Active	Active	9	7
ENSDARG00000006775	ENSDART00000023823	11	5	GTTTACCCCTGTACTCGAGTGGTTC	7	-	805	2262	Active	Active	2	5
ENSDARG00000006775	ENSDART00000023823	11	11	TGCTCAATCTCTGCTGTTGTCTGT	6	-	1761	2262	Active	Inactive	9	6
ENSDARG00000006775	ENSDART00000023823	11	12	CTCACCGGCTTCTCGACTTTTAG	5	-	2069	2262	Active	Active	9	0
ENSDARG00000006775	ENSDART00000023823	11	12	GACTGCTTATGAACACGCTGATGGC	7	-	1951	2262	Active	Active	8	9
ENSDARG00000006775	ENSDART00000023823	11	12	CACTGCAGAGAGTGTTGACGAGTCT	7	-	2041	2262	Active	Active	1	9
ENSDARG00000006775	ENSDART00000023823	11	12	CACCAAGGCTAGTTGCTTGAGCT	5	-	2126	2262	Active	Active	5	8
ENSDARG00000006916	ENSDART00000016475	11	1	TCCAGCTCCGACACCCGGCGGTGCA	7	-	65	543	Active	Active	9	9
ENSDARG00000006916	ENSDART00000016475	11	1	GTCCTCTCCGCCTCTCGCAGCCGCT	7	-	92	543	Active	Active	9	9
ENSDARG00000006916	ENSDART00000016475	11	1	CTCTCCGCCTCTCGCAGCCGCTGCT	7	-	89	543	Active	Active	8	9
ENSDARG00000006916	ENSDART00000016475	11	1	CTCCGCCTCTCGCAGCCGCTGCT	5	-	89	543	Active	Active	9	9
ENSDARG00000006916	ENSDART00000016475	11	1	AGCTCCGACACCCGGCGGTGCAGCG	7	-	62	543	Active	Active	8	9
ENSDARG00000006916	ENSDART00000016475	11	2	AGAGTCGTCCTCGCTGAGTGAGAA	6	-	487	543	Active	Active	9	9
ENSDARG00000006916	ENSDART00000016475	11	2	AGAGGCGGCTGGGGCTGCAGTTGGA	7	-	448	543	Active	Active	6	8
ENSDARG00000006916	ENSDART00000064361	11	1	TCCAGCTCCGACACCCGGCGGTGCA	7	-	65	501	Active	Active	9	9
ENSDARG00000006916	ENSDART00000064361	11	1	GTCCTCTCCGCCTCTCGCAGCCGCT	7	-	92	501	Active	Active	9	9
ENSDARG00000006916	ENSDART00000064361	11	1	CTCTCCGCCTCTCGCAGCCGCTGCT	7	-	89	501	Active	Active	8	9
ENSDARG00000006916	ENSDART00000064361	11	1	CTCCGCCTCTCGCAGCCGCTGCT	5	-	89	501	Active	Active	9	9
ENSDARG00000006916	ENSDART00000064361	11	1	AGCTCCGACACCCGGCGGTGCAGCG	7	-	62	501	Active	Active	8	9
ENSDARG00000006923	ENSDART00000008139	11	1	AGCCCCCGCCGCCGCCGCCGCCGTA	7	-	43	5631	Active	Active	9	8
ENSDARG00000006923	ENSDART00000008139	11	1	GCCCCCGCCGCCGCCGCCGCCGTA	6	-	43	5631	Active	Active	9	8
ENSDARG00000006923	ENSDART00000008139	11	3	ATCTCCAACTGGTAAGTGTTGTTC	6	-	361	5631	Active	Inactive	1	8
ENSDARG00000006923	ENSDART00000008139	11	6	AAAAGCACACCAATTTGCAGCAGTG	7	-	683	5631	Inactive	Active	9	9
ENSDARG00000006923	ENSDART00000008139	11	6	AGCTCACCAGTGATGGTGTTGAA	5	-	778	5631	Active	Inactive	2	1
ENSDARG00000006923	ENSDART00000008139	11	9	TGCTGCTGCCGTTTGAGCTTGAGGA	7	-	1121	5631	Active	Active	9	8
ENSDARG00000006923	ENSDART00000008139	11	11	GTCCACTCCCTCTTGTGGATTTAAC	7	-	1299	5631	Active	Active	6	0
ENSDARG00000006923	ENSDART00000008139	11	12	AGCTCAGGCTGATCGTAGTGTAC	5	-	1495	5631	Active	Inactive	8	4
ENSDARG00000006923	ENSDART00000008139	11	12	TACAGCCACACACAGTGTGTTGAG	6	-	1471	5631	Active	Inactive	6	6
ENSDARG00000006923	ENSDART00000008139	11	12	AGCCACACACAGTGTGTTGAGTGC	6	-	1468	5631	Inactive	Active	4	4
ENSDARG00000006923	ENSDART00000008139	11	12	AGCCACACACAGTGTGTTGAGTG	5	-	1469	5631	Inactive	Inactive	4	4
ENSDARG00000006923	ENSDART00000008139	11	12	ACAGCCACACACAGTGTGTTGAGTG	7	-	1469	5631	Inactive	Inactive	7	4
ENSDARG00000006923	ENSDART00000008139	11	12	ACAGCCACACACAGTGTGTTGAG	5	-	1471	5631	Inactive	Inactive	7	6
ENSDARG00000006923	ENSDART00000008139	11	17	TTCCAATCCTCTCCTGTTAGAATCT	7	-	1964	5631	Active	Inactive	4	2
ENSDARG00000006923	ENSDART00000008139	11	19	AGAGCCATCTTTTGTGTTGTGGCC	6	-	2172	5631	Active	Active	8	6
ENSDARG00000006923	ENSDART00000008139	11	21	CCCTCCGCCTGTGCTGGTGGTGTC	6	-	2687	5631	Active	Active	9	4
ENSDARG00000006923	ENSDART00000008139	11	21	TCCCTCCGCCTGTGCTGGTGGTGTC	7	-	2687	5631	Active	Active	9	4
ENSDARG00000006923	ENSDART00000008139	11	21	CTCTGCATCTCCTCCAGCCGTCTCT	7	-	2763	5631	Active	Active	9	0
ENSDARG00000006923	ENSDART00000008139	11	21	GTCTCCATCCCCATGGTTAGCATGT	7	-	2820	5631	Active	Inactive	9	5
ENSDARG00000006923	ENSDART00000008139	11	21	GACTTCTTATTGCGATGCAGTCGAC	7	-	2861	5631	Active	Active	8	8
ENSDARG00000006923	ENSDART00000008139	11	23	TTCTTCTCCCCTTCTTTAGCTGGC	6	-	3195	5631	Active	Active	9	6
ENSDARG00000006923	ENSDART00000008139	11	24	GACAGCATCTCCGGAAGCTGAAAAC	7	-	3301	5631	Active	Active	8	7
ENSDARG00000006923	ENSDART00000008139	11	24	TTCTGCTGCTAACGCGATGCTGCT	6	-	3382	5631	Active	Active	9	9
ENSDARG00000006923	ENSDART00000008139	11	25	GAACACTCCAGTAAAGACGTAGTC	6	-	3454	5631	Inactive	Active	4	7
ENSDARG00000006923	ENSDART00000008139	11	28	CACGGCCACCACAGCGAAGATGAA	6	-	3778	5631	Active	Active	9	9
ENSDARG00000006923	ENSDART00000008139	11	29	GCCCAAAGCACATTGTCGTAGTG	5	-	3940	5631	Active	Active	6	3
ENSDARG00000006923	ENSDART00000008139	11	29	CCCAAAGCACATTGTCGTAGTGGAA	7	-	3937	5631	Inactive	Active	1	5
ENSDARG00000006923	ENSDART00000008139	11	29	CAAAGCACATTGTCGTAGTGGAA	5	-	3937	5631	Inactive	Active	8	5
ENSDARG00000006923	ENSDART00000008139	11	31	ACCTTCATCATAAGGATGATGGT	5	-	4354	5631	Active	Active	9	9
ENSDARG00000006923	ENSDART00000008139	11	34	TCCAAAGCAGAATGCGAATGGTCT	6	-	4643	5631	Inactive	Active	5	9
ENSDARG00000006923	ENSDART00000008139	11	34	GTCCAAAGCAGAATGCGAATGGTCT	7	-	4643	5631	Active	Active	0	9
ENSDARG00000006923	ENSDART00000008139	11	34	CCCTGCCGCAAGAGCTTAATGAGAC	7	-	4616	5631	Active	Active	9	6
ENSDARG00000006923	ENSDART00000008139	11	41	CTCCGCGTCCATCTGGTGTTTGTC	6	-	5329	5631	Active	Inactive	9	2
ENSDARG00000006923	ENSDART00000008139	11	41	CTCCGCGTCCATCTGGTGTTTGT	5	-	5330	5631	Active	Inactive	9	7
ENSDARG00000006923	ENSDART00000008139	11	43	TCCCCCTTCCTGGTTTGGGGACGGC	7	-	5565	5631	Active	Active	9	9
ENSDARG00000006963	ENSDART00000013203	11	8	TGCTCAAAAATATGATGAAGAGTTC	7	+	843	2913	Inactive	Active	2	8
ENSDARG00000006963	ENSDART00000013203	11	11	ACACAAGACGCAGAGCAGCCTGT	5	+	1148	2913	Inactive	Active	7	8
ENSDARG00000006963	ENSDART00000013203	11	11	AGACGCAGAGCAGCCTGTGATTTG	6	+	1153	2913	Inactive	Inactive	5	8
ENSDARG00000006963	ENSDART00000013203	11	11	TACGCCAAAAACCCTGGTGTGAAC	6	+	1255	2913	Inactive	Inactive	6	1
ENSDARG00000006963	ENSDART00000013203	11	11	AAAGACATCGACACAAGACGCAGAG	7	+	1138	2913	Inactive	Active	4	9
ENSDARG00000006963	ENSDART00000013203	11	14	TCCAGCTTCCTAAAGAGCAGCTGTT	7	+	1487	2913	Active	Active	9	8
ENSDARG00000006963	ENSDART00000013203	11	14	GGCAACAACACCACCCTGTGAGTTC	7	+	1612	2913	Active	Inactive	4	8
ENSDARG00000006963	ENSDART00000013203	11	14	CAACAACACCACCCTGTGAGTTC	5	+	1614	2913	Inactive	Inactive	6	8
ENSDARG00000006963	ENSDART00000013203	11	14	CTCTTCACCATGAGAGGAGGCAAC	6	+	1594	2913	Active	Active	9	8
ENSDARG00000006963	ENSDART00000013203	11	14	AGACTCTTCACCATGAGAGGAGGCA	7	+	1591	2913	Active	Active	9	9
ENSDARG00000006963	ENSDART00000013203	11	16	CTCCGCAGCCATCATGAGGAGTTT	6	+	1725	2913	Active	Active	9	7
ENSDARG00000006963	ENSDART00000013203	11	18	CTCATCTCCTGCAGCCTGTGCTGTG	7	+	2069	2913	Active	Inactive	9	1
ENSDARG00000006963	ENSDART00000013203	11	18	ATCTCCTGCAGCCTGTGCTGTGGGA	7	+	2072	2913	Active	Active	8	7
ENSDARG00000006963	ENSDART00000013203	11	18	TCCTGCAGCCTGTGCTGTGGGAGCG	7	+	2075	2913	Active	Active	9	9
ENSDARG00000006963	ENSDART00000013203	11	18	ACATCCCTCCGCTTGTGCGTCTGC	6	+	2108	2913	Active	Inactive	8	8
ENSDARG00000006963	ENSDART00000013203	11	18	TCCCTCCGCTTGTGCGTCTGCTGCA	7	+	2111	2913	Active	Active	9	4
ENSDARG00000006963	ENSDART00000013203	11	23	CACGACCCCATCGGCGACGCCGTC	6	+	2749	2913	Active	Active	7	9
ENSDARG00000006963	ENSDART00000013203	11	24	GGCGGCCACTGTACAGCTGGTGTA	6	+	2901	2913	Active	Active	9	5
ENSDARG00000007024	ENSDART00000024046	11	4	TTCATCCACTGCCCTGAGGCTTTG	6	+	385	894	Active	Active	8	8
ENSDARG00000007024	ENSDART00000024046	11	4	ATCCACTGCCCTGAGGCTTTGCG	5	+	388	894	Active	Active	6	8
ENSDARG00000007024	ENSDART00000024046	11	5	GACTACACAAACTGGATTTGAGGGC	7	+	486	894	Inactive	Active	8	4
ENSDARG00000007024	ENSDART00000024046	11	5	GAAGACTACACAAACTGGATTTGAG	7	+	483	894	Inactive	Active	5	6
ENSDARG00000007024	ENSDART00000024046	11	5	CTACACAAACTGGATTTGAGGGC	5	+	488	894	Inactive	Active	9	4
ENSDARG00000007024	ENSDART00000024046	11	5	CTACAACACGATAAATGTGGCATTT	7	+	588	894	Inactive	Inactive	5	4
ENSDARG00000007024	ENSDART00000024046	11	5	AGACTACACAAACTGGATTTGAG	5	+	485	894	Active	Active	4	6
ENSDARG00000007024	ENSDART00000024046	11	8	AACATCACAGGCACTGTGTGCAGAA	7	+	862	894	Inactive	Inactive	6	3
ENSDARG00000007130	ENSDART00000002556	11	2	AACCCCTTCTTGGTTGTTTTGGT	5	-	46	726	Active	Inactive	9	8
ENSDARG00000007130	ENSDART00000002556	11	2	AACCCCTTCTTGGTTGTTTTGGTT	6	-	45	726	Active	Inactive	9	7
ENSDARG00000007130	ENSDART00000002556	11	2	AACCTCTTCAATCAAGTTTTGTTT	6	-	76	726	Active	Inactive	9	9
ENSDARG00000007130	ENSDART00000002556	11	2	TTCCAACCCCTTCTTGGTTGTTTTG	7	-	48	726	Active	Inactive	2	8
ENSDARG00000007130	ENSDART00000002556	11	2	TCCAACCCCTTCTTGGTTGTTTTG	6	-	48	726	Active	Inactive	7	8
ENSDARG00000007130	ENSDART00000002556	11	3	GTCTGCACATTTCCGCAGCTGAG	5	-	92	726	Inactive	Active	3	9
ENSDARG00000007130	ENSDART00000002556	11	3	GAACACAAACACGTATCTGTAGAT	6	-	115	726	Inactive	Inactive	9	8
ENSDARG00000007130	ENSDART00000002556	11	3	CACAAACACGTATCTGTAGATGTC	6	-	112	726	Active	Active	1	8
ENSDARG00000007130	ENSDART00000002556	11	5	CACTTCATCTTTAGTTTTGTTTGT	6	-	322	726	Active	Inactive	9	9
ENSDARG00000007130	ENSDART00000002556	11	6	GTCACCGCCATGCTTGCTGTGTTT	6	-	393	726	Active	Inactive	7	8
ENSDARG00000007130	ENSDART00000002556	11	6	TGCGGCTCCATTGAGTGTGGAAAC	6	-	441	726	Active	Inactive	9	6
ENSDARG00000007195	ENSDART00000012940	11	3	TACTCCATCAGGGAGTTTGAGGA	5	+	1021	2511	Active	Active	8	6
ENSDARG00000007195	ENSDART00000012940	11	3	TACTCCATCAGGGAGTTTGAGGAC	6	+	1021	2511	Active	Inactive	8	2
ENSDARG00000007195	ENSDART00000012940	11	3	TGCTGCCGCAGCCAGGATGAATGT	6	+	894	2511	Active	Active	9	8
ENSDARG00000007195	ENSDART00000012940	11	3	TTCTCAAGACTAAGTTTGATGGT	5	+	1325	2511	Inactive	Inactive	5	0
ENSDARG00000007195	ENSDART00000012940	11	3	CAATACCACAAAAGTGTGTGACGCT	7	+	1260	2511	Inactive	Active	5	5
ENSDARG00000007195	ENSDART00000012940	11	3	CAAGACTAAGTTTGATGGTGAGTAA	7	+	1329	2511	Inactive	Inactive	8	0
ENSDARG00000007195	ENSDART00000012940	11	3	CAAGACTAAGTTTGATGGTGAGTA	6	+	1329	2511	Inactive	Inactive	8	4
ENSDARG00000007195	ENSDART00000012940	11	3	AAAGCCTAAGAAACGACTTGTTT	5	+	1151	2511	Inactive	Inactive	8	5
ENSDARG00000007195	ENSDART00000012940	11	3	AGAATCAAAGATCATGTTTGTGGTG	7	+	1179	2511	Inactive	Inactive	8	7
ENSDARG00000007195	ENSDART00000012940	11	4	CTCTGCCCAGCTCTTGGTGGCTCT	6	+	2100	2511	Active	Active	5	2
ENSDARG00000007195	ENSDART00000012940	11	4	CCCTGCGTCGCCTGGGCCTTGGCA	6	+	1937	2511	Active	Active	9	7
ENSDARG00000007195	ENSDART00000012940	11	4	CTACTCTGCTTTGCTGACGAAGAC	6	+	1977	2511	Active	Active	8	9
ENSDARG00000007195	ENSDART00000012940	11	4	AGCCAAACCCTCAGCATTTGTGTGC	7	+	1911	2511	Active	Inactive	3	9
ENSDARG00000007195	ENSDART00000012940	11	4	GTTTGCTACTCTGCTTTGCTGAC	5	+	1972	2511	Active	Inactive	7	5
ENSDARG00000007195	ENSDART00000012940	11	4	GCCAAACCCTCAGCATTTGTGTGC	6	+	1912	2511	Active	Inactive	6	9
ENSDARG00000007195	ENSDART00000012940	11	4	GCATGCAGCCTGGGGATGTATGC	5	+	1571	2511	Active	Active	4	3
ENSDARG00000007195	ENSDART00000012940	11	5	ACATCATCCTTTTCCAGCCGCAGAA	7	+	2483	2511	Active	Active	2	8
ENSDARG00000007195	ENSDART00000012940	11	5	GCAGACCACCACCATGTGCATCT	5	+	2406	2511	Active	Inactive	0	7
ENSDARG00000007195	ENSDART00000061529	11	1	TACTCCATCAGGGAGTTTGAGGA	5	+	535	1890	Active	Active	8	6
ENSDARG00000007195	ENSDART00000061529	11	1	TACTCCATCAGGGAGTTTGAGGAC	6	+	535	1890	Active	Inactive	8	2
ENSDARG00000007195	ENSDART00000061529	11	1	TGCTGCCGCAGCCAGGATGAATGT	6	+	408	1890	Active	Active	9	8
ENSDARG00000007195	ENSDART00000061529	11	1	CAATACCACAAAAGTGTGTGACGCT	7	+	774	1890	Inactive	Active	5	5
ENSDARG00000007195	ENSDART00000061529	11	1	CAAGACTAAGTTTGATGGTGAGTAA	7	+	843	1890	Inactive	Inactive	8	0
ENSDARG00000007195	ENSDART00000061529	11	1	CAAGACTAAGTTTGATGGTGAGTA	6	+	843	1890	Inactive	Inactive	8	4
ENSDARG00000007195	ENSDART00000061529	11	1	TTCTCAAGACTAAGTTTGATGGT	5	+	839	1890	Inactive	Inactive	5	0
ENSDARG00000007195	ENSDART00000061529	11	1	AGAATCAAAGATCATGTTTGTGGTG	7	+	693	1890	Inactive	Inactive	8	7
ENSDARG00000007195	ENSDART00000061529	11	1	AAAGCCTAAGAAACGACTTGTTT	5	+	665	1890	Inactive	Inactive	8	5
ENSDARG00000007195	ENSDART00000061529	11	2	GTCTCAGTCAGAGCTTAGATGGT	5	+	879	1890	Active	Active	9	5
ENSDARG00000007195	ENSDART00000061529	11	4	GTTTGCTACTCTGCTTTGCTGAC	5	+	1432	1890	Active	Inactive	7	5
ENSDARG00000007195	ENSDART00000061529	11	4	GCCAAACCCTCAGCATTTGTGTGC	6	+	1372	1890	Active	Inactive	6	9
ENSDARG00000007195	ENSDART00000061529	11	4	GCATGCAGCCTGGGGATGTATGC	5	+	1031	1890	Active	Active	4	3
ENSDARG00000007195	ENSDART00000061529	11	4	CTCTGCCCAGCTCTTGGTGGCTCT	6	+	1560	1890	Active	Active	5	2
ENSDARG00000007195	ENSDART00000061529	11	4	CTACTCTGCTTTGCTGACGAAGAC	6	+	1437	1890	Active	Active	8	9
ENSDARG00000007195	ENSDART00000061529	11	4	CCCTGCGTCGCCTGGGCCTTGGCA	6	+	1397	1890	Active	Active	9	7
ENSDARG00000007195	ENSDART00000061529	11	4	AGCCAAACCCTCAGCATTTGTGTGC	7	+	1371	1890	Active	Inactive	3	9
ENSDARG00000007207	ENSDART00000056065	11	1	CAAGACGTCAAATGTGGAGGTATTT	7	+	91	555	Active	Inactive	4	1
ENSDARG00000007207	ENSDART00000056065	11	3	AGCTCCAGCTTAAAGTTTGCTGTA	6	+	406	555	Active	Inactive	8	7
ENSDARG00000007278	ENSDART00000011087	11	3	TACCTCTCCCTTGTTGGCGCAGTG	6	-	385	2634	Active	Active	9	8
ENSDARG00000007278	ENSDART00000011087	11	5	GTCAAAGTCTTTTCTGATGGTGCC	6	-	529	2634	Active	Active	6	9
ENSDARG00000007278	ENSDART00000011087	11	7	GTCCTCTCCTCCATGTTGTTTTT	5	-	778	2634	Active	Inactive	9	9
ENSDARG00000007278	ENSDART00000011087	11	7	CTCTCCTCCATGTTGTTTTTTTC	5	-	775	2634	Active	Inactive	9	9
ENSDARG00000007278	ENSDART00000011087	11	8	TCCTCAACAACCAAGTGGGTGCA	5	-	844	2634	Inactive	Active	1	9
ENSDARG00000007278	ENSDART00000011087	11	8	CTCCTCAACAACCAAGTGGGTGCA	6	-	844	2634	Active	Active	8	9
ENSDARG00000007278	ENSDART00000011087	11	10	TTCTACCTCCACTGGATTTGGTGTC	7	-	1192	2634	Active	Inactive	8	7
ENSDARG00000007278	ENSDART00000011087	11	10	TTCTACCTCCACTGGATTTGGTG	5	-	1194	2634	Active	Active	8	7
ENSDARG00000007278	ENSDART00000011087	11	10	ATCTCCGTCTCTTTGGTAAGCTGAG	7	-	1085	2634	Active	Active	9	9
ENSDARG00000007278	ENSDART00000011087	11	10	TTCTGCCACTGTTGGGCGTCGTG	5	-	1035	2634	Active	Active	7	6
ENSDARG00000007278	ENSDART00000011087	11	12	TTCTCCAGCGGATATTTGAAGAG	5	-	1336	2634	Active	Active	6	0
ENSDARG00000007278	ENSDART00000011087	11	14	TTCACCAGCTCTCCAGACTGAGAG	6	-	1518	2634	Active	Active	6	9
ENSDARG00000007278	ENSDART00000011087	11	15	TTACCATTCAGCAGGAGGGCGAC	5	-	1714	2634	Active	Active	7	9
ENSDARG00000007278	ENSDART00000011087	11	16	GTTGTCATCTGATGTGTGTTTCT	5	-	1739	2634	Active	Inactive	9	9
ENSDARG00000007278	ENSDART00000011087	11	17	AACAACATCAAAGATCTGCTTCT	5	-	1850	2634	Active	Inactive	3	7
ENSDARG00000007278	ENSDART00000011087	11	18	GAACCAGACTTCGGTGTGACGAT	5	-	1905	2634	Inactive	Inactive	6	2
ENSDARG00000007278	ENSDART00000011087	11	20	GTCTTCAGCCGTCAGCTGGAAAC	5	-	2216	2634	Active	Active	8	5
ENSDARG00000007278	ENSDART00000081827	11	4	TACCTCTCCCTTGTTGGCGCAGTG	6	-	481	2928	Active	Active	9	8
ENSDARG00000007278	ENSDART00000081827	11	6	GTCAAAGTCTTTTCTGATGGTGCC	6	-	625	2928	Active	Active	6	9
ENSDARG00000007278	ENSDART00000081827	11	8	GTCCTCTCCTCCATGTTGTTTTT	5	-	874	2928	Active	Inactive	9	9
ENSDARG00000007278	ENSDART00000081827	11	8	CTCTCCTCCATGTTGTTTTTTTC	5	-	871	2928	Active	Inactive	9	9
ENSDARG00000007278	ENSDART00000081827	11	9	CTCCTCAACAACCAAGTGGGTGCA	6	-	940	2928	Active	Active	8	9
ENSDARG00000007278	ENSDART00000081827	11	9	TCCTCAACAACCAAGTGGGTGCA	5	-	940	2928	Inactive	Active	1	9
ENSDARG00000007278	ENSDART00000081827	11	11	TTCTACCTCCACTGGATTTGGTG	5	-	1290	2928	Active	Active	8	7
ENSDARG00000007278	ENSDART00000081827	11	11	TTCTGCCACTGTTGGGCGTCGTG	5	-	1131	2928	Active	Active	7	6
ENSDARG00000007278	ENSDART00000081827	11	11	TTCTACCTCCACTGGATTTGGTGTC	7	-	1288	2928	Active	Inactive	8	7
ENSDARG00000007278	ENSDART00000081827	11	11	ATCTCCGTCTCTTTGGTAAGCTGAG	7	-	1181	2928	Active	Active	9	9
ENSDARG00000007278	ENSDART00000081827	11	13	TTCTCCAGCGGATATTTGAAGAG	5	-	1432	2928	Active	Active	6	0
ENSDARG00000007278	ENSDART00000081827	11	15	TTCACCAGCTCTCCAGACTGAGAG	6	-	1614	2928	Active	Active	6	9
ENSDARG00000007278	ENSDART00000081827	11	16	TTACCATTCAGCAGGAGGGCGAC	5	-	1810	2928	Active	Active	7	9
ENSDARG00000007278	ENSDART00000081827	11	17	GTTGTCATCTGATGTGTGTTTCT	5	-	1835	2928	Active	Inactive	9	9
ENSDARG00000007278	ENSDART00000081827	11	18	AACAACATCAAAGATCTGCTTCT	5	-	1946	2928	Active	Inactive	3	7
ENSDARG00000007278	ENSDART00000081827	11	19	GAACCAGACTTCGGTGTGACGAT	5	-	2001	2928	Inactive	Inactive	6	2
ENSDARG00000007278	ENSDART00000081827	11	21	GTCTTCAGCCGTCAGCTGGAAAC	5	-	2312	2928	Active	Active	8	5
ENSDARG00000007278	ENSDART00000081827	11	24	ACCTGCGCCCCGGCTCTGGAGGT	5	-	2883	2928	Active	Active	9	1
ENSDARG00000007278	ENSDART00000081827	11	24	ACACACACCGGGACTCGGGGCCGTG	7	-	2738	2928	Inactive	Active	5	9
ENSDARG00000007407	ENSDART00000023889	11	1	TGCAACATCCTTTGGAGATTGGGGC	7	+	11	744	Active	Active	9	9
ENSDARG00000007407	ENSDART00000023889	11	2	AACTACAGCTGATGGGTTTGGAA	5	+	440	744	Inactive	Inactive	2	2
ENSDARG00000007407	ENSDART00000023889	11	2	CAAGACAAAGAAAGGAAGAAGGA	5	+	399	744	Inactive	Active	9	9
ENSDARG00000007407	ENSDART00000023889	11	4	TCCCCACCAGTGAGCAGCTGTCGGA	7	+	653	744	Active	Active	4	7
ENSDARG00000007407	ENSDART00000023889	11	4	GACCGCTTATCCGACGGTGGAGCT	6	+	700	744	Active	Active	8	8
ENSDARG00000007407	ENSDART00000023889	11	4	ATCCCCACCAGTGAGCAGCTGTC	5	+	652	744	Active	Active	4	9
ENSDARG00000007407	ENSDART00000023889	11	4	AGCTTCTTCACTTTCTGATGCAAAC	7	+	720	744	Active	Active	9	8
ENSDARG00000007494	ENSDART00000002846	11	1	GTCATCATCTCTGCCGGTGAGGTA	6	-	280	1023	Active	Active	9	7
ENSDARG00000007494	ENSDART00000002846	11	1	AACACCAGCCTTCTGAATGGTGT	5	-	80	1023	Active	Active	3	8
ENSDARG00000007494	ENSDART00000002846	11	1	TACGTCATCATCTCTGCCGGTGAG	6	-	283	1023	Active	Active	9	9
ENSDARG00000007494	ENSDART00000002846	11	2	AAACGCACCTAATAACTGTTGAGTG	7	-	505	1023	Inactive	Inactive	5	4
ENSDARG00000007494	ENSDART00000002846	11	2	CAAGGCTCCATATTTGGACTTTAAC	7	-	471	1023	Active	Active	6	4
ENSDARG00000007494	ENSDART00000002846	11	2	GTTTCATCCTCATGTGGAGGGGAA	6	-	393	1023	Active	Active	6	9
ENSDARG00000007494	ENSDART00000002846	11	2	AACATCTTCTGAGTGACGTCTTT	5	-	361	1023	Active	Inactive	9	2
ENSDARG00000007494	ENSDART00000002846	11	5	AACCTCGTCACAGAGATGCAGAG	5	-	848	1023	Active	Active	9	9
ENSDARG00000007494	ENSDART00000002846	11	6	GAAATCAGCATTGTGGACGCCTGT	6	-	955	1023	Inactive	Active	1	8
ENSDARG00000007494	ENSDART00000002846	11	6	AAAGGCACCTGCGTATCTGTTGTA	6	-	925	1023	Inactive	Inactive	5	8
ENSDARG00000007601	ENSDART00000040235	11	2	CTCACCACAGACCCTGTTGATGTT	6	+	238	3498	Inactive	Active	1	2
ENSDARG00000007601	ENSDART00000040235	11	2	CACCACAGACCCTGTTGATGTTGTA	7	+	240	3498	Inactive	Active	4	5
ENSDARG00000007601	ENSDART00000040235	11	3	TGCTCACACTGGACCAGCTGTCGTT	7	+	464	3498	Active	Inactive	8	0
ENSDARG00000007601	ENSDART00000040235	11	5	TACGGCTCCACTGAGGCTTTTCT	5	+	640	3498	Active	Inactive	9	6
ENSDARG00000007601	ENSDART00000040235	11	6	AAAATCTGCGAACATGAAGTATGT	6	+	748	3498	Active	Active	2	6
ENSDARG00000007601	ENSDART00000040235	11	8	GTAACCCTCATCCTCTGGTTTGGG	6	+	845	3498	Active	Active	7	0
ENSDARG00000007601	ENSDART00000040235	11	8	GACAAAGACGGACAAGTGGACGCA	6	+	913	3498	Inactive	Active	4	9
ENSDARG00000007601	ENSDART00000040235	11	8	ACCCTCATCCTCTGGTTTGGGCC	5	+	848	3498	Active	Active	9	8
ENSDARG00000007601	ENSDART00000040235	11	8	GTAACCCTCATCCTCTGGTTTGGGC	7	+	845	3498	Active	Active	7	4
ENSDARG00000007601	ENSDART00000040235	11	9	GCCCCATTACAGCACTGGGGAAGAG	7	+	1413	3498	Active	Active	9	9
ENSDARG00000007601	ENSDART00000040235	11	9	AACTGCATCTCCGAAGCTGCTTGT	6	+	1236	3498	Active	Active	8	1
ENSDARG00000007601	ENSDART00000040235	11	9	TTCAGCGCATACTGGATCTGATGGA	7	+	1347	3498	Inactive	Active	1	5
ENSDARG00000007601	ENSDART00000040235	11	9	ACATTCGCAAAAAATTTGGAGTC	5	+	1082	3498	Inactive	Inactive	5	6
ENSDARG00000007601	ENSDART00000040235	11	10	AAAACCCCAACCACCGGCAGCATAC	7	+	1543	3498	Inactive	Active	9	5
ENSDARG00000007601	ENSDART00000040235	11	10	AACCCCAACCACCGGCAGCATAC	5	+	1545	3498	Active	Active	1	5
ENSDARG00000007601	ENSDART00000040235	11	11	TGCAAAGCACAGCTCGGTGAGTTC	6	+	1723	3498	Inactive	Inactive	4	1
ENSDARG00000007601	ENSDART00000040235	11	12	GAAAAAGGCAAGAGCTCTGAAGAG	6	+	2119	3498	Inactive	Active	8	4
ENSDARG00000007601	ENSDART00000040235	11	12	GTCAAAACCATCAGCAGCTGCTGGT	7	+	1920	3498	Inactive	Active	3	8
ENSDARG00000007601	ENSDART00000040235	11	12	AAAGTCAAAACCATCAGCAGCTGCT	7	+	1917	3498	Inactive	Active	9	9
ENSDARG00000007601	ENSDART00000040235	11	12	GACACCAGCAAAGAGTCTAGTGC	5	+	1954	3498	Active	Active	5	3
ENSDARG00000007601	ENSDART00000040235	11	12	GACTCAGACTCTGAGAGGGAGCT	5	+	2176	3498	Active	Active	2	9
ENSDARG00000007601	ENSDART00000040235	11	12	AAAACCATCAGCAGCTGCTGGTGAG	7	+	1923	3498	Inactive	Active	1	8
ENSDARG00000007601	ENSDART00000040235	11	12	ACCATCAGCAGCTGCTGGTGAGGAC	7	+	1926	3498	Active	Active	9	8
ENSDARG00000007601	ENSDART00000040235	11	12	ACCAACAGCCTCCAAATCTGAAGGT	7	+	2283	3498	Active	Active	4	4
ENSDARG00000007601	ENSDART00000040235	11	12	ACCATCAGCAGCTGCTGGTGAGGA	6	+	1926	3498	Active	Active	9	3
ENSDARG00000007601	ENSDART00000040235	11	13	GGCCACACAGGCCCAGGTGTTGAC	6	+	2673	3498	Inactive	Inactive	1	0
ENSDARG00000007601	ENSDART00000040235	11	13	TTCCTCATCTGGACAGCAGGCTTC	6	+	2745	3498	Active	Active	9	4
ENSDARG00000007601	ENSDART00000040235	11	16	TTCAACATCAGCCACAGCTGGAGAC	7	+	2850	3498	Active	Active	6	7
ENSDARG00000007601	ENSDART00000040235	11	16	TTCCCACCACCTCTGCAGACGTA	5	+	2882	3498	Inactive	Active	1	9
ENSDARG00000007601	ENSDART00000040235	11	16	TCCCACCACCTCTGCAGACGTAGCG	7	+	2883	3498	Active	Active	7	9
ENSDARG00000007601	ENSDART00000040235	11	16	ACATCAGCCACAGCTGGAGACTTC	6	+	2854	3498	Inactive	Active	1	5
ENSDARG00000007601	ENSDART00000040235	11	16	AACATCAGCCACAGCTGGAGACTTC	7	+	2853	3498	Active	Active	5	5
ENSDARG00000007601	ENSDART00000040235	11	16	CCCACCACCTCTGCAGACGTAGCG	6	+	2884	3498	Active	Active	9	9
ENSDARG00000007601	ENSDART00000040235	11	16	CACCTCTGCAGACGTAGCGGCTGAC	7	+	2889	3498	Active	Active	9	8
ENSDARG00000007601	ENSDART00000040235	11	16	CACCACCTCTGCAGACGTAGCGGCT	7	+	2886	3498	Active	Active	9	9
ENSDARG00000007601	ENSDART00000040235	11	16	AGATTCCCACCACCTCTGCAGAC	5	+	2879	3498	Inactive	Inactive	2	1
ENSDARG00000007601	ENSDART00000040235	11	19	AAAAACAGCAGGCTGTGGATGAA	5	+	3179	3498	Inactive	Active	9	8
ENSDARG00000007601	ENSDART00000040235	11	19	AAAAACAGCAGGCTGTGGATGAAAC	7	+	3179	3498	Inactive	Active	9	6
ENSDARG00000007601	ENSDART00000040235	11	20	GCAGACAAAGACAGTGAAGTGGAT	6	+	3451	3498	Inactive	Active	9	8
ENSDARG00000007630	ENSDART00000019997	11	2	ACACGCTCCTCTCTGGTAGTATTT	6	-	121	1242	Active	Inactive	7	8
ENSDARG00000007630	ENSDART00000019997	11	3	GGCTCCTGCACTGCTGCTGCTTCT	6	-	223	1242	Active	Active	9	2
ENSDARG00000007630	ENSDART00000019997	11	3	CACTGCCACGACCAGGAGGTTTAA	6	-	176	1242	Active	Active	8	1
ENSDARG00000007630	ENSDART00000019997	11	8	AACGTCCCAGCGGTGGCAGCGGCG	6	-	462	1242	Active	Active	0	9
ENSDARG00000007630	ENSDART00000019997	11	8	GACGTCTGCTGGAGCTCTGGAAAC	6	-	483	1242	Active	Inactive	9	4
ENSDARG00000007630	ENSDART00000019997	11	9	CACACCTTATCCTGACTCTGCTGCA	7	-	695	1242	Active	Active	8	4
ENSDARG00000007630	ENSDART00000019997	11	9	CGCAGCGCCACTGGCGGATGCAGTT	7	-	811	1242	Active	Active	9	8
ENSDARG00000007630	ENSDART00000019997	11	9	CTACGCAGCGCCACTGGCGGATGC	6	-	815	1242	Active	Active	4	4
ENSDARG00000007630	ENSDART00000019997	11	9	CTACGCAGCGCCACTGGCGGATGCA	7	-	814	1242	Active	Active	4	9
ENSDARG00000007630	ENSDART00000019997	11	9	AACGCCACCATACACTTCTGCAAAC	7	-	641	1242	Active	Inactive	3	4
ENSDARG00000007630	ENSDART00000019997	11	10	TCCTCCACCCAGTAGATGCTGGGAA	7	-	902	1242	Active	Inactive	8	3
ENSDARG00000007630	ENSDART00000019997	11	10	TCCTCCACCCAGTAGATGCTGGG	5	-	904	1242	Active	Active	8	9
ENSDARG00000007630	ENSDART00000019997	11	10	GAACTCCTCGATGAGCAGGTTTT	5	-	938	1242	Active	Inactive	8	1
ENSDARG00000007630	ENSDART00000019997	11	10	CTCCACCCAGTAGATGCTGGGAA	5	-	902	1242	Inactive	Inactive	0	3
ENSDARG00000007630	ENSDART00000019997	11	11	TCCCTCAGCGCTGAGCTGTTTTC	5	-	1088	1242	Active	Inactive	9	8
ENSDARG00000007630	ENSDART00000019997	11	12	GACCTCGTCCTCCAGCTGCGGGA	5	-	1175	1242	Active	Active	9	9
ENSDARG00000007630	ENSDART00000104506	11	2	ACACGCTCCTCTCTGGTAGTATTT	6	-	115	1125	Active	Inactive	7	8
ENSDARG00000007630	ENSDART00000104506	11	3	GGCTCCTGCACTGCTGCTGCTTCT	6	-	217	1125	Active	Active	9	2
ENSDARG00000007630	ENSDART00000104506	11	3	CACTGCCACGACCAGGAGGTTTAA	6	-	170	1125	Active	Active	8	1
ENSDARG00000007630	ENSDART00000104506	11	5	GACGTCTGCTGGAGCTCTGGAAAC	6	-	420	1125	Active	Inactive	9	4
ENSDARG00000007630	ENSDART00000104506	11	6	CTACGCAGCGCCACTGGCGGATGCA	7	-	751	1125	Active	Active	4	9
ENSDARG00000007630	ENSDART00000104506	11	6	CTACGCAGCGCCACTGGCGGATGC	6	-	752	1125	Active	Active	4	4
ENSDARG00000007630	ENSDART00000104506	11	6	CGCAGCGCCACTGGCGGATGCAGTT	7	-	748	1125	Active	Active	9	8
ENSDARG00000007630	ENSDART00000104506	11	6	CACACCTTATCCTGACTCTGCTGCA	7	-	632	1125	Active	Active	8	4
ENSDARG00000007630	ENSDART00000104506	11	6	AACGCCACCATACACTTCTGCAAAC	7	-	578	1125	Active	Inactive	3	4
ENSDARG00000007630	ENSDART00000104506	11	7	CTCCACCCAGTAGATGCTGGGAA	5	-	839	1125	Inactive	Inactive	0	3
ENSDARG00000007630	ENSDART00000104506	11	7	GAACTCCTCGATGAGCAGGTTTT	5	-	875	1125	Active	Inactive	8	1
ENSDARG00000007630	ENSDART00000104506	11	7	TCCTCCACCCAGTAGATGCTGGGAA	7	-	839	1125	Active	Inactive	8	3
ENSDARG00000007630	ENSDART00000104506	11	7	TCCTCCACCCAGTAGATGCTGGG	5	-	841	1125	Active	Active	8	9
ENSDARG00000007630	ENSDART00000104506	11	8	TCCCTCAGCGCTGAGCTGTTTTC	5	-	1025	1125	Active	Inactive	9	8
ENSDARG00000007630	ENSDART00000104506	11	10	GACCTCGTCCTCCAGCTGCGGGA	5	-	1115	1125	Active	Active	9	9
ENSDARG00000007630	ENSDART00000104511	11	2	ACACGCTCCTCTCTGGTAGTATTT	6	-	121	1248	Active	Inactive	7	8
ENSDARG00000007630	ENSDART00000104511	11	3	GGCTCCTGCACTGCTGCTGCTTCT	6	-	223	1248	Active	Active	9	2
ENSDARG00000007630	ENSDART00000104511	11	3	CACTGCCACGACCAGGAGGTTTAA	6	-	176	1248	Active	Active	8	1
ENSDARG00000007630	ENSDART00000104511	11	5	GCCAGCGTCTATATAATAAGCAGGA	7	-	408	1248	Active	Active	9	9
ENSDARG00000007630	ENSDART00000104511	11	6	AACGTCCCAGCGGTGGCAGCGGCG	6	-	459	1248	Active	Active	0	9
ENSDARG00000007630	ENSDART00000104511	11	6	GACGTCTGCTGGAGCTCTGGAAAC	6	-	480	1248	Active	Inactive	9	4
ENSDARG00000007630	ENSDART00000104511	11	7	CTACGCAGCGCCACTGGCGGATGCA	7	-	811	1248	Active	Active	4	9
ENSDARG00000007630	ENSDART00000104511	11	7	CTACGCAGCGCCACTGGCGGATGC	6	-	812	1248	Active	Active	4	4
ENSDARG00000007630	ENSDART00000104511	11	7	AACGCCACCATACACTTCTGCAAAC	7	-	638	1248	Active	Inactive	3	4
ENSDARG00000007630	ENSDART00000104511	11	7	CGCAGCGCCACTGGCGGATGCAGTT	7	-	808	1248	Active	Active	9	8
ENSDARG00000007630	ENSDART00000104511	11	7	CACACCTTATCCTGACTCTGCTGCA	7	-	692	1248	Active	Active	8	4
ENSDARG00000007630	ENSDART00000104511	11	8	TCCTCCACCCAGTAGATGCTGGGAA	7	-	899	1248	Active	Inactive	8	3
ENSDARG00000007630	ENSDART00000104511	11	8	TCCTCCACCCAGTAGATGCTGGG	5	-	901	1248	Active	Active	8	9
ENSDARG00000007630	ENSDART00000104511	11	8	GAACTCCTCGATGAGCAGGTTTT	5	-	935	1248	Active	Inactive	8	1
ENSDARG00000007630	ENSDART00000104511	11	8	CTCCACCCAGTAGATGCTGGGAA	5	-	899	1248	Inactive	Inactive	0	3
ENSDARG00000007630	ENSDART00000104511	11	9	TCCCTCAGCGCTGAGCTGTTTTC	5	-	1085	1248	Active	Inactive	9	8
ENSDARG00000007630	ENSDART00000104511	11	11	GACCTCGTCCTCCAGCTGCGGGA	5	-	1181	1248	Active	Active	9	9
ENSDARG00000007630	ENSDART00000104515	11	1	GACGTCTGCTGGAGCTCTGGAAAC	6	-	45	474	Active	Inactive	9	4
ENSDARG00000007630	ENSDART00000104515	11	1	AACGTCCCAGCGGTGGCAGCGGCG	6	-	24	474	Active	Active	0	9
ENSDARG00000007630	ENSDART00000104515	11	2	CACACCTTATCCTGACTCTGCTGCA	7	-	257	474	Active	Active	8	4
ENSDARG00000007630	ENSDART00000104515	11	2	AACGCCACCATACACTTCTGCAAAC	7	-	203	474	Active	Inactive	3	4
ENSDARG00000007630	ENSDART00000104515	11	4	GACAGCTGCATGAAGAGTCTGAGTG	7	-	425	474	Active	Active	9	6
ENSDARG00000007715	ENSDART00000020256	11	2	TTCTCCATCCATGCCTGTTGATGTA	7	-	286	2004	Active	Active	9	4
ENSDARG00000007715	ENSDART00000020256	11	2	TCCTCCATCCACCTGGTCTGGAAC	6	-	46	2004	Active	Active	9	2
ENSDARG00000007715	ENSDART00000020256	11	2	GCCACCCTCAGTATTTGACGGGTAA	7	-	327	2004	Active	Active	9	6
ENSDARG00000007715	ENSDART00000020256	11	2	GAACGCCACCCTCAGTATTTGAC	5	-	333	2004	Inactive	Active	0	0
ENSDARG00000007715	ENSDART00000020256	11	2	AACGCCACCCTCAGTATTTGACGGG	7	-	330	2004	Active	Active	3	7
ENSDARG00000007715	ENSDART00000020256	11	3	CTCGACATCAGAAATGAAGCTTTG	6	-	700	2004	Active	Active	9	8
ENSDARG00000007715	ENSDART00000020256	11	3	GACATCAGAAATGAAGCTTTGGGA	6	-	697	2004	Inactive	Active	1	5
ENSDARG00000007715	ENSDART00000020256	11	4	ATCTTCACATTAAAGTCGCAGCT	5	-	1663	2004	Inactive	Active	4	8
ENSDARG00000007715	ENSDART00000020256	11	4	TGCCAACACAATGTAAGGGTTTGCC	7	-	1734	2004	Active	Active	7	7
ENSDARG00000007715	ENSDART00000020256	11	4	TCCTGCTGCTATAGTGGCTGCCAAC	7	-	1752	2004	Active	Active	9	7
ENSDARG00000007715	ENSDART00000020256	11	4	AGAATCCCATGCTCTGGAGCTGTC	6	-	1079	2004	Inactive	Active	3	8
ENSDARG00000007715	ENSDART00000020256	11	4	GTCAACTTCATTGATTTGGGGGC	5	-	887	2004	Active	Active	9	1
ENSDARG00000007715	ENSDART00000020256	11	4	AGAGGCAGCTCAAAGCGGCAGAA	5	-	1548	2004	Active	Active	5	9
ENSDARG00000007715	ENSDART00000020256	11	4	GCCAACACAATGTAAGGGTTTGCC	6	-	1734	2004	Inactive	Active	5	7
ENSDARG00000007715	ENSDART00000020256	11	4	AGCGGCAGAATGATGGAGAAGAC	5	-	1535	2004	Active	Active	5	9
ENSDARG00000007715	ENSDART00000020256	11	4	CAAAGCGGCAGAATGATGGAGAA	5	-	1538	2004	Active	Active	3	9
ENSDARG00000007824	ENSDART00000046663	11	2	CGCTCCTCCTTGTTGTGGGAGGCA	6	-	201	714	Active	Active	9	8
ENSDARG00000007824	ENSDART00000046663	11	2	CGCTCCTCCTTGTTGTGGGAGGC	5	-	202	714	Active	Active	9	9
ENSDARG00000007824	ENSDART00000046663	11	3	TCCTGCTGCTCCCGAAGTGGCCGAC	7	-	317	714	Active	Active	9	8
ENSDARG00000007824	ENSDART00000046663	11	4	CACGGCTGCCTTGCGACTTTGCT	5	-	470	714	Active	Active	9	8
ENSDARG00000007824	ENSDART00000046663	11	4	AACTTCTTCTGTTCGTGGTAGCT	5	-	445	714	Active	Active	9	6
ENSDARG00000007824	ENSDART00000046663	11	4	TGCTGCACCAGTGCAGCTGCAGTG	6	-	555	714	Active	Active	9	8
ENSDARG00000007824	ENSDART00000046663	11	5	CACCGCAGCAGAAAGCGCATGATTT	7	-	629	714	Active	Inactive	8	3
ENSDARG00000007894	ENSDART00000013092	11	2	GAAGACTTCATTCGTGCCTTTGAA	6	+	199	3828	Active	Active	4	0
ENSDARG00000007894	ENSDART00000013092	11	3	GAAAAACACGACTGGGAGCAGAG	5	+	301	3828	Inactive	Active	8	9
ENSDARG00000007894	ENSDART00000013092	11	4	TGCGGCAGCTGGACGCAGCTTTC	5	+	398	3828	Active	Active	9	3
ENSDARG00000007894	ENSDART00000013092	11	5	AGCCACTGCTGACAGATGCTGAC	5	+	521	3828	Active	Active	9	9
ENSDARG00000007894	ENSDART00000013092	11	7	CACTCATTATCCTCGTCTGATTC	5	+	600	3828	Active	Inactive	8	7
ENSDARG00000007894	ENSDART00000013092	11	8	GCAAACTACTGCTTTGGAGAGGTG	6	+	708	3828	Inactive	Active	0	9
ENSDARG00000007894	ENSDART00000013092	11	8	AACCACAGACGCTGCTTTGAGTTT	6	+	661	3828	Inactive	Inactive	8	9
ENSDARG00000007894	ENSDART00000013092	11	11	ACACCCGCCGCCAGCAGCCTGAGCA	7	+	994	3828	Active	Active	3	9
ENSDARG00000007894	ENSDART00000013092	11	11	GCCGCCAGCAGCCTGAGCAGGGGTA	7	+	1000	3828	Active	Active	9	9
ENSDARG00000007894	ENSDART00000013092	11	11	CTCCACAGCCGCCCGACGACTGC	5	+	967	3828	Active	Active	6	9
ENSDARG00000007894	ENSDART00000013092	11	11	ACCCGCCGCCAGCAGCCTGAGCA	5	+	996	3828	Active	Active	9	9
ENSDARG00000007894	ENSDART00000013092	11	12	GTTCTCGCAGTGATGTGGATGTG	5	+	1070	3828	Inactive	Active	0	9
ENSDARG00000007894	ENSDART00000013092	11	13	GACGCCAGAGTTCAGAGACGCCGAC	7	+	1208	3828	Inactive	Active	2	9
ENSDARG00000007894	ENSDART00000013092	11	13	GACGCCGACTGGAGGCGGAGCGTCT	7	+	1224	3828	Active	Active	6	7
ENSDARG00000007894	ENSDART00000013092	11	13	CTCCCAATCACAGCGTGAGTTTGGG	7	+	1287	3828	Active	Active	9	9
ENSDARG00000007894	ENSDART00000013092	11	13	AGAGACGCCGACTGGAGGCGGAG	5	+	1221	3828	Inactive	Active	1	9
ENSDARG00000007894	ENSDART00000013092	11	13	TGCCTCCCAATCACAGCGTGAGTT	6	+	1284	3828	Active	Active	8	5
ENSDARG00000007894	ENSDART00000013092	11	13	AGAGACGCCGACTGGAGGCGGAGCG	7	+	1221	3828	Inactive	Active	1	9
ENSDARG00000007894	ENSDART00000013092	11	14	TCCCTCGCAGTCAAGGCTGCAGTC	6	+	1418	3828	Active	Active	7	6
ENSDARG00000007894	ENSDART00000013092	11	16	AACACCGGCACAGAGGTGGAGGCG	6	+	1645	3828	Active	Active	5	9
ENSDARG00000007894	ENSDART00000013092	11	16	ACCGGCACAGAGGTGGAGGCGGC	5	+	1648	3828	Active	Active	2	9
ENSDARG00000007894	ENSDART00000013092	11	16	ACCGGCACAGAGGTGGAGGCGGCG	6	+	1648	3828	Active	Active	2	9
ENSDARG00000007894	ENSDART00000013092	11	16	AACACCGGCACAGAGGTGGAGGC	5	+	1645	3828	Active	Active	5	8
ENSDARG00000007894	ENSDART00000013092	11	17	TGCGCCAGACAGAGGACGTGGCG	5	+	1817	3828	Active	Active	6	9
ENSDARG00000007894	ENSDART00000013092	11	17	ACCTGCGCCAGACAGAGGACGTG	5	+	1814	3828	Active	Active	9	9
ENSDARG00000007894	ENSDART00000013092	11	18	GAAATCTTCACCAGGATGTTTGC	5	+	1960	3828	Active	Active	8	3
ENSDARG00000007894	ENSDART00000013092	11	19	ACATACACAAATGTTCTGTAGTT	5	+	2263	3828	Inactive	Inactive	9	8
ENSDARG00000007894	ENSDART00000013092	11	19	ATCCTCCTCACACAGCTGCTGAA	5	+	2077	3828	Active	Active	9	7
ENSDARG00000007894	ENSDART00000013092	11	19	TCCTCACACAGCTGCTGAAGAAGAC	7	+	2081	3828	Active	Active	8	9
ENSDARG00000007894	ENSDART00000013092	11	19	CTCCTCACACAGCTGCTGAAGAA	5	+	2080	3828	Active	Active	4	8
ENSDARG00000007894	ENSDART00000013092	11	19	CTCTGCACAGAGAGGATCTGCAGGA	7	+	2042	3828	Active	Active	1	4
ENSDARG00000007894	ENSDART00000013092	11	19	CACAGCTGCTGAAGAAGACGGGGGT	7	+	2087	3828	Active	Active	9	9
ENSDARG00000007894	ENSDART00000013092	11	20	AGCTCCTCCCACAGTGATGCTGAT	6	+	2389	3828	Active	Active	9	8
ENSDARG00000007894	ENSDART00000013092	11	21	CTCTTCCTCTCCCCTTTGTCTGC	5	+	2443	3828	Active	Inactive	9	9
ENSDARG00000007894	ENSDART00000013092	11	22	TGCTCAGTCGTTTGTGGGGCTGGA	6	+	2672	3828	Active	Active	9	9
ENSDARG00000007894	ENSDART00000013092	11	22	CTCCGCTACACCCCCTCTGCGGGC	6	+	2736	3828	Active	Active	9	5
ENSDARG00000007894	ENSDART00000013092	11	24	GTTGTCATCTGCTATGATGGAGGG	6	+	2925	3828	Active	Active	9	9
ENSDARG00000007894	ENSDART00000013092	11	24	GTCATCTGCTATGATGGAGGGCGGC	7	+	2928	3828	Active	Active	9	9
ENSDARG00000007894	ENSDART00000013092	11	24	GCCGTCTCCTCGACCGTGGATGAG	6	+	2991	3828	Active	Active	9	9
ENSDARG00000007894	ENSDART00000013092	11	24	GACTCCATCAGCGCGTATGAGAA	5	+	3040	3828	Active	Active	8	6
ENSDARG00000007894	ENSDART00000013092	11	25	GGCAGCAGCTGGAGCTGGTTGGTG	6	+	3113	3828	Active	Inactive	9	4
ENSDARG00000007894	ENSDART00000013092	11	25	TACTGCTGCTCCTGGAGACGCTGGG	7	+	3263	3828	Active	Active	9	9
ENSDARG00000007894	ENSDART00000013092	11	25	GGCCACGGCAGCAGCTGGAGCTGGT	7	+	3107	3828	Active	Active	8	9
ENSDARG00000007894	ENSDART00000013092	11	26	CACACCGTCCGAGCGCTGGCTCT	5	+	3298	3828	Active	Active	9	4
ENSDARG00000007894	ENSDART00000085978	11	2	GAAGACTTCATTCGTGCCTTTGAA	6	+	199	3696	Active	Active	4	0
ENSDARG00000007894	ENSDART00000085978	11	3	GAAAAACACGACTGGGAGCAGAG	5	+	301	3696	Inactive	Active	8	9
ENSDARG00000007894	ENSDART00000085978	11	4	TGCGGCAGCTGGACGCAGCTTTC	5	+	398	3696	Active	Active	9	3
ENSDARG00000007894	ENSDART00000085978	11	5	AGCCACTGCTGACAGATGCTGAC	5	+	521	3696	Active	Active	9	9
ENSDARG00000007894	ENSDART00000085978	11	7	CACTCATTATCCTCGTCTGATTC	5	+	600	3696	Active	Inactive	8	7
ENSDARG00000007894	ENSDART00000085978	11	8	GCAAACTACTGCTTTGGAGAGGTG	6	+	708	3696	Inactive	Active	0	9
ENSDARG00000007894	ENSDART00000085978	11	8	AACCACAGACGCTGCTTTGAGTTT	6	+	661	3696	Inactive	Inactive	8	9
ENSDARG00000007894	ENSDART00000085978	11	11	ACCCGCCGCCAGCAGCCTGAGCA	5	+	996	3696	Active	Active	9	9
ENSDARG00000007894	ENSDART00000085978	11	11	CTCCACAGCCGCCCGACGACTGC	5	+	967	3696	Active	Active	6	9
ENSDARG00000007894	ENSDART00000085978	11	11	GCCGCCAGCAGCCTGAGCAGGGGTA	7	+	1000	3696	Active	Active	9	9
ENSDARG00000007894	ENSDART00000085978	11	11	ACACCCGCCGCCAGCAGCCTGAGCA	7	+	994	3696	Active	Active	3	9
ENSDARG00000007894	ENSDART00000085978	11	12	GTTCTCGCAGTGATGTGGATGTG	5	+	1070	3696	Inactive	Active	0	9
ENSDARG00000007894	ENSDART00000085978	11	13	AGAGACGCCGACTGGAGGCGGAGCG	7	+	1221	3696	Inactive	Active	1	9
ENSDARG00000007894	ENSDART00000085978	11	13	CTCCCAATCACAGCGTGAGTTTGGG	7	+	1287	3696	Active	Active	9	9
ENSDARG00000007894	ENSDART00000085978	11	13	GACGCCAGAGTTCAGAGACGCCGAC	7	+	1208	3696	Inactive	Active	2	9
ENSDARG00000007894	ENSDART00000085978	11	13	GACGCCGACTGGAGGCGGAGCGTCT	7	+	1224	3696	Active	Active	6	7
ENSDARG00000007894	ENSDART00000085978	11	13	TGCCTCCCAATCACAGCGTGAGTT	6	+	1284	3696	Active	Active	8	5
ENSDARG00000007894	ENSDART00000085978	11	13	AGAGACGCCGACTGGAGGCGGAG	5	+	1221	3696	Inactive	Active	1	9
ENSDARG00000007894	ENSDART00000085978	11	14	TCCCTCGCAGTCAAGGCTGCAGTC	6	+	1418	3696	Active	Active	7	6
ENSDARG00000007894	ENSDART00000085978	11	15	AACACCGGCACAGAGGTGGAGGC	5	+	1534	3696	Active	Active	5	8
ENSDARG00000007894	ENSDART00000085978	11	15	ACCGGCACAGAGGTGGAGGCGGC	5	+	1537	3696	Active	Active	2	9
ENSDARG00000007894	ENSDART00000085978	11	15	ACCGGCACAGAGGTGGAGGCGGCG	6	+	1537	3696	Active	Active	2	9
ENSDARG00000007894	ENSDART00000085978	11	15	AACACCGGCACAGAGGTGGAGGCG	6	+	1534	3696	Active	Active	5	9
ENSDARG00000007894	ENSDART00000085978	11	17	ACCTGCGCCAGACAGAGGACGTG	5	+	1727	3696	Active	Active	9	9
ENSDARG00000007894	ENSDART00000085978	11	17	TGCGCCAGACAGAGGACGTGGCG	5	+	1730	3696	Active	Active	6	9
ENSDARG00000007894	ENSDART00000085978	11	18	GAAATCTTCACCAGGATGTTTGC	5	+	1873	3696	Active	Active	8	3
ENSDARG00000007894	ENSDART00000085978	11	20	TCCTCACACAGCTGCTGAAGAAGAC	7	+	2063	3696	Active	Active	8	9
ENSDARG00000007894	ENSDART00000085978	11	20	ATCCTCCTCACACAGCTGCTGAA	5	+	2059	3696	Active	Active	9	7
ENSDARG00000007894	ENSDART00000085978	11	20	ACATACACAAATGTTCTGTAGTT	5	+	2245	3696	Inactive	Inactive	9	8
ENSDARG00000007894	ENSDART00000085978	11	20	CTCTGCACAGAGAGGATCTGCAGGA	7	+	2024	3696	Active	Active	1	4
ENSDARG00000007894	ENSDART00000085978	11	20	CACAGCTGCTGAAGAAGACGGGGGT	7	+	2069	3696	Active	Active	9	9
ENSDARG00000007894	ENSDART00000085978	11	20	CTCCTCACACAGCTGCTGAAGAA	5	+	2062	3696	Active	Active	4	8
ENSDARG00000007894	ENSDART00000085978	11	21	AGCTCCTCCCACAGTGATGCTGAT	6	+	2371	3696	Active	Active	9	8
ENSDARG00000007894	ENSDART00000085978	11	22	CTCTTCCTCTCCCCTTTGTCTGC	5	+	2425	3696	Active	Inactive	9	9
ENSDARG00000007894	ENSDART00000085978	11	23	CTCCGCTACACCCCCTCTGCGGGC	6	+	2604	3696	Active	Active	9	5
ENSDARG00000007894	ENSDART00000085978	11	25	GTTGTCATCTGCTATGATGGAGGG	6	+	2793	3696	Active	Active	9	9
ENSDARG00000007894	ENSDART00000085978	11	25	GTCATCTGCTATGATGGAGGGCGGC	7	+	2796	3696	Active	Active	9	9
ENSDARG00000007894	ENSDART00000085978	11	25	GCCGTCTCCTCGACCGTGGATGAG	6	+	2859	3696	Active	Active	9	9
ENSDARG00000007894	ENSDART00000085978	11	25	GACTCCATCAGCGCGTATGAGAA	5	+	2908	3696	Active	Active	8	6
ENSDARG00000007894	ENSDART00000085978	11	26	TACTGCTGCTCCTGGAGACGCTGGG	7	+	3131	3696	Active	Active	9	9
ENSDARG00000007894	ENSDART00000085978	11	26	GGCCACGGCAGCAGCTGGAGCTGGT	7	+	2975	3696	Active	Active	8	9
ENSDARG00000007894	ENSDART00000085978	11	26	GGCAGCAGCTGGAGCTGGTTGGTG	6	+	2981	3696	Active	Inactive	9	4
ENSDARG00000007894	ENSDART00000085978	11	27	CACACCGTCCGAGCGCTGGCTCT	5	+	3166	3696	Active	Active	9	4
ENSDARG00000007894	ENSDART00000102445	11	2	GAAGACTTCATTCGTGCCTTTGAA	6	+	208	3789	Active	Active	4	0
ENSDARG00000007894	ENSDART00000102445	11	3	GAAAAACACGACTGGGAGCAGAG	5	+	310	3789	Inactive	Active	8	9
ENSDARG00000007894	ENSDART00000102445	11	4	TGCGGCAGCTGGACGCAGCTTTC	5	+	407	3789	Active	Active	9	3
ENSDARG00000007894	ENSDART00000102445	11	9	CACTCATTATCCTCGTCTGATTC	5	+	621	3789	Active	Inactive	8	7
ENSDARG00000007894	ENSDART00000102445	11	10	AACCACAGACGCTGCTTTGAGTTT	6	+	682	3789	Inactive	Inactive	8	9
ENSDARG00000007894	ENSDART00000102445	11	10	GCAAACTACTGCTTTGGAGAGGTG	6	+	729	3789	Inactive	Active	0	9
ENSDARG00000007894	ENSDART00000102445	11	13	ACACCCGCCGCCAGCAGCCTGAGCA	7	+	1015	3789	Active	Active	3	9
ENSDARG00000007894	ENSDART00000102445	11	13	CTCCACAGCCGCCCGACGACTGC	5	+	988	3789	Active	Active	6	9
ENSDARG00000007894	ENSDART00000102445	11	13	GCCGCCAGCAGCCTGAGCAGGGGTA	7	+	1021	3789	Active	Active	9	9
ENSDARG00000007894	ENSDART00000102445	11	13	ACCCGCCGCCAGCAGCCTGAGCA	5	+	1017	3789	Active	Active	9	9
ENSDARG00000007894	ENSDART00000102445	11	14	GTTCTCGCAGTGATGTGGATGTG	5	+	1091	3789	Inactive	Active	0	9
ENSDARG00000007894	ENSDART00000102445	11	15	AGACGCTGCCGGTAATGTGGAGGG	6	+	1215	3789	Active	Active	8	5
ENSDARG00000007894	ENSDART00000102445	11	15	AGACGCTGCCGGTAATGTGGAGGGT	7	+	1215	3789	Active	Active	8	9
ENSDARG00000007894	ENSDART00000102445	11	16	TGCCTCCCAATCACAGCGTGAGTT	6	+	1344	3789	Active	Active	8	5
ENSDARG00000007894	ENSDART00000102445	11	16	AGAGACGCCGACTGGAGGCGGAGCG	7	+	1281	3789	Inactive	Active	1	9
ENSDARG00000007894	ENSDART00000102445	11	16	AGAGACGCCGACTGGAGGCGGAG	5	+	1281	3789	Inactive	Active	1	9
ENSDARG00000007894	ENSDART00000102445	11	16	GACGCCAGAGTTCAGAGACGCCGAC	7	+	1268	3789	Inactive	Active	2	9
ENSDARG00000007894	ENSDART00000102445	11	16	GACGCCGACTGGAGGCGGAGCGTCT	7	+	1284	3789	Active	Active	6	7
ENSDARG00000007894	ENSDART00000102445	11	17	TCCCTCGCAGTCAAGGCTGCAGTC	6	+	1451	3789	Active	Active	7	6
ENSDARG00000007894	ENSDART00000102445	11	20	AACACCGGCACAGAGGTGGAGGCG	6	+	1738	3789	Active	Active	5	9
ENSDARG00000007894	ENSDART00000102445	11	20	AACACCGGCACAGAGGTGGAGGC	5	+	1738	3789	Active	Active	5	8
ENSDARG00000007894	ENSDART00000102445	11	20	ACCGGCACAGAGGTGGAGGCGGCG	6	+	1741	3789	Active	Active	2	9
ENSDARG00000007894	ENSDART00000102445	11	20	ACCGGCACAGAGGTGGAGGCGGC	5	+	1741	3789	Active	Active	2	9
ENSDARG00000007894	ENSDART00000102445	11	21	TGCGCCAGACAGAGGACGTGGCG	5	+	1910	3789	Active	Active	6	9
ENSDARG00000007894	ENSDART00000102445	11	21	ACCTGCGCCAGACAGAGGACGTG	5	+	1907	3789	Active	Active	9	9
ENSDARG00000007894	ENSDART00000102445	11	22	GAAATCTTCACCAGGATGTTTGC	5	+	2053	3789	Active	Active	8	3
ENSDARG00000007894	ENSDART00000102445	11	23	TCCTCACACAGCTGCTGAAGAAGAC	7	+	2174	3789	Active	Active	8	9
ENSDARG00000007894	ENSDART00000102445	11	23	ATCCTCCTCACACAGCTGCTGAA	5	+	2170	3789	Active	Active	9	7
ENSDARG00000007894	ENSDART00000102445	11	23	CTCTGCACAGAGAGGATCTGCAGGA	7	+	2135	3789	Active	Active	1	4
ENSDARG00000007894	ENSDART00000102445	11	23	CTCCTCACACAGCTGCTGAAGAA	5	+	2173	3789	Active	Active	4	8
ENSDARG00000007894	ENSDART00000102445	11	23	CACAGCTGCTGAAGAAGACGGGGGT	7	+	2180	3789	Active	Active	9	9
ENSDARG00000007894	ENSDART00000102445	11	24	ACATACACAAATGTTCTGTAGTT	5	+	2263	3789	Inactive	Inactive	9	8
ENSDARG00000007894	ENSDART00000102445	11	27	AGCTCCTCCCACAGTGATGCTGAT	6	+	2455	3789	Active	Active	9	8
ENSDARG00000007894	ENSDART00000102445	11	28	TTCTTCCTCTCCTCTTTGTCTGC	5	+	2501	3789	Active	Inactive	9	9
ENSDARG00000007894	ENSDART00000102445	11	28	CTCCGCTACACCCCCTCTGCGGGC	6	+	2694	3789	Active	Active	9	5
ENSDARG00000007894	ENSDART00000102445	11	28	TGCTCAGTCGTTTGTGGGGCTGGA	6	+	2630	3789	Active	Active	9	9
ENSDARG00000007894	ENSDART00000102445	11	30	GTTGTCATCTGCTATGATGGAGGG	6	+	2883	3789	Active	Active	9	9
ENSDARG00000007894	ENSDART00000102445	11	30	GTCATCTGCTATGATGGAGGGCGGC	7	+	2886	3789	Active	Active	9	9
ENSDARG00000007894	ENSDART00000102445	11	30	GCCGTCTCCTCGACCGTGGATGAG	6	+	2949	3789	Active	Active	9	9
ENSDARG00000007894	ENSDART00000102445	11	30	GACTCCATCAGCGCGTATGAGAA	5	+	2998	3789	Active	Active	8	6
ENSDARG00000007894	ENSDART00000102445	11	32	GGCAGCAGCTGGAGCTGGTTGGTG	6	+	3074	3789	Active	Inactive	9	4
ENSDARG00000007894	ENSDART00000102445	11	32	TACTGCTGCTCCTGGAGACGCTGGG	7	+	3224	3789	Active	Active	9	9
ENSDARG00000007894	ENSDART00000102445	11	32	GGCCACGGCAGCAGCTGGAGCTGGT	7	+	3068	3789	Active	Active	8	9
ENSDARG00000007894	ENSDART00000102445	11	33	CACACCGTCCGAGCGCTGGCTCT	5	+	3259	3789	Active	Active	9	4
ENSDARG00000007894	ENSDART00000102449	11	3	GAAGACTTCATTCGTGCCTTTGAA	6	+	229	3840	Active	Active	4	0
ENSDARG00000007894	ENSDART00000102449	11	4	GAAAAACACGACTGGGAGCAGAG	5	+	331	3840	Inactive	Active	8	9
ENSDARG00000007894	ENSDART00000102449	11	5	TGCGGCAGCTGGACGCAGCTTTC	5	+	428	3840	Active	Active	9	3
ENSDARG00000007894	ENSDART00000102449	11	10	CACTCATTATCCTCGTCTGATTC	5	+	642	3840	Active	Inactive	8	7
ENSDARG00000007894	ENSDART00000102449	11	11	AACCACAGACGCTGCTTTGAGTTT	6	+	703	3840	Inactive	Inactive	8	9
ENSDARG00000007894	ENSDART00000102449	11	11	GCAAACTACTGCTTTGGAGAGGTG	6	+	750	3840	Inactive	Active	0	9
ENSDARG00000007894	ENSDART00000102449	11	14	CTCCACAGCCGCCCGACGACTGC	5	+	1009	3840	Active	Active	6	9
ENSDARG00000007894	ENSDART00000102449	11	14	GCCGCCAGCAGCCTGAGCAGGGGTA	7	+	1042	3840	Active	Active	9	9
ENSDARG00000007894	ENSDART00000102449	11	14	ACCCGCCGCCAGCAGCCTGAGCA	5	+	1038	3840	Active	Active	9	9
ENSDARG00000007894	ENSDART00000102449	11	14	ACACCCGCCGCCAGCAGCCTGAGCA	7	+	1036	3840	Active	Active	3	9
ENSDARG00000007894	ENSDART00000102449	11	15	GTTCTCGCAGTGATGTGGATGTG	5	+	1112	3840	Inactive	Active	0	9
ENSDARG00000007894	ENSDART00000102449	11	18	AGAGACGCCGACTGGAGGCGGAGCG	7	+	1305	3840	Inactive	Active	1	9
ENSDARG00000007894	ENSDART00000102449	11	18	GACGCCGACTGGAGGCGGAGCGTCT	7	+	1308	3840	Active	Active	6	7
ENSDARG00000007894	ENSDART00000102449	11	18	GACGCCAGAGTTCAGAGACGCCGAC	7	+	1292	3840	Inactive	Active	2	9
ENSDARG00000007894	ENSDART00000102449	11	18	TGCCTCCCAATCACAGCGTGAGTT	6	+	1368	3840	Active	Active	8	5
ENSDARG00000007894	ENSDART00000102449	11	18	AGAGACGCCGACTGGAGGCGGAG	5	+	1305	3840	Inactive	Active	1	9
ENSDARG00000007894	ENSDART00000102449	11	20	TCCCTCGCAGTCAAGGCTGCAGTC	6	+	1529	3840	Active	Active	7	6
ENSDARG00000007894	ENSDART00000102449	11	22	AACACCGGCACAGAGGTGGAGGC	5	+	1768	3840	Active	Active	5	8
ENSDARG00000007894	ENSDART00000102449	11	22	ACCGGCACAGAGGTGGAGGCGGCG	6	+	1771	3840	Active	Active	2	9
ENSDARG00000007894	ENSDART00000102449	11	22	ACCGGCACAGAGGTGGAGGCGGC	5	+	1771	3840	Active	Active	2	9
ENSDARG00000007894	ENSDART00000102449	11	22	AACACCGGCACAGAGGTGGAGGCG	6	+	1768	3840	Active	Active	5	9
ENSDARG00000007894	ENSDART00000102449	11	24	ACCTGCGCCAGACAGAGGACGTG	5	+	1961	3840	Active	Active	9	9
ENSDARG00000007894	ENSDART00000102449	11	24	TGCGCCAGACAGAGGACGTGGCG	5	+	1964	3840	Active	Active	6	9
ENSDARG00000007894	ENSDART00000102449	11	25	GAAATCTTCACCAGGATGTTTGC	5	+	2107	3840	Active	Active	8	3
ENSDARG00000007894	ENSDART00000102449	11	26	ATCCTCCTCACACAGCTGCTGAA	5	+	2221	3840	Active	Active	9	7
ENSDARG00000007894	ENSDART00000102449	11	26	CACAGCTGCTGAAGAAGACGGGGGT	7	+	2231	3840	Active	Active	9	9
ENSDARG00000007894	ENSDART00000102449	11	26	CTCTGCACAGAGAGGATCTGCAGGA	7	+	2186	3840	Active	Active	1	4
ENSDARG00000007894	ENSDART00000102449	11	26	CTCCTCACACAGCTGCTGAAGAA	5	+	2224	3840	Active	Active	4	8
ENSDARG00000007894	ENSDART00000102449	11	26	TCCTCACACAGCTGCTGAAGAAGAC	7	+	2225	3840	Active	Active	8	9
ENSDARG00000007894	ENSDART00000102449	11	27	ACATACACAAATGTTCTGTAGTT	5	+	2314	3840	Inactive	Inactive	9	8
ENSDARG00000007894	ENSDART00000102449	11	30	AGCTCCTCCCACAGTGATGCTGAT	6	+	2506	3840	Active	Active	9	8
ENSDARG00000007894	ENSDART00000102449	11	31	CTCCGCTACACCCCCTCTGCGGGC	6	+	2745	3840	Active	Active	9	5
ENSDARG00000007894	ENSDART00000102449	11	31	TTCTTCCTCTCCTCTTTGTCTGC	5	+	2552	3840	Active	Inactive	9	9
ENSDARG00000007894	ENSDART00000102449	11	31	TGCTCAGTCGTTTGTGGGGCTGGA	6	+	2681	3840	Active	Active	9	9
ENSDARG00000007894	ENSDART00000102449	11	33	GTTGTCATCTGCTATGATGGAGGG	6	+	2934	3840	Active	Active	9	9
ENSDARG00000007894	ENSDART00000102449	11	33	GTCATCTGCTATGATGGAGGGCGGC	7	+	2937	3840	Active	Active	9	9
ENSDARG00000007894	ENSDART00000102449	11	33	GCCGTCTCCTCGACCGTGGATGAG	6	+	3000	3840	Active	Active	9	9
ENSDARG00000007894	ENSDART00000102449	11	33	GACTCCATCAGCGCGTATGAGAA	5	+	3049	3840	Active	Active	8	6
ENSDARG00000007894	ENSDART00000102449	11	35	TACTGCTGCTCCTGGAGACGCTGGG	7	+	3275	3840	Active	Active	9	9
ENSDARG00000007894	ENSDART00000102449	11	35	GGCCACGGCAGCAGCTGGAGCTGGT	7	+	3119	3840	Active	Active	8	9
ENSDARG00000007894	ENSDART00000102449	11	35	GGCAGCAGCTGGAGCTGGTTGGTG	6	+	3125	3840	Active	Inactive	9	4
ENSDARG00000007894	ENSDART00000102449	11	36	CACACCGTCCGAGCGCTGGCTCT	5	+	3310	3840	Active	Active	9	4
ENSDARG00000007955	ENSDART00000004423	11	2	CTCGCCTACCTTCAGCCGCCGGC	5	-	209	1797	Active	Active	9	9
ENSDARG00000007955	ENSDART00000004423	11	4	TCCTTCTCCTCCACTGCTGCCGGG	6	-	360	1797	Active	Active	9	9
ENSDARG00000007955	ENSDART00000004423	11	5	AGAGTCTTCCTGTCTCTGATTAC	5	-	493	1797	Active	Inactive	9	8
ENSDARG00000007955	ENSDART00000004423	11	5	AAACTCACCTTGATGGGCAGAGTCT	7	-	509	1797	Inactive	Active	4	8
ENSDARG00000007955	ENSDART00000004423	11	7	AAAGGCTCCTTTCAGCCGTTTGC	5	-	698	1797	Active	Inactive	0	0
ENSDARG00000007955	ENSDART00000004423	11	9	ACCTTCTTACGCAGTTTCTGGATGC	7	-	971	1797	Active	Inactive	9	6
ENSDARG00000007955	ENSDART00000004423	11	10	TTCTCCTGCACGATGACGCTGGC	5	-	1141	1797	Active	Active	9	9
ENSDARG00000007955	ENSDART00000004423	11	11	CCCTGCAGACGGAGGAAGAGGAG	5	-	1212	1797	Active	Active	7	9
ENSDARG00000007955	ENSDART00000004423	11	13	CACAGCAGAGACTCGGAGCTGCT	5	-	1513	1797	Active	Active	0	9
ENSDARG00000007955	ENSDART00000004423	11	13	CGCACCTGCAGGACTGGCGTTGAC	6	-	1558	1797	Active	Active	9	2
ENSDARG00000007955	ENSDART00000004423	11	15	AGAGTCTTCATAGAGGACGCCTTC	6	-	1734	1797	Active	Active	9	6
ENSDARG00000007955	ENSDART00000104646	11	1	TCCTTCTCCTCCACTGCTGCCGGG	6	-	33	1473	Active	Active	9	9
ENSDARG00000007955	ENSDART00000104646	11	2	AAACTCACCTTGATGGGCAGAGTCT	7	-	182	1473	Inactive	Active	4	8
ENSDARG00000007955	ENSDART00000104646	11	2	AGAGTCTTCCTGTCTCTGATTAC	5	-	166	1473	Active	Inactive	9	8
ENSDARG00000007955	ENSDART00000104646	11	4	AAAGGCTCCTTTCAGCCGTTTGC	5	-	371	1473	Active	Inactive	0	0
ENSDARG00000007955	ENSDART00000104646	11	6	ACCTTCTTACGCAGTTTCTGGATGC	7	-	644	1473	Active	Inactive	9	6
ENSDARG00000007955	ENSDART00000104646	11	7	TTCTCCTGCACGATGACGCTGGC	5	-	814	1473	Active	Active	9	9
ENSDARG00000007955	ENSDART00000104646	11	9	CCCTGCAGACGGAGGAAGAGGAG	5	-	891	1473	Active	Active	7	9
ENSDARG00000007955	ENSDART00000104646	11	11	CACAGCAGAGACTCGGAGCTGCT	5	-	1192	1473	Active	Active	0	9
ENSDARG00000007955	ENSDART00000104646	11	11	CGCACCTGCAGGACTGGCGTTGAC	6	-	1237	1473	Active	Active	9	2
ENSDARG00000007955	ENSDART00000104646	11	13	AGAGTCTTCATAGAGGACGCCTTC	6	-	1410	1473	Active	Active	9	6
ENSDARG00000008034	ENSDART00000027575	11	1	GAAGGCTGCCGGTCCGCCGAGGGA	6	-	94	2139	Active	Active	5	9
ENSDARG00000008034	ENSDART00000027575	11	1	CTCGGCGTCTGTTTGTGTGATGAG	6	-	478	2139	Active	Active	9	2
ENSDARG00000008034	ENSDART00000027575	11	1	GCACGCCGCGTTGGGGCTGGTGTA	6	-	655	2139	Active	Active	8	5
ENSDARG00000008034	ENSDART00000027575	11	1	GCACGCCGCGTTGGGGCTGGTGT	5	-	656	2139	Active	Active	8	0
ENSDARG00000008034	ENSDART00000027575	11	1	GCACACAGAGTTGATCTGCTGGA	5	-	359	2139	Inactive	Active	8	3
ENSDARG00000008034	ENSDART00000027575	11	1	CGCTCCAGCTCAATGGAGCAGGA	5	-	562	2139	Active	Active	9	9
ENSDARG00000008034	ENSDART00000027575	11	2	GAAACCAACCTTGTTAGCAGAAGCC	7	-	1014	2139	Inactive	Active	7	9
ENSDARG00000008034	ENSDART00000027575	11	2	AAACCAACCTTGTTAGCAGAAGCC	6	-	1014	2139	Inactive	Active	8	9
ENSDARG00000008034	ENSDART00000027575	11	3	CTCTCATACTTGTGATTGGGAGTCT	7	-	1109	2139	Active	Inactive	8	1
ENSDARG00000008034	ENSDART00000027575	11	4	TTCTCCTGCAGCCGCTGTTTGATTG	7	-	1343	2139	Active	Inactive	9	6
ENSDARG00000008034	ENSDART00000027575	11	4	CTCTCCGTCTTGCCTGTGTTGTG	5	-	1246	2139	Active	Inactive	9	7
ENSDARG00000008034	ENSDART00000027575	11	6	CACCTCTGCAGAGCTGTGAGGGC	5	-	1526	2139	Active	Active	9	5
ENSDARG00000008034	ENSDART00000027575	11	6	CACCCCGACACCATTGGTGAAGGG	6	-	1492	2139	Active	Active	8	9
ENSDARG00000008034	ENSDART00000027575	11	6	CACACCTGCTGCAGGCTGCGTTT	5	-	1717	2139	Active	Inactive	9	4
ENSDARG00000008034	ENSDART00000027575	11	6	ACCTGCTGCAGGCTGCGTTTGGC	5	-	1714	2139	Active	Active	9	7
ENSDARG00000008034	ENSDART00000027575	11	7	TTCTCACACTCCACACGGAGGCGCT	7	-	1817	2139	Active	Active	5	9
ENSDARG00000008034	ENSDART00000027575	11	7	TCCCTCTTCAGCCTGTCGCAGGA	5	-	1864	2139	Active	Active	9	9
ENSDARG00000008034	ENSDART00000027575	11	8	TTAGCCTCCGTTTCTGCTTTGTG	5	-	2098	2139	Active	Inactive	3	7
ENSDARG00000008034	ENSDART00000027575	11	8	GTTAGCCTCCGTTTCTGCTTTGTG	6	-	2098	2139	Active	Inactive	9	7
ENSDARG00000008034	ENSDART00000027575	11	8	GTCCACTTCTGCCTGCTGGAGCT	5	-	1985	2139	Active	Active	9	8
ENSDARG00000008034	ENSDART00000103549	11	1	GAAGGCTGCCGGTCCGCCGAGGGA	6	-	88	2085	Active	Active	5	9
ENSDARG00000008034	ENSDART00000103549	11	1	CTCGGCGTCTGTTTGTGTGATGAG	6	-	472	2085	Active	Active	9	2
ENSDARG00000008034	ENSDART00000103549	11	1	GCACGCCGCGTTGGGGCTGGTGTA	6	-	649	2085	Active	Active	8	5
ENSDARG00000008034	ENSDART00000103549	11	1	GCACGCCGCGTTGGGGCTGGTGT	5	-	650	2085	Active	Active	8	0
ENSDARG00000008034	ENSDART00000103549	11	1	GCACACAGAGTTGATCTGCTGGA	5	-	353	2085	Inactive	Active	8	3
ENSDARG00000008034	ENSDART00000103549	11	1	CGCTCCAGCTCAATGGAGCAGGA	5	-	556	2085	Active	Active	9	9
ENSDARG00000008034	ENSDART00000103549	11	2	AAACCAACCTTGTTAGCAGAAGCC	6	-	1005	2085	Inactive	Active	8	9
ENSDARG00000008034	ENSDART00000103549	11	2	GAAACCAACCTTGTTAGCAGAAGCC	7	-	1005	2085	Inactive	Active	7	9
ENSDARG00000008034	ENSDART00000103549	11	3	CTCTCATACTTGTGATTGGGAGTCT	7	-	1100	2085	Active	Inactive	8	1
ENSDARG00000008034	ENSDART00000103549	11	4	TTCTCCTGCAGCCGCTGTTTGATTG	7	-	1334	2085	Active	Inactive	9	6
ENSDARG00000008034	ENSDART00000103549	11	4	CTCTCCGTCTTGCCTGTGTTGTG	5	-	1237	2085	Active	Inactive	9	7
ENSDARG00000008034	ENSDART00000103549	11	5	CACCTCTGCAGAGCTGTGAGGGC	5	-	1466	2085	Active	Active	9	5
ENSDARG00000008034	ENSDART00000103549	11	5	CACCCCGACACCATTGGTGAAGGG	6	-	1432	2085	Active	Active	8	9
ENSDARG00000008034	ENSDART00000103549	11	5	CACACCTGCTGCAGGCTGCGTTT	5	-	1657	2085	Active	Inactive	9	4
ENSDARG00000008034	ENSDART00000103549	11	5	ACCTGCTGCAGGCTGCGTTTGGC	5	-	1654	2085	Active	Active	9	7
ENSDARG00000008034	ENSDART00000103549	11	6	TTCTCACACTCCACACGGAGGCGCT	7	-	1757	2085	Active	Active	5	9
ENSDARG00000008034	ENSDART00000103549	11	6	TCCCTCTTCAGCCTGTCGCAGGA	5	-	1804	2085	Active	Active	9	9
ENSDARG00000008034	ENSDART00000103549	11	7	TTAGCCTCCGTTTCTGCTTTGTG	5	-	2038	2085	Active	Inactive	3	7
ENSDARG00000008034	ENSDART00000103549	11	7	GTTAGCCTCCGTTTCTGCTTTGTG	6	-	2038	2085	Active	Inactive	9	7
ENSDARG00000008034	ENSDART00000103549	11	7	GTCCACTTCTGCCTGCTGGAGCT	5	-	1925	2085	Active	Active	9	8
ENSDARG00000008473	ENSDART00000019008	11	1	TTCCTCAGAGAAACAGCGTTGGTG	6	-	43	1593	Active	Active	1	6
ENSDARG00000008473	ENSDART00000019008	11	2	TACTGCTAAGAAGAGCGCCGTTTTC	7	-	183	1593	Inactive	Inactive	0	7
ENSDARG00000008473	ENSDART00000019008	11	2	CGCGTCTTCAGGAGACGCTGTTGAA	7	-	135	1593	Active	Active	9	0
ENSDARG00000008473	ENSDART00000019008	11	3	AAAGCCAGCGGTGTGAGGCCGAA	5	-	475	1593	Inactive	Active	4	9
ENSDARG00000008473	ENSDART00000019008	11	4	GCAAGCCTCAAACAAGATGGTTGC	6	-	580	1593	Active	Active	9	7
ENSDARG00000008473	ENSDART00000019008	11	5	GGCGGCGGCTGAATGAAGAGGAC	5	-	779	1593	Active	Active	9	9
ENSDARG00000008473	ENSDART00000019008	11	5	CACTGCATCCCACGATGTGACGGG	6	-	739	1593	Active	Active	9	8
ENSDARG00000008473	ENSDART00000019008	11	5	GTATCCGGCATTGAGGAGCATCT	5	-	824	1593	Active	Active	0	7
ENSDARG00000008473	ENSDART00000019008	11	5	AGCTGCGCCGGACCCATGGGTGGAG	7	-	862	1593	Active	Inactive	9	0
ENSDARG00000008473	ENSDART00000019008	11	5	AGCATCTCCAGACAGTGTGTGTGT	6	-	807	1593	Active	Inactive	9	9
ENSDARG00000008473	ENSDART00000019008	11	6	ATCACCAGAGTGTCTTTGATGAC	5	-	1246	1593	Inactive	Inactive	5	4
ENSDARG00000008473	ENSDART00000019008	11	6	TGCAGCGCCGAGGGGAAGTGTGT	5	-	1093	1593	Active	Active	9	7
ENSDARG00000008473	ENSDART00000019008	11	6	TACTGCAGCGCCGAGGGGAAGTG	5	-	1096	1593	Active	Active	6	9
ENSDARG00000008473	ENSDART00000019008	11	6	AAAATCACCAGAGTGTCTTTGAT	5	-	1249	1593	Inactive	Inactive	6	5
ENSDARG00000008473	ENSDART00000019008	11	8	ACAGCCTTCAATTTGGAGCAGAA	5	-	1369	1593	Active	Active	9	9
ENSDARG00000008473	ENSDART00000019008	11	9	GTTTCAGTCTCTCCGGCAGTGGAA	6	-	1529	1593	Active	Active	8	7
ENSDARG00000008473	ENSDART00000019008	11	9	GACATCGCACATTCTCTGTGGAG	5	-	1428	1593	Inactive	Inactive	1	3
ENSDARG00000008542	ENSDART00000023388	11	2	GTATTCAGAAGCCGTTTTGGGCA	5	+	456	903	Inactive	Inactive	7	0
ENSDARG00000008542	ENSDART00000023388	11	2	GGCCACACCAATTTTGGAGAGGTG	6	+	889	903	Active	Active	7	9
ENSDARG00000008542	ENSDART00000023388	11	2	GCCGACAACTCCTGTTTGTTTAC	5	+	334	903	Active	Inactive	5	9
ENSDARG00000008542	ENSDART00000023388	11	2	CCCCACCGCGTATTCAGAAGCCGTT	7	+	447	903	Active	Active	9	9
ENSDARG00000008542	ENSDART00000023388	11	2	ACCCCAGTCGTCGAGCGCCGCGTAG	7	+	304	903	Active	Active	9	6
ENSDARG00000008727	ENSDART00000027600	11	3	CTCCTCTGCTGACCTCTGGGGAC	5	-	74	1533	Active	Inactive	9	1
ENSDARG00000008727	ENSDART00000027600	11	4	TTCGGCCTCTTTTGGCAGCAGGG	5	-	147	1533	Active	Active	9	9
ENSDARG00000008727	ENSDART00000027600	11	13	AGCAAACACTTCTGTGGCTTGTGT	6	-	984	1533	Active	Inactive	3	5
ENSDARG00000008727	ENSDART00000027600	11	14	TACCCAATCTGGACTGTAGAGTGC	6	-	1160	1533	Active	Active	8	8
ENSDARG00000008727	ENSDART00000027600	11	16	CTCCTCAGCGCAAGGATGCGATGAT	7	-	1364	1533	Active	Inactive	9	2
ENSDARG00000008727	ENSDART00000027600	11	16	CTCAGCGCAAGGATGCGATGATGCA	7	-	1361	1533	Active	Active	2	9
ENSDARG00000008727	ENSDART00000104409	11	3	CTCCTCTGCTGACCTCTGGGGAC	5	-	74	1515	Active	Inactive	9	1
ENSDARG00000008727	ENSDART00000104409	11	4	TTCGGCCTCTTTTGGCAGCAGGG	5	-	147	1515	Active	Active	9	9
ENSDARG00000008727	ENSDART00000104409	11	14	AGCAAACACTTCTGTGGCTTGTGT	6	-	966	1515	Active	Inactive	3	5
ENSDARG00000008727	ENSDART00000104409	11	15	TACCCAATCTGGACTGTAGAGTGC	6	-	1142	1515	Active	Active	8	8
ENSDARG00000008727	ENSDART00000104409	11	17	CTCAGCGCAAGGATGCGATGATGCA	7	-	1343	1515	Active	Active	2	9
ENSDARG00000008727	ENSDART00000104409	11	17	CTCCTCAGCGCAAGGATGCGATGAT	7	-	1346	1515	Active	Inactive	9	2
ENSDARG00000008727	ENSDART00000104411	11	2	CTCCTCTGCTGACCTCTGGGGAC	5	-	71	1569	Active	Inactive	9	1
ENSDARG00000008727	ENSDART00000104411	11	3	TTCGGCCTCTTTTGGCAGCAGGG	5	-	144	1569	Active	Active	9	9
ENSDARG00000008727	ENSDART00000104411	11	13	AGCAAACACTTCTGTGGCTTGTGT	6	-	993	1569	Active	Inactive	3	5
ENSDARG00000008727	ENSDART00000104411	11	14	TACCCAATCTGGACTGTAGAGTGC	6	-	1169	1569	Active	Active	8	8
ENSDARG00000008727	ENSDART00000104411	11	16	CTCCTCAGCGCAAGGATGCGATGAT	7	-	1373	1569	Active	Inactive	9	2
ENSDARG00000008727	ENSDART00000104411	11	16	CTCAGCGCAAGGATGCGATGATGCA	7	-	1370	1569	Active	Active	2	9
ENSDARG00000008890	ENSDART00000002459	11	1	ACCACCAAATGCTGTGTGTTTAC	5	-	56	1152	Inactive	Inactive	3	9
ENSDARG00000008890	ENSDART00000002459	11	2	GACGGCCACTTCTGCATCTGTAGAT	7	-	69	1152	Active	Inactive	8	8
ENSDARG00000008890	ENSDART00000002459	11	3	ACATACCTCATTGGGTAGTTGAA	5	-	227	1152	Active	Active	5	3
ENSDARG00000008890	ENSDART00000002459	11	4	CACTGCAAAAGATACAGATGTGTTT	7	-	261	1152	Inactive	Inactive	2	5
ENSDARG00000008890	ENSDART00000002459	11	4	CAACGCACCTTTTTATGCGAGTGT	6	-	332	1152	Active	Inactive	0	4
ENSDARG00000008890	ENSDART00000002459	11	9	TCCAGCAGCACATTGCCGATGCT	5	-	916	1152	Active	Active	9	9
ENSDARG00000008890	ENSDART00000002459	11	10	CGCCCAGTCCGAACTTAGTAGGG	5	-	1020	1152	Active	Active	9	4
ENSDARG00000009438	ENSDART00000014062	11	1	AACCCCAACCAGAGGCTGCCGAA	5	+	403	768	Active	Active	1	8
ENSDARG00000009438	ENSDART00000014062	11	1	ACCCCAACCAGAGGCTGCCGAAGGT	7	+	404	768	Active	Active	7	9
ENSDARG00000009438	ENSDART00000014062	11	1	CCCCAACCAGAGGCTGCCGAAGGT	6	+	405	768	Active	Active	3	9
ENSDARG00000009438	ENSDART00000014062	11	1	CGCTGCTCCACATACTGGGGTGAG	6	+	537	768	Active	Active	9	4
ENSDARG00000009438	ENSDART00000014062	11	1	TGCTCCACATACTGGGGTGAGTG	5	+	540	768	Active	Active	3	8
ENSDARG00000009438	ENSDART00000014062	11	1	TGCTCCACATACTGGGGTGAGTGC	6	+	540	768	Active	Active	3	5
ENSDARG00000009519	ENSDART00000040305	11	1	TTAACCGCAAGAAAGGATTTGGAG	6	+	68	801	Inactive	Active	8	8
ENSDARG00000009519	ENSDART00000040305	11	1	TTAACCGCAAGAAAGGATTTGGA	5	+	68	801	Inactive	Active	8	7
ENSDARG00000009519	ENSDART00000040305	11	2	GTCCAAGCACTCCTCTTCTGGTGAC	7	+	216	801	Inactive	Inactive	7	3
ENSDARG00000009519	ENSDART00000040305	11	2	GTCATCTTCCTCTGAATTTGAGGAG	7	+	243	801	Active	Active	9	2
ENSDARG00000009519	ENSDART00000040305	11	6	AACGTCACCGAGCTGCAGGGTCT	5	+	711	801	Active	Active	6	8
ENSDARG00000009519	ENSDART00000103298	11	3	GCAATCTGCATTGTGGGAGAAGAA	6	+	265	2379	Active	Active	8	9
ENSDARG00000009519	ENSDART00000103298	11	4	GGCAACAGAAGGAAGAGGGGTGGCC	7	+	324	2379	Inactive	Active	2	9
ENSDARG00000009519	ENSDART00000103298	11	4	CACGGCAACAGAAGGAAGAGGGG	5	+	321	2379	Active	Active	7	9
ENSDARG00000009519	ENSDART00000103298	11	8	GACTTCAGCCATCTATTAGGTGTG	6	+	847	2379	Active	Active	7	2
ENSDARG00000009519	ENSDART00000103298	11	8	CAAATCGTCCTTCATCGAAGCGGCA	7	+	784	2379	Active	Active	8	9
ENSDARG00000009519	ENSDART00000103298	11	8	AGCGGCACAGATCCTGACTTTGGC	6	+	802	2379	Active	Active	3	8
ENSDARG00000009519	ENSDART00000103298	11	8	GCAAACGTCTGGATGTGGACTTC	5	+	830	2379	Active	Active	5	1
ENSDARG00000009519	ENSDART00000103298	11	11	ACATCCTGCCTTTCGGCCTGAAAC	6	+	1244	2379	Active	Active	6	5
ENSDARG00000009519	ENSDART00000103298	11	11	TCCACCTCCTCTAGGACTGGGTG	5	+	1200	2379	Active	Active	9	9
ENSDARG00000009519	ENSDART00000103298	11	11	CTCCACCTCCTCTAGGACTGGGTG	6	+	1199	2379	Active	Active	9	9
ENSDARG00000009519	ENSDART00000103298	11	12	CGCCAAAGAGGATCGTTATGAGAA	6	+	1362	2379	Active	Inactive	1	3
ENSDARG00000009519	ENSDART00000103298	11	15	AGCATCTGCCTGAACAGGAGCAGCT	7	+	1637	2379	Active	Active	9	9
ENSDARG00000009519	ENSDART00000103298	11	15	AGAACCAGAGCAGTTTGGAGTCGTG	7	+	1704	2379	Inactive	Active	7	8
ENSDARG00000009519	ENSDART00000103298	11	16	GCAGCCTGCGATGAGGTGAGGAA	5	+	1834	2379	Active	Active	8	8
ENSDARG00000009519	ENSDART00000103298	11	17	AAATTCCCAGAAGTGCTGAAGTT	5	+	2038	2379	Inactive	Active	8	6
ENSDARG00000009519	ENSDART00000103298	11	18	AGAAACACCTGCTGCAGTTGGAGAA	7	+	2138	2379	Inactive	Active	6	4
ENSDARG00000009519	ENSDART00000103298	11	19	TACCTCAACATGCTGGAGTATTT	5	+	2293	2379	Active	Inactive	6	7
ENSDARG00000009519	ENSDART00000103298	11	19	GACCCCAAAAAGACTTCTGTGGAG	6	+	2323	2379	Inactive	Inactive	6	3
ENSDARG00000009519	ENSDART00000103298	11	19	CCCCAAAAAGACTTCTGTGGAGGAA	7	+	2325	2379	Inactive	Active	4	8
ENSDARG00000009519	ENSDART00000103298	11	19	CCCCAAAAAGACTTCTGTGGAGGA	6	+	2325	2379	Inactive	Active	4	1
ENSDARG00000009519	ENSDART00000103298	11	19	ACCCCAAAAAGACTTCTGTGGAGGA	7	+	2324	2379	Inactive	Active	4	1
ENSDARG00000009519	ENSDART00000103298	11	19	ACCCCAAAAAGACTTCTGTGGAG	5	+	2324	2379	Inactive	Inactive	4	3
ENSDARG00000009612	ENSDART00000018409	11	3	AGCTCATTCCTTTGGTTGATGAT	5	-	187	1416	Active	Active	9	3
ENSDARG00000009612	ENSDART00000018409	11	5	CACAGCAGAGTGAATCTTTGTTTGT	7	-	464	1416	Active	Inactive	0	9
ENSDARG00000009612	ENSDART00000018409	11	6	TCCATCATCAATAGTGCCTTTGCC	6	-	571	1416	Active	Active	9	7
ENSDARG00000009612	ENSDART00000018409	11	7	TCCCTCATCCTTTGAGCCTTGGTA	6	-	697	1416	Active	Active	9	1
ENSDARG00000009612	ENSDART00000018409	11	7	CCCTCATCCTTTGAGCCTTGGTA	5	-	697	1416	Active	Active	9	1
ENSDARG00000009612	ENSDART00000018409	11	8	TGCTGCAAAGCCCATTCTGAGTTT	6	-	787	1416	Active	Inactive	2	8
ENSDARG00000009612	ENSDART00000018409	11	8	GAATCCAGCCTCGCGAGTGTAGGTT	7	-	885	1416	Inactive	Active	3	5
ENSDARG00000009612	ENSDART00000018409	11	8	CTCCAACGCTGGTATCTGAAGAT	5	-	834	1416	Active	Inactive	7	2
ENSDARG00000009612	ENSDART00000018409	11	8	AGCTCCAACGCTGGTATCTGAAGAT	7	-	834	1416	Active	Inactive	7	2
ENSDARG00000009612	ENSDART00000018409	11	9	AACCCACTCGCTGTTCTTTGTGGCA	7	-	984	1416	Active	Inactive	8	4
ENSDARG00000009612	ENSDART00000018409	11	11	GCCAAACACAGCACTTGCAGCTGTC	7	-	1393	1416	Active	Active	5	9
ENSDARG00000009612	ENSDART00000067816	11	2	AGCTCATTCCTTTGGTTGATGAT	5	-	190	1413	Active	Active	9	3
ENSDARG00000009612	ENSDART00000067816	11	4	CACAGCAGAGTGAATCTTTGTTTGT	7	-	467	1413	Active	Inactive	0	9
ENSDARG00000009612	ENSDART00000067816	11	5	TCCATCATCAATAGTGCCTTTGCC	6	-	574	1413	Active	Active	9	7
ENSDARG00000009612	ENSDART00000067816	11	6	TCCCTCATCCTTTGAGCCTTGGTA	6	-	700	1413	Active	Active	9	1
ENSDARG00000009612	ENSDART00000067816	11	6	CCCTCATCCTTTGAGCCTTGGTA	5	-	700	1413	Active	Active	9	1
ENSDARG00000009612	ENSDART00000067816	11	7	TGCTGCAAAGCCCATTCTGAGTTT	6	-	790	1413	Active	Inactive	2	8
ENSDARG00000009612	ENSDART00000067816	11	7	GAATCCAGCCTCGCGAGTGTAGGTT	7	-	888	1413	Inactive	Active	3	5
ENSDARG00000009612	ENSDART00000067816	11	7	CTCCAACGCTGGTATCTGAAGAT	5	-	837	1413	Active	Inactive	7	2
ENSDARG00000009612	ENSDART00000067816	11	7	AGCTCCAACGCTGGTATCTGAAGAT	7	-	837	1413	Active	Inactive	7	2
ENSDARG00000009612	ENSDART00000067816	11	8	AACCCACTCGCTGTTCTTTGTGGCA	7	-	987	1413	Active	Inactive	8	4
ENSDARG00000009612	ENSDART00000067816	11	10	GCCAAACACAGCACTTGCAGCTGTC	7	-	1396	1413	Active	Active	5	9
ENSDARG00000009612	ENSDART00000103770	11	3	AGCTCATTCCTTTGGTTGATGAT	5	-	190	1371	Active	Active	9	3
ENSDARG00000009612	ENSDART00000103770	11	5	CACAGCAGAGTGAATCTTTGTTTGT	7	-	467	1371	Active	Inactive	0	9
ENSDARG00000009612	ENSDART00000103770	11	6	TCCATCATCAATAGTGCCTTTGCC	6	-	574	1371	Active	Active	9	7
ENSDARG00000009612	ENSDART00000103770	11	7	TCCCTCATCCTTTGAGCCTTGGTA	6	-	700	1371	Active	Active	9	1
ENSDARG00000009612	ENSDART00000103770	11	7	CCCTCATCCTTTGAGCCTTGGTA	5	-	700	1371	Active	Active	9	1
ENSDARG00000009612	ENSDART00000103770	11	8	TGCTGCAAAGCCCATTCTGAGTTT	6	-	790	1371	Active	Inactive	2	8
ENSDARG00000009612	ENSDART00000103770	11	8	GAATCCAGCCTCGCGAGTGTAGGTT	7	-	888	1371	Inactive	Active	3	5
ENSDARG00000009612	ENSDART00000103770	11	8	CTCCAACGCTGGTATCTGAAGAT	5	-	837	1371	Active	Inactive	7	2
ENSDARG00000009612	ENSDART00000103770	11	8	AGCTCCAACGCTGGTATCTGAAGAT	7	-	837	1371	Active	Inactive	7	2
ENSDARG00000009612	ENSDART00000103770	11	9	AACCCACTCGCTGTTCTTTGTGGCA	7	-	987	1371	Active	Inactive	8	4
ENSDARG00000009612	ENSDART00000103770	11	12	GCCAAACACAGCACTTGCAGCTGTC	7	-	1354	1371	Active	Active	5	9
ENSDARG00000009612	ENSDART00000103771	11	4	AGCTCATTCCTTTGGTTGATGAT	5	-	244	1479	Active	Active	9	3
ENSDARG00000009612	ENSDART00000103771	11	6	CACAGCAGAGTGAATCTTTGTTTGT	7	-	521	1479	Active	Inactive	0	9
ENSDARG00000009612	ENSDART00000103771	11	7	TCCATCATCAATAGTGCCTTTGCC	6	-	628	1479	Active	Active	9	7
ENSDARG00000009612	ENSDART00000103771	11	8	TCCCTCATCCTTTGAGCCTTGGTA	6	-	754	1479	Active	Active	9	1
ENSDARG00000009612	ENSDART00000103771	11	8	CCCTCATCCTTTGAGCCTTGGTA	5	-	754	1479	Active	Active	9	1
ENSDARG00000009612	ENSDART00000103771	11	9	GAATCCAGCCTCGCGAGTGTAGGTT	7	-	942	1479	Inactive	Active	3	5
ENSDARG00000009612	ENSDART00000103771	11	9	CTCCAACGCTGGTATCTGAAGAT	5	-	891	1479	Active	Inactive	7	2
ENSDARG00000009612	ENSDART00000103771	11	9	AGCTCCAACGCTGGTATCTGAAGAT	7	-	891	1479	Active	Inactive	7	2
ENSDARG00000009612	ENSDART00000103771	11	9	TGCTGCAAAGCCCATTCTGAGTTT	6	-	844	1479	Active	Inactive	2	8
ENSDARG00000009612	ENSDART00000103771	11	10	AACCCACTCGCTGTTCTTTGTGGCA	7	-	1041	1479	Active	Inactive	8	4
ENSDARG00000009612	ENSDART00000103771	11	12	GCCAAACACAGCACTTGCAGCTGTC	7	-	1459	1479	Active	Active	5	9
ENSDARG00000009727	ENSDART00000005999	11	2	CTCCTCTTCTGGCCTTTATGAGGA	6	-	56	1092	Active	Active	9	3
ENSDARG00000009727	ENSDART00000005999	11	4	CACTTCATCATTTATGTGGCTTC	5	-	350	1092	Active	Inactive	9	9
ENSDARG00000009727	ENSDART00000005999	11	7	AGCCTCCTCCTGCAATGGGAATGC	6	-	589	1092	Active	Inactive	9	0
ENSDARG00000009727	ENSDART00000005999	11	7	GCCTCCTCCTGCAATGGGAATGC	5	-	589	1092	Active	Inactive	9	0
ENSDARG00000009727	ENSDART00000005999	11	7	AAACCCTGCAAAGTCGGGTTTTTAC	7	-	563	1092	Active	Inactive	1	9
ENSDARG00000009727	ENSDART00000005999	11	8	ACCTACAGCTTCCAGAGGCTGTC	5	-	794	1092	Active	Active	5	9
ENSDARG00000009727	ENSDART00000005999	11	9	TTCGACCTCATCCAGCAGTCGAT	5	-	884	1092	Active	Active	9	6
ENSDARG00000009727	ENSDART00000005999	11	9	GACCTCATCCAGCAGTCGATTCT	5	-	881	1092	Active	Active	9	3
ENSDARG00000009727	ENSDART00000104046	11	1	CTCCTCTTCTGGCCTTTATGAGGA	6	-	50	1041	Active	Active	9	3
ENSDARG00000009727	ENSDART00000104046	11	3	CACTTCATCATTTATGTGGCTTC	5	-	344	1041	Active	Inactive	9	9
ENSDARG00000009727	ENSDART00000104046	11	5	AAACCCTGCAAAGTCGGGTTTTTAC	7	-	512	1041	Active	Inactive	1	9
ENSDARG00000009727	ENSDART00000104046	11	5	GCCTCCTCCTGCAATGGGAATGC	5	-	538	1041	Active	Inactive	9	0
ENSDARG00000009727	ENSDART00000104046	11	5	AGCCTCCTCCTGCAATGGGAATGC	6	-	538	1041	Active	Inactive	9	0
ENSDARG00000009727	ENSDART00000104046	11	6	ACCTACAGCTTCCAGAGGCTGTC	5	-	743	1041	Active	Active	5	9
ENSDARG00000009727	ENSDART00000104046	11	7	TTCGACCTCATCCAGCAGTCGAT	5	-	833	1041	Active	Active	9	6
ENSDARG00000009727	ENSDART00000104046	11	7	GACCTCATCCAGCAGTCGATTCT	5	-	830	1041	Active	Active	9	3
ENSDARG00000009754	ENSDART00000034027	11	4	AGAGGCCCCGCTTGAGGAGAAGGT	6	+	333	1074	Active	Active	7	9
ENSDARG00000009754	ENSDART00000034027	11	5	GTTTTCAGAGGAAGGAGACGAATCT	7	+	501	1074	Inactive	Active	2	9
ENSDARG00000009754	ENSDART00000034027	11	8	AGATTCATCTGGTAAAGAAGTTGGA	7	+	744	1074	Active	Active	8	9
ENSDARG00000009754	ENSDART00000103766	11	4	AGAGGCCCCGCTTGAGGAGAAGGT	6	+	333	1074	Active	Active	7	9
ENSDARG00000009754	ENSDART00000103766	11	5	GTTTTCAGAGGAAGGAGACGAATCT	7	+	501	1074	Inactive	Active	2	9
ENSDARG00000009754	ENSDART00000103766	11	8	AGATTCATCTGGTAAAGAAGTTGGA	7	+	744	1074	Active	Active	8	9
ENSDARG00000009942	ENSDART00000011657	11	4	TTCTGCCACTACGTGATTTTGCA	5	-	695	1764	Active	Active	7	8
ENSDARG00000009942	ENSDART00000011657	11	4	TGCCACTACGTGATTTTGCAGGA	5	-	692	1764	Active	Active	8	0
ENSDARG00000009942	ENSDART00000011657	11	4	AGAGCCTGCTTTACACTCTGAAAAC	7	-	605	1764	Active	Inactive	8	2
ENSDARG00000009942	ENSDART00000011657	11	5	CGCAAATTCATACAGTTGATGAC	5	-	826	1764	Active	Active	9	6
ENSDARG00000009942	ENSDART00000011657	11	6	CACTCAAAAATGGTGTAGAGAAC	5	-	1003	1764	Inactive	Active	6	8
ENSDARG00000009942	ENSDART00000011657	11	7	TTCGCCTGCAGTCTTGGCAGGATAC	7	-	1091	1764	Active	Active	9	4
ENSDARG00000009942	ENSDART00000011657	11	8	ACCTGCAGATGTCCAGTGCTTTGCG	7	-	1279	1764	Active	Active	2	0
ENSDARG00000009942	ENSDART00000011657	11	8	GCACAAAACTGAACTGCCGCTGCA	6	-	1224	1764	Inactive	Active	7	9
ENSDARG00000009942	ENSDART00000011657	11	10	GCAGGCAGCAGACCAGAAGTTTCT	6	-	1475	1764	Active	Active	6	7
ENSDARG00000009942	ENSDART00000011657	11	11	TCCACCAACCTGCCTCTGCTTAC	5	-	1571	1764	Active	Inactive	7	8
ENSDARG00000009942	ENSDART00000011657	11	11	GTACACTTCACACAGCTGGAGGA	5	-	1538	1764	Active	Active	5	9
ENSDARG00000010096	ENSDART00000012789	11	1	GCCTTCGTCAGCGCGCTGCGGCTTC	7	-	54	1671	Active	Inactive	9	8
ENSDARG00000010096	ENSDART00000012789	11	1	CTCGGCACAGGCGGTGGAGGCCTTC	7	-	73	1671	Active	Active	2	7
ENSDARG00000010096	ENSDART00000012789	11	1	TCCTGCTTCCAGACATCTGTTTCT	6	-	104	1671	Active	Inactive	9	9
ENSDARG00000010096	ENSDART00000012789	11	1	TTCGTCAGCGCGCTGCGGCTTCT	5	-	53	1671	Active	Active	8	6
ENSDARG00000010096	ENSDART00000012789	11	1	AGAAACAGACTAGTGCTGTTTGGAG	7	-	14	1671	Inactive	Inactive	9	7
ENSDARG00000010096	ENSDART00000012789	11	1	ACACTCGGCACAGGCGGTGGAGGCC	7	-	76	1671	Active	Active	6	9
ENSDARG00000010096	ENSDART00000012789	11	1	ACACTCGGCACAGGCGGTGGAGGC	6	-	77	1671	Active	Active	6	8
ENSDARG00000010096	ENSDART00000012789	11	1	GCCTTCGTCAGCGCGCTGCGGCT	5	-	56	1671	Active	Active	9	9
ENSDARG00000010096	ENSDART00000012789	11	3	ACCATCACAATGCCGATGAAAAC	5	-	439	1671	Active	Active	1	9
ENSDARG00000010096	ENSDART00000012789	11	4	GGCTTCAACTAAATTTGGTGGAAAC	7	-	570	1671	Active	Active	9	3
ENSDARG00000010096	ENSDART00000012789	11	4	GCAGGCTTCAACTAAATTTGGTGGA	7	-	573	1671	Active	Inactive	9	1
ENSDARG00000010096	ENSDART00000012789	11	5	TCCTCCACCGTCTCCTGGATGGTCT	7	-	725	1671	Active	Active	8	5
ENSDARG00000010096	ENSDART00000012789	11	6	AGAACCAACAGGCCGTGGATGAGCA	7	-	1034	1671	Inactive	Active	2	9
ENSDARG00000010096	ENSDART00000012789	11	6	AGAACCAACAGGCCGTGGATGAG	5	-	1036	1671	Inactive	Active	2	9
ENSDARG00000010096	ENSDART00000012789	11	7	GCACAAAACGTGTCACTCTTTTGTC	7	-	1207	1671	Inactive	Inactive	7	9
ENSDARG00000010096	ENSDART00000012789	11	8	GTAACCAGCCCAGCCTGAGGGATGC	7	-	1385	1671	Inactive	Active	3	9
ENSDARG00000010096	ENSDART00000012789	11	8	AGCCCAGCCTGAGGGATGCCTGC	5	-	1381	1671	Active	Active	8	8
ENSDARG00000010096	ENSDART00000012789	11	8	TGCTGCTCCGATGCTAGCGGCGGTT	7	-	1359	1671	Active	Active	9	8
ENSDARG00000010096	ENSDART00000012789	11	9	TTCTACGTCTTGGTTCTGAAGTT	5	-	1562	1671	Active	Inactive	8	3
ENSDARG00000010096	ENSDART00000012789	11	9	CTCCCAGCACGTTGGTGGTGGTC	5	-	1497	1671	Active	Active	0	2
ENSDARG00000010096	ENSDART00000017743	11	3	ACCATCACAATGCCGATGAAAAC	5	-	304	1446	Active	Active	1	9
ENSDARG00000010096	ENSDART00000017743	11	4	GGCTTCAACTAAATTTGGTGGAAAC	7	-	435	1446	Active	Active	9	3
ENSDARG00000010096	ENSDART00000017743	11	4	GCAGGCTTCAACTAAATTTGGTGGA	7	-	438	1446	Active	Inactive	9	1
ENSDARG00000010096	ENSDART00000017743	11	6	TCCTCCACCGTCTCCTGGATGGTCT	7	-	521	1446	Active	Active	8	5
ENSDARG00000010096	ENSDART00000017743	11	7	AGAACCAACAGGCCGTGGATGAG	5	-	832	1446	Inactive	Active	2	9
ENSDARG00000010096	ENSDART00000017743	11	7	AGAACCAACAGGCCGTGGATGAGCA	7	-	830	1446	Inactive	Active	2	9
ENSDARG00000010096	ENSDART00000017743	11	8	GCACAAAACGTGTCACTCTTTTGTC	7	-	1003	1446	Inactive	Inactive	7	9
ENSDARG00000010096	ENSDART00000017743	11	9	GTAACCAGCCCAGCCTGAGGGATGC	7	-	1181	1446	Inactive	Active	3	9
ENSDARG00000010096	ENSDART00000017743	11	9	AGCCCAGCCTGAGGGATGCCTGC	5	-	1177	1446	Active	Active	8	8
ENSDARG00000010096	ENSDART00000017743	11	9	TGCTGCTCCGATGCTAGCGGCGGTT	7	-	1155	1446	Active	Active	9	8
ENSDARG00000010096	ENSDART00000017743	11	10	TTCTACGTCTTGGTTCTGAAGTT	5	-	1358	1446	Active	Inactive	8	3
ENSDARG00000010096	ENSDART00000017743	11	10	CTCCCAGCACGTTGGTGGTGGTC	5	-	1293	1446	Active	Active	0	2
ENSDARG00000010096	ENSDART00000082246	11	3	ACCATCACAATGCCGATGAAAAC	5	-	310	1539	Active	Active	1	9
ENSDARG00000010096	ENSDART00000082246	11	4	GGCTTCAACTAAATTTGGTGGAAAC	7	-	441	1539	Active	Active	9	3
ENSDARG00000010096	ENSDART00000082246	11	4	GCAGGCTTCAACTAAATTTGGTGGA	7	-	444	1539	Active	Inactive	9	1
ENSDARG00000010096	ENSDART00000082246	11	6	TCCTCCACCGTCTCCTGGATGGTCT	7	-	605	1539	Active	Active	8	5
ENSDARG00000010096	ENSDART00000082246	11	7	AGAACCAACAGGCCGTGGATGAGCA	7	-	914	1539	Inactive	Active	2	9
ENSDARG00000010096	ENSDART00000082246	11	7	AGAACCAACAGGCCGTGGATGAG	5	-	916	1539	Inactive	Active	2	9
ENSDARG00000010096	ENSDART00000082246	11	8	GCACAAAACGTGTCACTCTTTTGTC	7	-	1087	1539	Inactive	Inactive	7	9
ENSDARG00000010096	ENSDART00000082246	11	9	AGCCCAGCCTGAGGGATGCCTGC	5	-	1261	1539	Active	Active	8	8
ENSDARG00000010096	ENSDART00000082246	11	9	GTAACCAGCCCAGCCTGAGGGATGC	7	-	1265	1539	Inactive	Active	3	9
ENSDARG00000010096	ENSDART00000082246	11	9	TGCTGCTCCGATGCTAGCGGCGGTT	7	-	1239	1539	Active	Active	9	8
ENSDARG00000010096	ENSDART00000082246	11	10	TTCTACGTCTTGGTTCTGAAGTT	5	-	1442	1539	Active	Inactive	8	3
ENSDARG00000010096	ENSDART00000082246	11	10	CTCCCAGCACGTTGGTGGTGGTC	5	-	1377	1539	Active	Active	0	2
ENSDARG00000010378	ENSDART00000006922	11	1	TTCTGCCCCATCCAGTGGTGAAGCA	7	-	157	480	Active	Active	8	9
ENSDARG00000010378	ENSDART00000006922	11	1	TGCCCCATCCAGTGGTGAAGCAGCG	7	-	154	480	Active	Active	9	9
ENSDARG00000010378	ENSDART00000006922	11	1	GTTCCAGACTGGATGTTGATGGC	5	-	130	480	Active	Active	2	8
ENSDARG00000010378	ENSDART00000006922	11	1	GCCCCATCCAGTGGTGAAGCAGCG	6	-	154	480	Active	Active	9	9
ENSDARG00000010378	ENSDART00000006922	11	3	TCCTGCACAGATCATGGCGTCTGT	6	-	283	480	Active	Inactive	2	3
ENSDARG00000010378	ENSDART00000006922	11	3	TTCGACCCCAGATCTGTCTGCAGTC	7	-	250	480	Active	Inactive	5	2
ENSDARG00000010519	ENSDART00000024304	11	1	CACCCACACCTCCAGCAGTGGAA	5	+	240	3843	Active	Active	8	7
ENSDARG00000010519	ENSDART00000024304	11	1	GCACCCACACCTCCAGCAGTGGAA	6	+	239	3843	Inactive	Active	6	7
ENSDARG00000010519	ENSDART00000024304	11	1	TTCCGCATCTGGAGAGGAGGAAGAG	7	+	132	3843	Active	Active	9	9
ENSDARG00000010519	ENSDART00000024304	11	1	AGCACCCACACCTCCAGCAGTGGAA	7	+	238	3843	Active	Active	8	7
ENSDARG00000010519	ENSDART00000024304	11	2	CTCATCACACTGAATGCGGGTAA	5	+	422	3843	Active	Inactive	2	8
ENSDARG00000010519	ENSDART00000024304	11	3	ACACACAGAGAGATGATGCATAC	5	+	469	3843	Inactive	Active	9	5
ENSDARG00000010519	ENSDART00000024304	11	3	AGCGTCTGCCGTCTGAGAAGAGGAG	7	+	509	3843	Active	Active	9	9
ENSDARG00000010519	ENSDART00000024304	11	3	ACACACACAGAGAGATGATGCATAC	7	+	467	3843	Inactive	Active	9	5
ENSDARG00000010519	ENSDART00000024304	11	3	AAAGCCAGCACTGTGGAGGCTCT	5	+	541	3843	Inactive	Active	4	7
ENSDARG00000010519	ENSDART00000024304	11	3	GCACACACACAGAGAGATGATGCA	6	+	465	3843	Inactive	Active	9	9
ENSDARG00000010519	ENSDART00000024304	11	8	GACTCATTCACCAGGATGTGTCT	5	+	1149	3843	Active	Active	9	3
ENSDARG00000010519	ENSDART00000024304	11	8	GACTCATTCACCAGGATGTGTCTTT	7	+	1149	3843	Active	Inactive	9	9
ENSDARG00000010519	ENSDART00000024304	11	10	AGCTTCATCAACCCATGGAGCCGAA	7	+	1393	3843	Active	Active	9	9
ENSDARG00000010519	ENSDART00000024304	11	11	GCCCTCTAAATGAGGATGTTTTC	5	+	1457	3843	Active	Inactive	8	4
ENSDARG00000010519	ENSDART00000024304	11	13	CTCTGCAGCAGTTTTGTGCTGAT	5	+	1697	3843	Active	Inactive	9	6
ENSDARG00000010519	ENSDART00000024304	11	15	GAAGACAAACCTACAGCGGCTGCA	6	+	2029	3843	Inactive	Active	9	9
ENSDARG00000010519	ENSDART00000024304	11	15	CTCGTCCTCCACCTCAGAAGAAGAC	7	+	2010	3843	Active	Active	9	9
ENSDARG00000010519	ENSDART00000024304	11	16	GTCCACGTCCCACAGCCTGAGTC	5	+	2230	3843	Active	Active	8	6
ENSDARG00000010519	ENSDART00000024304	11	16	TTCAGCCACGACAGCAGCGGTGGTC	7	+	2118	3843	Active	Active	7	6
ENSDARG00000010519	ENSDART00000024304	11	16	CACGACAGCAGCGGTGGTCGGAGCT	7	+	2124	3843	Active	Active	5	8
ENSDARG00000010519	ENSDART00000024304	11	16	AGCCACGACAGCAGCGGTGGTCGGA	7	+	2121	3843	Active	Active	6	8
ENSDARG00000010519	ENSDART00000024304	11	17	CTCCACGTCTCAAGAGGAGCTGCT	6	+	2346	3843	Active	Active	9	9
ENSDARG00000010519	ENSDART00000024304	11	17	ACACACAGAAGGAGGAGCAGCAGTT	7	+	2405	3843	Inactive	Active	9	8
ENSDARG00000010519	ENSDART00000024304	11	17	ACATTCACATCACAGAGGTGTGT	5	+	2505	3843	Inactive	Active	7	6
ENSDARG00000010519	ENSDART00000024304	11	17	GTCTCAAGAGGAGCTGCTGGTGCT	6	+	2352	3843	Inactive	Active	5	8
ENSDARG00000010519	ENSDART00000024304	11	17	ACATTCACATCACAGAGGTGTGTTT	7	+	2505	3843	Inactive	Inactive	7	9
ENSDARG00000010519	ENSDART00000024304	11	17	GGCTCACACACAGAAGGAGGAGCA	6	+	2400	3843	Active	Active	9	9
ENSDARG00000010519	ENSDART00000024304	11	18	AGCTCAATCTGCTGCAGGAGGAGCT	7	+	3101	3843	Active	Active	9	9
ENSDARG00000010519	ENSDART00000024304	11	18	CCCCCATCCAGCTCAATCTGCTGCA	7	+	3092	3843	Active	Active	9	4
ENSDARG00000010519	ENSDART00000024304	11	18	TCCGCCATCCAACATCGGCTTTGTG	7	+	2676	3843	Active	Active	9	1
ENSDARG00000010519	ENSDART00000024304	11	19	CTACCAGCCACACTGGTGCGGTT	5	+	3371	3843	Active	Active	0	4
ENSDARG00000010519	ENSDART00000024304	11	19	CTCCAATGCCTCAGGAAGTGGCT	5	+	3291	3843	Active	Active	8	9
ENSDARG00000010519	ENSDART00000024304	11	21	GTTCACTTCGGACCAGAAGAAGGA	6	+	3639	3843	Active	Active	8	9
ENSDARG00000010519	ENSDART00000102716	11	1	AGCGTCTGCCGTCTGAGAAGAGGAG	7	+	50	3366	Active	Active	9	9
ENSDARG00000010519	ENSDART00000102716	11	1	GCACACACACAGAGAGATGATGCA	6	+	6	3366	Inactive	Active	9	9
ENSDARG00000010519	ENSDART00000102716	11	1	ACACACAGAGAGATGATGCATAC	5	+	10	3366	Inactive	Active	9	5
ENSDARG00000010519	ENSDART00000102716	11	1	ACACACACAGAGAGATGATGCATAC	7	+	8	3366	Inactive	Active	9	5
ENSDARG00000010519	ENSDART00000102716	11	1	AAAGCCAGCACTGTGGAGGCTCT	5	+	82	3366	Inactive	Active	4	7
ENSDARG00000010519	ENSDART00000102716	11	6	GACTCATTCACCAGGATGTGTCTTT	7	+	690	3366	Active	Inactive	9	9
ENSDARG00000010519	ENSDART00000102716	11	6	GACTCATTCACCAGGATGTGTCT	5	+	690	3366	Active	Active	9	3
ENSDARG00000010519	ENSDART00000102716	11	8	AGCTTCATCAACCCATGGAGCCGAA	7	+	934	3366	Active	Active	9	9
ENSDARG00000010519	ENSDART00000102716	11	9	GCCCTCTAAATGAGGATGTTTTC	5	+	998	3366	Active	Inactive	8	4
ENSDARG00000010519	ENSDART00000102716	11	11	CTCTGCAGCAGTTTTGTGCTGAT	5	+	1226	3366	Active	Inactive	9	6
ENSDARG00000010519	ENSDART00000102716	11	12	CCCGTCTAAAACTCCGTCGGGTCT	6	+	1335	3366	Active	Active	9	2
ENSDARG00000010519	ENSDART00000102716	11	14	GAAGACAAACCTACAGCGGCTGCA	6	+	1582	3366	Inactive	Active	9	9
ENSDARG00000010519	ENSDART00000102716	11	14	CTCGTCCTCCACCTCAGAAGAAGAC	7	+	1563	3366	Active	Active	9	9
ENSDARG00000010519	ENSDART00000102716	11	15	GTCCACGTCCCACAGCCTGAGTC	5	+	1783	3366	Active	Active	8	6
ENSDARG00000010519	ENSDART00000102716	11	15	TTCAGCCACGACAGCAGCGGTGGTC	7	+	1671	3366	Active	Active	7	6
ENSDARG00000010519	ENSDART00000102716	11	15	CACGACAGCAGCGGTGGTCGGAGCT	7	+	1677	3366	Active	Active	5	8
ENSDARG00000010519	ENSDART00000102716	11	15	AGCCACGACAGCAGCGGTGGTCGGA	7	+	1674	3366	Active	Active	6	8
ENSDARG00000010519	ENSDART00000102716	11	16	CTCCACGTCTCAAGAGGAGCTGCT	6	+	1899	3366	Active	Active	9	9
ENSDARG00000010519	ENSDART00000102716	11	16	ACACACAGAAGGAGGAGCAGCAGTT	7	+	1958	3366	Inactive	Active	9	8
ENSDARG00000010519	ENSDART00000102716	11	16	GTCTCAAGAGGAGCTGCTGGTGCT	6	+	1905	3366	Inactive	Active	5	8
ENSDARG00000010519	ENSDART00000102716	11	16	ACATTCACATCACAGAGGTGTGT	5	+	2058	3366	Inactive	Active	7	6
ENSDARG00000010519	ENSDART00000102716	11	16	GGCTCACACACAGAAGGAGGAGCA	6	+	1953	3366	Active	Active	9	9
ENSDARG00000010519	ENSDART00000102716	11	16	ACATTCACATCACAGAGGTGTGTTT	7	+	2058	3366	Inactive	Inactive	7	9
ENSDARG00000010519	ENSDART00000102716	11	20	AGCTCAATCTGCTGCAGGAGGAGCT	7	+	2699	3366	Active	Active	9	9
ENSDARG00000010519	ENSDART00000102716	11	20	CCCCCATCCAGCTCAATCTGCTGCA	7	+	2690	3366	Active	Active	9	4
ENSDARG00000010519	ENSDART00000102716	11	20	TCCGCCATCCAACATCGGCTTTGTG	7	+	2274	3366	Active	Active	9	1
ENSDARG00000010519	ENSDART00000102716	11	23	CTACCAGCCACACTGGTGCGGTT	5	+	3029	3366	Active	Active	0	4
ENSDARG00000010519	ENSDART00000102716	11	23	CTCCAATGCCTCAGGAAGTGGCT	5	+	2949	3366	Active	Active	8	9
ENSDARG00000010519	ENSDART00000102716	11	25	GTTCACTTCGGACCAGAAGAAGGA	6	+	3297	3366	Active	Active	8	9
ENSDARG00000010519	ENSDART00000102722	11	1	GCACCCACACCTCCAGCAGTGGAA	6	+	239	3792	Inactive	Active	6	7
ENSDARG00000010519	ENSDART00000102722	11	1	CACCCACACCTCCAGCAGTGGAA	5	+	240	3792	Active	Active	8	7
ENSDARG00000010519	ENSDART00000102722	11	1	AGCACCCACACCTCCAGCAGTGGAA	7	+	238	3792	Active	Active	8	7
ENSDARG00000010519	ENSDART00000102722	11	1	TTCCGCATCTGGAGAGGAGGAAGAG	7	+	132	3792	Active	Active	9	9
ENSDARG00000010519	ENSDART00000102722	11	3	CTCATCACACTGAATGCGGGTAA	5	+	371	3792	Active	Inactive	2	8
ENSDARG00000010519	ENSDART00000102722	11	5	ACACACAGAGAGATGATGCATAC	5	+	418	3792	Inactive	Active	9	5
ENSDARG00000010519	ENSDART00000102722	11	5	GCACACACACAGAGAGATGATGCA	6	+	414	3792	Inactive	Active	9	9
ENSDARG00000010519	ENSDART00000102722	11	5	AAAGCCAGCACTGTGGAGGCTCT	5	+	490	3792	Inactive	Active	4	7
ENSDARG00000010519	ENSDART00000102722	11	5	ACACACACAGAGAGATGATGCATAC	7	+	416	3792	Inactive	Active	9	5
ENSDARG00000010519	ENSDART00000102722	11	5	AGCGTCTGCCGTCTGAGAAGAGGAG	7	+	458	3792	Active	Active	9	9
ENSDARG00000010519	ENSDART00000102722	11	10	GACTCATTCACCAGGATGTGTCTTT	7	+	1098	3792	Active	Inactive	9	9
ENSDARG00000010519	ENSDART00000102722	11	10	GACTCATTCACCAGGATGTGTCT	5	+	1098	3792	Active	Active	9	3
ENSDARG00000010519	ENSDART00000102722	11	12	AGCTTCATCAACCCATGGAGCCGAA	7	+	1342	3792	Active	Active	9	9
ENSDARG00000010519	ENSDART00000102722	11	13	GCCCTCTAAATGAGGATGTTTTC	5	+	1406	3792	Active	Inactive	8	4
ENSDARG00000010519	ENSDART00000102722	11	15	CTCTGCAGCAGTTTTGTGCTGAT	5	+	1646	3792	Active	Inactive	9	6
ENSDARG00000010519	ENSDART00000102722	11	17	GAAGACAAACCTACAGCGGCTGCA	6	+	1978	3792	Inactive	Active	9	9
ENSDARG00000010519	ENSDART00000102722	11	17	CTCGTCCTCCACCTCAGAAGAAGAC	7	+	1959	3792	Active	Active	9	9
ENSDARG00000010519	ENSDART00000102722	11	18	GTCCACGTCCCACAGCCTGAGTC	5	+	2179	3792	Active	Active	8	6
ENSDARG00000010519	ENSDART00000102722	11	18	TTCAGCCACGACAGCAGCGGTGGTC	7	+	2067	3792	Active	Active	7	6
ENSDARG00000010519	ENSDART00000102722	11	18	AGCCACGACAGCAGCGGTGGTCGGA	7	+	2070	3792	Active	Active	6	8
ENSDARG00000010519	ENSDART00000102722	11	18	CACGACAGCAGCGGTGGTCGGAGCT	7	+	2073	3792	Active	Active	5	8
ENSDARG00000010519	ENSDART00000102722	11	19	CTCCACGTCTCAAGAGGAGCTGCT	6	+	2295	3792	Active	Active	9	9
ENSDARG00000010519	ENSDART00000102722	11	19	ACACACAGAAGGAGGAGCAGCAGTT	7	+	2354	3792	Inactive	Active	9	8
ENSDARG00000010519	ENSDART00000102722	11	19	ACATTCACATCACAGAGGTGTGT	5	+	2454	3792	Inactive	Active	7	6
ENSDARG00000010519	ENSDART00000102722	11	19	GTCTCAAGAGGAGCTGCTGGTGCT	6	+	2301	3792	Inactive	Active	5	8
ENSDARG00000010519	ENSDART00000102722	11	19	GGCTCACACACAGAAGGAGGAGCA	6	+	2349	3792	Active	Active	9	9
ENSDARG00000010519	ENSDART00000102722	11	19	ACATTCACATCACAGAGGTGTGTTT	7	+	2454	3792	Inactive	Inactive	7	9
ENSDARG00000010519	ENSDART00000102722	11	20	TCCGCCATCCAACATCGGCTTTGTG	7	+	2625	3792	Active	Active	9	1
ENSDARG00000010519	ENSDART00000102722	11	20	AGCTCAATCTGCTGCAGGAGGAGCT	7	+	3050	3792	Active	Active	9	9
ENSDARG00000010519	ENSDART00000102722	11	20	CCCCCATCCAGCTCAATCTGCTGCA	7	+	3041	3792	Active	Active	9	4
ENSDARG00000010519	ENSDART00000102722	11	21	CTACCAGCCACACTGGTGCGGTT	5	+	3320	3792	Active	Active	0	4
ENSDARG00000010519	ENSDART00000102722	11	21	CTCCAATGCCTCAGGAAGTGGCT	5	+	3240	3792	Active	Active	8	9
ENSDARG00000010519	ENSDART00000102722	11	23	GTTCACTTCGGACCAGAAGAAGGA	6	+	3588	3792	Active	Active	8	9
ENSDARG00000010789	ENSDART00000009160	11	1	GTCTCCTTCTTCTTTGATGCCGGC	6	+	103	1074	Active	Active	9	9
ENSDARG00000010789	ENSDART00000009160	11	1	ACCGTCTCCTTCTTCTTTGATGCC	6	+	100	1074	Active	Active	9	3
ENSDARG00000010789	ENSDART00000009160	11	3	CAAATCACAGGAGAAGTTTGAGCT	6	+	348	1074	Inactive	Active	8	5
ENSDARG00000010789	ENSDART00000009160	11	6	AAACTCAGAGGCCGAGCTGTTTTC	6	+	567	1074	Inactive	Inactive	8	8
ENSDARG00000010789	ENSDART00000009160	11	8	AACAACAAACCAGACTTTAGTGAAC	7	+	838	1074	Inactive	Inactive	9	6
ENSDARG00000010789	ENSDART00000009160	11	8	CAACAAACCAGACTTTAGTGAAC	5	+	840	1074	Inactive	Inactive	7	6
ENSDARG00000010789	ENSDART00000102553	11	2	GTCTCCTTCTTCTTTGATGCCGGC	6	+	109	1083	Active	Active	9	9
ENSDARG00000010789	ENSDART00000102553	11	2	ACCGTCTCCTTCTTCTTTGATGCC	6	+	106	1083	Active	Active	9	3
ENSDARG00000010789	ENSDART00000102553	11	4	CAAATCACAGGAGAAGTTTGAGCT	6	+	354	1083	Inactive	Active	8	5
ENSDARG00000010789	ENSDART00000102553	11	7	AAACTCAGAGGCCGAGCTGTTTTC	6	+	576	1083	Inactive	Inactive	8	8
ENSDARG00000010789	ENSDART00000102553	11	9	AACAACAAACCAGACTTTAGTGAAC	7	+	847	1083	Inactive	Inactive	9	6
ENSDARG00000010789	ENSDART00000102553	11	9	CAACAAACCAGACTTTAGTGAAC	5	+	849	1083	Inactive	Inactive	7	6
ENSDARG00000010794	ENSDART00000006580	11	1	AAATGCAGCAGGAGGAGCAGCGGGA	7	+	65	1083	Inactive	Active	5	9
ENSDARG00000010794	ENSDART00000006580	11	1	ACCAAATGCAGCAGGAGGAGCAGCG	7	+	62	1083	Active	Active	7	9
ENSDARG00000010794	ENSDART00000006580	11	2	ACATCCGACAGTCCCAGCGGCAGCA	7	+	257	1083	Inactive	Active	0	9
ENSDARG00000010794	ENSDART00000006580	11	5	AGCAACTCCTGCCCTGCGAATCT	5	+	634	1083	Active	Inactive	8	4
ENSDARG00000010794	ENSDART00000006580	11	6	AACAAATAAGAAACATTGTTTTGTT	7	+	717	1083	Inactive	Inactive	9	9
ENSDARG00000010794	ENSDART00000006580	11	8	GACAACCACAACCTGAGTGAGTA	5	+	820	1083	Active	Active	0	9
ENSDARG00000010794	ENSDART00000006580	11	10	AACAACTTCAGGAGGATGGAGAT	5	+	1006	1083	Active	Active	7	8
ENSDARG00000010978	ENSDART00000011171	11	1	GTAAAAAACCTCATTAGCATTTGGG	7	-	48	1719	Inactive	Active	9	9
ENSDARG00000010978	ENSDART00000011171	11	1	ACCTCATTAGCATTTGGGAATAA	5	-	43	1719	Active	Inactive	8	6
ENSDARG00000010978	ENSDART00000011171	11	3	AGCAGCTTCTTCTTCCTTTGGATGC	7	-	228	1719	Active	Inactive	9	8
ENSDARG00000010978	ENSDART00000011171	11	4	GCACACGCAGACCTTGCTGAAGAC	6	-	287	1719	Inactive	Active	8	8
ENSDARG00000010978	ENSDART00000011171	11	7	GACGACAACCTGGCCTGTTTTGAC	6	-	823	1719	Inactive	Inactive	2	9
ENSDARG00000010978	ENSDART00000011171	11	8	CTCTTCCCCATCCTCTGCAGATGAA	7	-	902	1719	Active	Active	9	9
ENSDARG00000010978	ENSDART00000011171	11	8	ATCCTCTTCCCCATCCTCTGCAGAT	7	-	905	1719	Active	Inactive	9	4
ENSDARG00000010978	ENSDART00000011171	11	12	ATCCCATAACACCCCCGCGGGAGCG	7	-	1305	1719	Inactive	Active	4	9
ENSDARG00000011020	ENSDART00000018131	11	2	GACGACAGATGAGAGTCTGAGGG	5	+	84	669	Inactive	Active	7	9
ENSDARG00000011020	ENSDART00000018131	11	2	GACGACAGATGAGAGTCTGAGGGC	6	+	84	669	Inactive	Active	7	7
ENSDARG00000011020	ENSDART00000018131	11	2	ACCCTCACAGACTGTGTGGTGAGTC	7	+	127	669	Active	Inactive	3	3
ENSDARG00000011020	ENSDART00000018131	11	2	ACCCTCACAGACTGTGTGGTGAG	5	+	127	669	Active	Inactive	3	1
ENSDARG00000011020	ENSDART00000018131	11	3	GTCACCTACAGTTCAGTGGGTGAA	6	+	190	669	Active	Active	8	6
ENSDARG00000011020	ENSDART00000018131	11	3	CACGTCCCCACAAAGTCGACGGA	5	+	233	669	Active	Active	9	9
ENSDARG00000011020	ENSDART00000018131	11	3	AAAGTCGACGGACGGGCTGTTGAA	6	+	244	669	Inactive	Active	3	0
ENSDARG00000011020	ENSDART00000018131	11	3	GACCCCAACACAAAGAGGTCGAG	5	+	154	669	Active	Active	4	9
ENSDARG00000011020	ENSDART00000018131	11	3	CCCCAACACAAAGAGGTCGAGGGG	6	+	156	669	Active	Active	8	9
ENSDARG00000011020	ENSDART00000018131	11	3	CCCAACACAAAGAGGTCGAGGGG	5	+	157	669	Inactive	Active	1	9
ENSDARG00000011020	ENSDART00000018131	11	3	ACCCCAACACAAAGAGGTCGAGGGG	7	+	155	669	Inactive	Active	2	9
ENSDARG00000011135	ENSDART00000003878	11	3	GTTCCAGACCTGTGTGTGAAGAA	5	+	146	699	Active	Inactive	2	1
ENSDARG00000011135	ENSDART00000003878	11	3	GTCAACACAACGAAGGTGGAGCT	5	+	430	699	Inactive	Active	8	8
ENSDARG00000011135	ENSDART00000003878	11	3	CTAGTCAACACAACGAAGGTGGA	5	+	427	699	Active	Active	2	9
ENSDARG00000011135	ENSDART00000003878	11	3	CACAACGACATGCATGCTGACAAC	6	+	400	699	Active	Active	2	8
ENSDARG00000011135	ENSDART00000003878	11	4	TACAGCACCAGTGGATGAAGAAGCA	7	+	692	699	Active	Active	4	9
ENSDARG00000011135	ENSDART00000081605	11	2	GTTCCAGACCTGTGTGTGAAGAA	5	+	107	660	Active	Inactive	2	1
ENSDARG00000011135	ENSDART00000081605	11	2	GTCAACACAACGAAGGTGGAGCT	5	+	391	660	Inactive	Active	8	8
ENSDARG00000011135	ENSDART00000081605	11	2	CTAGTCAACACAACGAAGGTGGA	5	+	388	660	Active	Active	2	9
ENSDARG00000011135	ENSDART00000081605	11	2	CACAACGACATGCATGCTGACAAC	6	+	361	660	Active	Active	2	8
ENSDARG00000011135	ENSDART00000081605	11	3	TACAGCACCAGTGGATGAAGAAGCA	7	+	653	660	Active	Active	4	9
ENSDARG00000011262	ENSDART00000017393	11	3	CCCATCATCCTCTGGGGCGATGTC	6	-	202	1359	Active	Active	9	7
ENSDARG00000011262	ENSDART00000017393	11	3	CGCCCCATCATCCTCTGGGGCGAT	6	-	205	1359	Active	Inactive	9	0
ENSDARG00000011262	ENSDART00000017393	11	3	GGCGCCCCATCATCCTCTGGGGCG	6	-	207	1359	Active	Active	7	8
ENSDARG00000011262	ENSDART00000017393	11	5	TTCTGCTTCTCAATTGTGTCTTT	5	-	334	1359	Active	Inactive	9	9
ENSDARG00000011262	ENSDART00000017393	11	8	TTCTCACACATCTCATTTGATGAT	6	-	660	1359	Active	Inactive	5	6
ENSDARG00000011262	ENSDART00000017393	11	8	AGAAAAACCTTGCTGTTAGAAGAG	6	-	702	1359	Inactive	Active	7	6
ENSDARG00000011262	ENSDART00000017393	11	11	GGCTTCAGCTCCAGAGGTGCAGGG	6	-	897	1359	Active	Active	9	9
ENSDARG00000011613	ENSDART00000017973	11	1	AACAACAACATGGCCGATGATTTG	6	+	1	1569	Inactive	Active	6	7
ENSDARG00000011613	ENSDART00000017973	11	3	AGCCGCAGCAAGGAGAGACGTCGCA	7	+	223	1569	Active	Active	9	9
ENSDARG00000011613	ENSDART00000017973	11	3	GCAAAAGTCGCAGCCGGAGTCGGG	6	+	122	1569	Active	Active	2	9
ENSDARG00000011613	ENSDART00000017973	11	10	AACAGCTTAATGGCTTTGAGTTG	5	+	923	1569	Active	Inactive	6	8
ENSDARG00000011613	ENSDART00000017973	11	15	AGCTTCTAATCCCCAGTCGTCGGT	6	+	1556	1569	Active	Active	7	5
ENSDARG00000011613	ENSDART00000079888	11	1	AACAACAACATGGCCGATGATTTG	6	+	1	1572	Inactive	Active	6	7
ENSDARG00000011613	ENSDART00000079888	11	3	AGCCGCAGCAAGGAGAGACGTCGCA	7	+	226	1572	Active	Active	9	9
ENSDARG00000011613	ENSDART00000079888	11	3	GCAAAAGTCGCAGCCGGAGTCGGG	6	+	125	1572	Active	Active	2	9
ENSDARG00000011613	ENSDART00000079888	11	10	AACAGCTTAATGGCTTTGAGTTG	5	+	926	1572	Active	Inactive	6	8
ENSDARG00000011613	ENSDART00000079888	11	15	AGCTTCTAATCCCCAGTCGTCGGT	6	+	1559	1572	Active	Active	7	5
ENSDARG00000011945	ENSDART00000027850	11	1	CGCTGCTACGAGCCTGGGGCGTC	5	+	191	1125	Active	Active	9	0
ENSDARG00000011945	ENSDART00000027850	11	3	TTATTCCCATCATCGGCGGAGTC	5	+	425	1125	Inactive	Active	6	6
ENSDARG00000011945	ENSDART00000027850	11	4	TTATGCTGCCCACATGGATTTTAG	6	+	617	1125	Active	Inactive	4	3
ENSDARG00000011945	ENSDART00000027850	11	5	TGCTGCTCCTCATCAGTGGTTTCT	6	+	707	1125	Active	Inactive	9	3
ENSDARG00000011945	ENSDART00000027850	11	5	AGCCCACTCAGTTACGCTGTAGCC	6	+	778	1125	Active	Active	9	7
ENSDARG00000011945	ENSDART00000027850	11	6	GGCCAAAAAGGGACTGCTGCCTGT	6	+	945	1125	Inactive	Active	6	3
ENSDARG00000012204	ENSDART00000005864	11	1	AACAAAGTCCAGCACCGCCGATTCT	7	+	43	1224	Active	Active	3	6
ENSDARG00000012204	ENSDART00000005864	11	2	GTCTCCCGCCAGAGTTTCTGAAGAA	7	+	113	1224	Active	Active	8	0
ENSDARG00000012204	ENSDART00000005864	11	2	CCCGCCAGAGTTTCTGAAGAAGTT	6	+	117	1224	Active	Active	7	9
ENSDARG00000012204	ENSDART00000005864	11	3	GCAGTCAGACATTGGCTTTGGGA	5	+	198	1224	Inactive	Active	2	5
ENSDARG00000012204	ENSDART00000005864	11	5	GCCTCACTCTTGTATTTGAGTAC	5	+	443	1224	Active	Inactive	9	8
ENSDARG00000012204	ENSDART00000005864	11	7	AACTCAAGCTGGCAGACTTTGGT	5	+	635	1224	Active	Active	1	8
ENSDARG00000012204	ENSDART00000005864	11	8	ATCGACCCCCTGATGTTCTGCTGGG	7	+	719	1224	Active	Active	3	7
ENSDARG00000012204	ENSDART00000005864	11	8	AACCTATTCGAACGAGGTGGTGAC	6	+	687	1224	Active	Active	9	5
ENSDARG00000012496	ENSDART00000023251	11	1	TTCTGCACAGTTTGTTTTTGTGTGC	7	+	664	1314	Inactive	Inactive	3	9
ENSDARG00000012496	ENSDART00000023251	11	1	TTATTCTGCACAGTTTGTTTTTGTG	7	+	661	1314	Active	Inactive	6	3
ENSDARG00000012496	ENSDART00000023251	11	1	GTTGTCAGCGGCTGTAATGGGAC	5	+	501	1314	Active	Active	8	7
ENSDARG00000012496	ENSDART00000023251	11	1	ATCGGCAGATTAGGGAAGAGTTG	5	+	1088	1314	Inactive	Active	2	9
ENSDARG00000012496	ENSDART00000023251	11	1	AGCCACAGCGGACATAGGAGAGTGT	7	+	628	1314	Active	Active	7	7
ENSDARG00000012506	ENSDART00000005616	11	1	TACTCAGACAAAGCCGAAGACGTC	6	+	37	1881	Active	Active	2	9
ENSDARG00000012506	ENSDART00000005616	11	1	GTACTCAGACAAAGCCGAAGACGTC	7	+	36	1881	Inactive	Active	7	9
ENSDARG00000012506	ENSDART00000005616	11	2	CTCAGCAGCAGTTCAGGTGAGGCC	6	+	519	1881	Active	Active	8	9
ENSDARG00000012506	ENSDART00000005616	11	2	CGCTCCTGCTTCCCGTGCTTTGAT	6	+	472	1881	Active	Inactive	9	9
ENSDARG00000012506	ENSDART00000005616	11	4	GAAGACTTCCTGTCTGTTGGAGAG	6	+	751	1881	Active	Active	4	7
ENSDARG00000012506	ENSDART00000005616	11	5	GTCACCAACGCCACGTGGGGGGA	5	+	955	1881	Active	Active	3	9
ENSDARG00000012506	ENSDART00000005616	11	5	CACCAACGCCACGTGGGGGGATTT	6	+	957	1881	Active	Inactive	6	3
ENSDARG00000012506	ENSDART00000005616	11	5	ACCAACGCCACGTGGGGGGATTT	5	+	958	1881	Active	Inactive	5	3
ENSDARG00000012506	ENSDART00000005616	11	5	ACCAACGCCACGTGGGGGGATTTC	6	+	958	1881	Active	Active	5	1
ENSDARG00000012506	ENSDART00000005616	11	5	CACCAACGCCACGTGGGGGGATTTC	7	+	957	1881	Active	Active	6	1
ENSDARG00000012506	ENSDART00000005616	11	5	GTCACCAACGCCACGTGGGGGGAT	6	+	955	1881	Active	Inactive	3	0
ENSDARG00000012506	ENSDART00000005616	11	8	AACGTCCACAAAATTGAGGGTGAC	6	+	1357	1881	Active	Active	7	9
ENSDARG00000012506	ENSDART00000005616	11	9	TCCGCCGGCCAGACTCTGATGAA	5	+	1438	1881	Active	Inactive	9	0
ENSDARG00000012506	ENSDART00000005616	11	9	AAACCAGCCGAGCTGTTAGCAGAG	6	+	1459	1881	Inactive	Active	6	5
ENSDARG00000012506	ENSDART00000005616	11	9	GAAGTCACCTCTTCCTGATGGTGCA	7	+	1584	1881	Inactive	Active	1	9
ENSDARG00000012506	ENSDART00000005616	11	9	GAAACCAGCCGAGCTGTTAGCAGAG	7	+	1458	1881	Inactive	Active	4	5
ENSDARG00000012514	ENSDART00000041144	11	1	TTCTGCTGCAGAGCGTCGGGGAT	5	+	104	1599	Active	Active	9	5
ENSDARG00000012514	ENSDART00000041144	11	1	TGCTGCAGAGCGTCGGGGATGAC	5	+	107	1599	Active	Active	5	8
ENSDARG00000012514	ENSDART00000041144	11	10	ATCTCAACCCTAATGGTGTTAAC	5	+	947	1599	Active	Inactive	0	3
ENSDARG00000012514	ENSDART00000041144	11	11	TTCCCAGCCTTTGGATTTGGTGCC	6	+	1033	1599	Active	Active	6	0
ENSDARG00000012514	ENSDART00000041144	11	13	CTCAACAACCAAATGCAGCAGTG	5	+	1244	1599	Active	Active	1	9
ENSDARG00000012514	ENSDART00000041144	11	13	CGCTCAACAACCAAATGCAGCAGTG	7	+	1242	1599	Active	Active	4	9
ENSDARG00000012514	ENSDART00000079290	11	1	TTCTGCTGCAGAGCGTCGGGGAT	5	+	104	1599	Active	Active	9	5
ENSDARG00000012514	ENSDART00000079290	11	1	TGCTGCAGAGCGTCGGGGATGAC	5	+	107	1599	Active	Active	5	8
ENSDARG00000012514	ENSDART00000079290	11	7	CACCGCTAAGCTAATGGAGGCTAA	6	+	705	1599	Active	Active	5	3
ENSDARG00000012514	ENSDART00000079290	11	10	ATCTCAACCCTAATGGTGTTAAC	5	+	944	1599	Active	Inactive	0	3
ENSDARG00000012514	ENSDART00000079290	11	11	TTCCCAGCCTTTGGATTTGGTGCC	6	+	1030	1599	Active	Active	6	0
ENSDARG00000012514	ENSDART00000079290	11	13	CTCAACAACCAAATGCAGCAGTG	5	+	1241	1599	Active	Active	1	9
ENSDARG00000012514	ENSDART00000079290	11	13	CGCTCAACAACCAAATGCAGCAGTG	7	+	1239	1599	Active	Active	4	9
ENSDARG00000012514	ENSDART00000087652	11	1	TTCTGCTGCAGAGCGTCGGGGAT	5	+	104	1599	Active	Active	9	5
ENSDARG00000012514	ENSDART00000087652	11	1	TGCTGCAGAGCGTCGGGGATGAC	5	+	107	1599	Active	Active	5	8
ENSDARG00000012514	ENSDART00000087652	11	7	CACCGCTAAGCTAATGGAGGCTAA	6	+	705	1599	Active	Active	5	3
ENSDARG00000012514	ENSDART00000087652	11	10	ATCTCAACCCTAATGGTGTTAAC	5	+	944	1599	Active	Inactive	0	3
ENSDARG00000012514	ENSDART00000087652	11	11	TTCCCAGCCTTTGGATTTGGTGCC	6	+	1030	1599	Active	Active	6	0
ENSDARG00000012514	ENSDART00000087652	11	13	CTCAACAACCAAATGCAGCAGTG	5	+	1241	1599	Active	Active	1	9
ENSDARG00000012514	ENSDART00000087652	11	13	CGCTCAACAACCAAATGCAGCAGTG	7	+	1239	1599	Active	Active	4	9
ENSDARG00000012514	ENSDART00000103513	11	2	TGCTGCAGAGCGTCGGGGATGAC	5	+	158	684	Active	Active	5	8
ENSDARG00000012514	ENSDART00000103513	11	2	TTCTGCTGCAGAGCGTCGGGGAT	5	+	155	684	Active	Active	9	5
ENSDARG00000012674	ENSDART00000020283	11	1	CAAAACAGCACCGAAAGCAGCAGAC	7	+	96	1074	Inactive	Active	6	9
ENSDARG00000012674	ENSDART00000020283	11	4	GACCTCAGCCGCACTTTAAGGTGAT	7	+	620	1074	Active	Active	8	6
ENSDARG00000012674	ENSDART00000020283	11	4	CTCAGCCGCACTTTAAGGTGATGTA	7	+	623	1074	Active	Active	9	6
ENSDARG00000012674	ENSDART00000020283	11	4	ACCTCAGCCGCACTTTAAGGTGAT	6	+	621	1074	Active	Active	7	6
ENSDARG00000012674	ENSDART00000020283	11	5	GACAACACCAGCGGCTGCAGTTTAG	7	+	745	1074	Inactive	Active	2	1
ENSDARG00000012674	ENSDART00000020283	11	5	ACCAGCGGCTGCAGTTTAGTGGAA	6	+	751	1074	Active	Inactive	9	5
ENSDARG00000012674	ENSDART00000020283	11	7	ATCAACGCATTGAAGAGGCTGGA	5	+	1039	1074	Inactive	Active	8	9
ENSDARG00000012674	ENSDART00000020283	11	7	TTCATCAACGCATTGAAGAGGCT	5	+	1036	1074	Active	Active	5	9
ENSDARG00000012949	ENSDART00000006669	11	2	GACAGCACCAATGACTTCTGGAGGC	7	+	226	669	Active	Active	5	4
ENSDARG00000012949	ENSDART00000006669	11	2	TTCAGCCCATCGGCACGTGTGAGAA	7	+	269	669	Active	Active	0	5
ENSDARG00000012949	ENSDART00000006669	11	2	GAATGCCTCTTCCTGGTGTATTG	5	+	150	669	Active	Inactive	7	6
ENSDARG00000012949	ENSDART00000006669	11	3	TTCCTATTAAAAACATTAAGTGGAG	7	+	355	669	Active	Active	8	7
ENSDARG00000012949	ENSDART00000006669	11	4	GACATCTTCCCCGTGGGCTGGTGTC	7	+	592	669	Active	Active	9	5
ENSDARG00000012949	ENSDART00000006669	11	4	GACATCTTCCCCGTGGGCTGGTGT	6	+	592	669	Active	Active	9	0
ENSDARG00000012949	ENSDART00000006669	11	4	ATCTTCCCCGTGGGCTGGTGTCAAC	7	+	595	669	Active	Inactive	8	1
ENSDARG00000012949	ENSDART00000006669	11	4	AAAATCTTCATCATGTTTGACGGT	6	+	526	669	Active	Active	7	1
ENSDARG00000013016	ENSDART00000019440	11	1	AGCTCCCGCGGAATCGGAGTTGGA	6	+	30	537	Active	Active	9	8
ENSDARG00000013016	ENSDART00000019440	11	1	AGCTCCCGCGGAATCGGAGTTGGAC	7	+	30	537	Active	Active	9	8
ENSDARG00000013016	ENSDART00000019440	11	1	GACCGCAGCGGGGCTGAAGAAGAG	6	+	52	537	Active	Active	7	9
ENSDARG00000013016	ENSDART00000019440	11	2	CCCTTCAACGCAAGGACTTGGGT	5	+	317	537	Active	Active	9	8
ENSDARG00000013016	ENSDART00000104403	11	1	GACCGCAGCGGGGCTGAAGAAGAG	6	+	52	381	Active	Active	7	9
ENSDARG00000013016	ENSDART00000104403	11	1	AGCTCCCGCGGAATCGGAGTTGGAC	7	+	30	381	Active	Active	9	8
ENSDARG00000013016	ENSDART00000104403	11	1	AGCTCCCGCGGAATCGGAGTTGGA	6	+	30	381	Active	Active	9	8
ENSDARG00000013016	ENSDART00000104403	11	2	CCCTTCAACGCAAGGACTTGGGT	5	+	317	381	Active	Active	9	8
ENSDARG00000013087	ENSDART00000016181	11	7	GACCCCTGCGCTGAGGGCTGGATAG	7	+	496	1093	Active	Active	9	1
ENSDARG00000013087	ENSDART00000016181	11	11	TTCCCCTGCGGTGGAGGCTGTGGTA	7	+	795	1093	Active	Active	9	1
ENSDARG00000013087	ENSDART00000016181	11	11	CACTTCCCCTGCGGTGGAGGCTGTG	7	+	792	1093	Active	Active	9	9
ENSDARG00000013087	ENSDART00000016181	11	11	CACTTCCCCTGCGGTGGAGGCTGT	6	+	792	1093	Active	Active	9	6
ENSDARG00000013087	ENSDART00000016181	11	11	AGACACTTCCCCTGCGGTGGAGGCT	7	+	789	1093	Active	Active	8	9
ENSDARG00000013087	ENSDART00000016181	11	11	AGACACTTCCCCTGCGGTGGAGGC	6	+	789	1093	Active	Active	8	8
ENSDARG00000013087	ENSDART00000103665	11	6	GACCCCTGCGCTGAGGGCTGGATAG	7	+	451	957	Active	Active	9	1
ENSDARG00000013087	ENSDART00000103665	11	10	TTCCCCTGCGGTGGAGGCTGTGGTA	7	+	750	957	Active	Active	9	1
ENSDARG00000013087	ENSDART00000103665	11	10	CACTTCCCCTGCGGTGGAGGCTGTG	7	+	747	957	Active	Active	9	9
ENSDARG00000013087	ENSDART00000103665	11	10	CACTTCCCCTGCGGTGGAGGCTGT	6	+	747	957	Active	Active	9	6
ENSDARG00000013087	ENSDART00000103665	11	10	AGACACTTCCCCTGCGGTGGAGGCT	7	+	744	957	Active	Active	8	9
ENSDARG00000013087	ENSDART00000103665	11	10	AGACACTTCCCCTGCGGTGGAGGC	6	+	744	957	Active	Active	8	8
ENSDARG00000013122	ENSDART00000006703	11	2	ACAAGCAGATGTTCAAGCAGTTTTG	7	+	128	741	Inactive	Inactive	7	0
ENSDARG00000013122	ENSDART00000006703	11	2	GCAACCGCATGTGTTGGAGGCTTT	6	+	162	741	Inactive	Inactive	6	0
ENSDARG00000013122	ENSDART00000006703	11	2	GCAACCGCATGTGTTGGAGGCTTTG	7	+	162	741	Inactive	Active	6	8
ENSDARG00000013122	ENSDART00000006703	11	2	GGCAACCGCATGTGTTGGAGGCTTT	7	+	161	741	Active	Inactive	9	0
ENSDARG00000013122	ENSDART00000006703	11	4	TACAGCCTCAGTTATGGGAAGCC	5	+	443	741	Active	Active	9	8
ENSDARG00000013122	ENSDART00000006703	11	4	GTCTGCTGCTGCTGGTGAAGCGTAC	7	+	411	741	Active	Active	9	8
ENSDARG00000013122	ENSDART00000006703	11	4	GTAAACAGCAGTTTGTCTGCTGCT	6	+	397	741	Inactive	Active	7	2
ENSDARG00000013122	ENSDART00000006703	11	4	ATCTACAGCCTCAGTTATGGGAA	5	+	440	741	Inactive	Inactive	0	2
ENSDARG00000013422	ENSDART00000042332	11	1	GAAGACACCCATGGAGTCTTGGAG	6	+	1783	2832	Inactive	Active	8	3
ENSDARG00000013422	ENSDART00000042332	11	1	GAAGGCACAGCCAAAGGTGGAGGA	6	+	1750	2832	Inactive	Active	9	8
ENSDARG00000013422	ENSDART00000042332	11	1	GAAGGCACAGCCAAAGGTGGAGGAG	7	+	1750	2832	Inactive	Active	9	9
ENSDARG00000013422	ENSDART00000042332	11	1	GCCCAAACACCATTGTGGGAAGTG	6	+	521	2832	Inactive	Active	5	5
ENSDARG00000013422	ENSDART00000042332	11	1	GGCCCAAACACCATTGTGGGAAGTG	7	+	520	2832	Active	Active	8	5
ENSDARG00000013422	ENSDART00000042332	11	1	GTCATCATCGGTCTCTGTGTCTCT	6	+	562	2832	Active	Inactive	9	9
ENSDARG00000013422	ENSDART00000042332	11	1	TTCAGCCCCAGAGATTCTGCTGTC	6	+	453	2832	Active	Inactive	8	3
ENSDARG00000013422	ENSDART00000042332	11	1	TTCTCAAGAGACATGTGGTGGTA	5	+	153	2832	Inactive	Active	5	2
ENSDARG00000013422	ENSDART00000042332	11	1	CTCCAAATCGAGCTTAGATGTAGAT	7	+	111	2832	Active	Active	8	5
ENSDARG00000013422	ENSDART00000042332	11	1	CTCAGCATCTTCCTCTTAGTTTTC	6	+	55	2832	Active	Inactive	9	9
ENSDARG00000013422	ENSDART00000042332	11	1	AACTACTACAGTTCGTATTTGGA	5	+	390	2832	Active	Active	0	6
ENSDARG00000013422	ENSDART00000042332	11	1	CTAGACTTATGACTGGTGCAGGA	5	+	1124	2832	Inactive	Active	0	8
ENSDARG00000013422	ENSDART00000042332	11	1	CCCAAACACCATTGTGGGAAGTG	5	+	522	2832	Active	Active	7	5
ENSDARG00000013422	ENSDART00000042332	11	1	AGCTCCAAATCGAGCTTAGATGTA	6	+	109	2832	Inactive	Active	1	0
ENSDARG00000013422	ENSDART00000042332	11	1	AGATTCTGCTGTCCGTGGTTGAA	5	+	464	2832	Active	Active	8	1
ENSDARG00000013422	ENSDART00000042332	11	1	AGAAGCATCCGGAAAAGGAGATGGA	7	+	1022	2832	Active	Active	7	9
ENSDARG00000013422	ENSDART00000042332	11	1	ACAGCCAAAGGTGGAGGAGAGGAC	6	+	1756	2832	Inactive	Active	8	9
ENSDARG00000013422	ENSDART00000042332	11	2	AACTTCTTCATAGAGCTGCAGGA	5	+	1879	2832	Active	Active	9	9
ENSDARG00000013422	ENSDART00000042332	11	6	CTCATCCCAAGGGGACGATGATGAT	7	+	2184	2832	Active	Active	6	9
ENSDARG00000013422	ENSDART00000042332	11	6	TTCTCATCCCAAGGGGACGATGAT	6	+	2182	2832	Active	Active	7	9
ENSDARG00000013422	ENSDART00000042332	11	7	ACACTCTTCACCATCTTTGCCTTC	6	+	2656	2832	Active	Inactive	9	9
ENSDARG00000013422	ENSDART00000042332	11	7	GCCGTCCTCATGTACCGCCGCAGGC	7	+	2689	2832	Active	Active	9	9
ENSDARG00000013422	ENSDART00000046410	11	1	GAAGGCACAGCCAAAGGTGGAGGA	6	+	1750	2088	Inactive	Active	9	8
ENSDARG00000013422	ENSDART00000046410	11	1	GAAGGCACAGCCAAAGGTGGAGGAG	7	+	1750	2088	Inactive	Active	9	9
ENSDARG00000013422	ENSDART00000046410	11	1	GCCCAAACACCATTGTGGGAAGTG	6	+	521	2088	Inactive	Active	5	5
ENSDARG00000013422	ENSDART00000046410	11	1	GGCCCAAACACCATTGTGGGAAGTG	7	+	520	2088	Active	Active	8	5
ENSDARG00000013422	ENSDART00000046410	11	1	GTCATCATCGGTCTCTGTGTCTCT	6	+	562	2088	Active	Inactive	9	9
ENSDARG00000013422	ENSDART00000046410	11	1	TTCAGCCCCAGAGATTCTGCTGTC	6	+	453	2088	Active	Inactive	8	3
ENSDARG00000013422	ENSDART00000046410	11	1	TTCTCAAGAGACATGTGGTGGTA	5	+	153	2088	Inactive	Active	5	2
ENSDARG00000013422	ENSDART00000046410	11	1	GAAGACACCCATGGAGTCTTGGAG	6	+	1783	2088	Inactive	Active	8	3
ENSDARG00000013422	ENSDART00000046410	11	1	CTCCAAATCGAGCTTAGATGTAGAT	7	+	111	2088	Active	Active	8	5
ENSDARG00000013422	ENSDART00000046410	11	1	CTCAGCATCTTCCTCTTAGTTTTC	6	+	55	2088	Active	Inactive	9	9
ENSDARG00000013422	ENSDART00000046410	11	1	AACTACTACAGTTCGTATTTGGA	5	+	390	2088	Active	Active	0	6
ENSDARG00000013422	ENSDART00000046410	11	1	ACAGCCAAAGGTGGAGGAGAGGAC	6	+	1756	2088	Inactive	Active	8	9
ENSDARG00000013422	ENSDART00000046410	11	1	AGAAGCATCCGGAAAAGGAGATGGA	7	+	1022	2088	Active	Active	7	9
ENSDARG00000013422	ENSDART00000046410	11	1	AGATTCTGCTGTCCGTGGTTGAA	5	+	464	2088	Active	Active	8	1
ENSDARG00000013422	ENSDART00000046410	11	1	AGCTCCAAATCGAGCTTAGATGTA	6	+	109	2088	Inactive	Active	1	0
ENSDARG00000013422	ENSDART00000046410	11	1	CCCAAACACCATTGTGGGAAGTG	5	+	522	2088	Active	Active	7	5
ENSDARG00000013422	ENSDART00000046410	11	1	CTAGACTTATGACTGGTGCAGGA	5	+	1124	2088	Inactive	Active	0	8
ENSDARG00000013422	ENSDART00000046800	11	1	GAAGACACCCATGGAGTCTTGGAG	6	+	1783	2913	Inactive	Active	8	3
ENSDARG00000013422	ENSDART00000046800	11	1	GAAGGCACAGCCAAAGGTGGAGGA	6	+	1750	2913	Inactive	Active	9	8
ENSDARG00000013422	ENSDART00000046800	11	1	GAAGGCACAGCCAAAGGTGGAGGAG	7	+	1750	2913	Inactive	Active	9	9
ENSDARG00000013422	ENSDART00000046800	11	1	GCCCAAACACCATTGTGGGAAGTG	6	+	521	2913	Inactive	Active	5	5
ENSDARG00000013422	ENSDART00000046800	11	1	GGCCCAAACACCATTGTGGGAAGTG	7	+	520	2913	Active	Active	8	5
ENSDARG00000013422	ENSDART00000046800	11	1	GTCATCATCGGTCTCTGTGTCTCT	6	+	562	2913	Active	Inactive	9	9
ENSDARG00000013422	ENSDART00000046800	11	1	TTCAGCCCCAGAGATTCTGCTGTC	6	+	453	2913	Active	Inactive	8	3
ENSDARG00000013422	ENSDART00000046800	11	1	CTCCAAATCGAGCTTAGATGTAGAT	7	+	111	2913	Active	Active	8	5
ENSDARG00000013422	ENSDART00000046800	11	1	CTCAGCATCTTCCTCTTAGTTTTC	6	+	55	2913	Active	Inactive	9	9
ENSDARG00000013422	ENSDART00000046800	11	1	AACTACTACAGTTCGTATTTGGA	5	+	390	2913	Active	Active	0	6
ENSDARG00000013422	ENSDART00000046800	11	1	TTCTCAAGAGACATGTGGTGGTA	5	+	153	2913	Inactive	Active	5	2
ENSDARG00000013422	ENSDART00000046800	11	1	ACAGCCAAAGGTGGAGGAGAGGAC	6	+	1756	2913	Inactive	Active	8	9
ENSDARG00000013422	ENSDART00000046800	11	1	AGAAGCATCCGGAAAAGGAGATGGA	7	+	1022	2913	Active	Active	7	9
ENSDARG00000013422	ENSDART00000046800	11	1	AGATTCTGCTGTCCGTGGTTGAA	5	+	464	2913	Active	Active	8	1
ENSDARG00000013422	ENSDART00000046800	11	1	AGCTCCAAATCGAGCTTAGATGTA	6	+	109	2913	Inactive	Active	1	0
ENSDARG00000013422	ENSDART00000046800	11	1	CCCAAACACCATTGTGGGAAGTG	5	+	522	2913	Active	Active	7	5
ENSDARG00000013422	ENSDART00000046800	11	1	CTAGACTTATGACTGGTGCAGGA	5	+	1124	2913	Inactive	Active	0	8
ENSDARG00000013422	ENSDART00000046800	11	8	TTCTCATCCCAAGGGGACGATGAT	6	+	2263	2913	Active	Active	7	9
ENSDARG00000013422	ENSDART00000046800	11	8	CTCATCCCAAGGGGACGATGATGAT	7	+	2265	2913	Active	Active	6	9
ENSDARG00000013422	ENSDART00000046800	11	9	ACACTCTTCACCATCTTTGCCTTC	6	+	2737	2913	Active	Inactive	9	9
ENSDARG00000013422	ENSDART00000046800	11	9	GCCGTCCTCATGTACCGCCGCAGGC	7	+	2770	2913	Active	Active	9	9
ENSDARG00000013422	ENSDART00000049899	11	1	GAAGACACCCATGGAGTCTTGGAG	6	+	1783	2907	Inactive	Active	8	3
ENSDARG00000013422	ENSDART00000049899	11	1	GAAGGCACAGCCAAAGGTGGAGGA	6	+	1750	2907	Inactive	Active	9	8
ENSDARG00000013422	ENSDART00000049899	11	1	GAAGGCACAGCCAAAGGTGGAGGAG	7	+	1750	2907	Inactive	Active	9	9
ENSDARG00000013422	ENSDART00000049899	11	1	GCCCAAACACCATTGTGGGAAGTG	6	+	521	2907	Inactive	Active	5	5
ENSDARG00000013422	ENSDART00000049899	11	1	GGCCCAAACACCATTGTGGGAAGTG	7	+	520	2907	Active	Active	8	5
ENSDARG00000013422	ENSDART00000049899	11	1	GTCATCATCGGTCTCTGTGTCTCT	6	+	562	2907	Active	Inactive	9	9
ENSDARG00000013422	ENSDART00000049899	11	1	TTCAGCCCCAGAGATTCTGCTGTC	6	+	453	2907	Active	Inactive	8	3
ENSDARG00000013422	ENSDART00000049899	11	1	TTCTCAAGAGACATGTGGTGGTA	5	+	153	2907	Inactive	Active	5	2
ENSDARG00000013422	ENSDART00000049899	11	1	CTCCAAATCGAGCTTAGATGTAGAT	7	+	111	2907	Active	Active	8	5
ENSDARG00000013422	ENSDART00000049899	11	1	CTCAGCATCTTCCTCTTAGTTTTC	6	+	55	2907	Active	Inactive	9	9
ENSDARG00000013422	ENSDART00000049899	11	1	AACTACTACAGTTCGTATTTGGA	5	+	390	2907	Active	Active	0	6
ENSDARG00000013422	ENSDART00000049899	11	1	ACAGCCAAAGGTGGAGGAGAGGAC	6	+	1756	2907	Inactive	Active	8	9
ENSDARG00000013422	ENSDART00000049899	11	1	AGAAGCATCCGGAAAAGGAGATGGA	7	+	1022	2907	Active	Active	7	9
ENSDARG00000013422	ENSDART00000049899	11	1	AGATTCTGCTGTCCGTGGTTGAA	5	+	464	2907	Active	Active	8	1
ENSDARG00000013422	ENSDART00000049899	11	1	AGCTCCAAATCGAGCTTAGATGTA	6	+	109	2907	Inactive	Active	1	0
ENSDARG00000013422	ENSDART00000049899	11	1	CCCAAACACCATTGTGGGAAGTG	5	+	522	2907	Active	Active	7	5
ENSDARG00000013422	ENSDART00000049899	11	1	CTAGACTTATGACTGGTGCAGGA	5	+	1124	2907	Inactive	Active	0	8
ENSDARG00000013422	ENSDART00000049899	11	9	GCCGTCCTCATGTACCGCCGCAGGC	7	+	2764	2907	Active	Active	9	9
ENSDARG00000013422	ENSDART00000049899	11	9	ACACTCTTCACCATCTTTGCCTTC	6	+	2731	2907	Active	Inactive	9	9
ENSDARG00000013422	ENSDART00000089803	11	1	GAAGACACCCATGGAGTCTTGGAG	6	+	1783	2928	Inactive	Active	8	3
ENSDARG00000013422	ENSDART00000089803	11	1	GAAGGCACAGCCAAAGGTGGAGGA	6	+	1750	2928	Inactive	Active	9	8
ENSDARG00000013422	ENSDART00000089803	11	1	GAAGGCACAGCCAAAGGTGGAGGAG	7	+	1750	2928	Inactive	Active	9	9
ENSDARG00000013422	ENSDART00000089803	11	1	GCCCAAACACCATTGTGGGAAGTG	6	+	521	2928	Inactive	Active	5	5
ENSDARG00000013422	ENSDART00000089803	11	1	GGCCCAAACACCATTGTGGGAAGTG	7	+	520	2928	Active	Active	8	5
ENSDARG00000013422	ENSDART00000089803	11	1	GTCATCATCGGTCTCTGTGTCTCT	6	+	562	2928	Active	Inactive	9	9
ENSDARG00000013422	ENSDART00000089803	11	1	TTCAGCCCCAGAGATTCTGCTGTC	6	+	453	2928	Active	Inactive	8	3
ENSDARG00000013422	ENSDART00000089803	11	1	TTCTCAAGAGACATGTGGTGGTA	5	+	153	2928	Inactive	Active	5	2
ENSDARG00000013422	ENSDART00000089803	11	1	CTCCAAATCGAGCTTAGATGTAGAT	7	+	111	2928	Active	Active	8	5
ENSDARG00000013422	ENSDART00000089803	11	1	AACTACTACAGTTCGTATTTGGA	5	+	390	2928	Active	Active	0	6
ENSDARG00000013422	ENSDART00000089803	11	1	ACAGCCAAAGGTGGAGGAGAGGAC	6	+	1756	2928	Inactive	Active	8	9
ENSDARG00000013422	ENSDART00000089803	11	1	AGAAGCATCCGGAAAAGGAGATGGA	7	+	1022	2928	Active	Active	7	9
ENSDARG00000013422	ENSDART00000089803	11	1	AGATTCTGCTGTCCGTGGTTGAA	5	+	464	2928	Active	Active	8	1
ENSDARG00000013422	ENSDART00000089803	11	1	AGCTCCAAATCGAGCTTAGATGTA	6	+	109	2928	Inactive	Active	1	0
ENSDARG00000013422	ENSDART00000089803	11	1	CCCAAACACCATTGTGGGAAGTG	5	+	522	2928	Active	Active	7	5
ENSDARG00000013422	ENSDART00000089803	11	1	CTAGACTTATGACTGGTGCAGGA	5	+	1124	2928	Inactive	Active	0	8
ENSDARG00000013422	ENSDART00000089803	11	1	CTCAGCATCTTCCTCTTAGTTTTC	6	+	55	2928	Active	Inactive	9	9
ENSDARG00000013422	ENSDART00000089803	11	9	TTCTCATCCCAAGGGGACGATGAT	6	+	2278	2928	Active	Active	7	9
ENSDARG00000013422	ENSDART00000089803	11	9	CTCATCCCAAGGGGACGATGATGAT	7	+	2280	2928	Active	Active	6	9
ENSDARG00000013422	ENSDART00000089803	11	10	ACACTCTTCACCATCTTTGCCTTC	6	+	2752	2928	Active	Inactive	9	9
ENSDARG00000013422	ENSDART00000089803	11	10	GCCGTCCTCATGTACCGCCGCAGGC	7	+	2785	2928	Active	Active	9	9
ENSDARG00000013422	ENSDART00000103247	11	1	GAAGGCACAGCCAAAGGTGGAGGA	6	+	1750	2079	Inactive	Active	9	8
ENSDARG00000013422	ENSDART00000103247	11	1	GAAGGCACAGCCAAAGGTGGAGGAG	7	+	1750	2079	Inactive	Active	9	9
ENSDARG00000013422	ENSDART00000103247	11	1	GCCCAAACACCATTGTGGGAAGTG	6	+	521	2079	Inactive	Active	5	5
ENSDARG00000013422	ENSDART00000103247	11	1	GGCCCAAACACCATTGTGGGAAGTG	7	+	520	2079	Active	Active	8	5
ENSDARG00000013422	ENSDART00000103247	11	1	GTCATCATCGGTCTCTGTGTCTCT	6	+	562	2079	Active	Inactive	9	9
ENSDARG00000013422	ENSDART00000103247	11	1	TTCAGCCCCAGAGATTCTGCTGTC	6	+	453	2079	Active	Inactive	8	3
ENSDARG00000013422	ENSDART00000103247	11	1	TTCTCAAGAGACATGTGGTGGTA	5	+	153	2079	Inactive	Active	5	2
ENSDARG00000013422	ENSDART00000103247	11	1	GAAGACACCCATGGAGTCTTGGAG	6	+	1783	2079	Inactive	Active	8	3
ENSDARG00000013422	ENSDART00000103247	11	1	CTCCAAATCGAGCTTAGATGTAGAT	7	+	111	2079	Active	Active	8	5
ENSDARG00000013422	ENSDART00000103247	11	1	CTCAGCATCTTCCTCTTAGTTTTC	6	+	55	2079	Active	Inactive	9	9
ENSDARG00000013422	ENSDART00000103247	11	1	AACTACTACAGTTCGTATTTGGA	5	+	390	2079	Active	Active	0	6
ENSDARG00000013422	ENSDART00000103247	11	1	ACAGCCAAAGGTGGAGGAGAGGAC	6	+	1756	2079	Inactive	Active	8	9
ENSDARG00000013422	ENSDART00000103247	11	1	AGAAGCATCCGGAAAAGGAGATGGA	7	+	1022	2079	Active	Active	7	9
ENSDARG00000013422	ENSDART00000103247	11	1	AGATTCTGCTGTCCGTGGTTGAA	5	+	464	2079	Active	Active	8	1
ENSDARG00000013422	ENSDART00000103247	11	1	AGCTCCAAATCGAGCTTAGATGTA	6	+	109	2079	Inactive	Active	1	0
ENSDARG00000013422	ENSDART00000103247	11	1	CCCAAACACCATTGTGGGAAGTG	5	+	522	2079	Active	Active	7	5
ENSDARG00000013422	ENSDART00000103247	11	1	CTAGACTTATGACTGGTGCAGGA	5	+	1124	2079	Inactive	Active	0	8
ENSDARG00000013422	ENSDART00000103251	11	1	GAAGACACCCATGGAGTCTTGGAG	6	+	1783	2928	Inactive	Active	8	3
ENSDARG00000013422	ENSDART00000103251	11	1	GAAGGCACAGCCAAAGGTGGAGGA	6	+	1750	2928	Inactive	Active	9	8
ENSDARG00000013422	ENSDART00000103251	11	1	GAAGGCACAGCCAAAGGTGGAGGAG	7	+	1750	2928	Inactive	Active	9	9
ENSDARG00000013422	ENSDART00000103251	11	1	GCCCAAACACCATTGTGGGAAGTG	6	+	521	2928	Inactive	Active	5	5
ENSDARG00000013422	ENSDART00000103251	11	1	GGCCCAAACACCATTGTGGGAAGTG	7	+	520	2928	Active	Active	8	5
ENSDARG00000013422	ENSDART00000103251	11	1	GTCATCATCGGTCTCTGTGTCTCT	6	+	562	2928	Active	Inactive	9	9
ENSDARG00000013422	ENSDART00000103251	11	1	TTCAGCCCCAGAGATTCTGCTGTC	6	+	453	2928	Active	Inactive	8	3
ENSDARG00000013422	ENSDART00000103251	11	1	TTCTCAAGAGACATGTGGTGGTA	5	+	153	2928	Inactive	Active	5	2
ENSDARG00000013422	ENSDART00000103251	11	1	CTCCAAATCGAGCTTAGATGTAGAT	7	+	111	2928	Active	Active	8	5
ENSDARG00000013422	ENSDART00000103251	11	1	AACTACTACAGTTCGTATTTGGA	5	+	390	2928	Active	Active	0	6
ENSDARG00000013422	ENSDART00000103251	11	1	ACAGCCAAAGGTGGAGGAGAGGAC	6	+	1756	2928	Inactive	Active	8	9
ENSDARG00000013422	ENSDART00000103251	11	1	AGAAGCATCCGGAAAAGGAGATGGA	7	+	1022	2928	Active	Active	7	9
ENSDARG00000013422	ENSDART00000103251	11	1	AGATTCTGCTGTCCGTGGTTGAA	5	+	464	2928	Active	Active	8	1
ENSDARG00000013422	ENSDART00000103251	11	1	AGCTCCAAATCGAGCTTAGATGTA	6	+	109	2928	Inactive	Active	1	0
ENSDARG00000013422	ENSDART00000103251	11	1	CCCAAACACCATTGTGGGAAGTG	5	+	522	2928	Active	Active	7	5
ENSDARG00000013422	ENSDART00000103251	11	1	CTAGACTTATGACTGGTGCAGGA	5	+	1124	2928	Inactive	Active	0	8
ENSDARG00000013422	ENSDART00000103251	11	1	CTCAGCATCTTCCTCTTAGTTTTC	6	+	55	2928	Active	Inactive	9	9
ENSDARG00000013422	ENSDART00000103251	11	9	TTCTCATCCCAAGGGGACGATGAT	6	+	2278	2928	Active	Active	7	9
ENSDARG00000013422	ENSDART00000103251	11	9	CTCATCCCAAGGGGACGATGATGAT	7	+	2280	2928	Active	Active	6	9
ENSDARG00000013422	ENSDART00000103251	11	10	ACACTCTTCACCATCTTTGCCTTC	6	+	2752	2928	Active	Inactive	9	9
ENSDARG00000013422	ENSDART00000103251	11	10	GCCGTCCTCATGTACCGCCGCAGGC	7	+	2785	2928	Active	Active	9	9
ENSDARG00000013477	ENSDART00000013714	11	1	ATCTACATCAACGGGTGGCAGTA	5	-	98	1254	Active	Active	5	7
ENSDARG00000013477	ENSDART00000013714	11	1	TACATCAACGGGTGGCAGTAAAC	5	-	95	1254	Active	Active	4	5
ENSDARG00000013477	ENSDART00000013714	11	2	GACTCAGCATGTGTGGAGAAGGG	5	-	558	1254	Inactive	Active	5	9
ENSDARG00000013477	ENSDART00000013714	11	2	GAAGCCCTCTTTGGGGGAGGTGAA	6	-	403	1254	Active	Active	7	8
ENSDARG00000013477	ENSDART00000013714	11	3	GACGCCACAGAGGGGTGGCGGTGGC	7	-	736	1254	Inactive	Active	4	9
ENSDARG00000013477	ENSDART00000013714	11	3	GACGCCACAGAGGGGTGGCGGTG	5	-	738	1254	Inactive	Active	4	9
ENSDARG00000013477	ENSDART00000013714	11	3	CTCGACGCCACAGAGGGGTGGCGGT	7	-	739	1254	Active	Active	7	8
ENSDARG00000013477	ENSDART00000013714	11	3	CTCGACGCCACAGAGGGGTGGCG	5	-	741	1254	Active	Active	7	9
ENSDARG00000013477	ENSDART00000013714	11	3	CGCCACAGAGGGGTGGCGGTGGCA	6	-	735	1254	Active	Active	4	9
ENSDARG00000013477	ENSDART00000013714	11	3	CGCCACAGAGGGGTGGCGGTGGC	5	-	736	1254	Active	Active	4	9
ENSDARG00000013477	ENSDART00000013714	11	4	TGCGTCTCCATAGTGTTGTAGTA	5	-	903	1254	Active	Inactive	9	4
ENSDARG00000013477	ENSDART00000013714	11	5	CGCTCCTACATGCTCATCTGGAGGT	7	-	1107	1254	Active	Active	9	1
ENSDARG00000013653	ENSDART00000009859	11	1	AACTCCTGCTTTTCGCTGGTAGGTA	7	+	14	2181	Active	Inactive	8	0
ENSDARG00000013653	ENSDART00000009859	11	3	AACTGCACCAACTATGTTGGCGGT	6	+	211	2181	Active	Active	3	7
ENSDARG00000013653	ENSDART00000009859	11	3	TGCACCAACTATGTTGGCGGTTAC	6	+	214	2181	Active	Inactive	8	2
ENSDARG00000013653	ENSDART00000009859	11	5	AACAGCACACTGGAAAGAGTGAGTT	7	+	514	2181	Inactive	Active	7	8
ENSDARG00000013653	ENSDART00000009859	11	7	TCCTTCACACAGCAGAGAAGGAAAC	7	+	797	2181	Active	Active	4	9
ENSDARG00000013653	ENSDART00000009859	11	7	ACATGCTACTCAGATGCAGGTGCA	6	+	846	2181	Active	Active	4	9
ENSDARG00000013653	ENSDART00000009859	11	11	CTCATCTGCCTGTCCATGTGTATTT	7	+	1435	2181	Active	Inactive	9	9
ENSDARG00000013653	ENSDART00000009859	11	12	TTCTACGCATTTGGTTATGGGAG	5	+	1717	2181	Inactive	Active	7	2
ENSDARG00000013653	ENSDART00000009859	11	12	CACTACTTCTTCTTGGCTGCATTT	6	+	1612	2181	Active	Inactive	9	5
ENSDARG00000013653	ENSDART00000009859	11	12	TACTTCTTCTTGGCTGCATTTGCT	6	+	1615	2181	Active	Active	9	7
ENSDARG00000013653	ENSDART00000009859	11	14	TTAATCTGCTGGCATTTGCTGTG	5	+	1871	2181	Active	Inactive	5	3
ENSDARG00000013676	ENSDART00000005231	11	2	AGAGTCAACAAATGAGGGTGAGCT	6	+	155	609	Active	Active	3	8
ENSDARG00000013676	ENSDART00000005231	11	4	TGCAAAAGCAGTTGGATGTTGTA	5	+	275	609	Active	Active	5	5
ENSDARG00000013694	ENSDART00000019248	11	5	TCCTCATCCCACAGTGGAAGAAGGT	7	+	539	894	Active	Active	9	9
ENSDARG00000013694	ENSDART00000019248	11	5	CTCCTCATCCCACAGTGGAAGAA	5	+	538	894	Active	Active	9	8
ENSDARG00000013694	ENSDART00000019248	11	5	CTCATCCCACAGTGGAAGAAGGT	5	+	541	894	Active	Active	6	9
ENSDARG00000013694	ENSDART00000019248	11	7	ACAAAAGCCAAACTGGAGGAGAG	5	+	688	894	Inactive	Active	7	9
ENSDARG00000013694	ENSDART00000019248	11	7	AACAAAAGCCAAACTGGAGGAGAG	6	+	687	894	Inactive	Active	5	9
ENSDARG00000013776	ENSDART00000046670	11	7	AAAGTCAGAATGCGTGCTGAAGCC	6	-	784	2031	Inactive	Active	8	9
ENSDARG00000013776	ENSDART00000046670	11	7	AGCTCCTTCAGGATAGCAGAGTTC	6	-	726	2031	Active	Active	9	6
ENSDARG00000013776	ENSDART00000046670	11	9	TTCCACTTCATCATGCTGCAGCA	5	-	1358	2031	Active	Active	9	9
ENSDARG00000013776	ENSDART00000046670	11	9	TGCTGCAGCAGGGATGGTGCATCT	6	-	1344	2031	Active	Active	9	1
ENSDARG00000013776	ENSDART00000046670	11	9	GGCAGCCACGGCCATCTGCCGGG	5	-	1292	2031	Active	Active	9	8
ENSDARG00000013776	ENSDART00000046670	11	9	CACTTCATCATGCTGCAGCAGGG	5	-	1355	2031	Active	Active	9	9
ENSDARG00000013776	ENSDART00000046670	11	10	TTCTCCAACATCTGAGATGGAGCT	6	-	1479	2031	Active	Active	4	9
ENSDARG00000013776	ENSDART00000046670	11	12	TACGCCTTCTTGTTTGAAGCGGGC	6	-	1846	2031	Active	Active	9	9
ENSDARG00000013776	ENSDART00000103394	11	9	AAAGTCAGAATGCGTGCTGAAGCC	6	-	811	2058	Inactive	Active	8	9
ENSDARG00000013776	ENSDART00000103394	11	9	AGCTCCTTCAGGATAGCAGAGTTC	6	-	753	2058	Active	Active	9	6
ENSDARG00000013776	ENSDART00000103394	11	11	TTCCACTTCATCATGCTGCAGCA	5	-	1385	2058	Active	Active	9	9
ENSDARG00000013776	ENSDART00000103394	11	11	TGCTGCAGCAGGGATGGTGCATCT	6	-	1371	2058	Active	Active	9	1
ENSDARG00000013776	ENSDART00000103394	11	11	GGCAGCCACGGCCATCTGCCGGG	5	-	1319	2058	Active	Active	9	8
ENSDARG00000013776	ENSDART00000103394	11	11	CACTTCATCATGCTGCAGCAGGG	5	-	1382	2058	Active	Active	9	9
ENSDARG00000013776	ENSDART00000103394	11	12	TTCTCCAACATCTGAGATGGAGCT	6	-	1506	2058	Active	Active	4	9
ENSDARG00000013776	ENSDART00000103394	11	14	TACGCCTTCTTGTTTGAAGCGGGC	6	-	1873	2058	Active	Active	9	9
ENSDARG00000014138	ENSDART00000027386	11	2	AGCTGCAGCCAATTCAGTTGCTGAA	7	+	213	963	Active	Active	9	4
ENSDARG00000014138	ENSDART00000027386	11	3	TGCAGCAGCCCAGTCCTCTGGAGCA	7	+	407	963	Active	Active	9	4
ENSDARG00000014138	ENSDART00000027386	11	3	TCCCTCCGCCAGACACTCTGCTGAC	7	+	452	963	Active	Inactive	9	2
ENSDARG00000014138	ENSDART00000027386	11	3	CGCGACGGCCGCAGTTTTTGTGTGC	7	+	322	963	Active	Inactive	9	9
ENSDARG00000014138	ENSDART00000027386	11	3	CCCTCCGCCAGACACTCTGCTGAC	6	+	453	963	Active	Inactive	9	2
ENSDARG00000014138	ENSDART00000027386	11	3	ACACTCTGCTGACCGTGGAGGAGCT	7	+	464	963	Active	Active	8	9
ENSDARG00000014138	ENSDART00000027386	11	3	ACACTCTGCTGACCGTGGAGGAG	5	+	464	963	Active	Active	8	9
ENSDARG00000014138	ENSDART00000027386	11	4	GCAGACAACACTCGGCAGGGTCT	5	+	520	963	Inactive	Active	4	8
ENSDARG00000014138	ENSDART00000027386	11	4	GGCAAAAACACTGATCTGGGTGC	5	+	624	963	Active	Inactive	1	5
ENSDARG00000014138	ENSDART00000027386	11	5	TACCCAAACTACAGGTCGCAGTT	5	+	748	963	Active	Active	0	3
ENSDARG00000014138	ENSDART00000027386	11	5	GTACCCAAACTACAGGTCGCAGTT	6	+	747	963	Inactive	Active	9	3
ENSDARG00000014138	ENSDART00000027386	11	5	AACTGCACCGCTGTGTGGCAGCG	5	+	683	963	Active	Active	3	9
ENSDARG00000014138	ENSDART00000027386	11	6	TCCTGCGCACAAGAGGGAGTGATAC	7	+	919	963	Active	Active	5	5
ENSDARG00000014138	ENSDART00000027386	11	6	AGAGGCTTCGTCCAGGGCCGCTTGT	7	+	868	963	Active	Active	9	4
ENSDARG00000014324	ENSDART00000003211	11	2	AGAGACTTCAGCTGAGTGTGCAGCT	7	-	149	1224	Active	Active	8	1
ENSDARG00000014324	ENSDART00000003211	11	2	GACTTCAGCTGAGTGTGCAGCTGTT	7	-	146	1224	Active	Active	7	8
ENSDARG00000014324	ENSDART00000003211	11	4	GGCATCAGAGGGACGGGCGGTGGA	6	-	292	1224	Active	Active	6	9
ENSDARG00000014324	ENSDART00000003211	11	4	GGCATCAGAGGGACGGGCGGTGGAC	7	-	291	1224	Active	Active	6	7
[truncated: 8,672 more rows]
