# Supplementary material for: Predicting success of oligomerized pool engineering (OPEN) for zinc finger target site sequences
Source: BMC Bioinformatics. 2010 Nov 2;11:543. doi: 10.1186/1471-2105-11-543 (PMC3098093; doi:10.1186/1471-2105-11-543)
Supplement: Additional file 14 — Zebrafish - chromosome 12 - classified ZFN target list. Potential OPEN ZFN target sites in gene transcripts encoded on zebrafish chromosome 12 classified using ZiFOpT. Data presented as described in the legend to Additional File 3 [file 1471-2105-11-543-S14.XLS]

## Sheet: Chromosome12
Gene ID	Transcript ID	Chromo Number	Coding Exon Number	TargetSite	ZFN Spacer Length	Strand	ZFN Cleavage Site	Coding Sequence Length	ZiFOpT Prediction		Confidence Score
									Left	Right	Left	Right
ENSDARG00000000068	ENSDART00000000069	12	3	AAATCCTGCCAACCGAGGAGCATCT	7	+	320	714	Inactive	Active	0	7
ENSDARG00000000068	ENSDART00000000069	12	3	CTATGCAGCATTCAGAAGTGGTG	5	+	218	714	Active	Active	3	9
ENSDARG00000000068	ENSDART00000000069	12	4	TTCCCAGACGTGAAGCAGAAGAG	5	+	368	714	Active	Active	4	9
ENSDARG00000000068	ENSDART00000000069	12	4	CTATTCCCAGACGTGAAGCAGAA	5	+	365	714	Inactive	Active	3	9
ENSDARG00000000068	ENSDART00000000069	12	5	TCCGGCTCCAGCCATGGCTGCTGCA	7	+	540	714	Active	Active	9	9
ENSDARG00000000068	ENSDART00000000069	12	6	AAAGCCTCCAGCGCAGACGCAGGC	6	+	586	714	Inactive	Active	0	9
ENSDARG00000000068	ENSDART00000000069	12	6	GAAAGCCTCCAGCGCAGACGCAGGC	7	+	585	714	Active	Active	6	9
ENSDARG00000000935	ENSDART00000001053	12	3	GTCTCCAGCTGTTCTGTGTAGAA	5	-	380	2331	Active	Inactive	7	8
ENSDARG00000000935	ENSDART00000001053	12	3	AAAGGCACAGTGAGGGCCGTTTTT	6	-	481	2331	Inactive	Inactive	9	8
ENSDARG00000000935	ENSDART00000001053	12	5	TCCGTCTGCGGTCTTTGCTGTTGTG	7	-	769	2331	Active	Active	9	3
ENSDARG00000000935	ENSDART00000001053	12	5	GGCTCCGTCTGCGGTCTTTGCTGTT	7	-	772	2331	Active	Inactive	9	8
ENSDARG00000000935	ENSDART00000001053	12	5	GACGGCACAGGCGAGGAGGTTTTT	6	-	722	2331	Inactive	Inactive	3	2
ENSDARG00000000935	ENSDART00000001053	12	5	GACGGCACAGGCGAGGAGGTTTT	5	-	723	2331	Inactive	Inactive	3	3
ENSDARG00000000935	ENSDART00000001053	12	8	AGCAGCAGAGAGAGGAGGAGAAC	5	-	1043	2331	Active	Active	2	9
ENSDARG00000000935	ENSDART00000001053	12	8	AAAAGCAGCAGAGAGAGGAGGAGAA	7	-	1044	2331	Inactive	Active	6	8
ENSDARG00000000935	ENSDART00000001053	12	8	AAAAGCAGCAGAGAGAGGAGGAG	5	-	1046	2331	Inactive	Active	6	9
ENSDARG00000000935	ENSDART00000001053	12	10	AGACTCCACCGTGTCGCTGGTGGG	6	-	1420	2331	Active	Active	6	9
ENSDARG00000000935	ENSDART00000001053	12	10	GACTCCACCGTGTCGCTGGTGGG	5	-	1420	2331	Active	Active	4	9
ENSDARG00000000935	ENSDART00000001053	12	10	GACTCCACCGTGTCGCTGGTGGGGT	7	-	1418	2331	Active	Active	4	2
ENSDARG00000000935	ENSDART00000001053	12	10	ACAGACTCCACCGTGTCGCTGGT	5	-	1423	2331	Active	Active	1	8
ENSDARG00000000935	ENSDART00000001053	12	13	TTCCTCCACTTCCTGTTTGAGCC	5	-	1847	2331	Active	Active	8	7
ENSDARG00000000935	ENSDART00000001053	12	14	CCCAGCTGCCCTGCCAGTAGACGAG	7	-	1955	2331	Active	Active	9	9
ENSDARG00000000935	ENSDART00000001053	12	14	TGCTGCGCCTCCACCTCTGCCTGC	6	-	2001	2331	Active	Inactive	9	4
ENSDARG00000000935	ENSDART00000001053	12	14	CGCCTCCTCCAGGAGAGCGGCCTGC	7	-	2025	2331	Active	Active	9	8
ENSDARG00000000935	ENSDART00000043887	12	1	AAAAACACCAGTCCTGAGGTGGAC	6	-	45	2043	Inactive	Active	9	9
ENSDARG00000000935	ENSDART00000043887	12	1	CAAAAACACCAGTCCTGAGGTGGAC	7	-	45	2043	Inactive	Active	7	9
ENSDARG00000000935	ENSDART00000043887	12	1	TACACCTACAGTCTGCCGGTTAA	5	-	140	2043	Active	Inactive	7	1
ENSDARG00000000935	ENSDART00000043887	12	1	CGCTACACCTACAGTCTGCCGGT	5	-	143	2043	Active	Active	8	3
ENSDARG00000000935	ENSDART00000043887	12	2	AAAAACTTCATAGAGCGTTTTGC	5	-	230	2043	Inactive	Inactive	1	1
ENSDARG00000000935	ENSDART00000043887	12	6	GTTTTCAACAGGGGGGTGAGTTT	5	-	610	2043	Active	Inactive	4	4
ENSDARG00000000935	ENSDART00000043887	12	7	TTACTCACAACAGGTCTGTGATGGT	7	-	737	2043	Inactive	Active	8	1
ENSDARG00000000935	ENSDART00000043887	12	9	GTTCTAACCACACCAGCTGCATCT	6	-	849	2043	Active	Active	4	3
ENSDARG00000000935	ENSDART00000043887	12	12	AGCCACTTCTTAAATGGAGTCTTG	6	-	1107	2043	Active	Active	9	0
ENSDARG00000000935	ENSDART00000043887	12	12	CACTTCTTAAATGGAGTCTTGGCC	6	-	1104	2043	Active	Active	9	6
ENSDARG00000000935	ENSDART00000043887	12	15	CTCAACATCAACAAGTTTGATAG	5	-	1427	2043	Active	Inactive	8	5
ENSDARG00000000935	ENSDART00000043887	12	15	TCCTCAACATCAACAAGTTTGATAG	7	-	1427	2043	Inactive	Inactive	1	5
ENSDARG00000000935	ENSDART00000043887	12	16	GTCCAAAGCCTCTGCTGTTTTTTCT	7	-	1533	2043	Active	Inactive	0	8
ENSDARG00000000935	ENSDART00000043887	12	16	TCCAAAGCCTCTGCTGTTTTTTCT	6	-	1533	2043	Active	Inactive	4	8
ENSDARG00000000935	ENSDART00000105490	12	3	GTCTCCAGCTGTTCTGTGTAGAA	5	-	380	2214	Active	Inactive	7	8
ENSDARG00000000935	ENSDART00000105490	12	3	AAAGGCACAGTGAGGGCCGTTTTT	6	-	481	2214	Inactive	Inactive	9	8
ENSDARG00000000935	ENSDART00000105490	12	5	GGCTCCGTCTGCGGTCTTTGCTGTT	7	-	772	2214	Active	Inactive	9	8
ENSDARG00000000935	ENSDART00000105490	12	5	GACGGCACAGGCGAGGAGGTTTTT	6	-	722	2214	Inactive	Inactive	3	2
ENSDARG00000000935	ENSDART00000105490	12	5	GACGGCACAGGCGAGGAGGTTTT	5	-	723	2214	Inactive	Inactive	3	3
ENSDARG00000000935	ENSDART00000105490	12	5	TCCGTCTGCGGTCTTTGCTGTTGTG	7	-	769	2214	Active	Active	9	3
ENSDARG00000000935	ENSDART00000105490	12	8	AGCAGCAGAGAGAGGAGGAGAAC	5	-	1043	2214	Active	Active	2	9
ENSDARG00000000935	ENSDART00000105490	12	8	AAAAGCAGCAGAGAGAGGAGGAG	5	-	1046	2214	Inactive	Active	6	9
ENSDARG00000000935	ENSDART00000105490	12	8	AAAAGCAGCAGAGAGAGGAGGAGAA	7	-	1044	2214	Inactive	Active	6	8
ENSDARG00000000935	ENSDART00000105490	12	10	GACTCCACCGTGTCGCTGGTGGGGT	7	-	1418	2214	Active	Active	4	2
ENSDARG00000000935	ENSDART00000105490	12	10	GACTCCACCGTGTCGCTGGTGGG	5	-	1420	2214	Active	Active	4	9
ENSDARG00000000935	ENSDART00000105490	12	10	ACAGACTCCACCGTGTCGCTGGT	5	-	1423	2214	Active	Active	1	8
ENSDARG00000000935	ENSDART00000105490	12	10	AGACTCCACCGTGTCGCTGGTGGG	6	-	1420	2214	Active	Active	6	9
ENSDARG00000000935	ENSDART00000105490	12	13	TTCCTCCACTTCCTGTTTGAGCC	5	-	1847	2214	Active	Active	8	7
ENSDARG00000000935	ENSDART00000105490	12	15	TGCTGCGCCTCCACCTCTGCCTGC	6	-	2005	2214	Active	Inactive	9	4
ENSDARG00000000935	ENSDART00000105490	12	15	CGCCTCCTCCAGGAGAGCGGCCTGC	7	-	2029	2214	Active	Active	9	8
ENSDARG00000000935	ENSDART00000105490	12	15	CCCAGCTGCCCTGCCAGTAGACGAG	7	-	1959	2214	Active	Active	9	9
ENSDARG00000001498	ENSDART00000001737	12	3	CCCTTCTGCTGCTTGTCTGAATTC	6	-	156	501	Active	Inactive	9	8
ENSDARG00000001498	ENSDART00000001737	12	3	GCACTCATCTCAAAGCAGGAGCT	5	-	244	501	Active	Active	9	9
ENSDARG00000001498	ENSDART00000105655	12	1	TACCTCTTAACAGTTGTCTGATGTC	7	-	28	1131	Active	Inactive	8	1
ENSDARG00000001498	ENSDART00000105655	12	1	TACCTCTTAACAGTTGTCTGATGT	6	-	29	1131	Active	Inactive	8	3
ENSDARG00000001498	ENSDART00000105655	12	2	GACGACAACAAAATTTCTTTGGAG	6	-	124	1131	Inactive	Inactive	2	5
ENSDARG00000001498	ENSDART00000105655	12	2	GACAACAAAATTTCTTTGGAGAA	5	-	122	1131	Inactive	Inactive	9	6
ENSDARG00000001498	ENSDART00000105655	12	4	AGCGTCCCAGACTGGAGCTGCGGTT	7	-	214	1131	Active	Active	7	5
ENSDARG00000001498	ENSDART00000105655	12	4	GTCCCAGACTGGAGCTGCGGTTGT	6	-	212	1131	Active	Inactive	5	7
ENSDARG00000001498	ENSDART00000105655	12	4	GTCCCAGACTGGAGCTGCGGTTGTC	7	-	211	1131	Active	Active	5	4
ENSDARG00000001498	ENSDART00000105655	12	7	CCCTTCTGCTGCTTGTCTGAATTC	6	-	456	1131	Active	Inactive	9	8
ENSDARG00000001498	ENSDART00000105655	12	7	GCACTCATCTCAAAGCAGGAGCT	5	-	544	1131	Active	Active	9	9
ENSDARG00000001498	ENSDART00000105655	12	9	TTCTTCGTCTTCCTGAGGCAGTG	5	-	839	1131	Active	Active	9	9
ENSDARG00000001498	ENSDART00000105655	12	9	GTCATCATCAAAAGGGATGAAGTT	6	-	664	1131	Active	Active	9	8
ENSDARG00000001498	ENSDART00000105655	12	9	AGACGCTACTCCAGGTCTTGGAG	5	-	758	1131	Active	Active	6	3
ENSDARG00000002298	ENSDART00000028003	12	2	AGACACACCGATCATAGCTGCCTGT	7	+	129	573	Inactive	Active	4	3
ENSDARG00000002298	ENSDART00000028003	12	4	AGAAGCAAAGAAAAAATGTGAAGTT	7	+	335	573	Inactive	Inactive	8	5
ENSDARG00000002298	ENSDART00000028003	12	5	TACTGCAGAGGAATGCAGATGTT	5	+	470	573	Inactive	Active	3	8
ENSDARG00000002362	ENSDART00000008011	12	1	AGCGGCACATTGGCAGTTTGAGGTA	7	+	96	465	Active	Inactive	3	4
ENSDARG00000002362	ENSDART00000008011	12	1	AGCGGCACATTGGCAGTTTGAGGT	6	+	96	465	Active	Active	3	4
ENSDARG00000002362	ENSDART00000008011	12	2	GTCACCATCATCAAATGGTGAGTAG	7	+	161	465	Active	Active	9	4
ENSDARG00000002362	ENSDART00000008011	12	2	GTCACCATCATCAAATGGTGAGTA	6	+	161	465	Active	Inactive	9	4
ENSDARG00000002362	ENSDART00000008011	12	3	TCCACCCCCAGTCAGCTGGGGCA	5	+	306	465	Active	Active	9	9
ENSDARG00000002362	ENSDART00000008011	12	3	GAAAGCTTCAACAGCAGCAGCAGTC	7	+	259	465	Active	Active	7	9
ENSDARG00000002362	ENSDART00000008011	12	3	CTCCACCCCCAGTCAGCTGGGGCA	6	+	305	465	Active	Active	8	9
ENSDARG00000002414	ENSDART00000026657	12	1	GCCCTCCACCATCCTGAAGAAGTT	6	-	154	1626	Active	Active	9	9
ENSDARG00000002414	ENSDART00000026657	12	1	GCACCCGCAGCAGAGACGAGGAA	5	-	93	1626	Inactive	Active	4	9
ENSDARG00000002414	ENSDART00000026657	12	1	TCCACCATCCTGAAGAAGTTGGG	5	-	151	1626	Active	Active	9	9
ENSDARG00000002414	ENSDART00000026657	12	1	CGCAGCAGAGACGAGGAAGCCGGC	6	-	87	1626	Active	Active	7	9
ENSDARG00000002414	ENSDART00000026657	12	1	CGCACCCGCAGCAGAGACGAGGAA	6	-	93	1626	Active	Active	9	9
ENSDARG00000002414	ENSDART00000026657	12	1	CCCTCCACCATCCTGAAGAAGTT	5	-	154	1626	Active	Active	9	9
ENSDARG00000002414	ENSDART00000026657	12	1	GTCAGCGGCATCGCTGTAGTGGCG	6	-	115	1626	Active	Active	8	9
ENSDARG00000002414	ENSDART00000026657	12	1	ACCCGCAGCAGAGACGAGGAAGCC	6	-	90	1626	Active	Active	9	9
ENSDARG00000002414	ENSDART00000026657	12	1	AACCTCCCATTCTCCGTTGTCTCT	6	-	331	1626	Active	Inactive	0	5
ENSDARG00000002414	ENSDART00000026657	12	6	AGACTCCACGACCTGTGGCTGAG	5	-	768	1626	Active	Active	6	9
ENSDARG00000002414	ENSDART00000026657	12	6	GAAGACTCCACGACCTGTGGCTGAG	7	-	768	1626	Inactive	Active	4	9
ENSDARG00000002414	ENSDART00000026657	12	6	AGACTCCACGACCTGTGGCTGAGAT	7	-	766	1626	Active	Active	6	3
ENSDARG00000002414	ENSDART00000026657	12	7	GTAGTCTTCCAGCTCTTTGGGGTC	6	-	991	1626	Active	Inactive	9	6
ENSDARG00000002414	ENSDART00000026657	12	8	CTCTCCAGCTGCAGGGATGAGAA	5	-	1094	1626	Active	Active	8	7
ENSDARG00000002414	ENSDART00000026657	12	10	TACTCAGCAGGTGGTAGTTGGAGTC	7	-	1342	1626	Inactive	Active	6	3
ENSDARG00000002414	ENSDART00000105611	12	1	TCCACCATCCTGAAGAAGTTGGG	5	-	151	663	Active	Active	9	9
ENSDARG00000002414	ENSDART00000105611	12	1	GTCAGCGGCATCGCTGTAGTGGCG	6	-	115	663	Active	Active	8	9
ENSDARG00000002414	ENSDART00000105611	12	1	GCCCTCCACCATCCTGAAGAAGTT	6	-	154	663	Active	Active	9	9
ENSDARG00000002414	ENSDART00000105611	12	1	GCACCCGCAGCAGAGACGAGGAA	5	-	93	663	Inactive	Active	4	9
ENSDARG00000002414	ENSDART00000105611	12	1	CGCAGCAGAGACGAGGAAGCCGGC	6	-	87	663	Active	Active	7	9
ENSDARG00000002414	ENSDART00000105611	12	1	CGCACCCGCAGCAGAGACGAGGAA	6	-	93	663	Active	Active	9	9
ENSDARG00000002414	ENSDART00000105611	12	1	CCCTCCACCATCCTGAAGAAGTT	5	-	154	663	Active	Active	9	9
ENSDARG00000002414	ENSDART00000105611	12	1	ACCCGCAGCAGAGACGAGGAAGCC	6	-	90	663	Active	Active	9	9
ENSDARG00000002414	ENSDART00000105611	12	1	AACCTCCCATTCTCCGTTGTCTCT	6	-	331	663	Active	Inactive	0	5
ENSDARG00000002414	ENSDART00000105612	12	1	GCCCTCCACCATCCTGAAGAAGTT	6	-	157	1605	Active	Active	9	9
ENSDARG00000002414	ENSDART00000105612	12	1	GCACCCGCAGCAGAGACGAGGAA	5	-	96	1605	Inactive	Active	4	9
ENSDARG00000002414	ENSDART00000105612	12	1	TCCACCATCCTGAAGAAGTTGGG	5	-	154	1605	Active	Active	9	9
ENSDARG00000002414	ENSDART00000105612	12	1	CGCAGCAGAGACGAGGAAGCCGGC	6	-	90	1605	Active	Active	7	9
ENSDARG00000002414	ENSDART00000105612	12	1	CGCACCCGCAGCAGAGACGAGGAA	6	-	96	1605	Active	Active	9	9
ENSDARG00000002414	ENSDART00000105612	12	1	CCCTCCACCATCCTGAAGAAGTT	5	-	157	1605	Active	Active	9	9
ENSDARG00000002414	ENSDART00000105612	12	1	ACCCGCAGCAGAGACGAGGAAGCC	6	-	93	1605	Active	Active	9	9
ENSDARG00000002414	ENSDART00000105612	12	1	AACCTCCCATTCTCCGTTGTCTCT	6	-	334	1605	Active	Inactive	0	5
ENSDARG00000002414	ENSDART00000105612	12	1	GTCAGCGGCATCGCTGTAGTGGCG	6	-	118	1605	Active	Active	8	9
ENSDARG00000002414	ENSDART00000105612	12	5	AGACTCCACGACCTGTGGCTGAGAT	7	-	745	1605	Active	Active	6	3
ENSDARG00000002414	ENSDART00000105612	12	5	AGACTCCACGACCTGTGGCTGAG	5	-	747	1605	Active	Active	6	9
ENSDARG00000002414	ENSDART00000105612	12	5	GAAGACTCCACGACCTGTGGCTGAG	7	-	747	1605	Inactive	Active	4	9
ENSDARG00000002414	ENSDART00000105612	12	6	GTAGTCTTCCAGCTCTTTGGGGTC	6	-	970	1605	Active	Inactive	9	6
ENSDARG00000002414	ENSDART00000105612	12	7	CTCTCCAGCTGCAGGGATGAGAA	5	-	1073	1605	Active	Active	8	7
ENSDARG00000002414	ENSDART00000105612	12	9	TACTCAGCAGGTGGTAGTTGGAGTC	7	-	1321	1605	Inactive	Active	6	3
ENSDARG00000002487	ENSDART00000028043	12	2	TTCCTCTGCTCTTTGCGTTGTTTTT	7	-	134	2400	Active	Inactive	9	9
ENSDARG00000002487	ENSDART00000028043	12	2	TTCCTCTGCTCTTTGCGTTGTTT	5	-	136	2400	Active	Inactive	9	7
ENSDARG00000002487	ENSDART00000028043	12	3	ATCTTCATCCATCATATCTGTGGGC	7	-	267	2400	Active	Inactive	9	1
ENSDARG00000002487	ENSDART00000028043	12	4	TGCTCAGACTTATGCTTTTTGGCA	6	-	369	2400	Active	Inactive	8	6
ENSDARG00000002487	ENSDART00000028043	12	4	TCCTGCTGCATCTTTCTGGGCATCT	7	-	413	2400	Active	Inactive	9	4
ENSDARG00000002487	ENSDART00000028043	12	5	TTCCTCTTCTTCTTCTTCTGCCTGT	7	-	522	2400	Active	Inactive	9	6
ENSDARG00000002487	ENSDART00000028043	12	7	CTCTTCTTCCGTCAGAGGTCGGA	5	-	833	2400	Active	Active	9	9
ENSDARG00000002487	ENSDART00000028043	12	8	TCCTCAAACTCTCTGAGCTGCAGCG	7	-	881	2400	Active	Active	6	9
ENSDARG00000002487	ENSDART00000028043	12	8	CTCAAACTCTCTGAGCTGCAGCG	5	-	881	2400	Active	Active	8	9
ENSDARG00000002487	ENSDART00000028043	12	9	ACCAGCAGCTCACAGATGCAGCG	5	-	1039	2400	Active	Active	8	9
ENSDARG00000002487	ENSDART00000028043	12	9	TTCTTCTGCTTCCAGTCTGAAAC	5	-	955	2400	Active	Active	9	1
ENSDARG00000002487	ENSDART00000028043	12	12	TTCTGCAGCTTCTCCTCTGCTTTC	6	-	1404	2400	Active	Inactive	7	9
ENSDARG00000002487	ENSDART00000028043	12	12	TTCTTCTCCTTGCTCTCTGTAGCT	6	-	1446	2400	Active	Inactive	9	3
ENSDARG00000002487	ENSDART00000028043	12	13	TTCAGCGTCTCTGTGTGCTGCAAAC	7	-	1472	2400	Active	Active	9	6
ENSDARG00000002487	ENSDART00000028043	12	17	TGCATCAGCATCCTGTTAGCAGCC	6	-	1947	2400	Active	Active	9	7
ENSDARG00000002487	ENSDART00000028043	12	18	TGCAGCTCCCAGAGTGCTGTGTTC	6	-	2067	2400	Active	Inactive	9	7
ENSDARG00000002487	ENSDART00000028043	12	19	CCCTTCATCAGATGAGCTGCAAAC	6	-	2127	2400	Active	Active	9	6
ENSDARG00000002487	ENSDART00000028043	12	19	AACTTCCTCACCACGGGATGATAA	6	-	2106	2400	Active	Inactive	9	1
ENSDARG00000002546	ENSDART00000012493	12	1	GTTTCATGCAGTCCGCGATGGCTTT	7	+	20	1287	Active	Active	7	1
ENSDARG00000002546	ENSDART00000012493	12	1	GCAGTCCGCGATGGCTTTGGGTGC	6	+	27	1287	Active	Inactive	8	7
ENSDARG00000002546	ENSDART00000012493	12	2	CACTGCAGAGCCAATTGATGACTCT	7	+	147	1287	Active	Active	1	8
ENSDARG00000002546	ENSDART00000012493	12	3	GCCAGCGCAGTTTTTGGGATTTC	5	+	257	1287	Active	Inactive	4	7
ENSDARG00000002546	ENSDART00000012493	12	11	CTACACTCCATCAATGCTAGGTC	5	+	1164	1287	Active	Inactive	1	2
ENSDARG00000002576	ENSDART00000018528	12	5	AACCGCAGAGAGATCGACGCCGTC	6	+	409	495	Inactive	Active	4	9
ENSDARG00000002576	ENSDART00000018528	12	5	GACGCCGTCGTCCGAGAGGCCGAT	6	+	424	495	Active	Active	9	9
ENSDARG00000002587	ENSDART00000065097	12	2	TCCATCCTCCATATAGATGTCTGC	6	-	106	1683	Active	Active	9	5
ENSDARG00000002587	ENSDART00000065097	12	3	TCCTCCAGCCAGAGCAGCCTTGGTG	7	-	285	1683	Active	Active	9	5
ENSDARG00000002587	ENSDART00000065097	12	10	GACCTCCTCAGGGCGGCTGAGGAC	6	-	661	1683	Active	Active	9	8
ENSDARG00000002587	ENSDART00000065097	12	10	GACCTCCTCAGGGCGGCTGAGGA	5	-	662	1683	Active	Active	9	8
ENSDARG00000002587	ENSDART00000065097	12	14	GGCACCTACAGAATGATGTGTTT	5	-	1259	1683	Active	Inactive	9	5
ENSDARG00000002587	ENSDART00000065097	12	14	GGCACCTACAGAATGATGTGTTTTG	7	-	1257	1683	Active	Inactive	9	9
ENSDARG00000002587	ENSDART00000065097	12	14	ACCTACAGAATGATGTGTTTTGGCA	7	-	1254	1683	Inactive	Active	5	3
ENSDARG00000002587	ENSDART00000065097	12	14	ACCTACAGAATGATGTGTTTTGGC	6	-	1255	1683	Inactive	Inactive	5	7
ENSDARG00000002587	ENSDART00000065097	12	17	TACGTCTGCCAGCCGGTCTGATAG	6	-	1625	1683	Active	Inactive	9	2
ENSDARG00000002587	ENSDART00000083617	12	2	TCCATCCTCCATATAGATGTCTGC	6	-	106	1698	Active	Active	9	5
ENSDARG00000002587	ENSDART00000083617	12	3	TCCTCCAGCCAGAGCAGCCTTGGTG	7	-	285	1698	Active	Active	9	5
ENSDARG00000002587	ENSDART00000083617	12	14	GACCTCCTCAGGGCGGCTGAGGA	5	-	677	1698	Active	Active	9	8
ENSDARG00000002587	ENSDART00000083617	12	14	GACCTCCTCAGGGCGGCTGAGGAC	6	-	676	1698	Active	Active	9	8
ENSDARG00000002587	ENSDART00000083617	12	18	GGCACCTACAGAATGATGTGTTT	5	-	1274	1698	Active	Inactive	9	5
ENSDARG00000002587	ENSDART00000083617	12	18	GGCACCTACAGAATGATGTGTTTTG	7	-	1272	1698	Active	Inactive	9	9
ENSDARG00000002587	ENSDART00000083617	12	18	ACCTACAGAATGATGTGTTTTGGCA	7	-	1269	1698	Inactive	Active	5	3
ENSDARG00000002587	ENSDART00000083617	12	18	ACCTACAGAATGATGTGTTTTGGC	6	-	1270	1698	Inactive	Inactive	5	7
ENSDARG00000002587	ENSDART00000083617	12	21	TACGTCTGCCAGCCGGTCTGATAG	6	-	1640	1698	Active	Inactive	9	2
ENSDARG00000002589	ENSDART00000003847	12	2	TGCCTCTTCTTGGCTTTCTTGGGTG	7	-	14	510	Active	Inactive	9	1
ENSDARG00000002589	ENSDART00000003847	12	2	ACCGCCCTCTGCCTGCTGCCTCT	5	-	32	510	Active	Active	9	5
ENSDARG00000002589	ENSDART00000003847	12	5	CAACTAACCTCCTCTGCCGTAAAC	6	-	402	510	Inactive	Active	0	2
ENSDARG00000002589	ENSDART00000003847	12	6	CTCCTCTCCATGTGTGATGACGTA	6	-	484	510	Active	Active	9	9
ENSDARG00000002632	ENSDART00000023547	12	1	GAAGGCTCCGGGCTGCGGGGGGT	5	-	131	1428	Active	Active	3	9
ENSDARG00000002632	ENSDART00000023547	12	1	GAAGGCTCCGGGCTGCGGGGGGTAG	7	-	129	1428	Active	Active	3	5
ENSDARG00000002632	ENSDART00000023547	12	1	GAATCCTCCACCCGGGGCCGCTGGG	7	-	234	1428	Active	Active	0	9
ENSDARG00000002632	ENSDART00000023547	12	1	GCCGGCTGCTGATATGGGCCGGA	5	-	58	1428	Active	Active	9	7
ENSDARG00000002632	ENSDART00000023547	12	1	GTACCCGCCAGCCTGGGGAGGGT	5	-	212	1428	Inactive	Active	0	9
ENSDARG00000002632	ENSDART00000023547	12	1	GTACCCGGCTGCCGGCTGCTGAT	5	-	68	1428	Active	Active	1	5
ENSDARG00000002632	ENSDART00000023547	12	1	GAAGGCTCCGGGCTGCGGGGGGA	5	-	152	1428	Active	Active	3	9
ENSDARG00000002632	ENSDART00000023547	12	1	GTATGCCCCGGGCTGAGCGGCGGGG	7	-	279	1428	Active	Active	1	9
ENSDARG00000002632	ENSDART00000023547	12	1	TCCTCCACCCGGGGCCGCTGGGTAC	7	-	231	1428	Active	Inactive	8	1
ENSDARG00000002632	ENSDART00000023547	12	1	ATCCTCCACCCGGGGCCGCTGGG	5	-	234	1428	Active	Active	8	9
ENSDARG00000002632	ENSDART00000023547	12	1	AGCTGCCACCTGCTGGAGGATAAC	6	-	23	1428	Active	Active	9	9
ENSDARG00000002632	ENSDART00000023547	12	1	AGCTGCCACCTGCTGGAGGATAA	5	-	24	1428	Active	Active	9	2
ENSDARG00000002632	ENSDART00000023547	12	1	ACCTGCAGCGGGCATGTTAGGGT	5	-	302	1428	Active	Active	8	0
ENSDARG00000002632	ENSDART00000023547	12	1	GTATCCTCCAGCCTGCGGGGGGA	5	-	257	1428	Active	Active	2	9
ENSDARG00000002632	ENSDART00000023547	12	5	GCCAGCAAAGGCACACGCTGCTTGT	7	-	614	1428	Active	Active	0	1
ENSDARG00000002632	ENSDART00000023547	12	6	AGATGCATCAAACTGTGCAGGAGAT	7	-	732	1428	Active	Active	7	8
ENSDARG00000002632	ENSDART00000023547	12	10	CTCTCCAGCACTGTGGAGTTTCT	5	-	1007	1428	Active	Inactive	8	0
ENSDARG00000002632	ENSDART00000023547	12	12	GTCTCCAGACATCTCTCTGCAGAT	6	-	1150	1428	Inactive	Inactive	2	4
ENSDARG00000002632	ENSDART00000023547	12	13	TTCAGCAAAGTAGGCAGGAGTGTTT	7	-	1212	1428	Inactive	Inactive	6	6
ENSDARG00000002632	ENSDART00000023547	12	15	CTCCGCAGAGTTTCAGCAGCAGCT	6	-	1406	1428	Active	Active	4	9
ENSDARG00000002632	ENSDART00000057950	12	1	GAAGGCTCCGGGCTGCGGGGGGTAG	7	-	129	1437	Active	Active	3	5
ENSDARG00000002632	ENSDART00000057950	12	1	GAATCCTCCACCCGGGGCCGCTGGG	7	-	234	1437	Active	Active	0	9
ENSDARG00000002632	ENSDART00000057950	12	1	GCCGGCTGCTGATATGGGCCGGA	5	-	58	1437	Active	Active	9	7
ENSDARG00000002632	ENSDART00000057950	12	1	GTACCCGCCAGCCTGGGGAGGGT	5	-	212	1437	Inactive	Active	0	9
ENSDARG00000002632	ENSDART00000057950	12	1	TCCTCCACCCGGGGCCGCTGGGTAC	7	-	231	1437	Active	Inactive	8	1
ENSDARG00000002632	ENSDART00000057950	12	1	GTATCCTCCAGCCTGCGGGGGGA	5	-	257	1437	Active	Active	2	9
ENSDARG00000002632	ENSDART00000057950	12	1	GAAGGCTCCGGGCTGCGGGGGGT	5	-	131	1437	Active	Active	3	9
ENSDARG00000002632	ENSDART00000057950	12	1	GAAGGCTCCGGGCTGCGGGGGGA	5	-	152	1437	Active	Active	3	9
ENSDARG00000002632	ENSDART00000057950	12	1	GTATGCCCCGGGCTGAGCGGCGGGG	7	-	279	1437	Active	Active	1	9
ENSDARG00000002632	ENSDART00000057950	12	1	GTACCCGGCTGCCGGCTGCTGAT	5	-	68	1437	Active	Active	1	5
ENSDARG00000002632	ENSDART00000057950	12	1	ATCCTCCACCCGGGGCCGCTGGG	5	-	234	1437	Active	Active	8	9
ENSDARG00000002632	ENSDART00000057950	12	1	AGCTGCCACCTGCTGGAGGATAAC	6	-	23	1437	Active	Active	9	9
ENSDARG00000002632	ENSDART00000057950	12	1	AGCTGCCACCTGCTGGAGGATAA	5	-	24	1437	Active	Active	9	2
ENSDARG00000002632	ENSDART00000057950	12	1	ACCTGCAGCGGGCATGTTAGGGT	5	-	302	1437	Active	Active	8	0
ENSDARG00000002632	ENSDART00000057950	12	5	GCCAGCAAAGGCACACGCTGCTTGT	7	-	623	1437	Active	Active	0	1
ENSDARG00000002632	ENSDART00000057950	12	6	AGATGCATCAAACTGTGCAGGAGAT	7	-	741	1437	Active	Active	7	8
ENSDARG00000002632	ENSDART00000057950	12	10	CTCTCCAGCACTGTGGAGTTTCT	5	-	1016	1437	Active	Inactive	8	0
ENSDARG00000002632	ENSDART00000057950	12	12	GTCTCCAGACATCTCTCTGCAGAT	6	-	1159	1437	Inactive	Inactive	2	4
ENSDARG00000002632	ENSDART00000057950	12	13	TTCAGCAAAGTAGGCAGGAGTGTTT	7	-	1221	1437	Inactive	Inactive	6	6
ENSDARG00000002632	ENSDART00000057950	12	15	CTCCGCAGAGTTTCAGCAGCAGCT	6	-	1415	1437	Active	Active	4	9
ENSDARG00000002632	ENSDART00000105304	12	1	GTATGCCCCGGGCTGAGCGGCGGGG	7	-	279	1458	Active	Active	1	9
ENSDARG00000002632	ENSDART00000105304	12	1	GTATCCTCCAGCCTGCGGGGGGA	5	-	257	1458	Active	Active	2	9
ENSDARG00000002632	ENSDART00000105304	12	1	GTACCCGCCAGCCTGGGGAGGGT	5	-	212	1458	Inactive	Active	0	9
ENSDARG00000002632	ENSDART00000105304	12	1	GCCGGCTGCTGATATGGGCCGGA	5	-	58	1458	Active	Active	9	7
ENSDARG00000002632	ENSDART00000105304	12	1	GAATCCTCCACCCGGGGCCGCTGGG	7	-	234	1458	Active	Active	0	9
ENSDARG00000002632	ENSDART00000105304	12	1	GAAGGCTCCGGGCTGCGGGGGGTAG	7	-	129	1458	Active	Active	3	5
ENSDARG00000002632	ENSDART00000105304	12	1	GAAGGCTCCGGGCTGCGGGGGGT	5	-	131	1458	Active	Active	3	9
ENSDARG00000002632	ENSDART00000105304	12	1	GAAGGCTCCGGGCTGCGGGGGGA	5	-	152	1458	Active	Active	3	9
ENSDARG00000002632	ENSDART00000105304	12	1	TCCTCCACCCGGGGCCGCTGGGTAC	7	-	231	1458	Active	Inactive	8	1
ENSDARG00000002632	ENSDART00000105304	12	1	ACCTGCAGCGGGCATGTTAGGGT	5	-	302	1458	Active	Active	8	0
ENSDARG00000002632	ENSDART00000105304	12	1	AGCTGCCACCTGCTGGAGGATAA	5	-	24	1458	Active	Active	9	2
ENSDARG00000002632	ENSDART00000105304	12	1	AGCTGCCACCTGCTGGAGGATAAC	6	-	23	1458	Active	Active	9	9
ENSDARG00000002632	ENSDART00000105304	12	1	ATCCTCCACCCGGGGCCGCTGGG	5	-	234	1458	Active	Active	8	9
ENSDARG00000002632	ENSDART00000105304	12	1	GTACCCGGCTGCCGGCTGCTGAT	5	-	68	1458	Active	Active	1	5
ENSDARG00000002632	ENSDART00000105304	12	5	GCCAGCAAAGGCACACGCTGCTTGT	7	-	644	1458	Active	Active	0	1
ENSDARG00000002632	ENSDART00000105304	12	6	AGATGCATCAAACTGTGCAGGAGAT	7	-	762	1458	Active	Active	7	8
ENSDARG00000002632	ENSDART00000105304	12	10	CTCTCCAGCACTGTGGAGTTTCT	5	-	1037	1458	Active	Inactive	8	0
ENSDARG00000002632	ENSDART00000105304	12	12	GTCTCCAGACATCTCTCTGCAGAT	6	-	1180	1458	Inactive	Inactive	2	4
ENSDARG00000002632	ENSDART00000105304	12	13	TTCAGCAAAGTAGGCAGGAGTGTTT	7	-	1242	1458	Inactive	Inactive	6	6
ENSDARG00000002632	ENSDART00000105304	12	15	CTCCGCAGAGTTTCAGCAGCAGCT	6	-	1436	1458	Active	Active	4	9
ENSDARG00000002632	ENSDART00000105306	12	1	TCCTCCACCCGGGGCCGCTGGGTAC	7	-	231	1455	Active	Inactive	8	1
ENSDARG00000002632	ENSDART00000105306	12	1	GTATGCCCCGGGCTGAGCGGCGGGG	7	-	279	1455	Active	Active	1	9
ENSDARG00000002632	ENSDART00000105306	12	1	GTATCCTCCAGCCTGCGGGGGGA	5	-	257	1455	Active	Active	2	9
ENSDARG00000002632	ENSDART00000105306	12	1	GTACCCGGCTGCCGGCTGCTGAT	5	-	68	1455	Active	Active	1	5
ENSDARG00000002632	ENSDART00000105306	12	1	GTACCCGCCAGCCTGGGGAGGGT	5	-	212	1455	Inactive	Active	0	9
ENSDARG00000002632	ENSDART00000105306	12	1	GCCGGCTGCTGATATGGGCCGGA	5	-	58	1455	Active	Active	9	7
ENSDARG00000002632	ENSDART00000105306	12	1	GAATCCTCCACCCGGGGCCGCTGGG	7	-	234	1455	Active	Active	0	9
ENSDARG00000002632	ENSDART00000105306	12	1	GAAGGCTCCGGGCTGCGGGGGGTAG	7	-	129	1455	Active	Active	3	5
ENSDARG00000002632	ENSDART00000105306	12	1	GAAGGCTCCGGGCTGCGGGGGGT	5	-	131	1455	Active	Active	3	9
ENSDARG00000002632	ENSDART00000105306	12	1	GAAGGCTCCGGGCTGCGGGGGGA	5	-	152	1455	Active	Active	3	9
ENSDARG00000002632	ENSDART00000105306	12	1	ACCTGCAGCGGGCATGTTAGGGT	5	-	302	1455	Active	Active	8	0
ENSDARG00000002632	ENSDART00000105306	12	1	AGCTGCCACCTGCTGGAGGATAA	5	-	24	1455	Active	Active	9	2
ENSDARG00000002632	ENSDART00000105306	12	1	AGCTGCCACCTGCTGGAGGATAAC	6	-	23	1455	Active	Active	9	9
ENSDARG00000002632	ENSDART00000105306	12	1	ATCCTCCACCCGGGGCCGCTGGG	5	-	234	1455	Active	Active	8	9
ENSDARG00000002632	ENSDART00000105306	12	5	GCCAGCAAAGGCACACGCTGCTTGT	7	-	644	1455	Active	Active	0	1
ENSDARG00000002632	ENSDART00000105306	12	6	AGATGCATCAAACTGTGCAGGAGAT	7	-	762	1455	Active	Active	7	8
ENSDARG00000002632	ENSDART00000105306	12	10	CTCTCCAGCACTGTGGAGTTTCT	5	-	1034	1455	Active	Inactive	8	0
ENSDARG00000002632	ENSDART00000105306	12	11	GTCTCCAGACATCTCTCTGCAGAT	6	-	1177	1455	Inactive	Inactive	2	4
ENSDARG00000002632	ENSDART00000105306	12	12	TTCAGCAAAGTAGGCAGGAGTGTTT	7	-	1239	1455	Inactive	Inactive	6	6
ENSDARG00000002632	ENSDART00000105306	12	14	CTCCGCAGAGTTTCAGCAGCAGCT	6	-	1433	1455	Active	Active	4	9
ENSDARG00000002768	ENSDART00000010144	12	2	CTCATCCTCCTCAATGAAGCCGCT	6	-	175	327	Active	Active	9	9
ENSDARG00000002768	ENSDART00000010144	12	2	CGCTCAGGCCAACCTTGGCGAAGAA	7	-	97	327	Active	Active	9	8
ENSDARG00000002768	ENSDART00000010144	12	3	ATCAACTCCAATTTTGCCGTCGCC	6	-	289	327	Active	Active	3	9
ENSDARG00000002768	ENSDART00000010144	12	3	ACCATCAACTCCAATTTTGCCGTC	6	-	292	327	Active	Inactive	7	5
ENSDARG00000002768	ENSDART00000010144	12	4	ACAAGCAAAGCAAACTCTGTGGAA	6	-	306	327	Inactive	Inactive	8	6
ENSDARG00000002768	ENSDART00000105972	12	1	TCCAGCAAAGGCCATTTTGATTTT	6	-	10	339	Inactive	Inactive	0	9
ENSDARG00000002768	ENSDART00000105972	12	1	AGCAAAGGCCATTTTGATTTTTTC	6	-	7	339	Active	Inactive	5	6
ENSDARG00000002768	ENSDART00000105972	12	2	CTCATCCTCCTCAATGAAGCCGCT	6	-	184	339	Active	Active	9	9
ENSDARG00000002768	ENSDART00000105972	12	2	CGCTCAGGCCAACCTTGGCGAAGAA	7	-	106	339	Active	Active	9	8
ENSDARG00000002768	ENSDART00000105972	12	3	ATCAACTCCAATTTTGCCGTCGCC	6	-	298	339	Active	Active	3	9
ENSDARG00000002768	ENSDART00000105972	12	3	ACCATCAACTCCAATTTTGCCGTC	6	-	301	339	Active	Inactive	7	5
ENSDARG00000002956	ENSDART00000013741	12	4	TCCACCTACAATGGCATGTGCTTTG	7	+	265	3369	Active	Inactive	9	8
ENSDARG00000002956	ENSDART00000013741	12	6	CACTGCAACAGCTATAAGACTGC	5	+	597	3369	Active	Active	7	8
ENSDARG00000002956	ENSDART00000013741	12	9	AGATTCATCTCGAATGGAGTTTGC	6	+	939	3369	Active	Active	8	1
ENSDARG00000002956	ENSDART00000013741	12	9	AGATTCATCTCGAATGGAGTTTGCA	7	+	939	3369	Active	Active	8	9
ENSDARG00000002956	ENSDART00000013741	12	9	GTTTGCACAGGATGGGTTTAGTGC	6	+	957	3369	Inactive	Active	5	1
ENSDARG00000002956	ENSDART00000013741	12	20	TTCCCCAGATTTCTATAAGGGGTG	6	+	2417	3369	Inactive	Active	1	9
ENSDARG00000002956	ENSDART00000013741	12	29	AAAAACATCATGTACTGGTGAGGAG	7	+	2972	3369	Inactive	Active	6	9
ENSDARG00000002956	ENSDART00000013741	12	29	AAAAACATCATGTACTGGTGAGGA	6	+	2972	3369	Inactive	Active	6	3
ENSDARG00000002956	ENSDART00000013741	12	31	CTCAAAAGCGCTGTGTTTGAGCT	5	+	3106	3369	Active	Active	2	5
ENSDARG00000002956	ENSDART00000013741	12	31	GACTCAAAAGCGCTGTGTTTGAG	5	+	3104	3369	Inactive	Active	8	3
ENSDARG00000002956	ENSDART00000013741	12	31	GACTCAAAAGCGCTGTGTTTGAGCT	7	+	3104	3369	Inactive	Active	8	5
ENSDARG00000002956	ENSDART00000013741	12	33	ACAAGCAGATGATGGAGGAGGCA	5	+	3347	3369	Inactive	Active	7	9
ENSDARG00000002956	ENSDART00000017274	12	3	TCCACCTACAATGGCATGTGCTTTG	7	+	232	3267	Active	Inactive	9	8
ENSDARG00000002956	ENSDART00000017274	12	5	CACTGCAACAGCTATAAGACTGC	5	+	564	3267	Active	Active	7	8
ENSDARG00000002956	ENSDART00000017274	12	8	AGATTCATCTCGAATGGAGTTTGC	6	+	906	3267	Active	Active	8	1
ENSDARG00000002956	ENSDART00000017274	12	8	AGATTCATCTCGAATGGAGTTTGCA	7	+	906	3267	Active	Active	8	9
ENSDARG00000002956	ENSDART00000017274	12	8	GTTTGCACAGGATGGGTTTAGTGC	6	+	924	3267	Inactive	Active	5	1
ENSDARG00000002956	ENSDART00000017274	12	26	AAAAACATCATGTACTGGTGAGGAG	7	+	2876	3267	Inactive	Active	6	9
ENSDARG00000002956	ENSDART00000017274	12	26	AAAAACATCATGTACTGGTGAGGA	6	+	2876	3267	Inactive	Active	6	3
ENSDARG00000002956	ENSDART00000017274	12	28	GACTCAAAAGCGCTGTGTTTGAGCT	7	+	3008	3267	Inactive	Active	8	5
ENSDARG00000002956	ENSDART00000017274	12	28	GACTCAAAAGCGCTGTGTTTGAG	5	+	3008	3267	Inactive	Active	8	3
ENSDARG00000002956	ENSDART00000017274	12	28	CTCAAAAGCGCTGTGTTTGAGCT	5	+	3010	3267	Active	Active	2	5
ENSDARG00000002956	ENSDART00000017274	12	30	ACAAGCAGATGATGGAGGAGGCA	5	+	3257	3267	Inactive	Active	7	9
ENSDARG00000002956	ENSDART00000017981	12	3	TCCACCTACAATGGCATGTGCTTTG	7	+	232	3264	Active	Inactive	9	8
ENSDARG00000002956	ENSDART00000017981	12	5	CACTGCAACAGCTATAAGACTGC	5	+	564	3264	Active	Active	7	8
ENSDARG00000002956	ENSDART00000017981	12	8	AGATTCATCTCGAATGGAGTTTGCA	7	+	906	3264	Active	Active	8	9
ENSDARG00000002956	ENSDART00000017981	12	8	AGATTCATCTCGAATGGAGTTTGC	6	+	906	3264	Active	Active	8	1
ENSDARG00000002956	ENSDART00000017981	12	8	GTTTGCACAGGATGGGTTTAGTGC	6	+	924	3264	Inactive	Active	5	1
ENSDARG00000002956	ENSDART00000017981	12	19	TTCCCCAGATTTCTATAAGGGGTG	6	+	2346	3264	Inactive	Active	1	9
ENSDARG00000002956	ENSDART00000017981	12	29	AAAAACATCATGTACTGGTGAGGAG	7	+	2882	3264	Inactive	Active	6	9
ENSDARG00000002956	ENSDART00000017981	12	29	AAAAACATCATGTACTGGTGAGGA	6	+	2882	3264	Inactive	Active	6	3
ENSDARG00000002956	ENSDART00000017981	12	31	GACTCAAAAGCGCTGTGTTTGAGCT	7	+	3014	3264	Inactive	Active	8	5
ENSDARG00000002956	ENSDART00000017981	12	31	GACTCAAAAGCGCTGTGTTTGAG	5	+	3014	3264	Inactive	Active	8	3
ENSDARG00000002956	ENSDART00000017981	12	31	CTCAAAAGCGCTGTGTTTGAGCT	5	+	3016	3264	Active	Active	2	5
ENSDARG00000002956	ENSDART00000017981	12	33	ACAAGCAGATGATGGAGGAGGCA	5	+	3257	3264	Inactive	Active	7	9
ENSDARG00000002956	ENSDART00000025912	12	3	TCCACCTACAATGGCATGTGCTTTG	7	+	232	3258	Active	Inactive	9	8
ENSDARG00000002956	ENSDART00000025912	12	5	CACTGCAACAGCTATAAGACTGC	5	+	558	3258	Active	Active	7	8
ENSDARG00000002956	ENSDART00000025912	12	8	GTTTGCACAGGATGGGTTTAGTGC	6	+	918	3258	Inactive	Active	5	1
ENSDARG00000002956	ENSDART00000025912	12	8	AGATTCATCTCGAATGGAGTTTGCA	7	+	900	3258	Active	Active	8	9
ENSDARG00000002956	ENSDART00000025912	12	8	AGATTCATCTCGAATGGAGTTTGC	6	+	900	3258	Active	Active	8	1
ENSDARG00000002956	ENSDART00000025912	12	25	AAAAACATCATGTACTGGTGAGGA	6	+	2861	3258	Inactive	Active	6	3
ENSDARG00000002956	ENSDART00000025912	12	25	AAAAACATCATGTACTGGTGAGGAG	7	+	2861	3258	Inactive	Active	6	9
ENSDARG00000002956	ENSDART00000025912	12	27	GACTCAAAAGCGCTGTGTTTGAG	5	+	2981	3258	Inactive	Active	8	3
ENSDARG00000002956	ENSDART00000025912	12	27	GACTCAAAAGCGCTGTGTTTGAGCT	7	+	2981	3258	Inactive	Active	8	5
ENSDARG00000002956	ENSDART00000025912	12	27	CTCAAAAGCGCTGTGTTTGAGCT	5	+	2983	3258	Active	Active	2	5
ENSDARG00000002956	ENSDART00000025912	12	29	ACAAGCAGATGATGGAGGAGGCA	5	+	3224	3258	Inactive	Active	7	9
ENSDARG00000002956	ENSDART00000048274	12	3	TCCACCTACAATGGCATGTGCTTTG	7	+	193	3255	Active	Inactive	9	8
ENSDARG00000002956	ENSDART00000048274	12	5	CACTGCAACAGCTATAAGACTGC	5	+	525	3255	Active	Active	7	8
ENSDARG00000002956	ENSDART00000048274	12	8	GTTTGCACAGGATGGGTTTAGTGC	6	+	885	3255	Inactive	Active	5	1
ENSDARG00000002956	ENSDART00000048274	12	8	AGATTCATCTCGAATGGAGTTTGCA	7	+	867	3255	Active	Active	8	9
ENSDARG00000002956	ENSDART00000048274	12	8	AGATTCATCTCGAATGGAGTTTGC	6	+	867	3255	Active	Active	8	1
ENSDARG00000002956	ENSDART00000048274	12	26	AAAAACATCATGTACTGGTGAGGA	6	+	2846	3255	Inactive	Active	6	3
ENSDARG00000002956	ENSDART00000048274	12	26	AAAAACATCATGTACTGGTGAGGAG	7	+	2846	3255	Inactive	Active	6	9
ENSDARG00000002956	ENSDART00000048274	12	28	GACTCAAAAGCGCTGTGTTTGAG	5	+	2978	3255	Inactive	Active	8	3
ENSDARG00000002956	ENSDART00000048274	12	28	GACTCAAAAGCGCTGTGTTTGAGCT	7	+	2978	3255	Inactive	Active	8	5
ENSDARG00000002956	ENSDART00000048274	12	28	CTCAAAAGCGCTGTGTTTGAGCT	5	+	2980	3255	Active	Active	2	5
ENSDARG00000002956	ENSDART00000048274	12	30	ACAAGCAGATGATGGAGGAGGCA	5	+	3221	3255	Inactive	Active	7	9
ENSDARG00000002956	ENSDART00000066550	12	3	TCCACCTACAATGGCATGTGCTTTG	7	+	232	3267	Active	Inactive	9	8
ENSDARG00000002956	ENSDART00000066550	12	5	CACTGCAACAGCTATAAGACTGC	5	+	564	3267	Active	Active	7	8
ENSDARG00000002956	ENSDART00000066550	12	8	GTTTGCACAGGATGGGTTTAGTGC	6	+	924	3267	Inactive	Active	5	1
ENSDARG00000002956	ENSDART00000066550	12	8	AGATTCATCTCGAATGGAGTTTGC	6	+	906	3267	Active	Active	8	1
ENSDARG00000002956	ENSDART00000066550	12	8	AGATTCATCTCGAATGGAGTTTGCA	7	+	906	3267	Active	Active	8	9
ENSDARG00000002956	ENSDART00000066550	12	12	ATCAACAGAGTTTGCCTCTGTGTGT	7	+	1397	3267	Inactive	Inactive	8	9
ENSDARG00000002956	ENSDART00000066550	12	20	TTCCCCAGATTTCTATAAGGGGTG	6	+	2349	3267	Inactive	Active	1	9
ENSDARG00000002956	ENSDART00000066550	12	29	AAAAACATCATGTACTGGTGAGGA	6	+	2885	3267	Inactive	Active	6	3
ENSDARG00000002956	ENSDART00000066550	12	29	AAAAACATCATGTACTGGTGAGGAG	7	+	2885	3267	Inactive	Active	6	9
ENSDARG00000002956	ENSDART00000066550	12	31	CTCAAAAGCGCTGTGTTTGAGCT	5	+	3019	3267	Active	Active	2	5
ENSDARG00000002956	ENSDART00000066550	12	31	GACTCAAAAGCGCTGTGTTTGAG	5	+	3017	3267	Inactive	Active	8	3
ENSDARG00000002956	ENSDART00000066550	12	31	GACTCAAAAGCGCTGTGTTTGAGCT	7	+	3017	3267	Inactive	Active	8	5
ENSDARG00000002956	ENSDART00000066550	12	33	ACAAGCAGATGATGGAGGAGGCA	5	+	3260	3267	Inactive	Active	7	9
ENSDARG00000002956	ENSDART00000066551	12	1	GACCAATAATGTTGCCTTTGGCTAC	7	+	90	3429	Inactive	Inactive	7	9
ENSDARG00000002956	ENSDART00000066551	12	1	GCCTCAGTCAGTGATGACTTTTAA	6	+	27	3429	Active	Inactive	9	4
ENSDARG00000002956	ENSDART00000066551	12	4	TCCACCTACAATGGCATGTGCTTTG	7	+	361	3429	Active	Inactive	9	8
ENSDARG00000002956	ENSDART00000066551	12	6	CACTGCAACAGCTATAAGACTGC	5	+	687	3429	Active	Active	7	8
ENSDARG00000002956	ENSDART00000066551	12	9	GTTTGCACAGGATGGGTTTAGTGC	6	+	1047	3429	Inactive	Active	5	1
ENSDARG00000002956	ENSDART00000066551	12	9	AGATTCATCTCGAATGGAGTTTGCA	7	+	1029	3429	Active	Active	8	9
ENSDARG00000002956	ENSDART00000066551	12	9	AGATTCATCTCGAATGGAGTTTGC	6	+	1029	3429	Active	Active	8	1
ENSDARG00000002956	ENSDART00000066551	12	31	AAAAACATCATGTACTGGTGAGGA	6	+	3020	3429	Inactive	Active	6	3
ENSDARG00000002956	ENSDART00000066551	12	31	AAAAACATCATGTACTGGTGAGGAG	7	+	3020	3429	Inactive	Active	6	9
ENSDARG00000002956	ENSDART00000066551	12	33	CTCAAAAGCGCTGTGTTTGAGCT	5	+	3154	3429	Active	Active	2	5
ENSDARG00000002956	ENSDART00000066551	12	33	GACTCAAAAGCGCTGTGTTTGAG	5	+	3152	3429	Inactive	Active	8	3
ENSDARG00000002956	ENSDART00000066551	12	33	GACTCAAAAGCGCTGTGTTTGAGCT	7	+	3152	3429	Inactive	Active	8	5
ENSDARG00000002956	ENSDART00000066551	12	35	ACAAGCAGATGATGGAGGAGGCA	5	+	3395	3429	Inactive	Active	7	9
ENSDARG00000002956	ENSDART00000081589	12	4	CACTGCAACAGCTATAAGACTGC	5	+	288	2700	Active	Active	7	8
ENSDARG00000002956	ENSDART00000081589	12	7	GTTTGCACAGGATGGGTTTAGTGC	6	+	648	2700	Inactive	Active	5	1
ENSDARG00000002956	ENSDART00000081589	12	7	AGATTCATCTCGAATGGAGTTTGCA	7	+	630	2700	Active	Active	8	9
ENSDARG00000002956	ENSDART00000081589	12	7	AGATTCATCTCGAATGGAGTTTGC	6	+	630	2700	Active	Active	8	1
ENSDARG00000002956	ENSDART00000081589	12	25	AAAAACATCATGTACTGGTGAGGAG	7	+	2597	2700	Inactive	Active	6	9
ENSDARG00000002956	ENSDART00000081589	12	25	AAAAACATCATGTACTGGTGAGGA	6	+	2597	2700	Inactive	Active	6	3
ENSDARG00000002956	ENSDART00000081655	12	3	TCCACCTACAATGGCATGTGCTTTG	7	+	232	3285	Active	Inactive	9	8
ENSDARG00000002956	ENSDART00000081655	12	5	CACTGCAACAGCTATAAGACTGC	5	+	558	3285	Active	Active	7	8
ENSDARG00000002956	ENSDART00000081655	12	8	AGATTCATCTCGAATGGAGTTTGC	6	+	900	3285	Active	Active	8	1
ENSDARG00000002956	ENSDART00000081655	12	8	AGATTCATCTCGAATGGAGTTTGCA	7	+	900	3285	Active	Active	8	9
ENSDARG00000002956	ENSDART00000081655	12	8	GTTTGCACAGGATGGGTTTAGTGC	6	+	918	3285	Inactive	Active	5	1
ENSDARG00000002956	ENSDART00000081655	12	25	AAAAACATCATGTACTGGTGAGGAG	7	+	2876	3285	Inactive	Active	6	9
ENSDARG00000002956	ENSDART00000081655	12	25	AAAAACATCATGTACTGGTGAGGA	6	+	2876	3285	Inactive	Active	6	3
ENSDARG00000002956	ENSDART00000081655	12	27	GACTCAAAAGCGCTGTGTTTGAGCT	7	+	3008	3285	Inactive	Active	8	5
ENSDARG00000002956	ENSDART00000081655	12	27	CTCAAAAGCGCTGTGTTTGAGCT	5	+	3010	3285	Active	Active	2	5
ENSDARG00000002956	ENSDART00000081655	12	27	GACTCAAAAGCGCTGTGTTTGAG	5	+	3008	3285	Inactive	Active	8	3
ENSDARG00000002956	ENSDART00000081655	12	29	ACAAGCAGATGATGGAGGAGGCA	5	+	3251	3285	Inactive	Active	7	9
ENSDARG00000002968	ENSDART00000010358	12	1	AAACCAATCAAAAATGTGGGGAT	5	+	14	1782	Inactive	Inactive	2	5
ENSDARG00000002968	ENSDART00000010358	12	1	GCACGCAGAAAGAAGCTGCGCTGCG	7	+	47	1782	Inactive	Active	4	8
ENSDARG00000002968	ENSDART00000010358	12	2	GCCCACCTCCTGGATGGGAAGGC	5	+	134	1782	Active	Active	9	7
ENSDARG00000002968	ENSDART00000010358	12	2	CTCACCTCCCGAAAGAGGCAGTG	5	+	156	1782	Active	Active	9	9
ENSDARG00000002968	ENSDART00000010358	12	3	CACAAAACAAGAAGCTAAGAATGC	6	+	321	1782	Inactive	Active	8	7
ENSDARG00000002968	ENSDART00000010358	12	8	TGCCTATGCAGGTGTGGGTCGCG	5	+	1221	1782	Active	Active	9	6
ENSDARG00000002968	ENSDART00000010358	12	9	GCCAAAAGAATAACTGGGGTCAAC	6	+	1391	1782	Inactive	Active	5	3
ENSDARG00000002968	ENSDART00000010358	12	10	CTCTGCTGCTGCGGCTGTTGCTGCT	7	+	1620	1782	Active	Active	9	7
ENSDARG00000002968	ENSDART00000010358	12	10	CGCCTCTGCTGCTGCGGCTGTTGCT	7	+	1617	1782	Active	Active	9	5
ENSDARG00000002968	ENSDART00000010358	12	10	TGCTGCGGCTGTTGCTGCTGCATTC	7	+	1626	1782	Active	Inactive	9	2
ENSDARG00000002968	ENSDART00000010358	12	10	TGCTGCTGCGGCTGTTGCTGCTGCA	7	+	1623	1782	Active	Active	9	9
ENSDARG00000002968	ENSDART00000010358	12	11	TTACCCTGCTTTTGCTGTGGCAGCC	7	+	1743	1782	Active	Active	4	9
ENSDARG00000002968	ENSDART00000010358	12	11	TGCCTATGCAACCTATGAGGGTTAC	7	+	1722	1782	Active	Active	9	7
ENSDARG00000003008	ENSDART00000011122	12	4	AGAGCCGCAGTGGTCGCAGAAGGT	6	-	313	1566	Inactive	Active	5	9
ENSDARG00000003008	ENSDART00000011122	12	5	GCACTCACCTTTTTCCTGCGTTGGG	7	-	503	1566	Active	Active	5	1
ENSDARG00000003008	ENSDART00000011122	12	8	TGCCCAACACTTTGATGAATGAGAA	7	-	586	1566	Active	Active	1	9
ENSDARG00000003008	ENSDART00000011122	12	8	GCCCAACACTTTGATGAATGAGAA	6	-	586	1566	Active	Active	6	9
ENSDARG00000003008	ENSDART00000011122	12	9	TTCTCAGTCAAAGTGCAGTCAAC	5	-	712	1566	Active	Active	9	6
ENSDARG00000003008	ENSDART00000011122	12	11	TCCCGCAGAAGGTGGTGGTCGTG	5	-	1050	1566	Active	Active	5	6
ENSDARG00000003008	ENSDART00000011122	12	12	GTCGGCTTCAAACGGAGGCTGAC	5	-	1172	1566	Active	Active	9	9
ENSDARG00000003008	ENSDART00000011122	12	13	GACCCAGTCGATCTCTCTGAAGAA	6	-	1363	1566	Active	Active	9	0
ENSDARG00000003008	ENSDART00000011122	12	13	CACTACACAGCCCAGACGCTTAC	5	-	1304	1566	Inactive	Active	6	6
ENSDARG00000003008	ENSDART00000011122	12	13	AGCCCAGACGCTTACTGGGATTCT	6	-	1295	1566	Active	Inactive	8	3
ENSDARG00000003008	ENSDART00000011122	12	14	GGCGTCGTCTACTGGTGTGAGAAC	6	-	1486	1566	Active	Inactive	9	3
ENSDARG00000003008	ENSDART00000011122	12	14	GGCGTCGTCTACTGGTGTGAGAA	5	-	1487	1566	Active	Active	9	5
ENSDARG00000003008	ENSDART00000020337	12	4	AGAGCCGCAGTGGTCGCAGAAGGT	6	-	307	1758	Inactive	Active	5	9
ENSDARG00000003008	ENSDART00000020337	12	5	GCACTCACCTTTTTCCTGCGTTGGG	7	-	497	1758	Active	Active	5	1
ENSDARG00000003008	ENSDART00000020337	12	9	AGACTCTTCTGATGAAGGGGCTTCT	7	-	707	1758	Active	Active	9	5
ENSDARG00000003008	ENSDART00000020337	12	13	TTCTCAGTCAAAGTGCAGTCAAC	5	-	892	1758	Active	Active	9	6
ENSDARG00000003008	ENSDART00000020337	12	15	TCCCGCAGAAGGTGGTGGTCGTG	5	-	1230	1758	Active	Active	5	6
ENSDARG00000003008	ENSDART00000020337	12	16	GTCGGCTTCAAACGGAGGCTGAC	5	-	1352	1758	Active	Active	9	9
ENSDARG00000003008	ENSDART00000020337	12	17	GACCCAGTCGATCTCTCTGAAGAA	6	-	1543	1758	Active	Active	9	0
ENSDARG00000003008	ENSDART00000020337	12	17	CACTACACAGCCCAGACGCTTAC	5	-	1484	1758	Inactive	Active	6	6
ENSDARG00000003008	ENSDART00000020337	12	17	AGCCCAGACGCTTACTGGGATTCT	6	-	1475	1758	Active	Inactive	8	3
ENSDARG00000003008	ENSDART00000020337	12	18	GGCGTCGTCTACTGGTGTGAGAA	5	-	1667	1758	Active	Active	9	5
ENSDARG00000003008	ENSDART00000020337	12	18	GGCGTCGTCTACTGGTGTGAGAAC	6	-	1666	1758	Active	Inactive	9	3
ENSDARG00000003008	ENSDART00000041545	12	6	AGAGCCGCAGTGGTCGCAGAAGGT	6	-	343	1989	Inactive	Active	5	9
ENSDARG00000003008	ENSDART00000041545	12	7	GCACTCACCTTTTTCCTGCGTTGGG	7	-	533	1989	Active	Active	5	1
ENSDARG00000003008	ENSDART00000041545	12	16	ATCCTCTTAGTCTGGACGGTTTT	5	-	973	1989	Active	Active	8	1
ENSDARG00000003008	ENSDART00000041545	12	16	CACCACTGCACGAGGAAGAGGAG	5	-	909	1989	Active	Active	8	9
ENSDARG00000003008	ENSDART00000041545	12	16	TGCCCAACACTTTGATGAATGAGAA	7	-	1009	1989	Active	Active	1	9
ENSDARG00000003008	ENSDART00000041545	12	16	GAACACCACTGCACGAGGAAGAG	5	-	912	1989	Inactive	Active	7	9
ENSDARG00000003008	ENSDART00000041545	12	16	GCCCAACACTTTGATGAATGAGAA	6	-	1009	1989	Active	Active	6	9
ENSDARG00000003008	ENSDART00000041545	12	17	TTCTCAGTCAAAGTGCAGTCAAC	5	-	1135	1989	Active	Active	9	6
ENSDARG00000003008	ENSDART00000041545	12	19	TCCCGCAGAAGGTGGTGGTCGTG	5	-	1473	1989	Active	Active	5	6
ENSDARG00000003008	ENSDART00000041545	12	20	GTCGGCTTCAAACGGAGGCTGAC	5	-	1595	1989	Active	Active	9	9
ENSDARG00000003008	ENSDART00000041545	12	21	GACCCAGTCGATCTCTCTGAAGAA	6	-	1786	1989	Active	Active	9	0
ENSDARG00000003008	ENSDART00000041545	12	21	AGCCCAGACGCTTACTGGGATTCT	6	-	1718	1989	Active	Inactive	8	3
ENSDARG00000003008	ENSDART00000041545	12	21	CACTACACAGCCCAGACGCTTAC	5	-	1727	1989	Inactive	Active	6	6
ENSDARG00000003008	ENSDART00000041545	12	22	GGCGTCGTCTACTGGTGTGAGAAC	6	-	1909	1989	Active	Inactive	9	3
ENSDARG00000003008	ENSDART00000041545	12	22	GGCGTCGTCTACTGGTGTGAGAA	5	-	1910	1989	Active	Active	9	5
ENSDARG00000003008	ENSDART00000045086	12	5	GCCCAACACTTTGATGAATGAGAA	6	-	397	1374	Active	Active	6	9
ENSDARG00000003008	ENSDART00000045086	12	5	ATCCTCTTAGTCTGGACGGTTTT	5	-	361	1374	Active	Active	8	1
ENSDARG00000003008	ENSDART00000045086	12	5	CACCACTGCACGAGGAAGAGGAG	5	-	297	1374	Active	Active	8	9
ENSDARG00000003008	ENSDART00000045086	12	5	TGCCCAACACTTTGATGAATGAGAA	7	-	397	1374	Active	Active	1	9
ENSDARG00000003008	ENSDART00000045086	12	5	GAACACCACTGCACGAGGAAGAG	5	-	300	1374	Inactive	Active	7	9
ENSDARG00000003008	ENSDART00000045086	12	6	TTCTCAGTCAAAGTGCAGTCAAC	5	-	523	1374	Active	Active	9	6
ENSDARG00000003008	ENSDART00000045086	12	8	TCCCGCAGAAGGTGGTGGTCGTG	5	-	861	1374	Active	Active	5	6
ENSDARG00000003008	ENSDART00000045086	12	9	GTCGGCTTCAAACGGAGGCTGAC	5	-	983	1374	Active	Active	9	9
ENSDARG00000003008	ENSDART00000045086	12	10	GACCCAGTCGATCTCTCTGAAGAA	6	-	1174	1374	Active	Active	9	0
ENSDARG00000003008	ENSDART00000045086	12	10	CACTACACAGCCCAGACGCTTAC	5	-	1115	1374	Inactive	Active	6	6
ENSDARG00000003008	ENSDART00000045086	12	10	AGCCCAGACGCTTACTGGGATTCT	6	-	1106	1374	Active	Inactive	8	3
ENSDARG00000003008	ENSDART00000045086	12	11	GGCGTCGTCTACTGGTGTGAGAAC	6	-	1297	1374	Active	Inactive	9	3
ENSDARG00000003008	ENSDART00000045086	12	11	GGCGTCGTCTACTGGTGTGAGAA	5	-	1298	1374	Active	Active	9	5
ENSDARG00000003008	ENSDART00000105608	12	1	GCCTACTACCATTCTGCAGCAGGT	6	-	320	2229	Active	Active	8	9
ENSDARG00000003008	ENSDART00000105608	12	1	GTCTTCTGCTTGGTAGAAGTTTGT	6	-	165	2229	Active	Active	9	6
ENSDARG00000003008	ENSDART00000105608	12	1	TTAGTCTTCTGCTTGGTAGAAGTT	6	-	168	2229	Active	Active	9	7
ENSDARG00000003008	ENSDART00000105608	12	1	TTCCAAGCCGGACTGTTAGTCTTC	6	-	183	2229	Active	Inactive	0	9
ENSDARG00000003008	ENSDART00000105608	12	1	GAATCATCCACATTGAGGGCGAT	5	-	133	2229	Inactive	Active	2	9
ENSDARG00000003008	ENSDART00000105608	12	1	AAAGTCATCATAACCGATGGGTGC	6	-	268	2229	Active	Active	4	8
ENSDARG00000003008	ENSDART00000105608	12	6	AGAGCCGCAGTGGTCGCAGAAGGT	6	-	778	2229	Inactive	Active	5	9
ENSDARG00000003008	ENSDART00000105608	12	7	GCACTCACCTTTTTCCTGCGTTGGG	7	-	968	2229	Active	Active	5	1
ENSDARG00000003008	ENSDART00000105608	12	8	AGACTCTTCTGATGAAGGGGCTTCT	7	-	1020	2229	Active	Active	9	5
ENSDARG00000003008	ENSDART00000105608	12	9	TGCCCAACACTTTGATGAATGAGAA	7	-	1249	2229	Active	Active	1	9
ENSDARG00000003008	ENSDART00000105608	12	9	CACCACTGCACGAGGAAGAGGAG	5	-	1149	2229	Active	Active	8	9
ENSDARG00000003008	ENSDART00000105608	12	9	GAACACCACTGCACGAGGAAGAG	5	-	1152	2229	Inactive	Active	7	9
ENSDARG00000003008	ENSDART00000105608	12	9	GCCCAACACTTTGATGAATGAGAA	6	-	1249	2229	Active	Active	6	9
ENSDARG00000003008	ENSDART00000105608	12	9	ATCCTCTTAGTCTGGACGGTTTT	5	-	1213	2229	Active	Active	8	1
ENSDARG00000003008	ENSDART00000105608	12	10	TTCTCAGTCAAAGTGCAGTCAAC	5	-	1375	2229	Active	Active	9	6
ENSDARG00000003008	ENSDART00000105608	12	12	TCCCGCAGAAGGTGGTGGTCGTG	5	-	1713	2229	Active	Active	5	6
ENSDARG00000003008	ENSDART00000105608	12	13	GTCGGCTTCAAACGGAGGCTGAC	5	-	1835	2229	Active	Active	9	9
ENSDARG00000003008	ENSDART00000105608	12	14	GACCCAGTCGATCTCTCTGAAGAA	6	-	2026	2229	Active	Active	9	0
ENSDARG00000003008	ENSDART00000105608	12	14	CACTACACAGCCCAGACGCTTAC	5	-	1967	2229	Inactive	Active	6	6
ENSDARG00000003008	ENSDART00000105608	12	14	AGCCCAGACGCTTACTGGGATTCT	6	-	1958	2229	Active	Inactive	8	3
ENSDARG00000003008	ENSDART00000105608	12	15	GGCGTCGTCTACTGGTGTGAGAAC	6	-	2149	2229	Active	Inactive	9	3
ENSDARG00000003008	ENSDART00000105608	12	15	GGCGTCGTCTACTGGTGTGAGAA	5	-	2150	2229	Active	Active	9	5
ENSDARG00000003085	ENSDART00000003863	12	1	CACACCAGAGCGAAAGTAGCGTCT	6	-	109	1266	Inactive	Active	0	6
ENSDARG00000003085	ENSDART00000003863	12	2	ACCTGCTTCTCAGGGATGTTGCA	5	-	256	1266	Active	Active	9	9
ENSDARG00000003085	ENSDART00000003863	12	3	CTCTTCAGATATTCGCTGTGTTC	5	-	358	1266	Active	Inactive	4	7
ENSDARG00000003085	ENSDART00000003863	12	4	GCCAGCTCCTGTCTACGCAGTTGGT	7	-	515	1266	Active	Active	9	8
ENSDARG00000003085	ENSDART00000003863	12	5	TACAGCTGCTAAGGTGGCTGCCGGT	7	-	600	1266	Active	Active	8	9
ENSDARG00000003085	ENSDART00000003863	12	5	AGCTGCTAAGGTGGCTGCCGGTTTG	7	-	597	1266	Active	Active	5	2
ENSDARG00000003085	ENSDART00000003863	12	5	CAAGGCGCACATGGTTTCTGGGGGT	7	-	538	1266	Inactive	Active	6	2
ENSDARG00000003085	ENSDART00000003863	12	7	GAAATCACATGGAATGTTTTGAC	5	-	683	1266	Inactive	Inactive	9	9
ENSDARG00000003085	ENSDART00000003863	12	11	CACAAACTCATTATGTGTCTGGGGG	7	-	864	1266	Active	Active	8	9
ENSDARG00000003085	ENSDART00000003863	12	13	CTCCCATTCCAGCACTGGTGAGCC	6	-	1136	1266	Active	Active	9	5
ENSDARG00000003085	ENSDART00000106035	12	1	CACACCAGAGCGAAAGTAGCGTCT	6	-	103	1251	Inactive	Active	0	6
ENSDARG00000003085	ENSDART00000106035	12	2	ACCTGCTTCTCAGGGATGTTGCA	5	-	250	1251	Active	Active	9	9
ENSDARG00000003085	ENSDART00000106035	12	3	CTCTTCAGATATTCGCTGTGTTC	5	-	352	1251	Active	Inactive	4	7
ENSDARG00000003085	ENSDART00000106035	12	4	GCCAGCTCCTGTCTACGCAGTTGGT	7	-	509	1251	Active	Active	9	8
ENSDARG00000003085	ENSDART00000106035	12	5	TACAGCTGCTAAGGTGGCTGCCGGT	7	-	624	1251	Active	Active	8	9
ENSDARG00000003085	ENSDART00000106035	12	5	AGCTGCTAAGGTGGCTGCCGGTTTG	7	-	621	1251	Active	Active	5	2
ENSDARG00000003085	ENSDART00000106035	12	5	CAAGGCGCACATGGTTTCTGGGGGT	7	-	562	1251	Inactive	Active	6	2
ENSDARG00000003085	ENSDART00000106035	12	9	CACAAACTCATTATGTGTCTGGGGG	7	-	849	1251	Active	Active	8	9
ENSDARG00000003085	ENSDART00000106035	12	11	CTCCCATTCCAGCACTGGTGAGCC	6	-	1121	1251	Active	Active	9	5
ENSDARG00000003167	ENSDART00000012743	12	4	CACCTATTAATTGCGTGTGTCTTC	6	+	395	978	Active	Inactive	9	9
ENSDARG00000003167	ENSDART00000012743	12	4	CAATGCACCTATTAATTGCGTGTGT	7	+	390	978	Inactive	Inactive	0	9
ENSDARG00000003167	ENSDART00000012743	12	7	AGAGACGTCGCGAGGCTGGATGT	5	+	807	978	Active	Active	6	1
ENSDARG00000003167	ENSDART00000012743	12	8	GCCATCAGAAGGCCGTTGTGTGT	5	+	938	978	Active	Inactive	5	7
ENSDARG00000003167	ENSDART00000012743	12	8	GCCATCAGAAGGCCGTTGTGTGTTT	7	+	938	978	Active	Inactive	5	9
ENSDARG00000003293	ENSDART00000005676	12	1	CCCGTCTGCAGCCAGGAGGCTGTT	6	-	160	1386	Active	Active	9	9
ENSDARG00000003293	ENSDART00000005676	12	1	GTCATCTTCAGGTAGGGGTCGAG	5	-	19	1386	Active	Active	9	8
ENSDARG00000003293	ENSDART00000005676	12	1	GTTTTCCCAGAGTTTTGCTGAGCT	6	-	416	1386	Active	Active	0	0
ENSDARG00000003293	ENSDART00000005676	12	1	TCCGTCATCTTCAGGTAGGGGTC	5	-	22	1386	Active	Active	9	8
ENSDARG00000003293	ENSDART00000005676	12	1	CCCGTCTGCAGCCAGGAGGCTGT	5	-	161	1386	Active	Active	9	6
ENSDARG00000003293	ENSDART00000005676	12	2	GCCTCCTCCACGAAGGGACGCTTTT	7	-	464	1386	Active	Active	9	2
ENSDARG00000003293	ENSDART00000005676	12	2	GACTTCCTCCGCCGGGGCTGGTAC	6	-	534	1386	Active	Inactive	9	3
ENSDARG00000003293	ENSDART00000005676	12	2	CTCCTCCACGAAGGGACGCTTTT	5	-	464	1386	Active	Active	9	2
ENSDARG00000003293	ENSDART00000005676	12	2	CTCCCATGCTGGACGCGGGCGAG	5	-	648	1386	Active	Active	9	9
ENSDARG00000003293	ENSDART00000005676	12	2	ACCGACTTCCTCCGCCGGGGCTGGT	7	-	536	1386	Active	Active	9	9
ENSDARG00000003293	ENSDART00000005676	12	2	CACTTCTCCCATGCTGGACGCGGGC	7	-	651	1386	Active	Active	9	9
ENSDARG00000003293	ENSDART00000005676	12	2	TTCACCGACTTCCTCCGCCGGGGCT	7	-	539	1386	Active	Active	5	9
ENSDARG00000003293	ENSDART00000005676	12	3	GTCAAACTCATTGACGTCGAATGT	6	-	868	1386	Active	Active	7	2
ENSDARG00000003293	ENSDART00000005676	12	3	GTATCCTCCAGCGTAGGGTGCGTTC	7	-	918	1386	Active	Inactive	2	3
ENSDARG00000003293	ENSDART00000005676	12	3	GGCGCCGCCCTGGTGGCTGTCGGA	6	-	1183	1386	Active	Active	9	7
ENSDARG00000003293	ENSDART00000005676	12	3	CAATGCTGCGGACTGTGGTTGGAT	6	-	1335	1386	Active	Inactive	6	8
ENSDARG00000003293	ENSDART00000005676	12	3	CAATGCTGCGGACTGTGGTTGGA	5	-	1336	1386	Active	Active	6	6
ENSDARG00000003293	ENSDART00000005676	12	3	ATCCACGTCCTGGAAGTTGATGCT	6	-	814	1386	Active	Active	7	8
ENSDARG00000003293	ENSDART00000005676	12	3	ACCTCCGGCATGGGTGTAATAGGAG	7	-	1209	1386	Active	Active	9	9
ENSDARG00000003293	ENSDART00000106668	12	1	GTTTTCCCAGAGTTTTGCTGAGCT	6	-	221	330	Active	Active	0	0
ENSDARG00000003293	ENSDART00000106668	12	2	CTCCTCCACGAAGGGACGCTTTT	5	-	269	330	Active	Active	9	2
ENSDARG00000003293	ENSDART00000106668	12	2	GCCTCCTCCACGAAGGGACGCTTTT	7	-	269	330	Active	Active	9	2
ENSDARG00000003438	ENSDART00000014131	12	1	AGAGCCAGAAACGGATCTGAAGAT	6	-	96	795	Inactive	Inactive	6	2
ENSDARG00000003438	ENSDART00000014131	12	3	AACCACTGCAGCCTGTGGGACGTT	6	-	280	795	Active	Active	5	0
ENSDARG00000003438	ENSDART00000014131	12	3	CACTCATAATGTCTTTTGTAGCA	5	-	714	795	Active	Inactive	0	5
ENSDARG00000003438	ENSDART00000014131	12	3	CTAAACAGCTGGCCGTGGTATTC	5	-	472	795	Inactive	Inactive	5	7
ENSDARG00000003438	ENSDART00000014131	12	3	TGCTTCAGAACCACTGCAGCCTGT	6	-	288	795	Active	Active	6	8
ENSDARG00000003438	ENSDART00000014131	12	3	TTATGCACAAAGCTGCTGACGAT	5	-	343	795	Inactive	Active	9	8
ENSDARG00000004160	ENSDART00000021628	12	5	AACTGCTGCTGTGTCTGCTGCTGTC	7	+	399	768	Active	Active	8	6
ENSDARG00000004160	ENSDART00000021628	12	5	CGCTGCAACTGCTGCTGTGTCTGC	6	+	393	768	Active	Inactive	9	8
ENSDARG00000004160	ENSDART00000021628	12	5	TGCAACTGCTGCTGTGTCTGCTGCT	7	+	396	768	Active	Active	9	2
ENSDARG00000004160	ENSDART00000021628	12	6	GCCATCACAGAGAAGCTAAGGAGCT	7	+	436	768	Active	Active	4	9
ENSDARG00000004160	ENSDART00000021628	12	7	GTTCTCAGAAGATGAAGCCGTGTCT	7	+	615	768	Inactive	Active	1	0
ENSDARG00000004160	ENSDART00000106354	12	5	AACTGCTGCTGTGTCTGCTGCTGTC	7	+	399	768	Active	Active	8	6
ENSDARG00000004160	ENSDART00000106354	12	5	CGCTGCAACTGCTGCTGTGTCTGC	6	+	393	768	Active	Inactive	9	8
ENSDARG00000004160	ENSDART00000106354	12	5	TGCAACTGCTGCTGTGTCTGCTGCT	7	+	396	768	Active	Active	9	2
ENSDARG00000004160	ENSDART00000106354	12	6	GCCATCACAGAGAAGCTAAGGAGCT	7	+	436	768	Active	Active	4	9
ENSDARG00000004160	ENSDART00000106354	12	7	GTTCTCAGAAGATGAAGCCGTGTCT	7	+	615	768	Inactive	Active	1	0
ENSDARG00000004160	ENSDART00000106356	12	6	AACTGCTGCTGTGTCTGCTGCTGTC	7	+	396	765	Active	Active	8	6
ENSDARG00000004160	ENSDART00000106356	12	6	CGCTGCAACTGCTGCTGTGTCTGC	6	+	390	765	Active	Inactive	9	8
ENSDARG00000004160	ENSDART00000106356	12	6	TGCAACTGCTGCTGTGTCTGCTGCT	7	+	393	765	Active	Active	9	2
ENSDARG00000004160	ENSDART00000106356	12	7	GCCATCACAGAGAAGCTAAGGAGCT	7	+	433	765	Active	Active	4	9
ENSDARG00000004160	ENSDART00000106356	12	8	GTTCTCAGAAGATGAAGCCGTGTCT	7	+	612	765	Inactive	Active	1	0
ENSDARG00000004221	ENSDART00000023128	12	1	TGCTCCTCCGCGGAGACGCATCT	5	-	106	1827	Active	Active	9	8
ENSDARG00000004221	ENSDART00000023128	12	1	CGCTGCTCCTCCGCGGAGACGCA	5	-	109	1827	Active	Active	9	9
ENSDARG00000004221	ENSDART00000023128	12	2	AACAAACACGTTGTTTTGAAGGG	5	-	452	1827	Inactive	Active	5	6
ENSDARG00000004221	ENSDART00000023128	12	2	CACCTCTTATCTAACTGTTGACTGC	7	-	542	1827	Active	Active	9	4
ENSDARG00000004221	ENSDART00000023128	12	4	GCCAGCGTCAGGACTTTAGAAGAC	6	-	759	1827	Active	Active	9	3
ENSDARG00000004221	ENSDART00000023128	12	5	GAAGTCTACCTGCTGTATGAGGA	5	-	1052	1827	Active	Active	3	9
ENSDARG00000004221	ENSDART00000023128	12	5	GCCTTCAGCTCAGTGAAGTCTGC	5	-	925	1827	Active	Active	9	8
ENSDARG00000004221	ENSDART00000023128	12	5	TCCAGCGGCTTCAGGAAGGTTGT	5	-	877	1827	Active	Active	9	8
ENSDARG00000004221	ENSDART00000023128	12	11	ATCAGCGGCTGCTCCAGCAGTCTGC	7	-	1586	1827	Active	Active	7	5
ENSDARG00000004221	ENSDART00000023128	12	11	GTTTCCTCCATCTGCATCTGCTTCT	7	-	1691	1827	Active	Inactive	8	7
ENSDARG00000004221	ENSDART00000023128	12	11	CTCGGCTGCTATCAGCGGCTGCT	5	-	1598	1827	Active	Active	9	9
ENSDARG00000004221	ENSDART00000105695	12	1	TGCTCCTCCGCGGAGACGCATCT	5	-	106	1842	Active	Active	9	8
ENSDARG00000004221	ENSDART00000105695	12	1	CGCTGCTCCTCCGCGGAGACGCA	5	-	109	1842	Active	Active	9	9
ENSDARG00000004221	ENSDART00000105695	12	2	AACAAACACGTTGTTTTGAAGGG	5	-	452	1842	Inactive	Active	5	6
ENSDARG00000004221	ENSDART00000105695	12	2	CACCTCTTATCTAACTGTTGACTGC	7	-	542	1842	Active	Active	9	4
ENSDARG00000004221	ENSDART00000105695	12	4	GCCAGCGTCAGGACTTTAGAAGAC	6	-	759	1842	Active	Active	9	3
ENSDARG00000004221	ENSDART00000105695	12	5	GAAGTCTACCTGCTGTATGAGGA	5	-	1052	1842	Active	Active	3	9
ENSDARG00000004221	ENSDART00000105695	12	5	GCCTTCAGCTCAGTGAAGTCTGC	5	-	925	1842	Active	Active	9	8
ENSDARG00000004221	ENSDART00000105695	12	5	TCCAGCGGCTTCAGGAAGGTTGT	5	-	877	1842	Active	Active	9	8
ENSDARG00000004221	ENSDART00000105695	12	12	ATCAGCGGCTGCTCCAGCAGTCTGC	7	-	1601	1842	Active	Active	7	5
ENSDARG00000004221	ENSDART00000105695	12	12	TGCCAAGCAGAGATTGGGTTTGCT	6	-	1560	1842	Inactive	Active	2	5
ENSDARG00000004221	ENSDART00000105695	12	12	TGCCAAGCAGAGATTGGGTTTGC	5	-	1561	1842	Inactive	Inactive	2	8
ENSDARG00000004221	ENSDART00000105695	12	12	GTTTCCTCCATCTGCATCTGCTTCT	7	-	1706	1842	Active	Inactive	8	7
ENSDARG00000004221	ENSDART00000105695	12	12	CTCGGCTGCTATCAGCGGCTGCT	5	-	1613	1842	Active	Active	9	9
ENSDARG00000004415	ENSDART00000005562	12	3	CTCCACATCTACAGGCAGACGTG	5	+	272	1113	Active	Active	9	9
ENSDARG00000004415	ENSDART00000005562	12	3	CCCTCCACATCTACAGGCAGACGTG	7	+	270	1113	Active	Active	5	9
ENSDARG00000004415	ENSDART00000005562	12	3	CACATCTACAGGCAGACGTGGAC	5	+	275	1113	Active	Active	9	8
ENSDARG00000004415	ENSDART00000005562	12	4	TTCCCCATCCGCTAGGATGGTTAG	6	+	380	1113	Active	Active	9	6
ENSDARG00000004415	ENSDART00000005562	12	4	TCCCCATCCGCTAGGATGGTTAG	5	+	381	1113	Active	Active	9	6
ENSDARG00000004415	ENSDART00000005562	12	4	CCCATCCGCTAGGATGGTTAGTAC	6	+	383	1113	Active	Inactive	9	3
ENSDARG00000004415	ENSDART00000005562	12	5	TACCCAATCACGACGGGAGGTTTC	6	+	427	1113	Active	Inactive	8	0
ENSDARG00000004415	ENSDART00000005562	12	7	AGAGCCAAAGTGGTGGCGGAGTGC	6	+	733	1113	Inactive	Active	8	8
ENSDARG00000004415	ENSDART00000005562	12	7	AGAGCCAAAGTGGTGGCGGAGTG	5	+	733	1113	Inactive	Active	8	8
ENSDARG00000004415	ENSDART00000005562	12	8	AACGACAGCTTCACATGCAGCTGTA	7	+	857	1113	Inactive	Active	0	8
ENSDARG00000004415	ENSDART00000005562	12	11	ACCAGCAGAATAACTGGTGTGGCC	6	+	1052	1113	Active	Active	1	7
ENSDARG00000004415	ENSDART00000009237	12	2	CTCCACATCTACAGGCAGACGTG	5	+	170	1410	Active	Active	9	9
ENSDARG00000004415	ENSDART00000009237	12	2	CCCTCCACATCTACAGGCAGACGTG	7	+	168	1410	Active	Active	5	9
ENSDARG00000004415	ENSDART00000009237	12	2	CACATCTACAGGCAGACGTGGAC	5	+	173	1410	Active	Active	9	8
ENSDARG00000004415	ENSDART00000009237	12	3	TCCCCATCCGCTAGGATGGTTAG	5	+	279	1410	Active	Active	9	6
ENSDARG00000004415	ENSDART00000009237	12	3	TTCCCCATCCGCTAGGATGGTTAG	6	+	278	1410	Active	Active	9	6
ENSDARG00000004415	ENSDART00000009237	12	3	CCCATCCGCTAGGATGGTTAGTAC	6	+	281	1410	Active	Inactive	9	3
ENSDARG00000004415	ENSDART00000009237	12	4	TACCCAATCACGACGGGAGGTTTC	6	+	325	1410	Active	Inactive	8	0
ENSDARG00000004415	ENSDART00000009237	12	6	AGAGCCAAAGTGGTGGCGGAGTGC	6	+	631	1410	Inactive	Active	8	8
ENSDARG00000004415	ENSDART00000009237	12	6	AGAGCCAAAGTGGTGGCGGAGTG	5	+	631	1410	Inactive	Active	8	8
ENSDARG00000004415	ENSDART00000009237	12	7	AACGACAGCTTCACATGCAGCTGTA	7	+	755	1410	Inactive	Active	0	8
ENSDARG00000004415	ENSDART00000009237	12	10	ACCAGCAGAATAACTGGTGTGGCC	6	+	950	1410	Active	Active	1	7
ENSDARG00000004415	ENSDART00000009237	12	11	CTCGGCACACAACGGTTCTTTGGAC	7	+	1263	1410	Active	Inactive	2	8
ENSDARG00000004415	ENSDART00000009237	12	11	TCCCTCTTCGGACGGAAGCTTAC	5	+	1035	1410	Active	Active	9	8
ENSDARG00000004415	ENSDART00000031408	12	3	CCCTCCACATCTACAGGCAGACGTG	7	+	270	1512	Active	Active	5	9
ENSDARG00000004415	ENSDART00000031408	12	3	CTCCACATCTACAGGCAGACGTG	5	+	272	1512	Active	Active	9	9
ENSDARG00000004415	ENSDART00000031408	12	3	CACATCTACAGGCAGACGTGGAC	5	+	275	1512	Active	Active	9	8
ENSDARG00000004415	ENSDART00000031408	12	4	CCCATCCGCTAGGATGGTTAGTAC	6	+	383	1512	Active	Inactive	9	3
ENSDARG00000004415	ENSDART00000031408	12	4	TTCCCCATCCGCTAGGATGGTTAG	6	+	380	1512	Active	Active	9	6
ENSDARG00000004415	ENSDART00000031408	12	4	TCCCCATCCGCTAGGATGGTTAG	5	+	381	1512	Active	Active	9	6
ENSDARG00000004415	ENSDART00000031408	12	5	TACCCAATCACGACGGGAGGTTTC	6	+	427	1512	Active	Inactive	8	0
ENSDARG00000004415	ENSDART00000031408	12	7	AGAGCCAAAGTGGTGGCGGAGTGC	6	+	733	1512	Inactive	Active	8	8
ENSDARG00000004415	ENSDART00000031408	12	7	AGAGCCAAAGTGGTGGCGGAGTG	5	+	733	1512	Inactive	Active	8	8
ENSDARG00000004415	ENSDART00000031408	12	8	AACGACAGCTTCACATGCAGCTGTA	7	+	857	1512	Inactive	Active	0	8
ENSDARG00000004415	ENSDART00000031408	12	11	ACCAGCAGAATAACTGGTGTGGCC	6	+	1052	1512	Active	Active	1	7
ENSDARG00000004415	ENSDART00000031408	12	12	CTCGGCACACAACGGTTCTTTGGAC	7	+	1365	1512	Active	Inactive	2	8
ENSDARG00000004415	ENSDART00000031408	12	12	TCCCTCTTCGGACGGAAGCTTAC	5	+	1137	1512	Active	Active	9	8
ENSDARG00000004415	ENSDART00000056475	12	1	CTCCACATCTACAGGCAGACGTG	5	+	107	897	Active	Active	9	9
ENSDARG00000004415	ENSDART00000056475	12	1	CCCTCCACATCTACAGGCAGACGTG	7	+	105	897	Active	Active	5	9
ENSDARG00000004415	ENSDART00000056475	12	1	CACATCTACAGGCAGACGTGGAC	5	+	110	897	Active	Active	9	8
ENSDARG00000004415	ENSDART00000056475	12	2	TCCCCATCCGCTAGGATGGTTAG	5	+	216	897	Active	Active	9	6
ENSDARG00000004415	ENSDART00000056475	12	2	TTCCCCATCCGCTAGGATGGTTAG	6	+	215	897	Active	Active	9	6
ENSDARG00000004415	ENSDART00000056475	12	2	CCCATCCGCTAGGATGGTTAGTAC	6	+	218	897	Active	Inactive	9	3
ENSDARG00000004415	ENSDART00000056475	12	3	TACCCAATCACGACGGGAGGTTTC	6	+	262	897	Active	Inactive	8	0
ENSDARG00000004415	ENSDART00000056475	12	5	AGAGCCAAAGTGGTGGCGGAGTGC	6	+	553	897	Inactive	Active	8	8
ENSDARG00000004415	ENSDART00000056475	12	5	AGAGCCAAAGTGGTGGCGGAGTG	5	+	553	897	Inactive	Active	8	8
ENSDARG00000004415	ENSDART00000056475	12	6	AACGACAGCTTCACATGCAGCTGTA	7	+	677	897	Inactive	Active	0	8
ENSDARG00000004415	ENSDART00000056475	12	9	ACCAGCAGAATAACTGGTGTGGCC	6	+	872	897	Active	Active	1	7
ENSDARG00000004415	ENSDART00000105598	12	2	CTCCACATCTACAGGCAGACGTG	5	+	209	1050	Active	Active	9	9
ENSDARG00000004415	ENSDART00000105598	12	2	CCCTCCACATCTACAGGCAGACGTG	7	+	207	1050	Active	Active	5	9
ENSDARG00000004415	ENSDART00000105598	12	2	CACATCTACAGGCAGACGTGGAC	5	+	212	1050	Active	Active	9	8
ENSDARG00000004415	ENSDART00000105598	12	3	CCCATCCGCTAGGATGGTTAGTAC	6	+	320	1050	Active	Inactive	9	3
ENSDARG00000004415	ENSDART00000105598	12	3	TCCCCATCCGCTAGGATGGTTAG	5	+	318	1050	Active	Active	9	6
ENSDARG00000004415	ENSDART00000105598	12	3	TTCCCCATCCGCTAGGATGGTTAG	6	+	317	1050	Active	Active	9	6
ENSDARG00000004415	ENSDART00000105598	12	4	TACCCAATCACGACGGGAGGTTTC	6	+	364	1050	Active	Inactive	8	0
ENSDARG00000004415	ENSDART00000105598	12	6	AGAGCCAAAGTGGTGGCGGAGTGC	6	+	670	1050	Inactive	Active	8	8
ENSDARG00000004415	ENSDART00000105598	12	6	AGAGCCAAAGTGGTGGCGGAGTG	5	+	670	1050	Inactive	Active	8	8
ENSDARG00000004415	ENSDART00000105598	12	7	AACGACAGCTTCACATGCAGCTGTA	7	+	794	1050	Inactive	Active	0	8
ENSDARG00000004415	ENSDART00000105598	12	10	ACCAGCAGAATAACTGGTGTGGCC	6	+	989	1050	Active	Active	1	7
ENSDARG00000004473	ENSDART00000013980	12	1	CAATGCGGCAAAGCGGAAGGCAAC	6	+	103	1266	Active	Active	4	9
ENSDARG00000004473	ENSDART00000013980	12	1	GTCCAATGCGGCAAAGCGGAAGGC	6	+	100	1266	Active	Active	6	9
ENSDARG00000004473	ENSDART00000013980	12	3	GACCTCTAAAACGCAGACGTTTGT	6	+	345	1266	Active	Active	3	3
ENSDARG00000004473	ENSDART00000013980	12	3	GAATACAGATGATCGTGTTGCAGTC	7	+	251	1266	Inactive	Active	9	4
ENSDARG00000004473	ENSDART00000013980	12	3	CTAAAACGCAGACGTTTGTCTTC	5	+	350	1266	Inactive	Inactive	3	9
ENSDARG00000004473	ENSDART00000013980	12	3	CACGTCTTCACATCGTGGAGGTGAA	7	+	293	1266	Active	Active	9	8
ENSDARG00000004473	ENSDART00000013980	12	3	CACGTCTTCACATCGTGGAGGTG	5	+	293	1266	Active	Active	9	9
ENSDARG00000004473	ENSDART00000013980	12	3	GTCTTCACATCGTGGAGGTGAAGGA	7	+	296	1266	Inactive	Active	1	9
ENSDARG00000004473	ENSDART00000013980	12	5	GCCCCCTTCCTCAAAGTCGCTTCT	6	+	593	1266	Active	Active	9	1
ENSDARG00000004473	ENSDART00000013980	12	5	GCAGTCCCATCCCCCGCTGCATCT	6	+	955	1266	Active	Active	0	3
ENSDARG00000004473	ENSDART00000013980	12	5	CCCTTCACCTCCGGGGCGGTTTC	5	+	829	1266	Active	Inactive	9	4
ENSDARG00000004473	ENSDART00000013980	12	5	AGCAGCTTCTTTCAGGCAGCTGTT	6	+	533	1266	Active	Active	9	8
ENSDARG00000004541	ENSDART00000003339	12	2	GACCCAAAAAAAGAGAAGCGTGC	5	+	49	1119	Inactive	Active	7	9
ENSDARG00000004541	ENSDART00000003339	12	2	AGACCCAAAAAAAGAGAAGCGTGC	6	+	48	1119	Inactive	Active	8	9
ENSDARG00000004541	ENSDART00000003339	12	3	GAAAACAACAAACAGCCGGAGAT	5	+	190	1119	Inactive	Active	9	7
ENSDARG00000004541	ENSDART00000003339	12	3	AACAACAAACAGCCGGAGATGAC	5	+	193	1119	Inactive	Active	9	9
ENSDARG00000004541	ENSDART00000003339	12	4	TACAAAGTCATCTGGCTGCAGAC	5	+	379	1119	Active	Active	5	7
ENSDARG00000004541	ENSDART00000003339	12	5	AAAACCTTAACAATGCATTTGGT	5	+	515	1119	Inactive	Active	5	7
ENSDARG00000004541	ENSDART00000003339	12	6	ACACAAGCCCAAATTTTTAGTGGGC	7	+	564	1119	Inactive	Active	5	1
ENSDARG00000004541	ENSDART00000003339	12	6	AGAGACCACAGATGAGCCGATTGT	6	+	627	1119	Inactive	Active	1	5
ENSDARG00000004541	ENSDART00000003339	12	6	ACAAGCCCAAATTTTTAGTGGGC	5	+	566	1119	Inactive	Active	6	1
ENSDARG00000004541	ENSDART00000003339	12	7	TACCACACAAGCCATCTGATGGA	5	+	793	1119	Inactive	Active	8	5
ENSDARG00000004541	ENSDART00000003339	12	7	GACGGCACCTTGGATGTGTGGGAC	6	+	865	1119	Active	Active	6	6
ENSDARG00000004541	ENSDART00000003339	12	7	GACGGCACCTTGGATGTGTGGGA	5	+	865	1119	Active	Inactive	6	3
ENSDARG00000004541	ENSDART00000003339	12	7	CAAGCCATCTGATGGATGGCTGT	5	+	800	1119	Active	Active	7	7
ENSDARG00000004541	ENSDART00000009319	12	5	GACCCAAAAAAAGAGAAGCGTGC	5	+	469	1677	Inactive	Active	7	9
ENSDARG00000004541	ENSDART00000009319	12	5	AGACCCAAAAAAAGAGAAGCGTGC	6	+	468	1677	Inactive	Active	8	9
ENSDARG00000004541	ENSDART00000009319	12	6	AACAACAAACAGCCGGAGATGAC	5	+	613	1677	Inactive	Active	9	9
ENSDARG00000004541	ENSDART00000009319	12	6	GAAAACAACAAACAGCCGGAGAT	5	+	610	1677	Inactive	Active	9	7
ENSDARG00000004541	ENSDART00000009319	12	7	TACAAAGTCATCTGGCTGCAGAC	5	+	799	1677	Active	Active	5	7
ENSDARG00000004541	ENSDART00000009319	12	8	AAAACCTTAACAATGCATTTGGT	5	+	935	1677	Inactive	Active	5	7
ENSDARG00000004541	ENSDART00000009319	12	9	AGAGACCACAGATGAGCCGATTGT	6	+	1047	1677	Inactive	Active	1	5
ENSDARG00000004541	ENSDART00000009319	12	9	ACACAAGCCCAAATTTTTAGTGGGC	7	+	984	1677	Inactive	Active	5	1
ENSDARG00000004541	ENSDART00000009319	12	9	ACAAGCCCAAATTTTTAGTGGGC	5	+	986	1677	Inactive	Active	6	1
ENSDARG00000004541	ENSDART00000009319	12	10	CAAGCCATCTGATGGATGGCTGT	5	+	1220	1677	Active	Active	7	7
ENSDARG00000004541	ENSDART00000009319	12	10	GACGGCACCTTGGATGTGTGGGA	5	+	1285	1677	Active	Inactive	6	3
ENSDARG00000004541	ENSDART00000009319	12	10	GACGGCACCTTGGATGTGTGGGAC	6	+	1285	1677	Active	Active	6	6
ENSDARG00000004541	ENSDART00000009319	12	10	TACCACACAAGCCATCTGATGGA	5	+	1213	1677	Inactive	Active	8	5
ENSDARG00000004780	ENSDART00000006181	12	2	AGCCAAAGCGCTACGAGGACGAA	5	+	135	1425	Active	Active	4	9
ENSDARG00000004780	ENSDART00000006181	12	2	AAAGCCAAAGCGCTACGAGGACGAA	7	+	133	1425	Inactive	Active	9	9
ENSDARG00000004780	ENSDART00000006181	12	14	ACCACCTGCAGAGGGCTGGGTGC	5	+	1386	1425	Active	Active	9	5
ENSDARG00000004780	ENSDART00000006181	12	14	ACCTGCAGAGGGCTGGGTGCCGGG	6	+	1389	1425	Active	Active	2	9
ENSDARG00000004780	ENSDART00000006181	12	14	ATCACCACCTGCAGAGGGCTGGGTG	7	+	1383	1425	Active	Active	2	7
ENSDARG00000004780	ENSDART00000006181	12	14	TACATCGTCCTCCTTGATGGTGAC	6	+	1242	1425	Active	Active	9	9
ENSDARG00000005001	ENSDART00000024960	12	1	TGCTCCTTCTTGACGTGCCGTGGGA	7	-	320	498	Active	Active	9	8
ENSDARG00000005001	ENSDART00000024960	12	1	ACCGTCTGCCGCAAAGGCTGCGTCT	7	-	224	498	Active	Active	9	4
ENSDARG00000005001	ENSDART00000024960	12	1	ACATGCAGCGGCACTGCTTGATGC	6	-	455	498	Active	Active	2	0
ENSDARG00000005134	ENSDART00000016283	12	1	GGCAGCCGCGGCAGTGGTGGAGTTT	7	+	12	1266	Active	Inactive	9	1
ENSDARG00000005134	ENSDART00000016283	12	1	GGCAGCCGCGGCAGTGGTGGAGTT	6	+	12	1266	Active	Active	9	2
ENSDARG00000005134	ENSDART00000016283	12	2	GGCCAAGACGGGACAAGCTGCAGGT	7	+	180	1266	Active	Active	6	8
ENSDARG00000005134	ENSDART00000016283	12	3	AGCCGCCACGGGCCAGGAGGTCGAG	7	+	309	1266	Active	Active	9	9
ENSDARG00000005134	ENSDART00000016283	12	3	GGCCAAGGCAGCACGGTTGGTTC	5	+	255	1266	Active	Inactive	8	6
ENSDARG00000005134	ENSDART00000016283	12	5	CTCCTCAGAGTCTCAGCTGCTGCA	6	+	450	1266	Active	Active	5	9
ENSDARG00000005134	ENSDART00000016283	12	5	CTCAGCTGCTGCAGGAGCTGAAGAA	7	+	461	1266	Active	Active	9	8
ENSDARG00000005134	ENSDART00000016283	12	5	AGCTGCTGCAGGAGCTGAAGAAGAT	7	+	464	1266	Active	Active	9	9
ENSDARG00000005134	ENSDART00000016283	12	6	TGCCTATTCTTACTTCTTTGAGGCT	7	+	690	1266	Active	Active	9	2
ENSDARG00000005134	ENSDART00000016283	12	6	CTATTCTTACTTCTTTGAGGCTTTT	7	+	693	1266	Active	Active	6	4
ENSDARG00000005134	ENSDART00000016283	12	12	ATCCTCGACCAAGGTGAAGACGTG	6	+	1138	1266	Active	Active	7	9
ENSDARG00000005134	ENSDART00000016283	12	12	GGCATCCTCGACCAAGGTGAAGAC	6	+	1135	1266	Active	Active	9	7
ENSDARG00000005185	ENSDART00000011461	12	3	AACGGCTACTTAGTCGGACGTGGAA	7	+	454	1350	Active	Active	7	8
ENSDARG00000005185	ENSDART00000011461	12	3	ACCACCATCTGCCACTGCCGGATAA	7	+	560	1350	Active	Inactive	9	0
ENSDARG00000005185	ENSDART00000011461	12	4	CTAATCTTCACGGTGGAGCTGTA	5	+	659	1350	Active	Active	9	8
ENSDARG00000005185	ENSDART00000011461	12	4	GTCTGCTAATCTTCACGGTGGAGCT	7	+	654	1350	Active	Active	1	8
ENSDARG00000005185	ENSDART00000011461	12	6	TACCTCCACACGAACTGCTTTGAG	6	+	904	1350	Active	Inactive	8	6
ENSDARG00000005185	ENSDART00000011461	12	6	GTATCCTACATGGAGCAGGTGAG	5	+	1009	1350	Active	Active	0	9
ENSDARG00000005185	ENSDART00000011461	12	6	ACCTCCACACGAACTGCTTTGAG	5	+	905	1350	Inactive	Inactive	0	6
ENSDARG00000005185	ENSDART00000105591	12	3	AACGGCTACTTAGTCGGACGTGGAA	7	+	442	1188	Active	Active	7	8
ENSDARG00000005185	ENSDART00000105591	12	3	ACCACCATCTGCCACTGCCGGATAA	7	+	548	1188	Active	Inactive	9	0
ENSDARG00000005185	ENSDART00000105591	12	5	CTAATCTTCACGGTGGAGCTGTA	5	+	659	1188	Active	Active	9	8
ENSDARG00000005185	ENSDART00000105591	12	5	GTCTGCTAATCTTCACGGTGGAGCT	7	+	654	1188	Active	Active	1	8
ENSDARG00000005185	ENSDART00000105591	12	7	TACCTCCACACGAACTGCTTTGAG	6	+	904	1188	Active	Inactive	8	6
ENSDARG00000005185	ENSDART00000105591	12	7	GTATCCTACATGGAGCAGGTGAG	5	+	1009	1188	Active	Active	0	9
ENSDARG00000005185	ENSDART00000105591	12	7	ACCTCCACACGAACTGCTTTGAG	5	+	905	1188	Inactive	Inactive	0	6
ENSDARG00000005236	ENSDART00000003080	12	1	TGCCAAGTCTGTATGCTTTGGGG	5	-	20	6024	Active	Active	9	8
ENSDARG00000005236	ENSDART00000003080	12	1	TGCCAAGTCTGTATGCTTTGGGGTT	7	-	18	6024	Active	Inactive	9	7
ENSDARG00000005236	ENSDART00000003080	12	3	TGCCTCAACTCCTCATGGTGTCGCA	7	-	260	6024	Active	Active	9	7
ENSDARG00000005236	ENSDART00000003080	12	4	ATCCTCATCAACAGGATTAGGCTGT	7	-	555	6024	Active	Inactive	9	5
ENSDARG00000005236	ENSDART00000003080	12	4	ATCCTCATCAACAGGATTAGGCT	5	-	557	6024	Active	Active	9	9
ENSDARG00000005236	ENSDART00000003080	12	5	AACTCAATCTCTCGCTTCTGTGTTT	7	-	665	6024	Active	Inactive	6	9
ENSDARG00000005236	ENSDART00000003080	12	6	ATCTTCAACTGTTAAAGATGAGGTA	7	-	852	6024	Active	Active	4	9
ENSDARG00000005236	ENSDART00000003080	12	7	TTCTTCTTCATCTTCCGCTGAAGAG	7	-	903	6024	Active	Active	9	9
ENSDARG00000005236	ENSDART00000003080	12	11	GTTGGCACAATGATCAGATGTGGAC	7	-	1634	6024	Inactive	Active	4	7
ENSDARG00000005236	ENSDART00000003080	12	13	CAATCATGCCAGTGAGCGGGTTTG	6	-	2054	6024	Active	Active	4	4
ENSDARG00000005236	ENSDART00000003080	12	13	AGAGACCACAGCTCCATTAGGCTGT	7	-	1970	6024	Inactive	Inactive	1	5
ENSDARG00000005236	ENSDART00000003080	12	19	AGCGGCGTCCCAGAGAGTGTGAGCT	7	-	3101	6024	Active	Active	9	8
ENSDARG00000005236	ENSDART00000003080	12	19	GTTTACTGCCTTGAGAGGATGAT	5	-	3051	6024	Active	Active	5	9
ENSDARG00000005236	ENSDART00000003080	12	19	GTTTACTGCCTTGAGAGGATGATAC	7	-	3049	6024	Active	Inactive	5	0
ENSDARG00000005236	ENSDART00000003080	12	22	CAATGCTAAAAATGGTTGCGCAGCC	7	-	3733	6024	Inactive	Active	6	6
ENSDARG00000005236	ENSDART00000003080	12	22	GACCCCACACTTCTGAATGGTGT	5	-	3595	6024	Inactive	Active	4	8
ENSDARG00000005236	ENSDART00000003080	12	25	CACCTACCATGGATGTTGCGACTAG	7	-	3913	6024	Active	Inactive	4	3
ENSDARG00000005236	ENSDART00000003080	12	25	CTCAACACAGGGCGAGCTGGTGGG	6	-	4164	6024	Inactive	Active	6	9
ENSDARG00000005236	ENSDART00000003080	12	26	AAAAAAAACTTAATATTCTTTTGGT	7	-	4262	6024	Inactive	Inactive	9	7
ENSDARG00000005236	ENSDART00000003080	12	26	GTCCTCACATGGGGTATTTGCCTTT	7	-	4335	6024	Inactive	Inactive	0	9
ENSDARG00000005236	ENSDART00000003080	12	26	AACTACTGCTCTGTGATGAGGAT	5	-	4404	6024	Active	Active	4	9
ENSDARG00000005236	ENSDART00000003080	12	27	GTTTACAACCGGACGTGCTGGAGAT	7	-	4629	6024	Inactive	Active	4	5
ENSDARG00000005236	ENSDART00000003080	12	28	GACATCAGAGAGAAGCCGAAGCC	5	-	4730	6024	Inactive	Active	1	9
ENSDARG00000005236	ENSDART00000003080	12	30	ACCTTCTAAGCAGGAGGTGGAGTGT	7	-	4975	6024	Active	Active	6	5
ENSDARG00000005236	ENSDART00000003080	12	30	ACCTTCTAAGCAGGAGGTGGAGTG	6	-	4976	6024	Active	Active	6	7
ENSDARG00000005236	ENSDART00000003080	12	31	CACCTACACCTCCACTGCGGGTGGA	7	-	5185	6024	Active	Active	8	9
ENSDARG00000005236	ENSDART00000003080	12	31	ACCTACACCTCCACTGCGGGTGGA	6	-	5185	6024	Active	Active	3	9
ENSDARG00000005236	ENSDART00000003080	12	31	AAAAAATTCGACGGTCTGCATTG	5	-	5151	6024	Inactive	Inactive	4	7
ENSDARG00000005236	ENSDART00000003080	12	34	CTCAGCCACCTGCTCTGCCTTTGCT	7	-	5613	6024	Active	Active	9	5
ENSDARG00000005236	ENSDART00000003080	12	34	AGCTCAGCCACCTGCTCTGCCTTT	6	-	5616	6024	Active	Inactive	8	9
ENSDARG00000005236	ENSDART00000076208	12	1	TGCCAAGTCTGTATGCTTTGGGGTT	7	-	192	6042	Active	Inactive	9	7
ENSDARG00000005236	ENSDART00000076208	12	1	TGCCAAGTCTGTATGCTTTGGGG	5	-	194	6042	Active	Active	9	8
ENSDARG00000005236	ENSDART00000076208	12	3	TGCCTCAACTCCTCATGGTGTCGCA	7	-	434	6042	Active	Active	9	7
ENSDARG00000005236	ENSDART00000076208	12	4	ATCCTCATCAACAGGATTAGGCT	5	-	731	6042	Active	Active	9	9
ENSDARG00000005236	ENSDART00000076208	12	4	ATCCTCATCAACAGGATTAGGCTGT	7	-	729	6042	Active	Inactive	9	5
ENSDARG00000005236	ENSDART00000076208	12	5	AACTCAATCTCTCGCTTCTGTGTTT	7	-	839	6042	Active	Inactive	6	9
ENSDARG00000005236	ENSDART00000076208	12	6	ATCTTCAACTGTTAAAGATGAGGTA	7	-	1026	6042	Active	Active	4	9
ENSDARG00000005236	ENSDART00000076208	12	7	TTCTTCTTCATCTTCCGCTGAAGAG	7	-	1077	6042	Active	Active	9	9
ENSDARG00000005236	ENSDART00000076208	12	11	GTTGGCACAATGATCAGATGTGGAC	7	-	1808	6042	Inactive	Active	4	7
ENSDARG00000005236	ENSDART00000076208	12	13	AGAGACCACAGCTCCATTAGGCTGT	7	-	2144	6042	Inactive	Inactive	1	5
ENSDARG00000005236	ENSDART00000076208	12	13	CAATCATGCCAGTGAGCGGGTTTG	6	-	2228	6042	Active	Active	4	4
ENSDARG00000005236	ENSDART00000076208	12	21	AAATGCTGCCAGGTGATAATTTGGC	7	-	3022	6042	Active	Active	1	6
ENSDARG00000005236	ENSDART00000076208	12	22	GTTTACTGCCTTGAGAGGATGATAC	7	-	3115	6042	Active	Inactive	5	0
ENSDARG00000005236	ENSDART00000076208	12	22	GTTTACTGCCTTGAGAGGATGAT	5	-	3117	6042	Active	Active	5	9
ENSDARG00000005236	ENSDART00000076208	12	22	AGCGGCGTCCCAGAGAGTGTGAGCT	7	-	3167	6042	Active	Active	9	8
ENSDARG00000005236	ENSDART00000076208	12	23	CTATCCTTACAGCAGGCAGTGGAT	6	-	3254	6042	Active	Active	4	6
ENSDARG00000005236	ENSDART00000076208	12	26	GACCCCACACTTCTGAATGGTGT	5	-	3748	6042	Inactive	Active	4	8
ENSDARG00000005236	ENSDART00000076208	12	29	CTCAACACAGGGCGAGCTGGTGGG	6	-	4182	6042	Inactive	Active	6	9
ENSDARG00000005236	ENSDART00000076208	12	29	CACCTACCATGGATGTTGCGACTAG	7	-	3931	6042	Active	Inactive	4	3
ENSDARG00000005236	ENSDART00000076208	12	30	AAAAAAAACTTAATATTCTTTTGGT	7	-	4280	6042	Inactive	Inactive	9	7
ENSDARG00000005236	ENSDART00000076208	12	30	AACTACTGCTCTGTGATGAGGAT	5	-	4422	6042	Active	Active	4	9
ENSDARG00000005236	ENSDART00000076208	12	30	GTCCTCACATGGGGTATTTGCCTTT	7	-	4353	6042	Inactive	Inactive	0	9
ENSDARG00000005236	ENSDART00000076208	12	31	GTTTACAACCGGACGTGCTGGAGAT	7	-	4647	6042	Inactive	Active	4	5
ENSDARG00000005236	ENSDART00000076208	12	32	GACATCAGAGAGAAGCCGAAGCC	5	-	4748	6042	Inactive	Active	1	9
ENSDARG00000005236	ENSDART00000076208	12	34	ACCTTCTAAGCAGGAGGTGGAGTGT	7	-	4993	6042	Active	Active	6	5
ENSDARG00000005236	ENSDART00000076208	12	34	ACCTTCTAAGCAGGAGGTGGAGTG	6	-	4994	6042	Active	Active	6	7
ENSDARG00000005236	ENSDART00000076208	12	35	CACCTACACCTCCACTGCGGGTGGA	7	-	5203	6042	Active	Active	8	9
ENSDARG00000005236	ENSDART00000076208	12	35	ACCTACACCTCCACTGCGGGTGGA	6	-	5203	6042	Active	Active	3	9
ENSDARG00000005236	ENSDART00000076208	12	35	AAAAAATTCGACGGTCTGCATTG	5	-	5169	6042	Inactive	Inactive	4	7
ENSDARG00000005236	ENSDART00000076208	12	38	AGCTCAGCCACCTGCTCTGCCTTT	6	-	5634	6042	Active	Inactive	8	9
ENSDARG00000005236	ENSDART00000076208	12	38	CTCAGCCACCTGCTCTGCCTTTGCT	7	-	5631	6042	Active	Active	9	5
ENSDARG00000005246	ENSDART00000021298	12	1	TGCGGCGGCTGGAACAGCGGGGTGT	7	+	159	1557	Active	Active	9	6
ENSDARG00000005246	ENSDART00000021298	12	2	AGAGACTCCTCTATACTTTGCTGCG	7	+	249	1557	Active	Active	2	5
ENSDARG00000005246	ENSDART00000021298	12	2	AGACTCCTCTATACTTTGCTGCG	5	+	251	1557	Active	Active	9	5
ENSDARG00000005246	ENSDART00000021298	12	2	GACACCTCCGGGCAGTGAAGTGGCT	7	+	281	1557	Active	Active	8	9
ENSDARG00000005246	ENSDART00000021298	12	5	AGCTCCCCATTCTCGCCGCGGCT	5	+	752	1557	Active	Active	5	9
ENSDARG00000005246	ENSDART00000021298	12	6	TACAGCTGCCCTTTGGAGATGGC	5	+	955	1557	Active	Active	8	9
ENSDARG00000005246	ENSDART00000021298	12	6	GGCTACAGCTGCCCTTTGGAGAT	5	+	952	1557	Active	Inactive	7	7
ENSDARG00000005246	ENSDART00000021298	12	7	AGCTCAAGAGATCACTCTGATTCT	6	+	1029	1557	Inactive	Inactive	0	5
ENSDARG00000005246	ENSDART00000021298	12	9	CCCTCCTTCATCCAGCAGCTGCC	5	+	1486	1557	Active	Active	9	9
ENSDARG00000005382	ENSDART00000027321	12	2	AAATTCTGCTCCTCGCTTGGGGG	5	-	31	2559	Active	Active	3	9
ENSDARG00000005382	ENSDART00000027321	12	2	TACCACAGAATAACAATTAGTAGCA	7	-	69	2559	Inactive	Active	7	1
ENSDARG00000005382	ENSDART00000027321	12	3	GTTAGCAGAGCTCTTTGAGGTGTAC	7	-	224	2559	Inactive	Active	4	3
ENSDARG00000005382	ENSDART00000027321	12	3	CAAAGCCGCTGGAGAGTCGCATGT	6	-	199	2559	Active	Active	5	0
ENSDARG00000005382	ENSDART00000027321	12	3	AGAGTCGCATGTAAACGAAGGTGGA	7	-	186	2559	Inactive	Active	2	9
ENSDARG00000005382	ENSDART00000027321	12	3	GAAAACCCCAAGTCCTGCATGAGAG	7	-	285	2559	Inactive	Active	7	9
ENSDARG00000005382	ENSDART00000027321	12	3	AAAACCCCAAGTCCTGCATGAGAG	6	-	285	2559	Inactive	Active	9	9
ENSDARG00000005382	ENSDART00000027321	12	4	TACTTCATCCAGTTAGAGTGAGTG	6	-	456	2559	Active	Active	9	9
ENSDARG00000005382	ENSDART00000027321	12	6	GTTTCAATCCAGAAGACTGAGTG	5	-	1848	2559	Active	Active	7	9
ENSDARG00000005382	ENSDART00000027321	12	6	GTCACCGGCTGCGTTTGTGTTGAA	6	-	873	2559	Active	Inactive	8	8
ENSDARG00000005382	ENSDART00000027321	12	6	GTATGCGCAGGGAAAGATGGCGGC	6	-	1930	2559	Inactive	Active	8	9
ENSDARG00000005382	ENSDART00000027321	12	6	GTACTCTCCGTGGTGATGTCGTT	5	-	1283	2559	Active	Active	6	5
ENSDARG00000005382	ENSDART00000027321	12	6	GGCTTCAGATTCAAGCGGATGTG	5	-	797	2559	Active	Active	7	9
ENSDARG00000005382	ENSDART00000027321	12	6	GCCTACAGCCACTTTTTTAGGAC	5	-	1448	2559	Active	Inactive	7	5
ENSDARG00000005382	ENSDART00000027321	12	6	GCATGCAGATAAACAAGGGTAGGGA	7	-	725	2559	Inactive	Active	5	9
ENSDARG00000005382	ENSDART00000027321	12	6	ACCTCCAGATTCTTGTTTTTAGGTG	7	-	1487	2559	Active	Inactive	1	2
ENSDARG00000005382	ENSDART00000027321	12	6	CTCATCTCCGGGTGATGGCGCCGGA	7	-	1997	2559	Active	Active	9	9
ENSDARG00000005382	ENSDART00000027321	12	6	CACTTCTTACATTGGCTGCAGCA	5	-	1108	2559	Active	Active	9	9
ENSDARG00000005382	ENSDART00000027321	12	6	ACCCTCATCATCACGTCTTGGAC	5	-	1592	2559	Active	Inactive	9	1
ENSDARG00000005567	ENSDART00000021857	12	5	CGCTTCTGCTCCTGTGTGTTTAC	5	-	280	672	Active	Inactive	9	9
ENSDARG00000005567	ENSDART00000021857	12	5	CAAGGCCCCGTAGAAGGTGACGGT	6	-	352	672	Active	Active	5	9
ENSDARG00000005567	ENSDART00000021857	12	5	AGCCGCTTCTGCTCCTGTGTGTTT	6	-	282	672	Active	Inactive	9	9
ENSDARG00000005567	ENSDART00000021857	12	5	AAACAAGGCCCCGTAGAAGGTGAC	6	-	355	672	Inactive	Active	8	9
ENSDARG00000005567	ENSDART00000021857	12	8	GCAGCCGGCGTCCATCGTCTTTGCC	7	-	642	672	Active	Active	7	4
ENSDARG00000005567	ENSDART00000105517	12	1	AGCGGCTCCAGATCCTGGCTGGGTA	7	-	128	864	Active	Active	9	5
ENSDARG00000005567	ENSDART00000105517	12	5	AAACAAGGCCCCGTAGAAGGTGAC	6	-	547	864	Inactive	Active	8	9
ENSDARG00000005567	ENSDART00000105517	12	5	AGCCGCTTCTGCTCCTGTGTGTTT	6	-	474	864	Active	Inactive	9	9
ENSDARG00000005567	ENSDART00000105517	12	5	CAAGGCCCCGTAGAAGGTGACGGT	6	-	544	864	Active	Active	5	9
ENSDARG00000005567	ENSDART00000105517	12	5	CGCTTCTGCTCCTGTGTGTTTAC	5	-	472	864	Active	Inactive	9	9
ENSDARG00000005567	ENSDART00000105517	12	8	GCAGCCGGCGTCCATCGTCTTTGCC	7	-	834	864	Active	Active	7	4
ENSDARG00000006112	ENSDART00000047769	12	1	AACACCAAAGACGCGATGGGGTC	5	-	70	6090	Inactive	Active	8	9
ENSDARG00000006112	ENSDART00000047769	12	1	GACTGCCCAGTTTCTTCTTAGGCA	6	-	44	6090	Active	Active	0	5
ENSDARG00000006112	ENSDART00000047769	12	3	ACAATCACATCAATGTAGGAGGA	5	-	193	6090	Inactive	Active	7	9
ENSDARG00000006112	ENSDART00000047769	12	5	GTTTGCACCAGCACCGGCAGGTGGC	7	-	384	6090	Active	Active	4	9
ENSDARG00000006112	ENSDART00000047769	12	7	ATCACCCGCACACGAATCTTTTGAC	7	-	575	6090	Active	Inactive	7	8
ENSDARG00000006112	ENSDART00000047769	12	8	TTCATCAAACAGTTCAGATGGCAAC	7	-	735	6090	Inactive	Active	4	9
ENSDARG00000006112	ENSDART00000047769	12	9	ACAGTCAGCTCTAAAAGAAGAAGCG	7	-	783	6090	Active	Active	5	9
ENSDARG00000006112	ENSDART00000047769	12	12	AGCAACACCAGCTGGTAGCAGCA	5	-	1022	6090	Active	Active	4	9
ENSDARG00000006112	ENSDART00000047769	12	12	AACACCAGCTGGTAGCAGCAGGT	5	-	1019	6090	Active	Active	3	9
ENSDARG00000006112	ENSDART00000047769	12	13	AAACGCTTCCTTTAAAGACTGGGTA	7	-	1113	6090	Active	Active	7	9
ENSDARG00000006112	ENSDART00000047769	12	14	GTTCCACTCTGGGTTTGCGTTTTTC	7	-	1224	6090	Active	Inactive	9	7
ENSDARG00000006112	ENSDART00000047769	12	14	GTTCCACTCTGGGTTTGCGTTTTT	6	-	1225	6090	Active	Inactive	9	9
ENSDARG00000006112	ENSDART00000047769	12	18	GAATTCTCCCTCGGTAAGCTGCT	5	-	1533	6090	Active	Active	3	9
ENSDARG00000006112	ENSDART00000047769	12	19	AACAGCACAGCTGTACTGTGTAGTT	7	-	1785	6090	Inactive	Inactive	7	9
ENSDARG00000006112	ENSDART00000047769	12	19	AGACAATACTTCCTCCTGCGCTGGT	7	-	1643	6090	Inactive	Active	3	2
ENSDARG00000006112	ENSDART00000047769	12	20	AACGGCAACTACAGGTTTAGTGT	5	-	1847	6090	Active	Inactive	2	1
ENSDARG00000006112	ENSDART00000047769	12	21	CTACAAGTCGTGCATCTGTAGCT	5	-	1983	6090	Active	Inactive	2	3
ENSDARG00000006112	ENSDART00000047769	12	22	GGCCTCTTCAAACAAGCGTTTGGC	6	-	2152	6090	Active	Active	9	7
ENSDARG00000006112	ENSDART00000047769	12	22	GCATCATACCTCCTCTGCGAGTTG	6	-	2230	6090	Active	Inactive	3	5
ENSDARG00000006112	ENSDART00000047769	12	22	CTCCTCTGCGAGTTGCCTGAGTT	5	-	2222	6090	Active	Active	9	3
ENSDARG00000006112	ENSDART00000047769	12	24	ATCTTCAAACCGTTTTTGCTGTC	5	-	2410	6090	Inactive	Inactive	5	6
ENSDARG00000006112	ENSDART00000047769	12	25	TACTCATGCTTCAGTTTGATTTT	5	-	2614	6090	Active	Inactive	7	9
ENSDARG00000006112	ENSDART00000047769	12	26	CACCTCATCCACAAACTCTGTGTGT	7	-	2721	6090	Active	Inactive	9	9
ENSDARG00000006112	ENSDART00000047769	12	26	ATCAGCCTCAGTCAGCAGACTAC	5	-	2693	6090	Active	Active	9	7
ENSDARG00000006112	ENSDART00000047769	12	26	ACCTCATCCACAAACTCTGTGTGT	6	-	2721	6090	Active	Inactive	9	9
ENSDARG00000006112	ENSDART00000047769	12	26	GCATCAGCCTCAGTCAGCAGACTAC	7	-	2693	6090	Active	Active	1	7
ENSDARG00000006112	ENSDART00000047769	12	29	CTCCAACACGACCAGCGGGTGCC	5	-	3168	6090	Active	Active	5	9
ENSDARG00000006112	ENSDART00000047769	12	29	TCCTTCTCCAGCGGCGCCGACGGA	6	-	3140	6090	Active	Active	9	9
ENSDARG00000006112	ENSDART00000047769	12	29	GGCTCCAACACGACCAGCGGGTGCC	7	-	3168	6090	Active	Active	8	9
ENSDARG00000006112	ENSDART00000047769	12	33	AGAATCTCCCCAGCCGAAGCATTT	6	-	3684	6090	Active	Active	7	6
ENSDARG00000006112	ENSDART00000047769	12	33	ATCTCCCCAGCCGAAGCATTTTTG	6	-	3681	6090	Inactive	Inactive	2	3
ENSDARG00000006112	ENSDART00000047769	12	33	ACAGGCTCCCAGAGAAGTTTGGGAG	7	-	3650	6090	Active	Active	7	6
ENSDARG00000006112	ENSDART00000047769	12	35	TCCACCACCAGACAGGGTGAAGTC	6	-	3891	6090	Active	Active	8	6
ENSDARG00000006112	ENSDART00000047769	12	35	CTCCACCACCAGACAGGGTGAAGTC	7	-	3891	6090	Active	Active	7	6
ENSDARG00000006112	ENSDART00000047769	12	41	ACACACTCCTGAGAGACGCTGTC	5	-	4558	6090	Active	Active	0	9
ENSDARG00000006112	ENSDART00000047769	12	42	TCCCAAAGAGATTTTGATGTAGGG	6	-	4645	6090	Inactive	Active	4	9
ENSDARG00000006112	ENSDART00000047769	12	44	TGCTCAAGAATCTGAGATGGTTTG	6	-	4932	6090	Active	Active	2	5
ENSDARG00000006112	ENSDART00000047769	12	45	GAACCAGTCCTTGAGTTCTGAGGAC	7	-	5110	6090	Active	Active	3	1
ENSDARG00000006112	ENSDART00000047769	12	46	GTCAACCCACATCTGTAGTTTTC	5	-	5192	6090	Inactive	Inactive	6	7
ENSDARG00000006112	ENSDART00000047769	12	47	TTCCAAACAATGACGCGTAGGAA	5	-	5284	6090	Inactive	Active	8	9
ENSDARG00000006112	ENSDART00000047769	12	47	GTTCCAAACAATGACGCGTAGGAA	6	-	5284	6090	Inactive	Active	0	9
ENSDARG00000006112	ENSDART00000047769	12	47	GTCCAAGACTACATCAGTTGTGTTC	7	-	5304	6090	Inactive	Inactive	1	8
ENSDARG00000006112	ENSDART00000047769	12	50	AGCTCCTTCTTCCCGTCTTTTTC	5	-	5779	6090	Active	Inactive	9	9
ENSDARG00000006112	ENSDART00000106163	12	6	TTCCTCAGAAATGTGGCTGCAGAG	6	-	711	1725	Active	Active	1	9
ENSDARG00000006112	ENSDART00000106163	12	6	GTCTTCCTCAGAAATGTGGCTGCA	6	-	714	1725	Active	Active	9	9
ENSDARG00000006112	ENSDART00000106163	12	6	GTCTTCCTCAGAAATGTGGCTGC	5	-	715	1725	Active	Inactive	9	6
ENSDARG00000006112	ENSDART00000106163	12	6	ACAGGCGGCTTTCATTTGCCGCA	5	-	749	1725	Active	Active	6	3
ENSDARG00000006112	ENSDART00000106163	12	7	GTACGCCGCTAAACTTTGGTTGC	5	-	843	1725	Active	Inactive	4	8
ENSDARG00000006112	ENSDART00000106163	12	10	CTAAGCCACCCATAGAGGATGTT	5	-	1059	1725	Active	Active	3	9
ENSDARG00000006112	ENSDART00000106163	12	10	AGCCACCCATAGAGGATGTTGGA	5	-	1056	1725	Active	Active	0	8
ENSDARG00000006112	ENSDART00000106163	12	10	TCCCTCATCATACTAGTTGCAGGC	6	-	1014	1725	Active	Active	9	8
ENSDARG00000006112	ENSDART00000106163	12	12	CTCAGCTTCAGCGAGTCGAGTGT	5	-	1421	1725	Active	Active	9	4
ENSDARG00000006112	ENSDART00000106172	12	3	CCCATCGACCATCACATTTGCAGAA	7	-	129	576	Active	Inactive	9	5
ENSDARG00000006112	ENSDART00000106172	12	5	TTAGTCCCAACAAGAATTATTGGAG	7	-	332	576	Inactive	Inactive	5	3
ENSDARG00000006112	ENSDART00000106172	12	6	CTCCTCCTCTTCACCGGAGGTGGAC	7	-	542	576	Active	Active	9	9
ENSDARG00000006112	ENSDART00000106172	12	6	CTCCTCCTCTTCACCGGAGGTGGA	6	-	543	576	Active	Active	9	9
ENSDARG00000006125	ENSDART00000021491	12	3	TCCCTACCATAAAGTGGTGTGGTGC	7	+	203	1227	Active	Active	6	3
ENSDARG00000006125	ENSDART00000021491	12	3	TCCCTACCATAAAGTGGTGTGGTG	6	+	203	1227	Active	Active	6	4
ENSDARG00000006125	ENSDART00000021491	12	4	CAACACACATCTTGGCATTGGTA	5	+	555	1227	Inactive	Active	9	4
ENSDARG00000006125	ENSDART00000021491	12	4	ATCAACACACATCTTGGCATTGGTA	7	+	553	1227	Inactive	Active	9	4
ENSDARG00000006125	ENSDART00000021491	12	6	AGACTACTCGTATTTGAGGCAGCT	6	+	801	1227	Active	Active	9	9
ENSDARG00000006125	ENSDART00000021491	12	6	AACTTCTGCCGGTCACTGCGATTTG	7	+	766	1227	Active	Inactive	9	6
ENSDARG00000006125	ENSDART00000021491	12	8	GTCATCCTCAGACCTGACGGGGCG	6	+	1152	1227	Active	Active	9	9
ENSDARG00000006125	ENSDART00000021491	12	8	AGACCAGTCACTGGGATGGAGCG	5	+	1081	1227	Active	Active	7	9
ENSDARG00000006125	ENSDART00000105568	12	3	TCCCTACCATAAAGTGGTGTGGTGC	7	+	203	1245	Active	Active	6	3
ENSDARG00000006125	ENSDART00000105568	12	3	TCCCTACCATAAAGTGGTGTGGTG	6	+	203	1245	Active	Active	6	4
ENSDARG00000006125	ENSDART00000105568	12	4	ATCAACACACATCTTGGCATTGGTA	7	+	553	1245	Inactive	Active	9	4
ENSDARG00000006125	ENSDART00000105568	12	4	CAACACACATCTTGGCATTGGTA	5	+	555	1245	Inactive	Active	9	4
ENSDARG00000006125	ENSDART00000105568	12	6	AACTTCTGCCGGTCACTGCGATTTG	7	+	766	1245	Active	Inactive	9	6
ENSDARG00000006125	ENSDART00000105568	12	6	AGACTACTCGTATTTGAGGCAGCT	6	+	801	1245	Active	Active	9	9
ENSDARG00000006125	ENSDART00000105568	12	8	GTCATCCTCAGACCTGACGGGGCG	6	+	1152	1245	Active	Active	9	9
ENSDARG00000006125	ENSDART00000105568	12	8	AGACCAGTCACTGGGATGGAGCG	5	+	1081	1245	Active	Active	7	9
ENSDARG00000006413	ENSDART00000021069	12	1	TCCTGCTTACAGCAAGGAGGAAGGA	7	+	38	207	Active	Active	9	9
ENSDARG00000006413	ENSDART00000021069	12	2	ACAGACAAAGAGAAGGCTGAGAA	5	+	148	207	Inactive	Active	9	5
ENSDARG00000006420	ENSDART00000042514	12	2	GAAGACAGCTACTAATGGAGCATAA	7	-	186	3861	Inactive	Active	7	3
ENSDARG00000006420	ENSDART00000042514	12	3	TTCAAATCCTGTCAGGTTGTAGGC	6	-	307	3861	Active	Active	2	4
ENSDARG00000006420	ENSDART00000042514	12	4	GGCTGCCACAGTTGTTTCTGCAGTA	7	-	463	3861	Active	Inactive	9	3
ENSDARG00000006420	ENSDART00000042514	12	5	TCCTGCACCACCGCTTTATGAGAT	6	-	639	3861	Active	Inactive	8	5
ENSDARG00000006420	ENSDART00000042514	12	5	AGAATCATCTGAAAGTTGCTGTA	5	-	700	3861	Active	Active	8	2
ENSDARG00000006420	ENSDART00000042514	12	7	TTATACTCCTGAATGTTGCTGAT	5	-	1042	3861	Inactive	Active	4	1
ENSDARG00000006420	ENSDART00000042514	12	7	TTCTGCATCCACGTCATGCTGGGTA	7	-	890	3861	Active	Inactive	9	5
ENSDARG00000006420	ENSDART00000042514	12	7	TGCATCCACGTCATGCTGGGTATGT	7	-	887	3861	Active	Inactive	9	8
ENSDARG00000006420	ENSDART00000042514	12	7	TCCACCAGATGAGCGGAGTGGCC	5	-	958	3861	Active	Active	2	9
ENSDARG00000006420	ENSDART00000042514	12	7	GCATACACCTGACCATGGGCTGGA	6	-	927	3861	Inactive	Active	4	6
ENSDARG00000006420	ENSDART00000042514	12	8	CTATCATACACACTGCTGTGGCC	5	-	1126	3861	Active	Active	1	8
ENSDARG00000006420	ENSDART00000042514	12	9	TCCTCCAAAGATGAGCAGAGTTC	5	-	1313	3861	Inactive	Active	0	6
ENSDARG00000006420	ENSDART00000042514	12	9	CTCCCAGCAGCACAGATGAATGC	5	-	1290	3861	Active	Active	0	8
ENSDARG00000006420	ENSDART00000042514	12	11	GGCCTCGCAACTGGGCGGCCTGT	5	-	1550	3861	Active	Active	8	7
ENSDARG00000006420	ENSDART00000042514	12	11	GAAGGCCTCGCAACTGGGCGGCC	5	-	1553	3861	Active	Active	7	8
ENSDARG00000006420	ENSDART00000042514	12	12	CTCTCATCCTCCGTGGCTGGAGCA	6	-	1698	3861	Active	Active	9	9
ENSDARG00000006420	ENSDART00000042514	12	13	CAAATCTGCTCATTCCTAATTGGAC	7	-	1847	3861	Active	Active	7	2
ENSDARG00000006420	ENSDART00000042514	12	14	CCCTTCTGCTGGTGCTTCTGCAGTT	7	-	2117	3861	Active	Inactive	9	5
ENSDARG00000006420	ENSDART00000042514	12	14	CACAAAGTCCACCTGTTTGGCTGT	6	-	2086	3861	Active	Inactive	7	8
ENSDARG00000006420	ENSDART00000042514	12	14	ACCTTCCCCTTCTGCTGGTGCTTCT	7	-	2123	3861	Active	Active	9	0
ENSDARG00000006420	ENSDART00000042514	12	14	AAAGTCCACCTGTTTGGCTGTGGTA	7	-	2082	3861	Inactive	Active	1	1
ENSDARG00000006420	ENSDART00000042514	12	15	AGCCACTGCAGAGAGGTGTTTGT	5	-	2218	3861	Active	Inactive	9	7
ENSDARG00000006420	ENSDART00000042514	12	15	AGCCACTGCAGAGAGGTGTTTGTG	6	-	2217	3861	Active	Active	9	1
ENSDARG00000006420	ENSDART00000042514	12	15	GGCAGCCACTGCAGAGAGGTGTTT	6	-	2220	3861	Active	Inactive	9	0
ENSDARG00000006420	ENSDART00000042514	12	16	TTACACAAACAGTCTGCTGTCTGC	6	-	2529	3861	Inactive	Inactive	9	0
ENSDARG00000006420	ENSDART00000042514	12	16	GTTATCACAGGTGGTGCGAAGGG	5	-	2402	3861	Inactive	Active	4	8
ENSDARG00000006420	ENSDART00000042514	12	23	ACATACACATAGAATGTGATGTT	5	-	3331	3861	Inactive	Inactive	9	6
ENSDARG00000006420	ENSDART00000042514	12	27	CACAGCAACTGGCTTGGGCGGCC	5	-	3635	3861	Active	Active	6	8
ENSDARG00000006420	ENSDART00000042514	12	27	TTCCACAGCAACTGGCTTGGGCG	5	-	3638	3861	Active	Active	2	9
ENSDARG00000006460	ENSDART00000032008	12	1	TTCTGCCTCGCCGATGGTCTGAGCA	7	-	366	1470	Active	Active	9	8
ENSDARG00000006460	ENSDART00000032008	12	1	TGCATCAACACCCCATGGGATGTT	6	-	499	1470	Active	Inactive	9	1
ENSDARG00000006460	ENSDART00000032008	12	1	CTAAGCAGATTAGCTTGTGGGTGTA	7	-	413	1470	Inactive	Active	7	6
ENSDARG00000006460	ENSDART00000032008	12	1	CTAAGCAGATTAGCTTGTGGGTGT	6	-	414	1470	Inactive	Inactive	7	8
ENSDARG00000006460	ENSDART00000032008	12	1	CAACACCCCATGGGATGTTGCAGTC	7	-	493	1470	Inactive	Active	2	4
ENSDARG00000006460	ENSDART00000032008	12	1	AACACCCCATGGGATGTTGCAGTC	6	-	493	1470	Inactive	Active	4	4
ENSDARG00000006460	ENSDART00000032008	12	1	ATCAACACCCCATGGGATGTTGCA	6	-	496	1470	Inactive	Active	3	9
ENSDARG00000006460	ENSDART00000032008	12	1	AGCATCGTCCAGAGCGCAGAGTTC	6	-	710	1470	Active	Active	9	6
ENSDARG00000006460	ENSDART00000032008	12	1	AGCAAAGCACGACAAGTAGTCTTC	6	-	346	1470	Inactive	Inactive	6	5
ENSDARG00000006460	ENSDART00000032008	12	1	AAACACCACTTGCGGATGGCTTT	5	-	770	1470	Inactive	Active	8	1
ENSDARG00000006460	ENSDART00000032008	12	2	ATCTCACGCTTCTGTGGCTGTTGAC	7	-	969	1470	Active	Active	6	1
ENSDARG00000006460	ENSDART00000032008	12	2	CTCATCGTCCTGATTGGCTGAGAC	6	-	838	1470	Active	Active	9	5
ENSDARG00000006460	ENSDART00000032008	12	3	GACTGCAGAAAGCTGGCCGTTTTT	6	-	1072	1470	Inactive	Inactive	2	8
ENSDARG00000006460	ENSDART00000032008	12	3	GTACTCACCCACAGAGTCGCTGAC	6	-	1093	1470	Inactive	Active	0	6
ENSDARG00000006460	ENSDART00000032008	12	3	TACTCACCCACAGAGTCGCTGAC	5	-	1093	1470	Active	Active	6	6
ENSDARG00000006460	ENSDART00000032008	12	3	CTCACCCACAGAGTCGCTGACTGC	6	-	1090	1470	Active	Active	8	7
ENSDARG00000006460	ENSDART00000032008	12	5	CTCCCCGCAGGTATTTGCCGTTTTT	7	-	1393	1470	Active	Inactive	3	8
ENSDARG00000006811	ENSDART00000010068	12	3	TTCTGCTAAACAATGGAGATGCT	5	+	185	885	Active	Active	1	9
ENSDARG00000006811	ENSDART00000010068	12	8	TACAAACCAGATGAAAGATGTGGAC	7	+	849	885	Inactive	Active	8	7
ENSDARG00000006811	ENSDART00000010068	12	8	CAAACCAGATGAAAGATGTGGAC	5	+	851	885	Inactive	Active	8	7
ENSDARG00000006811	ENSDART00000010068	12	8	AGCTCAGTCCAAGATGTTTGATGAA	7	+	819	885	Active	Inactive	9	4
ENSDARG00000006944	ENSDART00000041082	12	2	GTAAACGCCTCCATTGTGTTTTC	5	-	163	951	Inactive	Inactive	7	9
ENSDARG00000006944	ENSDART00000041082	12	2	GTAAACGCCTCCATTGTGTTTTCT	6	-	162	951	Inactive	Inactive	7	6
ENSDARG00000006944	ENSDART00000041082	12	3	AACTACAACATATCCGTCGAGTGT	6	-	235	951	Inactive	Active	5	4
ENSDARG00000006944	ENSDART00000041082	12	3	AGAGACGACACGGTTTTGTCGTC	5	-	292	951	Inactive	Inactive	3	8
ENSDARG00000006944	ENSDART00000041082	12	10	GTAGTCAGACAGGACAGTCGGATAG	7	-	903	951	Inactive	Active	7	0
ENSDARG00000006944	ENSDART00000041082	12	10	GTAAACTGCAGGAGGTGGAGGGTGT	7	-	936	951	Inactive	Active	3	6
ENSDARG00000006944	ENSDART00000041082	12	10	GTAAACTGCAGGAGGTGGAGGGT	5	-	938	951	Inactive	Active	3	9
ENSDARG00000007294	ENSDART00000009321	12	2	GCCGCCACATGAAAACGGCGGGAAC	7	-	62	2346	Active	Active	3	6
ENSDARG00000007294	ENSDART00000009321	12	3	ACAATCTTCTCTGACAGGGTGAGCG	7	-	200	2346	Active	Active	9	9
ENSDARG00000007294	ENSDART00000009321	12	5	GCCCAAACCCCCGCCGTTAGGGGTG	7	-	597	2346	Active	Active	4	4
ENSDARG00000007294	ENSDART00000009321	12	5	CCCAAACCCCCGCCGTTAGGGGTG	6	-	597	2346	Active	Active	8	4
ENSDARG00000007294	ENSDART00000009321	12	5	CACCAACTCCAATGCAGATGCAGCC	7	-	619	2346	Active	Active	9	9
ENSDARG00000007294	ENSDART00000009321	12	5	TCCACCAACTCCAATGCAGATGCA	6	-	622	2346	Active	Active	7	9
ENSDARG00000007294	ENSDART00000009321	12	5	ACCAACTCCAATGCAGATGCAGCC	6	-	619	2346	Active	Active	7	9
ENSDARG00000007294	ENSDART00000009321	12	5	ACCCCCGCCGTTAGGGGTGTGAGAG	7	-	591	2346	Active	Active	9	8
ENSDARG00000007294	ENSDART00000009321	12	9	TTCTCAGCAACAGAGCCGATGTC	5	-	1102	2346	Inactive	Active	4	8
ENSDARG00000007294	ENSDART00000009321	12	12	GACAAAAGCATGAGTTGCAGGGTTG	7	-	1461	2346	Inactive	Active	3	7
ENSDARG00000007294	ENSDART00000009321	12	13	GCCATCAGCTGGTGGATGCTGAT	5	-	1646	2346	Active	Active	9	8
ENSDARG00000007294	ENSDART00000009321	12	13	AGAGCCATCAGCTGGTGGATGCT	5	-	1649	2346	Active	Active	8	9
ENSDARG00000007294	ENSDART00000009321	12	13	AGCAGCTGCAGACGGTTGCTTTG	5	-	1696	2346	Active	Inactive	9	3
ENSDARG00000007294	ENSDART00000009321	12	13	AGCTGCAGACGGTTGCTTTGTGGGT	7	-	1691	2346	Active	Inactive	3	7
ENSDARG00000007294	ENSDART00000009321	12	13	AGCAGCTGCAGACGGTTGCTTTGTG	7	-	1694	2346	Active	Inactive	9	7
ENSDARG00000007294	ENSDART00000009321	12	14	TCCCCAGTCAGAAGGTTGCGAAGCT	7	-	1907	2346	Active	Active	9	5
ENSDARG00000007294	ENSDART00000009321	12	14	GTACTCCCCAGTCAGAAGGTTGC	5	-	1913	2346	Active	Active	4	9
ENSDARG00000007294	ENSDART00000009321	12	15	CCCTCCCTCCTAAATGTCTGGGCT	6	-	2045	2346	Active	Active	9	8
ENSDARG00000007294	ENSDART00000009321	12	16	GTAATCAGCAGGATTGGAGAAGGT	6	-	2137	2346	Inactive	Active	0	9
ENSDARG00000007465	ENSDART00000066249	12	3	TACTGCTGCCACTCTTGGTTGGAA	6	-	568	1455	Active	Inactive	9	6
ENSDARG00000007465	ENSDART00000066249	12	7	CAATACTGCTCACAGTGTCGGGTGT	7	-	1336	1455	Active	Active	0	1
ENSDARG00000007465	ENSDART00000066249	12	7	TTCCTCTGCAGTCTTCGTCTTGGAC	7	-	1302	1455	Active	Inactive	9	1
ENSDARG00000007465	ENSDART00000066249	12	8	GACAACAGCAAGATTGTGCAGCT	5	-	1371	1455	Inactive	Active	0	1
ENSDARG00000007467	ENSDART00000018922	12	2	GTTCTCTTAAGCTTGCGACTGATTG	7	+	706	1353	Active	Active	8	6
ENSDARG00000007467	ENSDART00000018922	12	3	ACATACCTCGGGCAGAGGAGCTGTT	7	+	1088	1353	Active	Active	5	7
ENSDARG00000007467	ENSDART00000018922	12	3	GTCAACTACTATTATGCTGAATAC	6	+	1162	1353	Active	Active	3	0
ENSDARG00000007490	ENSDART00000020769	12	2	GGCAGCACAACAGTCTTTTGAAGGC	7	-	1006	1017	Active	Active	3	3
ENSDARG00000007490	ENSDART00000020769	12	2	CACGCCAGAGATACGATGAAAAC	5	-	232	1017	Active	Active	2	9
ENSDARG00000007807	ENSDART00000020628	12	1	AGCTCCTGCTTCTCCTCTGGCGTC	6	-	24	678	Active	Inactive	9	2
ENSDARG00000007807	ENSDART00000020628	12	3	GCCATCTGCTTACTCCGCTGCATGT	7	-	164	678	Active	Active	9	2
ENSDARG00000007807	ENSDART00000020628	12	3	TGCGGCCCATAGCCATCTGCTTAC	6	-	176	678	Active	Inactive	8	8
ENSDARG00000007807	ENSDART00000020628	12	4	CCCTTCACCCTTGTAGAGGAATTG	6	-	283	678	Active	Active	9	9
ENSDARG00000007807	ENSDART00000020628	12	7	TCCTTCACATTGGGGTTGTGCAGAC	7	-	584	678	Active	Inactive	4	3
ENSDARG00000007807	ENSDART00000020628	12	7	GTCTCCTCCATCATTGATGCCTCT	6	-	643	678	Active	Active	8	8
ENSDARG00000007891	ENSDART00000011252	12	1	GCAGGCACACTTTGAGGTGAATAG	6	-	405	759	Inactive	Active	5	2
ENSDARG00000007891	ENSDART00000011252	12	1	GCATGCAACTGCTGGCTGACTGT	5	-	15	759	Active	Active	1	5
ENSDARG00000007891	ENSDART00000011252	12	2	GTTGACTGCGATCTCGTAGCGGCG	6	-	604	759	Active	Active	6	9
ENSDARG00000007891	ENSDART00000011252	12	3	TTCCACTTCATCCGTCTGTTTTGAA	7	-	662	759	Active	Inactive	9	9
ENSDARG00000007891	ENSDART00000011252	12	3	TTCCACTTCATCCGTCTGTTTTG	5	-	664	759	Active	Inactive	9	9
ENSDARG00000007891	ENSDART00000105661	12	1	GCATGCAACTGCTGGCTGACTGT	5	-	15	720	Active	Active	1	5
ENSDARG00000007891	ENSDART00000105661	12	2	GCAGGCACACTTTGAGGTGAATAG	6	-	366	720	Inactive	Active	5	2
ENSDARG00000007891	ENSDART00000105661	12	3	GTTGACTGCGATCTCGTAGCGGCG	6	-	565	720	Active	Active	6	9
ENSDARG00000007891	ENSDART00000105661	12	4	TTCCACTTCATCCGTCTGTTTTGAA	7	-	623	720	Active	Inactive	9	9
ENSDARG00000007891	ENSDART00000105661	12	4	TTCCACTTCATCCGTCTGTTTTG	5	-	625	720	Active	Inactive	9	9
ENSDARG00000007906	ENSDART00000021713	12	1	ACCATCACATCGATAAGTATTGGGC	7	-	36	2136	Active	Active	1	7
ENSDARG00000007906	ENSDART00000021713	12	1	TACACCATCACATCGATAAGTATTG	7	-	39	2136	Active	Inactive	8	3
ENSDARG00000007906	ENSDART00000021713	12	2	AGCGCCATCTAGCAGGGATGCAGTG	7	-	151	2136	Active	Active	9	9
ENSDARG00000007906	ENSDART00000021713	12	7	GCCATCTTCGCAATAGCAGCGGAA	6	-	1159	2136	Active	Active	9	9
ENSDARG00000007906	ENSDART00000021713	12	7	GACTGCAGAATCCAGGTATGAGAC	6	-	1109	2136	Inactive	Active	2	7
ENSDARG00000007906	ENSDART00000021713	12	7	ATCTTCGCAATAGCAGCGGAAGGA	6	-	1156	2136	Inactive	Active	1	9
ENSDARG00000007906	ENSDART00000021713	12	11	TTAGTCCTCATGATTTGGCTTGTGT	7	-	1907	2136	Active	Inactive	8	5
ENSDARG00000007906	ENSDART00000079326	12	1	ACCATCACATCGATAAGTATTGGGC	7	-	36	2148	Active	Active	1	7
ENSDARG00000007906	ENSDART00000079326	12	1	TACACCATCACATCGATAAGTATTG	7	-	39	2148	Active	Inactive	8	3
ENSDARG00000007906	ENSDART00000079326	12	2	AGCGCCATCTAGCAGGGATGCAGTG	7	-	151	2148	Active	Active	9	9
ENSDARG00000007906	ENSDART00000079326	12	7	ATCTTCGCAATAGCAGCGGAAGGA	6	-	1156	2148	Inactive	Active	1	9
ENSDARG00000007906	ENSDART00000079326	12	7	GACTGCAGAATCCAGGTATGAGAC	6	-	1109	2148	Inactive	Active	2	7
ENSDARG00000007906	ENSDART00000079326	12	7	GCCATCTTCGCAATAGCAGCGGAA	6	-	1159	2148	Active	Active	9	9
ENSDARG00000007906	ENSDART00000079326	12	11	TTAGTCCTCATGATTTGGCTTGTGT	7	-	1907	2148	Active	Inactive	8	5
ENSDARG00000008098	ENSDART00000023085	12	1	TTCTTCAGAAAAAGGGCAGGAGAC	6	+	1329	1428	Active	Active	0	9
ENSDARG00000008098	ENSDART00000023085	12	1	TGCCACACAAGCTACGGTTTGTTC	6	+	1129	1428	Inactive	Inactive	2	9
ENSDARG00000008098	ENSDART00000023085	12	1	TGCATCATCAAATCGGCCTTTGCC	6	+	854	1428	Active	Active	9	7
ENSDARG00000008098	ENSDART00000023085	12	1	TCCTCAAGAGGGCAGTAGAGTTG	5	+	812	1428	Active	Active	0	6
ENSDARG00000008098	ENSDART00000023085	12	1	GAAAGCCGCCAAAGTGTCTGAATGC	7	+	942	1428	Active	Inactive	1	3
ENSDARG00000008098	ENSDART00000023085	12	1	CTCAAAGGCTGTGGAGTTGAAGCC	6	+	978	1428	Active	Active	4	9
ENSDARG00000008098	ENSDART00000023085	12	1	AGAGGCAGAGATAATCTTTTGCG	5	+	1062	1428	Inactive	Inactive	5	0
ENSDARG00000008098	ENSDART00000023085	12	1	AAATACTTCAGGACAGAGGGCAAC	6	+	769	1428	Inactive	Active	0	9
ENSDARG00000008098	ENSDART00000023085	12	1	AAAGCCGCCAAAGTGTCTGAATGC	6	+	943	1428	Inactive	Inactive	4	3
ENSDARG00000008127	ENSDART00000013585	12	8	CTATGCCTCTAGACCGGGAGGAGAG	7	+	797	4167	Active	Active	9	9
ENSDARG00000008127	ENSDART00000013585	12	8	CTCTCCATCACTGTGCTGGATGT	5	+	889	4167	Active	Active	9	1
ENSDARG00000008127	ENSDART00000013585	12	8	GAAAACAGCCCAGTGGGGACTGT	5	+	964	4167	Inactive	Active	8	7
ENSDARG00000008127	ENSDART00000013585	12	9	GCAAAATGCCCCCAGGGTTGGCT	5	+	1187	4167	Active	Active	0	7
ENSDARG00000008127	ENSDART00000013585	12	9	CGCAACAACGCAAACCTTTGTGGTG	7	+	1140	4167	Active	Inactive	7	7
ENSDARG00000008127	ENSDART00000013585	12	9	GCAAAATGCCCCCAGGGTTGGCTTC	7	+	1187	4167	Active	Inactive	0	5
ENSDARG00000008127	ENSDART00000013585	12	9	CAACGCAAACCTTTGTGGTGGAGGC	7	+	1145	4167	Inactive	Active	8	8
ENSDARG00000008127	ENSDART00000013585	12	9	CAACGCAAACCTTTGTGGTGGAG	5	+	1145	4167	Inactive	Active	8	7
ENSDARG00000008127	ENSDART00000013585	12	9	CAACAACGCAAACCTTTGTGGTGGA	7	+	1142	4167	Inactive	Active	3	0
ENSDARG00000008127	ENSDART00000013585	12	9	AACAACGCAAACCTTTGTGGTGGAG	7	+	1143	4167	Inactive	Active	8	7
ENSDARG00000008127	ENSDART00000013585	12	9	AACAACGCAAACCTTTGTGGTGGA	6	+	1143	4167	Inactive	Active	8	0
ENSDARG00000008127	ENSDART00000013585	12	9	CAACAACGCAAACCTTTGTGGTG	5	+	1142	4167	Inactive	Inactive	3	7
ENSDARG00000008127	ENSDART00000013585	12	15	TACCTCGGCGGGGTTGCAGAGGAT	6	+	1924	4167	Active	Active	8	9
ENSDARG00000008127	ENSDART00000013585	12	16	TACAGCGCCATGCTGTATAGGCT	5	+	2005	4167	Active	Active	6	9
ENSDARG00000008127	ENSDART00000013585	12	16	AGCAGCAGCGCTCAAGTGGTGGTA	6	+	2176	4167	Active	Active	8	2
ENSDARG00000008127	ENSDART00000013585	12	16	TCCTACTTCAAGTTTGACGTGGTG	6	+	2125	4167	Active	Active	9	9
ENSDARG00000008127	ENSDART00000013585	12	16	CGCTCCTACTTCAAGTTTGACGTG	6	+	2122	4167	Active	Active	9	0
ENSDARG00000008127	ENSDART00000013585	12	17	TTAACCAGCTGGACATGCAGGTGGT	7	+	2207	4167	Inactive	Active	3	9
ENSDARG00000008127	ENSDART00000013585	12	19	AAATTCGCACACCGGACGTGGTG	5	+	2537	4167	Inactive	Active	9	9
ENSDARG00000008127	ENSDART00000013585	12	19	GTAATCATCATCCTGTGCTGTATTC	7	+	2623	4167	Active	Inactive	5	8
ENSDARG00000008127	ENSDART00000013585	12	23	GTCTTCTTATCCTGACTTAGAGTCT	7	+	3519	4167	Active	Inactive	9	1
ENSDARG00000008127	ENSDART00000013585	12	23	GCCCACTCCGCCAGTGCTGCGGAA	6	+	3483	4167	Active	Active	9	8
ENSDARG00000008127	ENSDART00000013585	12	23	GCAGACATCGAGAAATCTGTTGCC	6	+	3958	4167	Active	Inactive	5	2
ENSDARG00000008127	ENSDART00000013585	12	23	ACCACCTCCACTGCCGTCTGAGCC	6	+	3882	4167	Active	Active	9	8
ENSDARG00000008127	ENSDART00000013585	12	23	AGCCCACTCCGCCAGTGCTGCGGAA	7	+	3482	4167	Active	Active	9	8
ENSDARG00000008127	ENSDART00000013585	12	23	CACCACCTCCACTGCCGTCTGAGCC	7	+	3881	4167	Active	Active	9	8
ENSDARG00000008127	ENSDART00000013585	12	23	CACTCCGCCAGTGCTGCGGAAGTA	6	+	3486	4167	Active	Active	8	9
ENSDARG00000008127	ENSDART00000013585	12	23	CTAAACCGCAAGTGTCTGTCGAA	5	+	4031	4167	Inactive	Inactive	0	6
ENSDARG00000008127	ENSDART00000106391	12	2	CCCAACGTCTCCTACGGCGTGAGCG	7	+	103	4266	Active	Active	9	9
ENSDARG00000008127	ENSDART00000106391	12	8	CTATGCCTCTAGACCGGGAGGAGAG	7	+	896	4266	Active	Active	9	9
ENSDARG00000008127	ENSDART00000106391	12	8	GAAAACAGCCCAGTGGGGACTGT	5	+	1063	4266	Inactive	Active	8	7
ENSDARG00000008127	ENSDART00000106391	12	8	CTCTCCATCACTGTGCTGGATGT	5	+	988	4266	Active	Active	9	1
ENSDARG00000008127	ENSDART00000106391	12	9	CGCAACAACGCAAACCTTTGTGGTG	7	+	1239	4266	Active	Inactive	7	7
ENSDARG00000008127	ENSDART00000106391	12	9	GCAAAATGCCCCCAGGGTTGGCT	5	+	1286	4266	Active	Active	0	7
ENSDARG00000008127	ENSDART00000106391	12	9	GCAAAATGCCCCCAGGGTTGGCTTC	7	+	1286	4266	Active	Inactive	0	5
ENSDARG00000008127	ENSDART00000106391	12	9	CAACGCAAACCTTTGTGGTGGAGGC	7	+	1244	4266	Inactive	Active	8	8
ENSDARG00000008127	ENSDART00000106391	12	9	CAACGCAAACCTTTGTGGTGGAG	5	+	1244	4266	Inactive	Active	8	7
ENSDARG00000008127	ENSDART00000106391	12	9	CAACAACGCAAACCTTTGTGGTGGA	7	+	1241	4266	Inactive	Active	3	0
ENSDARG00000008127	ENSDART00000106391	12	9	CAACAACGCAAACCTTTGTGGTG	5	+	1241	4266	Inactive	Inactive	3	7
ENSDARG00000008127	ENSDART00000106391	12	9	AACAACGCAAACCTTTGTGGTGGA	6	+	1242	4266	Inactive	Active	8	0
ENSDARG00000008127	ENSDART00000106391	12	9	AACAACGCAAACCTTTGTGGTGGAG	7	+	1242	4266	Inactive	Active	8	7
ENSDARG00000008127	ENSDART00000106391	12	15	TACCTCGGCGGGGTTGCAGAGGAT	6	+	2023	4266	Active	Active	8	9
ENSDARG00000008127	ENSDART00000106391	12	16	TACAGCGCCATGCTGTATAGGCT	5	+	2104	4266	Active	Active	6	9
ENSDARG00000008127	ENSDART00000106391	12	16	CGCTCCTACTTCAAGTTTGACGTG	6	+	2221	4266	Active	Active	9	0
ENSDARG00000008127	ENSDART00000106391	12	16	AGCAGCAGCGCTCAAGTGGTGGTA	6	+	2275	4266	Active	Active	8	2
ENSDARG00000008127	ENSDART00000106391	12	16	TCCTACTTCAAGTTTGACGTGGTG	6	+	2224	4266	Active	Active	9	9
ENSDARG00000008127	ENSDART00000106391	12	17	TTAACCAGCTGGACATGCAGGTGGT	7	+	2306	4266	Inactive	Active	3	9
ENSDARG00000008127	ENSDART00000106391	12	19	AAATTCGCACACCGGACGTGGTG	5	+	2636	4266	Inactive	Active	9	9
ENSDARG00000008127	ENSDART00000106391	12	19	GTAATCATCATCCTGTGCTGTATTC	7	+	2722	4266	Active	Inactive	5	8
ENSDARG00000008127	ENSDART00000106391	12	22	GTCTTCTTATCCTGACTTAGAGTCT	7	+	3618	4266	Active	Inactive	9	1
ENSDARG00000008127	ENSDART00000106391	12	22	GCCCACTCCGCCAGTGCTGCGGAA	6	+	3582	4266	Active	Active	9	8
ENSDARG00000008127	ENSDART00000106391	12	22	GCAGACATCGAGAAATCTGTTGCC	6	+	4057	4266	Active	Inactive	5	2
ENSDARG00000008127	ENSDART00000106391	12	22	CACTCCGCCAGTGCTGCGGAAGTA	6	+	3585	4266	Active	Active	8	9
ENSDARG00000008127	ENSDART00000106391	12	22	CTAAACCGCAAGTGTCTGTCGAA	5	+	4130	4266	Inactive	Inactive	0	6
ENSDARG00000008127	ENSDART00000106391	12	22	CACCACCTCCACTGCCGTCTGAGCC	7	+	3980	4266	Active	Active	9	8
ENSDARG00000008127	ENSDART00000106391	12	22	AGCCCACTCCGCCAGTGCTGCGGAA	7	+	3581	4266	Active	Active	9	8
ENSDARG00000008127	ENSDART00000106391	12	22	ACCACCTCCACTGCCGTCTGAGCC	6	+	3981	4266	Active	Active	9	8
ENSDARG00000008127	ENSDART00000106394	12	7	CACCACCACGCTCACAGTAGATGTT	7	+	702	4509	Active	Active	6	7
ENSDARG00000008127	ENSDART00000106394	12	10	AACGACATCGAGGAGGTGAGGAC	5	+	1252	4509	Active	Active	5	8
ENSDARG00000008127	ENSDART00000106394	12	11	AACTACAACGGCATCTTTGCAGTG	6	+	1300	4509	Inactive	Inactive	5	2
ENSDARG00000008127	ENSDART00000106394	12	12	CCCAACGTCTCCTACGGCGTGAGCG	7	+	1489	4509	Active	Active	9	9
ENSDARG00000008127	ENSDART00000106394	12	18	CTCTCCATCACTGTGCTGGATGT	5	+	2374	4509	Active	Active	9	1
ENSDARG00000008127	ENSDART00000106394	12	18	CTATGCCTCTAGACCGGGAGGAGAG	7	+	2282	4509	Active	Active	9	9
ENSDARG00000008127	ENSDART00000106394	12	18	GAAAACAGCCCAGTGGGGACTGT	5	+	2449	4509	Inactive	Active	8	7
ENSDARG00000008127	ENSDART00000106394	12	19	GCAAAATGCCCCCAGGGTTGGCT	5	+	2672	4509	Active	Active	0	7
ENSDARG00000008127	ENSDART00000106394	12	19	GCAAAATGCCCCCAGGGTTGGCTTC	7	+	2672	4509	Active	Inactive	0	5
ENSDARG00000008127	ENSDART00000106394	12	19	CGCAACAACGCAAACCTTTGTGGTG	7	+	2625	4509	Active	Inactive	7	7
ENSDARG00000008127	ENSDART00000106394	12	19	CAACGCAAACCTTTGTGGTGGAGGC	7	+	2630	4509	Inactive	Active	8	8
ENSDARG00000008127	ENSDART00000106394	12	19	AACAACGCAAACCTTTGTGGTGGA	6	+	2628	4509	Inactive	Active	8	0
ENSDARG00000008127	ENSDART00000106394	12	19	AACAACGCAAACCTTTGTGGTGGAG	7	+	2628	4509	Inactive	Active	8	7
ENSDARG00000008127	ENSDART00000106394	12	19	CAACAACGCAAACCTTTGTGGTG	5	+	2627	4509	Inactive	Inactive	3	7
ENSDARG00000008127	ENSDART00000106394	12	19	CAACAACGCAAACCTTTGTGGTGGA	7	+	2627	4509	Inactive	Active	3	0
ENSDARG00000008127	ENSDART00000106394	12	19	CAACGCAAACCTTTGTGGTGGAG	5	+	2630	4509	Inactive	Active	8	7
ENSDARG00000008127	ENSDART00000106394	12	25	TACCTCGGCGGGGTTGCAGAGGAT	6	+	3409	4509	Active	Active	8	9
ENSDARG00000008127	ENSDART00000106394	12	26	CGCTCCTACTTCAAGTTTGACGTG	6	+	3607	4509	Active	Active	9	0
ENSDARG00000008127	ENSDART00000106394	12	26	AGCAGCAGCGCTCAAGTGGTGGTA	6	+	3661	4509	Active	Active	8	2
ENSDARG00000008127	ENSDART00000106394	12	26	TCCTACTTCAAGTTTGACGTGGTG	6	+	3610	4509	Active	Active	9	9
ENSDARG00000008127	ENSDART00000106394	12	26	TACAGCGCCATGCTGTATAGGCT	5	+	3490	4509	Active	Active	6	9
ENSDARG00000008127	ENSDART00000106394	12	27	TTAACCAGCTGGACATGCAGGTGGT	7	+	3692	4509	Inactive	Active	3	9
ENSDARG00000008127	ENSDART00000106394	12	29	GTAATCATCATCCTGTGCTGTATTC	7	+	4108	4509	Active	Inactive	5	8
ENSDARG00000008127	ENSDART00000106394	12	29	AAATTCGCACACCGGACGTGGTG	5	+	4022	4509	Inactive	Active	9	9
ENSDARG00000008127	ENSDART00000106399	12	5	CTCTCCATCACTGTGCTGGATGT	5	+	538	3816	Active	Active	9	1
ENSDARG00000008127	ENSDART00000106399	12	5	GAAAACAGCCCAGTGGGGACTGT	5	+	613	3816	Inactive	Active	8	7
ENSDARG00000008127	ENSDART00000106399	12	5	CTATGCCTCTAGACCGGGAGGAGAG	7	+	446	3816	Active	Active	9	9
ENSDARG00000008127	ENSDART00000106399	12	6	AACAACGCAAACCTTTGTGGTGGAG	7	+	792	3816	Inactive	Active	8	7
ENSDARG00000008127	ENSDART00000106399	12	6	CGCAACAACGCAAACCTTTGTGGTG	7	+	789	3816	Active	Inactive	7	7
ENSDARG00000008127	ENSDART00000106399	12	6	AACAACGCAAACCTTTGTGGTGGA	6	+	792	3816	Inactive	Active	8	0
ENSDARG00000008127	ENSDART00000106399	12	6	GCAAAATGCCCCCAGGGTTGGCT	5	+	836	3816	Active	Active	0	7
ENSDARG00000008127	ENSDART00000106399	12	6	CAACGCAAACCTTTGTGGTGGAGGC	7	+	794	3816	Inactive	Active	8	8
ENSDARG00000008127	ENSDART00000106399	12	6	CAACGCAAACCTTTGTGGTGGAG	5	+	794	3816	Inactive	Active	8	7
ENSDARG00000008127	ENSDART00000106399	12	6	CAACAACGCAAACCTTTGTGGTGGA	7	+	791	3816	Inactive	Active	3	0
ENSDARG00000008127	ENSDART00000106399	12	6	CAACAACGCAAACCTTTGTGGTG	5	+	791	3816	Inactive	Inactive	3	7
ENSDARG00000008127	ENSDART00000106399	12	6	GCAAAATGCCCCCAGGGTTGGCTTC	7	+	836	3816	Active	Inactive	0	5
ENSDARG00000008127	ENSDART00000106399	12	12	TACCTCGGCGGGGTTGCAGAGGAT	6	+	1573	3816	Active	Active	8	9
ENSDARG00000008127	ENSDART00000106399	12	13	TACAGCGCCATGCTGTATAGGCT	5	+	1654	3816	Active	Active	6	9
ENSDARG00000008127	ENSDART00000106399	12	13	TCCTACTTCAAGTTTGACGTGGTG	6	+	1774	3816	Active	Active	9	9
ENSDARG00000008127	ENSDART00000106399	12	13	CGCTCCTACTTCAAGTTTGACGTG	6	+	1771	3816	Active	Active	9	0
ENSDARG00000008127	ENSDART00000106399	12	13	AGCAGCAGCGCTCAAGTGGTGGTA	6	+	1825	3816	Active	Active	8	2
ENSDARG00000008127	ENSDART00000106399	12	14	TTAACCAGCTGGACATGCAGGTGGT	7	+	1856	3816	Inactive	Active	3	9
ENSDARG00000008127	ENSDART00000106399	12	16	AAATTCGCACACCGGACGTGGTG	5	+	2186	3816	Inactive	Active	9	9
ENSDARG00000008127	ENSDART00000106399	12	16	GTAATCATCATCCTGTGCTGTATTC	7	+	2272	3816	Active	Inactive	5	8
ENSDARG00000008127	ENSDART00000106399	12	19	GCAGACATCGAGAAATCTGTTGCC	6	+	3607	3816	Active	Inactive	5	2
ENSDARG00000008127	ENSDART00000106399	12	19	CTAAACCGCAAGTGTCTGTCGAA	5	+	3680	3816	Inactive	Inactive	0	6
ENSDARG00000008127	ENSDART00000106399	12	19	CACTCCGCCAGTGCTGCGGAAGTA	6	+	3135	3816	Active	Active	8	9
ENSDARG00000008127	ENSDART00000106399	12	19	ACCACCTCCACTGCCGTCTGAGCC	6	+	3531	3816	Active	Active	9	8
ENSDARG00000008127	ENSDART00000106399	12	19	CACCACCTCCACTGCCGTCTGAGCC	7	+	3530	3816	Active	Active	9	8
ENSDARG00000008127	ENSDART00000106399	12	19	GTCTTCTTATCCTGACTTAGAGTCT	7	+	3168	3816	Active	Inactive	9	1
ENSDARG00000008127	ENSDART00000106399	12	19	AGCCCACTCCGCCAGTGCTGCGGAA	7	+	3131	3816	Active	Active	9	8
ENSDARG00000008127	ENSDART00000106399	12	19	GCCCACTCCGCCAGTGCTGCGGAA	6	+	3132	3816	Active	Active	9	8
ENSDARG00000008312	ENSDART00000017800	12	4	AAAGACGCATCAGAAGACGACTTG	6	+	361	1110	Inactive	Active	9	9
ENSDARG00000008312	ENSDART00000017800	12	5	CACAAACACACAGTTCGAGGCAGAC	7	+	564	1110	Active	Active	1	9
ENSDARG00000008312	ENSDART00000017800	12	5	ACAAACACACAGTTCGAGGCAGAC	6	+	565	1110	Inactive	Active	9	9
ENSDARG00000008312	ENSDART00000017800	12	8	CACTCAGTCAGATGATGGTGACGAA	7	+	776	1110	Active	Active	9	8
ENSDARG00000008312	ENSDART00000017800	12	9	ACACACACAAGCGCGTGACGCAGGG	7	+	839	1110	Inactive	Active	9	9
ENSDARG00000008366	ENSDART00000025510	12	1	GTCTGCAGCCAGTGAGCCGGCGCT	6	-	64	1641	Active	Active	7	9
ENSDARG00000008366	ENSDART00000025510	12	3	AGCTCACCACTTCTGTCTGCTGCG	6	-	363	1641	Active	Active	2	7
ENSDARG00000008366	ENSDART00000025510	12	8	GTTGTCACCTCTTCATAAGTGGGC	6	-	987	1641	Active	Active	7	8
ENSDARG00000008366	ENSDART00000025510	12	8	GTCTTCTTATCTCTTCTGCTGAGAC	7	-	908	1641	Active	Inactive	9	4
ENSDARG00000008366	ENSDART00000025510	12	8	GTCTTCTTATCTCTTCTGCTGAG	5	-	910	1641	Active	Active	9	2
ENSDARG00000008366	ENSDART00000025510	12	9	GAAATCAACAACTTCCTTTTGAGCT	7	-	1082	1641	Inactive	Inactive	5	4
ENSDARG00000008366	ENSDART00000025510	12	10	GTCAGCCTCAAAAAGGTTTTTGGA	6	-	1195	1641	Active	Inactive	9	0
ENSDARG00000008366	ENSDART00000025510	12	10	GTCAGCCTCAAAAAGGTTTTTGGAG	7	-	1194	1641	Active	Inactive	9	8
ENSDARG00000008366	ENSDART00000025510	12	10	GCCTCAAAAAGGTTTTTGGAGAT	5	-	1192	1641	Inactive	Inactive	3	7
ENSDARG00000008366	ENSDART00000025510	12	10	AGCCTCAAAAAGGTTTTTGGAGAT	6	-	1192	1641	Active	Inactive	2	7
ENSDARG00000008366	ENSDART00000025510	12	12	AAACTCGGCCGTACGAAGATGCT	5	-	1349	1641	Active	Active	0	9
ENSDARG00000008366	ENSDART00000077914	12	1	AGCTCACCACTTCTGTCTGCTGCG	6	-	75	1281	Active	Active	2	7
ENSDARG00000008366	ENSDART00000077914	12	6	GTTGTCACCTCTTCATAAGTGGGC	6	-	615	1281	Active	Active	7	8
ENSDARG00000008366	ENSDART00000077914	12	6	GTCTTCTTATCTCTTCTGCTGAGAC	7	-	536	1281	Active	Inactive	9	4
ENSDARG00000008366	ENSDART00000077914	12	6	GTCTTCTTATCTCTTCTGCTGAG	5	-	538	1281	Active	Active	9	2
ENSDARG00000008366	ENSDART00000077914	12	7	GAAATCAACAACTTCCTTTTGAGCT	7	-	710	1281	Inactive	Inactive	5	4
ENSDARG00000008366	ENSDART00000077914	12	8	GCCTCAAAAAGGTTTTTGGAGAT	5	-	820	1281	Inactive	Inactive	3	7
ENSDARG00000008366	ENSDART00000077914	12	8	GTCAGCCTCAAAAAGGTTTTTGGA	6	-	823	1281	Active	Inactive	9	0
ENSDARG00000008366	ENSDART00000077914	12	8	GTCAGCCTCAAAAAGGTTTTTGGAG	7	-	822	1281	Active	Inactive	9	8
ENSDARG00000008366	ENSDART00000077914	12	8	AGCCTCAAAAAGGTTTTTGGAGAT	6	-	820	1281	Active	Inactive	2	7
ENSDARG00000008366	ENSDART00000077914	12	10	AAACTCGGCCGTACGAAGATGCT	5	-	977	1281	Active	Active	0	9
ENSDARG00000008366	ENSDART00000077915	12	1	AGCTCATACAGACCTGAAGAGGAA	6	-	24	933	Active	Active	8	9
ENSDARG00000008366	ENSDART00000077915	12	1	CTCTCAACATGAGGCTGCAGCTGAG	7	-	65	933	Inactive	Active	3	9
ENSDARG00000008366	ENSDART00000077915	12	2	GTCTGCAGCCAGTGAGCCGGCGCT	6	-	208	933	Active	Active	7	9
ENSDARG00000008366	ENSDART00000077915	12	5	AGCTCACCACTTCTGTCTGCTGCG	6	-	510	933	Active	Active	2	7
ENSDARG00000008547	ENSDART00000018939	12	5	CGCTCACGCCTGGTGTGTGTTGAA	6	+	535	1239	Active	Inactive	9	8
ENSDARG00000008547	ENSDART00000018939	12	5	CTCGCCTTCCTGCAGGAGGTTAG	5	+	595	1239	Active	Active	9	5
ENSDARG00000008547	ENSDART00000018939	12	6	GAACGCAGCTGTAGCTCTGGGTGT	6	+	672	1239	Inactive	Inactive	1	7
ENSDARG00000008547	ENSDART00000018939	12	8	TTCAAACCAACATCGTGAGGTTTTC	7	+	992	1239	Inactive	Active	7	0
ENSDARG00000008547	ENSDART00000018939	12	8	GGCTCAACAGCACAAGCGGAGGTC	6	+	1212	1239	Active	Active	0	9
ENSDARG00000008547	ENSDART00000018939	12	8	CAAACCAACATCGTGAGGTTTTC	5	+	994	1239	Inactive	Active	4	0
ENSDARG00000008547	ENSDART00000105537	12	5	CGCTCACGCCTGGTGTGTGTTGAA	6	+	535	1239	Active	Inactive	9	8
ENSDARG00000008547	ENSDART00000105537	12	5	CTCGCCTTCCTGCAGGAGGTTAG	5	+	595	1239	Active	Active	9	5
ENSDARG00000008547	ENSDART00000105537	12	6	GAACGCAGCTGTAGCTCTGGGTGT	6	+	672	1239	Inactive	Inactive	1	7
ENSDARG00000008547	ENSDART00000105537	12	8	CAAACCAACATCGTGAGGTTTTC	5	+	994	1239	Inactive	Active	4	0
ENSDARG00000008547	ENSDART00000105537	12	8	GGCTCAACAGCACAAGCGGAGGTC	6	+	1212	1239	Active	Active	0	9
ENSDARG00000008547	ENSDART00000105537	12	8	TTCAAACCAACATCGTGAGGTTTTC	7	+	992	1239	Inactive	Active	7	0
ENSDARG00000008697	ENSDART00000024415	12	1	TTCTCCTTACGCCTTTCTGAAGGG	6	-	6	2463	Active	Active	8	8
ENSDARG00000008697	ENSDART00000024415	12	1	AGCTCATAAAACACCTCTGTCTCT	6	-	63	2463	Active	Inactive	2	8
ENSDARG00000008697	ENSDART00000024415	12	7	AACCCACACAGGATCTGAGGAGGAC	7	-	590	2463	Active	Active	3	9
ENSDARG00000008697	ENSDART00000024415	12	7	GCACAAAGCATAGTGATGCATGT	5	-	631	2463	Inactive	Active	4	7
ENSDARG00000008697	ENSDART00000024415	12	7	AAAACCCACACAGGATCTGAGGAG	6	-	593	2463	Inactive	Active	6	5
ENSDARG00000008697	ENSDART00000024415	12	7	GAAAACCCACACAGGATCTGAGGAG	7	-	593	2463	Inactive	Active	9	5
ENSDARG00000008697	ENSDART00000024415	12	7	AAACCCACACAGGATCTGAGGAG	5	-	593	2463	Inactive	Active	9	5
ENSDARG00000008697	ENSDART00000024415	12	7	ACCCACACAGGATCTGAGGAGGAC	6	-	590	2463	Inactive	Active	5	9
ENSDARG00000008697	ENSDART00000024415	12	10	CAAGGCCTCCGTCTGGTCTAGGGA	6	-	1036	2463	Active	Active	9	9
ENSDARG00000008697	ENSDART00000024415	12	10	TCCTCAGGCTCCTCCTTAAGTGTAG	7	-	1142	2463	Active	Inactive	9	1
ENSDARG00000008697	ENSDART00000024415	12	11	TTCAAACTCTGCCCTTTCTGCAAAC	7	-	1212	2463	Active	Inactive	7	4
ENSDARG00000008697	ENSDART00000024415	12	11	TGCTGCAACTGCTCAAGCAGGGTGT	7	-	1399	2463	Active	Active	8	7
ENSDARG00000008697	ENSDART00000024415	12	12	GCAATCCACTGGACTGTTAGGCTGC	7	-	1431	2463	Active	Inactive	6	2
ENSDARG00000008697	ENSDART00000024415	12	12	GCAATCCACTGGACTGTTAGGCT	5	-	1433	2463	Active	Active	6	1
ENSDARG00000008697	ENSDART00000024415	12	14	GTCGGCCACGCTGCTGAAGCTGTG	6	-	1684	2463	Active	Active	8	9
ENSDARG00000008697	ENSDART00000024415	12	14	TCCTCCAGACATATAGGGTGCAGCT	7	-	1616	2463	Active	Active	3	8
ENSDARG00000008697	ENSDART00000024415	12	14	GTCCTCGCCGTCCATTGGGATGTA	6	-	1588	2463	Active	Active	8	0
ENSDARG00000008797	ENSDART00000010588	12	2	GTTCTCTTCTGAACCGGCGATGTT	6	+	300	5487	Active	Active	9	6
ENSDARG00000008797	ENSDART00000010588	12	6	CTCAACAGCACCATCTTTGACGTC	6	+	844	5487	Active	Inactive	5	3
ENSDARG00000008797	ENSDART00000010588	12	6	AACAGCACCATCTTTGACGTCTAC	6	+	847	5487	Active	Active	2	2
ENSDARG00000008797	ENSDART00000010588	12	9	GCATACGACGAGCAGAATGAGGC	5	+	1255	5487	Inactive	Active	3	9
ENSDARG00000008797	ENSDART00000010588	12	9	AGACCCTTCGTGCTGCTGGGAAGAC	7	+	1151	5487	Active	Active	9	3
ENSDARG00000008797	ENSDART00000010588	12	10	TTCCTCTAACAAAGAGGTGATGTA	6	+	1491	5487	Active	Active	4	6
ENSDARG00000008797	ENSDART00000010588	12	13	TACTACTTCCAGGTGGGCTGGAAC	6	+	1927	5487	Active	Active	8	4
ENSDARG00000008797	ENSDART00000010588	12	13	ACACTCAGCCTGGTGGAGTTGGGA	6	+	1972	5487	Active	Active	5	9
ENSDARG00000008797	ENSDART00000010588	12	13	ACACTCAGCCTGGTGGAGTTGGG	5	+	1972	5487	Active	Active	5	9
ENSDARG00000008797	ENSDART00000010588	12	13	TACTACTACTTCCAGGTGGGCTGGA	7	+	1924	5487	Active	Active	2	6
ENSDARG00000008797	ENSDART00000010588	12	14	GTCTTCATCTTTGCCGTGGTGGGC	6	+	2152	5487	Active	Active	9	8
ENSDARG00000008797	ENSDART00000010588	12	14	AAAAGCTACAAGGACTGCGTTTGTA	7	+	2191	5487	Inactive	Active	3	1
ENSDARG00000008797	ENSDART00000010588	12	14	AAAAGCTACAAGGACTGCGTTTGT	6	+	2191	5487	Inactive	Inactive	3	9
ENSDARG00000008797	ENSDART00000010588	12	14	GTCTTCATCTTTGCCGTGGTGGGCA	7	+	2152	5487	Active	Active	9	5
ENSDARG00000008797	ENSDART00000010588	12	15	TACCAAAGAGGAAGGGGAGGGAGAC	7	+	2583	5487	Inactive	Active	8	9
ENSDARG00000008797	ENSDART00000010588	12	15	AAAGCCTTAGTTGCCAGTATGGTGC	7	+	2530	5487	Inactive	Active	2	4
ENSDARG00000008797	ENSDART00000010588	12	16	ACAGGCCACTCTTAATGATGGTGAC	7	+	2760	5487	Active	Active	4	9
ENSDARG00000008797	ENSDART00000010588	12	17	GTTGACATCACAGAAGGATGGGGT	6	+	2926	5487	Active	Active	6	9
ENSDARG00000008797	ENSDART00000010588	12	17	GTTGACATCACAGAAGGATGGGGTA	7	+	2926	5487	Active	Active	6	9
ENSDARG00000008797	ENSDART00000010588	12	18	ACCTACTTCACTAATGCATGGTGC	6	+	3178	5487	Active	Active	9	7
ENSDARG00000008797	ENSDART00000010588	12	19	CTATCCAGATTTGAAGGAATGAGGG	7	+	3325	5487	Inactive	Active	7	9
ENSDARG00000008797	ENSDART00000010588	12	20	GGCTACCTCTCTCTGCTGCAGAT	5	+	3604	5487	Active	Active	9	6
ENSDARG00000008797	ENSDART00000010588	12	20	CTCGGCTACCTCTCTCTGCTGCA	5	+	3601	5487	Active	Active	9	4
ENSDARG00000008797	ENSDART00000010588	12	23	TTACAATGCCATGAAGAAGCTGGG	6	+	3864	5487	Inactive	Active	4	9
ENSDARG00000008797	ENSDART00000010588	12	25	TACGACCGCTTGTTTGACTTTGTC	6	+	4816	5487	Active	Active	6	5
ENSDARG00000008797	ENSDART00000010588	12	25	TACATCGCCATCATTCTGGAGAA	5	+	4684	5487	Active	Inactive	7	2
ENSDARG00000008797	ENSDART00000010588	12	25	CCCCACATCTGCCTCGTTTGAGCC	6	+	5034	5487	Active	Active	9	7
ENSDARG00000008797	ENSDART00000010588	12	25	GAATACGACCGCTTGTTTGACTTT	6	+	4813	5487	Inactive	Inactive	8	9
ENSDARG00000008797	ENSDART00000010588	12	25	CACAACCTCGGCAGGCTGGGACGGC	7	+	4503	5487	Active	Active	9	8
ENSDARG00000008797	ENSDART00000010588	12	25	AGAATCGGCCGTGTGCTGCGTCT	5	+	4267	5487	Active	Active	6	4
ENSDARG00000008797	ENSDART00000041109	12	2	GTTCTCTTCTGAACCGGCGATGTT	6	+	300	5157	Active	Active	9	6
ENSDARG00000008797	ENSDART00000041109	12	6	CTCAACAGCACCATCTTTGACGTC	6	+	844	5157	Active	Inactive	5	3
ENSDARG00000008797	ENSDART00000041109	12	6	AACAGCACCATCTTTGACGTCTAC	6	+	847	5157	Active	Active	2	2
ENSDARG00000008797	ENSDART00000041109	12	9	GCATACGACGAGCAGAATGAGGC	5	+	1255	5157	Inactive	Active	3	9
ENSDARG00000008797	ENSDART00000041109	12	9	AGACCCTTCGTGCTGCTGGGAAGAC	7	+	1151	5157	Active	Active	9	3
ENSDARG00000008797	ENSDART00000041109	12	13	TACTACTTCCAGGTGGGCTGGAAC	6	+	1858	5157	Active	Active	8	4
ENSDARG00000008797	ENSDART00000041109	12	13	ACACTCAGCCTGGTGGAGTTGGG	5	+	1903	5157	Active	Active	5	9
ENSDARG00000008797	ENSDART00000041109	12	13	ACACTCAGCCTGGTGGAGTTGGGA	6	+	1903	5157	Active	Active	5	9
ENSDARG00000008797	ENSDART00000041109	12	13	TACTACTACTTCCAGGTGGGCTGGA	7	+	1855	5157	Active	Active	2	6
ENSDARG00000008797	ENSDART00000041109	12	14	GTCTTCATCTTTGCCGTGGTGGGCA	7	+	2083	5157	Active	Active	9	5
ENSDARG00000008797	ENSDART00000041109	12	14	AAAAGCTACAAGGACTGCGTTTGT	6	+	2122	5157	Inactive	Inactive	3	9
ENSDARG00000008797	ENSDART00000041109	12	14	GTCTTCATCTTTGCCGTGGTGGGC	6	+	2083	5157	Active	Active	9	8
ENSDARG00000008797	ENSDART00000041109	12	14	AAAAGCTACAAGGACTGCGTTTGTA	7	+	2122	5157	Inactive	Active	3	1
ENSDARG00000008797	ENSDART00000041109	12	15	TACCAAAGAGGAAGGGGAGGGAGAC	7	+	2514	5157	Inactive	Active	8	9
ENSDARG00000008797	ENSDART00000041109	12	15	AAAGCCTTAGTTGCCAGTATGGTGC	7	+	2461	5157	Inactive	Active	2	4
ENSDARG00000008797	ENSDART00000041109	12	18	ACAGGCCACTCTTAATGATGGTGAC	7	+	2661	5157	Active	Active	4	9
ENSDARG00000008797	ENSDART00000041109	12	19	GTTGACATCACAGAAGGATGGGGTA	7	+	2827	5157	Active	Active	6	9
ENSDARG00000008797	ENSDART00000041109	12	19	GTTGACATCACAGAAGGATGGGGT	6	+	2827	5157	Active	Active	6	9
ENSDARG00000008797	ENSDART00000041109	12	20	ACCTACTTCACTAATGCATGGTGC	6	+	3079	5157	Active	Active	9	7
ENSDARG00000008797	ENSDART00000041109	12	21	CTATCCAGATTTGAAGGAATGAGGG	7	+	3226	5157	Inactive	Active	7	9
ENSDARG00000008797	ENSDART00000041109	12	23	GGCTACCTCTCTCTGCTGCAGAT	5	+	3511	5157	Active	Active	9	6
ENSDARG00000008797	ENSDART00000041109	12	23	CTCGGCTACCTCTCTCTGCTGCA	5	+	3508	5157	Active	Active	9	4
ENSDARG00000008797	ENSDART00000041109	12	26	TTACAATGCCATGAAGAAGCTGGG	6	+	3771	5157	Inactive	Active	4	9
ENSDARG00000008797	ENSDART00000041109	12	28	AGAATCGGCCGTGTGCTGCGTCT	5	+	4174	5157	Active	Active	6	4
ENSDARG00000008797	ENSDART00000041109	12	28	CACAACCTCGGCAGGCTGGGACGGC	7	+	4410	5157	Active	Active	9	8
ENSDARG00000008797	ENSDART00000041109	12	28	TACGACCGCTTGTTTGACTTTGTC	6	+	4723	5157	Active	Active	6	5
ENSDARG00000008797	ENSDART00000041109	12	28	TACATCGCCATCATTCTGGAGAA	5	+	4591	5157	Active	Inactive	7	2
ENSDARG00000008797	ENSDART00000041109	12	28	GAATACGACCGCTTGTTTGACTTT	6	+	4720	5157	Inactive	Inactive	8	9
ENSDARG00000008797	ENSDART00000041109	12	28	CCCCACATCTGCCTCGTTTGAGCC	6	+	4941	5157	Active	Active	9	7
ENSDARG00000008797	ENSDART00000106534	12	2	GTTCTCTTCTGAACCGGCGATGTT	6	+	300	5577	Active	Active	9	6
ENSDARG00000008797	ENSDART00000106534	12	6	CTCAACAGCACCATCTTTGACGTC	6	+	844	5577	Active	Inactive	5	3
ENSDARG00000008797	ENSDART00000106534	12	6	AACAGCACCATCTTTGACGTCTAC	6	+	847	5577	Active	Active	2	2
ENSDARG00000008797	ENSDART00000106534	12	9	GCATACGACGAGCAGAATGAGGC	5	+	1255	5577	Inactive	Active	3	9
ENSDARG00000008797	ENSDART00000106534	12	9	AGACCCTTCGTGCTGCTGGGAAGAC	7	+	1151	5577	Active	Active	9	3
ENSDARG00000008797	ENSDART00000106534	12	10	TTCCTCTAACAAAGAGGTGATGTA	6	+	1509	5577	Active	Active	4	6
ENSDARG00000008797	ENSDART00000106534	12	11	TTATTCAACTAGTCATTAGTCTAG	6	+	1610	5577	Inactive	Inactive	3	8
ENSDARG00000008797	ENSDART00000106534	12	15	TACTACTACTTCCAGGTGGGCTGGA	7	+	2242	5577	Active	Active	2	6
ENSDARG00000008797	ENSDART00000106534	12	15	TACTACTTCCAGGTGGGCTGGAAC	6	+	2245	5577	Active	Active	8	4
ENSDARG00000008797	ENSDART00000106534	12	15	ACACTCAGCCTGGTGGAGTTGGGA	6	+	2290	5577	Active	Active	5	9
ENSDARG00000008797	ENSDART00000106534	12	15	ACACTCAGCCTGGTGGAGTTGGG	5	+	2290	5577	Active	Active	5	9
ENSDARG00000008797	ENSDART00000106534	12	16	GTCTTCATCTTTGCCGTGGTGGGCA	7	+	2470	5577	Active	Active	9	5
ENSDARG00000008797	ENSDART00000106534	12	16	AAAAGCTACAAGGACTGCGTTTGT	6	+	2509	5577	Inactive	Inactive	3	9
ENSDARG00000008797	ENSDART00000106534	12	16	GTCTTCATCTTTGCCGTGGTGGGC	6	+	2470	5577	Active	Active	9	8
ENSDARG00000008797	ENSDART00000106534	12	16	AAAAGCTACAAGGACTGCGTTTGTA	7	+	2509	5577	Inactive	Active	3	1
ENSDARG00000008797	ENSDART00000106534	12	17	TACCAAAGAGGAAGGGGAGGGAGAC	7	+	2901	5577	Inactive	Active	8	9
ENSDARG00000008797	ENSDART00000106534	12	17	AAAGCCTTAGTTGCCAGTATGGTGC	7	+	2848	5577	Inactive	Active	2	4
ENSDARG00000008797	ENSDART00000106534	12	19	ACAGGCCACTCTTAATGATGGTGAC	7	+	3087	5577	Active	Active	4	9
ENSDARG00000008797	ENSDART00000106534	12	20	GTTGACATCACAGAAGGATGGGGT	6	+	3253	5577	Active	Active	6	9
ENSDARG00000008797	ENSDART00000106534	12	20	GTTGACATCACAGAAGGATGGGGTA	7	+	3253	5577	Active	Active	6	9
ENSDARG00000008797	ENSDART00000106534	12	21	ACCTACTTCACTAATGCATGGTGC	6	+	3505	5577	Active	Active	9	7
ENSDARG00000008797	ENSDART00000106534	12	22	CTATCCAGATTTGAAGGAATGAGGG	7	+	3652	5577	Inactive	Active	7	9
ENSDARG00000008797	ENSDART00000106534	12	23	GGCTACCTCTCTCTGCTGCAGAT	5	+	3931	5577	Active	Active	9	6
ENSDARG00000008797	ENSDART00000106534	12	23	CTCGGCTACCTCTCTCTGCTGCA	5	+	3928	5577	Active	Active	9	4
ENSDARG00000008797	ENSDART00000106534	12	26	TTACAATGCCATGAAGAAGCTGGG	6	+	4191	5577	Inactive	Active	4	9
ENSDARG00000008797	ENSDART00000106534	12	28	CACAACCTCGGCAGGCTGGGACGGC	7	+	4830	5577	Active	Active	9	8
ENSDARG00000008797	ENSDART00000106534	12	28	CCCCACATCTGCCTCGTTTGAGCC	6	+	5361	5577	Active	Active	9	7
ENSDARG00000008797	ENSDART00000106534	12	28	TACGACCGCTTGTTTGACTTTGTC	6	+	5143	5577	Active	Active	6	5
ENSDARG00000008797	ENSDART00000106534	12	28	TACATCGCCATCATTCTGGAGAA	5	+	5011	5577	Active	Inactive	7	2
ENSDARG00000008797	ENSDART00000106534	12	28	AGAATCGGCCGTGTGCTGCGTCT	5	+	4594	5577	Active	Active	6	4
ENSDARG00000008797	ENSDART00000106534	12	28	GAATACGACCGCTTGTTTGACTTT	6	+	5140	5577	Inactive	Inactive	8	9
ENSDARG00000008797	ENSDART00000106543	12	2	GTTCTCTTCTGAACCGGCGATGTT	6	+	303	5496	Active	Active	9	6
ENSDARG00000008797	ENSDART00000106543	12	6	CTCAACAGCACCATCTTTGACGTC	6	+	847	5496	Active	Inactive	5	3
ENSDARG00000008797	ENSDART00000106543	12	6	AACAGCACCATCTTTGACGTCTAC	6	+	850	5496	Active	Active	2	2
ENSDARG00000008797	ENSDART00000106543	12	9	AGACCCTTCGTGCTGCTGGGAAGAC	7	+	1154	5496	Active	Active	9	3
ENSDARG00000008797	ENSDART00000106543	12	9	GCATACGACGAGCAGAATGAGGC	5	+	1258	5496	Inactive	Active	3	9
ENSDARG00000008797	ENSDART00000106543	12	12	TTCCTCTAACAAAGAGGTGATGTA	6	+	1602	5496	Active	Active	4	6
ENSDARG00000008797	ENSDART00000106543	12	16	GACTGCTTAGGGACTGGCAGAATTT	7	+	1828	5496	Active	Active	8	3
ENSDARG00000008797	ENSDART00000106543	12	20	TACTACTACTTCCAGGTGGGCTGGA	7	+	2287	5496	Active	Active	2	6
ENSDARG00000008797	ENSDART00000106543	12	20	TACTACTTCCAGGTGGGCTGGAAC	6	+	2290	5496	Active	Active	8	4
ENSDARG00000008797	ENSDART00000106543	12	20	ACACTCAGCCTGGTGGAGTTGGGA	6	+	2335	5496	Active	Active	5	9
ENSDARG00000008797	ENSDART00000106543	12	20	ACACTCAGCCTGGTGGAGTTGGG	5	+	2335	5496	Active	Active	5	9
ENSDARG00000008797	ENSDART00000106543	12	21	GTCTTCATCTTTGCCGTGGTGGGCA	7	+	2515	5496	Active	Active	9	5
ENSDARG00000008797	ENSDART00000106543	12	21	GTCTTCATCTTTGCCGTGGTGGGC	6	+	2515	5496	Active	Active	9	8
ENSDARG00000008797	ENSDART00000106543	12	21	AAAAGCTACAAGGACTGCGTTTGTA	7	+	2554	5496	Inactive	Active	3	1
ENSDARG00000008797	ENSDART00000106543	12	21	AAAAGCTACAAGGACTGCGTTTGT	6	+	2554	5496	Inactive	Inactive	3	9
ENSDARG00000008797	ENSDART00000106543	12	22	TACCAAAGAGGAAGGGGAGGGAGAC	7	+	2946	5496	Inactive	Active	8	9
ENSDARG00000008797	ENSDART00000106543	12	22	AAAGCCTTAGTTGCCAGTATGGTGC	7	+	2893	5496	Inactive	Active	2	4
ENSDARG00000008797	ENSDART00000106543	12	23	ACAGGCCACTCTTAATGATGGTGAC	7	+	3123	5496	Active	Active	4	9
ENSDARG00000008797	ENSDART00000106543	12	24	GTTGACATCACAGAAGGATGGGGTA	7	+	3289	5496	Active	Active	6	9
ENSDARG00000008797	ENSDART00000106543	12	24	GTTGACATCACAGAAGGATGGGGT	6	+	3289	5496	Active	Active	6	9
ENSDARG00000008797	ENSDART00000106543	12	25	ACCTACTTCACTAATGCATGGTGC	6	+	3541	5496	Active	Active	9	7
ENSDARG00000008797	ENSDART00000106543	12	26	CTATCCAGATTTGAAGGAATGAGGG	7	+	3688	5496	Inactive	Active	7	9
ENSDARG00000008797	ENSDART00000106543	12	27	CTCGGCTACCTCTCTCTGCTGCA	5	+	3964	5496	Active	Active	9	4
ENSDARG00000008797	ENSDART00000106543	12	27	GGCTACCTCTCTCTGCTGCAGAT	5	+	3967	5496	Active	Active	9	6
ENSDARG00000008797	ENSDART00000106543	12	30	TTACAATGCCATGAAGAAGCTGGG	6	+	4227	5496	Inactive	Active	4	9
ENSDARG00000008797	ENSDART00000106543	12	32	AGAATCGGCCGTGTGCTGCGTCT	5	+	4630	5496	Active	Active	6	4
ENSDARG00000008797	ENSDART00000106543	12	32	CCCCACATCTGCCTCGTTTGAGCC	6	+	5397	5496	Active	Active	9	7
ENSDARG00000008797	ENSDART00000106543	12	32	CACAACCTCGGCAGGCTGGGACGGC	7	+	4866	5496	Active	Active	9	8
ENSDARG00000008797	ENSDART00000106543	12	32	TACGACCGCTTGTTTGACTTTGTC	6	+	5179	5496	Active	Active	6	5
ENSDARG00000008797	ENSDART00000106543	12	32	GAATACGACCGCTTGTTTGACTTT	6	+	5176	5496	Inactive	Inactive	8	9
ENSDARG00000008797	ENSDART00000106543	12	32	TACATCGCCATCATTCTGGAGAA	5	+	5047	5496	Active	Inactive	7	2
ENSDARG00000009214	ENSDART00000004769	12	2	AGCCAAAGAGAGGGTCGTTTAGGCT	7	-	196	1512	Inactive	Active	5	8
ENSDARG00000009214	ENSDART00000004769	12	6	CACCTAGCAATAAAGATGCAGAG	5	-	1075	1512	Active	Active	2	9
ENSDARG00000009214	ENSDART00000004769	12	7	TACCAAAGAGAAGAGCAGAAGCT	5	-	1191	1512	Inactive	Active	8	9
ENSDARG00000009214	ENSDART00000004769	12	7	AGAAGCTGCCTGCTGTCTGCGGTT	6	-	1174	1512	Active	Inactive	7	4
ENSDARG00000009214	ENSDART00000004769	12	8	AGACCATGCCAGCAGCTGAAGAA	5	-	1409	1512	Active	Active	6	8
ENSDARG00000009214	ENSDART00000004769	12	8	AAAAGCAACCCTGACGTAGCGGCA	6	-	1352	1512	Inactive	Active	8	9
ENSDARG00000009217	ENSDART00000017620	12	3	AGCATCACCTCCCTGTAGTTTTT	5	-	193	1569	Active	Inactive	8	8
ENSDARG00000009217	ENSDART00000017620	12	12	GTCAAAGTCATCTTGGGGTTGAC	5	-	1124	1569	Active	Active	6	4
ENSDARG00000009217	ENSDART00000017620	12	12	GGCCAAAGAGCTCAAGGTGCCGCT	6	-	1096	1569	Inactive	Active	3	9
ENSDARG00000009217	ENSDART00000017620	12	14	GGCCACTCCACTTGAAGCCTTTGTG	7	-	1209	1569	Active	Active	9	3
ENSDARG00000009217	ENSDART00000017620	12	14	AAACTCACAGTAGCGTTTTGTTGTC	7	-	1250	1569	Inactive	Inactive	9	9
ENSDARG00000009217	ENSDART00000017620	12	14	AAACTCACAGTAGCGTTTTGTTG	5	-	1252	1569	Inactive	Inactive	9	8
ENSDARG00000009217	ENSDART00000017620	12	18	ACCTTCATCTCCTTTCTGGAGGA	5	-	1382	1569	Active	Active	9	3
ENSDARG00000009217	ENSDART00000017620	12	19	GGCACCATCTCTGCTGCTTTGGC	5	-	1453	1569	Active	Inactive	9	5
ENSDARG00000009217	ENSDART00000017620	12	19	GGCACCATCTCTGCTGCTTTGGCT	6	-	1452	1569	Active	Active	9	4
ENSDARG00000009217	ENSDART00000038750	12	3	AGCATCACCTCCCTGTAGTTTTT	5	-	196	1398	Active	Inactive	8	8
ENSDARG00000009217	ENSDART00000038750	12	12	GGCCAAAGAGCTCAAGGTGCCGCT	6	-	988	1398	Inactive	Active	3	9
ENSDARG00000009217	ENSDART00000038750	12	12	GTCAAAGTCATCTTGGGGTTGAC	5	-	1016	1398	Active	Active	6	4
ENSDARG00000009217	ENSDART00000038750	12	14	GGCCACTCCACTTGAAGCCTTTGTG	7	-	1101	1398	Active	Active	9	3
ENSDARG00000009217	ENSDART00000038750	12	14	AAACTCACAGTAGCGTTTTGTTGTC	7	-	1142	1398	Inactive	Inactive	9	9
ENSDARG00000009217	ENSDART00000038750	12	14	AAACTCACAGTAGCGTTTTGTTG	5	-	1144	1398	Inactive	Inactive	9	8
ENSDARG00000009217	ENSDART00000038750	12	16	ACCTTCATCTCCTTTCTGGAGGA	5	-	1211	1398	Active	Active	9	3
ENSDARG00000009217	ENSDART00000038750	12	17	GGCACCATCTCTGCTGCTTTGGCT	6	-	1281	1398	Active	Active	9	4
ENSDARG00000009217	ENSDART00000038750	12	17	GGCACCATCTCTGCTGCTTTGGC	5	-	1282	1398	Active	Inactive	9	5
ENSDARG00000009217	ENSDART00000048907	12	3	AGCATCACCTCCCTGTAGTTTTT	5	-	193	1398	Active	Inactive	8	8
ENSDARG00000009217	ENSDART00000048907	12	11	GTCAAAGTCATCTTGGGGTTGAC	5	-	1016	1398	Active	Active	6	4
ENSDARG00000009217	ENSDART00000048907	12	11	GGCCAAAGAGCTCAAGGTGCCGCT	6	-	988	1398	Inactive	Active	3	9
ENSDARG00000009217	ENSDART00000048907	12	13	AAACTCACAGTAGCGTTTTGTTG	5	-	1144	1398	Inactive	Inactive	9	8
ENSDARG00000009217	ENSDART00000048907	12	13	GGCCACTCCACTTGAAGCCTTTGTG	7	-	1101	1398	Active	Active	9	3
ENSDARG00000009217	ENSDART00000048907	12	13	AAACTCACAGTAGCGTTTTGTTGTC	7	-	1142	1398	Inactive	Inactive	9	9
ENSDARG00000009217	ENSDART00000048907	12	15	ACCTTCATCTCCTTTCTGGAGGA	5	-	1211	1398	Active	Active	9	3
ENSDARG00000009217	ENSDART00000048907	12	16	GGCACCATCTCTGCTGCTTTGGCT	6	-	1281	1398	Active	Active	9	4
ENSDARG00000009217	ENSDART00000048907	12	16	GGCACCATCTCTGCTGCTTTGGC	5	-	1282	1398	Active	Inactive	9	5
ENSDARG00000009217	ENSDART00000050268	12	3	AGCATCACCTCCCTGTAGTTTTT	5	-	193	1473	Active	Inactive	8	8
ENSDARG00000009217	ENSDART00000050268	12	12	GGCCAAAGAGCTCAAGGTGCCGCT	6	-	1123	1473	Inactive	Active	3	9
ENSDARG00000009217	ENSDART00000050268	12	12	GTCAAAGTCATCTTGGGGTTGAC	5	-	1151	1473	Active	Active	6	4
ENSDARG00000009217	ENSDART00000050268	12	14	GGCCACTCCACTTGAAGCCTTTGTG	7	-	1236	1473	Active	Active	9	3
ENSDARG00000009217	ENSDART00000050268	12	14	AAACTCACAGTAGCGTTTTGTTG	5	-	1279	1473	Inactive	Inactive	9	8
ENSDARG00000009217	ENSDART00000050268	12	14	AAACTCACAGTAGCGTTTTGTTGTC	7	-	1277	1473	Inactive	Inactive	9	9
ENSDARG00000009217	ENSDART00000050268	12	15	ACCTTCATCTCCTTTCTGGAGGA	5	-	1286	1473	Active	Active	9	3
ENSDARG00000009217	ENSDART00000050268	12	16	GGCACCATCTCTGCTGCTTTGGCT	6	-	1356	1473	Active	Active	9	4
ENSDARG00000009217	ENSDART00000050268	12	16	GGCACCATCTCTGCTGCTTTGGC	5	-	1357	1473	Active	Inactive	9	5
ENSDARG00000009217	ENSDART00000060546	12	3	AGCATCACCTCCCTGTAGTTTTT	5	-	193	1470	Active	Inactive	8	8
ENSDARG00000009217	ENSDART00000060546	12	12	GGCCAAAGAGCTCAAGGTGCCGCT	6	-	1060	1470	Inactive	Active	3	9
ENSDARG00000009217	ENSDART00000060546	12	12	GTCAAAGTCATCTTGGGGTTGAC	5	-	1088	1470	Active	Active	6	4
ENSDARG00000009217	ENSDART00000060546	12	14	AAACTCACAGTAGCGTTTTGTTGTC	7	-	1214	1470	Inactive	Inactive	9	9
ENSDARG00000009217	ENSDART00000060546	12	14	AAACTCACAGTAGCGTTTTGTTG	5	-	1216	1470	Inactive	Inactive	9	8
ENSDARG00000009217	ENSDART00000060546	12	14	GGCCACTCCACTTGAAGCCTTTGTG	7	-	1173	1470	Active	Active	9	3
ENSDARG00000009217	ENSDART00000060546	12	16	ACCTTCATCTCCTTTCTGGAGGA	5	-	1283	1470	Active	Active	9	3
ENSDARG00000009217	ENSDART00000060546	12	17	GGCACCATCTCTGCTGCTTTGGC	5	-	1354	1470	Active	Inactive	9	5
ENSDARG00000009217	ENSDART00000060546	12	17	GGCACCATCTCTGCTGCTTTGGCT	6	-	1353	1470	Active	Active	9	4
ENSDARG00000009217	ENSDART00000078738	12	3	AGCATCACCTCCCTGTAGTTTTT	5	-	193	885	Active	Inactive	8	8
ENSDARG00000009217	ENSDART00000078738	12	5	CAAAACTTACACGCTGTGGTGTG	5	-	498	885	Inactive	Inactive	4	2
ENSDARG00000009217	ENSDART00000078738	12	5	CAAAACTTACACGCTGTGGTGTGT	6	-	497	885	Inactive	Inactive	4	3
ENSDARG00000009217	ENSDART00000078767	12	3	AGCATCACCTCCCTGTAGTTTTT	5	-	193	1533	Active	Inactive	8	8
ENSDARG00000009217	ENSDART00000078767	12	12	GTCAAAGTCATCTTGGGGTTGAC	5	-	1151	1533	Active	Active	6	4
ENSDARG00000009217	ENSDART00000078767	12	12	GGCCAAAGAGCTCAAGGTGCCGCT	6	-	1123	1533	Inactive	Active	3	9
ENSDARG00000009217	ENSDART00000078767	12	14	AAACTCACAGTAGCGTTTTGTTG	5	-	1279	1533	Inactive	Inactive	9	8
ENSDARG00000009217	ENSDART00000078767	12	14	AAACTCACAGTAGCGTTTTGTTGTC	7	-	1277	1533	Inactive	Inactive	9	9
ENSDARG00000009217	ENSDART00000078767	12	14	GGCCACTCCACTTGAAGCCTTTGTG	7	-	1236	1533	Active	Active	9	3
ENSDARG00000009217	ENSDART00000078767	12	16	ACCTTCATCTCCTTTCTGGAGGA	5	-	1346	1533	Active	Active	9	3
ENSDARG00000009217	ENSDART00000078767	12	17	GGCACCATCTCTGCTGCTTTGGCT	6	-	1416	1533	Active	Active	9	4
ENSDARG00000009217	ENSDART00000078767	12	17	GGCACCATCTCTGCTGCTTTGGC	5	-	1417	1533	Active	Inactive	9	5
ENSDARG00000009217	ENSDART00000078871	12	3	AGCATCACCTCCCTGTAGTTTTT	5	-	193	1308	Active	Inactive	8	8
ENSDARG00000009217	ENSDART00000078871	12	12	GTCAAAGTCATCTTGGGGTTGAC	5	-	1151	1308	Active	Active	6	4
ENSDARG00000009217	ENSDART00000078871	12	12	GGCCAAAGAGCTCAAGGTGCCGCT	6	-	1123	1308	Inactive	Active	3	9
ENSDARG00000009217	ENSDART00000078871	12	14	GGCCACTCCACTTGAAGCCTTTGTG	7	-	1236	1308	Active	Active	9	3
ENSDARG00000009217	ENSDART00000078871	12	14	AAACTCACAGTAGCGTTTTGTTGTC	7	-	1277	1308	Inactive	Inactive	9	9
ENSDARG00000009217	ENSDART00000078871	12	14	AAACTCACAGTAGCGTTTTGTTG	5	-	1279	1308	Inactive	Inactive	9	8
ENSDARG00000009595	ENSDART00000003489	12	1	CTCCTCAGCTGGTCGATCTGTCGGT	7	-	32	921	Active	Inactive	9	3
ENSDARG00000009595	ENSDART00000003489	12	4	AAAGTCTCCCATAAAGAGGTAGTT	6	-	235	921	Active	Active	2	7
ENSDARG00000009595	ENSDART00000003489	12	7	AAACCCACCTGTAGCAGTAGTTGGG	7	-	787	921	Inactive	Active	6	9
ENSDARG00000009595	ENSDART00000003489	12	7	CAAACCCACCTGTAGCAGTAGTT	5	-	790	921	Active	Active	0	4
ENSDARG00000009595	ENSDART00000003489	12	7	CACGCCCCAGCCTGTGGTGTCTGT	6	-	610	921	Active	Inactive	4	5
ENSDARG00000009595	ENSDART00000003489	12	7	GACTCACGCCCCAGCCTGTGGTGTC	7	-	613	921	Active	Inactive	7	6
ENSDARG00000009595	ENSDART00000003489	12	8	GTCAGCGACTGGCTTTTTGGAGGG	6	-	898	921	Active	Active	6	4
ENSDARG00000009595	ENSDART00000003489	12	8	GTAGTCAGCGACTGGCTTTTTGGAG	7	-	900	921	Active	Inactive	2	8
ENSDARG00000009624	ENSDART00000066290	12	1	CAAGTCCTCTGTCTCTTGCGAAGGT	7	-	641	789	Active	Active	9	4
ENSDARG00000009624	ENSDART00000066290	12	1	GTCCACACCAGCAGTGCGATTGC	5	-	163	789	Active	Inactive	1	4
ENSDARG00000009624	ENSDART00000066290	12	1	TACCTCAGAGGCTGCTGTTGTTGGT	7	-	781	789	Inactive	Active	0	0
ENSDARG00000009624	ENSDART00000066290	12	1	TGCCAAAGAGAAAGGAGATGTAGAT	7	-	289	789	Inactive	Active	3	5
ENSDARG00000009870	ENSDART00000022471	12	1	CACTCACCAGACGATGCCTTGTGC	6	-	115	1284	Active	Inactive	0	1
ENSDARG00000009870	ENSDART00000022471	12	4	GCCAGCAGCGTGCAGGTGTTTAA	5	-	425	1284	Active	Inactive	9	8
ENSDARG00000009870	ENSDART00000022471	12	7	ACATACGTCCTCACAGACTGATTC	6	-	765	1284	Active	Active	3	2
ENSDARG00000009870	ENSDART00000022471	12	7	GTATCCCGCATACCGAGGCCGGT	5	-	794	1284	Active	Active	2	9
ENSDARG00000009870	ENSDART00000022471	12	8	CGCCTCCACTTCTGATGGGTCGTA	6	-	982	1284	Active	Inactive	9	5
ENSDARG00000009870	ENSDART00000022471	12	8	CTCACCGCCTCCACTTCTGATGGG	6	-	987	1284	Active	Active	8	7
ENSDARG00000009870	ENSDART00000022471	12	8	GTACCAAACGTTGATGTAGGGGTG	6	-	961	1284	Inactive	Active	7	9
ENSDARG00000009870	ENSDART00000022471	12	10	AAACTCACCTAGCGAGGCCGGCTGT	7	-	1131	1284	Inactive	Active	4	5
ENSDARG00000009870	ENSDART00000022471	12	11	GACGTCTCCTGACTGCTGTCGGT	5	-	1246	1284	Active	Active	9	6
ENSDARG00000009870	ENSDART00000086510	12	1	CACTCACCAGACGATGCCTTGTGC	6	-	115	780	Active	Inactive	0	1
ENSDARG00000009870	ENSDART00000086510	12	4	GCCAGCAGCGTGCAGGTGTTTAA	5	-	425	780	Active	Inactive	9	8
ENSDARG00000010018	ENSDART00000027034	12	1	AGCCCACTCCTGATTATCTGATGCA	7	+	44	957	Active	Active	9	6
ENSDARG00000010018	ENSDART00000027034	12	1	GCCCACTCCTGATTATCTGATGCA	6	+	45	957	Active	Active	9	6
ENSDARG00000010018	ENSDART00000027034	12	2	GACTTCAGAGCTCCCGGATGCTGTG	7	+	213	957	Inactive	Active	0	9
ENSDARG00000010018	ENSDART00000027034	12	3	AGCAAAGCAACTGGAGGCTGAGAC	6	+	336	957	Inactive	Active	6	5
ENSDARG00000010018	ENSDART00000027034	12	3	GGCTGCAAAATCATGGTGCGAGGGA	7	+	361	957	Active	Active	2	7
ENSDARG00000010018	ENSDART00000027034	12	3	GACAGCAAAGCAACTGGAGGCTGAG	7	+	333	957	Inactive	Active	6	9
ENSDARG00000010018	ENSDART00000027034	12	4	GTCCTCATCACTGTGGAAGATTCT	6	+	466	957	Active	Active	9	9
ENSDARG00000010018	ENSDART00000027034	12	4	CACGTCCTCATCACTGTGGAAGAT	6	+	463	957	Active	Active	9	7
ENSDARG00000010018	ENSDART00000027034	12	4	AACTCAAGAGGGCCGTCGAGGAG	5	+	509	957	Inactive	Active	7	9
ENSDARG00000010018	ENSDART00000105525	12	1	GCCCACTCCTGATTATCTGATGCA	6	+	45	1023	Active	Active	9	6
ENSDARG00000010018	ENSDART00000105525	12	1	AGCCCACTCCTGATTATCTGATGCA	7	+	44	1023	Active	Active	9	6
ENSDARG00000010018	ENSDART00000105525	12	2	GACTTCAGAGCTCCCGGATGCTGTG	7	+	213	1023	Inactive	Active	0	9
ENSDARG00000010018	ENSDART00000105525	12	3	GGCTGCAAAATCATGGTGCGAGGGA	7	+	361	1023	Active	Active	2	7
ENSDARG00000010018	ENSDART00000105525	12	3	GACAGCAAAGCAACTGGAGGCTGAG	7	+	333	1023	Inactive	Active	6	9
ENSDARG00000010018	ENSDART00000105525	12	3	AGCAAAGCAACTGGAGGCTGAGAC	6	+	336	1023	Inactive	Active	6	5
ENSDARG00000010018	ENSDART00000105525	12	4	CACGTCCTCATCACTGTGGAAGAT	6	+	463	1023	Active	Active	9	7
ENSDARG00000010018	ENSDART00000105525	12	4	AACTCAAGAGGGCCGTCGAGGAG	5	+	509	1023	Inactive	Active	7	9
ENSDARG00000010018	ENSDART00000105525	12	4	GTCCTCATCACTGTGGAAGATTCT	6	+	466	1023	Active	Active	9	9
ENSDARG00000010098	ENSDART00000020824	12	1	TACGCCCCCCCACCGGTGGCGCA	5	-	343	1131	Active	Active	8	9
ENSDARG00000010098	ENSDART00000020824	12	1	GTACGCCCCCCCACCGGTGGCGCA	6	-	343	1131	Active	Active	3	9
ENSDARG00000010098	ENSDART00000020824	12	1	GCCCCCCCACCGGTGGCGCATAG	5	-	340	1131	Active	Active	7	3
ENSDARG00000010098	ENSDART00000020824	12	1	CGCCCCCCCACCGGTGGCGCATAG	6	-	340	1131	Active	Active	9	3
ENSDARG00000010098	ENSDART00000106084	12	1	GTTTACTAAACCTTTTTTGTAGTG	6	-	49	1353	Inactive	Inactive	7	7
ENSDARG00000010098	ENSDART00000106084	12	1	GTCTGCAGCGCTTCGCAGGCGAA	5	-	210	1353	Active	Active	7	9
ENSDARG00000010098	ENSDART00000106084	12	2	GTACGCCCCCCCACCGGTGGCGCA	6	-	577	1353	Active	Active	3	9
ENSDARG00000010098	ENSDART00000106084	12	2	GCCCCCCCACCGGTGGCGCATAG	5	-	574	1353	Active	Active	7	3
ENSDARG00000010098	ENSDART00000106084	12	2	CGCCCCCCCACCGGTGGCGCATAG	6	-	574	1353	Active	Active	9	3
ENSDARG00000010098	ENSDART00000106084	12	2	TACGCCCCCCCACCGGTGGCGCA	5	-	577	1353	Active	Active	8	9
ENSDARG00000010296	ENSDART00000010732	12	2	TTCAAAGCCATATGGGACTGGGTC	6	+	292	2685	Inactive	Active	1	9
ENSDARG00000010296	ENSDART00000010732	12	2	GTTCAAAGCCATATGGGACTGGGTC	7	+	291	2685	Inactive	Active	2	9
ENSDARG00000010296	ENSDART00000010732	12	4	TTCATCAGATACCTGGAGGTCTAA	6	+	1142	2685	Inactive	Active	0	3
ENSDARG00000010296	ENSDART00000010732	12	4	CTATCACACCCAGATGCTGCGGGT	6	+	1101	2685	Inactive	Active	0	9
ENSDARG00000010296	ENSDART00000010732	12	5	CACTCACTCTCCTCCAGGAGACGCT	7	+	1365	2685	Active	Active	9	9
ENSDARG00000010296	ENSDART00000010732	12	5	GCCTGCATCTGAATCGTAGTTTGC	6	+	1271	2685	Active	Inactive	9	0
ENSDARG00000010296	ENSDART00000010732	12	5	GTTTGCTGCAGAACTGTAAGGTGTT	7	+	1289	2685	Active	Active	8	5
ENSDARG00000010296	ENSDART00000010732	12	5	GTCCCAACATAACATTGTGCTGGC	6	+	1452	2685	Inactive	Active	5	2
ENSDARG00000010296	ENSDART00000010732	12	8	TGCAGCCGCTCACATGCATTGGGA	6	+	1860	2685	Active	Active	9	8
ENSDARG00000010296	ENSDART00000010732	12	8	GTCAGCAGAGAGATCGGTGTGGAA	6	+	2014	2685	Inactive	Active	2	0
ENSDARG00000010296	ENSDART00000010732	12	8	ATCATCATCATCCTGCAGCCGCT	5	+	1847	2685	Active	Active	9	9
ENSDARG00000010296	ENSDART00000010732	12	11	CACTTCAGCCCGCTCTGATGGATGC	7	+	2558	2685	Active	Active	9	8
ENSDARG00000010620	ENSDART00000025760	12	1	TGCAAAGGCGAAGATGCAGGTGGA	6	-	385	843	Active	Active	7	9
ENSDARG00000010620	ENSDART00000025760	12	1	GTTCTCTGCAAAGGCGAAGATGCA	6	-	391	843	Active	Active	9	9
ENSDARG00000010620	ENSDART00000025760	12	1	GTATCCGACGCGGTCGATGAAGGT	6	-	322	843	Inactive	Active	3	9
ENSDARG00000010620	ENSDART00000025760	12	1	GCACACCACCACCAGCAGGAGTC	5	-	125	843	Inactive	Active	0	8
ENSDARG00000010620	ENSDART00000025760	12	1	CTCTGCAAAGGCGAAGATGCAGGT	6	-	388	843	Inactive	Active	1	9
ENSDARG00000010620	ENSDART00000025760	12	1	AGCAGCTGCAGCAGGGCTTTGGA	5	-	280	843	Active	Active	9	4
ENSDARG00000010620	ENSDART00000025760	12	1	CCCTGCAGACTGCGCGCGGCGAAC	6	-	426	843	Active	Active	7	8
ENSDARG00000010620	ENSDART00000025760	12	1	AGCTGCAGCAGGGCTTTGGAGGC	5	-	277	843	Active	Active	9	0
ENSDARG00000010620	ENSDART00000025760	12	1	AGCAGCTGCAGCAGGGCTTTGGAG	6	-	279	843	Active	Active	9	4
ENSDARG00000010620	ENSDART00000025760	12	1	ACCAGCAGCCCGATCAGCAGCGGGA	7	-	350	843	Active	Active	8	9
ENSDARG00000010620	ENSDART00000025760	12	2	TTCCTCTCCGAGAAGGAGGGCTTG	6	-	771	843	Active	Active	9	8
ENSDARG00000010620	ENSDART00000025760	12	2	TCCACCAGCGCGATGCCGAAGCA	5	-	517	843	Active	Active	8	9
ENSDARG00000010620	ENSDART00000025760	12	2	CGCAGCAGCAGGAGCGCGGGCGCG	6	-	732	843	Active	Active	9	9
ENSDARG00000010620	ENSDART00000025760	12	2	GTACGCGACGGAGTAGGAGATGTC	6	-	619	843	Inactive	Active	1	9
ENSDARG00000010654	ENSDART00000019245	12	4	GCACTAAGCAGGAAGTGGAAAAC	5	+	347	1992	Active	Active	4	7
ENSDARG00000010654	ENSDART00000019245	12	10	GGCTCAACACTATGGGTTTGTAC	5	+	854	1992	Active	Inactive	0	8
ENSDARG00000010654	ENSDART00000019245	12	11	AGCAGCATCAGATCTGGATTTGGA	6	+	936	1992	Active	Active	9	7
ENSDARG00000010654	ENSDART00000019245	12	11	CAAAGCAGCATCAGATCTGGATTT	6	+	933	1992	Active	Inactive	0	9
ENSDARG00000010654	ENSDART00000019245	12	11	AGCAGCATCAGATCTGGATTTGGAC	7	+	936	1992	Active	Active	9	6
ENSDARG00000010654	ENSDART00000019245	12	13	AAAAACAGAGAGATGCTGGAGAT	5	+	1135	1992	Inactive	Active	9	5
ENSDARG00000010654	ENSDART00000019245	12	13	GACAAAAACAGAGAGATGCTGGA	5	+	1132	1992	Inactive	Active	6	9
ENSDARG00000010654	ENSDART00000019245	12	15	GCCCACGCAAACCCAGGAGCCTCT	6	+	1433	1992	Inactive	Active	0	7
ENSDARG00000010654	ENSDART00000019245	12	15	GGCCCACGCAAACCCAGGAGCCTCT	7	+	1432	1992	Active	Active	9	7
ENSDARG00000010654	ENSDART00000019245	12	16	CGCTCCTCCAGTGAGCCGCAGGG	5	+	1645	1992	Active	Active	9	9
ENSDARG00000010654	ENSDART00000019245	12	16	CCCCCCTTCCCCGGGCCGCGGAG	5	+	1612	1992	Active	Active	9	9
ENSDARG00000010654	ENSDART00000019245	12	16	CTACACTTAACTGAAGGTAGGAGAC	7	+	1819	1992	Inactive	Active	1	8
ENSDARG00000010654	ENSDART00000019245	12	17	GCCACCTAAAGCACTTCTGCGGAG	6	+	1926	1992	Active	Active	5	4
ENSDARG00000010743	ENSDART00000020263	12	1	TTCCTCCGCTTGCGTGATGACTTT	6	+	157	1821	Active	Active	9	4
ENSDARG00000010743	ENSDART00000020263	12	2	AGATTCAGAAGCTAAGGGAGGAGAA	7	+	431	1821	Inactive	Active	5	8
ENSDARG00000010743	ENSDART00000020263	12	7	AAACAACTCGATCTGGCTGGGAT	5	+	1088	1821	Inactive	Active	3	4
ENSDARG00000010743	ENSDART00000020263	12	11	GAACAACACTCTAAAAGCAGTGGTG	7	+	1599	1821	Inactive	Active	8	8
ENSDARG00000010743	ENSDART00000020263	12	11	ACACTCTAAAAGCAGTGGTGGCT	5	+	1604	1821	Inactive	Active	3	7
ENSDARG00000010743	ENSDART00000020263	12	13	AGACTACACTAAGGCTTTGGAGAA	6	+	1752	1821	Active	Inactive	4	6
ENSDARG00000010743	ENSDART00000020263	12	13	ACAGACTACACTAAGGCTTTGGAG	6	+	1750	1821	Inactive	Active	1	4
ENSDARG00000010743	ENSDART00000020263	12	13	ACAGACTACACTAAGGCTTTGGA	5	+	1750	1821	Inactive	Active	1	4
ENSDARG00000010743	ENSDART00000020263	12	13	GTCTACAGACTACACTAAGGCTTT	6	+	1746	1821	Inactive	Inactive	7	2
ENSDARG00000010953	ENSDART00000022495	12	1	TTCCTCCTCTTTAGTGGTGAATTT	6	-	31	1041	Active	Inactive	9	5
ENSDARG00000010953	ENSDART00000022495	12	2	AGCTCATGCTGCAGTCTCTGATTGT	7	-	212	1041	Active	Inactive	9	6
ENSDARG00000010953	ENSDART00000022495	12	5	GACCGCAGAGTCTGTTTTGTCGTT	6	-	625	1041	Inactive	Inactive	1	9
ENSDARG00000010953	ENSDART00000022495	12	6	TCCTCACCCCAACTTTGCGCAGTA	6	-	794	1041	Active	Inactive	9	2
ENSDARG00000010953	ENSDART00000022495	12	6	TTCCTCACCCCAACTTTGCGCAGTA	7	-	794	1041	Active	Inactive	8	2
ENSDARG00000010953	ENSDART00000022495	12	7	TTAATCAGATTGCCGTTGACGTT	5	-	883	1041	Inactive	Active	8	4
ENSDARG00000010953	ENSDART00000022495	12	7	AACTCACGCTTTGTCGAAGTAGGA	6	-	943	1041	Active	Active	5	9
ENSDARG00000010957	ENSDART00000009301	12	5	CTCTCCAGACACTTTGCGGATGCC	6	-	418	1638	Active	Active	2	9
ENSDARG00000010957	ENSDART00000009301	12	5	CTCTCCAGACACTTTGCGGATGC	5	-	419	1638	Active	Inactive	2	5
ENSDARG00000010957	ENSDART00000009301	12	5	AAATGCACAAGGACTGGGAGGAGGA	7	-	339	1638	Inactive	Active	9	9
ENSDARG00000010957	ENSDART00000009301	12	5	AAATGCACAAGGACTGGGAGGAG	5	-	341	1638	Inactive	Active	9	7
ENSDARG00000010957	ENSDART00000009301	12	6	GTTGCCCACCTGTCGTGGTGTGT	5	-	662	1638	Active	Inactive	7	3
ENSDARG00000010957	ENSDART00000009301	12	6	GTTGCCCACCTGTCGTGGTGTGTGT	7	-	660	1638	Active	Inactive	7	5
ENSDARG00000010957	ENSDART00000009301	12	7	CACACCTGCCACCAGTTGGGGTC	5	-	790	1638	Active	Active	9	4
ENSDARG00000010957	ENSDART00000009301	12	13	ACCCACTGCTGGTCTGTGTTGAG	5	-	1606	1638	Active	Inactive	8	6
ENSDARG00000010957	ENSDART00000009301	12	13	ACCCACTGCTGGTCTGTGTTGAGTC	7	-	1604	1638	Active	Inactive	8	7
ENSDARG00000010957	ENSDART00000079828	12	2	AGACTCTGCATCGCTGTGGACAAC	6	-	30	966	Active	Active	8	8
ENSDARG00000010957	ENSDART00000079828	12	5	CTCTCCAGACACTTTGCGGATGCC	6	-	439	966	Active	Active	2	9
ENSDARG00000010957	ENSDART00000079828	12	5	CTCTCCAGACACTTTGCGGATGC	5	-	440	966	Active	Inactive	2	5
ENSDARG00000010957	ENSDART00000079828	12	5	AAATGCACAAGGACTGGGAGGAGGA	7	-	360	966	Inactive	Active	9	9
ENSDARG00000010957	ENSDART00000079828	12	5	AAATGCACAAGGACTGGGAGGAG	5	-	362	966	Inactive	Active	9	7
ENSDARG00000010957	ENSDART00000079828	12	6	GTTGCCCACCTGTCGTGGTGTGT	5	-	683	966	Active	Inactive	7	3
ENSDARG00000010957	ENSDART00000079828	12	6	GTTGCCCACCTGTCGTGGTGTGTGT	7	-	681	966	Active	Inactive	7	5
ENSDARG00000010957	ENSDART00000079828	12	7	CACACCTGCCACCAGTTGGGGTC	5	-	811	966	Active	Active	9	4
ENSDARG00000011496	ENSDART00000011662	12	1	GTCAACCACAGAGTTGCAGACTTT	6	-	802	1146	Active	Active	2	4
ENSDARG00000011496	ENSDART00000011662	12	1	GCATGCTACTTAGGCCGAAGTTGAG	7	-	73	1146	Active	Active	6	9
ENSDARG00000011496	ENSDART00000011662	12	1	CACAAACTCATCCTCGTCTGAAAC	6	-	685	1146	Active	Active	8	1
ENSDARG00000011496	ENSDART00000011662	12	1	ATCCTCGTCTGAAACGCGTGGGAC	6	-	676	1146	Active	Active	9	8
ENSDARG00000011496	ENSDART00000011662	12	1	ACCAGCACACCGACTGCTGTGGAA	6	-	384	1146	Inactive	Active	0	2
ENSDARG00000011496	ENSDART00000011662	12	1	AGAACCGCCTGCGTTCTGAATGC	5	-	527	1146	Active	Inactive	2	3
ENSDARG00000011496	ENSDART00000011662	12	1	AGAACCGCACTTGTCCTGCGCGGCT	7	-	460	1146	Inactive	Active	7	5
ENSDARG00000011496	ENSDART00000011662	12	2	AGCCTCCTCTGATACCTTTGGTGCA	7	-	885	1146	Active	Active	9	0
ENSDARG00000011496	ENSDART00000011662	12	3	GTAGACCACCTCCTGGTGGCAGGT	6	-	1040	1146	Inactive	Active	5	9
ENSDARG00000011496	ENSDART00000011662	12	4	CCCATCTTCTTCTCTGTGTGGGTT	6	-	1105	1146	Active	Active	9	3
ENSDARG00000011496	ENSDART00000011662	12	4	CCCATCTTCTTCTCTGTGTGGGTTT	7	-	1104	1146	Active	Inactive	9	9
ENSDARG00000011496	ENSDART00000011662	12	4	CCCATCTTCTTCTCTGTGTGGGT	5	-	1106	1146	Active	Inactive	9	5
ENSDARG00000011496	ENSDART00000011662	12	4	ATCTTCTTCTCTGTGTGGGTTTAG	6	-	1102	1146	Active	Inactive	9	8
ENSDARG00000011633	ENSDART00000018959	12	1	GGCTACCTCGAAGTGGTGCAGGT	5	-	275	603	Active	Active	9	8
ENSDARG00000011633	ENSDART00000018959	12	2	GACACCTCCTCCAGGAAGAAGGA	5	-	505	603	Active	Active	8	9
ENSDARG00000011633	ENSDART00000018959	12	2	CACCTCCTCCAGGAAGAAGGAGAT	6	-	502	603	Active	Active	9	9
ENSDARG00000011633	ENSDART00000018959	12	2	AGCTCATGCTGGTCCAGGTGGCGTC	7	-	361	603	Active	Active	9	6
ENSDARG00000011785	ENSDART00000013465	12	2	TTCAGCACAGTCGGGACTGAGAT	5	+	232	2628	Inactive	Active	4	8
ENSDARG00000011785	ENSDART00000013465	12	2	CACTCCACAGGACAGCGTGAGGA	5	+	177	2628	Inactive	Active	1	9
ENSDARG00000011785	ENSDART00000013465	12	7	TTCCAATTACAGACTCTGGTTTT	5	+	914	2628	Active	Inactive	2	9
ENSDARG00000011785	ENSDART00000013465	12	7	AACAACGCACTGATGGATGAGTAA	6	+	1069	2628	Inactive	Active	8	6
ENSDARG00000011785	ENSDART00000013465	12	7	AACAACGCACTGATGGATGAGTA	5	+	1069	2628	Inactive	Active	8	7
ENSDARG00000011785	ENSDART00000013465	12	7	AAACAACGCACTGATGGATGAGTAA	7	+	1068	2628	Inactive	Active	7	6
ENSDARG00000011785	ENSDART00000013465	12	7	AAACAACGCACTGATGGATGAGTA	6	+	1068	2628	Inactive	Active	7	7
ENSDARG00000011785	ENSDART00000013465	12	8	GCCAAAATCAGGTGGATGATGGA	5	+	1520	2628	Active	Active	8	9
ENSDARG00000011785	ENSDART00000013465	12	8	GTCCACATCCTCTCCAGAGTTTGAC	7	+	2114	2628	Active	Active	7	7
ENSDARG00000011785	ENSDART00000013465	12	8	GTCTTCTTCAATGTATTCTGTGGTG	7	+	1170	2628	Active	Inactive	9	4
ENSDARG00000011785	ENSDART00000013465	12	8	TCCCACAACTCAACTCTGCCGCC	5	+	2387	2628	Active	Active	4	7
ENSDARG00000011785	ENSDART00000013465	12	8	TTCAAACGCATACCCTGCCGTAGCT	7	+	2343	2628	Active	Active	2	7
ENSDARG00000011830	ENSDART00000018144	12	2	ACACCAAGCTCATGGAAGAGGCA	5	+	107	948	Inactive	Active	0	9
ENSDARG00000011830	ENSDART00000018144	12	3	AGCTCACGCCCTTCTTGAAGATGTA	7	+	281	948	Active	Active	9	9
ENSDARG00000011830	ENSDART00000018144	12	3	GACGTCGACACCTCGCATTGGAG	5	+	246	948	Active	Active	8	8
ENSDARG00000011830	ENSDART00000018144	12	4	CGCTGCAGCACCACATGTTGGAGCC	7	+	428	948	Active	Active	9	8
ENSDARG00000011830	ENSDART00000018144	12	4	TGCAGCACCACATGTTGGAGCCGGT	7	+	431	948	Active	Active	9	9
ENSDARG00000011830	ENSDART00000018144	12	4	TGCTGCTTAAAGACTATCTGAAGAA	7	+	479	948	Active	Active	9	0
ENSDARG00000011830	ENSDART00000018144	12	6	AGAAGCTGCTGGAGATTTATGAGAT	7	+	611	948	Active	Inactive	7	5
ENSDARG00000012094	ENSDART00000005587	12	1	TTCTCCAGCCTCTCGAAGTATTC	5	-	160	1137	Active	Active	6	2
ENSDARG00000012094	ENSDART00000005587	12	1	AGCAGCTGCTGAACGTTGTGTTTCT	7	-	74	1137	Active	Inactive	9	9
ENSDARG00000012094	ENSDART00000005587	12	1	AGCAGCTGCTGAACGTTGTGTTT	5	-	76	1137	Active	Inactive	9	9
ENSDARG00000012094	ENSDART00000005587	12	2	TTCACCACAGGGTTCATGGGAGGAG	7	-	254	1137	Inactive	Active	5	7
ENSDARG00000012094	ENSDART00000005587	12	2	AGCGGCGTCCTCTTCGGTGTAGAC	6	-	313	1137	Active	Active	9	0
ENSDARG00000012094	ENSDART00000005587	12	2	CTCATCTTCACGAGAGTCGGAGCG	6	-	226	1137	Active	Active	9	9
ENSDARG00000012094	ENSDART00000005587	12	2	GACCTCAGCGCTGATGGCGCCTCT	6	-	292	1137	Active	Active	8	5
ENSDARG00000012094	ENSDART00000005587	12	2	GCCTTCTGCTGGTTCAGGAGCTGCT	7	-	194	1137	Active	Active	9	9
ENSDARG00000012094	ENSDART00000005587	12	2	GTAGACCTCAGCGCTGATGGCGCC	6	-	295	1137	Active	Active	4	9
ENSDARG00000012094	ENSDART00000005587	12	3	AGAGCCGCCATGGTTTTGTAGTC	5	-	364	1137	Active	Inactive	4	9
ENSDARG00000012094	ENSDART00000005587	12	6	CACAGCTTCACGTTGGTCTTGGCT	6	-	651	1137	Active	Active	9	3
ENSDARG00000012094	ENSDART00000005587	12	8	ACATCAGACCTCCAGGATGATGAA	6	-	880	1137	Inactive	Active	3	9
ENSDARG00000012094	ENSDART00000005587	12	9	TCCTCATTCTCTGACCTGCGCTGCA	7	-	911	1137	Active	Active	9	5
ENSDARG00000012234	ENSDART00000002835	12	4	GACATCCACGATGGGATTGAGGG	5	+	229	768	Active	Active	7	9
ENSDARG00000012234	ENSDART00000002835	12	8	GAACTCAGAACAGTGGAAGGGGAA	6	+	505	768	Inactive	Active	8	9
ENSDARG00000012453	ENSDART00000014536	12	4	CACTCAAGCAGGAGCAGAGGTTTTC	7	+	372	1032	Active	Active	7	0
ENSDARG00000012453	ENSDART00000014536	12	4	TCCTCCAGCTGCAAGGAGACGTG	5	+	512	1032	Active	Active	9	9
ENSDARG00000012453	ENSDART00000014536	12	4	TCCAGCTGCAAGGAGACGTGGGT	5	+	515	1032	Active	Active	9	9
ENSDARG00000012453	ENSDART00000014536	12	4	AGCTCCAGAGCGGTTTGACGTAGTG	7	+	462	1032	Active	Active	2	9
ENSDARG00000012453	ENSDART00000014536	12	5	AGAATCAGAGGAGAAAGCTGGAGGC	7	+	551	1032	Inactive	Active	5	9
ENSDARG00000012453	ENSDART00000014536	12	6	AAAGTCTCCGGACCTTCTGTGGTG	6	+	721	1032	Active	Inactive	2	4
ENSDARG00000012453	ENSDART00000014536	12	6	GCATCCAGCACTTGGAAGAGGAG	5	+	767	1032	Active	Active	4	9
ENSDARG00000012453	ENSDART00000014536	12	7	AGCCTCTGCTGGTGTGTGGGGGGGA	7	+	941	1032	Active	Active	9	6
ENSDARG00000012453	ENSDART00000014536	12	7	ACACACTCCAATTTCGACGGCTGC	6	+	973	1032	Active	Active	0	9
ENSDARG00000012453	ENSDART00000014536	12	7	CCCAGCCTCTGCTGGTGTGTGGGGG	7	+	938	1032	Active	Active	9	9
ENSDARG00000012453	ENSDART00000014536	12	7	CCCAGCCTCTGCTGGTGTGTGGGG	6	+	938	1032	Active	Active	9	1
ENSDARG00000012453	ENSDART00000014536	12	7	AGCCTCTGCTGGTGTGTGGGGGG	5	+	941	1032	Active	Active	9	6
ENSDARG00000012453	ENSDART00000014536	12	7	AGCCTCTGCTGGTGTGTGGGGGGG	6	+	941	1032	Active	Active	9	9
ENSDARG00000012535	ENSDART00000014363	12	2	AGAACCCTCAGTGGGGTGCAGCT	5	+	161	1878	Active	Active	8	8
ENSDARG00000012535	ENSDART00000014363	12	3	GTTAAACACACTTTGTATTTTTT	5	+	340	1878	Inactive	Inactive	3	9
ENSDARG00000012535	ENSDART00000014363	12	6	TGCTTCCCCATACAGGTGTGTGT	5	+	487	1878	Active	Inactive	9	5
ENSDARG00000012535	ENSDART00000014363	12	7	GTTCTCCTCTCGGCCAGCGGGAGCA	7	+	572	1878	Active	Active	9	9
ENSDARG00000012535	ENSDART00000014363	12	7	CACTCAGTCCTGCATGGCGTTTTTC	7	+	528	1878	Active	Inactive	9	7
ENSDARG00000012535	ENSDART00000014363	12	7	CACTCAGTCCTGCATGGCGTTTTT	6	+	528	1878	Active	Inactive	9	8
ENSDARG00000012535	ENSDART00000014363	12	8	GAACACAACCGATTGGCTGAGGA	5	+	910	1878	Inactive	Active	8	8
ENSDARG00000012535	ENSDART00000014363	12	8	GAACACAACCGATTGGCTGAGGAG	6	+	910	1878	Inactive	Active	8	9
ENSDARG00000012535	ENSDART00000014363	12	9	CAAACCAGATTCTCATGCCGGCGTA	7	+	1058	1878	Inactive	Active	8	8
ENSDARG00000012535	ENSDART00000014363	12	9	ATCTGCCACACGTCCTGGGCCGCA	6	+	1031	1878	Active	Active	6	8
ENSDARG00000012535	ENSDART00000014363	12	9	AACATCTTCTCCACCGCTGCTTTT	6	+	1120	1878	Active	Inactive	9	6
ENSDARG00000012535	ENSDART00000014363	12	10	GCAGACGGCGGATCAGATGATGGT	6	+	1320	1878	Active	Active	1	9
ENSDARG00000012535	ENSDART00000014363	12	10	GTCTCCGGCTAAACTGCAGACGGC	6	+	1305	1878	Active	Active	8	9
ENSDARG00000012535	ENSDART00000014363	12	12	CACAAACACAATGCGTGCTGAAGAG	7	+	1800	1878	Active	Active	1	9
ENSDARG00000012535	ENSDART00000014363	12	12	TGCTCCAACATCCAGCTTTTTAA	5	+	1834	1878	Active	Inactive	8	8
ENSDARG00000012535	ENSDART00000014363	12	12	ACAAACACAATGCGTGCTGAAGAG	6	+	1801	1878	Inactive	Active	9	9
ENSDARG00000012577	ENSDART00000012531	12	3	CACTCCACCATGCAAGATGCTGCG	6	+	153	1683	Active	Active	7	9
ENSDARG00000012577	ENSDART00000012531	12	5	AAACCCAAAGAGTGGCTGGAGAG	5	+	457	1683	Inactive	Active	9	8
ENSDARG00000012577	ENSDART00000012531	12	5	TACAACTGCAGGACAGAGGTGTCT	6	+	424	1683	Active	Active	5	7
ENSDARG00000012577	ENSDART00000012531	12	5	AGAAACCCAAAGAGTGGCTGGAGAG	7	+	455	1683	Inactive	Active	8	8
ENSDARG00000012577	ENSDART00000012531	12	5	ACCCAAAGAGTGGCTGGAGAGGTA	6	+	459	1683	Inactive	Active	6	9
ENSDARG00000012577	ENSDART00000012531	12	6	AACCAAGACGGCTGCAGTGGTCAAC	7	+	501	1683	Inactive	Active	5	1
ENSDARG00000012577	ENSDART00000012531	12	7	ACCCTCCTCTTCCTCTGCTGCTGTG	7	+	633	1683	Active	Active	9	8
ENSDARG00000012577	ENSDART00000012531	12	7	GACAGCTCCTCCCCGCTCTGCAAAC	7	+	773	1683	Active	Inactive	8	4
ENSDARG00000012577	ENSDART00000012531	12	7	CTCTGCAAACGGCCTTGCAGCTGAA	7	+	788	1683	Inactive	Active	1	9
ENSDARG00000012577	ENSDART00000012531	12	7	CTCCTCTTCCTCTGCTGCTGTGTCT	7	+	636	1683	Active	Inactive	9	2
ENSDARG00000012577	ENSDART00000012531	12	7	ACACCCTCCTCTTCCTCTGCTGCT	6	+	631	1683	Active	Active	6	2
ENSDARG00000012577	ENSDART00000012531	12	7	CACACCCTCCTCTTCCTCTGCTGCT	7	+	630	1683	Active	Active	9	2
ENSDARG00000012577	ENSDART00000012531	12	9	CGCTTCCTCTCCTCGGTCGTATGT	6	+	1023	1683	Active	Inactive	9	6
ENSDARG00000012577	ENSDART00000012531	12	10	CGCTGCAGAGACAGAGGTGACTAA	6	+	1232	1683	Active	Inactive	8	0
ENSDARG00000012577	ENSDART00000012531	12	10	TCCACCATCATCCCAGCAGCCTCT	6	+	1167	1683	Active	Active	9	8
ENSDARG00000012577	ENSDART00000012531	12	10	CAATTCTCCACGGACGCTGCAGAG	6	+	1218	1683	Active	Active	6	9
ENSDARG00000012577	ENSDART00000012531	12	11	CTCATCAAACATGTGCAGGGGTG	5	+	1450	1683	Inactive	Active	0	9
ENSDARG00000012577	ENSDART00000012531	12	11	AACCTCATCAAACATGTGCAGGG	5	+	1447	1683	Active	Active	9	6
ENSDARG00000012577	ENSDART00000012531	12	12	GGCTCACACCATGGGCAGCATCT	5	+	1518	1683	Active	Active	9	8
ENSDARG00000012577	ENSDART00000012531	12	12	AGAACCTGCGCTCACTGGTGCGGGT	7	+	1568	1683	Active	Active	7	8
ENSDARG00000012632	ENSDART00000007202	12	1	AACTGCCGCTCAAAGGCGAAGGC	5	-	28	798	Active	Active	7	9
ENSDARG00000012632	ENSDART00000007202	12	3	GTACCAGCCGGTCCGCAGCATGC	5	-	230	798	Inactive	Active	3	8
ENSDARG00000012632	ENSDART00000007202	12	4	TCCTCCGTCTGAGCGTCTGATGTA	6	-	760	798	Active	Inactive	9	2
ENSDARG00000012632	ENSDART00000007202	12	4	TCCTCCGTCTGAGCGTCTGATGT	5	-	761	798	Active	Inactive	9	3
ENSDARG00000012632	ENSDART00000007202	12	4	GCCGGCTGCTTTGGCTGTGTAGTAG	7	-	537	798	Active	Active	9	3
ENSDARG00000012632	ENSDART00000007202	12	4	GCCGGCTGCTTTGGCTGTGTAGTA	6	-	538	798	Active	Inactive	9	8
ENSDARG00000012632	ENSDART00000007202	12	4	GCCGCCATCTGCGAGATCTGCAGGA	7	-	599	798	Active	Active	9	4
ENSDARG00000012632	ENSDART00000007202	12	4	GCACACGCACGCCGGCTGCTTTGGC	7	-	547	798	Inactive	Inactive	8	5
ENSDARG00000012632	ENSDART00000007202	12	4	GCACACGCACGCCGGCTGCTTTG	5	-	549	798	Inactive	Active	8	0
ENSDARG00000012632	ENSDART00000007202	12	4	GAAGGCACAGAAGAGCAGCAGGT	5	-	725	798	Inactive	Active	9	9
ENSDARG00000012632	ENSDART00000007202	12	4	CACGCCGGCTGCTTTGGCTGTGTAG	7	-	540	798	Active	Inactive	9	3
ENSDARG00000012632	ENSDART00000105313	12	3	ACACACACAATGTGATGCTTGAGCT	7	-	166	711	Inactive	Active	9	8
ENSDARG00000012632	ENSDART00000105313	12	4	GTACCAGCCGGTCCGCAGCATGC	5	-	193	711	Inactive	Active	3	8
ENSDARG00000012632	ENSDART00000105313	12	6	TCCTCCGTCTGAGCGTCTGATGTA	6	-	673	711	Active	Inactive	9	2
ENSDARG00000012632	ENSDART00000105313	12	6	TCCTCCGTCTGAGCGTCTGATGT	5	-	674	711	Active	Inactive	9	3
ENSDARG00000012632	ENSDART00000105313	12	6	GCCGGCTGCTTTGGCTGTGTAGTAG	7	-	450	711	Active	Active	9	3
ENSDARG00000012632	ENSDART00000105313	12	6	GCCGGCTGCTTTGGCTGTGTAGTA	6	-	451	711	Active	Inactive	9	8
ENSDARG00000012632	ENSDART00000105313	12	6	GCCGCCATCTGCGAGATCTGCAGGA	7	-	512	711	Active	Active	9	4
ENSDARG00000012632	ENSDART00000105313	12	6	GCACACGCACGCCGGCTGCTTTGGC	7	-	460	711	Inactive	Inactive	8	5
ENSDARG00000012632	ENSDART00000105313	12	6	GCACACGCACGCCGGCTGCTTTG	5	-	462	711	Inactive	Active	8	0
ENSDARG00000012632	ENSDART00000105313	12	6	GAAGGCACAGAAGAGCAGCAGGT	5	-	638	711	Inactive	Active	9	9
ENSDARG00000012632	ENSDART00000105313	12	6	CACGCCGGCTGCTTTGGCTGTGTAG	7	-	453	711	Active	Inactive	9	3
ENSDARG00000012824	ENSDART00000045204	12	5	AGCAGCACCAGTGATGTGGGGAGTC	7	+	340	1107	Active	Inactive	8	0
ENSDARG00000012824	ENSDART00000045204	12	5	AGCAGCACCAGTGATGTGGGGAG	5	+	340	1107	Active	Active	8	1
ENSDARG00000012824	ENSDART00000045204	12	8	AACGGCACCTTGCTGGAGGTTTGT	6	+	766	1107	Active	Active	4	4
ENSDARG00000012824	ENSDART00000045204	12	8	AACGGCACCTTGCTGGAGGTTTG	5	+	766	1107	Active	Active	4	4
ENSDARG00000012824	ENSDART00000045204	12	9	TGCCAAAGCCTTGCGAGTGGAAGTA	7	+	789	1107	Active	Active	6	8
ENSDARG00000012824	ENSDART00000045204	12	9	GCCAAAGCCTTGCGAGTGGAAGTA	6	+	790	1107	Active	Active	5	8
ENSDARG00000012824	ENSDART00000045204	12	9	CAACCAAACCAGAGAGGTTAGAAC	6	+	867	1107	Inactive	Active	5	4
ENSDARG00000012824	ENSDART00000045204	12	9	AACCAAACCAGAGAGGTTAGAAC	5	+	868	1107	Inactive	Active	5	4
ENSDARG00000012824	ENSDART00000045204	12	9	ACAACCAAACCAGAGAGGTTAGAAC	7	+	866	1107	Inactive	Active	9	4
ENSDARG00000012824	ENSDART00000045204	12	11	TTCTTCAGACGGGCCAGCAGGAGAG	7	+	1015	1107	Active	Active	0	9
ENSDARG00000012824	ENSDART00000105881	12	1	AAAGTCGACGGATATGCTGGAGGG	6	+	3	2877	Inactive	Active	3	9
ENSDARG00000012824	ENSDART00000105881	12	2	GTCAAAAAACTGCTGGGCGCAGAA	6	+	97	2877	Inactive	Active	9	7
ENSDARG00000012824	ENSDART00000105881	12	2	GAAACCTACGAGCTGTGCGACTTC	6	+	199	2877	Inactive	Inactive	2	7
ENSDARG00000012824	ENSDART00000105881	12	2	AAAAACTGCTGGGCGCAGAAGAG	5	+	101	2877	Inactive	Active	6	9
ENSDARG00000012824	ENSDART00000105881	12	6	ACAGACCTCAACAATGACGAGTAG	6	+	634	2877	Active	Active	6	9
ENSDARG00000012824	ENSDART00000105881	12	6	GACCTCAACAATGACGAGTAGGTC	6	+	637	2877	Active	Active	6	9
ENSDARG00000012824	ENSDART00000105881	12	6	ACCTCAACAATGACGAGTAGGTC	5	+	638	2877	Inactive	Active	3	9
ENSDARG00000012824	ENSDART00000105881	12	7	AAAGCCAGCCTGGTTCTGAAGGG	5	+	757	2877	Inactive	Active	4	8
ENSDARG00000012824	ENSDART00000105881	12	7	TTCGACCGCTATAAGGAGGAAGGA	6	+	688	2877	Active	Active	7	9
ENSDARG00000012824	ENSDART00000105881	12	8	AAAGTCTACATATGGATGGGAAGTA	7	+	883	2877	Active	Active	0	1
ENSDARG00000012824	ENSDART00000105881	12	9	TTATCCAGATATTTTGGTGGGCT	5	+	1023	2877	Inactive	Active	8	3
ENSDARG00000012824	ENSDART00000105881	12	9	TTATCCAGATATTTTGGTGGGCTCT	7	+	1023	2877	Inactive	Active	8	4
ENSDARG00000012824	ENSDART00000105881	12	10	TTATTCACAGGGATTTTGCAGGA	5	+	1086	2877	Inactive	Active	8	0
ENSDARG00000012824	ENSDART00000105881	12	12	GTTTCCAGCATAAAGGTGAAGGT	5	+	1168	2877	Active	Active	5	8
ENSDARG00000012824	ENSDART00000105881	12	16	GTCTCCAACACAGCGGATGAGAA	5	+	1657	2877	Active	Active	4	7
ENSDARG00000012824	ENSDART00000105881	12	16	GTCTCCAACACAGCGGATGAGAAC	6	+	1657	2877	Active	Active	4	9
ENSDARG00000012824	ENSDART00000105881	12	20	AGCAGCACCAGTGATGTGGGGAGTC	7	+	2056	2877	Active	Inactive	8	0
ENSDARG00000012824	ENSDART00000105881	12	20	AGCAGCACCAGTGATGTGGGGAG	5	+	2056	2877	Active	Active	8	1
ENSDARG00000012824	ENSDART00000105881	12	23	AACGGCACCTTGCTGGAGGTTTG	5	+	2482	2877	Active	Active	4	4
ENSDARG00000012824	ENSDART00000105881	12	23	AACGGCACCTTGCTGGAGGTTTGT	6	+	2482	2877	Active	Active	4	4
ENSDARG00000012824	ENSDART00000105881	12	24	AACCAAACCAGAGAGGTTAGAAC	5	+	2584	2877	Inactive	Active	5	4
ENSDARG00000012824	ENSDART00000105881	12	24	CAACCAAACCAGAGAGGTTAGAAC	6	+	2583	2877	Inactive	Active	5	4
ENSDARG00000012824	ENSDART00000105881	12	24	ACAACCAAACCAGAGAGGTTAGAAC	7	+	2582	2877	Inactive	Active	9	4
ENSDARG00000012824	ENSDART00000105881	12	24	TGCCAAAGCCTTGCGAGTGGAAGTA	7	+	2505	2877	Active	Active	6	8
ENSDARG00000012824	ENSDART00000105881	12	24	GCCAAAGCCTTGCGAGTGGAAGTA	6	+	2506	2877	Active	Active	5	8
ENSDARG00000012824	ENSDART00000105884	12	3	AAAGTCGACGGATATGCTGGAGGG	6	+	156	1206	Inactive	Active	3	9
ENSDARG00000012824	ENSDART00000105884	12	4	AAAAACTGCTGGGCGCAGAAGAG	5	+	254	1206	Inactive	Active	6	9
ENSDARG00000012824	ENSDART00000105884	12	4	GTCAAAAAACTGCTGGGCGCAGAA	6	+	250	1206	Inactive	Active	9	7
ENSDARG00000012824	ENSDART00000105884	12	4	GAAACCTACGAGCTGTGCGACTTC	6	+	352	1206	Inactive	Inactive	2	7
ENSDARG00000012824	ENSDART00000105884	12	7	ACAGACCTCAACAATGACGAGTAG	6	+	775	1206	Active	Active	6	9
ENSDARG00000012824	ENSDART00000105884	12	7	ACCTCAACAATGACGAGTAGGTC	5	+	779	1206	Inactive	Active	3	9
ENSDARG00000012824	ENSDART00000105884	12	7	GACCTCAACAATGACGAGTAGGTC	6	+	778	1206	Active	Active	6	9
ENSDARG00000012824	ENSDART00000105884	12	8	TTCGACCGCTATAAGGAGGAAGGA	6	+	829	1206	Active	Active	7	9
ENSDARG00000012824	ENSDART00000105884	12	8	AAAGCCAGCCTGGTTCTGAAGGG	5	+	898	1206	Inactive	Active	4	8
ENSDARG00000012824	ENSDART00000105884	12	9	AAAGTCTACATATGGATGGGAAGTA	7	+	1024	1206	Active	Active	0	1
ENSDARG00000012824	ENSDART00000105884	12	10	TTATCCAGATATTTTGGTGGGCT	5	+	1164	1206	Inactive	Active	8	3
ENSDARG00000012824	ENSDART00000105884	12	10	TTATCCAGATATTTTGGTGGGCTCT	7	+	1164	1206	Inactive	Active	8	4
ENSDARG00000012829	ENSDART00000027793	12	2	ACCCACACCAATCAGATAAGGCTTT	7	-	183	2229	Active	Inactive	4	2
ENSDARG00000012829	ENSDART00000027793	12	2	ACACCAATCAGATAAGGCTTTTCT	6	-	180	2229	Active	Inactive	5	6
ENSDARG00000012829	ENSDART00000027793	12	3	GCCATCATCCACAATGAAGGCTCT	6	-	304	2229	Active	Active	9	9
ENSDARG00000012829	ENSDART00000027793	12	3	AGACCATGCCGATGTCTGAGGTG	5	-	348	2229	Active	Active	6	4
ENSDARG00000012829	ENSDART00000027793	12	4	ACCCACTCCTGAATGTGTGTGTGT	6	-	457	2229	Active	Inactive	8	9
ENSDARG00000012829	ENSDART00000027793	12	4	TCCACCCACTCCTGAATGTGTGTGT	7	-	459	2229	Active	Inactive	9	9
ENSDARG00000012829	ENSDART00000027793	12	4	CACCCACTCCTGAATGTGTGTGTGT	7	-	457	2229	Active	Inactive	9	9
ENSDARG00000012829	ENSDART00000027793	12	4	CACCCACTCCTGAATGTGTGTGT	5	-	459	2229	Active	Inactive	9	9
ENSDARG00000012829	ENSDART00000027793	12	6	ACAATCTGCTTGTCTGTGTTGAA	5	-	703	2229	Active	Inactive	7	8
ENSDARG00000012829	ENSDART00000027793	12	6	ATCCCCATCCAGGTCTGTGAATTT	6	-	733	2229	Active	Inactive	8	9
ENSDARG00000012829	ENSDART00000027793	12	7	TTCTCCTGCTCGAAGATGTAGGA	5	-	847	2229	Active	Active	9	9
ENSDARG00000012829	ENSDART00000027793	12	9	TCCAAATGCTATGCATGCTTTTTTC	7	-	1023	2229	Active	Inactive	8	9
ENSDARG00000012829	ENSDART00000027793	12	12	ACCTCCCCAGTGCTGAAGAGGAT	5	-	1393	2229	Active	Active	4	9
ENSDARG00000012829	ENSDART00000027793	12	12	TACCTCCCCAGTGCTGAAGAGGAT	6	-	1393	2229	Active	Active	8	9
ENSDARG00000012829	ENSDART00000027793	12	13	AAATTCTCCCGGGACGGCGACTAC	6	-	1483	2229	Active	Active	1	3
ENSDARG00000012829	ENSDART00000027793	12	14	GTTCTCACCCTTTTGACGGCTTC	5	-	1534	2229	Active	Active	6	6
ENSDARG00000012829	ENSDART00000027793	12	15	GTACTCTTCATATGTGGTGATGTA	6	-	1621	2229	Active	Active	9	6
ENSDARG00000012829	ENSDART00000027793	12	17	GACATCTCCAAAGGTGGTGCCAAC	6	-	1843	2229	Active	Active	9	5
ENSDARG00000012829	ENSDART00000027793	12	17	CAAGACATCTCCAAAGGTGGTGCC	6	-	1846	2229	Active	Active	2	8
ENSDARG00000012829	ENSDART00000027793	12	18	GTTTCCAGAAACAAATGTGACGGA	6	-	1909	2229	Inactive	Active	4	5
ENSDARG00000012981	ENSDART00000020667	12	1	TGCTGCTCCTAGAATGACTGGGTT	6	-	77	2664	Active	Active	9	8
ENSDARG00000012981	ENSDART00000020667	12	2	GCCCTCACAGATTCCTGGAGTATTT	7	-	204	2664	Active	Inactive	5	7
ENSDARG00000012981	ENSDART00000020667	12	4	CTATGCGTCTCGCTTTTTTGTTTAC	7	-	382	2664	Active	Inactive	8	9
ENSDARG00000012981	ENSDART00000020667	12	5	TTACTCACCATGTCCTGCATGGGAC	7	-	581	2664	Inactive	Active	0	8
ENSDARG00000012981	ENSDART00000020667	12	5	TACTCACCATGTCCTGCATGGGAC	6	-	581	2664	Inactive	Active	4	8
ENSDARG00000012981	ENSDART00000020667	12	7	AGCTCATTCAGCTCCATCTGACAAC	7	-	716	2664	Active	Inactive	9	0
ENSDARG00000012981	ENSDART00000020667	12	8	GACCAAAAATCTTGGCGGATTTC	5	-	852	2664	Inactive	Active	9	3
ENSDARG00000012981	ENSDART00000020667	12	10	CTAGACTGCAGAGGTTGTTGAGCT	6	-	1166	2664	Active	Inactive	3	2
ENSDARG00000012981	ENSDART00000020667	12	10	CACCTCAGCTAGACTGCAGAGGTT	6	-	1174	2664	Active	Active	9	9
ENSDARG00000012981	ENSDART00000020667	12	13	CTCCTCACAGAGTCTCTGCAGCA	5	-	1658	2664	Active	Active	4	5
ENSDARG00000012981	ENSDART00000020667	12	13	CTCACCATCCTCTGGAAGGGGTC	5	-	1723	2664	Active	Active	9	9
ENSDARG00000012981	ENSDART00000020667	12	13	TGCTCACCATCCTCTGGAAGGGGTC	7	-	1723	2664	Active	Active	4	9
ENSDARG00000012981	ENSDART00000020667	12	15	GCATGCAGATATAGGTGGGTGAT	5	-	1886	2664	Inactive	Active	5	5
ENSDARG00000012981	ENSDART00000020667	12	18	AAAAGCCACCAAACCGATGAATAA	6	-	2237	2664	Inactive	Active	5	6
ENSDARG00000012981	ENSDART00000020667	12	18	AAAGCCACCAAACCGATGAATAA	5	-	2237	2664	Inactive	Active	6	6
ENSDARG00000012981	ENSDART00000020667	12	18	TGCACCCCAATAACGTGACTGAGAG	7	-	2160	2664	Active	Active	6	9
ENSDARG00000013079	ENSDART00000020192	12	1	GGCTCCTTAATGTCCGAGGGGGAG	6	+	53	2646	Active	Active	9	9
ENSDARG00000013079	ENSDART00000020192	12	2	CACTCCAAAACACCTGAAGACTTC	6	+	175	2646	Inactive	Active	3	9
ENSDARG00000013079	ENSDART00000020192	12	5	ACAGGCACAATGCCGCTGGCTGC	5	+	622	2646	Inactive	Active	7	5
ENSDARG00000013079	ENSDART00000020192	12	10	CTCCACGACTGGAAGCTCTGCTGGA	7	+	1652	2646	Active	Active	5	3
ENSDARG00000013079	ENSDART00000020192	12	14	TTAGGCGTCCAACATTGATGATGTG	7	+	2151	2646	Active	Active	7	9
ENSDARG00000013079	ENSDART00000020192	12	17	GAAGCCAGAAGACGGTAGCGTAG	5	+	2636	2646	Inactive	Active	8	6
ENSDARG00000013207	ENSDART00000047724	12	2	AGCTTCACATTGTGGAGGAGGAA	5	+	122	3234	Active	Active	3	9
ENSDARG00000013207	ENSDART00000047724	12	4	CTCTGCAGCTACACCTTTGCCTAC	6	+	520	3234	Active	Inactive	9	9
ENSDARG00000013207	ENSDART00000047724	12	4	AACTTCAGCTGCTCTCTCTGCAGCT	7	+	505	3234	Active	Active	6	3
ENSDARG00000013207	ENSDART00000047724	12	5	TACTCAGTCAGGTGGAGGAGGGA	5	+	603	3234	Active	Active	8	9
ENSDARG00000013207	ENSDART00000047724	12	5	ACCTGCGCATCCACAGTGGTGAGGA	7	+	689	3234	Active	Active	3	3
ENSDARG00000013207	ENSDART00000047724	12	6	CCCTTCTTCACCTCAGCATGAGGA	6	+	1764	3234	Active	Active	9	9
ENSDARG00000013207	ENSDART00000047724	12	6	CGCTACTACAGCCTCTGTGGCTAG	6	+	2043	3234	Active	Inactive	9	7
ENSDARG00000013207	ENSDART00000047724	12	6	CACCTCAGCATGAGGAGGAGCAAAC	7	+	1772	3234	Active	Active	9	8
ENSDARG00000013207	ENSDART00000047724	12	6	GAAAGCACACAAGCTAAGGGGCA	5	+	1195	3234	Inactive	Active	9	9
ENSDARG00000013207	ENSDART00000047724	12	6	GCAAACCACTCCTGTGGATTTGGA	6	+	1791	3234	Inactive	Active	2	7
ENSDARG00000013207	ENSDART00000047724	12	6	GCAAACCACTCCTGTGGATTTGGAT	7	+	1791	3234	Inactive	Active	2	3
ENSDARG00000013207	ENSDART00000047724	12	6	GGCCCCATCTGCTAGAGGCGTAA	5	+	1011	3234	Active	Active	9	8
ENSDARG00000013207	ENSDART00000047724	12	6	TTCTTCACCTCAGCATGAGGAGGAG	7	+	1767	3234	Active	Active	7	9
ENSDARG00000013207	ENSDART00000047724	12	6	GTTCCCACATAAGCAGTAAGAAGTG	7	+	767	3234	Inactive	Active	5	9
ENSDARG00000013207	ENSDART00000047724	12	6	TGCTCCAACTGCAAGAAGCGTTT	5	+	724	3234	Active	Active	8	7
ENSDARG00000013207	ENSDART00000047724	12	6	TTACTCGGCTCAAGAGGAGCCGCT	6	+	2085	3234	Active	Active	4	9
ENSDARG00000013207	ENSDART00000047724	12	6	CACCCAAACCAGACTTAGATGAG	5	+	1832	3234	Active	Active	5	6
ENSDARG00000013207	ENSDART00000047724	12	6	GGCTCAAGAGGAGCCGCTGAATTT	6	+	2091	3234	Active	Inactive	2	3
ENSDARG00000013207	ENSDART00000047724	12	6	AAACCACCCTCACTGTGGATGAG	5	+	1466	3234	Inactive	Active	5	9
ENSDARG00000013207	ENSDART00000047724	12	6	AAACCACCCTCACTGTGGATGAGAA	7	+	1466	3234	Inactive	Active	5	7
ENSDARG00000013207	ENSDART00000047724	12	6	ACCACCCTCACTGTGGATGAGAA	5	+	1468	3234	Active	Active	9	7
ENSDARG00000013207	ENSDART00000047724	12	6	ACCTCAGCATGAGGAGGAGCAAAC	6	+	1773	3234	Inactive	Active	1	8
ENSDARG00000013207	ENSDART00000047724	12	6	ACCTTCTCCTGCTACAGGGGCTGCC	7	+	825	3234	Active	Active	9	9
ENSDARG00000013207	ENSDART00000047724	12	6	AGACCATCCTGATCCCGCAGCTGAC	7	+	2285	3234	Active	Active	5	9
ENSDARG00000013207	ENSDART00000047724	12	6	AGCAAACCACTCCTGTGGATTTG	5	+	1790	3234	Inactive	Active	4	3
ENSDARG00000013207	ENSDART00000047724	12	6	AGCAAACCACTCCTGTGGATTTGGA	7	+	1790	3234	Inactive	Active	4	7
ENSDARG00000013207	ENSDART00000047724	12	6	AGCAGCCCCTCTCCAGGGTGCCGTA	7	+	1056	3234	Active	Active	9	6
ENSDARG00000013207	ENSDART00000047724	12	6	AAACCACTCCTGTGGATTTGGAT	5	+	1793	3234	Active	Active	2	3
ENSDARG00000013207	ENSDART00000047724	12	6	ATCCGCTACTACAGCCTCTGTGGCT	7	+	2040	3234	Active	Inactive	8	2
ENSDARG00000013207	ENSDART00000047724	12	6	CAAAACCACCCTCACTGTGGATGAG	7	+	1464	3234	Inactive	Active	5	9
ENSDARG00000013207	ENSDART00000047724	12	6	AAAACCACCCTCACTGTGGATGAG	6	+	1465	3234	Inactive	Active	7	9
ENSDARG00000013207	ENSDART00000047724	12	8	CACAGCCGCTATGAATGGAGATGTG	7	+	3216	3234	Active	Active	9	9
ENSDARG00000013316	ENSDART00000047916	12	7	GACAAAAACAATCACTGTGGCATTG	7	+	964	1005	Inactive	Active	6	2
ENSDARG00000013340	ENSDART00000012265	12	1	ATCGTCACAGAGTATCTCTGCCGCA	7	+	58	720	Inactive	Active	2	6
ENSDARG00000013340	ENSDART00000012265	12	1	GCATACACCACTATACTGCGTGGAC	7	+	193	720	Inactive	Inactive	4	6
ENSDARG00000013340	ENSDART00000012265	12	1	GTTACCTGCTCTGGAGGCGGCATAC	7	+	174	720	Active	Active	8	3
ENSDARG00000013340	ENSDART00000012265	12	3	TGCCAAGCAAAAAGGTTGTTGGC	5	+	443	720	Inactive	Active	2	3
ENSDARG00000013340	ENSDART00000012265	12	5	CCCTGCAGCCTGTTGGTGTGGCA	5	+	560	720	Active	Active	9	7
ENSDARG00000013548	ENSDART00000019271	12	3	TACAGCACCGATGTGTGGGCGTTC	6	+	640	1155	Active	Inactive	4	7
ENSDARG00000013548	ENSDART00000019271	12	3	TACAGCACCGATGTGTGGGCGTT	5	+	640	1155	Active	Active	4	6
ENSDARG00000013548	ENSDART00000019271	12	3	GACTACAGCACCGATGTGTGGGCG	6	+	637	1155	Active	Active	0	9
ENSDARG00000013548	ENSDART00000019271	12	3	GACTACAGCACCGATGTGTGGGC	5	+	637	1155	Active	Inactive	0	3
ENSDARG00000013548	ENSDART00000019271	12	3	GAAAGCTCCTAGCATTGGAGCAGGA	7	+	824	1155	Active	Active	1	9
ENSDARG00000013548	ENSDART00000019271	12	3	CTCTTCATCAGAGGAAGACGAATTG	7	+	942	1155	Active	Active	9	8
ENSDARG00000013548	ENSDART00000019271	12	3	CACGACGGCTTCTGCGTGGACTAC	6	+	619	1155	Active	Active	7	3
ENSDARG00000013548	ENSDART00000019271	12	3	CAACTCTTCATCAGAGGAAGACGAA	7	+	939	1155	Active	Active	9	9
ENSDARG00000013548	ENSDART00000019271	12	3	AGATGCAGCGTCAAGGAGGTTTTC	6	+	853	1155	Active	Active	3	0
ENSDARG00000013548	ENSDART00000019271	12	3	AGATGCAGCGTCAAGGAGGTTTT	5	+	853	1155	Active	Inactive	3	3
ENSDARG00000013548	ENSDART00000019271	12	3	AGAAGCGGCGGACGGGTGCGGTT	5	+	755	1155	Active	Active	5	4
ENSDARG00000013548	ENSDART00000019271	12	3	AAACACGACGGCTTCTGCGTGGAC	6	+	616	1155	Inactive	Inactive	8	6
ENSDARG00000013721	ENSDART00000024859	12	1	TGCCACCCAGATAAGCTTGATGC	5	-	170	1011	Active	Active	2	0
ENSDARG00000013721	ENSDART00000024859	12	6	GTTGGCGCACCATTTCTGGGCTTTC	7	-	720	1011	Inactive	Inactive	1	8
ENSDARG00000013721	ENSDART00000091868	12	1	TGCCACCCAGATAAGCTTGATGC	5	-	170	1053	Active	Active	2	0
ENSDARG00000013721	ENSDART00000091868	12	5	CAAGCCTAAAGCTGTTTTTTGCT	5	-	1048	1053	Inactive	Inactive	5	8
ENSDARG00000013721	ENSDART00000091868	12	5	GTTGGCGCACCATTTCTGGGCTTTC	7	-	717	1053	Inactive	Inactive	1	8
ENSDARG00000013822	ENSDART00000011003	12	1	TCCTCCAGCAGAGGACGAGGACGAG	7	-	21	324	Active	Active	9	9
ENSDARG00000013822	ENSDART00000011003	12	1	TCCAGCAGAGGACGAGGACGAGGAG	7	-	18	324	Active	Active	3	9
ENSDARG00000013822	ENSDART00000011003	12	1	GACTCCTCCAGCAGAGGACGAGGAC	7	-	24	324	Active	Active	8	9
ENSDARG00000013822	ENSDART00000011003	12	1	CTCCCCAGCTCCTTTTGGGTAGGTG	7	-	117	324	Active	Active	9	9
ENSDARG00000013822	ENSDART00000011003	12	1	CTCCCCAGCTCCTTTTGGGTAGGT	6	-	118	324	Active	Inactive	9	2
ENSDARG00000013822	ENSDART00000011003	12	1	CCCAGCTCCTTTTGGGTAGGTGTA	6	-	115	324	Active	Active	9	7
ENSDARG00000013822	ENSDART00000011003	12	1	ATCTCCCCAGCTCCTTTTGGGTAG	6	-	120	324	Inactive	Inactive	2	8
ENSDARG00000013822	ENSDART00000011003	12	1	ATCTCCCCAGCTCCTTTTGGGTA	5	-	121	324	Inactive	Inactive	2	7
ENSDARG00000013822	ENSDART00000011003	12	2	TTAACCTGCTTCAGCGTGGAAGCA	6	-	198	324	Active	Active	3	9
ENSDARG00000013822	ENSDART00000011003	12	3	CTCGACACCTGCTGATCTGAGGTC	6	-	219	324	Active	Active	5	0
ENSDARG00000013880	ENSDART00000066288	12	1	CCCTCACCAGTCCACAGGGTTGTGT	7	-	105	2067	Active	Inactive	7	4
ENSDARG00000013880	ENSDART00000066288	12	4	TTCTTCCGCTGTCTCTGGGTGGGAA	7	-	421	2067	Active	Active	9	7
ENSDARG00000013880	ENSDART00000066288	12	4	TTCTTCCGCTGTCTCTGGGTGGGA	6	-	422	2067	Active	Active	9	1
ENSDARG00000013880	ENSDART00000066288	12	9	CGCTCCCTCTCTCTTCTCTGTGGAC	7	-	1050	2067	Active	Inactive	9	6
ENSDARG00000013880	ENSDART00000066288	12	9	ATCCTCAGCGCTATAGAAGCCGCC	6	-	1003	2067	Active	Active	7	9
ENSDARG00000013880	ENSDART00000066288	12	10	CCCTGCAGCTCTCCGTGGGGGTC	5	-	1213	2067	Active	Active	9	7
ENSDARG00000013880	ENSDART00000066288	12	12	GCCCACACACCACAAAGGCGTAGTC	7	-	1612	2067	Inactive	Active	3	1
ENSDARG00000013880	ENSDART00000105674	12	1	CCCTCACCAGTCCACAGGGTTGTGT	7	-	54	1380	Active	Inactive	7	4
ENSDARG00000013880	ENSDART00000105674	12	4	TTCTTCCGCTGTCTCTGGGTGGGAA	7	-	370	1380	Active	Active	9	7
ENSDARG00000013880	ENSDART00000105674	12	4	TTCTTCCGCTGTCTCTGGGTGGGA	6	-	371	1380	Active	Active	9	1
ENSDARG00000013880	ENSDART00000105674	12	9	ATCCTCAGCGCTATAGAAGCCGCC	6	-	952	1380	Active	Active	7	9
ENSDARG00000013880	ENSDART00000105674	12	9	CGCTCCCTCTCTCTTCTCTGTGGAC	7	-	999	1380	Active	Inactive	9	6
ENSDARG00000013880	ENSDART00000105674	12	10	CCCTGCAGCTCTCCGTGGGGGTC	5	-	1162	1380	Active	Active	9	7
ENSDARG00000013975	ENSDART00000005456	12	4	ATCAGCCCCTGCACCAGTCGAGTCT	7	+	556	1443	Active	Active	7	5
ENSDARG00000013975	ENSDART00000005456	12	5	AAACTATGCTGACTGTCTGCTGGC	6	+	885	1443	Active	Active	1	4
ENSDARG00000013975	ENSDART00000005456	12	7	CTCTACAGCTTCTGTGGAAGCCTGC	7	+	1234	1443	Active	Active	5	9
ENSDARG00000013975	ENSDART00000005456	12	9	CAATCACTCGGAGCTCGACTAGTGC	7	+	1340	1443	Active	Active	7	9
ENSDARG00000014005	ENSDART00000020365	12	2	AGCAAAGGCCATTCAGTAGCATTT	6	-	248	2031	Active	Inactive	5	3
ENSDARG00000014005	ENSDART00000020365	12	4	TGCTGCCCCCTGGTGGTTGATTTG	6	-	484	2031	Active	Inactive	9	1
ENSDARG00000014005	ENSDART00000020365	12	4	TGCTGCCCCCTGGTGGTTGATTT	5	-	485	2031	Active	Inactive	9	8
ENSDARG00000014005	ENSDART00000020365	12	4	TCCTCACCCAGCTCTTGCAGATTTG	7	-	536	2031	Active	Active	9	7
ENSDARG00000014005	ENSDART00000020365	12	4	CTCTGCTGCCCCCTGGTGGTTGAT	6	-	487	2031	Active	Inactive	9	0
ENSDARG00000014005	ENSDART00000020365	12	5	GTCCTCACCGATGGCTCTGAGTGT	6	-	667	2031	Active	Inactive	8	5
ENSDARG00000014005	ENSDART00000020365	12	5	GCCAGCTCCAGTTTGGTGAGTGT	5	-	622	2031	Active	Active	9	3
ENSDARG00000014005	ENSDART00000020365	12	8	GCCCCAGACGTATGGAGGAATTT	5	-	861	2031	Active	Active	8	6
ENSDARG00000014005	ENSDART00000020365	12	8	TGCCCCAGACGTATGGAGGAATTT	6	-	861	2031	Active	Active	5	6
ENSDARG00000014005	ENSDART00000020365	12	9	AGAGCCGCCTCCGTCATCTGCAGTC	7	-	938	2031	Active	Inactive	4	2
ENSDARG00000014005	ENSDART00000020365	12	9	AGCCGCCTCCGTCATCTGCAGTC	5	-	938	2031	Active	Inactive	9	2
ENSDARG00000014005	ENSDART00000020365	12	18	CACTTCTTAGGGCTGAAGTGTGC	5	-	2020	2031	Active	Active	9	8
ENSDARG00000014005	ENSDART00000020365	12	18	GTTCACTTCTTAGGGCTGAAGTG	5	-	2023	2031	Active	Active	8	9
ENSDARG00000014005	ENSDART00000020365	12	18	CTCTCCTTCCCGAATGCGCAGGC	5	-	1913	2031	Active	Active	9	5
ENSDARG00000014005	ENSDART00000082297	12	2	AGCAAAGGCCATTCAGTAGCATTT	6	-	248	2028	Active	Inactive	5	3
ENSDARG00000014005	ENSDART00000082297	12	4	CTCTGCTGCCCCCTGGTGGTTGAT	6	-	487	2028	Active	Inactive	9	0
ENSDARG00000014005	ENSDART00000082297	12	4	TGCTGCCCCCTGGTGGTTGATTTG	6	-	484	2028	Active	Inactive	9	1
ENSDARG00000014005	ENSDART00000082297	12	4	TGCTGCCCCCTGGTGGTTGATTT	5	-	485	2028	Active	Inactive	9	8
ENSDARG00000014005	ENSDART00000082297	12	4	TCCTCACCCAGCTCTTGCAGATTTG	7	-	536	2028	Active	Active	9	7
ENSDARG00000014005	ENSDART00000082297	12	5	GTCCTCACCGATGGCTCTGAGTGT	6	-	667	2028	Active	Inactive	8	5
ENSDARG00000014005	ENSDART00000082297	12	5	GCCAGCTCCAGTTTGGTGAGTGT	5	-	622	2028	Active	Active	9	3
ENSDARG00000014005	ENSDART00000082297	12	8	GCCCCAGACGTATGGAGGAATTT	5	-	861	2028	Active	Active	8	6
ENSDARG00000014005	ENSDART00000082297	12	8	TGCCCCAGACGTATGGAGGAATTT	6	-	861	2028	Active	Active	5	6
ENSDARG00000014005	ENSDART00000082297	12	9	AGAGCCGCCTCCGTCATCTGCAGTC	7	-	938	2028	Active	Inactive	4	2
ENSDARG00000014005	ENSDART00000082297	12	9	AGCCGCCTCCGTCATCTGCAGTC	5	-	938	2028	Active	Inactive	9	2
ENSDARG00000014005	ENSDART00000082297	12	18	CACTTCTTAGGGCTGAAGTGTGC	5	-	2017	2028	Active	Active	9	8
ENSDARG00000014005	ENSDART00000082297	12	18	GTTCACTTCTTAGGGCTGAAGTG	5	-	2020	2028	Active	Active	8	9
ENSDARG00000014005	ENSDART00000082297	12	18	CTCTCCTTCCCGAATGCGCAGGC	5	-	1910	2028	Active	Active	9	5
ENSDARG00000014005	ENSDART00000082762	12	2	AGCAAAGGCCATTCAGTAGCATTT	6	-	248	2040	Active	Inactive	5	3
ENSDARG00000014005	ENSDART00000082762	12	4	TGCTGCCCCCTGGTGGTTGATTTG	6	-	484	2040	Active	Inactive	9	1
ENSDARG00000014005	ENSDART00000082762	12	4	TGCTGCCCCCTGGTGGTTGATTT	5	-	485	2040	Active	Inactive	9	8
ENSDARG00000014005	ENSDART00000082762	12	4	TCCTCACCCAGCTCTTGCAGATTTG	7	-	536	2040	Active	Active	9	7
ENSDARG00000014005	ENSDART00000082762	12	4	CTCTGCTGCCCCCTGGTGGTTGAT	6	-	487	2040	Active	Inactive	9	0
ENSDARG00000014005	ENSDART00000082762	12	5	GTCCTCACCGATGGCTCTGAGTGT	6	-	667	2040	Active	Inactive	8	5
ENSDARG00000014005	ENSDART00000082762	12	5	GCCAGCTCCAGTTTGGTGAGTGT	5	-	622	2040	Active	Active	9	3
ENSDARG00000014005	ENSDART00000082762	12	8	GCCCCAGACGTATGGAGGAATTT	5	-	861	2040	Active	Active	8	6
ENSDARG00000014005	ENSDART00000082762	12	8	TGCCCCAGACGTATGGAGGAATTT	6	-	861	2040	Active	Active	5	6
ENSDARG00000014005	ENSDART00000082762	12	9	AGAGCCGCCTCCGTCATCTGCAGTC	7	-	938	2040	Active	Inactive	4	2
ENSDARG00000014005	ENSDART00000082762	12	9	AGCCGCCTCCGTCATCTGCAGTC	5	-	938	2040	Active	Inactive	9	2
ENSDARG00000014005	ENSDART00000082762	12	11	GCCCCCAGAGATATTATTAGCGGCC	7	-	1136	2040	Active	Active	5	8
ENSDARG00000014005	ENSDART00000082762	12	18	GTTCACTTCTTAGGGCTGAAGTG	5	-	2032	2040	Active	Active	8	9
ENSDARG00000014005	ENSDART00000082762	12	18	CTCTCCTTCCCGAATGCGCAGGC	5	-	1922	2040	Active	Active	9	5
ENSDARG00000014005	ENSDART00000082762	12	18	CACTTCTTAGGGCTGAAGTGTGC	5	-	2029	2040	Active	Active	9	8
ENSDARG00000014005	ENSDART00000106664	12	1	TCCTCCATCCCACCTGCAGCTTCT	6	-	15	1884	Active	Active	9	7
ENSDARG00000014005	ENSDART00000106664	12	3	AGCAAAGGCCATTCAGTAGCATTT	6	-	95	1884	Active	Inactive	5	3
ENSDARG00000014005	ENSDART00000106664	12	5	TGCTGCCCCCTGGTGGTTGATTTG	6	-	331	1884	Active	Inactive	9	1
ENSDARG00000014005	ENSDART00000106664	12	5	TCCTCACCCAGCTCTTGCAGATTTG	7	-	383	1884	Active	Active	9	7
ENSDARG00000014005	ENSDART00000106664	12	5	CTCTGCTGCCCCCTGGTGGTTGAT	6	-	334	1884	Active	Inactive	9	0
ENSDARG00000014005	ENSDART00000106664	12	5	TGCTGCCCCCTGGTGGTTGATTT	5	-	332	1884	Active	Inactive	9	8
ENSDARG00000014005	ENSDART00000106664	12	6	GCCAGCTCCAGTTTGGTGAGTGT	5	-	469	1884	Active	Active	9	3
ENSDARG00000014005	ENSDART00000106664	12	6	GTCCTCACCGATGGCTCTGAGTGT	6	-	514	1884	Active	Inactive	8	5
ENSDARG00000014005	ENSDART00000106664	12	9	GCCCCAGACGTATGGAGGAATTT	5	-	708	1884	Active	Active	8	6
ENSDARG00000014005	ENSDART00000106664	12	9	TGCCCCAGACGTATGGAGGAATTT	6	-	708	1884	Active	Active	5	6
ENSDARG00000014005	ENSDART00000106664	12	10	AGAGCCGCCTCCGTCATCTGCAGTC	7	-	785	1884	Active	Inactive	4	2
ENSDARG00000014005	ENSDART00000106664	12	10	AGCCGCCTCCGTCATCTGCAGTC	5	-	785	1884	Active	Inactive	9	2
ENSDARG00000014005	ENSDART00000106664	12	19	CTCTCCTTCCCGAATGCGCAGGC	5	-	1766	1884	Active	Active	9	5
ENSDARG00000014005	ENSDART00000106664	12	19	CACTTCTTAGGGCTGAAGTGTGC	5	-	1873	1884	Active	Active	9	8
ENSDARG00000014005	ENSDART00000106664	12	19	GTTCACTTCTTAGGGCTGAAGTG	5	-	1876	1884	Active	Active	8	9
ENSDARG00000014161	ENSDART00000015780	12	1	TACACCTTCATGAAGTGCAGCAGAA	7	-	110	2658	Active	Active	9	9
ENSDARG00000014161	ENSDART00000015780	12	2	GACTCCTTCAGCTCGCAGCCGCT	5	-	200	2658	Active	Active	9	9
ENSDARG00000014161	ENSDART00000015780	12	4	TTCTGCTTCCAGTGTGGGGTTGTA	6	-	706	2658	Active	Active	9	2
ENSDARG00000014161	ENSDART00000015780	12	4	TTCTGCTTCCAGTGTGGGGTTGT	5	-	707	2658	Active	Inactive	9	6
ENSDARG00000014161	ENSDART00000015780	12	4	TTCTGCTTCCAGTGTGGGGTTGTAG	7	-	705	2658	Active	Inactive	9	3
ENSDARG00000014161	ENSDART00000015780	12	4	GTCTTCTGCTTCCAGTGTGGGGTTG	7	-	708	2658	Active	Active	9	2
ENSDARG00000014161	ENSDART00000015780	12	4	GTCTTCTGCTTCCAGTGTGGGGTT	6	-	709	2658	Active	Inactive	9	6
ENSDARG00000014161	ENSDART00000015780	12	4	GTCTTCTGCTTCCAGTGTGGGGT	5	-	710	2658	Active	Active	9	8
ENSDARG00000014161	ENSDART00000015780	12	4	TGCAGCTCCACCACATCTGGCTTG	6	-	600	2658	Active	Inactive	9	7
ENSDARG00000014161	ENSDART00000015780	12	4	AGCTCCACCACATCTGGCTTGTGT	6	-	597	2658	Active	Inactive	8	5
ENSDARG00000014161	ENSDART00000015780	12	5	GACTCCAGCAGATTGAGGAAGGT	5	-	892	2658	Active	Active	6	9
ENSDARG00000014161	ENSDART00000015780	12	5	TCCAGCAGATTGAGGAAGGTGAC	5	-	889	2658	Active	Active	3	9
ENSDARG00000014161	ENSDART00000015780	12	5	TACCAAAACTTTTCTGGCTGGTTCT	7	-	919	2658	Inactive	Active	5	1
ENSDARG00000014161	ENSDART00000015780	12	5	TACCAAAACTTTTCTGGCTGGTTC	6	-	920	2658	Inactive	Inactive	5	4
ENSDARG00000014161	ENSDART00000015780	12	5	CTCAAAGACTCCAGCAGATTGAGGA	7	-	896	2658	Active	Active	1	9
ENSDARG00000014161	ENSDART00000015780	12	6	CTCTCCAACTTTCAGTTTTTTCT	5	-	1028	2658	Active	Inactive	7	8
ENSDARG00000014161	ENSDART00000015780	12	8	CTCCTAGCAGAGTCTTTCTTTTGCC	7	-	1334	2658	Active	Inactive	3	4
ENSDARG00000014161	ENSDART00000015780	12	8	CACTGCATCCCTTCAGTGGGTGAA	6	-	1583	2658	Active	Active	9	6
ENSDARG00000014161	ENSDART00000015780	12	8	CAAGACGACAAACATGGGGTCAAC	6	-	1639	2658	Inactive	Active	5	3
ENSDARG00000014161	ENSDART00000015780	12	10	TTCACCTGCTTTGCGGGTGTTTGT	6	-	1921	2658	Active	Inactive	9	7
ENSDARG00000014161	ENSDART00000015780	12	10	TTCACCTGCTTTGCGGGTGTTTGTG	7	-	1920	2658	Active	Active	9	1
ENSDARG00000014161	ENSDART00000015780	12	11	GTAGTCGCCGACCTCTAAGGTGAC	6	-	2047	2658	Active	Active	3	7
ENSDARG00000014161	ENSDART00000015780	12	11	GGCCGCACATCCATAGGATTGTGT	6	-	2628	2658	Active	Inactive	5	2
ENSDARG00000014161	ENSDART00000015780	12	11	GGCACCAGAGGAGCCTAAGGCGGG	6	-	2309	2658	Active	Active	4	9
ENSDARG00000014161	ENSDART00000015780	12	11	AGCAACACAGGACGGCGGTAGAA	5	-	2173	2658	Inactive	Active	6	6
ENSDARG00000014161	ENSDART00000015780	12	11	AAAGGCGTCCGCTCTGTAAGGAGCC	7	-	2122	2658	Active	Active	5	9
ENSDARG00000014161	ENSDART00000105814	12	1	TACACCTTCATGAAGTGCAGCAGAA	7	-	110	2670	Active	Active	9	9
ENSDARG00000014161	ENSDART00000105814	12	2	GACTCCTTCAGCTCGCAGCCGCT	5	-	200	2670	Active	Active	9	9
ENSDARG00000014161	ENSDART00000105814	12	4	TTCTGCTTCCAGTGTGGGGTTGT	5	-	707	2670	Active	Inactive	9	6
ENSDARG00000014161	ENSDART00000105814	12	4	TGCAGCTCCACCACATCTGGCTTG	6	-	600	2670	Active	Inactive	9	7
ENSDARG00000014161	ENSDART00000105814	12	4	TTCTGCTTCCAGTGTGGGGTTGTAG	7	-	705	2670	Active	Inactive	9	3
ENSDARG00000014161	ENSDART00000105814	12	4	GTCTTCTGCTTCCAGTGTGGGGTTG	7	-	708	2670	Active	Active	9	2
ENSDARG00000014161	ENSDART00000105814	12	4	GTCTTCTGCTTCCAGTGTGGGGT	5	-	710	2670	Active	Active	9	8
ENSDARG00000014161	ENSDART00000105814	12	4	TTCTGCTTCCAGTGTGGGGTTGTA	6	-	706	2670	Active	Active	9	2
ENSDARG00000014161	ENSDART00000105814	12	4	GTCTTCTGCTTCCAGTGTGGGGTT	6	-	709	2670	Active	Inactive	9	6
ENSDARG00000014161	ENSDART00000105814	12	4	AGCTCCACCACATCTGGCTTGTGT	6	-	597	2670	Active	Inactive	8	5
ENSDARG00000014161	ENSDART00000105814	12	5	CTCAAAGACTCCAGCAGATTGAGGA	7	-	896	2670	Active	Active	1	9
ENSDARG00000014161	ENSDART00000105814	12	5	TCCAGCAGATTGAGGAAGGTGAC	5	-	889	2670	Active	Active	3	9
ENSDARG00000014161	ENSDART00000105814	12	5	TACCAAAACTTTTCTGGCTGGTTCT	7	-	919	2670	Inactive	Active	5	1
ENSDARG00000014161	ENSDART00000105814	12	5	TACCAAAACTTTTCTGGCTGGTTC	6	-	920	2670	Inactive	Inactive	5	4
ENSDARG00000014161	ENSDART00000105814	12	5	GACTCCAGCAGATTGAGGAAGGT	5	-	892	2670	Active	Active	6	9
ENSDARG00000014161	ENSDART00000105814	12	6	CTCTCCAACTTTCAGTTTTTTCT	5	-	1028	2670	Active	Inactive	7	8
ENSDARG00000014161	ENSDART00000105814	12	8	CACTGCATCCCTTCAGTGGGTGAA	6	-	1595	2670	Active	Active	9	6
ENSDARG00000014161	ENSDART00000105814	12	8	CTCCTAGCAGAGTCTTTCTTTTGCC	7	-	1346	2670	Active	Inactive	3	4
ENSDARG00000014161	ENSDART00000105814	12	8	CAAGACGACAAACATGGGGTCAAC	6	-	1651	2670	Inactive	Active	5	3
ENSDARG00000014161	ENSDART00000105814	12	10	TTCACCTGCTTTGCGGGTGTTTGT	6	-	1933	2670	Active	Inactive	9	7
ENSDARG00000014161	ENSDART00000105814	12	10	TTCACCTGCTTTGCGGGTGTTTGTG	7	-	1932	2670	Active	Active	9	1
ENSDARG00000014161	ENSDART00000105814	12	11	GTAGTCGCCGACCTCTAAGGTGAC	6	-	2059	2670	Active	Active	3	7
ENSDARG00000014161	ENSDART00000105814	12	11	GGCCGCACATCCATAGGATTGTGT	6	-	2640	2670	Active	Inactive	5	2
ENSDARG00000014161	ENSDART00000105814	12	11	GGCACCAGAGGAGCCTAAGGCGGG	6	-	2321	2670	Active	Active	4	9
ENSDARG00000014161	ENSDART00000105814	12	11	AGCAACACAGGACGGCGGTAGAA	5	-	2185	2670	Inactive	Active	6	6
ENSDARG00000014161	ENSDART00000105814	12	11	AAAGGCGTCCGCTCTGTAAGGAGCC	7	-	2134	2670	Active	Active	5	9
ENSDARG00000014373	ENSDART00000025606	12	3	CAAGTCAAACAGTGAAGGTTTGTTT	7	+	81	2100	Inactive	Inactive	7	9
ENSDARG00000014373	ENSDART00000025606	12	12	GAAGGCAGAGGAAGAGGTCGTGGTG	7	+	478	2100	Inactive	Active	8	4
ENSDARG00000014373	ENSDART00000025606	12	13	AGAGGCTTCGGAAGAGGAGGTGAT	6	+	550	2100	Active	Active	9	7
ENSDARG00000014373	ENSDART00000025606	12	16	CGCCGCCTCCTCCAGAGGAGGAG	5	+	671	2100	Active	Active	9	9
ENSDARG00000014373	ENSDART00000025606	12	16	CGCCGCCTCCTCCAGAGGAGGAGAG	7	+	671	2100	Active	Active	9	9
ENSDARG00000014373	ENSDART00000025606	12	16	GCCGCCGCCTCCTCCAGAGGAGGAG	7	+	669	2100	Active	Active	9	9
ENSDARG00000014373	ENSDART00000025606	12	16	GCCGCCTCCTCCAGAGGAGGAGAG	6	+	672	2100	Active	Active	9	9
ENSDARG00000014373	ENSDART00000025606	12	17	ATCAAAGTCTGGATATGTGAAGCC	6	+	837	2100	Active	Active	4	5
ENSDARG00000014373	ENSDART00000025606	12	18	TTATCAATCAGATCTATCTGGAGGC	7	+	1058	2100	Active	Active	0	4
ENSDARG00000014373	ENSDART00000025606	12	20	AAATGCGCAAACTGGTGGCGTCT	5	+	1304	2100	Inactive	Active	9	5
ENSDARG00000014373	ENSDART00000025606	12	22	GAAACCAAAAGAAGTGCTGATTTC	6	+	1570	2100	Inactive	Inactive	9	1
ENSDARG00000014373	ENSDART00000025606	12	23	GTCAAAGTCCTTTCAGGGGTTTGTA	7	+	1897	2100	Active	Inactive	6	0
ENSDARG00000014373	ENSDART00000025606	12	23	GTCAAAGTCCTTTCAGGGGTTTGT	6	+	1897	2100	Active	Inactive	6	3
ENSDARG00000014373	ENSDART00000025606	12	24	TTCAACCCACGTGGGAAGGTGTT	5	+	1978	2100	Inactive	Active	6	9
ENSDARG00000014373	ENSDART00000025606	12	24	TGCATCTACAGACTCGCGGAAGGT	6	+	2001	2100	Active	Active	9	9
ENSDARG00000014373	ENSDART00000025606	12	24	GGCTTCAACCCACGTGGGAAGGT	5	+	1975	2100	Active	Active	9	6
ENSDARG00000014373	ENSDART00000025606	12	25	AACATCTGCCCCGAGCGCAGCAGCT	7	+	2061	2100	Active	Active	8	9
ENSDARG00000014373	ENSDART00000025606	12	25	AGCAGCTGCTGCAGACGATGAGGAA	7	+	2079	2100	Active	Active	9	9
ENSDARG00000014373	ENSDART00000025606	12	25	TGCTGCAGACGATGAGGAATGGGAA	7	+	2085	2100	Active	Active	5	9
ENSDARG00000014373	ENSDART00000025606	12	25	CGCAGCAGCTGCTGCAGACGATGAG	7	+	2076	2100	Active	Active	9	9
ENSDARG00000014373	ENSDART00000025606	12	25	ATCTGCCCCGAGCGCAGCAGCTGCT	7	+	2064	2100	Active	Active	7	9
ENSDARG00000014373	ENSDART00000105382	12	3	CAAGTCAAACAGTGAAGGTTTGTTT	7	+	81	2064	Inactive	Inactive	7	9
ENSDARG00000014373	ENSDART00000105382	12	12	GAAGGCAGAGGAAGAGGTCGTGGTG	7	+	478	2064	Inactive	Active	8	4
ENSDARG00000014373	ENSDART00000105382	12	13	AGAGGCTTCGGAAGAGGAGGTGAT	6	+	550	2064	Active	Active	9	7
ENSDARG00000014373	ENSDART00000105382	12	15	GCCGCCGCCTCCTCCAGAGGAGGAG	7	+	633	2064	Active	Active	9	9
ENSDARG00000014373	ENSDART00000105382	12	15	CGCCGCCTCCTCCAGAGGAGGAGAG	7	+	635	2064	Active	Active	9	9
ENSDARG00000014373	ENSDART00000105382	12	15	CGCCGCCTCCTCCAGAGGAGGAG	5	+	635	2064	Active	Active	9	9
ENSDARG00000014373	ENSDART00000105382	12	15	GCCGCCTCCTCCAGAGGAGGAGAG	6	+	636	2064	Active	Active	9	9
ENSDARG00000014373	ENSDART00000105382	12	16	ATCAAAGTCTGGATATGTGAAGCC	6	+	801	2064	Active	Active	4	5
ENSDARG00000014373	ENSDART00000105382	12	17	TTATCAATCAGATCTATCTGGAGGC	7	+	1022	2064	Active	Active	0	4
ENSDARG00000014373	ENSDART00000105382	12	19	AAATGCGCAAACTGGTGGCGTCT	5	+	1268	2064	Inactive	Active	9	5
ENSDARG00000014373	ENSDART00000105382	12	21	GAAACCAAAAGAAGTGCTGATTTC	6	+	1534	2064	Inactive	Inactive	9	1
ENSDARG00000014373	ENSDART00000105382	12	22	GTCAAAGTCCTTTCAGGGGTTTGTA	7	+	1861	2064	Active	Inactive	6	0
ENSDARG00000014373	ENSDART00000105382	12	22	GTCAAAGTCCTTTCAGGGGTTTGT	6	+	1861	2064	Active	Inactive	6	3
ENSDARG00000014373	ENSDART00000105382	12	23	TTCAACCCACGTGGGAAGGTGTT	5	+	1942	2064	Inactive	Active	6	9
ENSDARG00000014373	ENSDART00000105382	12	23	GGCTTCAACCCACGTGGGAAGGT	5	+	1939	2064	Active	Active	9	6
ENSDARG00000014373	ENSDART00000105382	12	23	TGCATCTACAGACTCGCGGAAGGT	6	+	1965	2064	Active	Active	9	9
ENSDARG00000014373	ENSDART00000105382	12	24	CGCAGCAGCTGCTGCAGACGATGAG	7	+	2040	2064	Active	Active	9	9
ENSDARG00000014373	ENSDART00000105382	12	24	TGCTGCAGACGATGAGGAATGGGAA	7	+	2049	2064	Active	Active	5	9
ENSDARG00000014373	ENSDART00000105382	12	24	AACATCTGCCCCGAGCGCAGCAGCT	7	+	2025	2064	Active	Active	8	9
ENSDARG00000014373	ENSDART00000105382	12	24	AGCAGCTGCTGCAGACGATGAGGAA	7	+	2043	2064	Active	Active	9	9
ENSDARG00000014373	ENSDART00000105382	12	24	ATCTGCCCCGAGCGCAGCAGCTGCT	7	+	2028	2064	Active	Active	7	9
ENSDARG00000014373	ENSDART00000105384	12	4	CAAGTCAAACAGTGAAGGTTTGTTT	7	+	129	2148	Inactive	Inactive	7	9
ENSDARG00000014373	ENSDART00000105384	12	13	GAAGGCAGAGGAAGAGGTCGTGGTG	7	+	526	2148	Inactive	Active	8	4
ENSDARG00000014373	ENSDART00000105384	12	14	AGAGGCTTCGGAAGAGGAGGTGAT	6	+	598	2148	Active	Active	9	7
ENSDARG00000014373	ENSDART00000105384	12	17	CGCCGCCTCCTCCAGAGGAGGAGAG	7	+	719	2148	Active	Active	9	9
ENSDARG00000014373	ENSDART00000105384	12	17	CGCCGCCTCCTCCAGAGGAGGAG	5	+	719	2148	Active	Active	9	9
ENSDARG00000014373	ENSDART00000105384	12	17	GCCGCCGCCTCCTCCAGAGGAGGAG	7	+	717	2148	Active	Active	9	9
ENSDARG00000014373	ENSDART00000105384	12	17	GCCGCCTCCTCCAGAGGAGGAGAG	6	+	720	2148	Active	Active	9	9
ENSDARG00000014373	ENSDART00000105384	12	18	ATCAAAGTCTGGATATGTGAAGCC	6	+	885	2148	Active	Active	4	5
ENSDARG00000014373	ENSDART00000105384	12	19	TTATCAATCAGATCTATCTGGAGGC	7	+	1106	2148	Active	Active	0	4
ENSDARG00000014373	ENSDART00000105384	12	21	AAATGCGCAAACTGGTGGCGTCT	5	+	1352	2148	Inactive	Active	9	5
ENSDARG00000014373	ENSDART00000105384	12	23	GAAACCAAAAGAAGTGCTGATTTC	6	+	1618	2148	Inactive	Inactive	9	1
ENSDARG00000014373	ENSDART00000105384	12	24	GTCAAAGTCCTTTCAGGGGTTTGT	6	+	1945	2148	Active	Inactive	6	3
ENSDARG00000014373	ENSDART00000105384	12	24	GTCAAAGTCCTTTCAGGGGTTTGTA	7	+	1945	2148	Active	Inactive	6	0
ENSDARG00000014373	ENSDART00000105384	12	25	TGCATCTACAGACTCGCGGAAGGT	6	+	2049	2148	Active	Active	9	9
ENSDARG00000014373	ENSDART00000105384	12	25	GGCTTCAACCCACGTGGGAAGGT	5	+	2023	2148	Active	Active	9	6
ENSDARG00000014373	ENSDART00000105384	12	25	TTCAACCCACGTGGGAAGGTGTT	5	+	2026	2148	Inactive	Active	6	9
ENSDARG00000014373	ENSDART00000105384	12	26	TGCTGCAGACGATGAGGAATGGGAA	7	+	2133	2148	Active	Active	5	9
ENSDARG00000014373	ENSDART00000105384	12	26	CGCAGCAGCTGCTGCAGACGATGAG	7	+	2124	2148	Active	Active	9	9
ENSDARG00000014373	ENSDART00000105384	12	26	ATCTGCCCCGAGCGCAGCAGCTGCT	7	+	2112	2148	Active	Active	7	9
ENSDARG00000014373	ENSDART00000105384	12	26	AGCAGCTGCTGCAGACGATGAGGAA	7	+	2127	2148	Active	Active	9	9
ENSDARG00000014373	ENSDART00000105384	12	26	AACATCTGCCCCGAGCGCAGCAGCT	7	+	2109	2148	Active	Active	8	9
ENSDARG00000014554	ENSDART00000013360	12	2	GTCGTCATCTGTCTTGGAGCTGAT	6	-	193	951	Active	Active	9	8
ENSDARG00000014554	ENSDART00000013360	12	2	GCCGTCAGAGACATGCCTTTGGA	5	-	280	951	Active	Active	7	6
ENSDARG00000014554	ENSDART00000013360	12	2	GAACTCCACCTGCTCATGTGGAGCC	7	-	690	951	Active	Active	1	3
ENSDARG00000014554	ENSDART00000013360	12	2	CACATCCACAGGCATAATTGGAC	5	-	59	951	Active	Active	9	2
ENSDARG00000014554	ENSDART00000013360	12	2	AACTCCACCTGCTCATGTGGAGCC	6	-	690	951	Active	Active	2	3
ENSDARG00000014554	ENSDART00000013360	12	2	AAATTCTTCTCCTTCTCTGCTTTC	6	-	390	951	Active	Inactive	7	9
ENSDARG00000014554	ENSDART00000013360	12	2	AAAAACCACTTTCTTTTTAGCTTTG	7	-	249	951	Inactive	Inactive	8	6
ENSDARG00000014554	ENSDART00000106107	12	2	ATCTGCAGAACCCTGTGATGAAGAC	7	-	39	156	Inactive	Active	4	9
ENSDARG00000014554	ENSDART00000106107	12	2	CACATCCACAGGCATAATTGGAC	5	-	87	156	Active	Active	9	2
ENSDARG00000014573	ENSDART00000034768	12	1	AGCCCCGCACTGATGATGAGGCC	5	+	94	837	Active	Active	4	9
ENSDARG00000014573	ENSDART00000034768	12	2	TTCTCCAGCAAGGTCAGGCTGGGGC	7	+	130	837	Active	Active	6	9
ENSDARG00000014573	ENSDART00000034768	12	2	CAAAACCCCTAAAGAGCAGCTGCA	6	+	165	837	Inactive	Active	4	9
ENSDARG00000014573	ENSDART00000034768	12	2	ACACACACACCGCCAGCAGAGGTG	6	+	206	837	Inactive	Active	9	9
ENSDARG00000014573	ENSDART00000034768	12	2	AACCCCTAAAGAGCAGCTGCAGGA	6	+	168	837	Inactive	Active	2	9
ENSDARG00000014573	ENSDART00000034768	12	6	GAACGCTTCCTCAACATGGGCGGCC	7	+	712	837	Active	Active	8	8
ENSDARG00000014573	ENSDART00000034768	12	7	CCCCTCCACTGCTGTGGGCGCGGGG	7	+	795	837	Active	Active	9	9
ENSDARG00000014573	ENSDART00000034768	12	7	GCCCCCCTCCACTGCTGTGGGCGCG	7	+	792	837	Active	Active	9	9
ENSDARG00000014573	ENSDART00000034768	12	7	CCCCCCTCCACTGCTGTGGGCGCG	6	+	793	837	Active	Active	9	9
ENSDARG00000014626	ENSDART00000017191	12	1	GGCGTCTGCAGGTCTCTGTTGTA	5	-	292	807	Active	Inactive	9	8
ENSDARG00000014626	ENSDART00000017191	12	1	CTCACCTGCACTTTGTGGTGGCGTC	7	-	309	807	Active	Active	9	6
ENSDARG00000014626	ENSDART00000017191	12	1	CTCACCTGCACTTTGTGGTGGCG	5	-	311	807	Active	Active	9	9
ENSDARG00000014626	ENSDART00000017191	12	2	GGCAGCGCCAGATACTGCGCTTTC	6	-	444	807	Active	Inactive	9	9
ENSDARG00000014626	ENSDART00000017191	12	2	AGCCCCAGCTGTGCGGCGAGTTC	5	-	478	807	Active	Active	9	1
ENSDARG00000014626	ENSDART00000017191	12	3	CACGGCCCCCACGCTCTGCGGTGGT	7	-	789	807	Active	Active	9	1
ENSDARG00000014626	ENSDART00000017191	12	3	TCCCAAACAGCCGGGGATGGAGGC	6	-	624	807	Inactive	Active	6	9
ENSDARG00000014626	ENSDART00000017191	12	3	GTCCCAAACAGCCGGGGATGGAGGC	7	-	624	807	Active	Active	2	9
ENSDARG00000014626	ENSDART00000017191	12	3	GTAATCTTCCATGTAGGGGGGTGTG	7	-	708	807	Active	Active	8	8
ENSDARG00000014626	ENSDART00000017191	12	3	GTAATCTTCCATGTAGGGGGGTGT	6	-	709	807	Active	Active	8	5
ENSDARG00000014626	ENSDART00000017191	12	3	GGCCCCCACGCTCTGCGGTGGTC	5	-	788	807	Active	Active	9	6
ENSDARG00000014626	ENSDART00000017191	12	3	CACGGCCCCCACGCTCTGCGGTG	5	-	791	807	Active	Active	9	2
ENSDARG00000014682	ENSDART00000020995	12	1	TCCCTCATCGGTGTGTGGAGGGT	5	+	58	879	Active	Active	9	9
ENSDARG00000014682	ENSDART00000020995	12	3	TCCACCAACGGATCTGTGAATAC	5	+	346	879	Active	Inactive	7	8
ENSDARG00000014682	ENSDART00000020995	12	4	CTCTTCAACAAATCGTTCTGATTCT	7	+	422	879	Active	Inactive	8	5
ENSDARG00000014682	ENSDART00000020995	12	7	TTCATCAGATGCTGGTGTTTTTTAC	7	+	821	879	Inactive	Inactive	0	9
ENSDARG00000014682	ENSDART00000020995	12	7	TTCATCAGATGCTGGTGTTTTTT	5	+	821	879	Inactive	Inactive	0	9
ENSDARG00000014682	ENSDART00000020995	12	7	TCCGACTTACAGTTATGATGGTTTT	7	+	788	879	Active	Inactive	8	1
ENSDARG00000014682	ENSDART00000020995	12	7	AACATCTACAGGCTGTGGGTGAT	5	+	874	879	Active	Active	7	5
ENSDARG00000014682	ENSDART00000020995	12	7	AACACCAGAGCAGAAGATGTTTCT	6	+	670	879	Inactive	Active	6	1
ENSDARG00000014682	ENSDART00000038803	12	1	TCCCTCATCGGTGTGTGGAGGGT	5	+	67	861	Active	Active	9	9
ENSDARG00000014682	ENSDART00000038803	12	4	CTCTTCAACAAATCGTTCTGATTCT	7	+	380	861	Active	Inactive	8	5
ENSDARG00000014682	ENSDART00000038803	12	6	TTCATCAGATGCTGGTGTTTTTTAC	7	+	776	861	Inactive	Inactive	0	9
ENSDARG00000014682	ENSDART00000038803	12	6	TTCATCAGATGCTGGTGTTTTTT	5	+	776	861	Inactive	Inactive	0	9
ENSDARG00000014682	ENSDART00000038803	12	6	TCCGACTTACAGTTATGATGGTTTT	7	+	743	861	Active	Inactive	8	1
ENSDARG00000014682	ENSDART00000038803	12	6	AACATCTACAGGCTGTGGGTGATTT	7	+	829	861	Active	Inactive	7	6
ENSDARG00000014682	ENSDART00000038803	12	6	AACATCTACAGGCTGTGGGTGAT	5	+	829	861	Active	Active	7	5
ENSDARG00000014682	ENSDART00000038803	12	6	AACACCAGAGCAGAAGATGTTTCT	6	+	625	861	Inactive	Active	6	1
ENSDARG00000014682	ENSDART00000080470	12	1	TCCCTCATCGGTGTGTGGAGGGT	5	+	58	933	Active	Active	9	9
ENSDARG00000014682	ENSDART00000080470	12	3	TCCACCAACGGATCTGTGAATAC	5	+	338	933	Active	Inactive	7	8
ENSDARG00000014682	ENSDART00000080470	12	5	CTCTTCAACAAATCGTTCTGATTCT	7	+	467	933	Active	Inactive	8	5
ENSDARG00000014682	ENSDART00000080470	12	8	TTCATCAGATGCTGGTGTTTTTTAC	7	+	866	933	Inactive	Inactive	0	9
ENSDARG00000014682	ENSDART00000080470	12	8	TTCATCAGATGCTGGTGTTTTTT	5	+	866	933	Inactive	Inactive	0	9
ENSDARG00000014682	ENSDART00000080470	12	8	TCCGACTTACAGTTATGATGGTTTT	7	+	833	933	Active	Inactive	8	1
ENSDARG00000014682	ENSDART00000080470	12	8	AACATCTACAGGCTGTGGGTGATTT	7	+	919	933	Active	Inactive	7	6
ENSDARG00000014682	ENSDART00000080470	12	8	AACATCTACAGGCTGTGGGTGAT	5	+	919	933	Active	Active	7	5
ENSDARG00000014682	ENSDART00000080470	12	8	AACACCAGAGCAGAAGATGTTTCT	6	+	715	933	Inactive	Active	6	1
ENSDARG00000014907	ENSDART00000012318	12	1	GGCCGCGCACACTGGGCAGCAGTC	6	-	175	1431	Active	Active	7	9
ENSDARG00000014907	ENSDART00000012318	12	1	GCCGGCCGCGCACACTGGGCAGCA	6	-	178	1431	Active	Active	9	7
ENSDARG00000014907	ENSDART00000012318	12	1	GACACCCCATCACTGCCGCAGAC	5	-	352	1431	Inactive	Active	1	8
ENSDARG00000014907	ENSDART00000012318	12	1	CTCTCCGTCTCACGGTAGTCGTT	5	-	291	1431	Active	Active	9	2
ENSDARG00000014907	ENSDART00000012318	12	1	GCAGGCTCCTCTCTGGATGAAGAT	6	-	442	1431	Active	Active	8	9
ENSDARG00000014907	ENSDART00000012318	12	2	CTCCACCACATCAGCGATGAAGTT	6	-	511	1431	Active	Active	7	8
ENSDARG00000014907	ENSDART00000012318	12	2	TCCACCACATCAGCGATGAAGTT	5	-	511	1431	Active	Active	0	8
ENSDARG00000014907	ENSDART00000012318	12	3	CTCATCTACGTCTTTGATTTTGGC	6	-	718	1431	Active	Active	9	8
ENSDARG00000014907	ENSDART00000012318	12	3	CACCACAAAACCAGAGCCGCTGGC	6	-	604	1431	Inactive	Active	7	9
ENSDARG00000014907	ENSDART00000012318	12	3	ACCTTCACCCGATGTTTGTTGGC	5	-	667	1431	Active	Inactive	8	6
ENSDARG00000014907	ENSDART00000012318	12	8	CACTTCAGCTGGTGTTTTGGGAA	5	-	1253	1431	Active	Inactive	9	7
ENSDARG00000014907	ENSDART00000012318	12	8	CTACTCACACTTCAGCTGGTGTT	5	-	1260	1431	Inactive	Active	6	3
ENSDARG00000014907	ENSDART00000012318	12	8	TACTCACACTTCAGCTGGTGTTTTG	7	-	1257	1431	Active	Inactive	4	7
ENSDARG00000014907	ENSDART00000012318	12	9	CTCTCAGGCTTTCGTCTGTCTTG	5	-	1356	1431	Active	Inactive	8	9
ENSDARG00000015050	ENSDART00000014868	12	3	CCCTACAGAAGCGGAGCTGCAGGA	6	+	138	447	Active	Active	1	9
ENSDARG00000015050	ENSDART00000014868	12	3	CTACACAGAGTTCAAAGAGGCGTTT	7	+	36	447	Inactive	Active	9	6
ENSDARG00000015050	ENSDART00000014868	12	3	GAACCCTACAGAAGCGGAGCTGCA	6	+	135	447	Inactive	Active	0	9
ENSDARG00000015134	ENSDART00000008351	12	9	CACCCAGCAAGAGGTTTGATGGT	5	-	627	1233	Inactive	Inactive	0	0
ENSDARG00000015134	ENSDART00000008351	12	12	TTATCCAGCATTCTGGTGATGAG	5	-	949	1233	Inactive	Active	2	8
ENSDARG00000015134	ENSDART00000008351	12	13	CTCACCACAGCAGACAGGCTGGGCA	7	-	1118	1233	Inactive	Active	1	9
ENSDARG00000015134	ENSDART00000008351	12	13	CACCACAGCAGACAGGCTGGGCA	5	-	1118	1233	Active	Active	5	9
ENSDARG00000015144	ENSDART00000021301	12	3	TCCTGCGCCTCTCGCTGGGCCTGT	6	-	312	579	Active	Inactive	9	4
ENSDARG00000015144	ENSDART00000021301	12	4	CTCTTCTTCCTGCTTGGCTGCCTTT	7	-	444	579	Active	Inactive	9	4
ENSDARG00000015144	ENSDART00000021301	12	4	TCCTCCTTCCATTTTTCTGCCGCA	6	-	408	579	Active	Active	9	6
ENSDARG00000015144	ENSDART00000021301	12	5	TTCTTCCTCGCCTCTCTGTCTCT	5	-	512	579	Active	Inactive	9	8
ENSDARG00000015179	ENSDART00000050074	12	6	TTCTCCAGCTCTGCAGGCTGTTTTG	7	+	531	1518	Active	Inactive	6	6
ENSDARG00000015179	ENSDART00000050074	12	6	GTACACAGCTCCAGCGCTGTTGGC	6	+	612	1518	Inactive	Active	6	6
ENSDARG00000015179	ENSDART00000050074	12	6	GAAACCGGCGTGAGTGTGGATGTC	6	+	568	1518	Inactive	Active	2	7
ENSDARG00000015179	ENSDART00000050074	12	6	GAAACCGGCGTGAGTGTGGATGT	5	+	568	1518	Inactive	Inactive	2	8
ENSDARG00000015179	ENSDART00000050074	12	6	CACAGCTCCAGCGCTGTTGGCGGC	6	+	615	1518	Active	Active	9	8
ENSDARG00000015179	ENSDART00000050074	12	6	AGCTCCAGCGCTGTTGGCGGCCTGC	7	+	618	1518	Active	Active	8	8
ENSDARG00000015179	ENSDART00000050074	12	10	CACTGCTGCTTGGAGGCTTGATTC	6	+	1001	1518	Active	Inactive	9	6
ENSDARG00000015179	ENSDART00000050074	12	10	GGCCACTGCTGCTTGGAGGCTTG	5	+	998	1518	Active	Active	9	6
[truncated: 7,300 more rows]
