# Supplementary material for: Predicting success of oligomerized pool engineering (OPEN) for zinc finger target site sequences
Source: BMC Bioinformatics. 2010 Nov 2;11:543. doi: 10.1186/1471-2105-11-543 (PMC3098093; doi:10.1186/1471-2105-11-543)
Supplement: Additional file 15 — Zebrafish - chromosome 13 - classified ZFN target list. Potential OPEN ZFN target sites in gene transcripts encoded on zebrafish chromosome 13 classified using ZiFOpT. Data presented as described in the legend to Additional File 3 [file 1471-2105-11-543-S15.XLS]

## Sheet: Chromosome13
Gene ID	Transcript ID	Chromo Number	Coding Exon Number	TargetSite	ZFN Spacer Length	Strand	ZFN Cleavage Site	Coding Sequence Length	ZiFOpT Prediction		Confidence Score
									Left	Right	Left	Right
ENSDARG00000000551	ENSDART00000043004	13	1	AACAACAAAGAGACGGCGGATTC	5	+	484	975	Inactive	Inactive	9	3
ENSDARG00000000551	ENSDART00000043004	13	1	TTCATCATCAAACCGGGAGTGGGAG	7	+	415	975	Active	Active	9	9
ENSDARG00000000551	ENSDART00000043004	13	1	TTCATCATCAAACCGGGAGTGGGA	6	+	415	975	Active	Active	9	9
ENSDARG00000000551	ENSDART00000043004	13	1	TCCTCCCTCTGGTGGTGTGCAGTT	6	+	275	975	Active	Inactive	9	6
ENSDARG00000000551	ENSDART00000043004	13	1	ATCATCAAACCGGGAGTGGGAGCC	6	+	418	975	Inactive	Active	6	9
ENSDARG00000000551	ENSDART00000043004	13	1	AGCAACAACAAAGAGACGGCGGA	5	+	481	975	Active	Active	2	9
ENSDARG00000000551	ENSDART00000043004	13	1	AACACCAACAACTTGGGGCTGGA	5	+	451	975	Inactive	Active	0	9
ENSDARG00000000551	ENSDART00000043004	13	1	AACCTCACCCGTGCGCAGATGAC	5	+	202	975	Active	Active	5	9
ENSDARG00000000551	ENSDART00000043004	13	2	GTTTCCATCCAACCTAGTGGCTGCG	7	+	531	975	Active	Active	8	9
ENSDARG00000000551	ENSDART00000043004	13	3	CTACAAGACAGTTCTTATTGGAA	5	+	579	975	Inactive	Inactive	6	7
ENSDARG00000000551	ENSDART00000043004	13	4	GTTCTCTTCGCTATGGTTTTTGGA	6	+	679	975	Active	Inactive	9	0
ENSDARG00000000551	ENSDART00000043004	13	4	GTTCTCTTCGCTATGGTTTTTGGAG	7	+	679	975	Active	Inactive	9	8
ENSDARG00000000551	ENSDART00000043004	13	6	CACACCAGAACCAAGAAGAAAAC	5	+	914	975	Inactive	Active	0	9
ENSDARG00000000551	ENSDART00000057584	13	1	TCCTCCCTCTGGTGGTGTGCAGTT	6	+	275	1551	Active	Inactive	9	6
ENSDARG00000000551	ENSDART00000057584	13	1	AGCAACAACAAAGAGACGGCGGA	5	+	481	1551	Active	Active	2	9
ENSDARG00000000551	ENSDART00000057584	13	1	TTCATCATCAAACCGGGAGTGGGA	6	+	415	1551	Active	Active	9	9
ENSDARG00000000551	ENSDART00000057584	13	1	TTCATCATCAAACCGGGAGTGGGAG	7	+	415	1551	Active	Active	9	9
ENSDARG00000000551	ENSDART00000057584	13	1	AACCTCACCCGTGCGCAGATGAC	5	+	202	1551	Active	Active	5	9
ENSDARG00000000551	ENSDART00000057584	13	1	AACACCAACAACTTGGGGCTGGA	5	+	451	1551	Inactive	Active	0	9
ENSDARG00000000551	ENSDART00000057584	13	1	AACAACAAAGAGACGGCGGATTC	5	+	484	1551	Inactive	Inactive	9	3
ENSDARG00000000551	ENSDART00000057584	13	1	ATCATCAAACCGGGAGTGGGAGCC	6	+	418	1551	Inactive	Active	6	9
ENSDARG00000000551	ENSDART00000057584	13	2	GTTTCCATCCAACCTAGTGGCTGCG	7	+	531	1551	Active	Active	8	9
ENSDARG00000000551	ENSDART00000057584	13	3	GTTCTCTTCGCTATGGTTTTTGGA	6	+	613	1551	Active	Inactive	9	0
ENSDARG00000000551	ENSDART00000057584	13	3	GTTCTCTTCGCTATGGTTTTTGGAG	7	+	613	1551	Active	Inactive	9	8
ENSDARG00000000551	ENSDART00000057584	13	5	CTCTGCCCACCATGATGAAGTGTGT	7	+	977	1551	Active	Active	5	7
ENSDARG00000000551	ENSDART00000057584	13	6	CACCGCTTCTAGTGTGGGAGCAGCA	7	+	1173	1551	Active	Active	9	9
ENSDARG00000000551	ENSDART00000057584	13	6	AGCCACCGCTTCTAGTGTGGGAGCA	7	+	1170	1551	Active	Active	8	9
ENSDARG00000000551	ENSDART00000057584	13	6	ACAGCCACCGCTTCTAGTGTGGGAG	7	+	1168	1551	Active	Active	0	8
ENSDARG00000000551	ENSDART00000057584	13	6	AGCCACCGCTTCTAGTGTGGGAG	5	+	1170	1551	Active	Active	8	8
ENSDARG00000000551	ENSDART00000057584	13	7	AGAAACAAAAGCATCAGCAGGAGCA	7	+	1382	1551	Inactive	Active	9	9
ENSDARG00000000551	ENSDART00000057584	13	7	CACACCAGAACCAAGAAGAAAAC	5	+	1490	1551	Inactive	Active	0	9
ENSDARG00000000551	ENSDART00000057584	13	7	GACCGCACCACTACTGTGGTGAA	5	+	1300	1551	Active	Inactive	6	5
ENSDARG00000000760	ENSDART00000000831	13	1	TACAACAAAAAGCCGAAGCTGGA	5	+	113	831	Inactive	Active	9	9
ENSDARG00000000760	ENSDART00000000831	13	1	CTCAACGACTTCGATTTGCTGTG	5	+	170	831	Active	Inactive	4	3
ENSDARG00000000760	ENSDART00000000831	13	1	CAAAAAGCCGAAGCTGGAGAAGAA	6	+	118	831	Inactive	Active	7	9
ENSDARG00000000760	ENSDART00000000831	13	1	ACAAAAAGCCGAAGCTGGAGAAGAA	7	+	117	831	Inactive	Active	7	9
ENSDARG00000000760	ENSDART00000000831	13	1	AACGACTTCGATTTGCTGTGGAA	5	+	173	831	Active	Active	8	2
ENSDARG00000000760	ENSDART00000000831	13	5	AAAAAAGACTCAACAGAAGAAGGA	6	+	621	831	Inactive	Active	9	9
ENSDARG00000000760	ENSDART00000000831	13	6	GGCTTCAGAGGAAGGAGGAAGAA	5	+	817	831	Active	Active	7	9
ENSDARG00000001452	ENSDART00000001678	13	4	ACATACAAATTTGTTTGATGACTTT	7	-	291	2529	Inactive	Active	9	4
ENSDARG00000001452	ENSDART00000001678	13	5	AACAAAGTCCCACGCTGACTGAGGA	7	-	352	2529	Active	Active	3	9
ENSDARG00000001452	ENSDART00000001678	13	5	GTCCCACGCTGACTGAGGAATCT	5	-	348	2529	Active	Active	8	9
ENSDARG00000001452	ENSDART00000001678	13	6	TTATACAGCCCACTAGACTTTGGG	6	-	534	2529	Inactive	Active	7	9
ENSDARG00000001452	ENSDART00000001678	13	7	AAAACCATCTCAACGATCTGCTGTC	7	-	593	2529	Inactive	Inactive	1	3
ENSDARG00000001452	ENSDART00000001678	13	7	GTCCTCCTCTCGGGGCTTTGTTTCT	7	-	571	2529	Active	Inactive	9	9
ENSDARG00000001452	ENSDART00000001678	13	7	GTCCTCCTCTCGGGGCTTTGTTT	5	-	573	2529	Active	Inactive	9	9
ENSDARG00000001452	ENSDART00000001678	13	10	CACAGCACCAGAGGATGAAGAAGAG	7	-	930	2529	Active	Active	7	9
ENSDARG00000001452	ENSDART00000001678	13	11	AGAAGCCACTGCAATGGGATTGC	5	-	971	2529	Active	Inactive	3	1
ENSDARG00000001452	ENSDART00000001678	13	12	GCAGTCACACTCCTCGCCTTTTTC	6	-	1237	2529	Inactive	Inactive	4	8
ENSDARG00000001452	ENSDART00000001678	13	14	CCCCACAGCATCTTGCAGTGTTC	5	-	1531	2529	Active	Inactive	9	2
ENSDARG00000001452	ENSDART00000001678	13	15	TTACTCAGCGCTTTTGGAGGTTCT	6	-	1606	2529	Active	Active	1	5
ENSDARG00000001452	ENSDART00000001678	13	16	TCCAAAGCCATGTAGCAGGTTCT	5	-	1711	2529	Active	Active	4	7
ENSDARG00000001452	ENSDART00000001678	13	16	ATCCAAAGCCATGTAGCAGGTTCT	6	-	1711	2529	Inactive	Active	2	7
ENSDARG00000001452	ENSDART00000001678	13	16	GAATCCAAAGCCATGTAGCAGGT	5	-	1714	2529	Inactive	Active	9	9
ENSDARG00000001452	ENSDART00000001678	13	20	AGCCGCAGACCGAAGAGGTTTAC	5	-	2210	2529	Active	Active	4	1
ENSDARG00000001452	ENSDART00000049013	13	2	ACATACAAATTTGTTTGATGACTTT	7	-	144	2091	Inactive	Active	9	4
ENSDARG00000001452	ENSDART00000049013	13	3	AACAAAGTCCCACGCTGACTGAGGA	7	-	205	2091	Active	Active	3	9
ENSDARG00000001452	ENSDART00000049013	13	3	GTCCCACGCTGACTGAGGAATCT	5	-	201	2091	Active	Active	8	9
ENSDARG00000001452	ENSDART00000049013	13	4	TTATACAGCCCACTAGACTTTGGG	6	-	387	2091	Inactive	Active	7	9
ENSDARG00000001452	ENSDART00000049013	13	7	CACAGCACCAGAGGATGAAGAAGAG	7	-	717	2091	Active	Active	7	9
ENSDARG00000001452	ENSDART00000049013	13	8	AGAAGCCACTGCAATGGGATTGC	5	-	758	2091	Active	Inactive	3	1
ENSDARG00000001452	ENSDART00000049013	13	9	GCAGTCACACTCCTCGCCTTTTTC	6	-	1024	2091	Inactive	Inactive	4	8
ENSDARG00000001452	ENSDART00000049013	13	11	CCCCACAGCATCTTGCAGTGTTC	5	-	1318	2091	Active	Inactive	9	2
ENSDARG00000001452	ENSDART00000049013	13	12	TTACTCAGCGCTTTTGGAGGTTCT	6	-	1393	2091	Active	Active	1	5
ENSDARG00000001452	ENSDART00000049013	13	13	GAATCCAAAGCCATGTAGCAGGT	5	-	1501	2091	Inactive	Active	9	9
ENSDARG00000001452	ENSDART00000049013	13	13	ATCCAAAGCCATGTAGCAGGTTCT	6	-	1498	2091	Inactive	Active	2	7
ENSDARG00000001452	ENSDART00000049013	13	13	TCCAAAGCCATGTAGCAGGTTCT	5	-	1498	2091	Active	Active	4	7
ENSDARG00000001578	ENSDART00000001830	13	2	GTTTCACACCTGCAAAGGCTTTTTC	7	-	283	873	Active	Inactive	3	8
ENSDARG00000001578	ENSDART00000001830	13	4	TCCCAAGCAGGATTTCTGGCTGT	5	-	495	873	Inactive	Inactive	4	6
ENSDARG00000001578	ENSDART00000001830	13	4	GTCCCAAGCAGGATTTCTGGCTGT	6	-	495	873	Active	Inactive	6	6
ENSDARG00000001578	ENSDART00000001830	13	4	CACATCCTCCGCCAAGCTGGAGAA	6	-	419	873	Active	Active	9	6
ENSDARG00000001578	ENSDART00000001830	13	4	ACATCCTCCGCCAAGCTGGAGAA	5	-	419	873	Active	Active	5	6
ENSDARG00000001578	ENSDART00000001830	13	5	TCCAACTGCTCTTGTAAGCCTCT	5	-	542	873	Active	Active	8	6
ENSDARG00000001825	ENSDART00000002858	13	3	TTCGTCAAACATCTGAGTAGCCTCT	7	-	249	1632	Inactive	Active	2	6
ENSDARG00000001825	ENSDART00000002858	13	4	AGAACCAGATTTGCAATCTTGAGCT	7	-	332	1632	Inactive	Inactive	7	0
ENSDARG00000001825	ENSDART00000002858	13	9	ACCTCAACCTGACCCTGCTGGAGAA	7	-	968	1632	Active	Active	6	6
ENSDARG00000001825	ENSDART00000002858	13	10	ACACTCCACCATAGTGGCGATTTT	6	-	1093	1632	Active	Inactive	5	3
ENSDARG00000001825	ENSDART00000002858	13	10	CACTCCACCATAGTGGCGATTTT	5	-	1093	1632	Active	Inactive	7	3
ENSDARG00000001825	ENSDART00000002858	13	10	CTCCCACTCCTGCTGGATGATTC	5	-	1133	1632	Active	Inactive	9	2
ENSDARG00000001825	ENSDART00000002858	13	10	TGCTCCCACTCCTGCTGGATGATTC	7	-	1133	1632	Active	Inactive	9	2
ENSDARG00000001825	ENSDART00000002858	13	11	CTCTCAAGAGTTGTGAGTTGCTTTG	7	-	1277	1632	Inactive	Inactive	1	3
ENSDARG00000001825	ENSDART00000002858	13	13	TCCAGCTCCGCTCTCAGCAGGAGCA	7	-	1577	1632	Active	Active	9	9
ENSDARG00000001825	ENSDART00000002858	13	13	CTCTTCAGACTGAGCTCTGGCGAT	6	-	1552	1632	Active	Inactive	4	3
ENSDARG00000001825	ENSDART00000002858	13	13	AGCAGCTTCTTTCTCAGGAGGATGT	7	-	1523	1632	Active	Active	9	5
ENSDARG00000001888	ENSDART00000013103	13	1	TTCCAATAAGTGTTTGGAGCAGTA	6	-	217	1170	Inactive	Active	7	8
ENSDARG00000001888	ENSDART00000013103	13	1	TTCATCTGCCGATCCTGCGGCGAC	6	-	247	1170	Active	Active	9	0
ENSDARG00000001888	ENSDART00000013103	13	1	GTTCCCCTCTCCGTGAGCATTGTGC	7	-	45	1170	Active	Active	9	2
ENSDARG00000001888	ENSDART00000013103	13	1	GCCTACAGCAGCGGTGTGTGCATCT	7	-	120	1170	Active	Inactive	7	7
ENSDARG00000001888	ENSDART00000013103	13	1	CTCAAATACTTCAGGCTCTGGTGAC	7	-	675	1170	Active	Inactive	4	3
ENSDARG00000001888	ENSDART00000013103	13	1	CCCTCCATCCCTGCATGCTGCTGAG	7	-	85	1170	Active	Active	9	8
ENSDARG00000001888	ENSDART00000013103	13	1	AGCTACTGCAGTTGAGCCGCTTCT	6	-	400	1170	Active	Active	8	5
ENSDARG00000001888	ENSDART00000013103	13	1	AGCAGCACAGCTACTGCAGTTGAG	6	-	408	1170	Active	Active	0	8
ENSDARG00000001888	ENSDART00000013103	13	1	AGAGCCGCCTGCATTCTGTATAC	5	-	551	1170	Active	Inactive	4	9
ENSDARG00000001888	ENSDART00000013103	13	2	TGCATCCTCTGACACCTGGGGTGCA	7	-	909	1170	Active	Active	9	6
ENSDARG00000001888	ENSDART00000013103	13	3	CAAGGCCGCCCCCTGGTGGAAGGT	6	-	1064	1170	Active	Active	6	9
ENSDARG00000001888	ENSDART00000013103	13	3	GGCCGCCCCCTGGTGGAAGGTTAG	6	-	1061	1170	Active	Active	9	9
ENSDARG00000001888	ENSDART00000013103	13	4	ACCATCCTCCTCTCTTTGGGGGT	5	-	1130	1170	Active	Inactive	9	1
ENSDARG00000001888	ENSDART00000013103	13	4	TACACCATCCTCCTCTCTTTGGGG	6	-	1132	1170	Active	Inactive	8	0
ENSDARG00000001888	ENSDART00000013103	13	4	ACCATCCTCCTCTCTTTGGGGGTTC	7	-	1128	1170	Active	Inactive	9	8
ENSDARG00000001888	ENSDART00000013103	13	4	ACACCATCCTCCTCTCTTTGGGGGT	7	-	1130	1170	Active	Inactive	4	1
ENSDARG00000001888	ENSDART00000013103	13	4	ACACCATCCTCCTCTCTTTGGGG	5	-	1132	1170	Active	Inactive	4	0
ENSDARG00000002071	ENSDART00000018155	13	1	TCCCGCGGCTCGAGCTGCTGTTGCC	7	-	46	1365	Active	Active	9	7
ENSDARG00000002071	ENSDART00000018155	13	1	TCCACCACCTTCCCTTTGCCTTC	5	-	127	1365	Active	Inactive	8	9
ENSDARG00000002071	ENSDART00000018155	13	1	GTTGCCTCCGTCCTGCGGCTGTG	5	-	29	1365	Active	Active	8	9
ENSDARG00000002071	ENSDART00000018155	13	1	GTCCACCACCTTCCCTTTGCCTTC	6	-	127	1365	Active	Inactive	4	9
ENSDARG00000002071	ENSDART00000018155	13	1	AAACTAACCTGACATCTGCAGAC	5	-	175	1365	Inactive	Inactive	6	1
ENSDARG00000002071	ENSDART00000018155	13	7	ACATCAATCTCCAGTGAAGGGTAC	6	-	621	1365	Active	Active	4	8
ENSDARG00000002071	ENSDART00000018155	13	9	GACTTCACCAACGTTCTGTGGAG	5	-	863	1365	Active	Inactive	6	3
ENSDARG00000002071	ENSDART00000018155	13	9	GACTTCACCAACGTTCTGTGGAGGC	7	-	861	1365	Active	Active	6	2
ENSDARG00000002071	ENSDART00000018155	13	9	CTCCAATCCCAACTCTGGTGGTGTA	7	-	904	1365	Active	Active	7	3
ENSDARG00000002071	ENSDART00000018155	13	9	TTCACCAACGTTCTGTGGAGGCA	5	-	860	1365	Active	Active	3	9
ENSDARG00000002071	ENSDART00000018155	13	10	CTCCTCTTACGACCTGTGGTGAC	5	-	994	1365	Active	Inactive	9	5
ENSDARG00000002071	ENSDART00000018155	13	12	CTCCACTTCAACCTTCTGTAGCA	5	-	1187	1365	Active	Inactive	9	1
ENSDARG00000002077	ENSDART00000006648	13	1	AAACCCGTCTCTGAAGCTGATGGT	6	+	54	927	Active	Active	3	9
ENSDARG00000002077	ENSDART00000006648	13	5	AGAGGCAACTGCAGGCTAAGAGGAA	7	+	518	927	Active	Active	1	9
ENSDARG00000002194	ENSDART00000020663	13	1	GCCACCAGAGGAAGTCTTGAGCG	5	-	37	1269	Active	Active	3	6
ENSDARG00000002194	ENSDART00000020663	13	1	CCCAAAAGACAAACAGTAGGAGAA	6	-	80	1269	Inactive	Active	2	8
ENSDARG00000002194	ENSDART00000020663	13	1	GAAGGCCACCAGAGGAAGTCTTG	5	-	41	1269	Inactive	Active	0	7
ENSDARG00000002194	ENSDART00000020663	13	2	TACTACCTCTTCATGCTGATGTG	5	-	346	1269	Active	Active	8	8
ENSDARG00000002194	ENSDART00000020663	13	3	AGCAAAAGCTGGACCGGATTTGTC	6	-	426	1269	Active	Active	3	1
ENSDARG00000002194	ENSDART00000020663	13	3	AGCAAAAGCTGGACCGGATTTGTCT	7	-	425	1269	Active	Active	3	0
ENSDARG00000002194	ENSDART00000020663	13	4	GTACTCACCGAACATTGCGAATAA	6	-	646	1269	Inactive	Inactive	0	7
ENSDARG00000002194	ENSDART00000020663	13	6	ATCCTAGGCCTGATAAGAGGGATGC	7	-	937	1269	Active	Active	7	9
ENSDARG00000002194	ENSDART00000020663	13	7	AAAAGCAAACAGCATGTGATTCT	5	-	974	1269	Inactive	Inactive	9	7
ENSDARG00000002194	ENSDART00000020663	13	8	GCAAACTGCACAGCTCTGAAAAC	5	-	1093	1269	Active	Inactive	3	2
ENSDARG00000002194	ENSDART00000020663	13	8	AGACACACACACAGTGTTATGAGGA	7	-	1136	1269	Inactive	Active	9	3
ENSDARG00000002194	ENSDART00000020663	13	8	ACACACACAGTGTTATGAGGAGAAC	7	-	1132	1269	Inactive	Active	9	9
ENSDARG00000002194	ENSDART00000020663	13	8	ACACACACACAGTGTTATGAGGA	5	-	1136	1269	Inactive	Active	9	3
ENSDARG00000002194	ENSDART00000099929	13	1	GCCACCAGAGGAAGTCTTGAGCG	5	-	31	1050	Active	Active	3	6
ENSDARG00000002194	ENSDART00000099929	13	1	GAAGGCCACCAGAGGAAGTCTTG	5	-	35	1050	Inactive	Active	0	7
ENSDARG00000002194	ENSDART00000099929	13	1	CCCAAAAGACAAACAGTAGGAGAA	6	-	74	1050	Inactive	Active	2	8
ENSDARG00000002194	ENSDART00000099929	13	3	TACTACCTCTTCATGCTGATGTG	5	-	352	1050	Active	Active	8	8
ENSDARG00000002194	ENSDART00000099929	13	4	AGCAAAAGCTGGACCGGATTTGTCT	7	-	431	1050	Active	Active	3	0
ENSDARG00000002194	ENSDART00000099929	13	4	AGCAAAAGCTGGACCGGATTTGTC	6	-	432	1050	Active	Active	3	1
ENSDARG00000002194	ENSDART00000099929	13	5	GTACTCACCGAACATTGCGAATAA	6	-	652	1050	Inactive	Inactive	0	7
ENSDARG00000002194	ENSDART00000099929	13	7	ATCCTAGGCCTGATAAGAGGGATGC	7	-	943	1050	Active	Active	7	9
ENSDARG00000002194	ENSDART00000099929	13	8	AAAAGCAAACAGCATGTGATTCT	5	-	980	1050	Inactive	Inactive	9	7
ENSDARG00000002194	ENSDART00000099930	13	1	GCCACCAGAGGAAGTCTTGAGCG	5	-	37	1110	Active	Active	3	6
ENSDARG00000002194	ENSDART00000099930	13	1	GAAGGCCACCAGAGGAAGTCTTG	5	-	41	1110	Inactive	Active	0	7
ENSDARG00000002194	ENSDART00000099930	13	1	CCCAAAAGACAAACAGTAGGAGAA	6	-	80	1110	Inactive	Active	2	8
ENSDARG00000002194	ENSDART00000099930	13	4	TACTACCTCTTCATGCTGATGTG	5	-	367	1110	Active	Active	8	8
ENSDARG00000002194	ENSDART00000099930	13	5	AGCAAAAGCTGGACCGGATTTGTCT	7	-	446	1110	Active	Active	3	0
ENSDARG00000002194	ENSDART00000099930	13	5	AGCAAAAGCTGGACCGGATTTGTC	6	-	447	1110	Active	Active	3	1
ENSDARG00000002194	ENSDART00000099930	13	6	GTACTCACCGAACATTGCGAATAA	6	-	667	1110	Inactive	Inactive	0	7
ENSDARG00000002194	ENSDART00000099930	13	8	ATCCTAGGCCTGATAAGAGGGATGC	7	-	958	1110	Active	Active	7	9
ENSDARG00000002194	ENSDART00000099930	13	9	AAAAGCAAACAGCATGTGATTCT	5	-	995	1110	Inactive	Inactive	9	7
ENSDARG00000002197	ENSDART00000023449	13	3	TTCAACCTCAGAGACTGTGAGTCT	6	+	346	1536	Active	Inactive	8	5
ENSDARG00000002197	ENSDART00000023449	13	6	GTTGCCATCCAGCTGAATGATAC	5	+	583	1536	Active	Active	9	6
ENSDARG00000002197	ENSDART00000023449	13	9	CTCCACTGCGGGTACAGAGGCGTCT	7	+	981	1536	Active	Active	9	9
ENSDARG00000002197	ENSDART00000023449	13	9	CCCAGCCACAGACCTGTCGGAGCA	6	+	954	1536	Active	Active	9	9
ENSDARG00000002197	ENSDART00000023449	13	9	AACCTCTTCATCTTTGGCATGAGGG	7	+	1102	1536	Active	Active	9	9
ENSDARG00000002197	ENSDART00000023449	13	12	GTACGCCACTGAGATCTGGGGTG	5	+	1440	1536	Active	Active	0	1
ENSDARG00000002197	ENSDART00000023449	13	12	GTACGCCACTGAGATCTGGGGTGTG	7	+	1440	1536	Active	Active	0	2
ENSDARG00000002197	ENSDART00000082174	13	2	GTCTGCAGAACGCCTGTGATGAG	5	+	320	2877	Inactive	Active	1	2
ENSDARG00000002197	ENSDART00000082174	13	6	TTCAACCTCAGAGACTGTGAGTCT	6	+	769	2877	Active	Inactive	8	5
ENSDARG00000002197	ENSDART00000082174	13	9	GTTGCCATCCAGCTGAATGATAC	5	+	1006	2877	Active	Active	9	6
ENSDARG00000002197	ENSDART00000082174	13	11	GACATCATCAAGAGAGACGTGTAA	6	+	1390	2877	Active	Active	9	1
ENSDARG00000002197	ENSDART00000082174	13	18	AAATCCTGCCTCCATGTTTGATGT	6	+	1827	2877	Inactive	Inactive	0	5
ENSDARG00000002197	ENSDART00000082174	13	18	AAATCCTGCCTCCATGTTTGATGTC	7	+	1827	2877	Inactive	Inactive	0	5
ENSDARG00000002197	ENSDART00000082174	13	20	GCATGCTCCCTTTGACTAAGGCTGT	7	+	1982	2877	Active	Active	7	4
ENSDARG00000002197	ENSDART00000082174	13	24	CCCAGCCACAGACCTGTCGGAGCA	6	+	2295	2877	Active	Active	9	9
ENSDARG00000002197	ENSDART00000082174	13	24	CTCCACTGCGGGTACAGAGGCGTCT	7	+	2322	2877	Active	Active	9	9
ENSDARG00000002197	ENSDART00000082174	13	24	AACCTCTTCATCTTTGGCATGAGGG	7	+	2443	2877	Active	Active	9	9
ENSDARG00000002197	ENSDART00000082174	13	27	GTACGCCACTGAGATCTGGGGTGTG	7	+	2781	2877	Active	Active	0	2
ENSDARG00000002197	ENSDART00000082174	13	27	GTACGCCACTGAGATCTGGGGTG	5	+	2781	2877	Active	Active	0	1
ENSDARG00000002219	ENSDART00000051886	13	1	GGCGGCAGCGCGGGCAGGGGATGCT	7	+	90	924	Active	Active	9	9
ENSDARG00000002219	ENSDART00000051886	13	1	CAAGGCGGCAGCGCGGGCAGGGGAT	7	+	87	924	Active	Active	5	8
ENSDARG00000002219	ENSDART00000051886	13	1	AGAAACAGCTGTGAGGTGTTTAG	5	+	150	924	Inactive	Inactive	4	6
ENSDARG00000002219	ENSDART00000051886	13	4	CACATCAGAATAAAGCATTGGAC	5	+	437	924	Active	Active	2	6
ENSDARG00000002219	ENSDART00000051886	13	6	CGCTACATCCACCGGAGGAATTC	5	+	546	924	Active	Active	9	8
ENSDARG00000002219	ENSDART00000051886	13	8	GAAATCAGCCGTAGGCGCCGCTGAA	7	+	723	924	Inactive	Active	1	8
ENSDARG00000002219	ENSDART00000051886	13	8	AAATCAGCCGTAGGCGCCGCTGAA	6	+	724	924	Inactive	Active	7	8
ENSDARG00000002332	ENSDART00000024386	13	6	AGCATCAGAGGCTCAGCTGAAGTA	6	+	642	1023	Active	Active	4	7
ENSDARG00000002332	ENSDART00000024386	13	9	AGATTCTCCCTGATGGTTTGCCGTC	7	+	872	1023	Active	Inactive	8	5
ENSDARG00000002332	ENSDART00000024386	13	9	TGCTCAAACAGGTGCGGCGGCTGGA	7	+	998	1023	Active	Active	7	9
ENSDARG00000002403	ENSDART00000003314	13	1	GTAATCGACTGCTCTCTGATGTC	5	-	36	1437	Inactive	Inactive	1	1
ENSDARG00000002403	ENSDART00000003314	13	1	AAAATCGACGTAAGTTGAAGAGGCA	7	-	72	1437	Inactive	Active	5	9
ENSDARG00000002403	ENSDART00000003314	13	2	GTTCTCAGAAAGCTGCTGTTGTG	5	-	221	1437	Inactive	Active	1	3
ENSDARG00000002403	ENSDART00000003314	13	3	AGCTTCCTCTTGGCGGTGCGGCC	5	-	334	1437	Active	Active	9	9
ENSDARG00000002403	ENSDART00000003314	13	4	ACCCTCATCTTGTGGTGTTTTTTCT	7	-	390	1437	Active	Inactive	9	8
ENSDARG00000002403	ENSDART00000003314	13	4	AGCTTCAGCTGGAACTGGAGTCTGT	7	-	459	1437	Active	Active	9	1
ENSDARG00000002403	ENSDART00000003314	13	4	ACCCTCATCTTGTGGTGTTTTTT	5	-	392	1437	Active	Inactive	9	9
ENSDARG00000002403	ENSDART00000003314	13	5	TTCATCAGACCTTTATGGCGGGGAA	7	-	590	1437	Inactive	Active	0	7
ENSDARG00000002403	ENSDART00000003314	13	5	GTTGTCGGCCGCATTGCAGGTTTT	6	-	618	1437	Active	Inactive	8	1
ENSDARG00000002403	ENSDART00000003314	13	12	AACATCTTCTCTTTCTTCTGCTTTC	7	-	1394	1437	Active	Inactive	9	9
ENSDARG00000002403	ENSDART00000100539	13	1	AAAATCGACGTAAGTTGAAGAGGCA	7	-	54	1392	Inactive	Active	5	9
ENSDARG00000002403	ENSDART00000100539	13	1	GTAATCGACTGCTCTCTGATGTC	5	-	18	1392	Inactive	Inactive	1	1
ENSDARG00000002403	ENSDART00000100539	13	2	GTTCTCAGAAAGCTGCTGTTGTG	5	-	203	1392	Inactive	Active	1	3
ENSDARG00000002403	ENSDART00000100539	13	4	AGCTTCCTCTTGGCGGTGCGGCC	5	-	289	1392	Active	Active	9	9
ENSDARG00000002403	ENSDART00000100539	13	5	AGCTTCAGCTGGAACTGGAGTCTGT	7	-	414	1392	Active	Active	9	1
ENSDARG00000002403	ENSDART00000100539	13	5	ACCCTCATCTTGTGGTGTTTTTTCT	7	-	345	1392	Active	Inactive	9	8
ENSDARG00000002403	ENSDART00000100539	13	5	ACCCTCATCTTGTGGTGTTTTTT	5	-	347	1392	Active	Inactive	9	9
ENSDARG00000002403	ENSDART00000100539	13	6	GTTGTCGGCCGCATTGCAGGTTTT	6	-	573	1392	Active	Inactive	8	1
ENSDARG00000002403	ENSDART00000100539	13	6	TTCATCAGACCTTTATGGCGGGGAA	7	-	545	1392	Inactive	Active	0	7
ENSDARG00000002403	ENSDART00000100539	13	13	AACATCTTCTCTTTCTTCTGCTTTC	7	-	1349	1392	Active	Inactive	9	9
ENSDARG00000002509	ENSDART00000075299	13	2	AACTCCGGCAGCCAGAAGAAGAG	5	+	370	864	Active	Active	6	9
ENSDARG00000002509	ENSDART00000075299	13	3	TTCTGCACAACAAACCGCTGGGGCA	7	+	641	864	Inactive	Active	3	9
ENSDARG00000002509	ENSDART00000075299	13	3	TTCTCCAACACTGCAGTGGCTGAT	6	+	495	864	Active	Active	4	6
ENSDARG00000002509	ENSDART00000075299	13	3	CTCCAACACTGCAGTGGCTGATGGA	7	+	497	864	Active	Active	5	9
ENSDARG00000002509	ENSDART00000075299	13	3	CCCTTCTCCAACACTGCAGTGGCT	6	+	492	864	Active	Active	9	9
ENSDARG00000002509	ENSDART00000075299	13	3	CAACACTGCAGTGGCTGATGGAGAA	7	+	500	864	Active	Active	1	9
ENSDARG00000002509	ENSDART00000075299	13	4	CTCTGCTGCTGCTCGCGATGGTTTT	7	+	758	864	Active	Inactive	9	1
ENSDARG00000002722	ENSDART00000057045	13	1	GAAAACATCCTGTGGGCGACGGC	5	+	16	903	Inactive	Active	4	9
ENSDARG00000003146	ENSDART00000026253	13	1	CTCTCACCCCTTTCATGGAGTCGAG	7	-	934	1701	Active	Active	8	8
ENSDARG00000003146	ENSDART00000026253	13	1	GAAGGCAGACCTTGAGAGGAGTTG	6	-	97	1701	Inactive	Active	8	9
ENSDARG00000003146	ENSDART00000026253	13	1	TGCTCCCTCAGACTGCTGAGTTC	5	-	400	1701	Active	Active	9	0
ENSDARG00000003146	ENSDART00000026253	13	1	TTCTCCAGCGCTCTGTTTTGGTT	5	-	313	1701	Active	Inactive	6	7
ENSDARG00000003146	ENSDART00000026253	13	1	TTCTCCAGCGCTCTGTTTTGGTTCT	7	-	311	1701	Active	Inactive	6	8
ENSDARG00000003146	ENSDART00000026253	13	1	CTCGTCCTCCAGGTTCTGGCGGT	5	-	464	1701	Active	Active	9	2
ENSDARG00000003146	ENSDART00000026253	13	1	CGCACCTGCATATTTGCTTGAGTA	6	-	199	1701	Active	Active	9	3
ENSDARG00000003146	ENSDART00000026253	13	1	AGACGCTCCATTGTGAGGCTGGTGC	7	-	11	1701	Active	Active	7	3
ENSDARG00000003146	ENSDART00000026253	13	1	AGACGCTCCATTGTGAGGCTGGT	5	-	13	1701	Active	Active	7	9
ENSDARG00000003146	ENSDART00000026253	13	2	CTCAAATTCCAACTCTCTGATTGT	6	-	1027	1701	Active	Inactive	9	6
ENSDARG00000003146	ENSDART00000026253	13	2	TTATACTACCTGTAGGAGTAGAT	5	-	1135	1701	Inactive	Active	6	4
ENSDARG00000003146	ENSDART00000026253	13	3	ACCTACTTCATCAATGTCTGTTTCT	7	-	1602	1701	Active	Inactive	9	9
ENSDARG00000003146	ENSDART00000026253	13	3	TTCCACGTCTTCTCTGGTTGTTTCT	7	-	1320	1701	Active	Inactive	8	7
ENSDARG00000003146	ENSDART00000026253	13	3	CACATCTTCTTCTTCAGGTGCTTCT	7	-	1692	1701	Active	Active	9	0
ENSDARG00000003146	ENSDART00000057913	13	1	TTCTCCAGCGCTCTGTTTTGGTTCT	7	-	86	1173	Active	Inactive	6	8
ENSDARG00000003146	ENSDART00000057913	13	1	TTCTCCAGCGCTCTGTTTTGGTT	5	-	88	1173	Active	Inactive	6	7
ENSDARG00000003146	ENSDART00000057913	13	1	TGCTCCCTCAGACTGCTGAGTTC	5	-	175	1173	Active	Active	9	0
ENSDARG00000003146	ENSDART00000057913	13	1	CTCTCACCCCTTTCATGGAGTCGAG	7	-	709	1173	Active	Active	8	8
ENSDARG00000003146	ENSDART00000057913	13	1	CTCGTCCTCCAGGTTCTGGCGGT	5	-	239	1173	Active	Active	9	2
ENSDARG00000003146	ENSDART00000057913	13	2	TTATACTACCTGTAGGAGTAGAT	5	-	910	1173	Inactive	Active	6	4
ENSDARG00000003146	ENSDART00000057913	13	2	CTCAAATTCCAACTCTCTGATTGT	6	-	802	1173	Active	Inactive	9	6
ENSDARG00000003208	ENSDART00000006257	13	2	ACACGCTTCCTGTTAGGGGACGTC	6	+	865	1041	Active	Active	9	9
ENSDARG00000003217	ENSDART00000023177	13	3	GCCTCCAGAGGTGGTGGAGGGTTT	6	+	231	1014	Active	Inactive	4	0
ENSDARG00000003217	ENSDART00000023177	13	3	AGATGCCTCCAGAGGTGGTGGAGGG	7	+	227	1014	Active	Active	9	9
ENSDARG00000003217	ENSDART00000023177	13	3	AGATGCCTCCAGAGGTGGTGGAG	5	+	227	1014	Active	Active	9	7
ENSDARG00000003217	ENSDART00000023177	13	4	CTATCATTCTGCTTTTGAGGCCGTC	7	+	528	1014	Active	Active	8	9
ENSDARG00000003217	ENSDART00000023177	13	4	CTCCAACCCGCACCAGGTGATTGT	6	+	453	1014	Active	Active	6	1
ENSDARG00000003217	ENSDART00000023177	13	6	AGAGTCTTCTGAAGTGTGCTAGGCT	7	+	707	1014	Active	Active	9	4
ENSDARG00000003217	ENSDART00000023177	13	7	GAACAAGACATCAAGTTTTTGAA	5	+	898	1014	Inactive	Inactive	8	5
ENSDARG00000003217	ENSDART00000101168	13	3	GCCTCCAGAGGTGGTGGAGGGTTT	6	+	231	1014	Active	Inactive	4	0
ENSDARG00000003217	ENSDART00000101168	13	3	AGATGCCTCCAGAGGTGGTGGAGGG	7	+	227	1014	Active	Active	9	9
ENSDARG00000003217	ENSDART00000101168	13	3	AGATGCCTCCAGAGGTGGTGGAG	5	+	227	1014	Active	Active	9	7
ENSDARG00000003217	ENSDART00000101168	13	4	CTATCATTCTGCTTTTGAGGCCGTC	7	+	528	1014	Active	Active	8	9
ENSDARG00000003217	ENSDART00000101168	13	4	CTCCAACCCGCACCAGGTGATTGT	6	+	453	1014	Active	Active	6	1
ENSDARG00000003217	ENSDART00000101168	13	6	AGAGTCTTCTGAAGTGTGCTAGGCT	7	+	707	1014	Active	Active	9	4
ENSDARG00000003217	ENSDART00000101168	13	7	GAACAAGACATCAAGTTTTTGAA	5	+	898	1014	Inactive	Inactive	8	5
ENSDARG00000003311	ENSDART00000079211	13	1	TTCACCTACGCGGCCTGTTTTTTTT	7	-	115	1203	Active	Inactive	7	9
ENSDARG00000003311	ENSDART00000079211	13	1	TTCACCGTCTGGAGCCGCTGTAGCG	7	-	15	1203	Active	Active	9	9
ENSDARG00000003311	ENSDART00000079211	13	1	GGCCGCTTCACCGTCTGGAGCCGCT	7	-	21	1203	Active	Active	9	9
ENSDARG00000003311	ENSDART00000079211	13	1	CGCTTCACCGTCTGGAGCCGCTGTA	7	-	18	1203	Active	Active	9	7
ENSDARG00000003311	ENSDART00000079211	13	1	CCCGGCCGCTTCACCGTCTGGAGCC	7	-	24	1203	Active	Active	9	5
ENSDARG00000003311	ENSDART00000079211	13	1	CACCTACGCGGCCTGTTTTTTTT	5	-	115	1203	Active	Inactive	9	9
ENSDARG00000003311	ENSDART00000079211	13	2	GCCAAACCATGGGAAAGCTGTAGTG	7	-	123	1203	Inactive	Active	3	4
ENSDARG00000003311	ENSDART00000079211	13	2	TTCTTCTGCTGTAATGTCTTTGGG	6	-	190	1203	Active	Active	9	6
ENSDARG00000003311	ENSDART00000079211	13	2	TTCTTCTGCTGTAATGTCTTTGGGC	7	-	189	1203	Active	Inactive	9	4
ENSDARG00000003328	ENSDART00000058065	13	2	CCCCACTCCCCATTTTTCTGGTTCT	7	+	98	762	Active	Inactive	9	7
ENSDARG00000003328	ENSDART00000058065	13	6	GGCAAATTCAGATGTGGGAGTGTTT	7	+	348	762	Active	Inactive	9	6
ENSDARG00000003328	ENSDART00000058065	13	6	TGCGGCAAATTCAGATGTGGGAGTG	7	+	345	762	Active	Active	3	8
ENSDARG00000003328	ENSDART00000058065	13	6	GGCAAATTCAGATGTGGGAGTGT	5	+	348	762	Active	Inactive	9	2
ENSDARG00000003328	ENSDART00000058065	13	7	GCAGCCCCCTTTTACAGAAGGAGAC	7	+	492	762	Active	Active	7	9
ENSDARG00000003328	ENSDART00000058065	13	10	TTCAGCCTCCTGCTGCAGAATGT	5	+	727	762	Active	Active	9	8
ENSDARG00000003328	ENSDART00000058065	13	10	CTCAAAAACATCACAGACTGGGAT	6	+	751	762	Inactive	Active	1	8
ENSDARG00000003328	ENSDART00000058065	13	10	AGCTTCAGCCTCCTGCTGCAGAA	5	+	724	762	Active	Active	9	7
ENSDARG00000003328	ENSDART00000058065	13	10	AAAAACATCACAGACTGGGATGTA	6	+	754	762	Inactive	Active	6	0
ENSDARG00000003380	ENSDART00000012457	13	1	TCCCACCGCTTCTTGCAGTTGCT	5	-	108	1509	Active	Active	9	8
ENSDARG00000003380	ENSDART00000012457	13	1	CACCGCTTCTTGCAGTTGCTTCT	5	-	105	1509	Active	Inactive	9	1
ENSDARG00000003380	ENSDART00000012457	13	2	TCCTCCTTCCACTCCTCTGGGGCC	6	-	477	1509	Active	Active	9	6
ENSDARG00000003380	ENSDART00000012457	13	2	CTCTCCAACACTCGGCAGAGGTT	5	-	428	1509	Active	Active	7	9
ENSDARG00000003380	ENSDART00000012457	13	2	ACCAACATCATCCATGGTGTGTGT	6	-	571	1509	Active	Inactive	8	5
ENSDARG00000003380	ENSDART00000012457	13	2	AACATCATCCATGGTGTGTGTTC	5	-	569	1509	Active	Inactive	8	9
ENSDARG00000003380	ENSDART00000012457	13	4	AGCCCATTCTCTGAATGGAGTGTAG	7	-	907	1509	Active	Active	9	1
ENSDARG00000003380	ENSDART00000012457	13	4	AGAAACAACATCAGTAAGATGGG	5	-	1022	1509	Inactive	Active	7	9
ENSDARG00000003380	ENSDART00000012457	13	4	AACAACATCAGTAAGATGGGTCT	5	-	1019	1509	Active	Active	3	7
ENSDARG00000003399	ENSDART00000025583	13	1	AACTCAACCGTGAAGGTATGAGTC	6	-	14	630	Inactive	Active	0	6
ENSDARG00000003399	ENSDART00000025583	13	2	GCAAAACGCAAAGAGGTGAAGGA	5	-	44	630	Inactive	Active	1	9
ENSDARG00000003399	ENSDART00000025583	13	3	ATCTTCGGCCATGGCGTTGATTTT	6	-	223	630	Active	Inactive	8	7
ENSDARG00000003399	ENSDART00000025583	13	3	GCCATCTTCGGCCATGGCGTTGAT	6	-	226	630	Active	Inactive	9	0
ENSDARG00000003399	ENSDART00000025583	13	5	ACATTCTGCAGAGCCGTGTAGTTG	6	-	417	630	Active	Active	8	2
ENSDARG00000003399	ENSDART00000025583	13	5	AACCTCTTCATGAAGTGGACTTC	5	-	520	630	Active	Active	9	1
ENSDARG00000003399	ENSDART00000025583	13	5	GGCAACCTCTTCATGAAGTGGAC	5	-	523	630	Active	Active	9	9
ENSDARG00000003399	ENSDART00000025583	13	5	TTCTGCAGAGCCGTGTAGTTGTT	5	-	415	630	Inactive	Inactive	1	0
ENSDARG00000003444	ENSDART00000005670	13	3	TGCTCCAGAGCTGCTGTGGTTTTT	6	-	366	1014	Active	Inactive	4	8
ENSDARG00000003444	ENSDART00000005670	13	3	TGCTCCAGAGCTGCTGTGGTTTT	5	-	367	1014	Active	Inactive	4	9
ENSDARG00000003444	ENSDART00000005670	13	4	TGCCACGCCGGATCATGTGGGGCA	6	-	527	1014	Active	Active	8	4
ENSDARG00000003444	ENSDART00000005670	13	5	CCCAGCTCCTCAGTGAAGGCGTT	5	-	736	1014	Active	Active	9	9
ENSDARG00000003444	ENSDART00000005670	13	6	TACTGCCACACATAGCAGAAGAG	5	-	883	1014	Active	Active	7	9
ENSDARG00000003444	ENSDART00000005670	13	6	AACTCACCACTCCAGCTTTGAAGTT	7	-	961	1014	Inactive	Inactive	6	6
ENSDARG00000003449	ENSDART00000007500	13	2	CTCTCCCTCCACCCGCAGATGCT	5	+	103	2529	Active	Active	9	9
ENSDARG00000003449	ENSDART00000007500	13	2	ACCCGCAGATGCTGGATGAGTTT	5	+	113	2529	Active	Active	3	3
ENSDARG00000003449	ENSDART00000007500	13	2	TCCACCCGCAGATGCTGGATGAGTT	7	+	110	2529	Active	Active	9	5
ENSDARG00000003449	ENSDART00000007500	13	2	TCCCTCCACCCGCAGATGCTGGA	5	+	106	2529	Active	Active	9	9
ENSDARG00000003449	ENSDART00000007500	13	3	CTCAGCTAAAGAAGTTAGCAGGG	5	+	213	2529	Active	Active	4	8
ENSDARG00000003449	ENSDART00000007500	13	4	AACTACTGCTCTATGAGTTGTGC	5	+	317	2529	Active	Active	4	6
ENSDARG00000003449	ENSDART00000007500	13	4	AACAGCTACATGGAGCAGCGGCT	5	+	274	2529	Active	Active	6	9
ENSDARG00000003449	ENSDART00000007500	13	4	AGCTCAACAGCTACATGGAGCAGCG	7	+	269	2529	Inactive	Active	2	9
ENSDARG00000003449	ENSDART00000007500	13	4	CTCAACAGCTACATGGAGCAGCG	5	+	271	2529	Active	Active	5	9
ENSDARG00000003449	ENSDART00000007500	13	5	CACAGCCACTAAAGCTGACGGATTT	7	+	351	2529	Active	Active	8	2
ENSDARG00000003449	ENSDART00000007500	13	5	TTCCACAGCCACTAAAGCTGACGGA	7	+	348	2529	Active	Active	2	9
ENSDARG00000003449	ENSDART00000007500	13	5	AGCCACTAAAGCTGACGGATTTGCA	7	+	354	2529	Inactive	Active	0	7
ENSDARG00000003449	ENSDART00000007500	13	7	AGCTGCACCGCCACTTGGGTCGAG	6	+	653	2529	Active	Active	8	0
ENSDARG00000003449	ENSDART00000007500	13	8	AACAGCAAATTTGGCCTGGGCATCT	7	+	708	2529	Inactive	Inactive	8	4
ENSDARG00000003449	ENSDART00000007500	13	13	GCATGCCCATAGTCAGCCGCGGGA	6	+	1145	2529	Inactive	Active	2	9
ENSDARG00000003449	ENSDART00000007500	13	13	TTCGCCGTCTTCTGTGCTTTGGC	5	+	1249	2529	Active	Inactive	9	5
ENSDARG00000003449	ENSDART00000007500	13	13	TTCGCCGTCTTCTGTGCTTTGGCC	6	+	1249	2529	Active	Active	9	6
ENSDARG00000003449	ENSDART00000007500	13	16	GCAAAAGACCACTGGGATTTTTAC	6	+	1632	2529	Inactive	Inactive	6	5
ENSDARG00000003449	ENSDART00000007500	13	16	TGCAAAAGACCACTGGGATTTTTAC	7	+	1631	2529	Inactive	Inactive	5	5
ENSDARG00000003449	ENSDART00000007500	13	17	ACACACAGAGGAAAGGGTTGCTGAT	7	+	1658	2529	Inactive	Active	9	1
ENSDARG00000003449	ENSDART00000007500	13	18	TTCGGCAACCGCAAGCAGCTGGC	5	+	1924	2529	Active	Active	6	9
ENSDARG00000003449	ENSDART00000007500	13	19	ATCTACGCCGAGTTCTGGGCTGAG	6	+	2083	2529	Active	Active	0	4
ENSDARG00000003449	ENSDART00000007500	13	22	GTCATCAACCGAGGAGGCTGAAGTG	7	+	2331	2529	Active	Active	6	9
ENSDARG00000003449	ENSDART00000007500	13	23	TCCTGCAGAGACGGGAGGAAGTG	5	+	2467	2529	Active	Active	4	9
ENSDARG00000003827	ENSDART00000003888	13	2	TTCAGCACAGTGTTCTTGTGAGTTT	7	+	145	1071	Inactive	Inactive	4	9
ENSDARG00000003827	ENSDART00000003888	13	3	CGCCACACCCAGAGAGAAGGTGTG	6	+	303	1071	Active	Active	8	9
ENSDARG00000003827	ENSDART00000003888	13	7	ATCCACACACATTATGAGGGTTTG	6	+	583	1071	Inactive	Active	8	8
ENSDARG00000003827	ENSDART00000003888	13	9	AAATCATACGGACAAGTTGTGGAG	6	+	811	1071	Inactive	Active	6	3
ENSDARG00000003827	ENSDART00000100339	13	1	TTCAGCACAGTGTTCTTGTGAGTTT	7	+	124	1050	Inactive	Inactive	4	9
ENSDARG00000003827	ENSDART00000100339	13	2	CGCCACACCCAGAGAGAAGGTGTG	6	+	282	1050	Active	Active	8	9
ENSDARG00000003827	ENSDART00000100339	13	5	ATCCACACACATTATGAGGGTTTG	6	+	562	1050	Inactive	Active	8	8
ENSDARG00000003827	ENSDART00000100339	13	7	AAATCATACGGACAAGTTGTGGAG	6	+	784	1050	Inactive	Active	6	3
ENSDARG00000003829	ENSDART00000021360	13	2	GTTGTCGTCATAAGCAGTGGAGAAC	7	+	164	1494	Active	Active	9	8
ENSDARG00000003829	ENSDART00000021360	13	5	TTCCTCGACAGCCACTGCGAGTGT	6	+	454	1494	Active	Inactive	8	4
ENSDARG00000003829	ENSDART00000021360	13	10	GCCTTCAGCCCGTAATGTGCCGTA	6	+	990	1494	Active	Inactive	9	3
ENSDARG00000003829	ENSDART00000021360	13	10	TTCTACTACGCCGCTGTGCCTTC	5	+	973	1494	Active	Inactive	4	9
ENSDARG00000003829	ENSDART00000021360	13	13	GACCAAAGACAAATCGGTGAAGCA	6	+	1242	1494	Inactive	Active	8	9
ENSDARG00000003829	ENSDART00000021360	13	13	ACCAAAGACAAATCGGTGAAGCA	5	+	1243	1494	Active	Active	0	9
ENSDARG00000003829	ENSDART00000021360	13	14	ACCCTCAACCTGCAGCCGTAGCT	5	+	1486	1494	Active	Active	8	7
ENSDARG00000003829	ENSDART00000021360	13	14	TTCACCCTCAACCTGCAGCCGTA	5	+	1483	1494	Active	Active	9	9
ENSDARG00000003836	ENSDART00000004666	13	3	AGCGGCACATAATTGGTCTGCTGGT	7	+	239	1998	Active	Active	3	1
ENSDARG00000003836	ENSDART00000004666	13	4	GTAGTCAACTTAAAATCTGGGTAA	6	+	358	1998	Inactive	Inactive	1	8
ENSDARG00000003836	ENSDART00000004666	13	5	GGCTGCACACTATATTTGCCTTC	5	+	392	1998	Active	Inactive	4	9
ENSDARG00000003836	ENSDART00000004666	13	5	CACTACAAAGAGGACGACTTGGTG	6	+	466	1998	Inactive	Active	7	8
ENSDARG00000003836	ENSDART00000004666	13	7	GTCGCCAAACTAATGTCTTTGGA	5	+	607	1998	Inactive	Active	4	2
ENSDARG00000003836	ENSDART00000004666	13	7	GTCGCCAAACTAATGTCTTTGGAG	6	+	607	1998	Inactive	Inactive	4	5
ENSDARG00000003836	ENSDART00000004666	13	8	CCCTGCGGCCACCTCTGCTGCTGCA	7	+	718	1998	Active	Active	9	9
ENSDARG00000003836	ENSDART00000004666	13	8	AAACCCTGCGGCCACCTCTGCTGCT	7	+	715	1998	Active	Active	1	2
ENSDARG00000003836	ENSDART00000004666	13	9	AACTACTACACTAAGCTTGAGGC	5	+	775	1998	Active	Active	0	8
ENSDARG00000003836	ENSDART00000004666	13	10	GTCCTCCCCGTTCAGCAGCCAAC	5	+	957	1998	Active	Active	9	9
ENSDARG00000003836	ENSDART00000004666	13	10	CCCAGCATCCTGAAAGATTTTAAC	6	+	892	1998	Active	Active	9	1
ENSDARG00000003836	ENSDART00000004666	13	12	CTACCCTGCTGTTGTGGTGCTTTT	6	+	1214	1998	Active	Inactive	7	7
ENSDARG00000003836	ENSDART00000004666	13	12	TCCCTACCCTGCTGTTGTGGTGCT	6	+	1211	1998	Active	Inactive	9	0
ENSDARG00000003836	ENSDART00000004666	13	12	ATCGTCTACTACTCCGCCTTTTTT	6	+	1255	1998	Active	Inactive	8	9
ENSDARG00000003836	ENSDART00000004666	13	12	TACTACTCCGCCTTTTTTGAGGCC	6	+	1261	1998	Active	Active	4	5
ENSDARG00000003836	ENSDART00000004666	13	12	TACTACTCCGCCTTTTTTGAGGC	5	+	1261	1998	Active	Inactive	4	3
ENSDARG00000003836	ENSDART00000004666	13	12	CTACTACTCCGCCTTTTTTGAGGCC	7	+	1260	1998	Active	Active	9	5
ENSDARG00000003836	ENSDART00000004666	13	12	CTACTACTCCGCCTTTTTTGAGGC	6	+	1260	1998	Active	Inactive	9	3
ENSDARG00000003836	ENSDART00000004666	13	12	GTCTACTACTCCGCCTTTTTTGAG	6	+	1258	1998	Active	Inactive	4	8
ENSDARG00000003836	ENSDART00000004666	13	16	AGCTGCTTATGCTTGGATGATGAA	6	+	1638	1998	Active	Active	9	9
ENSDARG00000003836	ENSDART00000004666	13	17	GGCAGCACCTATACTCTGCATCT	5	+	1830	1998	Active	Inactive	9	6
ENSDARG00000003836	ENSDART00000004666	13	17	AGAAAATCCACTCTGGAGCTGTC	5	+	1796	1998	Inactive	Active	3	8
ENSDARG00000003836	ENSDART00000004666	13	17	AAAATCCACTCTGGAGCTGTCAAC	6	+	1798	1998	Inactive	Active	3	0
ENSDARG00000003965	ENSDART00000006393	13	1	CACACCGGCCGCTGGGCAGCGTTC	6	+	314	903	Active	Active	8	4
ENSDARG00000003965	ENSDART00000006393	13	1	CAATGCAGACCAGGGGAGCTGCA	5	+	84	903	Inactive	Active	7	9
ENSDARG00000003965	ENSDART00000006393	13	2	TTCACCGTCAGAAGTATCTGGCGTC	7	+	593	903	Active	Inactive	9	2
ENSDARG00000003965	ENSDART00000006393	13	2	AACACCTCCGAAGAAGAAGAAGCC	6	+	522	903	Active	Active	6	9
ENSDARG00000003965	ENSDART00000006393	13	2	GAACACCTCCGAAGAAGAAGAAGCC	7	+	521	903	Active	Active	2	9
ENSDARG00000003965	ENSDART00000006393	13	2	GCCTTCAGATATGTGAGCTGGAGAA	7	+	563	903	Active	Active	6	6
ENSDARG00000003965	ENSDART00000006393	13	3	TGCAGCTTCAGCAAGAAGCTTTT	5	+	761	903	Active	Active	9	6
ENSDARG00000003965	ENSDART00000006393	13	3	TACTCCAGACCCAATCTGTCTAC	5	+	807	903	Inactive	Inactive	4	9
ENSDARG00000003965	ENSDART00000006393	13	3	GCAGGCGGCAGACAGCGGAGGAGAG	7	+	701	903	Active	Active	7	9
ENSDARG00000003965	ENSDART00000006393	13	3	GCAGGCGGCAGACAGCGGAGGAG	5	+	701	903	Active	Active	7	9
ENSDARG00000003965	ENSDART00000006393	13	3	CACGGCAAAAATCAGCAGCGTTC	5	+	879	903	Inactive	Active	1	4
ENSDARG00000003965	ENSDART00000006393	13	3	AGAACCTGCAGCCCTGGACTGAGAA	7	+	854	903	Active	Active	7	9
ENSDARG00000004030	ENSDART00000043451	13	1	GTCAAAAACCAGAGGTGTTGAGTG	6	+	210	2097	Inactive	Inactive	5	4
ENSDARG00000004030	ENSDART00000043451	13	1	GTCGTCAAAAACCAGAGGTGTTG	5	+	207	2097	Inactive	Active	1	5
ENSDARG00000004030	ENSDART00000043451	13	1	GTCGTCAAAAACCAGAGGTGTTGAG	7	+	207	2097	Inactive	Active	1	3
ENSDARG00000004030	ENSDART00000043451	13	3	GTACCATCCGATCAGGGATTTGGGC	7	+	385	2097	Active	Active	0	8
ENSDARG00000004030	ENSDART00000043451	13	3	GTACCATCCGATCAGGGATTTGGG	6	+	385	2097	Active	Active	0	8
ENSDARG00000004030	ENSDART00000043451	13	4	CACTCCGTCACAGGCTCTGAGTTC	6	+	517	2097	Active	Inactive	9	8
ENSDARG00000004030	ENSDART00000043451	13	5	TCCACCACAGAAGGTTTTGAGGA	5	+	607	2097	Active	Inactive	0	3
ENSDARG00000004030	ENSDART00000043451	13	5	TTCCACCACAGAAGGTTTTGAGGA	6	+	606	2097	Active	Inactive	3	3
ENSDARG00000004030	ENSDART00000043451	13	5	TTCCACCACAGAAGGTTTTGAGGAT	7	+	606	2097	Active	Inactive	3	4
ENSDARG00000004030	ENSDART00000043451	13	5	TCCACCACAGAAGGTTTTGAGGAT	6	+	607	2097	Active	Inactive	0	4
ENSDARG00000004030	ENSDART00000043451	13	5	CACCACAGAAGGTTTTGAGGATTTC	7	+	609	2097	Inactive	Active	4	7
ENSDARG00000004030	ENSDART00000043451	13	9	CTCTACGGCTGGTGGTTGCAGGA	5	+	1110	2097	Active	Active	7	8
ENSDARG00000004030	ENSDART00000043451	13	9	CTCAAACACTGGAGTGTGTGTAA	5	+	1063	2097	Active	Inactive	3	9
ENSDARG00000004030	ENSDART00000043451	13	9	CGCTCAAACACTGGAGTGTGTGTAA	7	+	1061	2097	Active	Inactive	8	9
ENSDARG00000004030	ENSDART00000043451	13	9	AGAAAAGGCTCTACGGCTGGTGGT	6	+	1102	2097	Inactive	Active	5	8
ENSDARG00000004030	ENSDART00000043451	13	10	AACCGCCGCAAGATGAGGAAGGC	5	+	1249	2097	Active	Active	8	9
ENSDARG00000004030	ENSDART00000043451	13	10	AGAACCGCCGCAAGATGAGGAAGGC	7	+	1247	2097	Active	Active	2	9
ENSDARG00000004030	ENSDART00000043451	13	14	TTACTAAACTTGCAGGAGATGTG	5	+	1619	2097	Inactive	Active	5	9
ENSDARG00000004030	ENSDART00000043451	13	14	GTTTACTAAACTTGCAGGAGATGTG	7	+	1617	2097	Inactive	Active	7	9
ENSDARG00000004030	ENSDART00000043451	13	17	AGATTCAAAAGTATTTGGTGAGTTT	7	+	1814	2097	Inactive	Inactive	7	4
ENSDARG00000004030	ENSDART00000043451	13	17	AGATTCAAAAGTATTTGGTGAGTT	6	+	1814	2097	Inactive	Inactive	7	6
ENSDARG00000004030	ENSDART00000043451	13	17	GTTTGCTACACTTTGGAAGAAGAT	6	+	1794	2097	Active	Active	7	9
ENSDARG00000004037	ENSDART00000026189	13	1	GAAGGCACCGGATTCTCTGTGTTT	6	+	24	2196	Inactive	Inactive	3	9
ENSDARG00000004037	ENSDART00000026189	13	2	TCCTCAAAACAGCCATGGTTGAGCT	7	+	161	2196	Inactive	Active	3	7
ENSDARG00000004037	ENSDART00000026189	13	2	CTCAAAACAGCCATGGTTGAGCT	5	+	163	2196	Inactive	Active	8	7
ENSDARG00000004037	ENSDART00000026189	13	3	AAAGCCCTCAATCAGCTGTCTGT	5	+	244	2196	Active	Inactive	5	3
ENSDARG00000004037	ENSDART00000026189	13	8	GTACGCAAAGCTGTTAGAGTTTGTG	7	+	819	2196	Inactive	Active	9	8
ENSDARG00000004037	ENSDART00000026189	13	9	AAACCCAGATGTGTTTTATGAGGT	6	+	1005	2196	Inactive	Active	9	0
ENSDARG00000004037	ENSDART00000026189	13	10	TTCTCAGGCCAGTGTGAAGAGGTT	6	+	1077	2196	Active	Active	6	9
ENSDARG00000004037	ENSDART00000026189	13	12	AGCAGCTTCCACCTGCAGGTGAC	5	+	1234	2196	Active	Active	9	9
ENSDARG00000004037	ENSDART00000026189	13	13	GGCCGCTTCCCAGCTCTGCATCT	5	+	1427	2196	Active	Inactive	9	6
ENSDARG00000004037	ENSDART00000026189	13	13	AGCCGCACATCACAGGATGCAGAC	6	+	1459	2196	Active	Active	3	9
ENSDARG00000004037	ENSDART00000026189	13	15	TGCTCCAGAAGCCTTGCAGGATTC	6	+	1629	2196	Active	Active	4	2
ENSDARG00000004037	ENSDART00000026189	13	16	GACTCCATCATCCAGGAGTGGCT	5	+	1867	2196	Active	Active	8	8
ENSDARG00000004037	ENSDART00000026189	13	17	ACCACCACCAGCACGGTTGGGGTC	6	+	2005	2196	Active	Active	7	4
ENSDARG00000004037	ENSDART00000026189	13	17	TACCACCACCAGCACGGTTGGGGT	6	+	2004	2196	Active	Active	2	7
ENSDARG00000004037	ENSDART00000026189	13	17	TACCACCACCAGCACGGTTGGGGTC	7	+	2004	2196	Active	Active	2	4
ENSDARG00000004037	ENSDART00000026189	13	17	ACCACCACCAGCACGGTTGGGGT	5	+	2005	2196	Active	Active	7	7
ENSDARG00000004037	ENSDART00000026189	13	18	CGCTTCAACTGAGCAGATGGGTTC	6	+	2181	2196	Active	Active	9	3
ENSDARG00000004037	ENSDART00000026189	13	18	GTTCTCCTCTCTGCTGGAGCTGGT	6	+	2139	2196	Active	Active	9	9
ENSDARG00000004151	ENSDART00000019983	13	2	GACGTCAGACTGATGTTGTGGGA	5	+	178	711	Active	Active	0	4
ENSDARG00000004151	ENSDART00000019983	13	3	ACATTCCCACTGTCCTGGTGCAGAA	7	+	347	711	Inactive	Active	3	6
ENSDARG00000004151	ENSDART00000019983	13	3	GCCATCAGCAGCTGGAAGGAGAA	5	+	304	711	Active	Active	9	9
ENSDARG00000004151	ENSDART00000019983	13	3	AGCTCAGGCCTGTGTGCTGGTTTT	6	+	252	711	Active	Inactive	8	6
ENSDARG00000004151	ENSDART00000019983	13	3	ATCAGCAGCTGGAAGGAGAAGGT	5	+	307	711	Active	Active	5	9
ENSDARG00000004151	ENSDART00000019983	13	5	ATCTGCAGCGACTCAAGCAGCAGTC	7	+	515	711	Active	Active	6	9
ENSDARG00000004151	ENSDART00000019983	13	6	GTCTTCAACACAACAGGCAGCGGTC	7	+	586	711	Active	Active	6	9
ENSDARG00000004151	ENSDART00000019983	13	6	GACCAAACAAGCAGCGGACGAAGAA	7	+	662	711	Inactive	Active	9	9
ENSDARG00000004151	ENSDART00000019983	13	6	GAAAAACCCCTTCGGCAGCTGCA	5	+	690	711	Inactive	Active	8	9
ENSDARG00000004151	ENSDART00000019983	13	6	ACCTGCGACCAAACAAGCAGCGGAC	7	+	656	711	Active	Active	8	9
ENSDARG00000004151	ENSDART00000019983	13	6	AAAAACCCCTTCGGCAGCTGCAGAC	7	+	691	711	Inactive	Active	8	7
ENSDARG00000004460	ENSDART00000034935	13	4	GACTTCACAGAAGAGGATGTGGAG	6	+	241	588	Inactive	Active	2	9
ENSDARG00000004460	ENSDART00000034935	13	4	ACAGACTTCACAGAAGAGGATGTG	6	+	238	588	Active	Active	7	9
ENSDARG00000004460	ENSDART00000034935	13	5	AGCCTCCACACCCACCTGCGCCGTG	7	+	534	588	Active	Active	9	3
ENSDARG00000004460	ENSDART00000034935	13	5	GTTGACTCCTGCTGCGCTGCAGTC	6	+	453	588	Active	Active	5	6
ENSDARG00000004460	ENSDART00000034935	13	5	GCCTCCACACCCACCTGCGCCGTG	6	+	535	588	Active	Active	2	3
ENSDARG00000004460	ENSDART00000034935	13	5	CTCCACACCCACCTGCGCCGTGGCT	7	+	537	588	Active	Active	5	8
ENSDARG00000004460	ENSDART00000034935	13	5	CCCGACACCAGCCGCGCCGATGAG	6	+	578	588	Active	Active	8	9
ENSDARG00000004460	ENSDART00000102426	13	5	ACAGACTTCACAGAAGAGGATGTG	6	+	238	588	Active	Active	7	9
ENSDARG00000004460	ENSDART00000102426	13	5	GACTTCACAGAAGAGGATGTGGAG	6	+	241	588	Inactive	Active	2	9
ENSDARG00000004460	ENSDART00000102426	13	6	GTTGACTCCTGCTGCGCTGCAGTC	6	+	453	588	Active	Active	5	6
ENSDARG00000004460	ENSDART00000102426	13	6	GCCTCCACACCCACCTGCGCCGTG	6	+	535	588	Active	Active	2	3
ENSDARG00000004460	ENSDART00000102426	13	6	CTCCACACCCACCTGCGCCGTGGCT	7	+	537	588	Active	Active	5	8
ENSDARG00000004460	ENSDART00000102426	13	6	CCCGACACCAGCCGCGCCGATGAG	6	+	578	588	Active	Active	8	9
ENSDARG00000004460	ENSDART00000102426	13	6	AGCCTCCACACCCACCTGCGCCGTG	7	+	534	588	Active	Active	9	3
ENSDARG00000004623	ENSDART00000050023	13	3	GCAGGCACCTTGCGTTTGTGGTGGC	7	-	377	1392	Active	Active	4	1
ENSDARG00000004623	ENSDART00000050023	13	3	GCAGGCACCTTGCGTTTGTGGTG	5	-	379	1392	Active	Inactive	4	7
ENSDARG00000004623	ENSDART00000050023	13	3	CTCCTCTTCCTGTCTTTGGAGTT	5	-	287	1392	Active	Inactive	9	8
ENSDARG00000004623	ENSDART00000050023	13	6	ACATACTCCATCACGAAGCATAG	5	-	625	1392	Inactive	Active	0	9
ENSDARG00000004623	ENSDART00000050023	13	6	TACTCCATCACGAAGCATAGGCG	5	-	622	1392	Active	Active	8	9
ENSDARG00000004623	ENSDART00000050023	13	8	GCCAAAGTCTGTAATTTTGATGTG	6	-	814	1392	Active	Inactive	8	1
ENSDARG00000004623	ENSDART00000050023	13	11	GAACTCACATTTTTCAGGAGGGGTT	7	-	1302	1392	Inactive	Active	8	7
ENSDARG00000004623	ENSDART00000050023	13	12	CTCTCCCGCTGGCCGAGTAGGAG	5	-	1377	1392	Active	Active	9	9
ENSDARG00000004623	ENSDART00000050023	13	12	CTCTCCCGCTGGCCGAGTAGGAGAA	7	-	1375	1392	Active	Active	9	8
ENSDARG00000004623	ENSDART00000092600	13	1	GACCCAGCCTTCCTTGACGACGGT	6	-	22	1437	Active	Active	5	9
ENSDARG00000004623	ENSDART00000092600	13	4	GCAGGCACCTTGCGTTTGTGGTGGC	7	-	422	1437	Active	Active	4	1
ENSDARG00000004623	ENSDART00000092600	13	4	CTCCTCTTCCTGTCTTTGGAGTT	5	-	332	1437	Active	Inactive	9	8
ENSDARG00000004623	ENSDART00000092600	13	4	GCAGGCACCTTGCGTTTGTGGTG	5	-	424	1437	Active	Inactive	4	7
ENSDARG00000004623	ENSDART00000092600	13	7	TACTCCATCACGAAGCATAGGCG	5	-	667	1437	Active	Active	8	9
ENSDARG00000004623	ENSDART00000092600	13	7	ACATACTCCATCACGAAGCATAG	5	-	670	1437	Inactive	Active	0	9
ENSDARG00000004623	ENSDART00000092600	13	9	GCCAAAGTCTGTAATTTTGATGTG	6	-	859	1437	Active	Inactive	8	1
ENSDARG00000004623	ENSDART00000092600	13	12	GAACTCACATTTTTCAGGAGGGGTT	7	-	1347	1437	Inactive	Active	8	7
ENSDARG00000004623	ENSDART00000092600	13	13	CTCTCCCGCTGGCCGAGTAGGAGAA	7	-	1420	1437	Active	Active	9	8
ENSDARG00000004623	ENSDART00000092600	13	13	CTCTCCCGCTGGCCGAGTAGGAG	5	-	1422	1437	Active	Active	9	9
ENSDARG00000004643	ENSDART00000026679	13	1	TACCAAAGCAGAAATGCGCTAAC	5	-	51	2571	Inactive	Inactive	1	4
ENSDARG00000004643	ENSDART00000026679	13	4	TACTACTCCAGATTTGGGATGAA	5	-	269	2571	Active	Active	4	2
ENSDARG00000004643	ENSDART00000026679	13	4	TTACTACTCCAGATTTGGGATGAA	6	-	269	2571	Active	Active	7	2
ENSDARG00000004643	ENSDART00000026679	13	7	AGATGCTACTTCCAGACGTTGTG	5	-	462	2571	Active	Active	5	8
ENSDARG00000004643	ENSDART00000026679	13	7	TGCTACTTCCAGACGTTGTGTTC	5	-	459	2571	Active	Inactive	9	8
ENSDARG00000004643	ENSDART00000026679	13	9	TTCCAATAAAAATCGGGGGAGAA	5	-	750	2571	Inactive	Active	7	8
ENSDARG00000004643	ENSDART00000026679	13	11	TCCCTCCTCAGGTCTGCTGGGTAC	6	-	945	2571	Active	Inactive	9	1
ENSDARG00000004643	ENSDART00000026679	13	11	TCCCTCCTCAGGTCTGCTGGGTA	5	-	946	2571	Active	Inactive	9	5
ENSDARG00000004643	ENSDART00000026679	13	12	AAATTCTCCCTCTTGAGGATGTT	5	-	1133	2571	Active	Active	1	9
ENSDARG00000004643	ENSDART00000026679	13	13	TTAAAAGTCAGGAACTGTGATTTC	6	-	1323	2571	Inactive	Inactive	4	9
ENSDARG00000004643	ENSDART00000026679	13	13	TTCTCAAAATCCATTGCAGCAGAA	6	-	1302	2571	Inactive	Active	7	9
ENSDARG00000004643	ENSDART00000026679	13	14	CTCTACAGCCAGCAGCTGCAAAC	5	-	1340	2571	Active	Active	5	6
ENSDARG00000004643	ENSDART00000026679	13	15	GGCTCCAGAGCCATAGATGGAGTA	6	-	1552	2571	Active	Active	5	8
ENSDARG00000004643	ENSDART00000026679	13	16	GCCCAAGGCTGAGTGTAGATGAT	5	-	1606	2571	Active	Active	7	8
ENSDARG00000004643	ENSDART00000026679	13	16	GTCTTCGGCTTTCACGTAGAAGTT	6	-	1660	2571	Active	Active	9	7
ENSDARG00000004643	ENSDART00000026679	13	16	GACAAAGACTTCCGCGAGGCTGTA	6	-	1696	2571	Inactive	Active	4	9
ENSDARG00000004643	ENSDART00000026679	13	16	AAAGACTTCCGCGAGGCTGTATTT	6	-	1693	2571	Active	Inactive	1	8
ENSDARG00000004643	ENSDART00000026679	13	18	GAAGTCGTCTTGTTTCTGGGGTT	5	-	2258	2571	Active	Inactive	7	5
ENSDARG00000004643	ENSDART00000026679	13	18	CACAAAGACTAAGATTAGAATAA	5	-	2147	2571	Inactive	Inactive	0	6
ENSDARG00000004695	ENSDART00000018660	13	1	GTTGGCATCTTGCGCGCCGGTGGA	6	-	174	1785	Active	Active	9	9
ENSDARG00000004695	ENSDART00000018660	13	1	TTCCTCTTCTCGGCCGGGGACGGG	6	-	672	1785	Active	Active	9	9
ENSDARG00000004695	ENSDART00000018660	13	1	GACTGCGTCTCTGATGGGTTTCT	5	-	766	1785	Active	Inactive	9	8
ENSDARG00000004695	ENSDART00000018660	13	1	ATCTACTGCTCCCAGCGGTCTAC	5	-	527	1785	Active	Inactive	5	2
ENSDARG00000004695	ENSDART00000018660	13	1	AGATTCCTCTTCTCGGCCGGGGAC	6	-	675	1785	Active	Active	9	8
ENSDARG00000004695	ENSDART00000018660	13	3	CTCTCATCCTCCGTACTGTGATTTC	7	-	812	1785	Active	Inactive	9	9
ENSDARG00000004695	ENSDART00000018660	13	3	GAACAAGACGTGTCCCGTGGAGGAG	7	-	1062	1785	Inactive	Active	8	9
ENSDARG00000004695	ENSDART00000018660	13	3	TCCGGCGTCCAGAGAGCCGGAGCA	6	-	919	1785	Active	Active	9	9
ENSDARG00000004695	ENSDART00000018660	13	3	CTCATCCTCCGTACTGTGATTTC	5	-	812	1785	Active	Inactive	9	9
ENSDARG00000004695	ENSDART00000018660	13	4	GGCTCCAAAGAGGTGAGCTGGAGCC	7	-	1460	1785	Active	Active	1	9
ENSDARG00000004695	ENSDART00000018660	13	4	GACGGCAGACAATGTGTGAATGT	5	-	1511	1785	Inactive	Inactive	1	7
ENSDARG00000004695	ENSDART00000018660	13	4	GAAGTCTCCATTTACGCTGGAGGT	6	-	1666	1785	Active	Active	5	8
ENSDARG00000004695	ENSDART00000018660	13	4	CTCCAAAGAGGTGAGCTGGAGCC	5	-	1460	1785	Inactive	Active	5	9
ENSDARG00000004695	ENSDART00000100705	13	1	AGATTCCTCTTCTCGGCCGGGGAC	6	-	675	1785	Active	Active	9	8
ENSDARG00000004695	ENSDART00000100705	13	1	ATCTACTGCTCCCAGCGGTCTAC	5	-	527	1785	Active	Inactive	5	2
ENSDARG00000004695	ENSDART00000100705	13	1	TTCCTCTTCTCGGCCGGGGACGGG	6	-	672	1785	Active	Active	9	9
ENSDARG00000004695	ENSDART00000100705	13	1	GTTGGCATCTTGCGCGCCGGTGGA	6	-	174	1785	Active	Active	9	9
ENSDARG00000004695	ENSDART00000100705	13	1	GACTGCGTCTCTGATGGGTTTCT	5	-	766	1785	Active	Inactive	9	8
ENSDARG00000004695	ENSDART00000100705	13	2	TCCGGCGTCCAGAGAGCCGGAGCA	6	-	919	1785	Active	Active	9	9
ENSDARG00000004695	ENSDART00000100705	13	2	CTCATCCTCCGTACTGTGATTTC	5	-	812	1785	Active	Inactive	9	9
ENSDARG00000004695	ENSDART00000100705	13	2	GAACAAGACGTGTCCCGTGGAGGAG	7	-	1062	1785	Inactive	Active	8	9
ENSDARG00000004695	ENSDART00000100705	13	2	CTCTCATCCTCCGTACTGTGATTTC	7	-	812	1785	Active	Inactive	9	9
ENSDARG00000004695	ENSDART00000100705	13	3	GAAGTCTCCATTTACGCTGGAGGT	6	-	1666	1785	Active	Active	5	8
ENSDARG00000004695	ENSDART00000100705	13	3	CTCCAAAGAGGTGAGCTGGAGCC	5	-	1460	1785	Inactive	Active	5	9
ENSDARG00000004695	ENSDART00000100705	13	3	GGCTCCAAAGAGGTGAGCTGGAGCC	7	-	1460	1785	Active	Active	1	9
ENSDARG00000004695	ENSDART00000100705	13	3	GACGGCAGACAATGTGTGAATGT	5	-	1511	1785	Inactive	Inactive	1	7
ENSDARG00000004702	ENSDART00000025126	13	1	GCACGCCGCTAGTCCTGCGCGGGT	6	-	431	1473	Active	Active	8	4
ENSDARG00000004702	ENSDART00000025126	13	1	CTCGGCTCCCAATCTGGGCGGAC	5	-	317	1473	Active	Active	9	3
ENSDARG00000004702	ENSDART00000025126	13	1	CCCGGCCCCGCCGGTCTGCCGTC	5	-	202	1473	Active	Inactive	9	1
ENSDARG00000004702	ENSDART00000025126	13	1	CACGACTGCCTCCTCGAAGCAGCA	6	-	27	1473	Active	Active	8	9
ENSDARG00000004702	ENSDART00000025126	13	1	TGCTCCTTCTTGAATCTGCCGTC	5	-	697	1473	Active	Inactive	9	1
ENSDARG00000004702	ENSDART00000025126	13	1	ATCAGCTCCCGCACGGTTTTGTTC	6	-	657	1473	Active	Inactive	8	9
ENSDARG00000004702	ENSDART00000025126	13	1	ATCAGCTCCCGCACGGTTTTGTT	5	-	658	1473	Active	Inactive	8	7
ENSDARG00000004702	ENSDART00000025126	13	1	GACATCTGCCCCGGTCTGCCGTT	5	-	502	1473	Active	Inactive	9	4
ENSDARG00000004702	ENSDART00000025126	13	2	GGCTCCTGCCTCCGGCGGGGTGGTG	7	-	957	1473	Active	Active	9	7
ENSDARG00000004702	ENSDART00000025126	13	2	GTCTCCTGCCAGAATGGTGGCGAT	6	-	1432	1473	Active	Active	9	5
ENSDARG00000004702	ENSDART00000025126	13	2	GTTGCCACCAGCATTGTCTGCGGCT	7	-	1032	1473	Active	Active	5	4
ENSDARG00000004702	ENSDART00000025126	13	2	TCCTGCCTCCGGCGGGGTGGTGC	5	-	956	1473	Active	Active	9	5
ENSDARG00000004702	ENSDART00000025126	13	2	TCCTGCCTCCGGCGGGGTGGTGCG	6	-	955	1473	Active	Active	9	9
ENSDARG00000004702	ENSDART00000025126	13	2	TGCAGCACAGCGGGATGCTGCTGGG	7	-	1216	1473	Active	Active	3	9
ENSDARG00000004702	ENSDART00000025126	13	2	TGCGCCAGCCGCCGCTGGTTTGGT	6	-	1122	1473	Active	Inactive	9	5
ENSDARG00000004702	ENSDART00000025126	13	2	TGCGCCAGCCGCCGCTGGTTTGGTG	7	-	1121	1473	Active	Active	9	0
ENSDARG00000004702	ENSDART00000025126	13	2	GGCGGCTCCTGCCTCCGGCGGGGTG	7	-	960	1473	Active	Active	9	8
ENSDARG00000004702	ENSDART00000025126	13	2	GCCTCCGGCGGGGTGGTGCGAGGGT	7	-	950	1473	Active	Active	9	5
ENSDARG00000004702	ENSDART00000025126	13	2	CAACCCGTCCCCTGATGCCGACGGC	7	-	867	1473	Active	Active	8	9
ENSDARG00000004702	ENSDART00000025126	13	2	CCCTGCGCCAGCCGCCGCTGGTTTG	7	-	1124	1473	Active	Inactive	9	0
ENSDARG00000004702	ENSDART00000025126	13	2	CTCCCCGTCCGGCTCCGGAGAAGCT	7	-	801	1473	Active	Active	9	9
ENSDARG00000004702	ENSDART00000025126	13	2	CTCTCCCGCGAACATGGGAAGCA	5	-	1309	1473	Active	Active	9	8
ENSDARG00000004702	ENSDART00000025126	13	2	CTCTTCAGATTCTTGGGATGTTTGC	7	-	773	1473	Active	Active	4	3
ENSDARG00000004702	ENSDART00000025126	13	2	GAAAGCCCATGGTACGTTGGAGCC	6	-	1396	1473	Inactive	Active	8	8
ENSDARG00000004702	ENSDART00000025126	13	2	GCACCCTGCGCCAGCCGCCGCTGGT	7	-	1127	1473	Active	Active	8	9
ENSDARG00000004702	ENSDART00000025126	13	2	GCCACCAGCATTGTCTGCGGCTAG	6	-	1030	1473	Active	Inactive	9	6
ENSDARG00000004702	ENSDART00000025126	13	2	GCCAGCCGCCGCTGGTTTGGTGAA	6	-	1119	1473	Active	Inactive	9	6
ENSDARG00000004702	ENSDART00000099253	13	1	TGCTCCTTCTTGAATCTGCCGTC	5	-	718	1773	Active	Inactive	9	1
ENSDARG00000004702	ENSDART00000099253	13	1	GCACGCCGCTAGTCCTGCGCGGGT	6	-	452	1773	Active	Active	8	4
ENSDARG00000004702	ENSDART00000099253	13	1	GACATCTGCCCCGGTCTGCCGTT	5	-	523	1773	Active	Inactive	9	4
ENSDARG00000004702	ENSDART00000099253	13	1	CTCGGCTCCCAATCTGGGCGGAC	5	-	338	1773	Active	Active	9	3
ENSDARG00000004702	ENSDART00000099253	13	1	CCCGGCCCCGCCGGTCTGCCGTC	5	-	223	1773	Active	Inactive	9	1
ENSDARG00000004702	ENSDART00000099253	13	1	CACGACTGCCTCCTCGAAGCAGCA	6	-	48	1773	Active	Active	8	9
ENSDARG00000004702	ENSDART00000099253	13	1	ATCAGCTCCCGCACGGTTTTGTT	5	-	679	1773	Active	Inactive	8	7
ENSDARG00000004702	ENSDART00000099253	13	1	ATCAGCTCCCGCACGGTTTTGTTC	6	-	678	1773	Active	Inactive	8	9
ENSDARG00000004702	ENSDART00000099253	13	4	TGCGCCAGCCGCCGCTGGTTTGGT	6	-	1422	1773	Active	Inactive	9	5
ENSDARG00000004702	ENSDART00000099253	13	4	GGCTCCTGCCTCCGGCGGGGTGGTG	7	-	1257	1773	Active	Active	9	7
ENSDARG00000004702	ENSDART00000099253	13	4	GTCTCCTGCCAGAATGGTGGCGAT	6	-	1732	1773	Active	Active	9	5
ENSDARG00000004702	ENSDART00000099253	13	4	GTTGCCACCAGCATTGTCTGCGGCT	7	-	1332	1773	Active	Active	5	4
ENSDARG00000004702	ENSDART00000099253	13	4	AGACGCAACAATGAGGCTGCCTGC	6	-	945	1773	Active	Active	0	6
ENSDARG00000004702	ENSDART00000099253	13	4	TCCTGCCTCCGGCGGGGTGGTGC	5	-	1256	1773	Active	Active	9	5
ENSDARG00000004702	ENSDART00000099253	13	4	TGCGCCAGCCGCCGCTGGTTTGGTG	7	-	1421	1773	Active	Active	9	0
ENSDARG00000004702	ENSDART00000099253	13	4	TCCTGCCTCCGGCGGGGTGGTGCG	6	-	1255	1773	Active	Active	9	9
ENSDARG00000004702	ENSDART00000099253	13	4	TGCAAAAAAGAGAGAGCAGGAGCT	6	-	1042	1773	Inactive	Active	7	9
ENSDARG00000004702	ENSDART00000099253	13	4	TGCAGCACAGCGGGATGCTGCTGGG	7	-	1516	1773	Active	Active	3	9
ENSDARG00000004702	ENSDART00000099253	13	4	GGCGGCTCCTGCCTCCGGCGGGGTG	7	-	1260	1773	Active	Active	9	8
ENSDARG00000004702	ENSDART00000099253	13	4	GCCTCCGGCGGGGTGGTGCGAGGGT	7	-	1250	1773	Active	Active	9	5
ENSDARG00000004702	ENSDART00000099253	13	4	CCCTGCGCCAGCCGCCGCTGGTTTG	7	-	1424	1773	Active	Inactive	9	0
ENSDARG00000004702	ENSDART00000099253	13	4	CTCCCCGTCCGGCTCCGGAGAAGCT	7	-	1101	1773	Active	Active	9	9
ENSDARG00000004702	ENSDART00000099253	13	4	CAACCCGTCCCCTGATGCCGACGGC	7	-	1167	1773	Active	Active	8	9
ENSDARG00000004702	ENSDART00000099253	13	4	CTCTCCCGCGAACATGGGAAGCA	5	-	1609	1773	Active	Active	9	8
ENSDARG00000004702	ENSDART00000099253	13	4	CTCTTCAGATTCTTGGGATGTTTGC	7	-	1073	1773	Active	Active	4	3
ENSDARG00000004702	ENSDART00000099253	13	4	GAAAGCCCATGGTACGTTGGAGCC	6	-	1696	1773	Inactive	Active	8	8
ENSDARG00000004702	ENSDART00000099253	13	4	GCACCCTGCGCCAGCCGCCGCTGGT	7	-	1427	1773	Active	Active	8	9
ENSDARG00000004702	ENSDART00000099253	13	4	GCAGACGCAGTGATGCATTGTAG	5	-	973	1773	Inactive	Active	8	0
ENSDARG00000004702	ENSDART00000099253	13	4	GCCACCAGCATTGTCTGCGGCTAG	6	-	1330	1773	Active	Inactive	9	6
ENSDARG00000004702	ENSDART00000099253	13	4	GCCAGCCGCCGCTGGTTTGGTGAA	6	-	1419	1773	Active	Inactive	9	6
ENSDARG00000004706	ENSDART00000006220	13	2	GACTCCAGCAGCACAGAAGAGGGA	6	+	63	714	Active	Active	6	9
ENSDARG00000004706	ENSDART00000006220	13	3	GACAAAAGATTGAAGCTGCCGTC	5	+	169	714	Inactive	Active	9	7
ENSDARG00000004706	ENSDART00000006220	13	6	GCATCAACCGAATGGTGGACGAC	5	+	527	714	Inactive	Active	1	9
ENSDARG00000004706	ENSDART00000006220	13	6	CCCCACCTCCAACAGTCTGATTT	5	+	477	714	Active	Inactive	9	8
ENSDARG00000004706	ENSDART00000006220	13	6	CACCCCACCTCCAACAGTCTGATTT	7	+	475	714	Active	Inactive	8	8
ENSDARG00000004706	ENSDART00000006220	13	6	AGCATCAACCGAATGGTGGACGAC	6	+	526	714	Active	Active	8	9
ENSDARG00000004706	ENSDART00000099950	13	2	GACTCCAGCAGCACAGAAGAGGGA	6	+	60	711	Active	Active	6	9
ENSDARG00000004706	ENSDART00000099950	13	3	GACAAAAGATTGAAGCTGCCGTC	5	+	166	711	Inactive	Active	9	7
ENSDARG00000004706	ENSDART00000099950	13	6	CCCCACCTCCAACAGTCTGATTT	5	+	474	711	Active	Inactive	9	8
ENSDARG00000004706	ENSDART00000099950	13	6	CACCCCACCTCCAACAGTCTGATTT	7	+	472	711	Active	Inactive	8	8
ENSDARG00000004706	ENSDART00000099950	13	6	AGCATCAACCGAATGGTGGACGAC	6	+	523	711	Active	Active	8	9
ENSDARG00000004706	ENSDART00000099950	13	6	GCATCAACCGAATGGTGGACGAC	5	+	524	711	Inactive	Active	1	9
ENSDARG00000004782	ENSDART00000013534	13	2	AGAAACGGCGTCTCCGTCTTTTTG	6	-	208	2403	Inactive	Inactive	2	8
ENSDARG00000004782	ENSDART00000013534	13	6	TTCAGCCACTGGATGTGTGGCTGAG	7	-	830	2403	Active	Active	7	9
ENSDARG00000004782	ENSDART00000013534	13	6	TGCCCACCACTACCGTCTGATTG	5	-	771	2403	Active	Inactive	5	4
ENSDARG00000004782	ENSDART00000013534	13	6	GTTTCAGCCACTGGATGTGTGGCT	6	-	833	2403	Active	Inactive	3	4
ENSDARG00000004782	ENSDART00000013534	13	10	GACAGCAACAGTTAGAGGTTTGT	5	-	1475	2403	Active	Active	3	4
ENSDARG00000004782	ENSDART00000013534	13	10	GACAGCAACAGTTAGAGGTTTGTTG	7	-	1473	2403	Active	Inactive	3	7
ENSDARG00000004782	ENSDART00000013534	13	12	TCCCTAAGATTCCCTTTAGAGGCG	6	-	1647	2403	Active	Active	4	9
ENSDARG00000004782	ENSDART00000013534	13	14	AAACTCACACATCGCTCTGGTGCG	6	-	1991	2403	Inactive	Active	9	7
ENSDARG00000004782	ENSDART00000013534	13	14	AACTCACACATCGCTCTGGTGCG	5	-	1991	2403	Active	Active	2	7
ENSDARG00000004782	ENSDART00000013534	13	17	ATCGCCAGAGGAACAGGTGCTGTT	6	-	2308	2403	Inactive	Active	3	2
ENSDARG00000004931	ENSDART00000057166	13	1	GAAATCATCATTAAGAGGCCGAA	5	+	328	2772	Active	Active	4	9
ENSDARG00000004931	ENSDART00000057166	13	1	GACAACGACAATCCGAGTGTGGAAC	7	+	363	2772	Inactive	Active	1	4
ENSDARG00000004931	ENSDART00000057166	13	1	GACGACATCTTTGAGGAGGATGAG	6	+	1423	2772	Active	Active	7	9
ENSDARG00000004931	ENSDART00000057166	13	1	GACTTCTGCCTACCTCTGGTTAG	5	+	33	2772	Active	Inactive	9	7
ENSDARG00000004931	ENSDART00000057166	13	1	GCATCCTAAAGGACCTGAAGCAGAA	7	+	965	2772	Inactive	Active	4	9
ENSDARG00000004931	ENSDART00000057166	13	1	GCCTACCTCTGGTTAGGCGTAGTC	6	+	40	2772	Active	Active	9	1
ENSDARG00000004931	ENSDART00000057166	13	1	GCCTACCTCTGGTTAGGCGTAGTCT	7	+	40	2772	Active	Active	9	7
ENSDARG00000004931	ENSDART00000057166	13	1	GTTCACAGAAGGAACTGTGGTGTT	6	+	1353	2772	Inactive	Inactive	8	7
ENSDARG00000004931	ENSDART00000057166	13	1	GTTCACAGAAGGAACTGTGGTGTTC	7	+	1353	2772	Inactive	Inactive	8	7
ENSDARG00000004931	ENSDART00000057166	13	1	TTCTCAAGAAGCATGTTGCCGAA	5	+	1115	2772	Inactive	Active	5	6
ENSDARG00000004931	ENSDART00000057166	13	1	GGCAACAGCCTTTCTCTGTGCAGAG	7	+	69	2772	Active	Active	7	1
ENSDARG00000004931	ENSDART00000057166	13	1	AACGGCCGCATGGAGCGTGTTTGCC	7	+	612	2772	Active	Active	8	6
ENSDARG00000004931	ENSDART00000057166	13	1	AACACCTTCGTGTGTTTTTTGTA	5	+	590	2772	Active	Inactive	9	9
ENSDARG00000004931	ENSDART00000057166	13	1	AACAACACCACATGTGTCGGGGAA	6	+	124	2772	Inactive	Active	5	6
ENSDARG00000004931	ENSDART00000057166	13	1	AAACACCCAGAGAAGGAGCTGGA	5	+	988	2772	Inactive	Active	9	9
ENSDARG00000004931	ENSDART00000057166	13	1	ACCATCCACCATTGTGGGCAGCG	5	+	495	2772	Active	Active	9	8
ENSDARG00000004931	ENSDART00000057166	13	1	ACCGTCGGCATCATCGATGACGAC	6	+	1405	2772	Active	Active	9	9
ENSDARG00000004931	ENSDART00000057166	13	1	AAACAACACCACATGTGTCGGGGAA	7	+	123	2772	Inactive	Active	9	6
ENSDARG00000004931	ENSDART00000057166	13	1	AGAAACACCCAGAGAAGGAGCTGGA	7	+	986	2772	Inactive	Active	6	9
ENSDARG00000004931	ENSDART00000057166	13	1	ACAAACAACACCACATGTGTCGGG	6	+	121	2772	Inactive	Active	8	1
ENSDARG00000004931	ENSDART00000057166	13	2	AAAAACTTCTACCTGGAGCTTGC	5	+	1834	2772	Inactive	Active	1	7
ENSDARG00000004931	ENSDART00000057166	13	4	GTTGTCATCAGAGGAAGAGGAAGCA	7	+	1914	2772	Active	Active	9	9
ENSDARG00000004931	ENSDART00000057166	13	6	AGCGTCTGCCATCTTGTTTTGAC	5	+	2165	2772	Active	Inactive	9	9
ENSDARG00000004931	ENSDART00000057166	13	6	ATCATCATCGGTCTTCTGACTGC	5	+	2287	2772	Active	Inactive	9	2
ENSDARG00000004931	ENSDART00000057166	13	7	GCAGGCCTCACATCGGTGGTGAGCT	7	+	2648	2772	Active	Active	9	2
ENSDARG00000004931	ENSDART00000057166	13	7	CTCTTCTTCTTCAGTCTTTGGTT	5	+	2707	2772	Active	Inactive	9	9
ENSDARG00000004931	ENSDART00000057166	13	7	CTCTTCTTCTTCAGTCTTTGGTTTC	7	+	2707	2772	Active	Inactive	9	9
ENSDARG00000004931	ENSDART00000057166	13	7	ACACTCTTCTTCTTCAGTCTTTGGT	7	+	2704	2772	Active	Active	9	0
ENSDARG00000004931	ENSDART00000057166	13	7	CTCTTCTCCAGTCTGGAAGCTTAC	6	+	2740	2772	Active	Active	9	8
ENSDARG00000004931	ENSDART00000057166	13	7	GCAGGCCTCACATCGGTGGTGAG	5	+	2648	2772	Active	Active	9	7
ENSDARG00000004931	ENSDART00000100198	13	1	GACAACGACAATCCGAGTGTGGAAC	7	+	216	2628	Inactive	Active	1	4
ENSDARG00000004931	ENSDART00000100198	13	1	GTTCACAGAAGGAACTGTGGTGTTC	7	+	1206	2628	Inactive	Inactive	8	7
ENSDARG00000004931	ENSDART00000100198	13	1	GTTCACAGAAGGAACTGTGGTGTT	6	+	1206	2628	Inactive	Inactive	8	7
ENSDARG00000004931	ENSDART00000100198	13	1	GCATCCTAAAGGACCTGAAGCAGAA	7	+	818	2628	Inactive	Active	4	9
ENSDARG00000004931	ENSDART00000100198	13	1	GACGACATCTTTGAGGAGGATGAG	6	+	1276	2628	Active	Active	7	9
ENSDARG00000004931	ENSDART00000100198	13	1	GAAATCATCATTAAGAGGCCGAA	5	+	181	2628	Active	Active	4	9
ENSDARG00000004931	ENSDART00000100198	13	1	AGAAACACCCAGAGAAGGAGCTGGA	7	+	839	2628	Inactive	Active	6	9
ENSDARG00000004931	ENSDART00000100198	13	1	ACCGTCGGCATCATCGATGACGAC	6	+	1258	2628	Active	Active	9	9
ENSDARG00000004931	ENSDART00000100198	13	1	ACCATCCACCATTGTGGGCAGCG	5	+	348	2628	Active	Active	9	8
ENSDARG00000004931	ENSDART00000100198	13	1	TTCTCAAGAAGCATGTTGCCGAA	5	+	968	2628	Inactive	Active	5	6
ENSDARG00000004931	ENSDART00000100198	13	1	AACGGCCGCATGGAGCGTGTTTGCC	7	+	465	2628	Active	Active	8	6
ENSDARG00000004931	ENSDART00000100198	13	1	AACACCTTCGTGTGTTTTTTGTA	5	+	443	2628	Active	Inactive	9	9
ENSDARG00000004931	ENSDART00000100198	13	1	AAACACCCAGAGAAGGAGCTGGA	5	+	841	2628	Inactive	Active	9	9
ENSDARG00000004931	ENSDART00000100198	13	2	AAAAACTTCTACCTGGAGCTTGC	5	+	1687	2628	Inactive	Active	1	7
ENSDARG00000004931	ENSDART00000100198	13	3	GTTGTCATCAGAGGAAGAGGAAGCA	7	+	1779	2628	Active	Active	9	9
ENSDARG00000004931	ENSDART00000100198	13	6	AGCGTCTGCCATCTTGTTTTGAC	5	+	2021	2628	Active	Inactive	9	9
ENSDARG00000004931	ENSDART00000100198	13	6	ATCATCATCGGTCTTCTGACTGC	5	+	2143	2628	Active	Inactive	9	2
ENSDARG00000004931	ENSDART00000100198	13	7	ACACTCTTCTTCTTCAGTCTTTGGT	7	+	2560	2628	Active	Active	9	0
ENSDARG00000004931	ENSDART00000100198	13	7	CTCTTCTTCTTCAGTCTTTGGTTTC	7	+	2563	2628	Active	Inactive	9	9
ENSDARG00000004931	ENSDART00000100198	13	7	CTCTTCTCCAGTCTGGAAGCTTAC	6	+	2596	2628	Active	Active	9	8
ENSDARG00000004931	ENSDART00000100198	13	7	CTCTTCTTCTTCAGTCTTTGGTT	5	+	2563	2628	Active	Inactive	9	9
ENSDARG00000004931	ENSDART00000100198	13	7	GCAGGCCTCACATCGGTGGTGAGCT	7	+	2504	2628	Active	Active	9	2
ENSDARG00000004931	ENSDART00000100198	13	7	GCAGGCCTCACATCGGTGGTGAG	5	+	2504	2628	Active	Active	9	7
ENSDARG00000004931	ENSDART00000100200	13	1	GACAACGACAATCCGAGTGTGGAAC	7	+	339	2739	Inactive	Active	1	4
ENSDARG00000004931	ENSDART00000100200	13	1	GACGACATCTTTGAGGAGGATGAG	6	+	1399	2739	Active	Active	7	9
ENSDARG00000004931	ENSDART00000100200	13	1	GACTTCTGCCTACCTCTGGTTAG	5	+	9	2739	Active	Inactive	9	7
ENSDARG00000004931	ENSDART00000100200	13	1	GCATCCTAAAGGACCTGAAGCAGAA	7	+	941	2739	Inactive	Active	4	9
ENSDARG00000004931	ENSDART00000100200	13	1	GCCTACCTCTGGTTAGGCGTAGTC	6	+	16	2739	Active	Active	9	1
ENSDARG00000004931	ENSDART00000100200	13	1	GCCTACCTCTGGTTAGGCGTAGTCT	7	+	16	2739	Active	Active	9	7
ENSDARG00000004931	ENSDART00000100200	13	1	GGCAACAGCCTTTCTCTGTGCAGAG	7	+	45	2739	Active	Active	7	1
ENSDARG00000004931	ENSDART00000100200	13	1	GTTCACAGAAGGAACTGTGGTGTT	6	+	1329	2739	Inactive	Inactive	8	7
ENSDARG00000004931	ENSDART00000100200	13	1	GTTCACAGAAGGAACTGTGGTGTTC	7	+	1329	2739	Inactive	Inactive	8	7
ENSDARG00000004931	ENSDART00000100200	13	1	TTCTCAAGAAGCATGTTGCCGAA	5	+	1091	2739	Inactive	Active	5	6
ENSDARG00000004931	ENSDART00000100200	13	1	GAAATCATCATTAAGAGGCCGAA	5	+	304	2739	Active	Active	4	9
ENSDARG00000004931	ENSDART00000100200	13	1	AAACACCCAGAGAAGGAGCTGGA	5	+	964	2739	Inactive	Active	9	9
ENSDARG00000004931	ENSDART00000100200	13	1	AACGGCCGCATGGAGCGTGTTTGCC	7	+	588	2739	Active	Active	8	6
ENSDARG00000004931	ENSDART00000100200	13	1	AACACCTTCGTGTGTTTTTTGTA	5	+	566	2739	Active	Inactive	9	9
ENSDARG00000004931	ENSDART00000100200	13	1	AACAACACCACATGTGTCGGGGAA	6	+	100	2739	Inactive	Active	5	6
ENSDARG00000004931	ENSDART00000100200	13	1	ACCATCCACCATTGTGGGCAGCG	5	+	471	2739	Active	Active	9	8
ENSDARG00000004931	ENSDART00000100200	13	1	ACCGTCGGCATCATCGATGACGAC	6	+	1381	2739	Active	Active	9	9
ENSDARG00000004931	ENSDART00000100200	13	1	AGAAACACCCAGAGAAGGAGCTGGA	7	+	962	2739	Inactive	Active	6	9
ENSDARG00000004931	ENSDART00000100200	13	1	AAACAACACCACATGTGTCGGGGAA	7	+	99	2739	Inactive	Active	9	6
ENSDARG00000004931	ENSDART00000100200	13	1	ACAAACAACACCACATGTGTCGGG	6	+	97	2739	Inactive	Active	8	1
ENSDARG00000004931	ENSDART00000100200	13	2	AAAAACTTCTACCTGGAGCTTGC	5	+	1810	2739	Inactive	Active	1	7
ENSDARG00000004931	ENSDART00000100200	13	4	GTTGTCATCAGAGGAAGAGGAAGCA	7	+	1893	2739	Active	Active	9	9
ENSDARG00000004931	ENSDART00000100200	13	6	AGCGTCTGCCATCTTGTTTTGAC	5	+	2132	2739	Active	Inactive	9	9
ENSDARG00000004931	ENSDART00000100200	13	6	ATCATCATCGGTCTTCTGACTGC	5	+	2254	2739	Active	Inactive	9	2
ENSDARG00000004931	ENSDART00000100200	13	7	GCAGGCCTCACATCGGTGGTGAGCT	7	+	2615	2739	Active	Active	9	2
ENSDARG00000004931	ENSDART00000100200	13	7	CTCTTCTCCAGTCTGGAAGCTTAC	6	+	2707	2739	Active	Active	9	8
ENSDARG00000004931	ENSDART00000100200	13	7	CTCTTCTTCTTCAGTCTTTGGTT	5	+	2674	2739	Active	Inactive	9	9
ENSDARG00000004931	ENSDART00000100200	13	7	CTCTTCTTCTTCAGTCTTTGGTTTC	7	+	2674	2739	Active	Inactive	9	9
ENSDARG00000004931	ENSDART00000100200	13	7	ACACTCTTCTTCTTCAGTCTTTGGT	7	+	2671	2739	Active	Active	9	0
ENSDARG00000004931	ENSDART00000100200	13	7	GCAGGCCTCACATCGGTGGTGAG	5	+	2615	2739	Active	Active	9	7
ENSDARG00000004931	ENSDART00000100202	13	1	GACAACGACAATCCGAGTGTGGAAC	7	+	339	2748	Inactive	Active	1	4
ENSDARG00000004931	ENSDART00000100202	13	1	GACGACATCTTTGAGGAGGATGAG	6	+	1399	2748	Active	Active	7	9
ENSDARG00000004931	ENSDART00000100202	13	1	GACTTCTGCCTACCTCTGGTTAG	5	+	9	2748	Active	Inactive	9	7
ENSDARG00000004931	ENSDART00000100202	13	1	GCATCCTAAAGGACCTGAAGCAGAA	7	+	941	2748	Inactive	Active	4	9
ENSDARG00000004931	ENSDART00000100202	13	1	GCCTACCTCTGGTTAGGCGTAGTC	6	+	16	2748	Active	Active	9	1
ENSDARG00000004931	ENSDART00000100202	13	1	GCCTACCTCTGGTTAGGCGTAGTCT	7	+	16	2748	Active	Active	9	7
ENSDARG00000004931	ENSDART00000100202	13	1	GGCAACAGCCTTTCTCTGTGCAGAG	7	+	45	2748	Active	Active	7	1
ENSDARG00000004931	ENSDART00000100202	13	1	GTTCACAGAAGGAACTGTGGTGTT	6	+	1329	2748	Inactive	Inactive	8	7
ENSDARG00000004931	ENSDART00000100202	13	1	GTTCACAGAAGGAACTGTGGTGTTC	7	+	1329	2748	Inactive	Inactive	8	7
ENSDARG00000004931	ENSDART00000100202	13	1	TTCTCAAGAAGCATGTTGCCGAA	5	+	1091	2748	Inactive	Active	5	6
ENSDARG00000004931	ENSDART00000100202	13	1	GAAATCATCATTAAGAGGCCGAA	5	+	304	2748	Active	Active	4	9
ENSDARG00000004931	ENSDART00000100202	13	1	AAACACCCAGAGAAGGAGCTGGA	5	+	964	2748	Inactive	Active	9	9
ENSDARG00000004931	ENSDART00000100202	13	1	AACGGCCGCATGGAGCGTGTTTGCC	7	+	588	2748	Active	Active	8	6
ENSDARG00000004931	ENSDART00000100202	13	1	AACACCTTCGTGTGTTTTTTGTA	5	+	566	2748	Active	Inactive	9	9
ENSDARG00000004931	ENSDART00000100202	13	1	AACAACACCACATGTGTCGGGGAA	6	+	100	2748	Inactive	Active	5	6
ENSDARG00000004931	ENSDART00000100202	13	1	ACCATCCACCATTGTGGGCAGCG	5	+	471	2748	Active	Active	9	8
ENSDARG00000004931	ENSDART00000100202	13	1	ACCGTCGGCATCATCGATGACGAC	6	+	1381	2748	Active	Active	9	9
ENSDARG00000004931	ENSDART00000100202	13	1	AGAAACACCCAGAGAAGGAGCTGGA	7	+	962	2748	Inactive	Active	6	9
ENSDARG00000004931	ENSDART00000100202	13	1	AAACAACACCACATGTGTCGGGGAA	7	+	99	2748	Inactive	Active	9	6
ENSDARG00000004931	ENSDART00000100202	13	1	ACAAACAACACCACATGTGTCGGG	6	+	97	2748	Inactive	Active	8	1
ENSDARG00000004931	ENSDART00000100202	13	2	AAAAACTTCTACCTGGAGCTTGC	5	+	1810	2748	Inactive	Active	1	7
ENSDARG00000004931	ENSDART00000100202	13	4	GTTGTCATCAGAGGAAGAGGAAGCA	7	+	1902	2748	Active	Active	9	9
ENSDARG00000004931	ENSDART00000100202	13	6	AGCGTCTGCCATCTTGTTTTGAC	5	+	2141	2748	Active	Inactive	9	9
ENSDARG00000004931	ENSDART00000100202	13	6	ATCATCATCGGTCTTCTGACTGC	5	+	2263	2748	Active	Inactive	9	2
ENSDARG00000004931	ENSDART00000100202	13	7	GCAGGCCTCACATCGGTGGTGAGCT	7	+	2624	2748	Active	Active	9	2
ENSDARG00000004931	ENSDART00000100202	13	7	CTCTTCTCCAGTCTGGAAGCTTAC	6	+	2716	2748	Active	Active	9	8
ENSDARG00000004931	ENSDART00000100202	13	7	CTCTTCTTCTTCAGTCTTTGGTT	5	+	2683	2748	Active	Inactive	9	9
ENSDARG00000004931	ENSDART00000100202	13	7	CTCTTCTTCTTCAGTCTTTGGTTTC	7	+	2683	2748	Active	Inactive	9	9
ENSDARG00000004931	ENSDART00000100202	13	7	ACACTCTTCTTCTTCAGTCTTTGGT	7	+	2680	2748	Active	Active	9	0
ENSDARG00000004931	ENSDART00000100202	13	7	GCAGGCCTCACATCGGTGGTGAG	5	+	2624	2748	Active	Active	9	7
ENSDARG00000004931	ENSDART00000100204	13	1	AGAAACACCCAGAGAAGGAGCTGGA	7	+	986	2775	Inactive	Active	6	9
ENSDARG00000004931	ENSDART00000100204	13	1	ACCGTCGGCATCATCGATGACGAC	6	+	1405	2775	Active	Active	9	9
ENSDARG00000004931	ENSDART00000100204	13	1	ACCATCCACCATTGTGGGCAGCG	5	+	495	2775	Active	Active	9	8
ENSDARG00000004931	ENSDART00000100204	13	1	ACAAACAACACCACATGTGTCGGG	6	+	121	2775	Inactive	Active	8	1
ENSDARG00000004931	ENSDART00000100204	13	1	AACGGCCGCATGGAGCGTGTTTGCC	7	+	612	2775	Active	Active	8	6
ENSDARG00000004931	ENSDART00000100204	13	1	AACACCTTCGTGTGTTTTTTGTA	5	+	590	2775	Active	Inactive	9	9
ENSDARG00000004931	ENSDART00000100204	13	1	AACAACACCACATGTGTCGGGGAA	6	+	124	2775	Inactive	Active	5	6
ENSDARG00000004931	ENSDART00000100204	13	1	AAACACCCAGAGAAGGAGCTGGA	5	+	988	2775	Inactive	Active	9	9
ENSDARG00000004931	ENSDART00000100204	13	1	AAACAACACCACATGTGTCGGGGAA	7	+	123	2775	Inactive	Active	9	6
ENSDARG00000004931	ENSDART00000100204	13	1	GCATCCTAAAGGACCTGAAGCAGAA	7	+	965	2775	Inactive	Active	4	9
ENSDARG00000004931	ENSDART00000100204	13	1	TTCTCAAGAAGCATGTTGCCGAA	5	+	1115	2775	Inactive	Active	5	6
ENSDARG00000004931	ENSDART00000100204	13	1	GTTCACAGAAGGAACTGTGGTGTTC	7	+	1353	2775	Inactive	Inactive	8	7
ENSDARG00000004931	ENSDART00000100204	13	1	GTTCACAGAAGGAACTGTGGTGTT	6	+	1353	2775	Inactive	Inactive	8	7
ENSDARG00000004931	ENSDART00000100204	13	1	GGCAACAGCCTTTCTCTGTGCAGAG	7	+	69	2775	Active	Active	7	1
ENSDARG00000004931	ENSDART00000100204	13	1	GCCTACCTCTGGTTAGGCGTAGTCT	7	+	40	2775	Active	Active	9	7
ENSDARG00000004931	ENSDART00000100204	13	1	GCCTACCTCTGGTTAGGCGTAGTC	6	+	40	2775	Active	Active	9	1
ENSDARG00000004931	ENSDART00000100204	13	1	GACTTCTGCCTACCTCTGGTTAG	5	+	33	2775	Active	Inactive	9	7
ENSDARG00000004931	ENSDART00000100204	13	1	GACGACATCTTTGAGGAGGATGAG	6	+	1423	2775	Active	Active	7	9
ENSDARG00000004931	ENSDART00000100204	13	1	GACAACGACAATCCGAGTGTGGAAC	7	+	363	2775	Inactive	Active	1	4
ENSDARG00000004931	ENSDART00000100204	13	1	GAAATCATCATTAAGAGGCCGAA	5	+	328	2775	Active	Active	4	9
ENSDARG00000004931	ENSDART00000100204	13	2	AAAAACTTCTACCTGGAGCTTGC	5	+	1834	2775	Inactive	Active	1	7
ENSDARG00000004931	ENSDART00000100204	13	3	GTTGTCATCAGAGGAAGAGGAAGCA	7	+	1917	2775	Active	Active	9	9
ENSDARG00000004931	ENSDART00000100204	13	5	ATCATCATCGGTCTTCTGACTGC	5	+	2290	2775	Active	Inactive	9	2
ENSDARG00000004931	ENSDART00000100204	13	5	AGCGTCTGCCATCTTGTTTTGAC	5	+	2168	2775	Active	Inactive	9	9
ENSDARG00000004931	ENSDART00000100204	13	6	ACACTCTTCTTCTTCAGTCTTTGGT	7	+	2707	2775	Active	Active	9	0
ENSDARG00000004931	ENSDART00000100204	13	6	GCAGGCCTCACATCGGTGGTGAG	5	+	2651	2775	Active	Active	9	7
ENSDARG00000004931	ENSDART00000100204	13	6	CTCTTCTCCAGTCTGGAAGCTTAC	6	+	2743	2775	Active	Active	9	8
ENSDARG00000004931	ENSDART00000100204	13	6	CTCTTCTTCTTCAGTCTTTGGTT	5	+	2710	2775	Active	Inactive	9	9
ENSDARG00000004931	ENSDART00000100204	13	6	CTCTTCTTCTTCAGTCTTTGGTTTC	7	+	2710	2775	Active	Inactive	9	9
ENSDARG00000004931	ENSDART00000100204	13	6	GCAGGCCTCACATCGGTGGTGAGCT	7	+	2651	2775	Active	Active	9	2
ENSDARG00000004931	ENSDART00000100206	13	1	GCATCCTAAAGGACCTGAAGCAGAA	7	+	965	2781	Inactive	Active	4	9
ENSDARG00000004931	ENSDART00000100206	13	1	GTTCACAGAAGGAACTGTGGTGTTC	7	+	1353	2781	Inactive	Inactive	8	7
ENSDARG00000004931	ENSDART00000100206	13	1	GTTCACAGAAGGAACTGTGGTGTT	6	+	1353	2781	Inactive	Inactive	8	7
ENSDARG00000004931	ENSDART00000100206	13	1	GGCAACAGCCTTTCTCTGTGCAGAG	7	+	69	2781	Active	Active	7	1
ENSDARG00000004931	ENSDART00000100206	13	1	GAAATCATCATTAAGAGGCCGAA	5	+	328	2781	Active	Active	4	9
ENSDARG00000004931	ENSDART00000100206	13	1	GACAACGACAATCCGAGTGTGGAAC	7	+	363	2781	Inactive	Active	1	4
ENSDARG00000004931	ENSDART00000100206	13	1	GACGACATCTTTGAGGAGGATGAG	6	+	1423	2781	Active	Active	7	9
ENSDARG00000004931	ENSDART00000100206	13	1	GACTTCTGCCTACCTCTGGTTAG	5	+	33	2781	Active	Inactive	9	7
ENSDARG00000004931	ENSDART00000100206	13	1	GCCTACCTCTGGTTAGGCGTAGTCT	7	+	40	2781	Active	Active	9	7
ENSDARG00000004931	ENSDART00000100206	13	1	AGAAACACCCAGAGAAGGAGCTGGA	7	+	986	2781	Inactive	Active	6	9
ENSDARG00000004931	ENSDART00000100206	13	1	ACCGTCGGCATCATCGATGACGAC	6	+	1405	2781	Active	Active	9	9
ENSDARG00000004931	ENSDART00000100206	13	1	AAACAACACCACATGTGTCGGGGAA	7	+	123	2781	Inactive	Active	9	6
ENSDARG00000004931	ENSDART00000100206	13	1	AAACACCCAGAGAAGGAGCTGGA	5	+	988	2781	Inactive	Active	9	9
ENSDARG00000004931	ENSDART00000100206	13	1	AACAACACCACATGTGTCGGGGAA	6	+	124	2781	Inactive	Active	5	6
ENSDARG00000004931	ENSDART00000100206	13	1	AACACCTTCGTGTGTTTTTTGTA	5	+	590	2781	Active	Inactive	9	9
ENSDARG00000004931	ENSDART00000100206	13	1	AACGGCCGCATGGAGCGTGTTTGCC	7	+	612	2781	Active	Active	8	6
ENSDARG00000004931	ENSDART00000100206	13	1	ACAAACAACACCACATGTGTCGGG	6	+	121	2781	Inactive	Active	8	1
ENSDARG00000004931	ENSDART00000100206	13	1	TTCTCAAGAAGCATGTTGCCGAA	5	+	1115	2781	Inactive	Active	5	6
ENSDARG00000004931	ENSDART00000100206	13	1	ACCATCCACCATTGTGGGCAGCG	5	+	495	2781	Active	Active	9	8
ENSDARG00000004931	ENSDART00000100206	13	1	GCCTACCTCTGGTTAGGCGTAGTC	6	+	40	2781	Active	Active	9	1
ENSDARG00000004931	ENSDART00000100206	13	2	AAAAACTTCTACCTGGAGCTTGC	5	+	1834	2781	Inactive	Active	1	7
ENSDARG00000004931	ENSDART00000100206	13	4	GTTGTCATCAGAGGAAGAGGAAGCA	7	+	1923	2781	Active	Active	9	9
ENSDARG00000004931	ENSDART00000100206	13	6	ATCATCATCGGTCTTCTGACTGC	5	+	2296	2781	Active	Inactive	9	2
ENSDARG00000004931	ENSDART00000100206	13	6	AGCGTCTGCCATCTTGTTTTGAC	5	+	2174	2781	Active	Inactive	9	9
ENSDARG00000004931	ENSDART00000100206	13	7	ACACTCTTCTTCTTCAGTCTTTGGT	7	+	2713	2781	Active	Active	9	0
ENSDARG00000004931	ENSDART00000100206	13	7	GCAGGCCTCACATCGGTGGTGAGCT	7	+	2657	2781	Active	Active	9	2
ENSDARG00000004931	ENSDART00000100206	13	7	CTCTTCTCCAGTCTGGAAGCTTAC	6	+	2749	2781	Active	Active	9	8
ENSDARG00000004931	ENSDART00000100206	13	7	CTCTTCTTCTTCAGTCTTTGGTT	5	+	2716	2781	Active	Inactive	9	9
ENSDARG00000004931	ENSDART00000100206	13	7	CTCTTCTTCTTCAGTCTTTGGTTTC	7	+	2716	2781	Active	Inactive	9	9
ENSDARG00000004931	ENSDART00000100206	13	7	GCAGGCCTCACATCGGTGGTGAG	5	+	2657	2781	Active	Active	9	7
ENSDARG00000004931	ENSDART00000100208	13	1	GTTCACAGAAGGAACTGTGGTGTTC	7	+	1353	2790	Inactive	Inactive	8	7
ENSDARG00000004931	ENSDART00000100208	13	1	GTTCACAGAAGGAACTGTGGTGTT	6	+	1353	2790	Inactive	Inactive	8	7
ENSDARG00000004931	ENSDART00000100208	13	1	GGCAACAGCCTTTCTCTGTGCAGAG	7	+	69	2790	Active	Active	7	1
ENSDARG00000004931	ENSDART00000100208	13	1	GCCTACCTCTGGTTAGGCGTAGTCT	7	+	40	2790	Active	Active	9	7
ENSDARG00000004931	ENSDART00000100208	13	1	GAAATCATCATTAAGAGGCCGAA	5	+	328	2790	Active	Active	4	9
ENSDARG00000004931	ENSDART00000100208	13	1	GACAACGACAATCCGAGTGTGGAAC	7	+	363	2790	Inactive	Active	1	4
ENSDARG00000004931	ENSDART00000100208	13	1	GACGACATCTTTGAGGAGGATGAG	6	+	1423	2790	Active	Active	7	9
ENSDARG00000004931	ENSDART00000100208	13	1	GACTTCTGCCTACCTCTGGTTAG	5	+	33	2790	Active	Inactive	9	7
ENSDARG00000004931	ENSDART00000100208	13	1	GCCTACCTCTGGTTAGGCGTAGTC	6	+	40	2790	Active	Active	9	1
ENSDARG00000004931	ENSDART00000100208	13	1	AGAAACACCCAGAGAAGGAGCTGGA	7	+	986	2790	Inactive	Active	6	9
ENSDARG00000004931	ENSDART00000100208	13	1	ACCGTCGGCATCATCGATGACGAC	6	+	1405	2790	Active	Active	9	9
ENSDARG00000004931	ENSDART00000100208	13	1	ACCATCCACCATTGTGGGCAGCG	5	+	495	2790	Active	Active	9	8
ENSDARG00000004931	ENSDART00000100208	13	1	AAACAACACCACATGTGTCGGGGAA	7	+	123	2790	Inactive	Active	9	6
ENSDARG00000004931	ENSDART00000100208	13	1	AAACACCCAGAGAAGGAGCTGGA	5	+	988	2790	Inactive	Active	9	9
ENSDARG00000004931	ENSDART00000100208	13	1	AACAACACCACATGTGTCGGGGAA	6	+	124	2790	Inactive	Active	5	6
ENSDARG00000004931	ENSDART00000100208	13	1	AACACCTTCGTGTGTTTTTTGTA	5	+	590	2790	Active	Inactive	9	9
ENSDARG00000004931	ENSDART00000100208	13	1	AACGGCCGCATGGAGCGTGTTTGCC	7	+	612	2790	Active	Active	8	6
ENSDARG00000004931	ENSDART00000100208	13	1	ACAAACAACACCACATGTGTCGGG	6	+	121	2790	Inactive	Active	8	1
ENSDARG00000004931	ENSDART00000100208	13	1	TTCTCAAGAAGCATGTTGCCGAA	5	+	1115	2790	Inactive	Active	5	6
ENSDARG00000004931	ENSDART00000100208	13	1	GCATCCTAAAGGACCTGAAGCAGAA	7	+	965	2790	Inactive	Active	4	9
ENSDARG00000004931	ENSDART00000100208	13	2	AAAAACTTCTACCTGGAGCTTGC	5	+	1834	2790	Inactive	Active	1	7
ENSDARG00000004931	ENSDART00000100208	13	3	ACACACAGCTCTGTTATTAGCTGAT	7	+	1890	2790	Inactive	Inactive	4	2
ENSDARG00000004931	ENSDART00000100208	13	4	GTTGTCATCAGAGGAAGAGGAAGCA	7	+	1932	2790	Active	Active	9	9
ENSDARG00000004931	ENSDART00000100208	13	6	ATCATCATCGGTCTTCTGACTGC	5	+	2305	2790	Active	Inactive	9	2
ENSDARG00000004931	ENSDART00000100208	13	6	AGCGTCTGCCATCTTGTTTTGAC	5	+	2183	2790	Active	Inactive	9	9
ENSDARG00000004931	ENSDART00000100208	13	7	ACACTCTTCTTCTTCAGTCTTTGGT	7	+	2722	2790	Active	Active	9	0
ENSDARG00000004931	ENSDART00000100208	13	7	GCAGGCCTCACATCGGTGGTGAGCT	7	+	2666	2790	Active	Active	9	2
ENSDARG00000004931	ENSDART00000100208	13	7	CTCTTCTCCAGTCTGGAAGCTTAC	6	+	2758	2790	Active	Active	9	8
ENSDARG00000004931	ENSDART00000100208	13	7	CTCTTCTTCTTCAGTCTTTGGTT	5	+	2725	2790	Active	Inactive	9	9
ENSDARG00000004931	ENSDART00000100208	13	7	CTCTTCTTCTTCAGTCTTTGGTTTC	7	+	2725	2790	Active	Inactive	9	9
ENSDARG00000004931	ENSDART00000100208	13	7	GCAGGCCTCACATCGGTGGTGAG	5	+	2666	2790	Active	Active	9	7
ENSDARG00000004979	ENSDART00000006990	13	3	GAACACCCACAGTGGAGGAGACGCC	7	+	300	873	Inactive	Active	9	9
ENSDARG00000004979	ENSDART00000006990	13	3	ACACCCACAGTGGAGGAGACGCC	5	+	302	873	Inactive	Active	8	9
ENSDARG00000004979	ENSDART00000006990	13	3	AACACCCACAGTGGAGGAGACGCC	6	+	301	873	Active	Active	4	9
ENSDARG00000004979	ENSDART00000006990	13	5	AACAGCTTCATCCATGTGCTGAT	5	+	526	873	Active	Inactive	9	6
ENSDARG00000004979	ENSDART00000006990	13	5	AGCTTCATCCATGTGCTGATGTA	5	+	529	873	Active	Active	9	7
ENSDARG00000004979	ENSDART00000006990	13	6	GTTCCAGACGTCTTGTGCTGTGGTT	7	+	651	873	Active	Inactive	2	1
ENSDARG00000004979	ENSDART00000006990	13	7	AACGGCCACACTAATGGAGTGATGT	7	+	820	873	Active	Active	6	7
ENSDARG00000005010	ENSDART00000099969	13	2	GAATACACACAGGAGAGACGCCGTA	7	+	131	588	Inactive	Active	9	9
ENSDARG00000005010	ENSDART00000099969	13	2	AGAGACGCCGTATGTCTGTGAAGTC	7	+	144	588	Inactive	Inactive	1	2
ENSDARG00000005010	ENSDART00000099969	13	2	ACACGCCACTTTTCGTTGCAGAA	5	+	457	588	Active	Active	4	4
ENSDARG00000005010	ENSDART00000099969	13	2	AAACGCAAACGCAAGCGTGAGAA	5	+	232	588	Inactive	Active	9	7
ENSDARG00000005423	ENSDART00000008287	13	2	GGCTTCACCATGCTTGGCTGCAGTT	7	-	315	762	Active	Active	9	5
ENSDARG00000005423	ENSDART00000008287	13	2	GCCCTCTTCAGCACAGAGGTGTAA	6	-	174	762	Active	Active	9	3
ENSDARG00000005423	ENSDART00000008287	13	2	GACCTCACCTTGCTGATGATGCT	5	-	409	762	Active	Active	7	9
ENSDARG00000005423	ENSDART00000008287	13	4	CACAGCCTCCATGGCTTTGCGAAC	6	-	724	762	Active	Inactive	9	6
ENSDARG00000005423	ENSDART00000008287	13	4	ACAGCCTCCATGGCTTTGCGAAC	5	-	724	762	Active	Inactive	6	6
ENSDARG00000005423	ENSDART00000008287	13	4	TGCCACAGCCTCCATGGCTTTGCG	6	-	727	762	Active	Active	8	8
ENSDARG00000005454	ENSDART00000002750	13	3	ATCTTCTGCTTTTACGGAGGCGGC	6	+	480	2826	Active	Active	9	9
ENSDARG00000005454	ENSDART00000002750	13	3	ATCTTCTGCTTTTACGGAGGCGGCA	7	+	480	2826	Active	Active	9	9
ENSDARG00000005454	ENSDART00000002750	13	3	CACAGCAGATTCCTGTTTTTGAG	5	+	890	2826	Active	Inactive	0	1
ENSDARG00000005454	ENSDART00000002750	13	3	CACAGCAGATTCCTGTTTTTGAGGG	7	+	890	2826	Active	Active	0	1
ENSDARG00000005454	ENSDART00000002750	13	3	GCCAACCTCTCTTCAGCAGAGGGC	6	+	784	2826	Active	Active	9	9
ENSDARG00000005454	ENSDART00000002750	13	3	GGCAACATCAGAGCTTGTAGAGTCT	7	+	501	2826	Active	Active	9	7
ENSDARG00000005454	ENSDART00000002750	13	3	TTCCCCACCTAAATCTTCTGCTTTT	7	+	468	2826	Active	Inactive	6	9
ENSDARG00000005454	ENSDART00000002750	13	3	TTCTGCACCCCAGGTAGAGGTAGAG	7	+	546	2826	Active	Active	6	9
ENSDARG00000005454	ENSDART00000002750	13	3	AGATGCAGAACCCAAGCAGATGTC	6	+	1338	2826	Inactive	Active	6	9
ENSDARG00000005454	ENSDART00000002750	13	3	ACAGTCATCCTCAAGACTGAGAA	5	+	808	2826	Active	Active	8	9
ENSDARG00000005454	ENSDART00000002750	13	3	ACCAAAACATCAACAGTTTTTGAC	6	+	1036	2826	Inactive	Inactive	8	5
ENSDARG00000005454	ENSDART00000002750	13	3	ACCTCCTCCAAAACGCCTTGGGG	5	+	1251	2826	Active	Active	9	8
ENSDARG00000005454	ENSDART00000002750	13	3	AACCCATTCCAAACTGGTGGGTC	5	+	991	2826	Active	Inactive	9	2
ENSDARG00000005454	ENSDART00000002750	13	3	AACCAAAACATCAACAGTTTTTGAC	7	+	1035	2826	Inactive	Inactive	7	5
ENSDARG00000005454	ENSDART00000002750	13	3	AGAGCCAGATGCTATTAGAGTTT	5	+	1196	2826	Inactive	Inactive	6	8
ENSDARG00000005454	ENSDART00000002750	13	3	AACCTCCTCCAAAACGCCTTGGGG	6	+	1250	2826	Active	Active	9	8
ENSDARG00000005454	ENSDART00000002750	13	5	AGCATCAAATGAAGATGAATTTGTG	7	+	1800	2826	Active	Active	0	9
ENSDARG00000005454	ENSDART00000002750	13	5	GGCAGCATCAAATGAAGATGAATTT	7	+	1797	2826	Active	Active	9	2
ENSDARG00000005454	ENSDART00000002750	13	5	AACCCCAGAATCCAGCGGTGCCGGA	7	+	1706	2826	Inactive	Active	5	9
ENSDARG00000005454	ENSDART00000002750	13	6	TCCTCAGTCATGCCAGGAGGAGAT	6	+	1831	2826	Active	Active	9	8
ENSDARG00000005454	ENSDART00000002750	13	7	GTCCAAAGAAAAATGGAGGGGAG	5	+	1964	2826	Inactive	Active	8	9
ENSDARG00000005454	ENSDART00000002750	13	7	AGAGTCTGCCTTGAGGAAGCAGTC	6	+	1905	2826	Active	Active	9	9
ENSDARG00000005454	ENSDART00000002750	13	8	TGCAAAGTCTGAAGTGAAGCAGAA	6	+	2046	2826	Active	Active	9	9
ENSDARG00000005454	ENSDART00000002750	13	9	GAAACCGCCAGTGAGGACTGAGGA	6	+	2172	2826	Inactive	Active	4	9
ENSDARG00000005454	ENSDART00000002750	13	12	GGCCAAAGATTTGAATGAGTTGGAG	7	+	2448	2826	Inactive	Active	3	9
ENSDARG00000005454	ENSDART00000002750	13	12	ACAAACAGAAAGAAGCATTGGCT	5	+	2384	2826	Inactive	Active	9	8
ENSDARG00000005454	ENSDART00000002750	13	14	GCACTAAACAAGGTGCAGAGGTG	5	+	2672	2826	Active	Active	1	9
ENSDARG00000005454	ENSDART00000002750	13	14	AGCTCAAGAGAGAGCAGCTGAAGGT	7	+	2711	2826	Inactive	Active	0	9
ENSDARG00000005454	ENSDART00000002750	13	14	AGCAAATAAAGCCATAGCCGAGGTC	7	+	2646	2826	Inactive	Active	5	9
ENSDARG00000005680	ENSDART00000007395	13	1	GCAAACGTCCTGCAGCAGTTTTT	5	-	28	1440	Active	Inactive	5	6
ENSDARG00000005680	ENSDART00000007395	13	1	TCCTGCAGCAGTTTTTGATGCAGTC	7	-	19	1440	Active	Active	9	9
ENSDARG00000005680	ENSDART00000007395	13	5	ACAGACAGAGTCTCTGTGCGTCGCT	7	-	472	1440	Inactive	Inactive	9	1
ENSDARG00000005680	ENSDART00000007395	13	5	ACCTCAACACGGCCCTGAGGATTTG	7	-	512	1440	Inactive	Active	3	9
ENSDARG00000005680	ENSDART00000007395	13	5	CAACACGGCCCTGAGGATTTGAC	5	-	510	1440	Inactive	Active	2	2
ENSDARG00000005680	ENSDART00000007395	13	7	ATCGCCAGACAGCGTGATGGATTC	6	-	610	1440	Inactive	Active	3	2
ENSDARG00000005680	ENSDART00000007395	13	9	ACACTCCCCCAGTGTGCGTTTGC	5	-	929	1440	Active	Inactive	7	8
ENSDARG00000005680	ENSDART00000007395	13	9	ACACTCCCCCAGTGTGCGTTTGCG	6	-	928	1440	Active	Active	7	9
ENSDARG00000005680	ENSDART00000007395	13	9	CACTCCCCCAGTGTGCGTTTGCG	5	-	928	1440	Active	Active	9	9
ENSDARG00000005680	ENSDART00000007395	13	9	ACACACTCCCCCAGTGTGCGTTT	5	-	931	1440	Active	Inactive	0	9
ENSDARG00000005680	ENSDART00000007395	13	9	ACACACTCCCCCAGTGTGCGTTTGC	7	-	929	1440	Active	Inactive	0	8
ENSDARG00000005680	ENSDART00000007395	13	11	GTTTTCTCCTCACTGAGCTGCGGCT	7	-	1303	1440	Active	Active	8	9
ENSDARG00000005680	ENSDART00000075924	13	3	CAACACGGCCCTGAGGATTTGAC	5	-	381	1311	Inactive	Active	2	2
ENSDARG00000005680	ENSDART00000075924	13	3	ACCTCAACACGGCCCTGAGGATTTG	7	-	383	1311	Inactive	Active	3	9
ENSDARG00000005680	ENSDART00000075924	13	3	ACAGACAGAGTCTCTGTGCGTCGCT	7	-	343	1311	Inactive	Inactive	9	1
ENSDARG00000005680	ENSDART00000075924	13	5	ATCGCCAGACAGCGTGATGGATTC	6	-	481	1311	Inactive	Active	3	2
ENSDARG00000005680	ENSDART00000075924	13	7	ACACTCCCCCAGTGTGCGTTTGCG	6	-	799	1311	Active	Active	7	9
ENSDARG00000005680	ENSDART00000075924	13	7	ACACTCCCCCAGTGTGCGTTTGC	5	-	800	1311	Active	Inactive	7	8
ENSDARG00000005680	ENSDART00000075924	13	7	ACACACTCCCCCAGTGTGCGTTTGC	7	-	800	1311	Active	Inactive	0	8
ENSDARG00000005680	ENSDART00000075924	13	7	ACACACTCCCCCAGTGTGCGTTT	5	-	802	1311	Active	Inactive	0	9
ENSDARG00000005680	ENSDART00000075924	13	7	CACTCCCCCAGTGTGCGTTTGCG	5	-	799	1311	Active	Active	9	9
ENSDARG00000005680	ENSDART00000075924	13	9	GTTTTCTCCTCACTGAGCTGCGGCT	7	-	1174	1311	Active	Active	8	9
ENSDARG00000006003	ENSDART00000013961	13	1	TTCGACCCACTGGACATTTTTGGGA	7	+	274	1116	Inactive	Inactive	4	7
ENSDARG00000006003	ENSDART00000013961	13	1	GTTATCAAAGACTGCATGTGGAGTG	7	+	313	1116	Inactive	Inactive	6	1
ENSDARG00000006003	ENSDART00000013961	13	1	CACCCAAACACTGTACGGCTGGGAC	7	+	24	1116	Active	Active	5	6
ENSDARG00000006003	ENSDART00000013961	13	1	ATCAAAGACTGCATGTGGAGTGGAC	7	+	316	1116	Inactive	Active	5	6
ENSDARG00000006003	ENSDART00000013961	13	1	ACCCAAACACTGTACGGCTGGGAC	6	+	25	1116	Inactive	Active	7	6
ENSDARG00000006003	ENSDART00000013961	13	1	CCCAAACACTGTACGGCTGGGAC	5	+	26	1116	Active	Active	7	6
ENSDARG00000006003	ENSDART00000013961	13	1	AAAGACTGCATGTGGAGTGGACTTT	7	+	319	1116	Inactive	Inactive	4	1
ENSDARG00000006003	ENSDART00000013961	13	2	ACCCGCCACTTCAGACTCTGAGGAC	7	+	849	1116	Active	Active	9	1
ENSDARG00000006003	ENSDART00000013961	13	2	TTCTCCGCAGGATCAGTGCGCTGCA	7	+	1094	1116	Inactive	Active	2	5
ENSDARG00000006003	ENSDART00000013961	13	2	AAAGACCTCGAAGGTGGCGATTTT	6	+	978	1116	Inactive	Inactive	0	3
ENSDARG00000006003	ENSDART00000013961	13	2	GCAAACGACCGCGTCTGGAGTCTTC	7	+	797	1116	Inactive	Inactive	4	4
ENSDARG00000006003	ENSDART00000013961	13	2	CTCCTCAGATGACGATGAGGATGAT	7	+	564	1116	Active	Active	5	9
ENSDARG00000006003	ENSDART00000013961	13	2	CTCAAAGCCAAACAGCAGCAGCT	5	+	1072	1116	Active	Active	3	9
ENSDARG00000006003	ENSDART00000013961	13	2	ACAACCGGCCCAAACGTGGCCGTC	6	+	614	1116	Active	Active	3	8
ENSDARG00000006003	ENSDART00000013961	13	2	AAAGCCAAACAGCAGCAGCTTCT	5	+	1075	1116	Inactive	Active	9	7
ENSDARG00000006003	ENSDART00000013961	13	2	ATCAAAGACCTCGAAGGTGGCGAT	6	+	975	1116	Inactive	Active	5	5
ENSDARG00000006003	ENSDART00000013961	13	2	AGCGGCGCCAAGCTCAGGAGAAGAG	7	+	1043	1116	Active	Active	9	9
ENSDARG00000006128	ENSDART00000040704	13	2	GGCTCCCCAGATCCTTGACTTTGTG	7	-	172	1164	Active	Active	7	7
ENSDARG00000006128	ENSDART00000040704	13	3	ACATCATTCACAAATGTCTGGGAA	6	-	198	1164	Active	Active	8	4
ENSDARG00000006128	ENSDART00000040704	13	5	TTAGGCTCCGCAGGTTTGACTGC	5	-	469	1164	Active	Inactive	4	5
ENSDARG00000006128	ENSDART00000040704	13	6	CCCGTCGCCCCACCAGGAGGGCTGT	7	-	558	1164	Active	Active	9	9
ENSDARG00000006128	ENSDART00000040704	13	7	GTCTGCGCAGGGCAGCTTGAGGG	5	-	624	1164	Inactive	Active	0	9
ENSDARG00000006128	ENSDART00000040704	13	8	ATCTACAGACTGTCGGATTTTGGA	6	-	721	1164	Inactive	Active	8	8
ENSDARG00000006128	ENSDART00000040704	13	9	GAACTCACCTTGTTTGAAGTTTTG	6	-	843	1164	Inactive	Active	1	5
ENSDARG00000006128	ENSDART00000040704	13	11	GCACTCTCCTCTCCGGTGGGGTGT	6	-	1125	1164	Active	Active	8	3
ENSDARG00000006128	ENSDART00000040704	13	11	GCACTCTCCTCTCCGGTGGGGTGTG	7	-	1124	1164	Active	Active	8	2
ENSDARG00000006128	ENSDART00000040704	13	11	GCACTCTCCTCTCCGGTGGGGTG	5	-	1126	1164	Active	Active	8	8
ENSDARG00000006128	ENSDART00000040704	13	11	CTCCTCTCCGGTGGGGTGTGTGC	5	-	1121	1164	Active	Inactive	9	3
ENSDARG00000006181	ENSDART00000044282	13	2	AGAGACGCAGCACGTTGTCGGAGAG	7	+	73	2277	Inactive	Active	8	8
ENSDARG00000006181	ENSDART00000044282	13	2	AGACGCAGCACGTTGTCGGAGAG	5	+	75	2277	Active	Active	4	8
ENSDARG00000006181	ENSDART00000044282	13	5	ACAAACAGAAGTTTCCTGCTGAGGA	7	+	493	2277	Inactive	Active	9	1
ENSDARG00000006181	ENSDART00000044282	13	6	GTATCCACACAGCAGATGGTGTT	5	+	596	2277	Inactive	Active	9	7
ENSDARG00000006181	ENSDART00000044282	13	6	ATCCACACAGCAGATGGTGTTGAG	6	+	598	2277	Inactive	Active	8	3
ENSDARG00000006181	ENSDART00000044282	13	8	CTCTCAGGCACAGTGTGTGGTTT	5	+	990	2277	Active	Inactive	8	6
ENSDARG00000006181	ENSDART00000044282	13	8	CTCTCAGGCACAGTGTGTGGTTTG	6	+	990	2277	Active	Inactive	8	8
ENSDARG00000006181	ENSDART00000044282	13	8	CTCTCAGGCACAGTGTGTGGTTTGT	7	+	990	2277	Active	Inactive	8	5
ENSDARG00000006181	ENSDART00000044282	13	13	ACATTCCCATGGATGATGACTTC	5	+	1664	2277	Inactive	Active	3	6
ENSDARG00000006181	ENSDART00000044282	13	14	AGACCATACCGCTGTCTGAAGCA	5	+	1985	2277	Active	Active	3	6
ENSDARG00000006181	ENSDART00000044282	13	16	GACGACAGCACCTGCTGCAGGGGGA	7	+	2231	2277	Active	Active	2	9
ENSDARG00000006181	ENSDART00000044282	13	16	ACCTGCTGCAGGGGGAGGAGCTTCT	7	+	2240	2277	Active	Active	9	6
ENSDARG00000006181	ENSDART00000044282	13	16	GACAGCACCTGCTGCAGGGGGAGGA	7	+	2234	2277	Active	Active	5	9
ENSDARG00000006181	ENSDART00000044282	13	16	AGCACCTGCTGCAGGGGGAGGAGCT	7	+	2237	2277	Active	Active	9	9
ENSDARG00000006181	ENSDART00000044282	13	16	AGCACCTGCTGCAGGGGGAGGAG	5	+	2237	2277	Active	Active	9	9
ENSDARG00000006196	ENSDART00000012357	13	2	GTACACCACTGGATCTGTTGGAGAT	7	+	204	1191	Inactive	Active	6	1
ENSDARG00000006196	ENSDART00000012357	13	2	ACAGCCGCCCTCCACCTGGTGAGTT	7	+	551	1191	Active	Inactive	3	6
ENSDARG00000006196	ENSDART00000012357	13	2	AGACCAGACCACTTTAATGAGAA	5	+	457	1191	Inactive	Active	0	6
ENSDARG00000006196	ENSDART00000012357	13	3	GGCTTCCGCCAGGCTGGGAGAGGGT	7	+	737	1191	Active	Active	9	9
ENSDARG00000006196	ENSDART00000012357	13	3	GCCATCCGCTGGAGAGGGAGGGGCT	7	+	716	1191	Active	Active	9	9
ENSDARG00000006196	ENSDART00000012357	13	5	GACCACATCCTGAAGTGGGAGCT	5	+	994	1191	Active	Active	7	9
ENSDARG00000006196	ENSDART00000012357	13	5	CTACCCTCCAAACATCTGACTGT	5	+	1185	1191	Active	Inactive	6	5
ENSDARG00000006196	ENSDART00000012357	13	5	ACACGCGCAAACAGCGGCAGCAGTG	7	+	1136	1191	Inactive	Active	6	9
ENSDARG00000006350	ENSDART00000005933	13	1	ATCTTCAGAAAACACGGGATTTGGA	7	+	141	771	Inactive	Active	2	7
ENSDARG00000006350	ENSDART00000005933	13	2	AAAAGCAGAACCCAGGTGTTGAGAG	7	+	599	771	Inactive	Inactive	9	3
ENSDARG00000006350	ENSDART00000005933	13	2	AAAAGCAGAACCCAGGTGTTGAG	5	+	599	771	Inactive	Active	9	3
ENSDARG00000006350	ENSDART00000005933	13	2	GCATCCTCCTGATCCAGATGTTGAC	7	+	258	771	Active	Active	7	6
ENSDARG00000006350	ENSDART00000005933	13	2	TCCAGCGCCGGATGATGTGTCGCG	6	+	369	771	Active	Active	9	2
ENSDARG00000006350	ENSDART00000085846	13	1	ATCTTCAGAAAACACGGGATTTGGA	7	+	141	810	Inactive	Active	2	7
ENSDARG00000006350	ENSDART00000085846	13	2	AAAAGCAGAACCCAGGTGTTGAGAG	7	+	599	810	Inactive	Inactive	9	3
ENSDARG00000006350	ENSDART00000085846	13	2	AAAAGCAGAACCCAGGTGTTGAG	5	+	599	810	Inactive	Active	9	3
ENSDARG00000006350	ENSDART00000085846	13	2	GCATCCTCCTGATCCAGATGTTGAC	7	+	258	810	Active	Active	7	6
ENSDARG00000006350	ENSDART00000085846	13	2	TCCAGCGCCGGATGATGTGTCGCG	6	+	369	810	Active	Active	9	2
ENSDARG00000006356	ENSDART00000026765	13	2	GTCCAATTAAAAGTGGGATGTCGTA	7	-	340	1470	Active	Active	2	7
ENSDARG00000006356	ENSDART00000026765	13	2	GTAGGCAACACAGTAGGAGATGTC	6	-	1156	1470	Inactive	Active	3	9
ENSDARG00000006356	ENSDART00000026765	13	2	GTACCCCTCCAAACGGGGGAGCC	5	-	570	1470	Active	Active	7	9
ENSDARG00000006356	ENSDART00000026765	13	2	GGCTCCCTCCTCCAGTAGCATGT	5	-	1331	1470	Active	Active	9	4
ENSDARG00000006356	ENSDART00000026765	13	2	GGCTCCAGAAAAGCAAGGGGAATGT	7	-	788	1470	Active	Active	5	6
ENSDARG00000006356	ENSDART00000026765	13	2	GGCAACACAGTAGGAGATGTCTGC	6	-	1153	1470	Inactive	Active	3	5
ENSDARG00000006356	ENSDART00000026765	13	2	ATCAGCTGCTCAAAGTTTTTGCA	5	-	1012	1470	Active	Active	8	1
ENSDARG00000006356	ENSDART00000026765	13	2	AGCTGCACAAAACCGAGGTCGTG	5	-	1213	1470	Active	Active	1	9
ENSDARG00000006356	ENSDART00000026765	13	2	AGCTGCAAAATGGCTTTTGAAGCG	6	-	273	1470	Inactive	Active	0	7
ENSDARG00000006497	ENSDART00000027256	13	1	GTCCAAAACTGAGCACGCTGTCTCT	7	-	253	1671	Inactive	Inactive	3	2
ENSDARG00000006497	ENSDART00000027256	13	1	GGCTCACTCGCAGTGCTGTGGGA	5	-	196	1671	Active	Active	9	7
ENSDARG00000006497	ENSDART00000027256	13	3	GAATCCACCCTTTGCAGGCGGGGTC	7	-	597	1671	Inactive	Active	5	7
ENSDARG00000006497	ENSDART00000027256	13	3	AACAGCACATCAGATGGAGACTCT	6	-	357	1671	Inactive	Active	7	8
ENSDARG00000006497	ENSDART00000027256	13	5	CTCTCCGTCTCCTGACTGGGCTGCT	7	-	1010	1671	Active	Active	9	5
ENSDARG00000006497	ENSDART00000027256	13	5	TCCGTCTCCTGACTGGGCTGCTTCT	7	-	1007	1671	Active	Active	9	2
ENSDARG00000006497	ENSDART00000027256	13	5	TTACTCTCCGTCTCCTGACTGGGCT	7	-	1013	1671	Active	Active	5	9
ENSDARG00000006497	ENSDART00000057445	13	1	TCCTTCAAAGGGATGGAATTGTTG	6	-	142	747	Active	Active	2	4
ENSDARG00000006497	ENSDART00000057445	13	1	CCCGGCCCCTCGTTTGAATTGGCG	6	-	15	747	Active	Active	9	9
ENSDARG00000006497	ENSDART00000057445	13	1	AAACCCGGCCCCTCGTTTGAATTG	6	-	18	747	Inactive	Inactive	2	8
ENSDARG00000006497	ENSDART00000076548	13	1	AAACCCGGCCCCTCGTTTGAATTG	6	-	18	459	Inactive	Inactive	2	8
ENSDARG00000006497	ENSDART00000076548	13	1	CCCGGCCCCTCGTTTGAATTGGCG	6	-	15	459	Active	Active	9	9
ENSDARG00000006497	ENSDART00000076548	13	1	TCCTTCAAAGGGATGGAATTGTTG	6	-	142	459	Active	Active	2	4
ENSDARG00000006497	ENSDART00000076548	13	2	GGCTCCGTCATTGAAAGGGTTGGAA	7	-	279	459	Active	Active	9	2
ENSDARG00000006497	ENSDART00000076574	13	1	CCCGGCCCCTCGTTTGAATTGGCG	6	-	15	2454	Active	Active	9	9
ENSDARG00000006497	ENSDART00000076574	13	1	TCCTTCAAAGGGATGGAATTGTTG	6	-	142	2454	Active	Active	2	4
ENSDARG00000006497	ENSDART00000076574	13	1	AAACCCGGCCCCTCGTTTGAATTG	6	-	18	2454	Inactive	Inactive	2	8
ENSDARG00000006497	ENSDART00000076574	13	2	GTCCAAAACTGAGCACGCTGTCTCT	7	-	889	2454	Inactive	Inactive	3	2
ENSDARG00000006497	ENSDART00000076574	13	2	GGCTCCGTCATTGAAAGGGTTGGAA	7	-	279	2454	Active	Active	9	2
ENSDARG00000006497	ENSDART00000076574	13	2	GGCTCACTCGCAGTGCTGTGGGA	5	-	832	2454	Active	Active	9	7
ENSDARG00000006497	ENSDART00000076574	13	2	CACCCCCCATGTCCATGTAGCTGTA	7	-	433	2454	Active	Active	4	7
ENSDARG00000006497	ENSDART00000076574	13	3	GAATCCACCCTTTGCAGGCGGGGTC	7	-	1248	2454	Inactive	Active	5	7
ENSDARG00000006497	ENSDART00000076574	13	3	CTCTCCGTCTCCTGACTGGGCTGCT	7	-	1793	2454	Active	Active	9	5
ENSDARG00000006497	ENSDART00000076574	13	3	TCCGTCTCCTGACTGGGCTGCTTCT	7	-	1790	2454	Active	Active	9	2
ENSDARG00000006497	ENSDART00000076574	13	3	AACAGCACATCAGATGGAGACTCT	6	-	1008	2454	Inactive	Active	7	8
ENSDARG00000006497	ENSDART00000076574	13	3	TTACTCTCCGTCTCCTGACTGGGCT	7	-	1796	2454	Active	Active	5	9
ENSDARG00000006687	ENSDART00000058162	13	1	GCCCCCGTCTACATGGCAGCTGTC	6	+	142	1107	Active	Active	9	9
ENSDARG00000006687	ENSDART00000058162	13	1	AACCCATAAGTATCGTATTGGCA	5	+	114	1107	Inactive	Active	5	7
ENSDARG00000006687	ENSDART00000058162	13	3	CTCCTCTCCAAGAAGAGAGGAGGCA	7	+	346	1107	Active	Active	9	9
ENSDARG00000006687	ENSDART00000058162	13	4	AACGACAAAGAAGCAGATGCCAAC	6	+	490	1107	Inactive	Active	9	9
ENSDARG00000006687	ENSDART00000058162	13	7	GTCTCATTCCCTGTGCTCTGCAGTG	7	+	756	1107	Active	Active	9	1
ENSDARG00000006687	ENSDART00000058162	13	7	GTCTGCGGCCGAGGAGAAGAAGCT	6	+	894	1107	Active	Active	8	9
ENSDARG00000006687	ENSDART00000102191	13	1	GCCCCCGTCTACATGGCAGCTGTC	6	+	142	1074	Active	Active	9	9
ENSDARG00000006687	ENSDART00000102191	13	1	AACCCATAAGTATCGTATTGGCA	5	+	114	1074	Inactive	Active	5	7
ENSDARG00000006687	ENSDART00000102191	13	3	CTCCTCTCCAAGAAGAGAGGAGGCA	7	+	346	1074	Active	Active	9	9
ENSDARG00000006687	ENSDART00000102191	13	4	AACGACAAAGAAGCAGATGCCAAC	6	+	466	1074	Inactive	Active	9	9
ENSDARG00000006687	ENSDART00000102191	13	8	GTCTGCGGCCGAGGAGAAGAAGCT	6	+	861	1074	Active	Active	8	9
ENSDARG00000006729	ENSDART00000015528	13	1	TTACCCGGCAGAAGAAGAAGATGTA	7	+	15	1722	Active	Active	1	9
ENSDARG00000006729	ENSDART00000015528	13	1	CCCGGCAGAAGAAGAAGATGTAAAC	7	+	18	1722	Active	Active	8	5
ENSDARG00000006729	ENSDART00000015528	13	4	GCCATCGCATCGCTGGTTGGAAAC	6	+	355	1722	Active	Active	6	1
ENSDARG00000006729	ENSDART00000015528	13	4	GACGTCTCCATGGCCGGAAGCAGAA	7	+	330	1722	Active	Active	9	9
ENSDARG00000006729	ENSDART00000015528	13	4	GAAGCCATCGCATCGCTGGTTGGAA	7	+	352	1722	Active	Inactive	4	6
ENSDARG00000006729	ENSDART00000015528	13	5	CTACGCTAAAGTCAGCGTGAGTG	5	+	426	1722	Inactive	Active	4	8
ENSDARG00000006729	ENSDART00000015528	13	7	TTCCTAACCAGTGGTTATGGGAC	5	+	539	1722	Active	Inactive	6	1
ENSDARG00000006729	ENSDART00000015528	13	8	AAATACACATCAATGTGGGTGTA	5	+	722	1722	Inactive	Active	9	6
ENSDARG00000006729	ENSDART00000015528	13	8	AAATACACATCAATGTGGGTGTAA	6	+	722	1722	Inactive	Inactive	9	9
ENSDARG00000006729	ENSDART00000015528	13	8	AGCAAATACACATCAATGTGGGTGT	7	+	719	1722	Active	Inactive	5	8
ENSDARG00000006729	ENSDART00000015528	13	13	CACCACTTACTACTATGTGGGTTT	6	+	939	1722	Active	Inactive	7	9
ENSDARG00000006729	ENSDART00000015528	13	13	CACCACTTACTACTATGTGGGTTTT	7	+	939	1722	Active	Inactive	7	6
ENSDARG00000006729	ENSDART00000015528	13	14	AAATACGGCGACAAGATGCTGCG	5	+	1177	1722	Inactive	Active	8	9
ENSDARG00000006729	ENSDART00000015528	13	14	TACGGCGACAAGATGCTGCGCATGC	7	+	1180	1722	Active	Inactive	6	4
ENSDARG00000006729	ENSDART00000015528	13	15	TCCAGCAGCAGCTAAAGGTGTTTGC	7	+	1319	1722	Active	Inactive	9	5
ENSDARG00000006729	ENSDART00000015528	13	15	AGCAGCAGCTAAAGGTGTTTGCA	5	+	1322	1722	Active	Active	8	5
ENSDARG00000006729	ENSDART00000015528	13	15	AGCAGCTAAAGGTGTTTGCAGAG	5	+	1325	1722	Active	Inactive	5	1
ENSDARG00000006729	ENSDART00000015528	13	16	GTTTCAGTCCGCATCTGAGGTCGAC	7	+	1536	1722	Active	Active	8	9
ENSDARG00000006729	ENSDART00000099628	13	1	TTACCCGGCAGAAGAAGAAGATGTA	7	+	15	1731	Active	Active	1	9
ENSDARG00000006729	ENSDART00000099628	13	1	CCCGGCAGAAGAAGAAGATGTAAAC	7	+	18	1731	Active	Active	8	5
ENSDARG00000006729	ENSDART00000099628	13	4	GACGTCTCCATGGCCGGAAGCAGAA	7	+	330	1731	Active	Active	9	9
ENSDARG00000006729	ENSDART00000099628	13	4	GAAGCCATCGCATCGCTGGTTGGAA	7	+	352	1731	Active	Inactive	4	6
ENSDARG00000006729	ENSDART00000099628	13	4	GCCATCGCATCGCTGGTTGGAAAC	6	+	355	1731	Active	Active	6	1
ENSDARG00000006729	ENSDART00000099628	13	5	CTACGCTAAAGTCAGCGTGAGTG	5	+	426	1731	Inactive	Active	4	8
ENSDARG00000006729	ENSDART00000099628	13	7	TTCCTAACCAGTGGTTATGGGAC	5	+	539	1731	Active	Inactive	6	1
ENSDARG00000006729	ENSDART00000099628	13	8	ACAAACAGAATGCAGAAGTATAA	5	+	620	1731	Inactive	Active	9	3
ENSDARG00000006729	ENSDART00000099628	13	8	CTACACAAACAGAATGCAGAAGTA	6	+	616	1731	Inactive	Active	9	9
ENSDARG00000006729	ENSDART00000099628	13	10	AAATACACATCAATGTGGGTGTA	5	+	741	1731	Inactive	Active	9	6
ENSDARG00000006729	ENSDART00000099628	13	10	AGCAAATACACATCAATGTGGGTGT	7	+	738	1731	Active	Inactive	5	8
ENSDARG00000006729	ENSDART00000099628	13	10	AAATACACATCAATGTGGGTGTAA	6	+	741	1731	Inactive	Inactive	9	9
ENSDARG00000006729	ENSDART00000099628	13	17	CACCACTTACTACTATGTGGGTTT	6	+	948	1731	Active	Inactive	7	9
ENSDARG00000006729	ENSDART00000099628	13	17	CACCACTTACTACTATGTGGGTTTT	7	+	948	1731	Active	Inactive	7	6
ENSDARG00000006729	ENSDART00000099628	13	18	AAATACGGCGACAAGATGCTGCG	5	+	1186	1731	Inactive	Active	8	9
ENSDARG00000006729	ENSDART00000099628	13	18	TACGGCGACAAGATGCTGCGCATGC	7	+	1189	1731	Active	Inactive	6	4
ENSDARG00000006729	ENSDART00000099628	13	19	AGCAGCAGCTAAAGGTGTTTGCA	5	+	1331	1731	Active	Active	8	5
ENSDARG00000006729	ENSDART00000099628	13	19	TCCAGCAGCAGCTAAAGGTGTTTGC	7	+	1328	1731	Active	Inactive	9	5
ENSDARG00000006729	ENSDART00000099628	13	19	AGCAGCTAAAGGTGTTTGCAGAG	5	+	1334	1731	Active	Inactive	5	1
ENSDARG00000006729	ENSDART00000099628	13	20	GTTTCAGTCCGCATCTGAGGTCGAC	7	+	1545	1731	Active	Active	8	9
ENSDARG00000006760	ENSDART00000022110	13	4	CACTCCCACATCTCCTTTGGTGAT	6	-	253	1533	Active	Inactive	8	7
ENSDARG00000006760	ENSDART00000022110	13	4	ACACACTCCGATGATGCAGAGGAT	6	-	307	1533	Active	Active	0	9
ENSDARG00000006760	ENSDART00000022110	13	4	TCCCACACACTCCGATGATGCAGAG	7	-	310	1533	Inactive	Active	3	9
ENSDARG00000006760	ENSDART00000022110	13	8	TTAAGCAGCACCACTGTGGCGTC	5	-	604	1533	Inactive	Inactive	2	4
ENSDARG00000006760	ENSDART00000022110	13	8	AGCAGCACCACTGTGGCGTCGCA	5	-	601	1533	Active	Active	8	8
ENSDARG00000006760	ENSDART00000022110	13	9	TCCACCATCAGCACTGATGGCTTC	6	-	627	1533	Active	Active	9	4
ENSDARG00000006760	ENSDART00000022110	13	11	CTCCTCATCATTCTCGTTGTTTTC	6	-	859	1533	Active	Inactive	9	9
ENSDARG00000006760	ENSDART00000022110	13	13	TGCCCATAATGACATCTGGGATGCC	7	-	1126	1533	Active	Active	5	8
ENSDARG00000006760	ENSDART00000022110	13	13	GCCAGCGGCCAAGAAGGTGATGCC	6	-	1147	1533	Active	Active	9	9
ENSDARG00000006760	ENSDART00000022110	13	15	AAAAACACAGATGCCAGCAGCAGCC	7	-	1367	1533	Inactive	Active	9	9
ENSDARG00000006760	ENSDART00000022110	13	15	AAATCAGACCTTTGCTGTTTAGGTG	7	-	1333	1533	Inactive	Active	8	7
ENSDARG00000006760	ENSDART00000022110	13	15	AAACACAGATGCCAGCAGCAGCC	5	-	1367	1533	Inactive	Active	9	9
ENSDARG00000006760	ENSDART00000022110	13	15	AAAATCAGACCTTTGCTGTTTAG	5	-	1336	1533	Inactive	Inactive	9	5
ENSDARG00000006760	ENSDART00000022110	13	16	AGCTCATTCCTCGCGGCAGGTGGG	6	-	1525	1533	Active	Active	9	9
ENSDARG00000006760	ENSDART00000048249	13	3	TCCCACACACTCCGATGATGCAGAG	7	-	232	1257	Inactive	Active	3	9
ENSDARG00000006760	ENSDART00000048249	13	3	CACTCCCACATCTCCTTTGGTGAT	6	-	175	1257	Active	Inactive	8	7
ENSDARG00000006760	ENSDART00000048249	13	3	ACACACTCCGATGATGCAGAGGAT	6	-	229	1257	Active	Active	0	9
ENSDARG00000006760	ENSDART00000048249	13	7	TTAAGCAGCACCACTGTGGCGTC	5	-	526	1257	Inactive	Inactive	2	4
ENSDARG00000006760	ENSDART00000048249	13	7	AGCAGCACCACTGTGGCGTCGCA	5	-	523	1257	Active	Active	8	8
ENSDARG00000006760	ENSDART00000048249	13	10	TGCCCATAATGACATCTGGGATGCC	7	-	853	1257	Active	Active	5	8
ENSDARG00000006760	ENSDART00000048249	13	10	GCCAGCGGCCAAGAAGGTGATGCC	6	-	874	1257	Active	Active	9	9
ENSDARG00000006760	ENSDART00000048249	13	12	AAATCAGACCTTTGCTGTTTAGGTG	7	-	1060	1257	Inactive	Active	8	7
ENSDARG00000006760	ENSDART00000048249	13	12	AAAAACACAGATGCCAGCAGCAGCC	7	-	1094	1257	Inactive	Active	9	9
ENSDARG00000006760	ENSDART00000048249	13	12	AAAATCAGACCTTTGCTGTTTAG	5	-	1063	1257	Inactive	Inactive	9	5
ENSDARG00000006760	ENSDART00000048249	13	12	AAACACAGATGCCAGCAGCAGCC	5	-	1094	1257	Inactive	Active	9	9
ENSDARG00000006760	ENSDART00000048249	13	13	AGCTCATTCCTCGCGGCAGGTGGG	6	-	1252	1257	Active	Active	9	9
ENSDARG00000006891	ENSDART00000016535	13	1	TTCGTCCTCTGTCTGGAGCTGGT	5	-	1304	1497	Active	Active	9	9
ENSDARG00000006891	ENSDART00000016535	13	1	TGCGCCAGAGAGTTCATCTTTTGGC	7	-	1376	1497	Active	Inactive	6	5
ENSDARG00000006891	ENSDART00000016535	13	1	TACGTCACATTGTTGGCTTTTGGC	6	-	1485	1497	Inactive	Active	1	4
ENSDARG00000006891	ENSDART00000016535	13	1	GTTTACGTCACATTGTTGGCTTT	5	-	1489	1497	Active	Inactive	7	7
ENSDARG00000006891	ENSDART00000016535	13	1	GTCATCACAAAGCTGGAGAATAG	5	-	164	1497	Inactive	Active	2	7
ENSDARG00000006891	ENSDART00000016535	13	1	GTAGTCATCACAAAGCTGGAGAA	5	-	167	1497	Active	Active	7	6
ENSDARG00000006891	ENSDART00000016535	13	1	GCAACCAGAGCTCCTTGCGTTTTTC	7	-	520	1497	Inactive	Inactive	6	7
ENSDARG00000006891	ENSDART00000016535	13	1	GCAACCAGAGCTCCTTGCGTTTTT	6	-	521	1497	Inactive	Inactive	6	9
ENSDARG00000006891	ENSDART00000016535	13	1	AGCGGCCTCTGAGCTGCAGTAGAG	6	-	142	1497	Active	Active	9	8
ENSDARG00000006891	ENSDART00000016535	13	1	AGATTCCCACGGAGAGGAAGAGGAT	7	-	1018	1497	Inactive	Active	2	9
ENSDARG00000006891	ENSDART00000016535	13	1	ACCACCGACGTTGAGGTTGATGAA	6	-	55	1497	Active	Active	7	5
ENSDARG00000006891	ENSDART00000016535	13	1	ACCACCAGCCCACCGGTATAGTCT	6	-	1100	1497	Active	Active	8	5
ENSDARG00000006891	ENSDART00000016535	13	1	AAAACCACCGACGTTGAGGTTGAT	6	-	58	1497	Inactive	Active	7	7
ENSDARG00000006911	ENSDART00000049624	13	3	TCCTGCGGCTACACTGCTGGAGTA	6	-	127	1074	Active	Active	9	6
ENSDARG00000006911	ENSDART00000049624	13	3	CACCGCTTCTGAGTCCGCTGTGGGT	7	-	232	1074	Active	Active	9	6
ENSDARG00000006911	ENSDART00000049624	13	4	CAAGGCTACAGTTCCTGGTGAGGGT	7	-	307	1074	Active	Active	5	9
ENSDARG00000006911	ENSDART00000049624	13	4	GAAAAACGCTGTCTCTCTGTTTGC	6	-	253	1074	Inactive	Inactive	7	9
ENSDARG00000006911	ENSDART00000049624	13	4	CAAGGCTACAGTTCCTGGTGAGGG	6	-	308	1074	Active	Active	5	7
ENSDARG00000006911	ENSDART00000049624	13	5	TCCTACTTCGTTGTTGTGCAGGT	5	-	494	1074	Active	Active	9	0
ENSDARG00000006911	ENSDART00000049624	13	6	CACAGCCGCTTACAGCTGCGCTTCT	7	-	860	1074	Active	Inactive	9	6
ENSDARG00000006911	ENSDART00000049624	13	6	GTAGCCAGCAGGTCTGAGTGGTGC	6	-	578	1074	Inactive	Active	0	8
ENSDARG00000006911	ENSDART00000049624	13	6	GCAGTCTCCACACAGCCGCTTAC	5	-	872	1074	Active	Active	8	0
ENSDARG00000006962	ENSDART00000021848	13	3	GAACTCTTCCTCCAGGTGTGACTAA	7	+	182	975	Active	Inactive	8	8
ENSDARG00000006962	ENSDART00000021848	13	4	GAAAGCCCAGAAGATTAAGCAGGT	6	+	219	975	Inactive	Active	8	9
ENSDARG00000006962	ENSDART00000021848	13	8	AGAGCCACAATGCCTGTGTCAAC	5	+	386	975	Inactive	Inactive	7	8
ENSDARG00000006962	ENSDART00000021848	13	10	TTCATCCCATTCCCTGCTGTCGGT	6	+	568	975	Active	Active	2	6
ENSDARG00000006962	ENSDART00000021848	13	13	GCATTCGGCCTGGCGCTGCCTGT	5	+	856	975	Active	Active	7	3
ENSDARG00000007219	ENSDART00000005791	13	6	GAACACGGCCTTCGATGTTGCTGAG	7	+	522	2574	Inactive	Active	5	7
ENSDARG00000007219	ENSDART00000005791	13	7	GCCTTCTCCGGGGCGCAGAAGGT	5	+	649	2574	Active	Active	9	9
ENSDARG00000007219	ENSDART00000005791	13	9	ACACCATGCAGGCCATGCAGCAGAA	7	+	818	2574	Active	Active	5	9
ENSDARG00000007219	ENSDART00000005791	13	9	AGAACCATCCCGTGGTTGGAGAA	5	+	781	2574	Active	Active	6	4
ENSDARG00000007219	ENSDART00000005791	13	9	TGCAGCAGAAGCTGGAGGATTTC	5	+	833	2574	Active	Active	4	7
ENSDARG00000007219	ENSDART00000005791	13	10	GACATCTCCAATTCATGGGGACGTC	7	+	994	2574	Active	Active	9	9
ENSDARG00000007219	ENSDART00000005791	13	11	CACAAAGACTTTGAGACGGCGTC	5	+	1162	2574	Inactive	Active	0	9
ENSDARG00000007219	ENSDART00000005791	13	14	AAAGCCACACTGCCTGAGGCAGAT	6	+	1570	2574	Inactive	Active	9	9
ENSDARG00000007219	ENSDART00000005791	13	15	GTCAGCAGAATAATGAGAGGCTGCG	7	+	1778	2574	Inactive	Active	2	9
ENSDARG00000007219	ENSDART00000005791	13	17	TCCTCCAGCACATCCGTGTGGGTTG	7	+	2033	2574	Active	Inactive	9	8
ENSDARG00000007219	ENSDART00000005791	13	17	TCCAGCACATCCGTGTGGGTTGGG	6	+	2036	2574	Active	Active	1	3
ENSDARG00000007219	ENSDART00000005791	13	17	TCCAGCACATCCGTGTGGGTTGGGA	7	+	2036	2574	Active	Active	1	7
ENSDARG00000007219	ENSDART00000005791	13	17	TCCTCCAGCACATCCGTGTGGGTT	6	+	2033	2574	Active	Active	9	3
ENSDARG00000007219	ENSDART00000005791	13	18	AAAGCCTGCCTTATCAGTCTGGGCT	7	+	2221	2574	Active	Active	1	8
ENSDARG00000007219	ENSDART00000005791	13	20	CTCTACCGCCCTGTATGGGGAGAG	6	+	2553	2574	Active	Active	8	4
ENSDARG00000007219	ENSDART00000005791	13	20	GACGCCTTACAGCGGGCCTGATTC	6	+	2499	2574	Active	Inactive	8	4
ENSDARG00000007219	ENSDART00000100216	13	8	GAACACGGCCTTCGATGTTGCTGAG	7	+	609	2649	Inactive	Active	5	7
ENSDARG00000007219	ENSDART00000100216	13	9	GCCTTCTCCGGGGCGCAGAAGGT	5	+	736	2649	Active	Active	9	9
ENSDARG00000007219	ENSDART00000100216	13	11	TGCAGCAGAAGCTGGAGGATTTC	5	+	920	2649	Active	Active	4	7
ENSDARG00000007219	ENSDART00000100216	13	11	AGAACCATCCCGTGGTTGGAGAA	5	+	868	2649	Active	Active	6	4
ENSDARG00000007219	ENSDART00000100216	13	11	ACACCATGCAGGCCATGCAGCAGAA	7	+	905	2649	Active	Active	5	9
ENSDARG00000007219	ENSDART00000100216	13	12	GACATCTCCAATTCATGGGGACGTC	7	+	1081	2649	Active	Active	9	9
ENSDARG00000007219	ENSDART00000100216	13	13	CACAAAGACTTTGAGACGGCGTC	5	+	1249	2649	Inactive	Active	0	9
ENSDARG00000007219	ENSDART00000100216	13	16	AAAGCCACACTGCCTGAGGCAGAT	6	+	1660	2649	Inactive	Active	9	9
ENSDARG00000007219	ENSDART00000100216	13	17	GTCAGCAGAATAATGAGAGGCTGCG	7	+	1868	2649	Inactive	Active	2	9
ENSDARG00000007219	ENSDART00000100216	13	19	TCCTCCAGCACATCCGTGTGGGTTG	7	+	2123	2649	Active	Inactive	9	8
ENSDARG00000007219	ENSDART00000100216	13	19	TCCTCCAGCACATCCGTGTGGGTT	6	+	2123	2649	Active	Active	9	3
ENSDARG00000007219	ENSDART00000100216	13	19	TCCAGCACATCCGTGTGGGTTGGGA	7	+	2126	2649	Active	Active	1	7
ENSDARG00000007219	ENSDART00000100216	13	19	TCCAGCACATCCGTGTGGGTTGGG	6	+	2126	2649	Active	Active	1	3
ENSDARG00000007219	ENSDART00000100216	13	22	GACGCCTTACAGCGGGCCTGATTC	6	+	2574	2649	Active	Inactive	8	4
ENSDARG00000007219	ENSDART00000100216	13	22	CTCTACCGCCCTGTATGGGGAGAG	6	+	2628	2649	Active	Active	8	4
ENSDARG00000007219	ENSDART00000100217	13	8	GAACACGGCCTTCGATGTTGCTGAG	7	+	609	2664	Inactive	Active	5	7
ENSDARG00000007219	ENSDART00000100217	13	9	GCCTTCTCCGGGGCGCAGAAGGT	5	+	736	2664	Active	Active	9	9
ENSDARG00000007219	ENSDART00000100217	13	11	AGAACCATCCCGTGGTTGGAGAA	5	+	868	2664	Active	Active	6	4
ENSDARG00000007219	ENSDART00000100217	13	11	TGCAGCAGAAGCTGGAGGATTTC	5	+	920	2664	Active	Active	4	7
ENSDARG00000007219	ENSDART00000100217	13	11	ACACCATGCAGGCCATGCAGCAGAA	7	+	905	2664	Active	Active	5	9
ENSDARG00000007219	ENSDART00000100217	13	12	GACATCTCCAATTCATGGGGACGTC	7	+	1081	2664	Active	Active	9	9
ENSDARG00000007219	ENSDART00000100217	13	13	CACAAAGACTTTGAGACGGCGTC	5	+	1249	2664	Inactive	Active	0	9
ENSDARG00000007219	ENSDART00000100217	13	16	AAAGCCACACTGCCTGAGGCAGAT	6	+	1660	2664	Inactive	Active	9	9
ENSDARG00000007219	ENSDART00000100217	13	17	GTCAGCAGAATAATGAGAGGCTGCG	7	+	1868	2664	Inactive	Active	2	9
ENSDARG00000007219	ENSDART00000100217	13	19	TCCTCCAGCACATCCGTGTGGGTTG	7	+	2123	2664	Active	Inactive	9	8
ENSDARG00000007219	ENSDART00000100217	13	19	TCCAGCACATCCGTGTGGGTTGGG	6	+	2126	2664	Active	Active	1	3
ENSDARG00000007219	ENSDART00000100217	13	19	TCCAGCACATCCGTGTGGGTTGGGA	7	+	2126	2664	Active	Active	1	7
ENSDARG00000007219	ENSDART00000100217	13	19	TCCTCCAGCACATCCGTGTGGGTT	6	+	2123	2664	Active	Active	9	3
ENSDARG00000007219	ENSDART00000100217	13	20	AAAGCCTGCCTTATCAGTCTGGGCT	7	+	2311	2664	Active	Active	1	8
ENSDARG00000007219	ENSDART00000100217	13	22	CTCTACCGCCCTGTATGGGGAGAG	6	+	2643	2664	Active	Active	8	4
ENSDARG00000007219	ENSDART00000100217	13	22	GACGCCTTACAGCGGGCCTGATTC	6	+	2589	2664	Active	Inactive	8	4
ENSDARG00000007347	ENSDART00000013007	13	2	GTCGTCGTCCGGGAATGCTAGGGA	6	-	803	969	Active	Active	9	5
ENSDARG00000007347	ENSDART00000013007	13	2	GGCGCCCCAGCTCCAGTAGAGGAG	6	-	604	969	Active	Active	7	9
ENSDARG00000007347	ENSDART00000013007	13	2	CTCTCACCATTGGTAGTCGTCGTC	6	-	818	969	Active	Active	2	0
ENSDARG00000007347	ENSDART00000013007	13	2	CTCCACCCAAGTAGCGGTGGTGGTC	7	-	397	969	Inactive	Active	0	2
ENSDARG00000007347	ENSDART00000013007	13	2	CTCCACCCAAGTAGCGGTGGTGGT	6	-	398	969	Inactive	Active	0	7
ENSDARG00000007347	ENSDART00000013007	13	2	ATCTCCACCCAAGTAGCGGTGGTG	6	-	400	969	Active	Active	3	8
ENSDARG00000007347	ENSDART00000013007	13	2	AGCTCCAGCTGGCTGATGGGTTT	5	-	547	969	Active	Active	8	0
ENSDARG00000007347	ENSDART00000013007	13	2	ACCCTCAAAGTCAGTGGGGATGTC	6	-	436	969	Active	Active	1	8
ENSDARG00000007347	ENSDART00000013007	13	2	ACCCTCAAAGTCAGTGGGGATGT	5	-	437	969	Active	Inactive	1	6
ENSDARG00000007347	ENSDART00000013007	13	2	ACCATCTCCACCCAAGTAGCGGTG	6	-	403	969	Active	Active	9	9
ENSDARG00000007362	ENSDART00000014089	13	2	TTCAGCACACGGCTGAAGTGGTT	5	+	100	483	Inactive	Active	4	8
ENSDARG00000007382	ENSDART00000026692	13	2	AGAAAAACCAGCGCTGGTGAGCG	5	-	504	648	Inactive	Active	7	7
ENSDARG00000007382	ENSDART00000084135	13	1	TACCTCCTCGTTTGTTGCCGTTGCT	7	-	70	690	Active	Active	9	7
ENSDARG00000007382	ENSDART00000084135	13	3	AGAAAAACCAGCGCTGGTGAGCG	5	-	579	690	Inactive	Active	7	7
ENSDARG00000007409	ENSDART00000010052	13	1	GTCTCACTCGCTGCGAGCAGGCTGC	7	+	46	567	Active	Active	9	8
ENSDARG00000007409	ENSDART00000010052	13	6	GTTGCCATCACAGACTGTGGAGAA	6	+	547	567	Active	Inactive	9	4
ENSDARG00000007409	ENSDART00000010052	13	6	GTTGCCATCACAGACTGTGGAGAAC	7	+	547	567	Active	Active	9	8
ENSDARG00000007561	ENSDART00000016602	13	4	CCCTCCGCAATGCTGATGCTGAA	5	-	237	6834	Active	Active	7	9
ENSDARG00000007561	ENSDART00000016602	13	4	GCCCTCCGCAATGCTGATGCTGAA	6	-	237	6834	Active	Active	9	9
ENSDARG00000007561	ENSDART00000016602	13	4	GTAGCCCTCCGCAATGCTGATGCT	6	-	240	6834	Active	Active	8	9
ENSDARG00000007561	ENSDART00000016602	13	5	GCAGACCGCACTCTGGTGTAGTGT	6	-	277	6834	Active	Active	4	3
ENSDARG00000007561	ENSDART00000016602	13	5	GCAGACCGCACTCTGGTGTAGTG	5	-	278	6834	Active	Active	4	2
ENSDARG00000007561	ENSDART00000016602	13	7	TTCTGCTTCTTTGGGTGGTGAGAA	6	-	305	6834	Active	Inactive	9	2
ENSDARG00000007561	ENSDART00000016602	13	7	TTCTGCTTCTTTGGGTGGTGAGAAC	7	-	304	6834	Active	Active	9	6
ENSDARG00000007561	ENSDART00000016602	13	7	AAAAAAAACTCTGTTTCTGCTTCT	6	-	319	6834	Inactive	Inactive	9	7
ENSDARG00000007561	ENSDART00000016602	13	9	AGAGCCAGAGACCAGAGAATAGGCC	7	-	486	6834	Inactive	Active	6	9
ENSDARG00000007561	ENSDART00000016602	13	12	GTCAAATTCTGGGCTGTTGTCGTT	6	-	988	6834	Active	Inactive	8	4
ENSDARG00000007561	ENSDART00000016602	13	12	CTCTTCCCAATGGCTGTGTCTTC	5	-	1042	6834	Active	Inactive	6	9
ENSDARG00000007561	ENSDART00000016602	13	13	GTTCCCCGCGATTAAGGTGAAGTT	6	-	1117	6834	Active	Active	8	5
ENSDARG00000007561	ENSDART00000016602	13	15	TGCTACGACGCGCAGGACTGATGT	6	-	1387	6834	Active	Active	6	6
ENSDARG00000007561	ENSDART00000016602	13	16	GCACCCAAACGGTGGTGGATGTC	5	-	1599	6834	Inactive	Active	7	7
ENSDARG00000007561	ENSDART00000016602	13	16	TTATACGCACCCAAACGGTGGTGGA	7	-	1603	6834	Inactive	Active	9	8
ENSDARG00000007561	ENSDART00000016602	13	18	ATCAGCATCTGTGGCTTTGACGGT	6	-	2047	6834	Active	Active	8	1
ENSDARG00000007561	ENSDART00000016602	13	19	CTCTCCCTCAACTGAGGAGATTAC	6	-	2131	6834	Active	Active	9	4
ENSDARG00000007561	ENSDART00000016602	13	20	GTTCCCGGCAGTGATGCTGTATGT	6	-	2413	6834	Active	Inactive	7	5
ENSDARG00000007561	ENSDART00000016602	13	20	CACTCACACTAGTGTTAGCCGGG	5	-	2316	6834	Active	Active	7	8
ENSDARG00000007561	ENSDART00000016602	13	20	TGCGGCCACTGTCTGAGTCTTGTGC	7	-	2377	6834	Active	Inactive	9	5
ENSDARG00000007561	ENSDART00000016602	13	21	TTACTCTGCGTGCGATGCGAGGGT	6	-	2555	6834	Active	Active	6	5
ENSDARG00000007561	ENSDART00000016602	13	23	GTCCTCTGCTAACACGGGGCCGTT	6	-	2698	6834	Active	Active	9	7
ENSDARG00000007561	ENSDART00000016602	13	23	GCATTCACACCAATGTCTTTGTC	5	-	2719	6834	Inactive	Inactive	5	4
ENSDARG00000007561	ENSDART00000016602	13	24	GTTTACATCGAGGATGGTGATTGT	6	-	2920	6834	Active	Active	5	1
ENSDARG00000007561	ENSDART00000016602	13	25	CACGACTACACCAGGTGGAGTGGAC	7	-	3309	6834	Active	Active	7	6
ENSDARG00000007561	ENSDART00000016602	13	25	AGCCACGACTACACCAGGTGGAGTG	7	-	3312	6834	Active	Active	6	7
ENSDARG00000007561	ENSDART00000016602	13	25	AGAACCACAGTTAATGTTGCGGTC	6	-	3222	6834	Inactive	Active	8	5
ENSDARG00000007561	ENSDART00000016602	13	25	ACCAGCGTCAGCATCAGTGGCAGAG	7	-	3027	6834	Active	Active	9	9
ENSDARG00000007561	ENSDART00000016602	13	27	CGCCACACCGAAAGGACGGAAAC	5	-	3629	6834	Active	Active	8	9
ENSDARG00000007561	ENSDART00000016602	13	27	TTCGCCACACCGAAAGGACGGAAAC	7	-	3629	6834	Inactive	Active	3	9
ENSDARG00000007561	ENSDART00000016602	13	31	CTCAAACACACTAGTGGTGAAGAC	6	-	4291	6834	Active	Active	3	7
ENSDARG00000007561	ENSDART00000016602	13	31	CCCTTCATCGAGGTCAGTGGCCTTC	7	-	4347	6834	Active	Inactive	9	0
ENSDARG00000007561	ENSDART00000016602	13	32	ACACACCTCTAGTATGTGCATAA	5	-	4610	6834	Active	Inactive	6	9
ENSDARG00000007561	ENSDART00000016602	13	32	GTACACACCTCTAGTATGTGCATAA	7	-	4610	6834	Inactive	Inactive	7	9
ENSDARG00000007561	ENSDART00000016602	13	32	TCCCCCAGAGAGGAGGTCTGCCTTG	7	-	4510	6834	Active	Inactive	4	6
ENSDARG00000007561	ENSDART00000016602	13	33	CCCTTCATCCTCATCTGTGGCAAAC	7	-	4659	6834	Active	Active	9	6
ENSDARG00000007561	ENSDART00000016602	13	33	CACCCCTTCATCCTCATCTGTGGCA	7	-	4662	6834	Active	Inactive	9	0
ENSDARG00000007561	ENSDART00000016602	13	33	TCCAGCTCCGGTCTGCAGGAAAC	5	-	4706	6834	Active	Active	9	8
ENSDARG00000007561	ENSDART00000016602	13	33	GTTTCCAGCTCCGGTCTGCAGGA	5	-	4709	6834	Active	Active	5	4
ENSDARG00000007561	ENSDART00000016602	13	34	GCCACCTGCAGTGGCTGCATGGTCT	7	-	4865	6834	Active	Active	9	6
ENSDARG00000007561	ENSDART00000016602	13	35	CGCACCTGCGATGAAGTAGTAGAC	6	-	5047	6834	Active	Active	9	4
ENSDARG00000007561	ENSDART00000016602	13	35	GTCCGCACCTGCGATGAAGTAGTA	6	-	5050	6834	Active	Active	7	8
ENSDARG00000007561	ENSDART00000016602	13	35	ACCCACAACAGTTCCAGGAGAAGAG	7	-	4977	6834	Active	Active	2	9
ENSDARG00000007561	ENSDART00000016602	13	36	CTCACCTCCTGTAATGTGGGGTC	5	-	5245	6834	Active	Inactive	9	4
ENSDARG00000007561	ENSDART00000016602	13	38	CTCACCAGAGCTACGTCGCTGTG	5	-	5587	6834	Active	Active	1	7
ENSDARG00000007561	ENSDART00000016602	13	38	TGCTCACCAGAGCTACGTCGCTGTG	7	-	5587	6834	Active	Active	4	7
ENSDARG00000007561	ENSDART00000016602	13	40	ACACGCACCTGTAATGTGGTGAG	5	-	5953	6834	Active	Inactive	1	1
ENSDARG00000007561	ENSDART00000016602	13	40	ACACGCACCTGTAATGTGGTGAGGT	7	-	5951	6834	Active	Active	1	1
ENSDARG00000007561	ENSDART00000016602	13	46	AGCGGCAAACAGCTTTTTGAGTC	5	-	6440	6834	Active	Inactive	1	8
ENSDARG00000007561	ENSDART00000016602	13	46	AGCGGCAAACAGCTTTTTGAGTCT	6	-	6439	6834	Active	Inactive	1	7
ENSDARG00000007561	ENSDART00000016602	13	47	GTCATCTTCGGGCAGGCTGTTGAG	6	-	6664	6834	Active	Active	9	5
ENSDARG00000007624	ENSDART00000022051	13	1	AGCTTCATCGGATGGGCGACGGC	5	+	44	588	Active	Active	9	9
ENSDARG00000007624	ENSDART00000022051	13	3	TTCGCCACAGCTGCCTGTTGAGGAA	7	+	200	588	Inactive	Active	3	7
ENSDARG00000007624	ENSDART00000022051	13	3	TTCGCCACAGCTGCCTGTTGAGGA	6	+	200	588	Inactive	Inactive	3	1
ENSDARG00000007624	ENSDART00000022051	13	3	CGCCACAGCTGCCTGTTGAGGAA	5	+	202	588	Active	Active	9	7
ENSDARG00000007795	ENSDART00000065435	13	1	ACAGACAAAGCAATGATGCGTATGT	7	+	146	384	Inactive	Inactive	9	9
ENSDARG00000007795	ENSDART00000065435	13	1	AGACAAAGCAATGATGCGTATGT	5	+	148	384	Inactive	Inactive	5	9
ENSDARG00000007795	ENSDART00000065435	13	2	AAATACATCTTCACCGTGGATGTG	6	+	223	384	Inactive	Active	6	9
ENSDARG00000007795	ENSDART00000065435	13	2	TACATCTTCACCGTGGATGTGGCC	6	+	226	384	Active	Active	9	9
ENSDARG00000007808	ENSDART00000019427	13	1	GCATGCATCTCAGCAGCAGGTGCA	6	-	32	1161	Active	Active	8	9
ENSDARG00000007808	ENSDART00000019427	13	1	GCACGCGACTTCGAGTGTGTCTGC	6	-	65	1161	Active	Inactive	4	8
ENSDARG00000007808	ENSDART00000019427	13	2	GAAGACAGAAGTAAGCGATGAAAAC	7	-	277	1161	Inactive	Active	9	9
ENSDARG00000007808	ENSDART00000019427	13	3	ACAGACAGACACAAATGGGACGTC	6	-	442	1161	Inactive	Active	9	3
ENSDARG00000007808	ENSDART00000019427	13	6	TTCCCAGCCACACCTGCTGACGGG	6	-	756	1161	Active	Active	6	9
ENSDARG00000007808	ENSDART00000019427	13	8	AGCGACAGACACAGTGCTGATGGA	6	-	868	1161	Inactive	Active	2	9
ENSDARG00000007885	ENSDART00000020946	13	3	ACCTGCTTCACAATATGTTGATAAC	7	-	194	1113	Active	Active	9	3
ENSDARG00000007885	ENSDART00000020946	13	4	AAAGCCATCAAAGTAGTTGAATGC	6	-	225	1113	Active	Active	1	3
ENSDARG00000007885	ENSDART00000020946	13	6	GTCCTCTGCCTTCAGCTGGAGTG	5	-	401	1113	Active	Active	9	8
ENSDARG00000007885	ENSDART00000020946	13	9	TCCGGCAGCATTTTGGGGTGTCT	5	-	724	1113	Active	Active	9	0
ENSDARG00000007885	ENSDART00000020946	13	9	GCAAACAGCACTCCGGCAGCATTT	6	-	734	1113	Inactive	Active	3	1
ENSDARG00000007885	ENSDART00000020946	13	9	CACTCCGGCAGCATTTTGGGGTGTC	7	-	725	1113	Active	Inactive	9	1
ENSDARG00000007885	ENSDART00000020946	13	9	CACTCCGGCAGCATTTTGGGGTG	5	-	727	1113	Active	Inactive	9	2
ENSDARG00000007885	ENSDART00000020946	13	13	CTCCAAACACAATATTGAAGCTTTG	7	-	1045	1113	Inactive	Active	7	8
ENSDARG00000007885	ENSDART00000020946	13	13	TCCAAACACAATATTGAAGCTTTG	6	-	1045	1113	Active	Active	4	8
ENSDARG00000007892	ENSDART00000022682	13	1	CACGACGTCACTGTGTGTATTTGAC	7	-	33	1074	Active	Active	9	0
ENSDARG00000008238	ENSDART00000079310	13	1	CGCTTCAGACAAAAGTGCGCTGTC	6	-	67	2709	Active	Inactive	8	3
ENSDARG00000008238	ENSDART00000079310	13	4	CCCGACTCCTCTGAGAGGCGTAA	5	-	519	2709	Active	Active	9	8
ENSDARG00000008238	ENSDART00000079310	13	5	TTAAAACCCTAAAAGTGTTGAAGAC	7	-	697	2709	Inactive	Active	7	6
ENSDARG00000008238	ENSDART00000079310	13	5	ACCCTAAAAGTGTTGAAGACTTC	5	-	694	2709	Inactive	Active	1	9
ENSDARG00000008238	ENSDART00000079310	13	5	AAACCCTAAAAGTGTTGAAGACTTC	7	-	694	2709	Inactive	Active	8	9
ENSDARG00000008238	ENSDART00000079310	13	6	CGCTCCAGCTTGAATCTGCAGAG	5	-	747	2709	Active	Active	9	3
ENSDARG00000008238	ENSDART00000079310	13	9	CTCAAAGCATTCATATTAGCCTTC	6	-	1206	2709	Inactive	Inactive	6	7
ENSDARG00000008238	ENSDART00000079310	13	11	CTCACCTGCAGCACGATGTCTCT	5	-	1534	2709	Active	Active	9	4
ENSDARG00000008238	ENSDART00000079310	13	12	GTCCCAGCAATCAGTGAAGTAGTT	6	-	1669	2709	Inactive	Active	3	8
ENSDARG00000008238	ENSDART00000079310	13	12	AGACTCAACACCATTGGTTGGAC	5	-	1583	2709	Active	Inactive	2	6
ENSDARG00000008238	ENSDART00000079310	13	13	TCCGTCTTCATGATGCTGCCGAT	5	-	1817	2709	Active	Active	9	7
ENSDARG00000008238	ENSDART00000079310	13	14	GGCCCCTGCCAGATGTCGTTGAG	5	-	2041	2709	Active	Active	9	4
ENSDARG00000008238	ENSDART00000079310	13	14	CACTGCGACTGCGGCGGTAGAATTC	7	-	1969	2709	Active	Active	8	1
ENSDARG00000008238	ENSDART00000079310	13	14	GAAGGCCCCTGCCAGATGTCGTT	5	-	2044	2709	Active	Active	1	5
ENSDARG00000008238	ENSDART00000079310	13	15	TGCAGCCCAGTAGTGCAGCATCT	5	-	2105	2709	Active	Active	7	8
ENSDARG00000008238	ENSDART00000079310	13	15	TGCTCAGACTGTCTGTCTGAGAC	5	-	2191	2709	Active	Active	8	4
ENSDARG00000008238	ENSDART00000079310	13	16	TGCCTCACCGTGATGTTGGGTTT	5	-	2476	2709	Active	Inactive	9	7
ENSDARG00000008238	ENSDART00000079310	13	16	TGCCTCACCGTGATGTTGGGTTTCT	7	-	2474	2709	Active	Inactive	9	8
ENSDARG00000008238	ENSDART00000079310	13	17	CTCCAAAGATAACTGTAGTTTTC	5	-	2628	2709	Inactive	Inactive	5	7
ENSDARG00000008238	ENSDART00000079310	13	17	TGCTCCAAAGATAACTGTAGTTTTC	7	-	2628	2709	Active	Inactive	1	7
ENSDARG00000008238	ENSDART00000079310	13	17	GACAGCATCAGGAAGCCGTTGAG	5	-	2602	2709	Active	Active	8	6
ENSDARG00000008372	ENSDART00000045292	13	2	GGCTCAGCAGGGTGGGCGTCTGT	5	+	119	1239	Active	Inactive	3	3
ENSDARG00000008372	ENSDART00000045292	13	4	CAACACTCCAAAATGAGGCTGAA	5	+	401	1239	Inactive	Active	0	9
ENSDARG00000008372	ENSDART00000045292	13	6	TGCCACCGCTGCGGGGTGGCCTGT	6	+	1192	1239	Active	Active	9	4
ENSDARG00000008372	ENSDART00000045292	13	6	GTCAGCTTCATGTGGTGCGCCGAC	6	+	1012	1239	Active	Active	9	1
ENSDARG00000008372	ENSDART00000045292	13	6	GCACAAAGCTGTGGGATGAAGCC	5	+	1233	1239	Inactive	Active	4	9
ENSDARG00000008372	ENSDART00000045292	13	6	GAAAGCACAAAGCTGTGGGATGAA	6	+	1229	1239	Inactive	Active	9	2
ENSDARG00000008372	ENSDART00000102547	13	2	GGCTCAGCAGGGTGGGCGTCTGT	5	+	119	1191	Active	Inactive	3	3
ENSDARG00000008372	ENSDART00000102547	13	5	ACACTATACGTGTGCTCTGAAGGC	6	+	508	1191	Active	Active	4	6
ENSDARG00000008372	ENSDART00000102547	13	9	TGCCACCGCTGCGGGGTGGCCTGT	6	+	1144	1191	Active	Active	9	4
ENSDARG00000008372	ENSDART00000102547	13	9	GTCAGCTTCATGTGGTGCGCCGAC	6	+	964	1191	Active	Active	9	1
ENSDARG00000008372	ENSDART00000102547	13	9	GCACAAAGCTGTGGGATGAAGCC	5	+	1185	1191	Inactive	Active	4	9
ENSDARG00000008372	ENSDART00000102547	13	9	GAAAGCACAAAGCTGTGGGATGAA	6	+	1181	1191	Inactive	Active	9	2
ENSDARG00000008480	ENSDART00000003517	13	1	GTCCACAGCTCTGGTGTAGGGTGC	6	-	216	915	Active	Active	3	6
ENSDARG00000008480	ENSDART00000003517	13	1	GCACACAACAGAGCCTGGTTTGAG	6	-	310	915	Inactive	Inactive	5	5
ENSDARG00000008480	ENSDART00000003517	13	1	CACAACAGAGCCTGGTTTGAGCT	5	-	308	915	Inactive	Active	6	5
ENSDARG00000008480	ENSDART00000003517	13	2	GAACTCCACAGTGTGCAGGTGGC	5	-	395	915	Active	Active	1	9
ENSDARG00000008480	ENSDART00000003517	13	3	GAAGTCGTCTGAGTGCTGTCGGC	5	-	778	915	Active	Active	7	7
ENSDARG00000008480	ENSDART00000003517	13	3	GTTGACATCCTCTTGACTGATGT	5	-	803	915	Active	Active	6	6
ENSDARG00000008502	ENSDART00000010261	13	1	AGAAGCGCAAGCGCGCCGCGGCG	5	+	107	756	Inactive	Active	6	9
ENSDARG00000008502	ENSDART00000010261	13	1	AGCAGCAGCAGCGCGCCGGTGAA	5	+	154	756	Active	Active	8	7
ENSDARG00000008502	ENSDART00000010261	13	2	CTCAAAACAAGACAGGTGGAGAT	5	+	340	756	Inactive	Active	8	3
ENSDARG00000008502	ENSDART00000010261	13	2	ATCTTCACCCCCATCGTGGAAAAC	6	+	292	756	Active	Active	6	7
ENSDARG00000008502	ENSDART00000010261	13	2	ACCTCAAAACAAGACAGGTGGAGAT	7	+	338	756	Inactive	Active	5	3
ENSDARG00000008502	ENSDART00000010261	13	7	TCCATCTAAGGTGTATGGGAATCT	6	+	708	756	Active	Inactive	7	2
ENSDARG00000008502	ENSDART00000010261	13	7	TCCTCCATCTAAGGTGTATGGGAA	6	+	705	756	Active	Active	9	7
ENSDARG00000008575	ENSDART00000099431	13	1	TGCACCAGCTGTGTAGTGCGGTGGC	7	+	56	5079	Active	Active	9	3
ENSDARG00000008575	ENSDART00000099431	13	3	CACAACCTCACCTGAGACTTTTTG	6	+	644	5079	Active	Inactive	9	1
ENSDARG00000008575	ENSDART00000099431	13	3	CGCTCACCAGTGTTTGCGTCTTT	5	+	1662	5079	Active	Inactive	7	9
ENSDARG00000008575	ENSDART00000099431	13	3	CTACCAGTCCCATGTGTTGAGTG	5	+	1824	5079	Active	Inactive	7	4
ENSDARG00000008575	ENSDART00000099431	13	3	CTACCAGTCCCATGTGTTGAGTGT	6	+	1824	5079	Active	Active	7	1
ENSDARG00000008575	ENSDART00000099431	13	3	GAAGACATCCTATGGAAGTGGGA	5	+	2059	5079	Inactive	Active	2	9
ENSDARG00000008575	ENSDART00000099431	13	3	GGCCAAAGAAGACTCTGCAGGAGAT	7	+	1118	5079	Inactive	Active	3	8
ENSDARG00000008575	ENSDART00000099431	13	3	TTCCACGTCAGACTCTGAAGCCAAC	7	+	468	5079	Active	Active	8	9
ENSDARG00000008575	ENSDART00000099431	13	3	GTAGACACCGTCGCTGCGAATAC	5	+	1490	5079	Inactive	Inactive	7	7
ENSDARG00000008575	ENSDART00000099431	13	3	TTCTTCCCAGCGGAGGAGCTGAA	5	+	2039	5079	Active	Active	3	8
ENSDARG00000008575	ENSDART00000099431	13	3	AGCATCAGAGCATCTGCGTTGTCT	6	+	1386	5079	Active	Inactive	4	0
ENSDARG00000008575	ENSDART00000099431	13	3	AAAACCACAAACACTGGGAGCAAAC	7	+	502	5079	Inactive	Active	9	8
ENSDARG00000008575	ENSDART00000099431	13	3	AAACTCTGCCTGCTCTTCTGAAGTC	7	+	2345	5079	Active	Inactive	4	0
ENSDARG00000008575	ENSDART00000099431	13	3	AACCACAAACACTGGGAGCAAAC	5	+	504	5079	Inactive	Active	9	8
ENSDARG00000008575	ENSDART00000099431	13	3	AGCATCAGAGCATCTGCGTTGTC	5	+	1386	5079	Active	Inactive	4	8
ENSDARG00000008575	ENSDART00000099431	13	3	TACAGCTACTGCTGGGCTGCTTGC	6	+	1214	5079	Active	Active	7	4
ENSDARG00000008575	ENSDART00000099431	13	3	AGCAGCTACACCAGTCTGTTTGT	5	+	1460	5079	Active	Inactive	9	9
ENSDARG00000008575	ENSDART00000099431	13	3	GTATTCTTCCCAGCGGAGGAGCT	5	+	2036	5079	Active	Active	9	9
ENSDARG00000008575	ENSDART00000099431	13	4	GAAATCACACCGAATCTGCCGTG	5	+	2498	5079	Inactive	Active	9	3
ENSDARG00000008575	ENSDART00000099431	13	5	AGACTCGGCTAATGACTCTGAAGAC	7	+	2760	5079	Active	Active	7	0
ENSDARG00000008575	ENSDART00000099431	13	5	ACCATCAACCTTTTCCTGTGCGTTG	7	+	2698	5079	Active	Inactive	7	7
ENSDARG00000008575	ENSDART00000099431	13	6	CAATGCACAGGCTTGAAGAGGAA	5	+	3188	5079	Inactive	Active	8	9
ENSDARG00000008575	ENSDART00000099431	13	9	TTCAAATTCTATAAATTTGAATAG	6	+	3501	5079	Active	Inactive	8	7
ENSDARG00000008575	ENSDART00000099431	13	12	TTCAGCCTCTGGGAGAAGAGGAA	5	+	3554	5079	Active	Active	9	9
ENSDARG00000008575	ENSDART00000099431	13	12	GACTCCACCCGGCAGGAGGAAGGT	6	+	3610	5079	Active	Active	4	9
ENSDARG00000008575	ENSDART00000099431	13	14	TTCTCCAGACCTGGAGGTTTTGGGT	7	+	3744	5079	Inactive	Inactive	2	0
ENSDARG00000008575	ENSDART00000099431	13	14	TTCTCCAGACCTGGAGGTTTTGGG	6	+	3744	5079	Inactive	Active	2	6
ENSDARG00000008575	ENSDART00000099431	13	14	TCCGTCCGCGGACGTCTGCTGTT	5	+	3679	5079	Active	Inactive	9	6
ENSDARG00000008575	ENSDART00000099431	13	15	AGATGCCTCATATAAAGGTGTGTGT	7	+	3888	5079	Active	Inactive	9	5
ENSDARG00000008575	ENSDART00000099431	13	16	ACCCGCCTCTTCCTGGAGAAGAC	5	+	3982	5079	Active	Active	9	9
ENSDARG00000008575	ENSDART00000099431	13	17	GGCGACTGCTGGTAAGGGTGGTGT	6	+	4152	5079	Active	Active	9	2
ENSDARG00000008575	ENSDART00000099431	13	17	TTCAGCGCATCGCTGTGGGTGCG	5	+	4324	5079	Inactive	Active	1	9
ENSDARG00000008575	ENSDART00000099431	13	17	GTAAACTACCGCTCGGCCGTGGTG	6	+	4193	5079	Inactive	Active	6	7
ENSDARG00000008575	ENSDART00000099431	13	17	GGCGACTGCTGGTAAGGGTGGTGTA	7	+	4152	5079	Active	Active	9	3
ENSDARG00000008575	ENSDART00000099431	13	17	CCCTTCCACCTGCCCTTGGTGGGAC	7	+	4270	5079	Active	Inactive	9	1
ENSDARG00000008575	ENSDART00000099431	13	20	GCACACGTCACAGAGCAGCAGAC	5	+	4459	5079	Active	Active	6	9
ENSDARG00000008575	ENSDART00000099431	13	21	AGCTCAGCCTCTGGGTGTGTGGCA	6	+	4721	5079	Active	Inactive	8	2
ENSDARG00000008575	ENSDART00000099439	13	1	TGCACCAGCTGTGTAGTGCGGTGGC	7	+	56	11325	Active	Active	9	3
ENSDARG00000008575	ENSDART00000099439	13	3	GGCCAAAGAAGACTCTGCAGGAGAT	7	+	1118	11325	Inactive	Active	3	8
ENSDARG00000008575	ENSDART00000099439	13	3	AGCATCAGAGCATCTGCGTTGTC	5	+	1386	11325	Active	Inactive	4	8
ENSDARG00000008575	ENSDART00000099439	13	3	CTACCAGTCCCATGTGTTGAGTG	5	+	1824	11325	Active	Inactive	7	4
ENSDARG00000008575	ENSDART00000099439	13	3	GTAGACACCGTCGCTGCGAATAC	5	+	1490	11325	Inactive	Inactive	7	7
ENSDARG00000008575	ENSDART00000099439	13	3	GTATTCTTCCCAGCGGAGGAGCT	5	+	2036	11325	Active	Active	9	9
ENSDARG00000008575	ENSDART00000099439	13	3	AGCAGCTACACCAGTCTGTTTGT	5	+	1460	11325	Active	Inactive	9	9
ENSDARG00000008575	ENSDART00000099439	13	3	CACAACCTCACCTGAGACTTTTTG	6	+	644	11325	Active	Inactive	9	1
ENSDARG00000008575	ENSDART00000099439	13	3	AGCATCAGAGCATCTGCGTTGTCT	6	+	1386	11325	Active	Inactive	4	0
ENSDARG00000008575	ENSDART00000099439	13	3	CGCTCACCAGTGTTTGCGTCTTT	5	+	1662	11325	Active	Inactive	7	9
ENSDARG00000008575	ENSDART00000099439	13	3	TACAGCTACTGCTGGGCTGCTTGC	6	+	1214	11325	Active	Active	7	4
ENSDARG00000008575	ENSDART00000099439	13	3	AAAACCACAAACACTGGGAGCAAAC	7	+	502	11325	Inactive	Active	9	8
ENSDARG00000008575	ENSDART00000099439	13	3	TTCTTCCCAGCGGAGGAGCTGAA	5	+	2039	11325	Active	Active	3	8
ENSDARG00000008575	ENSDART00000099439	13	3	GAAGACATCCTATGGAAGTGGGA	5	+	2059	11325	Inactive	Active	2	9
ENSDARG00000008575	ENSDART00000099439	13	3	TTCCACGTCAGACTCTGAAGCCAAC	7	+	468	11325	Active	Active	8	9
ENSDARG00000008575	ENSDART00000099439	13	3	AAACTCTGCCTGCTCTTCTGAAGTC	7	+	2345	11325	Active	Inactive	4	0
ENSDARG00000008575	ENSDART00000099439	13	3	AACCACAAACACTGGGAGCAAAC	5	+	504	11325	Inactive	Active	9	8
ENSDARG00000008575	ENSDART00000099439	13	3	CTACCAGTCCCATGTGTTGAGTGT	6	+	1824	11325	Active	Active	7	1
ENSDARG00000008575	ENSDART00000099439	13	4	GAAATCACACCGAATCTGCCGTG	5	+	2498	11325	Inactive	Active	9	3
ENSDARG00000008575	ENSDART00000099439	13	5	AGACTCGGCTAATGACTCTGAAGAC	7	+	2763	11325	Active	Active	7	0
ENSDARG00000008575	ENSDART00000099439	13	5	CAATGCACAGGCTTGAAGAGGAA	5	+	3218	11325	Inactive	Active	8	9
ENSDARG00000008575	ENSDART00000099439	13	5	ACCATCAACCTTTTCCTGTGCGTTG	7	+	2701	11325	Active	Inactive	7	7
ENSDARG00000008575	ENSDART00000099439	13	9	GACTCCACCCGGCAGGAGGAAGGT	6	+	3640	11325	Active	Active	4	9
ENSDARG00000008575	ENSDART00000099439	13	9	TTCAGCCTCTGGGAGAAGAGGAA	5	+	3584	11325	Active	Active	9	9
ENSDARG00000008575	ENSDART00000099439	13	13	TCCGTCCGCGGACGTCTGCTGTT	5	+	3730	11325	Active	Inactive	9	6
ENSDARG00000008575	ENSDART00000099439	13	13	TTCTCCAGACCTGGAGGTTTTGGGT	7	+	3795	11325	Inactive	Inactive	2	0
ENSDARG00000008575	ENSDART00000099439	13	13	TTCTCCAGACCTGGAGGTTTTGGG	6	+	3795	11325	Inactive	Active	2	6
ENSDARG00000008575	ENSDART00000099439	13	14	AGATGCCTCATATAAAGGTGTGTGT	7	+	3939	11325	Active	Inactive	9	5
ENSDARG00000008575	ENSDART00000099439	13	15	ACCCGCCTCTTCCTGGAGAAGAC	5	+	4033	11325	Active	Active	9	9
ENSDARG00000008575	ENSDART00000099439	13	16	GGCGACTGCTGGTAAGGGTGGTGT	6	+	4203	11325	Active	Active	9	2
ENSDARG00000008575	ENSDART00000099439	13	16	GTAAACTACCGCTCGGCCGTGGTG	6	+	4244	11325	Inactive	Active	6	7
ENSDARG00000008575	ENSDART00000099439	13	16	GGCGACTGCTGGTAAGGGTGGTGTA	7	+	4203	11325	Active	Active	9	3
ENSDARG00000008575	ENSDART00000099439	13	16	TTCAGCGCATCGCTGTGGGTGCG	5	+	4375	11325	Inactive	Active	1	9
ENSDARG00000008575	ENSDART00000099439	13	16	CCCTTCCACCTGCCCTTGGTGGGAC	7	+	4321	11325	Active	Inactive	9	1
ENSDARG00000008575	ENSDART00000099439	13	17	GCACACGTCACAGAGCAGCAGAC	5	+	4474	11325	Active	Active	6	9
ENSDARG00000008575	ENSDART00000099439	13	18	AGCTCAGCCTCTGGGTGTGTGGCA	6	+	4736	11325	Active	Inactive	8	2
ENSDARG00000008575	ENSDART00000099439	13	21	GGCGGCACCGGCTCCGTTGTCTTC	6	+	5329	11325	Active	Inactive	9	8
ENSDARG00000008575	ENSDART00000099439	13	21	TACACCCCCAGCACGCCGTCTCT	5	+	5134	11325	Active	Active	7	0
ENSDARG00000008575	ENSDART00000099439	13	21	GTACACCCCCAGCACGCCGTCTCT	6	+	5133	11325	Inactive	Active	4	0
ENSDARG00000008575	ENSDART00000099439	13	22	AGCATCGCACTCATGAGATGGAGTG	7	+	5441	11325	Active	Active	5	9
ENSDARG00000008575	ENSDART00000099439	13	22	AACCCAAGCTCTGGCGCTGCAGGT	6	+	5391	11325	Active	Active	2	8
ENSDARG00000008575	ENSDART00000099439	13	22	AGAAAACCCAAGCTCTGGCGCTGCA	7	+	5387	11325	Inactive	Active	4	9
ENSDARG00000008575	ENSDART00000099439	13	22	GAAAACCCAAGCTCTGGCGCTGCA	6	+	5388	11325	Inactive	Active	9	9
ENSDARG00000008575	ENSDART00000099439	13	25	TCCATCCCACAGGAGGTCTGCCTCT	7	+	5851	11325	Active	Inactive	7	5
ENSDARG00000008575	ENSDART00000099439	13	25	GTCAAAATCATCCAGGAGGTTTT	5	+	5881	11325	Active	Inactive	4	3
ENSDARG00000008575	ENSDART00000099439	13	25	GTCAAAATCATCCAGGAGGTTTTG	6	+	5881	11325	Active	Active	4	4
ENSDARG00000008575	ENSDART00000099439	13	25	ACCTCCATCCCACAGGAGGTCTGC	6	+	5848	11325	Active	Active	9	8
ENSDARG00000008575	ENSDART00000099439	13	25	AAAATCATCCAGGAGGTTTTGGGGT	7	+	5884	11325	Active	Inactive	1	4
ENSDARG00000008575	ENSDART00000099439	13	25	AAAATCATCCAGGAGGTTTTGGGG	6	+	5884	11325	Active	Active	1	6
ENSDARG00000008575	ENSDART00000099439	13	25	AAAATCATCCAGGAGGTTTTGGG	5	+	5884	11325	Active	Active	1	6
ENSDARG00000008575	ENSDART00000099439	13	26	ACCTGCGACACTCCAGCAGTGGAG	6	+	6068	11325	Active	Active	8	9
ENSDARG00000008575	ENSDART00000099439	13	28	ATCAGCAAAGACCATTTGTGATTCT	7	+	6414	11325	Inactive	Inactive	7	7
ENSDARG00000008575	ENSDART00000099439	13	28	GTACCCAGCAGGCCCTGGGCAGCA	6	+	6341	11325	Inactive	Active	1	7
ENSDARG00000008575	ENSDART00000099439	13	28	CCCATCGCAGGCGCTGATGAAGAG	6	+	6439	11325	Active	Active	8	9
ENSDARG00000008575	ENSDART00000099439	13	28	TACCCAGCAGGCCCTGGGCAGCA	5	+	6342	11325	Inactive	Active	5	7
ENSDARG00000008575	ENSDART00000099439	13	28	CGCCGCTCCACCTGACGACTGGGAG	7	+	6711	11325	Active	Active	9	9
ENSDARG00000008575	ENSDART00000099439	13	28	AACACCTTCTATCAGTGTAGAGGAG	7	+	6483	11325	Active	Active	9	9
ENSDARG00000008575	ENSDART00000099439	13	31	GTATCATCCCAGTGCTGGGTCTGC	6	+	7193	11325	Inactive	Inactive	0	7
ENSDARG00000008575	ENSDART00000099439	13	31	CTCAACGCCTGCCCGAAGCTGGC	5	+	7279	11325	Active	Active	5	9
ENSDARG00000008575	ENSDART00000099439	13	32	TACTTCCGCATCATTGAAGACTTG	6	+	7471	11325	Active	Active	9	9
ENSDARG00000008575	ENSDART00000099439	13	32	TTCAGCAGCTGCTGGTGGCCGTC	5	+	7415	11325	Active	Active	7	8
ENSDARG00000008575	ENSDART00000099439	13	33	ATCACCACACCACGCTCTGCAGCA	6	+	7653	11325	Inactive	Active	6	5
ENSDARG00000008575	ENSDART00000099439	13	33	AAACGCAAAAGCATCGCAGGTGAG	6	+	7678	11325	Inactive	Active	9	9
ENSDARG00000008575	ENSDART00000099439	13	33	CACCACACCACGCTCTGCAGCAGAA	7	+	7655	11325	Active	Active	4	9
ENSDARG00000008575	ENSDART00000099439	13	34	GGCCCAGTCGGACTCTCTGCTGAC	6	+	7716	11325	Active	Inactive	9	2
ENSDARG00000008575	ENSDART00000099439	13	35	GTCTACCCCGATCCCAGCCGGAAAC	7	+	7998	11325	Active	Active	4	7
ENSDARG00000008575	ENSDART00000099439	13	36	CTCCTCGTCAGCAGTGGCGGCGAA	6	+	8105	11325	Active	Active	9	8
ENSDARG00000008575	ENSDART00000099439	13	38	GTCCAACACACAGAGGAGGTGAG	5	+	8529	11325	Active	Active	1	9
ENSDARG00000008575	ENSDART00000099439	13	39	CTCTCAGGCAGGGCATGGAGAGGAA	7	+	8618	11325	Active	Active	8	9
ENSDARG00000008575	ENSDART00000099439	13	39	TGCTTCAGCCTGTTGCAGAGGCT	5	+	8539	11325	Active	Active	9	9
ENSDARG00000008575	ENSDART00000099439	13	40	ACCGTCGCAAACTAGATGGTGCG	5	+	8864	11325	Active	Active	6	9
ENSDARG00000008575	ENSDART00000099439	13	40	TTATCCCACTTCCTGGCAGCTGGA	6	+	8760	11325	Inactive	Active	1	9
ENSDARG00000008575	ENSDART00000099439	13	41	CTCTTCATCTATAGTGAAGGATAA	6	+	8931	11325	Active	Active	9	8
ENSDARG00000008575	ENSDART00000099439	13	42	CCCTCCAGAGAGACAGCAGGAGAG	6	+	9004	11325	Active	Active	7	9
ENSDARG00000008575	ENSDART00000099439	13	44	CACTGCTGCTAGCCTTTGACAAC	5	+	9218	11325	Active	Inactive	9	4
ENSDARG00000008575	ENSDART00000099439	13	44	AGAGTCCTCATGGAGAGACGGAGCC	7	+	9092	11325	Active	Active	9	9
ENSDARG00000008575	ENSDART00000099439	13	45	AGCGCCCTCACGCACCTCTGGAGCT	7	+	9316	11325	Active	Active	9	2
ENSDARG00000008575	ENSDART00000099439	13	46	GCAAGCCCATTGCAGTGCAGTCTAA	7	+	9500	11325	Inactive	Inactive	3	1
ENSDARG00000008575	ENSDART00000099439	13	48	GAACACCACGTGGCGTCTGTCGTC	6	+	9756	11325	Inactive	Inactive	7	7
ENSDARG00000008575	ENSDART00000099439	13	49	ATCCACAGACAGGCTCTGGAGTC	5	+	9949	11325	Inactive	Inactive	8	3
ENSDARG00000008575	ENSDART00000099439	13	50	GCCCGCCGCCATGGGTCTGCTGGT	6	+	10230	11325	Active	Active	9	1
ENSDARG00000008575	ENSDART00000099439	13	50	CCCGCCGCCATGGGTCTGCTGGT	5	+	10231	11325	Active	Active	9	1
ENSDARG00000008575	ENSDART00000099439	13	51	TACAGCAAAGAGCAAGGTGAAGGA	6	+	10480	11325	Inactive	Active	7	9
ENSDARG00000008575	ENSDART00000099439	13	51	TGCCCACACGTGCCATCTGCGGCC	6	+	10427	11325	Active	Active	9	6
ENSDARG00000008575	ENSDART00000099439	13	52	TACACCGACAACATGCTGCGTCT	5	+	10552	11325	Active	Active	4	4
ENSDARG00000008575	ENSDART00000099439	13	54	CCCTCAGCCCACAGAGATGGAGGT	6	+	10725	11325	Active	Active	9	9
ENSDARG00000008575	ENSDART00000099439	13	54	TCCCTCAGCCCACAGAGATGGAGGT	7	+	10724	11325	Active	Active	9	9
ENSDARG00000008575	ENSDART00000099439	13	54	GCCCACAGAGATGGAGGTGGAGTC	6	+	10731	11325	Inactive	Active	1	4
ENSDARG00000008575	ENSDART00000099439	13	54	CTCAGCCCACAGAGATGGAGGTGGA	7	+	10727	11325	Active	Active	4	9
ENSDARG00000008575	ENSDART00000099439	13	55	ACCGTCTGCGACTCAGGTGCTGTT	6	+	10954	11325	Active	Active	9	2
ENSDARG00000008575	ENSDART00000099439	13	58	TTCCTCAGCAGTTACGCCGCAGGC	6	+	11311	11325	Active	Active	8	9
ENSDARG00000008575	ENSDART00000099439	13	58	TCCTCAGCAGTTACGCCGCAGGC	5	+	11312	11325	Active	Active	1	9
ENSDARG00000008575	ENSDART00000099444	13	1	TGCACCAGCTGTGTAGTGCGGTGGC	7	+	56	11355	Active	Active	9	3
ENSDARG00000008575	ENSDART00000099444	13	3	TTCCACGTCAGACTCTGAAGCCAAC	7	+	468	11355	Active	Active	8	9
ENSDARG00000008575	ENSDART00000099444	13	3	AAAACCACAAACACTGGGAGCAAAC	7	+	502	11355	Inactive	Active	9	8
ENSDARG00000008575	ENSDART00000099444	13	3	AACCACAAACACTGGGAGCAAAC	5	+	504	11355	Inactive	Active	9	8
ENSDARG00000008575	ENSDART00000099444	13	4	AGCATCAGAGCATCTGCGTTGTCT	6	+	1365	11355	Active	Inactive	4	0
ENSDARG00000008575	ENSDART00000099444	13	4	AGCATCAGAGCATCTGCGTTGTC	5	+	1365	11355	Active	Inactive	4	8
ENSDARG00000008575	ENSDART00000099444	13	4	AGCAGCTACACCAGTCTGTTTGT	5	+	1439	11355	Active	Inactive	9	9
ENSDARG00000008575	ENSDART00000099444	13	4	AAACTCTGCCTGCTCTTCTGAAGTC	7	+	2324	11355	Active	Inactive	4	0
ENSDARG00000008575	ENSDART00000099444	13	4	CACAACCTCACCTGAGACTTTTTG	6	+	623	11355	Active	Inactive	9	1
ENSDARG00000008575	ENSDART00000099444	13	4	GGCCAAAGAAGACTCTGCAGGAGAT	7	+	1097	11355	Inactive	Active	3	8
ENSDARG00000008575	ENSDART00000099444	13	4	GTAGACACCGTCGCTGCGAATAC	5	+	1469	11355	Inactive	Inactive	7	7
ENSDARG00000008575	ENSDART00000099444	13	4	CTACCAGTCCCATGTGTTGAGTGT	6	+	1803	11355	Active	Active	7	1
ENSDARG00000008575	ENSDART00000099444	13	4	GAAGACATCCTATGGAAGTGGGA	5	+	2038	11355	Inactive	Active	2	9
ENSDARG00000008575	ENSDART00000099444	13	4	CGCTCACCAGTGTTTGCGTCTTT	5	+	1641	11355	Active	Inactive	7	9
ENSDARG00000008575	ENSDART00000099444	13	4	GTATTCTTCCCAGCGGAGGAGCT	5	+	2015	11355	Active	Active	9	9
ENSDARG00000008575	ENSDART00000099444	13	4	CTACCAGTCCCATGTGTTGAGTG	5	+	1803	11355	Active	Inactive	7	4
ENSDARG00000008575	ENSDART00000099444	13	4	TTCTTCCCAGCGGAGGAGCTGAA	5	+	2018	11355	Active	Active	3	8
ENSDARG00000008575	ENSDART00000099444	13	4	TACAGCTACTGCTGGGCTGCTTGC	6	+	1193	11355	Active	Active	7	4
ENSDARG00000008575	ENSDART00000099444	13	5	GAAATCACACCGAATCTGCCGTG	5	+	2477	11355	Inactive	Active	9	3
ENSDARG00000008575	ENSDART00000099444	13	6	CAATGCACAGGCTTGAAGAGGAA	5	+	3200	11355	Inactive	Active	8	9
ENSDARG00000008575	ENSDART00000099444	13	6	AGACTCGGCTAATGACTCTGAAGAC	7	+	2745	11355	Active	Active	7	0
ENSDARG00000008575	ENSDART00000099444	13	6	ACCATCAACCTTTTCCTGTGCGTTG	7	+	2683	11355	Active	Inactive	7	7
ENSDARG00000008575	ENSDART00000099444	13	9	GACTCCACCCGGCAGGAGGAAGGT	6	+	3625	11355	Active	Active	4	9
ENSDARG00000008575	ENSDART00000099444	13	9	TTCAGCCTCTGGGAGAAGAGGAA	5	+	3569	11355	Active	Active	9	9
ENSDARG00000008575	ENSDART00000099444	13	12	TCCGTCCGCGGACGTCTGCTGTT	5	+	3715	11355	Active	Inactive	9	6
ENSDARG00000008575	ENSDART00000099444	13	12	TTCTCCAGACCTGGAGGTTTTGGG	6	+	3780	11355	Inactive	Active	2	6
ENSDARG00000008575	ENSDART00000099444	13	12	TTCTCCAGACCTGGAGGTTTTGGGT	7	+	3780	11355	Inactive	Inactive	2	0
ENSDARG00000008575	ENSDART00000099444	13	13	AGATGCCTCATATAAAGGTGTGTGT	7	+	3924	11355	Active	Inactive	9	5
ENSDARG00000008575	ENSDART00000099444	13	14	ACCCGCCTCTTCCTGGAGAAGAC	5	+	4018	11355	Active	Active	9	9
ENSDARG00000008575	ENSDART00000099444	13	15	GGCGACTGCTGGTAAGGGTGGTGT	6	+	4188	11355	Active	Active	9	2
ENSDARG00000008575	ENSDART00000099444	13	15	GTAAACTACCGCTCGGCCGTGGTG	6	+	4229	11355	Inactive	Active	6	7
ENSDARG00000008575	ENSDART00000099444	13	15	GGCGACTGCTGGTAAGGGTGGTGTA	7	+	4188	11355	Active	Active	9	3
ENSDARG00000008575	ENSDART00000099444	13	15	CCCTTCCACCTGCCCTTGGTGGGAC	7	+	4306	11355	Active	Inactive	9	1
ENSDARG00000008575	ENSDART00000099444	13	15	TTCAGCGCATCGCTGTGGGTGCG	5	+	4360	11355	Inactive	Active	1	9
ENSDARG00000008575	ENSDART00000099444	13	18	GCACACGTCACAGAGCAGCAGAC	5	+	4498	11355	Active	Active	6	9
ENSDARG00000008575	ENSDART00000099444	13	19	AGCTCAGCCTCTGGGTGTGTGGCA	6	+	4760	11355	Active	Inactive	8	2
ENSDARG00000008575	ENSDART00000099444	13	22	GGCGGCACCGGCTCCGTTGTCTTC	6	+	5353	11355	Active	Inactive	9	8
ENSDARG00000008575	ENSDART00000099444	13	22	GTACACCCCCAGCACGCCGTCTCT	6	+	5157	11355	Inactive	Active	4	0
ENSDARG00000008575	ENSDART00000099444	13	22	TACACCCCCAGCACGCCGTCTCT	5	+	5158	11355	Active	Active	7	0
ENSDARG00000008575	ENSDART00000099444	13	23	GAAAACCCAAGCTCTGGCGCTGCA	6	+	5412	11355	Inactive	Active	9	9
ENSDARG00000008575	ENSDART00000099444	13	23	AGCATCGCACTCATGAGATGGAGTG	7	+	5465	11355	Active	Active	5	9
ENSDARG00000008575	ENSDART00000099444	13	23	AACCCAAGCTCTGGCGCTGCAGGT	6	+	5415	11355	Active	Active	2	8
ENSDARG00000008575	ENSDART00000099444	13	23	AGAAAACCCAAGCTCTGGCGCTGCA	7	+	5411	11355	Inactive	Active	4	9
ENSDARG00000008575	ENSDART00000099444	13	26	AAAATCATCCAGGAGGTTTTGGG	5	+	5908	11355	Active	Active	1	6
ENSDARG00000008575	ENSDART00000099444	13	26	ACCTCCATCCCACAGGAGGTCTGC	6	+	5872	11355	Active	Active	9	8
ENSDARG00000008575	ENSDART00000099444	13	26	AAAATCATCCAGGAGGTTTTGGGGT	7	+	5908	11355	Active	Inactive	1	4
ENSDARG00000008575	ENSDART00000099444	13	26	AAAATCATCCAGGAGGTTTTGGGG	6	+	5908	11355	Active	Active	1	6
ENSDARG00000008575	ENSDART00000099444	13	26	GTCAAAATCATCCAGGAGGTTTT	5	+	5905	11355	Active	Inactive	4	3
ENSDARG00000008575	ENSDART00000099444	13	26	TCCATCCCACAGGAGGTCTGCCTCT	7	+	5875	11355	Active	Inactive	7	5
ENSDARG00000008575	ENSDART00000099444	13	26	GTCAAAATCATCCAGGAGGTTTTG	6	+	5905	11355	Active	Active	4	4
ENSDARG00000008575	ENSDART00000099444	13	27	ACCTGCGACACTCCAGCAGTGGAG	6	+	6092	11355	Active	Active	8	9
ENSDARG00000008575	ENSDART00000099444	13	29	ATCAGCAAAGACCATTTGTGATTCT	7	+	6444	11355	Inactive	Inactive	7	7
ENSDARG00000008575	ENSDART00000099444	13	29	AACACCTTCTATCAGTGTAGAGGAG	7	+	6513	11355	Active	Active	9	9
ENSDARG00000008575	ENSDART00000099444	13	29	CGCCGCTCCACCTGACGACTGGGAG	7	+	6741	11355	Active	Active	9	9
ENSDARG00000008575	ENSDART00000099444	13	29	GTACCCAGCAGGCCCTGGGCAGCA	6	+	6371	11355	Inactive	Active	1	7
ENSDARG00000008575	ENSDART00000099444	13	29	TACCCAGCAGGCCCTGGGCAGCA	5	+	6372	11355	Inactive	Active	5	7
ENSDARG00000008575	ENSDART00000099444	13	29	CCCATCGCAGGCGCTGATGAAGAG	6	+	6469	11355	Active	Active	8	9
ENSDARG00000008575	ENSDART00000099444	13	32	GTATCATCCCAGTGCTGGGTCTGC	6	+	7223	11355	Inactive	Inactive	0	7
ENSDARG00000008575	ENSDART00000099444	13	32	CTCAACGCCTGCCCGAAGCTGGC	5	+	7309	11355	Active	Active	5	9
ENSDARG00000008575	ENSDART00000099444	13	33	TTCAGCAGCTGCTGGTGGCCGTC	5	+	7445	11355	Active	Active	7	8
ENSDARG00000008575	ENSDART00000099444	13	33	TACTTCCGCATCATTGAAGACTTG	6	+	7501	11355	Active	Active	9	9
ENSDARG00000008575	ENSDART00000099444	13	34	CACCACACCACGCTCTGCAGCAGAA	7	+	7685	11355	Active	Active	4	9
ENSDARG00000008575	ENSDART00000099444	13	34	ATCACCACACCACGCTCTGCAGCA	6	+	7683	11355	Inactive	Active	6	5
ENSDARG00000008575	ENSDART00000099444	13	34	AAACGCAAAAGCATCGCAGGTGAG	6	+	7708	11355	Inactive	Active	9	9
ENSDARG00000008575	ENSDART00000099444	13	35	GGCCCAGTCGGACTCTCTGCTGAC	6	+	7746	11355	Active	Inactive	9	2
ENSDARG00000008575	ENSDART00000099444	13	36	GTCTACCCCGATCCCAGCCGGAAAC	7	+	8028	11355	Active	Active	4	7
ENSDARG00000008575	ENSDART00000099444	13	37	CTCCTCGTCAGCAGTGGCGGCGAA	6	+	8135	11355	Active	Active	9	8
ENSDARG00000008575	ENSDART00000099444	13	39	GTCCAACACACAGAGGAGGTGAG	5	+	8559	11355	Active	Active	1	9
ENSDARG00000008575	ENSDART00000099444	13	40	CTCTCAGGCAGGGCATGGAGAGGAA	7	+	8648	11355	Active	Active	8	9
ENSDARG00000008575	ENSDART00000099444	13	40	TGCTTCAGCCTGTTGCAGAGGCT	5	+	8569	11355	Active	Active	9	9
ENSDARG00000008575	ENSDART00000099444	13	41	TTATCCCACTTCCTGGCAGCTGGA	6	+	8790	11355	Inactive	Active	1	9
ENSDARG00000008575	ENSDART00000099444	13	41	ACCGTCGCAAACTAGATGGTGCG	5	+	8894	11355	Active	Active	6	9
ENSDARG00000008575	ENSDART00000099444	13	42	CTCTTCATCTATAGTGAAGGATAA	6	+	8961	11355	Active	Active	9	8
ENSDARG00000008575	ENSDART00000099444	13	43	CCCTCCAGAGAGACAGCAGGAGAG	6	+	9034	11355	Active	Active	7	9
ENSDARG00000008575	ENSDART00000099444	13	45	CACTGCTGCTAGCCTTTGACAAC	5	+	9248	11355	Active	Inactive	9	4
ENSDARG00000008575	ENSDART00000099444	13	45	AGAGTCCTCATGGAGAGACGGAGCC	7	+	9122	11355	Active	Active	9	9
ENSDARG00000008575	ENSDART00000099444	13	46	AGCGCCCTCACGCACCTCTGGAGCT	7	+	9346	11355	Active	Active	9	2
ENSDARG00000008575	ENSDART00000099444	13	47	GCAAGCCCATTGCAGTGCAGTCTAA	7	+	9530	11355	Inactive	Inactive	3	1
ENSDARG00000008575	ENSDART00000099444	13	49	GAACACCACGTGGCGTCTGTCGTC	6	+	9786	11355	Inactive	Inactive	7	7
ENSDARG00000008575	ENSDART00000099444	13	50	ATCCACAGACAGGCTCTGGAGTC	5	+	9979	11355	Inactive	Inactive	8	3
ENSDARG00000008575	ENSDART00000099444	13	51	CCCGCCGCCATGGGTCTGCTGGT	5	+	10261	11355	Active	Active	9	1
ENSDARG00000008575	ENSDART00000099444	13	51	GCCCGCCGCCATGGGTCTGCTGGT	6	+	10260	11355	Active	Active	9	1
ENSDARG00000008575	ENSDART00000099444	13	52	TGCCCACACGTGCCATCTGCGGCC	6	+	10457	11355	Active	Active	9	6
ENSDARG00000008575	ENSDART00000099444	13	52	TACAGCAAAGAGCAAGGTGAAGGA	6	+	10510	11355	Inactive	Active	7	9
ENSDARG00000008575	ENSDART00000099444	13	53	TACACCGACAACATGCTGCGTCT	5	+	10582	11355	Active	Active	4	4
ENSDARG00000008575	ENSDART00000099444	13	55	CCCTCAGCCCACAGAGATGGAGGT	6	+	10755	11355	Active	Active	9	9
ENSDARG00000008575	ENSDART00000099444	13	55	CTCAGCCCACAGAGATGGAGGTGGA	7	+	10757	11355	Active	Active	4	9
ENSDARG00000008575	ENSDART00000099444	13	55	TCCCTCAGCCCACAGAGATGGAGGT	7	+	10754	11355	Active	Active	9	9
ENSDARG00000008575	ENSDART00000099444	13	55	GCCCACAGAGATGGAGGTGGAGTC	6	+	10761	11355	Inactive	Active	1	4
ENSDARG00000008575	ENSDART00000099444	13	56	ACCGTCTGCGACTCAGGTGCTGTT	6	+	10984	11355	Active	Active	9	2
ENSDARG00000008575	ENSDART00000099444	13	59	TTCCTCAGCAGTTACGCCGCAGGC	6	+	11341	11355	Active	Active	8	9
ENSDARG00000008575	ENSDART00000099444	13	59	TCCTCAGCAGTTACGCCGCAGGC	5	+	11342	11355	Active	Active	1	9
ENSDARG00000008575	ENSDART00000099450	13	1	TGCACCAGCTGTGTAGTGCGGTGGC	7	+	56	11361	Active	Active	9	3
ENSDARG00000008575	ENSDART00000099450	13	3	AACCACAAACACTGGGAGCAAAC	5	+	504	11361	Inactive	Active	9	8
ENSDARG00000008575	ENSDART00000099450	13	3	TTCCACGTCAGACTCTGAAGCCAAC	7	+	468	11361	Active	Active	8	9
ENSDARG00000008575	ENSDART00000099450	13	3	AAAACCACAAACACTGGGAGCAAAC	7	+	502	11361	Inactive	Active	9	8
ENSDARG00000008575	ENSDART00000099450	13	4	GAAGACATCCTATGGAAGTGGGA	5	+	2047	11361	Inactive	Active	2	9
ENSDARG00000008575	ENSDART00000099450	13	4	AGCAGCTACACCAGTCTGTTTGT	5	+	1448	11361	Active	Inactive	9	9
ENSDARG00000008575	ENSDART00000099450	13	4	AGCATCAGAGCATCTGCGTTGTC	5	+	1374	11361	Active	Inactive	4	8
ENSDARG00000008575	ENSDART00000099450	13	4	AGCATCAGAGCATCTGCGTTGTCT	6	+	1374	11361	Active	Inactive	4	0
ENSDARG00000008575	ENSDART00000099450	13	4	TTCTTCCCAGCGGAGGAGCTGAA	5	+	2027	11361	Active	Active	3	8
ENSDARG00000008575	ENSDART00000099450	13	4	CTACCAGTCCCATGTGTTGAGTGT	6	+	1812	11361	Active	Active	7	1
ENSDARG00000008575	ENSDART00000099450	13	4	CTACCAGTCCCATGTGTTGAGTG	5	+	1812	11361	Active	Inactive	7	4
ENSDARG00000008575	ENSDART00000099450	13	4	GGCCAAAGAAGACTCTGCAGGAGAT	7	+	1106	11361	Inactive	Active	3	8
ENSDARG00000008575	ENSDART00000099450	13	4	CGCTCACCAGTGTTTGCGTCTTT	5	+	1650	11361	Active	Inactive	7	9
ENSDARG00000008575	ENSDART00000099450	13	4	CACAACCTCACCTGAGACTTTTTG	6	+	632	11361	Active	Inactive	9	1
ENSDARG00000008575	ENSDART00000099450	13	4	GTAGACACCGTCGCTGCGAATAC	5	+	1478	11361	Inactive	Inactive	7	7
ENSDARG00000008575	ENSDART00000099450	13	4	AAACTCTGCCTGCTCTTCTGAAGTC	7	+	2333	11361	Active	Inactive	4	0
ENSDARG00000008575	ENSDART00000099450	13	4	GTATTCTTCCCAGCGGAGGAGCT	5	+	2024	11361	Active	Active	9	9
ENSDARG00000008575	ENSDART00000099450	13	4	TACAGCTACTGCTGGGCTGCTTGC	6	+	1202	11361	Active	Active	7	4
ENSDARG00000008575	ENSDART00000099450	13	5	GAAATCACACCGAATCTGCCGTG	5	+	2486	11361	Inactive	Active	9	3
ENSDARG00000008575	ENSDART00000099450	13	6	AGACTCGGCTAATGACTCTGAAGAC	7	+	2748	11361	Active	Active	7	0
ENSDARG00000008575	ENSDART00000099450	13	6	CAATGCACAGGCTTGAAGAGGAA	5	+	3203	11361	Inactive	Active	8	9
ENSDARG00000008575	ENSDART00000099450	13	6	ACCATCAACCTTTTCCTGTGCGTTG	7	+	2686	11361	Active	Inactive	7	7
ENSDARG00000008575	ENSDART00000099450	13	8	TTCAGCCTCTGGGAGAAGAGGAA	5	+	3566	11361	Active	Active	9	9
ENSDARG00000008575	ENSDART00000099450	13	8	GACTCCACCCGGCAGGAGGAAGGT	6	+	3622	11361	Active	Active	4	9
ENSDARG00000008575	ENSDART00000099450	13	11	TCCGTCCGCGGACGTCTGCTGTT	5	+	3712	11361	Active	Inactive	9	6
ENSDARG00000008575	ENSDART00000099450	13	11	TTCTCCAGACCTGGAGGTTTTGGG	6	+	3777	11361	Inactive	Active	2	6
ENSDARG00000008575	ENSDART00000099450	13	11	TTCTCCAGACCTGGAGGTTTTGGGT	7	+	3777	11361	Inactive	Inactive	2	0
ENSDARG00000008575	ENSDART00000099450	13	12	AGATGCCTCATATAAAGGTGTGTGT	7	+	3921	11361	Active	Inactive	9	5
ENSDARG00000008575	ENSDART00000099450	13	13	ACCCGCCTCTTCCTGGAGAAGAC	5	+	4015	11361	Active	Active	9	9
ENSDARG00000008575	ENSDART00000099450	13	14	GGCGACTGCTGGTAAGGGTGGTGT	6	+	4185	11361	Active	Active	9	2
ENSDARG00000008575	ENSDART00000099450	13	14	GTAAACTACCGCTCGGCCGTGGTG	6	+	4226	11361	Inactive	Active	6	7
ENSDARG00000008575	ENSDART00000099450	13	14	GGCGACTGCTGGTAAGGGTGGTGTA	7	+	4185	11361	Active	Active	9	3
ENSDARG00000008575	ENSDART00000099450	13	14	CCCTTCCACCTGCCCTTGGTGGGAC	7	+	4303	11361	Active	Inactive	9	1
ENSDARG00000008575	ENSDART00000099450	13	14	TTCAGCGCATCGCTGTGGGTGCG	5	+	4357	11361	Inactive	Active	1	9
ENSDARG00000008575	ENSDART00000099450	13	17	GCACACGTCACAGAGCAGCAGAC	5	+	4501	11361	Active	Active	6	9
ENSDARG00000008575	ENSDART00000099450	13	18	AGCTCAGCCTCTGGGTGTGTGGCA	6	+	4763	11361	Active	Inactive	8	2
ENSDARG00000008575	ENSDART00000099450	13	21	GTACACCCCCAGCACGCCGTCTCT	6	+	5160	11361	Inactive	Active	4	0
ENSDARG00000008575	ENSDART00000099450	13	21	TACACCCCCAGCACGCCGTCTCT	5	+	5161	11361	Active	Active	7	0
ENSDARG00000008575	ENSDART00000099450	13	21	GGCGGCACCGGCTCCGTTGTCTTC	6	+	5356	11361	Active	Inactive	9	8
ENSDARG00000008575	ENSDART00000099450	13	22	AGCATCGCACTCATGAGATGGAGTG	7	+	5468	11361	Active	Active	5	9
ENSDARG00000008575	ENSDART00000099450	13	22	AGAAAACCCAAGCTCTGGCGCTGCA	7	+	5414	11361	Inactive	Active	4	9
ENSDARG00000008575	ENSDART00000099450	13	22	AACCCAAGCTCTGGCGCTGCAGGT	6	+	5418	11361	Active	Active	2	8
ENSDARG00000008575	ENSDART00000099450	13	22	GAAAACCCAAGCTCTGGCGCTGCA	6	+	5415	11361	Inactive	Active	9	9
ENSDARG00000008575	ENSDART00000099450	13	25	GTCAAAATCATCCAGGAGGTTTTG	6	+	5908	11361	Active	Active	4	4
ENSDARG00000008575	ENSDART00000099450	13	25	ACCTCCATCCCACAGGAGGTCTGC	6	+	5875	11361	Active	Active	9	8
ENSDARG00000008575	ENSDART00000099450	13	25	GTCAAAATCATCCAGGAGGTTTT	5	+	5908	11361	Active	Inactive	4	3
ENSDARG00000008575	ENSDART00000099450	13	25	AAAATCATCCAGGAGGTTTTGGG	5	+	5911	11361	Active	Active	1	6
ENSDARG00000008575	ENSDART00000099450	13	25	AAAATCATCCAGGAGGTTTTGGGG	6	+	5911	11361	Active	Active	1	6
ENSDARG00000008575	ENSDART00000099450	13	25	AAAATCATCCAGGAGGTTTTGGGGT	7	+	5911	11361	Active	Inactive	1	4
ENSDARG00000008575	ENSDART00000099450	13	25	TCCATCCCACAGGAGGTCTGCCTCT	7	+	5878	11361	Active	Inactive	7	5
ENSDARG00000008575	ENSDART00000099450	13	26	ACCTGCGACACTCCAGCAGTGGAG	6	+	6095	11361	Active	Active	8	9
ENSDARG00000008575	ENSDART00000099450	13	27	AACACCTTCTATCAGTGTAGAGGAG	7	+	6519	11361	Active	Active	9	9
ENSDARG00000008575	ENSDART00000099450	13	27	GTACCCAGCAGGCCCTGGGCAGCA	6	+	6377	11361	Inactive	Active	1	7
ENSDARG00000008575	ENSDART00000099450	13	27	ATCAGCAAAGACCATTTGTGATTCT	7	+	6450	11361	Inactive	Inactive	7	7
ENSDARG00000008575	ENSDART00000099450	13	27	AACCACAGAACCTGAAGGAGGAGCA	7	+	6345	11361	Inactive	Active	8	9
ENSDARG00000008575	ENSDART00000099450	13	27	CGCCGCTCCACCTGACGACTGGGAG	7	+	6747	11361	Active	Active	9	9
ENSDARG00000008575	ENSDART00000099450	13	27	CCCATCGCAGGCGCTGATGAAGAG	6	+	6475	11361	Active	Active	8	9
ENSDARG00000008575	ENSDART00000099450	13	27	TACCCAGCAGGCCCTGGGCAGCA	5	+	6378	11361	Inactive	Active	5	7
ENSDARG00000008575	ENSDART00000099450	13	30	GTATCATCCCAGTGCTGGGTCTGC	6	+	7229	11361	Inactive	Inactive	0	7
ENSDARG00000008575	ENSDART00000099450	13	30	CTCAACGCCTGCCCGAAGCTGGC	5	+	7315	11361	Active	Active	5	9
ENSDARG00000008575	ENSDART00000099450	13	31	TTCAGCAGCTGCTGGTGGCCGTC	5	+	7451	11361	Active	Active	7	8
ENSDARG00000008575	ENSDART00000099450	13	31	TACTTCCGCATCATTGAAGACTTG	6	+	7507	11361	Active	Active	9	9
ENSDARG00000008575	ENSDART00000099450	13	32	CACCACACCACGCTCTGCAGCAGAA	7	+	7691	11361	Active	Active	4	9
ENSDARG00000008575	ENSDART00000099450	13	32	AAACGCAAAAGCATCGCAGGTGAG	6	+	7714	11361	Inactive	Active	9	9
ENSDARG00000008575	ENSDART00000099450	13	32	ATCACCACACCACGCTCTGCAGCA	6	+	7689	11361	Inactive	Active	6	5
ENSDARG00000008575	ENSDART00000099450	13	33	GGCCCAGTCGGACTCTCTGCTGAC	6	+	7752	11361	Active	Inactive	9	2
ENSDARG00000008575	ENSDART00000099450	13	34	GTCTACCCCGATCCCAGCCGGAAAC	7	+	8034	11361	Active	Active	4	7
ENSDARG00000008575	ENSDART00000099450	13	35	CTCCTCGTCAGCAGTGGCGGCGAA	6	+	8141	11361	Active	Active	9	8
ENSDARG00000008575	ENSDART00000099450	13	37	GTCCAACACACAGAGGAGGTGAG	5	+	8565	11361	Active	Active	1	9
ENSDARG00000008575	ENSDART00000099450	13	38	TGCTTCAGCCTGTTGCAGAGGCT	5	+	8575	11361	Active	Active	9	9
ENSDARG00000008575	ENSDART00000099450	13	38	CTCTCAGGCAGGGCATGGAGAGGAA	7	+	8654	11361	Active	Active	8	9
ENSDARG00000008575	ENSDART00000099450	13	39	ACCGTCGCAAACTAGATGGTGCG	5	+	8900	11361	Active	Active	6	9
ENSDARG00000008575	ENSDART00000099450	13	39	TTATCCCACTTCCTGGCAGCTGGA	6	+	8796	11361	Inactive	Active	1	9
ENSDARG00000008575	ENSDART00000099450	13	40	CTCTTCATCTATAGTGAAGGATAA	6	+	8967	11361	Active	Active	9	8
ENSDARG00000008575	ENSDART00000099450	13	41	CCCTCCAGAGAGACAGCAGGAGAG	6	+	9040	11361	Active	Active	7	9
ENSDARG00000008575	ENSDART00000099450	13	43	AGAGTCCTCATGGAGAGACGGAGCC	7	+	9128	11361	Active	Active	9	9
ENSDARG00000008575	ENSDART00000099450	13	43	CACTGCTGCTAGCCTTTGACAAC	5	+	9254	11361	Active	Inactive	9	4
ENSDARG00000008575	ENSDART00000099450	13	44	AGCGCCCTCACGCACCTCTGGAGCT	7	+	9352	11361	Active	Active	9	2
ENSDARG00000008575	ENSDART00000099450	13	45	GCAAGCCCATTGCAGTGCAGTCTAA	7	+	9536	11361	Inactive	Inactive	3	1
ENSDARG00000008575	ENSDART00000099450	13	47	GAACACCACGTGGCGTCTGTCGTC	6	+	9792	11361	Inactive	Inactive	7	7
ENSDARG00000008575	ENSDART00000099450	13	48	ATCCACAGACAGGCTCTGGAGTC	5	+	9985	11361	Inactive	Inactive	8	3
ENSDARG00000008575	ENSDART00000099450	13	49	CCCGCCGCCATGGGTCTGCTGGT	5	+	10267	11361	Active	Active	9	1
ENSDARG00000008575	ENSDART00000099450	13	49	GCCCGCCGCCATGGGTCTGCTGGT	6	+	10266	11361	Active	Active	9	1
ENSDARG00000008575	ENSDART00000099450	13	50	TACAGCAAAGAGCAAGGTGAAGGA	6	+	10516	11361	Inactive	Active	7	9
ENSDARG00000008575	ENSDART00000099450	13	50	TGCCCACACGTGCCATCTGCGGCC	6	+	10463	11361	Active	Active	9	6
ENSDARG00000008575	ENSDART00000099450	13	51	TACACCGACAACATGCTGCGTCT	5	+	10588	11361	Active	Active	4	4
ENSDARG00000008575	ENSDART00000099450	13	53	CCCTCAGCCCACAGAGATGGAGGT	6	+	10761	11361	Active	Active	9	9
ENSDARG00000008575	ENSDART00000099450	13	53	TCCCTCAGCCCACAGAGATGGAGGT	7	+	10760	11361	Active	Active	9	9
ENSDARG00000008575	ENSDART00000099450	13	53	CTCAGCCCACAGAGATGGAGGTGGA	7	+	10763	11361	Active	Active	4	9
ENSDARG00000008575	ENSDART00000099450	13	53	GCCCACAGAGATGGAGGTGGAGTC	6	+	10767	11361	Inactive	Active	1	4
ENSDARG00000008575	ENSDART00000099450	13	54	ACCGTCTGCGACTCAGGTGCTGTT	6	+	10990	11361	Active	Active	9	2
ENSDARG00000008575	ENSDART00000099450	13	57	TCCTCAGCAGTTACGCCGCAGGC	5	+	11348	11361	Active	Active	1	9
ENSDARG00000008575	ENSDART00000099450	13	57	TTCCTCAGCAGTTACGCCGCAGGC	6	+	11347	11361	Active	Active	8	9
ENSDARG00000008816	ENSDART00000016946	13	1	CGCCGCTACAGCGAAGCGGTGGGA	6	+	118	1632	Active	Active	9	9
ENSDARG00000008816	ENSDART00000016946	13	1	GTACGCCGCTACAGCGAAGCGGTG	6	+	115	1632	Active	Active	4	9
ENSDARG00000008816	ENSDART00000016946	13	1	TTCTGCGACTCTCCTGCGGGTAC	5	+	96	1632	Active	Inactive	6	8
ENSDARG00000008816	ENSDART00000016946	13	1	AGAAACGCCCGAGCAGAAGAGGCA	6	+	243	1632	Inactive	Active	4	9
ENSDARG00000008816	ENSDART00000016946	13	1	CGCTACAGCGAAGCGGTGGGAGAG	6	+	121	1632	Active	Active	9	8
ENSDARG00000008816	ENSDART00000016946	13	2	ACCTACAAATGTGCAGTTGTAGGT	6	+	472	1632	Inactive	Active	7	1
ENSDARG00000008816	ENSDART00000016946	13	3	TTCGACAGATGTGCCTTTTGGAGGA	7	+	486	1632	Inactive	Inactive	6	0
ENSDARG00000008816	ENSDART00000016946	13	4	AAAAAAGGCTTCATTGGTGAGTTT	6	+	598	1632	Inactive	Inactive	9	4
ENSDARG00000008816	ENSDART00000016946	13	4	AAAAAAGGCTTCATTGGTGAGTT	5	+	598	1632	Inactive	Inactive	9	6
ENSDARG00000008816	ENSDART00000016946	13	6	ATCTGCCACAGGTCGAGGTGTCT	5	+	774	1632	Active	Active	6	7
ENSDARG00000008816	ENSDART00000016946	13	6	ATCTGCCACAGGTCGAGGTGTCTTC	7	+	774	1632	Active	Inactive	6	8
ENSDARG00000008816	ENSDART00000016946	13	7	CACCGCTACGGAGCGAAGTGTGT	5	+	928	1632	Active	Active	9	7
ENSDARG00000008816	ENSDART00000016946	13	8	GAAGGCAACATTTTGGAAGCTGAG	6	+	1069	1632	Inactive	Active	5	9
ENSDARG00000008816	ENSDART00000016946	13	10	TCCTACTTCGAGTGGCTGAAGAA	5	+	1279	1632	Active	Active	9	8
ENSDARG00000008816	ENSDART00000016946	13	10	GTCTCCTACTTCGAGTGGCTGAA	5	+	1276	1632	Active	Active	8	7
ENSDARG00000008816	ENSDART00000078317	13	1	TTCTGCGACTCTCCTGCGGGTAC	5	+	96	606	Active	Inactive	6	8
ENSDARG00000008816	ENSDART00000078317	13	1	GTACGCCGCTACAGCGAAGCGGTG	6	+	115	606	Active	Active	4	9
ENSDARG00000008816	ENSDART00000078317	13	1	CGCTACAGCGAAGCGGTGGGAGAG	6	+	121	606	Active	Active	9	8
ENSDARG00000008816	ENSDART00000078317	13	1	CGCCGCTACAGCGAAGCGGTGGGA	6	+	118	606	Active	Active	9	9
ENSDARG00000008816	ENSDART00000078317	13	1	AGAAACGCCCGAGCAGAAGAGGCA	6	+	243	606	Inactive	Active	4	9
ENSDARG00000008816	ENSDART00000078317	13	2	ACCTACAAATGTGCAGTTGTAGGT	6	+	472	606	Inactive	Active	7	1
ENSDARG00000008816	ENSDART00000078317	13	3	TTCGACAGATGTGCCTTTTGGAGGA	7	+	486	606	Inactive	Inactive	6	0
ENSDARG00000008816	ENSDART00000078317	13	4	AAAAAAGGCTTCATTGGTGAGTTT	6	+	598	606	Inactive	Inactive	9	4
ENSDARG00000008816	ENSDART00000078317	13	4	AAAAAAGGCTTCATTGGTGAGTT	5	+	598	606	Inactive	Inactive	9	6
ENSDARG00000008816	ENSDART00000101042	13	1	CGCTACAGCGAAGCGGTGGGAGAG	6	+	46	1557	Active	Active	9	8
ENSDARG00000008816	ENSDART00000101042	13	1	AGAAACGCCCGAGCAGAAGAGGCA	6	+	168	1557	Inactive	Active	4	9
ENSDARG00000008816	ENSDART00000101042	13	1	GTACGCCGCTACAGCGAAGCGGTG	6	+	40	1557	Active	Active	4	9
ENSDARG00000008816	ENSDART00000101042	13	1	TTCTGCGACTCTCCTGCGGGTAC	5	+	21	1557	Active	Inactive	6	8
ENSDARG00000008816	ENSDART00000101042	13	1	CGCCGCTACAGCGAAGCGGTGGGA	6	+	43	1557	Active	Active	9	9
ENSDARG00000008816	ENSDART00000101042	13	2	ACCTACAAATGTGCAGTTGTAGGT	6	+	397	1557	Inactive	Active	7	1
ENSDARG00000008816	ENSDART00000101042	13	3	TTCGACAGATGTGCCTTTTGGAGGA	7	+	411	1557	Inactive	Inactive	6	0
ENSDARG00000008816	ENSDART00000101042	13	4	AAAAAAGGCTTCATTGGTGAGTTT	6	+	523	1557	Inactive	Inactive	9	4
ENSDARG00000008816	ENSDART00000101042	13	4	AAAAAAGGCTTCATTGGTGAGTT	5	+	523	1557	Inactive	Inactive	9	6
ENSDARG00000008816	ENSDART00000101042	13	6	ATCTGCCACAGGTCGAGGTGTCTTC	7	+	699	1557	Active	Inactive	6	8
ENSDARG00000008816	ENSDART00000101042	13	6	ATCTGCCACAGGTCGAGGTGTCT	5	+	699	1557	Active	Active	6	7
ENSDARG00000008816	ENSDART00000101042	13	7	CACCGCTACGGAGCGAAGTGTGT	5	+	853	1557	Active	Active	9	7
ENSDARG00000008816	ENSDART00000101042	13	8	GAAGGCAACATTTTGGAAGCTGAG	6	+	994	1557	Inactive	Active	5	9
ENSDARG00000008816	ENSDART00000101042	13	10	TCCTACTTCGAGTGGCTGAAGAA	5	+	1204	1557	Active	Active	9	8
ENSDARG00000008816	ENSDART00000101042	13	10	GTCTCCTACTTCGAGTGGCTGAA	5	+	1201	1557	Active	Active	8	7
ENSDARG00000008887	ENSDART00000024109	13	1	ATCAGCTTAAGGAAGATGCGGGC	5	-	31	789	Active	Active	7	9
ENSDARG00000008887	ENSDART00000024109	13	1	TCCATCAGCTTAAGGAAGATGCG	5	-	34	789	Active	Active	9	9
ENSDARG00000008887	ENSDART00000024109	13	4	AGAAGCGCATTGAGGGAATGATAG	6	-	521	789	Inactive	Active	6	8
ENSDARG00000008887	ENSDART00000024109	13	5	TTCTCAGCAAACTGGATGATGTC	5	-	754	789	Inactive	Active	4	9
ENSDARG00000008887	ENSDART00000024109	13	5	GTCCTCCTCGGGGCATGTAGGTGAA	7	-	691	789	Active	Active	9	7
ENSDARG00000008887	ENSDART00000024109	13	5	CTCAGCAAACTGGATGATGTCTTG	6	-	751	789	Inactive	Active	2	2
ENSDARG00000008947	ENSDART00000015417	13	1	GCACTATCCTCCGAGTCGGAGTC	5	-	49	2043	Active	Active	7	5
ENSDARG00000008947	ENSDART00000015417	13	2	AGAATCCACACGCTTTCTTTTGGC	6	-	109	2043	Active	Inactive	5	5
ENSDARG00000008947	ENSDART00000015417	13	2	TACCTCATCATCGCTGTCTGATGT	6	-	184	2043	Active	Inactive	9	3
ENSDARG00000008947	ENSDART00000015417	13	2	TACCTCATCATCGCTGTCTGATGTC	7	-	183	2043	Active	Inactive	9	1
ENSDARG00000008947	ENSDART00000015417	13	2	GAATCCACACGCTTTCTTTTGGC	5	-	109	2043	Inactive	Inactive	9	5
ENSDARG00000008947	ENSDART00000015417	13	4	AGAGTCAGAATCCGAGCTGGAGGA	6	-	388	2043	Inactive	Active	3	9
ENSDARG00000008947	ENSDART00000015417	13	4	GAAAACCTCATCCTCAGATGAAGAG	7	-	408	2043	Active	Active	0	9
ENSDARG00000008947	ENSDART00000015417	13	7	CTCCTCTTCATCATCGGAGTAGAC	6	-	832	2043	Active	Active	9	6
ENSDARG00000008947	ENSDART00000015417	13	7	CTCCTCTTCATCAAACGATGAAGAC	7	-	906	2043	Active	Active	9	9
ENSDARG00000008947	ENSDART00000015417	13	8	CAAAACAGCCAGTGACTGTTTTGGC	7	-	1042	2043	Inactive	Inactive	6	7
ENSDARG00000008947	ENSDART00000015417	13	12	CAAACCTTCTCTTTAAGAAGCTGCG	7	-	1448	2043	Active	Active	8	9
ENSDARG00000008947	ENSDART00000015417	13	15	TTACACTGCCGTCTGGTGAAGGG	5	-	1684	2043	Inactive	Active	1	9
ENSDARG00000008947	ENSDART00000015417	13	15	TCCATCTGCTGGTTCTTTGAGTTC	6	-	1659	2043	Active	Inactive	9	9
ENSDARG00000009136	ENSDART00000006892	13	2	GTCTGCACACACCGTCTCTGCAGTG	7	-	75	2568	Inactive	Active	3	1
ENSDARG00000009136	ENSDART00000006892	13	2	CCCGGCTCCCGGCAGAGCTGCAGCA	7	-	101	2568	Active	Active	9	9
ENSDARG00000009136	ENSDART00000006892	13	3	CTCACCGACCACTCGCTCTGAAAAC	7	-	162	2568	Active	Inactive	8	2
ENSDARG00000009136	ENSDART00000006892	13	7	GCCTGCCTCTGCTCCTGCTGCTGGA	7	-	470	2568	Active	Active	9	9
ENSDARG00000009136	ENSDART00000006892	13	7	GTCTCCCGCAGCTGAAGGAGCTTCT	7	-	515	2568	Active	Active	8	6
ENSDARG00000009136	ENSDART00000006892	13	7	TCCAGCGTCTCCCGCAGCTGAAGGA	7	-	521	2568	Active	Active	9	9
ENSDARG00000009136	ENSDART00000006892	13	7	CTCTGCTCCTGCTGCTGGAGGTAAC	7	-	464	2568	Active	Active	9	7
ENSDARG00000009136	ENSDART00000006892	13	7	AGCGTCTCCCGCAGCTGAAGGAGCT	7	-	518	2568	Active	Active	9	9
ENSDARG00000009136	ENSDART00000006892	13	7	TGCCTCTGCTCCTGCTGCTGGAGGT	7	-	467	2568	Active	Active	9	8
ENSDARG00000009136	ENSDART00000006892	13	7	TGCTCCAGCGTCTCCCGCAGCTGAA	7	-	524	2568	Active	Active	9	9
ENSDARG00000009136	ENSDART00000006892	13	8	GCCACCACCAGCTCCTTCTGCTTCT	7	-	662	2568	Active	Inactive	8	7
ENSDARG00000009136	ENSDART00000006892	13	8	TCCTTCTGCTTCTGATGGAGGAGAT	7	-	650	2568	Active	Active	9	8
ENSDARG00000009136	ENSDART00000006892	13	8	CTCTTCAGCGTCTCCAGCTGTTTGC	7	-	710	2568	Active	Inactive	9	3
ENSDARG00000009136	ENSDART00000006892	13	8	ACCTGCAGCTCCCTGTAGAGTCT	5	-	787	2568	Active	Active	8	7
ENSDARG00000009136	ENSDART00000006892	13	8	CTCGCCCACAGAGCTGTGATTAC	5	-	758	2568	Active	Inactive	9	8
ENSDARG00000009136	ENSDART00000006892	13	8	AGCTCCTTCTGCTTCTGATGGAGGA	7	-	653	2568	Active	Active	9	9
ENSDARG00000009136	ENSDART00000006892	13	8	ACCAGCTCCTTCTGCTTCTGATGGA	7	-	656	2568	Active	Active	9	5
ENSDARG00000009136	ENSDART00000006892	13	9	TCCTTCTGCTGTAGAGCAGCTTTC	6	-	939	2568	Active	Active	9	3
ENSDARG00000009136	ENSDART00000006892	13	9	CGCTGCTGCTGCAGTTTAGCGTTC	6	-	834	2568	Active	Inactive	9	7
ENSDARG00000009136	ENSDART00000006892	13	11	GTCTCCATCGCCGCCAGAGTGGTCT	7	-	1517	2568	Active	Active	9	8
ENSDARG00000009136	ENSDART00000006892	13	11	CCCTCAGGCTCTGTGATGGAGCT	5	-	1456	2568	Active	Active	9	9
ENSDARG00000009136	ENSDART00000006892	13	11	TTCTGCATCGTATCCCTGCGGTTTC	7	-	1581	2568	Active	Inactive	9	9
ENSDARG00000009136	ENSDART00000006892	13	11	TCCATCGCCGCCAGAGTGGTCTTC	6	-	1515	2568	Active	Inactive	9	6
ENSDARG00000009136	ENSDART00000006892	13	13	CTCACCATCCGTCACTGTCGGCTGC	7	-	2152	2568	Active	Active	9	4
ENSDARG00000009136	ENSDART00000006892	13	14	TCCTCACACTTATCGGCTGCCGTC	6	-	2274	2568	Active	Active	8	7
ENSDARG00000009136	ENSDART00000006892	13	14	CTCCTCACACTTATCGGCTGCCGTC	7	-	2274	2568	Active	Active	4	7
ENSDARG00000009136	ENSDART00000006892	13	14	GCCGTCTGCATGTCGCTGTAGGT	5	-	2257	2568	Active	Active	9	5
ENSDARG00000009136	ENSDART00000006892	13	15	GCAGTCACCCTCTCGGAAGGAGCA	6	-	2419	2568	Active	Active	6	9
ENSDARG00000009136	ENSDART00000006892	13	15	GTATCCCTCCGCACCGCCGCAGCG	6	-	2494	2568	Active	Active	7	9
ENSDARG00000009136	ENSDART00000082677	13	1	GTCTGCACACACCGTCTCTGCAGTG	7	-	66	2586	Inactive	Active	3	1
ENSDARG00000009136	ENSDART00000082677	13	1	CCCGGCTCCCGGCAGAGCTGCAGCA	7	-	92	2586	Active	Active	9	9
ENSDARG00000009136	ENSDART00000082677	13	2	CTCACCGACCACTCGCTCTGAAAAC	7	-	153	2586	Active	Inactive	8	2
ENSDARG00000009136	ENSDART00000082677	13	7	TGCTCCAGCGTCTCCCGCAGCTGAA	7	-	533	2586	Active	Active	9	9
ENSDARG00000009136	ENSDART00000082677	13	7	TGCCTCTGCTCCTGCTGCTGGAGGT	7	-	476	2586	Active	Active	9	8
ENSDARG00000009136	ENSDART00000082677	13	7	TCCAGCGTCTCCCGCAGCTGAAGGA	7	-	530	2586	Active	Active	9	9
ENSDARG00000009136	ENSDART00000082677	13	7	GTCTCCCGCAGCTGAAGGAGCTTCT	7	-	524	2586	Active	Active	8	6
ENSDARG00000009136	ENSDART00000082677	13	7	GCCTGCCTCTGCTCCTGCTGCTGGA	7	-	479	2586	Active	Active	9	9
ENSDARG00000009136	ENSDART00000082677	13	7	CTCTGCTCCTGCTGCTGGAGGTAAC	7	-	473	2586	Active	Active	9	7
ENSDARG00000009136	ENSDART00000082677	13	7	AGCGTCTCCCGCAGCTGAAGGAGCT	7	-	527	2586	Active	Active	9	9
ENSDARG00000009136	ENSDART00000082677	13	8	GCCACCACCAGCTCCTTCTGCTTCT	7	-	671	2586	Active	Inactive	8	7
ENSDARG00000009136	ENSDART00000082677	13	8	TCCTTCTGCTTCTGATGGAGGAGAT	7	-	659	2586	Active	Active	9	8
ENSDARG00000009136	ENSDART00000082677	13	8	ACCTGCAGCTCCCTGTAGAGTCT	5	-	796	2586	Active	Active	8	7
ENSDARG00000009136	ENSDART00000082677	13	8	AGCTCCTTCTGCTTCTGATGGAGGA	7	-	662	2586	Active	Active	9	9
ENSDARG00000009136	ENSDART00000082677	13	8	CTCTTCAGCGTCTCCAGCTGTTTGC	7	-	719	2586	Active	Inactive	9	3
ENSDARG00000009136	ENSDART00000082677	13	8	CTCGCCCACAGAGCTGTGATTAC	5	-	767	2586	Active	Inactive	9	8
ENSDARG00000009136	ENSDART00000082677	13	8	ACCAGCTCCTTCTGCTTCTGATGGA	7	-	665	2586	Active	Active	9	5
ENSDARG00000009136	ENSDART00000082677	13	9	CGCTGCTGCTGCAGTTTAGCGTTC	6	-	843	2586	Active	Inactive	9	7
ENSDARG00000009136	ENSDART00000082677	13	9	TCCTTCTGCTGTAGAGCAGCTTTC	6	-	948	2586	Active	Active	9	3
ENSDARG00000009136	ENSDART00000082677	13	13	TCCATCGCCGCCAGAGTGGTCTTC	6	-	1533	2586	Active	Inactive	9	6
ENSDARG00000009136	ENSDART00000082677	13	13	CCCTCAGGCTCTGTGATGGAGCT	5	-	1474	2586	Active	Active	9	9
ENSDARG00000009136	ENSDART00000082677	13	13	GTCTCCATCGCCGCCAGAGTGGTCT	7	-	1535	2586	Active	Active	9	8
ENSDARG00000009136	ENSDART00000082677	13	13	TTCTGCATCGTATCCCTGCGGTTTC	7	-	1599	2586	Active	Inactive	9	9
ENSDARG00000009136	ENSDART00000082677	13	15	CTCACCATCCGTCACTGTCGGCTGC	7	-	2170	2586	Active	Active	9	4
ENSDARG00000009136	ENSDART00000082677	13	16	CTCCTCACACTTATCGGCTGCCGTC	7	-	2292	2586	Active	Active	4	7
ENSDARG00000009136	ENSDART00000082677	13	16	GCCGTCTGCATGTCGCTGTAGGT	5	-	2275	2586	Active	Active	9	5
ENSDARG00000009136	ENSDART00000082677	13	16	TCCTCACACTTATCGGCTGCCGTC	6	-	2292	2586	Active	Active	8	7
ENSDARG00000009136	ENSDART00000082677	13	17	GTATCCCTCCGCACCGCCGCAGCG	6	-	2512	2586	Active	Active	7	9
ENSDARG00000009136	ENSDART00000082677	13	17	GCAGTCACCCTCTCGGAAGGAGCA	6	-	2437	2586	Active	Active	6	9
ENSDARG00000009136	ENSDART00000102865	13	1	GTCTGCACACACCGTCTCTGCAGTG	7	-	72	3129	Inactive	Active	3	1
ENSDARG00000009136	ENSDART00000102865	13	1	CCCGGCTCCCGGCAGAGCTGCAGCA	7	-	98	3129	Active	Active	9	9
ENSDARG00000009136	ENSDART00000102865	13	2	CTCACCGACCACTCGCTCTGAAAAC	7	-	159	3129	Active	Inactive	8	2
ENSDARG00000009136	ENSDART00000102865	13	5	GCCTGCCTCTGCTCCTGCTGCTGGA	7	-	464	3129	Active	Active	9	9
ENSDARG00000009136	ENSDART00000102865	13	5	TCCAGCGTCTCCCGCAGCTGAAGGA	7	-	515	3129	Active	Active	9	9
ENSDARG00000009136	ENSDART00000102865	13	5	GTCTCCCGCAGCTGAAGGAGCTTCT	7	-	509	3129	Active	Active	8	6
ENSDARG00000009136	ENSDART00000102865	13	5	CTCTGCTCCTGCTGCTGGAGGTAAC	7	-	458	3129	Active	Active	9	7
ENSDARG00000009136	ENSDART00000102865	13	5	TGCCTCTGCTCCTGCTGCTGGAGGT	7	-	461	3129	Active	Active	9	8
ENSDARG00000009136	ENSDART00000102865	13	5	AGCGTCTCCCGCAGCTGAAGGAGCT	7	-	512	3129	Active	Active	9	9
ENSDARG00000009136	ENSDART00000102865	13	5	TGCTCCAGCGTCTCCCGCAGCTGAA	7	-	518	3129	Active	Active	9	9
ENSDARG00000009136	ENSDART00000102865	13	6	GCCACCACCAGCTCCTTCTGCTTCT	7	-	656	3129	Active	Inactive	8	7
ENSDARG00000009136	ENSDART00000102865	13	6	CTCTTCAGCGTCTCCAGCTGTTTGC	7	-	704	3129	Active	Inactive	9	3
ENSDARG00000009136	ENSDART00000102865	13	6	AGCTCCTTCTGCTTCTGATGGAGGA	7	-	647	3129	Active	Active	9	9
ENSDARG00000009136	ENSDART00000102865	13	6	TCCTTCTGCTTCTGATGGAGGAGAT	7	-	644	3129	Active	Active	9	8
ENSDARG00000009136	ENSDART00000102865	13	6	ACCAGCTCCTTCTGCTTCTGATGGA	7	-	650	3129	Active	Active	9	5
ENSDARG00000009136	ENSDART00000102865	13	6	CTCGCCCACAGAGCTGTGATTAC	5	-	752	3129	Active	Inactive	9	8
ENSDARG00000009136	ENSDART00000102865	13	6	ACCTGCAGCTCCCTGTAGAGTCT	5	-	781	3129	Active	Active	8	7
ENSDARG00000009136	ENSDART00000102865	13	8	CGCAAACGCTCCGCGTCTGGTGT	5	-	1000	3129	Active	Inactive	9	2
ENSDARG00000009136	ENSDART00000102865	13	8	CGCAAACGCTCCGCGTCTGGTGTG	6	-	999	3129	Active	Inactive	9	0
ENSDARG00000009136	ENSDART00000102865	13	8	AAACGCTCCGCGTCTGGTGTGAGCA	7	-	995	3129	Active	Active	0	8
ENSDARG00000009136	ENSDART00000102865	13	9	ATCCGCGTCTGTTCTGAAGCGGGG	6	-	1099	3129	Active	Active	9	9
ENSDARG00000009136	ENSDART00000102865	13	12	CGCTGCTGCTGCAGTTTAGCGTTC	6	-	1449	3129	Active	Inactive	9	7
ENSDARG00000009136	ENSDART00000102865	13	12	TCCTTCTGCTGTAGAGCAGCTTTC	6	-	1554	3129	Active	Active	9	3
ENSDARG00000009136	ENSDART00000102865	13	12	ACAAACACAGGTGATCTGTGGAGTA	7	-	1391	3129	Inactive	Inactive	9	5
ENSDARG00000009136	ENSDART00000102865	13	12	AACAAACACAGGTGATCTGTGGAG	6	-	1393	3129	Inactive	Inactive	5	3
ENSDARG00000009136	ENSDART00000102865	13	12	ACAAACACAGGTGATCTGTGGAG	5	-	1393	3129	Inactive	Inactive	9	3
ENSDARG00000009136	ENSDART00000102865	13	14	TTCTGCATCGTATCCCTGCGGTTTC	7	-	2142	3129	Active	Inactive	9	9
ENSDARG00000009136	ENSDART00000102865	13	14	GTCTCCATCGCCGCCAGAGTGGTCT	7	-	2078	3129	Active	Active	9	8
ENSDARG00000009136	ENSDART00000102865	13	14	TCCATCGCCGCCAGAGTGGTCTTC	6	-	2076	3129	Active	Inactive	9	6
ENSDARG00000009136	ENSDART00000102865	13	14	CCCTCAGGCTCTGTGATGGAGCT	5	-	2017	3129	Active	Active	9	9
ENSDARG00000009136	ENSDART00000102865	13	17	CTCACCATCCGTCACTGTCGGCTGC	7	-	2713	3129	Active	Active	9	4
ENSDARG00000009136	ENSDART00000102865	13	18	GCCGTCTGCATGTCGCTGTAGGT	5	-	2818	3129	Active	Active	9	5
ENSDARG00000009136	ENSDART00000102865	13	18	TCCTCACACTTATCGGCTGCCGTC	6	-	2835	3129	Active	Active	8	7
ENSDARG00000009136	ENSDART00000102865	13	18	CTCCTCACACTTATCGGCTGCCGTC	7	-	2835	3129	Active	Active	4	7
ENSDARG00000009136	ENSDART00000102865	13	19	GCAGTCACCCTCTCGGAAGGAGCA	6	-	2980	3129	Active	Active	6	9
ENSDARG00000009136	ENSDART00000102865	13	19	GTATCCCTCCGCACCGCCGCAGCG	6	-	3055	3129	Active	Active	7	9
ENSDARG00000009160	ENSDART00000003706	13	1	CAATCCAGCAGCAGTAAGAGGAA	5	+	37	1422	Active	Active	0	9
ENSDARG00000009160	ENSDART00000003706	13	1	TCCACCCCAATCCAGCAGCAGTA	5	+	30	1422	Active	Active	5	9
ENSDARG00000009160	ENSDART00000003706	13	1	ATCCACCCCAATCCAGCAGCAGTA	6	+	29	1422	Active	Active	3	9
ENSDARG00000009160	ENSDART00000003706	13	5	AACCTCAACAAAGAGCTGCTAAC	5	+	370	1422	Active	Active	4	5
ENSDARG00000009160	ENSDART00000003706	13	9	ACCCTCTTCATGCCCTTTGAAGAC	6	+	739	1422	Active	Inactive	9	3
ENSDARG00000009160	ENSDART00000003706	13	9	ACCGGCGACGAGCTCCTCTGCTTCT	7	+	778	1422	Active	Inactive	8	7
ENSDARG00000009160	ENSDART00000003706	13	14	ACACGCTACAATGATGCTGTGAAC	6	+	1249	1422	Active	Active	5	0
ENSDARG00000009160	ENSDART00000003706	13	15	GTCTGCTGCTGGCGGGACGTATGT	6	+	1329	1422	Active	Active	9	3
ENSDARG00000009160	ENSDART00000003706	13	15	AACTGCCCAGTATCTCTGCAGAG	5	+	1373	1422	Inactive	Active	2	3
ENSDARG00000009525	ENSDART00000022799	13	3	AGACGCTGCTGCGGCATTAGCTGCC	7	+	183	1110	Active	Active	8	7
ENSDARG00000009525	ENSDART00000022799	13	6	GAAATCAAAGGGGTATGGATTTGTG	7	+	411	1110	Inactive	Active	9	5
ENSDARG00000009525	ENSDART00000022799	13	8	AACTGCACAGTTTACTGTGGTGGCA	7	+	616	1110	Inactive	Active	6	8
ENSDARG00000009525	ENSDART00000022799	13	8	AACTGCACAGTTTACTGTGGTGGC	6	+	616	1110	Inactive	Active	6	1
ENSDARG00000009525	ENSDART00000022799	13	8	AGCAGCTAAGATTTGATGAGGTG	5	+	572	1110	Active	Active	5	9
ENSDARG00000009525	ENSDART00000022799	13	8	TGCCAAGCAGCTAAGATTTGATGAG	7	+	567	1110	Inactive	Inactive	2	0
ENSDARG00000009525	ENSDART00000022799	13	12	GTCCCCTGCCTGGGTGGGAGGTTTT	7	+	1017	1110	Active	Inactive	9	3
ENSDARG00000009525	ENSDART00000022799	13	12	GTCCCCTGCCTGGGTGGGAGGTT	5	+	1017	1110	Active	Active	9	0
ENSDARG00000009525	ENSDART00000022799	13	12	CTCTCAGGCTCAGCCCGGTGCAGTG	7	+	1053	1110	Active	Active	8	8
ENSDARG00000009525	ENSDART00000022799	13	12	ACAGTCCCCTGCCTGGGTGGGAGGT	7	+	1014	1110	Active	Active	7	8
ENSDARG00000009525	ENSDART00000022799	13	12	ACAGTCCCCTGCCTGGGTGGGAG	5	+	1014	1110	Active	Active	7	9
ENSDARG00000009640	ENSDART00000007231	13	3	AGACACTACAGTTCTGGGCTGCA	5	+	222	711	Inactive	Active	0	7
ENSDARG00000009640	ENSDART00000007231	13	4	ATCATCGGCGGTCTGGATGAGGA	5	+	406	711	Active	Active	8	9
ENSDARG00000009640	ENSDART00000007231	13	4	ATCATCGGCGGTCTGGATGAGGAG	6	+	406	711	Active	Active	8	9
ENSDARG00000009640	ENSDART00000007231	13	6	TTCTGCTGCCGAGAGAGACGTGTAC	7	+	621	711	Active	Active	9	1
ENSDARG00000009796	ENSDART00000008987	13	1	AGCCCCTCCAAAATGGCCTGATGT	6	-	147	1620	Active	Active	9	0
ENSDARG00000009796	ENSDART00000008987	13	5	TGCCACTGCACTGCTGTGAGGAG	5	-	446	1620	Active	Active	9	4
ENSDARG00000009796	ENSDART00000008987	13	5	ACCTCATACCTGCCTTGTGAGGCA	6	-	537	1620	Active	Active	8	6
ENSDARG00000009796	ENSDART00000008987	13	6	CCCAAAGTCTTCTCTCTGATTGC	5	-	715	1620	Active	Inactive	9	4
ENSDARG00000009796	ENSDART00000008987	13	8	CACTTCTTCATACTTGCCTTGGTT	6	-	919	1620	Active	Inactive	9	1
ENSDARG00000009796	ENSDART00000008987	13	12	CAAACCCACCTGTTTTCTGGAGCG	6	-	1345	1620	Active	Active	0	7
ENSDARG00000009796	ENSDART00000008987	13	12	AAACCCACCTGTTTTCTGGAGCG	5	-	1345	1620	Inactive	Active	6	7
ENSDARG00000009796	ENSDART00000008987	13	13	CTCTGCAACACGCTGCTTATGAGCT	7	-	1374	1620	Active	Active	7	2
ENSDARG00000009796	ENSDART00000008987	13	14	CACCTCCTCCTTTGAGTTTGCGGAC	7	-	1576	1620	Active	Inactive	9	4
ENSDARG00000009796	ENSDART00000008987	13	14	TACACCTCCTCCTTTGAGTTTGCG	6	-	1579	1620	Active	Active	8	9
ENSDARG00000009796	ENSDART00000008987	13	14	GTACACCTCCTCCTTTGAGTTTGCG	7	-	1579	1620	Active	Active	3	9
ENSDARG00000009796	ENSDART00000008987	13	14	ACCTCCTCCTTTGAGTTTGCGGAC	6	-	1576	1620	Active	Inactive	9	4
ENSDARG00000009796	ENSDART00000010560	13	1	AGCCCCTCCAAAATGGCCTGATGT	6	-	135	1761	Active	Active	9	0
ENSDARG00000009796	ENSDART00000010560	13	2	GTATGCACCTGTGCTCGAAGCTTCT	7	-	323	1761	Inactive	Active	3	9
ENSDARG00000009796	ENSDART00000010560	13	3	CTCTTCTGCAGCCGCTGCTGGGTT	6	-	390	1761	Active	Inactive	9	6
ENSDARG00000009796	ENSDART00000010560	13	3	CTCTTCTGCAGCCGCTGCTGGGTTC	7	-	389	1761	Active	Inactive	9	2
ENSDARG00000009796	ENSDART00000010560	13	6	ACCTCATACCTGCCTTGTGAGGCA	6	-	687	1761	Active	Active	8	6
ENSDARG00000009796	ENSDART00000010560	13	6	TGCCACTGCACTGCTGTGAGGAG	5	-	596	1761	Active	Active	9	4
ENSDARG00000009796	ENSDART00000010560	13	7	CCCAAAGTCTTCTCTCTGATTGC	5	-	865	1761	Active	Inactive	9	4
ENSDARG00000009796	ENSDART00000010560	13	9	CACTTCTTCATACTTGCCTTGGTT	6	-	1069	1761	Active	Inactive	9	1
ENSDARG00000009796	ENSDART00000010560	13	13	AAACCCACCTGTTTTCTGGAGCG	5	-	1495	1761	Inactive	Active	6	7
ENSDARG00000009796	ENSDART00000010560	13	13	CAAACCCACCTGTTTTCTGGAGCG	6	-	1495	1761	Active	Active	0	7
ENSDARG00000009796	ENSDART00000010560	13	14	CTCTGCAACACGCTGCTTATGAGCT	7	-	1524	1761	Active	Active	7	2
ENSDARG00000009796	ENSDART00000010560	13	15	CACCTCCTCCTTTGAGTTTGCGGAC	7	-	1753	1761	Active	Inactive	9	4
ENSDARG00000009796	ENSDART00000010560	13	15	ACCTCCTCCTTTGAGTTTGCGGAC	6	-	1753	1761	Active	Inactive	9	4
ENSDARG00000009796	ENSDART00000010560	13	15	TACACCTCCTCCTTTGAGTTTGCG	6	-	1756	1761	Active	Active	8	9
ENSDARG00000010137	ENSDART00000002698	13	1	TCCATCAGCATTCTGATGCATTT	5	-	8	1077	Active	Active	9	0
ENSDARG00000010137	ENSDART00000002698	13	1	ACATCCATCAGCATTCTGATGCA	5	-	11	1077	Active	Active	6	6
ENSDARG00000010137	ENSDART00000002698	13	4	GTCCAATTCTGTAATCTTTTGTT	5	-	256	1077	Active	Inactive	8	9
ENSDARG00000010137	ENSDART00000002698	13	5	ATCATCCTCGAAAAACTCTGTAGTA	7	-	315	1077	Active	Inactive	9	8
ENSDARG00000010137	ENSDART00000002698	13	10	CAAAACTGCTGGCTGGGCTTTTCT	6	-	998	1077	Inactive	Inactive	0	6
ENSDARG00000010137	ENSDART00000002698	13	10	GTTTCCTTCGCTTGTTGGGGGCTTG	7	-	907	1077	Active	Active	9	4
ENSDARG00000010137	ENSDART00000015773	13	3	GTCCAATTCTGTAATCTTTTGTT	5	-	124	945	Active	Inactive	8	9
ENSDARG00000010137	ENSDART00000015773	13	4	ATCATCCTCGAAAAACTCTGTAGTA	7	-	183	945	Active	Inactive	9	8
ENSDARG00000010137	ENSDART00000015773	13	9	GTTTCCTTCGCTTGTTGGGGGCTTG	7	-	775	945	Active	Active	9	4
ENSDARG00000010137	ENSDART00000015773	13	9	CAAAACTGCTGGCTGGGCTTTTCT	6	-	866	945	Inactive	Inactive	0	6
ENSDARG00000010137	ENSDART00000101602	13	3	GTCCAATTCTGTAATCTTTTGTT	5	-	124	1125	Active	Inactive	8	9
ENSDARG00000010137	ENSDART00000101602	13	4	ATCATCCTCGAAAAACTCTGTAGTA	7	-	180	1125	Active	Inactive	9	8
ENSDARG00000010137	ENSDART00000101602	13	9	CAAAACTGCTGGCTGGGCTTTTCT	6	-	863	1125	Inactive	Inactive	0	6
ENSDARG00000010137	ENSDART00000101602	13	9	GTTTCCTTCGCTTGTTGGGGGCTTG	7	-	772	1125	Active	Active	9	4
ENSDARG00000010137	ENSDART00000101602	13	10	TGCGACGACTGAGAGCTGGGGTTGT	7	-	1109	1125	Active	Inactive	7	6
ENSDARG00000010137	ENSDART00000101602	13	10	TGCGACGACTGAGAGCTGGGGTT	5	-	1111	1125	Active	Active	7	5
ENSDARG00000010137	ENSDART00000101602	13	10	TACTTCTACTGCGACGACTGAGAG	6	-	1119	1125	Active	Active	8	9
ENSDARG00000010137	ENSDART00000101602	13	10	CTCCCCTCCCATCAGAGTGGGCTCT	7	-	924	1125	Active	Active	9	4
ENSDARG00000010137	ENSDART00000101602	13	10	CTCCCCTCCCATCAGAGTGGGCT	5	-	926	1125	Active	Active	9	9
ENSDARG00000010137	ENSDART00000101602	13	10	CCCCTCCCATCAGAGTGGGCTCT	5	-	924	1125	Active	Active	9	4
ENSDARG00000010154	ENSDART00000057469	13	2	TACTTCCCCACCCCTGAAGACGAG	6	+	226	1017	Active	Active	8	9
ENSDARG00000010154	ENSDART00000057469	13	4	ATCTGCAGCACAAACGGAGACTAC	6	+	623	1017	Active	Active	6	6
ENSDARG00000010154	ENSDART00000057469	13	8	GTATGCCCAAATACTCTTTGTGGAG	7	+	993	1017	Inactive	Inactive	7	6
ENSDARG00000010154	ENSDART00000057469	13	8	CCCAAATACTCTTTGTGGAGAAGCA	7	+	998	1017	Active	Active	8	9
ENSDARG00000010154	ENSDART00000057469	13	8	CACTGCACCGGGACTGTGTATGC	5	+	976	1017	Active	Inactive	8	9
ENSDARG00000010400	ENSDART00000022154	13	2	AACGACAACAGAAAGAGGTGAGTCT	7	+	170	1215	Inactive	Active	4	4
ENSDARG00000010400	ENSDART00000022154	13	3	GTTTACAGACTACAGCCGGGTAA	5	+	210	1215	Inactive	Active	8	1
ENSDARG00000010400	ENSDART00000022154	13	4	TGCTACACCGGCTCTCTCTGCTGCT	7	+	243	1215	Active	Active	6	2
ENSDARG00000010400	ENSDART00000022154	13	4	TACACCGGCTCTCTCTGCTGCTGCT	7	+	246	1215	Active	Active	7	8
ENSDARG00000010400	ENSDART00000022154	13	6	TACAGCACAAACAAGAGGAGCTGAA	7	+	569	1215	Inactive	Active	5	8
ENSDARG00000010400	ENSDART00000022154	13	7	AGAGGCAGCGCAGGTGCTGGAGTC	6	+	717	1215	Active	Active	5	6
ENSDARG00000010400	ENSDART00000099729	13	2	AACGACAACAGAAAGAGGTGAGTCT	7	+	170	483	Inactive	Active	4	4
ENSDARG00000010400	ENSDART00000099729	13	4	GTAGCCACAGTCGACGGGTTTGTA	6	+	284	483	Inactive	Inactive	8	0
ENSDARG00000010400	ENSDART00000099729	13	5	CACGGCATCAGTCCGGAGTGTTG	5	+	315	483	Active	Inactive	9	0
ENSDARG00000010400	ENSDART00000099729	13	6	GTTCTCATCGCTCTAGTCGGGGTA	6	+	380	483	Active	Active	9	5
ENSDARG00000010400	ENSDART00000099731	13	2	AACGACAACAGAAAGAGGTGAGTCT	7	+	170	2154	Inactive	Active	4	4
ENSDARG00000010400	ENSDART00000099731	13	6	GTAGCCACAGTCGACGGGTTTGTA	6	+	281	2154	Inactive	Inactive	8	0
ENSDARG00000010400	ENSDART00000099731	13	7	CACGGCATCAGTCCGGAGTGTTG	5	+	312	2154	Active	Inactive	9	0
ENSDARG00000010400	ENSDART00000099731	13	8	GTTCTCATCGCTCTAGTCGGGGTA	6	+	395	2154	Active	Active	9	5
ENSDARG00000010400	ENSDART00000099731	13	12	GCAGGCTTCCATATGTGACGATGGT	7	+	588	2154	Active	Active	9	9
ENSDARG00000010400	ENSDART00000099731	13	13	GCAGCCCTCTGAATGCAGCTGGT	5	+	636	2154	Active	Active	9	9
ENSDARG00000010400	ENSDART00000099731	13	15	TTCAGCCGCTCTAATCGCAGAGGCA	7	+	787	2154	Active	Active	8	9
ENSDARG00000010400	ENSDART00000099731	13	15	CTAATCGCAGAGGCAGTGTTGTCT	6	+	797	2154	Inactive	Inactive	5	4
ENSDARG00000010400	ENSDART00000099731	13	16	GTTTACAGACTACAGCCGGGTAA	5	+	882	2154	Inactive	Active	8	1
ENSDARG00000010400	ENSDART00000099731	13	17	TACACCGGCTCTCTCTGCTGCTGCT	7	+	918	2154	Active	Active	7	8
ENSDARG00000010400	ENSDART00000099731	13	17	TGCTACACCGGCTCTCTCTGCTGCT	7	+	915	2154	Active	Active	6	2
ENSDARG00000010400	ENSDART00000099731	13	20	TACAGCACAAACAAGAGGAGCTGAA	7	+	1313	2154	Inactive	Active	5	8
ENSDARG00000010400	ENSDART00000099731	13	23	AGAGGCAGCGCAGGTGCTGGAGTC	6	+	1656	2154	Active	Active	5	6
ENSDARG00000010400	ENSDART00000099738	13	2	AACGACAACAGAAAGAGGTGAGTCT	7	+	170	1215	Inactive	Active	4	4
ENSDARG00000010400	ENSDART00000099738	13	3	GTTTACAGACTACAGCCGGGTAA	5	+	210	1215	Inactive	Active	8	1
ENSDARG00000010400	ENSDART00000099738	13	4	TGCTACACCGGCTCTCTCTGCTGCT	7	+	243	1215	Active	Active	6	2
ENSDARG00000010400	ENSDART00000099738	13	4	TACACCGGCTCTCTCTGCTGCTGCT	7	+	246	1215	Active	Active	7	8
ENSDARG00000010400	ENSDART00000099738	13	6	TACAGCACAAACAAGAGGAGCTGAA	7	+	569	1215	Inactive	Active	5	8
ENSDARG00000010400	ENSDART00000099738	13	7	AGAGGCAGCGCAGGTGCTGGAGTC	6	+	717	1215	Active	Active	5	6
ENSDARG00000010632	ENSDART00000018866	13	1	GGCGGCTGCAGGAGGGCCGAGGGG	6	+	62	1509	Active	Active	9	9
ENSDARG00000010632	ENSDART00000018866	13	1	GAACACTGCGCAGGATGGCTGAGAA	7	+	164	1509	Inactive	Active	2	5
ENSDARG00000010632	ENSDART00000018866	13	1	GGCCACGCAGATGAAGTGGCGGCT	6	+	45	1509	Active	Active	1	9
ENSDARG00000010632	ENSDART00000018866	13	2	GTTCTCAGAGAGCGCGATGTGGAT	6	+	208	1509	Inactive	Active	1	6
ENSDARG00000010632	ENSDART00000018866	13	2	AGCCACACAGAATAGCTGAAGTC	5	+	245	1509	Inactive	Active	4	7
ENSDARG00000010632	ENSDART00000018866	13	3	ATCAGCATCGAGATCTTGGGCTTTG	7	+	457	1509	Active	Inactive	8	6
ENSDARG00000010632	ENSDART00000018866	13	3	AGCATCAGCATCGAGATCTTGGGCT	7	+	454	1509	Active	Active	9	0
ENSDARG00000010632	ENSDART00000018866	13	10	GCAGACGGCCACCGTGGAGGCTCT	6	+	1353	1509	Active	Active	1	7
ENSDARG00000010632	ENSDART00000102915	13	1	GGCCGCCTCACAGAAGTGCGCCTCT	7	+	42	1731	Active	Inactive	9	4
ENSDARG00000010632	ENSDART00000102915	13	3	GGCCACGCAGATGAAGTGGCGGCT	6	+	243	1731	Active	Active	1	9
ENSDARG00000010632	ENSDART00000102915	13	3	GAACACTGCGCAGGATGGCTGAGAA	7	+	362	1731	Inactive	Active	2	5
ENSDARG00000010632	ENSDART00000102915	13	3	GGCGGCTGCAGGAGGGCCGAGGGG	6	+	260	1731	Active	Active	9	9
ENSDARG00000010632	ENSDART00000102915	13	4	AGCCACACAGAATAGCTGAAGTC	5	+	443	1731	Inactive	Active	4	7
ENSDARG00000010632	ENSDART00000102915	13	4	GTTCTCAGAGAGCGCGATGTGGAT	6	+	406	1731	Inactive	Active	1	6
ENSDARG00000010632	ENSDART00000102915	13	5	AGCATCAGCATCGAGATCTTGGGCT	7	+	652	1731	Active	Active	9	0
ENSDARG00000010632	ENSDART00000102915	13	5	ATCAGCATCGAGATCTTGGGCTTTG	7	+	655	1731	Active	Inactive	8	6
ENSDARG00000010632	ENSDART00000102915	13	10	AAACAAACCTGTACAGTTGAAAAC	6	+	1228	1731	Inactive	Active	9	4
ENSDARG00000010632	ENSDART00000102915	13	12	GCAGACGGCCACCGTGGAGGCTCT	6	+	1566	1731	Active	Active	1	7
ENSDARG00000010681	ENSDART00000012433	13	3	AGCTCCTCCAGCTTGTCGATGGT	5	-	154	1347	Active	Active	9	8
ENSDARG00000010681	ENSDART00000012433	13	6	TTCAGCTTCTCGAAAGAGGGAGCT	6	-	627	1347	Active	Active	9	9
ENSDARG00000010681	ENSDART00000012433	13	6	ATCAGCTACCGCAGGAGGCCTAG	5	-	530	1347	Active	Active	7	9
ENSDARG00000010681	ENSDART00000012433	13	7	GGCAAAGGCGCTGGGCGGCTGAGGG	7	-	897	1347	Active	Active	7	9
ENSDARG00000010681	ENSDART00000012433	13	7	GGCAAAGGCGCTGGGCGGCTGAG	5	-	899	1347	Active	Active	7	9
ENSDARG00000010681	ENSDART00000012433	13	7	AAAGTCGCCACCATATTGTGTCTTC	7	-	1200	1347	Inactive	Inactive	1	9
ENSDARG00000010681	ENSDART00000012433	13	8	GAACCCCCATCCTCTTGGGACTCT	6	-	1274	1347	Inactive	Inactive	8	0
ENSDARG00000010681	ENSDART00000058235	13	3	AGCTCCTCCAGCTTGTCGATGGT	5	-	154	1290	Active	Active	9	8
ENSDARG00000010681	ENSDART00000058235	13	6	TTCAGCTTCTCGAAAGAGGGAGCT	6	-	624	1290	Active	Active	9	9
ENSDARG00000010681	ENSDART00000058235	13	6	ATCAGCTACCGCAGGAGGCCTAG	5	-	527	1290	Active	Active	7	9
ENSDARG00000010681	ENSDART00000058235	13	7	GGCAAAGGCGCTGGGCGGCTGAG	5	-	896	1290	Active	Active	7	9
ENSDARG00000010681	ENSDART00000058235	13	7	GGCAAAGGCGCTGGGCGGCTGAGGG	7	-	894	1290	Active	Active	7	9
ENSDARG00000010681	ENSDART00000058235	13	8	AAAGTCGCCACCATATTGTGTCTTC	7	-	1113	1290	Inactive	Inactive	1	9
ENSDARG00000010681	ENSDART00000058235	13	9	GAACCCCCATCCTCTTGGGACTCT	6	-	1252	1290	Inactive	Inactive	8	0
ENSDARG00000010681	ENSDART00000058238	13	1	AGCTCCTCCAGCTTGTCGATGGT	5	-	91	1416	Active	Active	9	8
ENSDARG00000010681	ENSDART00000058238	13	4	TTCAGCTTCTCGAAAGAGGGAGCT	6	-	537	1416	Active	Active	9	9
ENSDARG00000010681	ENSDART00000058238	13	5	AAAGTCGCCACCATATTGTGTCTTC	7	-	1113	1416	Inactive	Inactive	1	9
ENSDARG00000010681	ENSDART00000058238	13	5	GGCAAAGGCGCTGGGCGGCTGAG	5	-	812	1416	Active	Active	7	9
ENSDARG00000010681	ENSDART00000058238	13	5	GGCAAAGGCGCTGGGCGGCTGAGGG	7	-	810	1416	Active	Active	7	9
ENSDARG00000010681	ENSDART00000058238	13	6	GAACCCCCATCCTCTTGGGACTCT	6	-	1343	1416	Inactive	Inactive	8	0
ENSDARG00000010792	ENSDART00000020576	13	1	CCCCGCTTCACTCTGCCGGAGCT	5	+	91	1755	Active	Active	9	9
ENSDARG00000010792	ENSDART00000020576	13	5	GAAAAATGCCCATCCGCAGGATAC	6	+	404	1755	Inactive	Active	6	4
ENSDARG00000010792	ENSDART00000020576	13	11	GTCTTCTAACTGCTCCTCTGGTGGC	7	+	896	1755	Active	Active	3	3
ENSDARG00000010792	ENSDART00000020576	13	12	AACCACAGAGCAGGAGGATGTTGTA	7	+	1101	1755	Inactive	Active	8	5
ENSDARG00000010792	ENSDART00000020576	13	12	GTCAACCACAGAGCAGGAGGATGT	6	+	1098	1755	Active	Active	2	5
ENSDARG00000010792	ENSDART00000020576	13	12	GTCAACCACAGAGCAGGAGGATGTT	7	+	1098	1755	Active	Active	2	9
ENSDARG00000010792	ENSDART00000020576	13	17	AGAGCCGCACCTGGGCCGGAGAA	5	+	1703	1755	Inactive	Active	5	8
ENSDARG00000010823	ENSDART00000016793	13	3	CGCACCGCAGTAAGTGTAGCCGGC	6	-	157	891	Active	Active	7	9
ENSDARG00000010823	ENSDART00000016793	13	3	TCCACCTGCTTGTAGGCATGAGCG	6	-	186	891	Active	Active	9	9
ENSDARG00000010823	ENSDART00000016793	13	3	GCACACGCACCGCAGTAAGTGTAG	6	-	162	891	Inactive	Inactive	8	1
ENSDARG00000010823	ENSDART00000016793	13	4	GTAGACCTCGGCGGGGGAGAGGGC	6	-	274	891	Active	Active	4	9
ENSDARG00000010823	ENSDART00000016793	13	5	AGATGCATCTCAATGCTGTGTTC	5	-	397	891	Active	Inactive	7	7
ENSDARG00000010823	ENSDART00000016793	13	5	TTCATCTTCATCTGTCTGCAGAC	5	-	377	891	Active	Inactive	9	1
ENSDARG00000010823	ENSDART00000016793	13	5	TACTTCTCCATGGCTTTAGCGGTA	6	-	426	891	Active	Active	9	0
ENSDARG00000010823	ENSDART00000016793	13	6	GAAGTCAGAGGAAATGATGAAGAG	6	-	556	891	Inactive	Active	7	9
ENSDARG00000010823	ENSDART00000016793	13	6	GAACTCATCTTTATGGCTGTTTTT	6	-	439	891	Active	Inactive	6	9
ENSDARG00000010823	ENSDART00000016793	13	6	ACCAGCACAGGAACGATGCTGAA	5	-	460	891	Inactive	Active	0	9
ENSDARG00000010823	ENSDART00000016793	13	6	ACACACACCCCAATGGCAGAAGTC	6	-	574	891	Inactive	Active	5	9
ENSDARG00000010934	ENSDART00000010831	13	1	TCCTCATCCTGATAGGGCGGAGGCT	7	-	71	1182	Active	Active	9	9
ENSDARG00000010934	ENSDART00000010831	13	1	TCCTCATCCTGATAGGGCGGAGGC	6	-	72	1182	Active	Active	9	9
ENSDARG00000010934	ENSDART00000010831	13	1	GTCCTCATCCTGATAGGGCGGAGGC	7	-	72	1182	Active	Active	9	9
ENSDARG00000010934	ENSDART00000010831	13	1	GGCATCGCCCAGGTCAGAGGGTGTG	7	-	117	1182	Active	Active	9	9
ENSDARG00000010934	ENSDART00000010831	13	3	AGACTCACAGGTATGTTGCAGTA	5	-	676	1182	Inactive	Active	5	3
ENSDARG00000010934	ENSDART00000010831	13	4	AGAGGCGTCCTGTTGTGGCGTTG	5	-	801	1182	Active	Active	9	3
ENSDARG00000010934	ENSDART00000010831	13	4	AGAGGCGTCCTGTTGTGGCGTTGTA	7	-	799	1182	Active	Inactive	9	0
ENSDARG00000010934	ENSDART00000010831	13	4	AGCCGCAGACGGGTACGATGAGGCC	7	-	738	1182	Active	Active	4	9
ENSDARG00000010934	ENSDART00000010831	13	4	GACCCAGCAGGATCTCTGGAGCA	5	-	771	1182	Inactive	Active	4	4
ENSDARG00000010934	ENSDART00000010831	13	4	AGACCCAGCAGGATCTCTGGAGCA	6	-	771	1182	Active	Active	3	4
ENSDARG00000010934	ENSDART00000010831	13	5	TTCTTCTTCTCCAGAGCTGTTGAG	6	-	1096	1182	Active	Active	9	5
ENSDARG00000010934	ENSDART00000010831	13	5	TTCTTCTCCAGAGCTGTTGAGGCC	6	-	1093	1182	Active	Active	9	9
ENSDARG00000010934	ENSDART00000010831	13	5	TTCTTCTCCAGAGCTGTTGAGGC	5	-	1094	1182	Active	Inactive	9	1
ENSDARG00000010934	ENSDART00000010831	13	5	AAAGTCTCCTTGTAGGTGGGATTG	6	-	963	1182	Active	Active	2	1
ENSDARG00000010934	ENSDART00000010831	13	5	ACAAAAGTCTCCTTGTAGGTGGG	5	-	967	1182	Inactive	Active	0	9
ENSDARG00000010934	ENSDART00000010831	13	5	GTTTCATGCTGCGCTTGTTGTAGAC	7	-	1039	1182	Active	Inactive	7	2
ENSDARG00000010934	ENSDART00000100678	13	3	CACCTCATCATCACTGTCTGACGAC	7	-	246	1722	Active	Active	9	2
ENSDARG00000010934	ENSDART00000100678	13	3	CTCATCATCACTGTCTGACGACGAG	7	-	243	1722	Active	Active	9	9
ENSDARG00000010934	ENSDART00000100678	13	3	TTCAGCCGCTAGAGGGGAGTATTT	6	-	376	1722	Active	Inactive	8	7
ENSDARG00000010934	ENSDART00000100678	13	4	TCCTCATCCTGATAGGGCGGAGGC	6	-	486	1722	Active	Active	9	9
ENSDARG00000010934	ENSDART00000100678	13	4	TCCTCATCCTGATAGGGCGGAGGCT	7	-	485	1722	Active	Active	9	9
ENSDARG00000010934	ENSDART00000100678	13	4	GGCATCGCCCAGGTCAGAGGGTGTG	7	-	531	1722	Active	Active	9	9
ENSDARG00000010934	ENSDART00000100678	13	4	GTCCTCATCCTGATAGGGCGGAGGC	7	-	486	1722	Active	Active	9	9
ENSDARG00000010934	ENSDART00000100678	13	5	AGACTCACAGGTATGTTGCAGTA	5	-	1144	1722	Inactive	Active	5	3
ENSDARG00000010934	ENSDART00000100678	13	6	AGCCGCAGACGGGTACGATGAGGCC	7	-	1206	1722	Active	Active	4	9
ENSDARG00000010934	ENSDART00000100678	13	6	GACCCAGCAGGATCTCTGGAGCA	5	-	1239	1722	Inactive	Active	4	4
ENSDARG00000010934	ENSDART00000100678	13	6	AGAGGCGTCCTGTTGTGGCGTTGTA	7	-	1267	1722	Active	Inactive	9	0
ENSDARG00000010934	ENSDART00000100678	13	6	AGAGGCGTCCTGTTGTGGCGTTG	5	-	1269	1722	Active	Active	9	3
ENSDARG00000010934	ENSDART00000100678	13	6	AGACCCAGCAGGATCTCTGGAGCA	6	-	1239	1722	Active	Active	3	4
ENSDARG00000010934	ENSDART00000100678	13	8	TTCTTCTTCTCCAGAGCTGTTGAG	6	-	1636	1722	Active	Active	9	5
ENSDARG00000010934	ENSDART00000100678	13	8	TTCTTCTCCAGAGCTGTTGAGGCC	6	-	1633	1722	Active	Active	9	9
ENSDARG00000010934	ENSDART00000100678	13	8	TTCTTCTCCAGAGCTGTTGAGGC	5	-	1634	1722	Active	Inactive	9	1
ENSDARG00000010934	ENSDART00000100678	13	8	AAAGTCTCCTTGTAGGTGGGATTG	6	-	1503	1722	Active	Active	2	1
ENSDARG00000010934	ENSDART00000100678	13	8	ACAAAAGTCTCCTTGTAGGTGGG	5	-	1507	1722	Inactive	Active	0	9
ENSDARG00000010934	ENSDART00000100678	13	8	GTTTCATGCTGCGCTTGTTGTAGAC	7	-	1579	1722	Active	Inactive	7	2
ENSDARG00000011042	ENSDART00000028285	13	1	CACATCATCGGAAATCTGCAGGC	5	-	71	1257	Active	Active	9	4
ENSDARG00000011042	ENSDART00000028285	13	1	GCCCCATCCCTCCTCCTGCGCCTGC	7	-	249	1257	Active	Inactive	9	3
ENSDARG00000011042	ENSDART00000028285	13	2	GGCTACAACATGGAAGTATTTGAG	6	-	622	1257	Active	Active	5	4
ENSDARG00000011042	ENSDART00000028285	13	2	GACTGCCACCCTGGCTGGAGCGGAA	7	-	646	1257	Active	Active	7	9
ENSDARG00000011042	ENSDART00000028285	13	2	GAAGGCTACAACATGGAAGTATTT	6	-	625	1257	Active	Inactive	1	0
ENSDARG00000011042	ENSDART00000028285	13	2	AGAAACCACTGCTCCAGATGCTTAA	7	-	544	1257	Inactive	Active	3	3
ENSDARG00000011042	ENSDART00000028285	13	3	TTCCTCTTCTTCCTCTTGCGCAGCT	7	-	812	1257	Active	Active	9	4
ENSDARG00000011042	ENSDART00000028285	13	4	GCCACCAGACTGTGAAGCTGCGGTT	7	-	944	1257	Active	Active	3	5
ENSDARG00000011042	ENSDART00000028285	13	5	GCAGCCCGCAGCAGTAGATGCCTGC	7	-	1066	1257	Active	Active	8	8
ENSDARG00000011042	ENSDART00000028285	13	5	TGCTCAGCAGCCCGCAGCAGTAGAT	7	-	1072	1257	Active	Active	2	5
ENSDARG00000011042	ENSDART00000028285	13	5	CTCAGCAGCCCGCAGCAGTAGAT	5	-	1072	1257	Active	Active	8	5
ENSDARG00000011055	ENSDART00000019989	13	1	TTCTTCAACAGCGCCATCTGTATTT	7	-	24	1005	Active	Inactive	6	9
ENSDARG00000011055	ENSDART00000019989	13	1	AGCGCCATCTGTATTTTGGTTGC	5	-	17	1005	Active	Inactive	9	8
ENSDARG00000011055	ENSDART00000019989	13	2	TGCCTCCTCCTCAGCTCTGCGTTT	6	-	162	1005	Active	Inactive	9	9
ENSDARG00000011055	ENSDART00000019989	13	2	GCCTCCTCCTCAGCTCTGCGTTTCT	7	-	160	1005	Active	Inactive	9	9
ENSDARG00000011055	ENSDART00000019989	13	2	GCCTCCTCCTCAGCTCTGCGTTT	5	-	162	1005	Active	Inactive	9	9
ENSDARG00000011055	ENSDART00000019989	13	2	CTCCTCCTCAGCTCTGCGTTTCT	5	-	160	1005	Active	Inactive	9	9
ENSDARG00000011055	ENSDART00000019989	13	5	CACAGCTTCATGGCGTCGTTGCC	5	-	433	1005	Active	Active	9	6
ENSDARG00000011055	ENSDART00000019989	13	6	CACCTCAAAGGGCAAAGCTGAGGAC	7	-	486	1005	Active	Active	0	8
ENSDARG00000011055	ENSDART00000019989	13	7	TGCTGCGCAGTCGTGGGACGGTGAC	7	-	622	1005	Active	Active	6	9
ENSDARG00000011055	ENSDART00000019989	13	8	GACGACCACATAAACTTTGGTTTG	6	-	709	1005	Active	Inactive	3	9
ENSDARG00000011055	ENSDART00000019989	13	9	AAACAAACCTGTAGGTGATGTGGCA	7	-	892	1005	Inactive	Active	9	9
ENSDARG00000011055	ENSDART00000019989	13	10	GTCCACATCAAATGCGGTGACAAC	6	-	925	1005	Active	Active	7	7
ENSDARG00000011055	ENSDART00000081776	13	1	AGCGCCATCTGTATTTTGGTTGC	5	-	17	999	Active	Inactive	9	8
ENSDARG00000011055	ENSDART00000081776	13	1	TTCTTCAACAGCGCCATCTGTATTT	7	-	24	999	Active	Inactive	6	9
ENSDARG00000011055	ENSDART00000081776	13	2	TGCCTCCTCCTCAGCTCTGCGTTT	6	-	162	999	Active	Inactive	9	9
ENSDARG00000011055	ENSDART00000081776	13	2	CTCCTCCTCAGCTCTGCGTTTCT	5	-	160	999	Active	Inactive	9	9
ENSDARG00000011055	ENSDART00000081776	13	2	GCCTCCTCCTCAGCTCTGCGTTTCT	7	-	160	999	Active	Inactive	9	9
ENSDARG00000011055	ENSDART00000081776	13	2	GCCTCCTCCTCAGCTCTGCGTTT	5	-	162	999	Active	Inactive	9	9
ENSDARG00000011055	ENSDART00000081776	13	5	CACAGCTTCATGGCGTCGTTGCC	5	-	433	999	Active	Active	9	6
ENSDARG00000011055	ENSDART00000081776	13	6	CACCTCAAAGGGCAAAGCTGAGGAC	7	-	486	999	Active	Active	0	8
ENSDARG00000011055	ENSDART00000081776	13	8	TGCTGCGCAGTCGTGGGACGGTGAC	7	-	619	999	Active	Active	6	9
ENSDARG00000011055	ENSDART00000081776	13	9	GACGACCACATAAACTTTGGTTTG	6	-	706	999	Active	Inactive	3	9
ENSDARG00000011055	ENSDART00000081776	13	10	AAACAAACCTGTAGGTGATGTGGCA	7	-	886	999	Inactive	Active	9	9
ENSDARG00000011055	ENSDART00000081776	13	11	GTCCACATCAAATGCGGTGACAAC	6	-	919	999	Active	Active	7	7
ENSDARG00000011055	ENSDART00000102767	13	2	TTCTTCAACAGCGCCATCTGTATTT	7	-	27	1266	Active	Inactive	6	9
ENSDARG00000011055	ENSDART00000102767	13	2	AGCGCCATCTGTATTTTGGTTGC	5	-	20	1266	Active	Inactive	9	8
ENSDARG00000011055	ENSDART00000102767	13	3	TGCCTCCTCCTCAGCTCTGCGTTT	6	-	165	1266	Active	Inactive	9	9
ENSDARG00000011055	ENSDART00000102767	13	3	GCCTCCTCCTCAGCTCTGCGTTTCT	7	-	163	1266	Active	Inactive	9	9
ENSDARG00000011055	ENSDART00000102767	13	3	GCCTCCTCCTCAGCTCTGCGTTT	5	-	165	1266	Active	Inactive	9	9
ENSDARG00000011055	ENSDART00000102767	13	3	CTCCTCCTCAGCTCTGCGTTTCT	5	-	163	1266	Active	Inactive	9	9
ENSDARG00000011055	ENSDART00000102767	13	6	CACAGCTTCATGGCGTCGTTGCC	5	-	436	1266	Active	Active	9	6
ENSDARG00000011055	ENSDART00000102767	13	7	CACCTCAAAGGGCAAAGCTGAGGAC	7	-	489	1266	Active	Active	0	8
ENSDARG00000011055	ENSDART00000102767	13	8	ATCTCCCTCCAGGATGAATAGGGC	6	-	675	1266	Active	Active	9	9
ENSDARG00000011055	ENSDART00000102767	13	8	AACATCTCCCTCCAGGATGAATAG	6	-	678	1266	Active	Active	8	8
ENSDARG00000011055	ENSDART00000102767	13	9	AGAGACTCCTCCCCCTGGCGAATGT	7	-	755	1266	Active	Active	2	4
ENSDARG00000011055	ENSDART00000102767	13	9	AGACTCCTCCCCCTGGCGAATGT	5	-	755	1266	Active	Active	9	4
ENSDARG00000011055	ENSDART00000102767	13	10	TGCTGCGCAGTCGTGGGACGGTGAC	7	-	883	1266	Active	Active	6	9
ENSDARG00000011055	ENSDART00000102767	13	11	GACGACCACATAAACTTTGGTTTG	6	-	970	1266	Active	Inactive	3	9
ENSDARG00000011055	ENSDART00000102767	13	12	AAACAAACCTGTAGGTGATGTGGCA	7	-	1153	1266	Inactive	Active	9	9
ENSDARG00000011055	ENSDART00000102767	13	13	GTCCACATCAAATGCGGTGACAAC	6	-	1186	1266	Active	Active	7	7
ENSDARG00000011222	ENSDART00000021382	13	1	AGCGCCACATTCTCTCTGGGCCTAC	7	+	112	579	Active	Inactive	2	6
ENSDARG00000011626	ENSDART00000028614	13	1	AGCGACACATGGCCAGCCTGAGCA	6	-	17	1197	Inactive	Active	4	9
ENSDARG00000011626	ENSDART00000028614	13	2	CGCTGCAGAAGCCACTGCCGCAGGG	7	-	80	1197	Active	Active	8	9
ENSDARG00000011626	ENSDART00000028614	13	2	CTATCAGCCGGTCTGAGGCGGCGCT	7	-	160	1197	Inactive	Active	0	9
ENSDARG00000011626	ENSDART00000028614	13	2	CTATCAGCCGGTCTGAGGCGGCG	5	-	162	1197	Inactive	Active	0	9
ENSDARG00000011626	ENSDART00000028614	13	3	TTCCCACTCGGCTTGTGTTTGCG	5	-	308	1197	Active	Active	9	8
ENSDARG00000011626	ENSDART00000028614	13	3	AGCCCAGACTCGGTCAGTCTGAAAC	7	-	242	1197	Active	Active	8	1
ENSDARG00000011626	ENSDART00000028614	13	4	CCCCACTCCATGTAGAAGATGAA	5	-	406	1197	Active	Active	9	9
ENSDARG00000011626	ENSDART00000028614	13	4	ACCCCACTCCATGTAGAAGATGAA	6	-	406	1197	Active	Active	9	9
ENSDARG00000011626	ENSDART00000028614	13	4	TCCTCCAGAAATACGCAGCGGGG	5	-	471	1197	Active	Active	3	9
ENSDARG00000011626	ENSDART00000028614	13	5	TACAGCAGCAGAGCGGAGCCTAG	5	-	655	1197	Active	Active	6	7
ENSDARG00000011626	ENSDART00000028614	13	7	GTTTTCAAAGACGTTCTTGAGCG	5	-	908	1197	Inactive	Active	5	6
ENSDARG00000011662	ENSDART00000027428	13	2	CTCGACTCCATCTGTCTTTGTTTTT	7	-	166	2274	Active	Inactive	8	9
ENSDARG00000011662	ENSDART00000027428	13	3	TCCTCAGGCACATCCTTTGCTGTG	6	-	231	2274	Active	Inactive	9	3
ENSDARG00000011662	ENSDART00000027428	13	5	TGCAGCACAATATTCTCTGGCTTG	6	-	447	2274	Active	Inactive	3	7
ENSDARG00000011662	ENSDART00000027428	13	7	TACCACTGCACAGGCTGAAGATTGT	7	-	680	2274	Active	Active	6	9
ENSDARG00000011662	ENSDART00000027428	13	7	ACATACCACTGCACAGGCTGAAGAT	7	-	683	2274	Inactive	Active	4	7
ENSDARG00000011662	ENSDART00000027428	13	7	AAAGTCCACAGTGACTGTGTAGGAC	7	-	600	2274	Inactive	Active	1	8
ENSDARG00000011662	ENSDART00000027428	13	7	AAAGTCCACAGTGACTGTGTAGGA	6	-	601	2274	Inactive	Inactive	1	4
ENSDARG00000011662	ENSDART00000027428	13	9	AACAAAGCACTGGGGCTGTTTTGAA	7	-	894	2274	Inactive	Inactive	9	9
ENSDARG00000011662	ENSDART00000027428	13	9	AACAAAGCACTGGGGCTGTTTTG	5	-	896	2274	Inactive	Inactive	9	6
ENSDARG00000011662	ENSDART00000027428	13	9	GAACAAAGCACTGGGGCTGTTTTG	6	-	896	2274	Inactive	Inactive	8	6
ENSDARG00000011662	ENSDART00000027428	13	10	TCCATCTAACACACACTGTGCAGCA	7	-	1113	2274	Active	Active	7	4
ENSDARG00000011662	ENSDART00000027428	13	12	CTCACCCCAAACCTTTTTTAGGGT	6	-	1276	2274	Active	Inactive	4	1
ENSDARG00000011662	ENSDART00000027428	13	12	CACCCCAAACCTTTTTTAGGGTAC	6	-	1274	2274	Inactive	Inactive	2	7
ENSDARG00000011662	ENSDART00000027428	13	12	ACCCCAAACCTTTTTTAGGGTAC	5	-	1274	2274	Active	Inactive	5	7
ENSDARG00000011662	ENSDART00000027428	13	13	AAAAAAGTCCAGCTTTGCTTTGAG	6	-	1438	2274	Inactive	Inactive	6	6
ENSDARG00000011662	ENSDART00000027428	13	14	GCCTTCAGCATCTTTTCTGAAGCT	6	-	1518	2274	Active	Active	9	5
ENSDARG00000011662	ENSDART00000027428	13	16	GCCTTCAACTGTTTGTAGAGTTC	5	-	1708	2274	Active	Active	9	3
ENSDARG00000011662	ENSDART00000027428	13	17	TTCACCATCTCAGAGCTGTCGCT	5	-	1765	2274	Active	Active	8	7
ENSDARG00000011662	ENSDART00000027428	13	18	TGCATCTGCATGACTGTGGTGTCT	6	-	1929	2274	Active	Inactive	9	1
ENSDARG00000011662	ENSDART00000027428	13	18	TGCATCTGCATGACTGTGGTGTC	5	-	1930	2274	Active	Inactive	9	6
ENSDARG00000011662	ENSDART00000027428	13	18	TTCTGCTTACTCAGAAGGATTTTAC	7	-	1850	2274	Active	Inactive	8	6
ENSDARG00000011666	ENSDART00000018840	13	1	GTCGCCTCCTCTCGCGGTGAAGGC	6	+	48	4110	Active	Active	9	9
ENSDARG00000011666	ENSDART00000018840	13	1	TCCAGCCCATCACCAGCAGAAGGA	6	+	76	4110	Active	Active	6	9
ENSDARG00000011666	ENSDART00000018840	13	1	CAACACTTCACCCAAGGAAGAAGCT	7	+	117	4110	Active	Active	7	9
ENSDARG00000011666	ENSDART00000018840	13	1	CCCATCACCAGCAGAAGGAGATGCG	7	+	81	4110	Active	Active	9	9
ENSDARG00000011666	ENSDART00000018840	13	1	ACCAGCAGAAGGAGATGCGCCGGG	6	+	87	4110	Active	Active	1	8
ENSDARG00000011666	ENSDART00000018840	13	2	CACCAACCCGAGGATGGGTGAAC	5	+	404	4110	Active	Inactive	5	6
ENSDARG00000011666	ENSDART00000018840	13	2	GACAACAGATGAGGGGTCGAGGCC	6	+	344	4110	Inactive	Active	8	9
ENSDARG00000011666	ENSDART00000018840	13	2	ACCACCAACCCGAGGATGGGTGAAC	7	+	402	4110	Active	Inactive	6	6
ENSDARG00000011666	ENSDART00000018840	13	2	TTCCTCAGCCTCTCAGCGGACAAC	6	+	326	4110	Active	Active	8	9
ENSDARG00000011666	ENSDART00000018840	13	2	TCCTCAGCCTCTCAGCGGACAAC	5	+	327	4110	Active	Active	8	9
ENSDARG00000011666	ENSDART00000018840	13	4	TGCCAAATCTCGACTTTCTGCTTTC	7	+	1011	4110	Active	Inactive	9	9
ENSDARG00000011666	ENSDART00000018840	13	4	GTCCGCCTCGTGCTGCAGCCGAA	5	+	701	4110	Active	Active	9	9
ENSDARG00000011666	ENSDART00000018840	13	4	GTTTACAGCAAACGTAAGATTGC	5	+	2557	4110	Inactive	Active	0	7
ENSDARG00000011666	ENSDART00000018840	13	4	GTCATCACACCAAAAGCTGGCTTC	6	+	2788	4110	Inactive	Inactive	2	2
ENSDARG00000011666	ENSDART00000018840	13	4	GTAAACGTCAGTCTGACGAAAAC	5	+	1154	4110	Inactive	Active	0	9
ENSDARG00000011666	ENSDART00000018840	13	4	GGCTACAAAGTAGCTCGCGTAGAAC	7	+	1435	4110	Inactive	Active	4	8
ENSDARG00000011666	ENSDART00000018840	13	4	GGCGTCCGCCTCGTGCTGCAGCC	5	+	698	4110	Active	Active	9	9
ENSDARG00000011666	ENSDART00000018840	13	4	GTTGTCAAAAGAGAGGTTTGCCGAA	7	+	1528	4110	Inactive	Inactive	4	4
ENSDARG00000011666	ENSDART00000018840	13	4	AAAGACTAATCAGCGAATGGTTT	5	+	2193	4110	Inactive	Active	9	4
ENSDARG00000011666	ENSDART00000018840	13	4	AAAAACAAAACCCAGTCGGCGTC	5	+	681	4110	Inactive	Active	9	6
ENSDARG00000011666	ENSDART00000018840	13	4	AAAATCAACCGTATCAGATGCAGAA	7	+	633	4110	Inactive	Active	7	9
ENSDARG00000011666	ENSDART00000018840	13	4	AAACTCAAAGCAAGTATCTGTTGAG	7	+	1604	4110	Inactive	Inactive	9	5
ENSDARG00000011666	ENSDART00000018840	13	4	AAATCAACCGTATCAGATGCAGAA	6	+	634	4110	Inactive	Active	8	9
ENSDARG00000011666	ENSDART00000018840	13	4	AGATGCAGAAATGTCTGAGGAAGAG	7	+	648	4110	Inactive	Active	6	9
ENSDARG00000011666	ENSDART00000018840	13	4	GAAGTCAAAGCGCAGACGAATTG	5	+	732	4110	Inactive	Active	9	8
ENSDARG00000011666	ENSDART00000018840	13	4	CTCAAAGCAAGTATCTGTTGAGCA	6	+	1607	4110	Inactive	Active	6	0
ENSDARG00000011666	ENSDART00000018840	13	4	GAACTCTACCACATGGATGCAGTC	6	+	1306	4110	Active	Active	3	9
ENSDARG00000011666	ENSDART00000018840	13	5	GCCCCATTCCTGGATCTGAGGGG	5	+	3277	4110	Active	Active	9	8
ENSDARG00000011666	ENSDART00000018840	13	5	TTCATCGGCTGTCCTGGTGATGAA	6	+	3361	4110	Active	Active	8	7
ENSDARG00000011666	ENSDART00000018840	13	5	CACCAAGACCTTCTTCGGGGATGAC	7	+	3318	4110	Active	Active	1	8
ENSDARG00000011666	ENSDART00000018840	13	7	GAAAGCACATTCTTTGTGGAGCT	5	+	3595	4110	Inactive	Active	9	0
ENSDARG00000011666	ENSDART00000018840	13	8	GCCAGCGCAGTGGTGAAGGAGCT	5	+	3721	4110	Active	Active	4	9
ENSDARG00000011666	ENSDART00000018840	13	8	ATCGCCAGCGCAGTGGTGAAGGA	5	+	3718	4110	Active	Active	6	9
ENSDARG00000011724	ENSDART00000019379	13	1	TTATCCAGAAGCGTGAGGATGAA	5	-	391	678	Inactive	Active	8	9
ENSDARG00000011724	ENSDART00000019379	13	1	TGCGACAACGTCATGGATGAGGTT	6	-	460	678	Active	Active	6	9
[truncated: 10,025 more rows]
