# Supplementary material for: Predicting success of oligomerized pool engineering (OPEN) for zinc finger target site sequences
Source: BMC Bioinformatics. 2010 Nov 2;11:543. doi: 10.1186/1471-2105-11-543 (PMC3098093; doi:10.1186/1471-2105-11-543)
Supplement: Additional file 16 — Zebrafish - chromosome 14 - classified ZFN target list. Potential OPEN ZFN target sites in gene transcripts encoded on zebrafish chromosome 14 classified using ZiFOpT. Data presented as described in the legend to Additional File 3 [file 1471-2105-11-543-S16.XLS]

## Sheet: Chromosome14
Gene ID	Transcript ID	Chromo Number	Coding Exon Number	TargetSite	ZFN Spacer Length	Strand	ZFN Cleavage Site	Coding Sequence Length	ZiFOpT Prediction		Confidence Score
									Left	Right	Left	Right
ENSDARG00000000380	ENSDART00000000392	14	1	GTCCACTGCGGTTTGCTTAGTGGTC	7	-	123	2574	Active	Inactive	7	5
ENSDARG00000000380	ENSDART00000000392	14	8	CTCTGCAACGTAGGTGGGAAGCC	5	-	1046	2574	Active	Active	7	8
ENSDARG00000000380	ENSDART00000000392	14	10	CTCAAATACCTCCATTAGCGTTT	5	-	1262	2574	Active	Inactive	4	8
ENSDARG00000000380	ENSDART00000000392	14	11	ATCTCATCCTTCCTGCATTTGAC	5	-	1384	2574	Active	Active	6	4
ENSDARG00000000380	ENSDART00000000392	14	11	CAACCCACCAAGATATTCTGAATCT	7	-	1403	2574	Inactive	Inactive	0	5
ENSDARG00000000380	ENSDART00000000392	14	11	AACCCACCAAGATATTCTGAATCT	6	-	1403	2574	Inactive	Inactive	5	5
ENSDARG00000000380	ENSDART00000000392	14	11	TTCATCTTATCGTATGTGTCTGT	5	-	1312	2574	Active	Inactive	8	9
ENSDARG00000000380	ENSDART00000000392	14	14	GTAATCTTCCTGTAGCCTTTGCT	5	-	1660	2574	Active	Active	8	5
ENSDARG00000000380	ENSDART00000000392	14	14	TTCTCCTACCATAAGCAGTGTAA	5	-	1727	2574	Active	Inactive	8	1
ENSDARG00000000380	ENSDART00000000392	14	15	TACTTCATCTGGTAGAGGTTGTT	5	-	1831	2574	Active	Active	9	7
ENSDARG00000000380	ENSDART00000000392	14	15	GCATACTTCATCTGGTAGAGGTT	5	-	1834	2574	Active	Active	8	8
ENSDARG00000000380	ENSDART00000000392	14	16	TCCAAATTCCAGATGGTGCCTCT	5	-	1895	2574	Active	Active	9	3
ENSDARG00000000380	ENSDART00000000392	14	16	TACCTCGTCTCTAAGCAGAGTTT	5	-	1919	2574	Active	Active	9	4
ENSDARG00000000380	ENSDART00000000392	14	17	TCCATCAAATGGATGACGGTTTC	5	-	1978	2574	Active	Active	1	4
ENSDARG00000000380	ENSDART00000000392	14	18	GTTTCCAACATCATGTATTTGGT	5	-	2104	2574	Active	Active	1	4
ENSDARG00000000380	ENSDART00000000392	14	21	AAACCACACTGCAGTTTGGGAAGTT	7	-	2315	2574	Inactive	Inactive	6	0
ENSDARG00000000380	ENSDART00000000392	14	21	AAAACCACACTGCAGTTTGGGAA	5	-	2318	2574	Inactive	Active	9	2
ENSDARG00000000380	ENSDART00000000392	14	22	TTCAGCAGACGCTCCAGCATTGGTG	7	-	2399	2574	Inactive	Active	2	7
ENSDARG00000000380	ENSDART00000000392	14	22	TGCTTCTTCTTTAGCCTTTTTGGCC	7	-	2487	2574	Active	Inactive	9	6
ENSDARG00000000380	ENSDART00000013998	14	1	GTCCACTGCGGTTTGCTTAGTGGTC	7	-	123	2574	Active	Inactive	7	5
ENSDARG00000000380	ENSDART00000013998	14	7	CTCTGCAACGTAGGTGGGAAGCC	5	-	1046	2574	Active	Active	7	8
ENSDARG00000000380	ENSDART00000013998	14	9	CTCAAATACCTCCATTAGCGTTT	5	-	1262	2574	Active	Inactive	4	8
ENSDARG00000000380	ENSDART00000013998	14	10	TTCATCTTATCGTATGTGTCTGT	5	-	1312	2574	Active	Inactive	8	9
ENSDARG00000000380	ENSDART00000013998	14	10	CAACCCACCAAGATATTCTGAATCT	7	-	1403	2574	Inactive	Inactive	0	5
ENSDARG00000000380	ENSDART00000013998	14	10	ATCTCATCCTTCCTGCATTTGAC	5	-	1384	2574	Active	Active	6	4
ENSDARG00000000380	ENSDART00000013998	14	10	AACCCACCAAGATATTCTGAATCT	6	-	1403	2574	Inactive	Inactive	5	5
ENSDARG00000000380	ENSDART00000013998	14	13	GTAATCTTCCTGTAGCCTTTGCT	5	-	1660	2574	Active	Active	8	5
ENSDARG00000000380	ENSDART00000013998	14	13	TTCTCCTACCATAAGCAGTGTAA	5	-	1727	2574	Active	Inactive	8	1
ENSDARG00000000380	ENSDART00000013998	14	14	GCATACTTCATCTGGTAGAGGTT	5	-	1834	2574	Active	Active	8	8
ENSDARG00000000380	ENSDART00000013998	14	14	TACTTCATCTGGTAGAGGTTGTT	5	-	1831	2574	Active	Active	9	7
ENSDARG00000000380	ENSDART00000013998	14	15	TCCAAATTCCAGATGGTGCCTCT	5	-	1895	2574	Active	Active	9	3
ENSDARG00000000380	ENSDART00000013998	14	15	TACCTCGTCTCTAAGCAGAGTTT	5	-	1919	2574	Active	Active	9	4
ENSDARG00000000380	ENSDART00000013998	14	16	TCCATCAAATGGATGACGGTTTC	5	-	1978	2574	Active	Active	1	4
ENSDARG00000000380	ENSDART00000013998	14	17	GTTTCCAACATCATGTATTTGGT	5	-	2104	2574	Active	Active	1	4
ENSDARG00000000380	ENSDART00000013998	14	20	AAACCACACTGCAGTTTGGGAAGTT	7	-	2315	2574	Inactive	Inactive	6	0
ENSDARG00000000380	ENSDART00000013998	14	20	AAAACCACACTGCAGTTTGGGAA	5	-	2318	2574	Inactive	Active	9	2
ENSDARG00000000380	ENSDART00000013998	14	21	TTCAGCAGACGCTCCAGCATTGGTG	7	-	2399	2574	Inactive	Active	2	7
ENSDARG00000000380	ENSDART00000013998	14	21	TGCTTCTTCTTTAGCCTTTTTGGCC	7	-	2487	2574	Active	Inactive	9	6
ENSDARG00000000394	ENSDART00000000406	14	2	ATCGTCAGATGTTGATGATGAAGAC	7	-	399	2727	Inactive	Active	0	9
ENSDARG00000000394	ENSDART00000000406	14	4	ACATGCGGCTAGAAGGCATTTGAG	6	-	632	2727	Active	Active	4	7
ENSDARG00000000394	ENSDART00000000406	14	6	TGCCAAGGCAAGCAGGCTGTTTGT	6	-	760	2727	Active	Inactive	7	5
ENSDARG00000000394	ENSDART00000000406	14	7	TTCCCATGCAAAATGGCTGGTTT	5	-	889	2727	Active	Inactive	8	6
ENSDARG00000000394	ENSDART00000000406	14	10	TTCTGCTTCCTCAGGCTTTGGTT	5	-	1376	2727	Active	Inactive	9	4
ENSDARG00000000394	ENSDART00000000406	14	10	GGCTTCTGCTTCCTCAGGCTTTGGT	7	-	1377	2727	Active	Active	9	2
ENSDARG00000000394	ENSDART00000000406	14	10	CTCATCAGAGCTCTCTTTGGCTTT	6	-	1342	2727	Active	Inactive	3	9
ENSDARG00000000394	ENSDART00000000406	14	11	ATCTTCTTCTTGTTGTTGTTTCT	5	-	1508	2727	Active	Inactive	9	7
ENSDARG00000000394	ENSDART00000000406	14	11	AGAGGCATCTGTGGTTTGCTGCG	5	-	1466	2727	Active	Active	8	5
ENSDARG00000000394	ENSDART00000000406	14	11	ATCATCTTCTTCTTGTTGTTGTT	5	-	1511	2727	Active	Inactive	9	6
ENSDARG00000000394	ENSDART00000000406	14	11	TCCTCCAGCTTACTCTGTGTGTCT	6	-	1554	2727	Active	Inactive	9	9
ENSDARG00000000394	ENSDART00000000406	14	11	TCCAGCTTACTCTGTGTGTCTTT	5	-	1552	2727	Active	Inactive	9	9
ENSDARG00000000394	ENSDART00000000406	14	11	GACTCCTCCAGCTTACTCTGTGTGT	7	-	1556	2727	Active	Inactive	8	9
ENSDARG00000000394	ENSDART00000000406	14	16	AAAGACACCCTTGTCTGTGCGTTT	6	-	1815	2727	Inactive	Inactive	8	9
ENSDARG00000000394	ENSDART00000000406	14	17	GGCCTCACATCCAAGACTAGGTG	5	-	1888	2727	Active	Active	6	9
ENSDARG00000000394	ENSDART00000000406	14	20	GCCTACAAATTTAGGGCGGTTTAG	6	-	2230	2727	Inactive	Inactive	6	0
ENSDARG00000000394	ENSDART00000000406	14	23	ATCTTCATCCTCAGGTGTCTGGGAA	7	-	2499	2727	Active	Active	9	4
ENSDARG00000000394	ENSDART00000020895	14	1	GGCCTCACATCCAAGACTAGGTG	5	-	97	1128	Active	Active	6	9
ENSDARG00000000394	ENSDART00000020895	14	4	ACCGACCCATGTTTGAGCTGCTTGT	7	-	488	1128	Inactive	Active	0	1
ENSDARG00000000394	ENSDART00000020895	14	4	GCCTACAAATTTAGGGCGGTTTAG	6	-	433	1128	Inactive	Inactive	6	0
ENSDARG00000000394	ENSDART00000020895	14	5	CTCCTCAGAGTCTGAAGCAGGAGGT	7	-	513	1128	Active	Active	5	9
ENSDARG00000000394	ENSDART00000020895	14	6	GACTCAAGAGTAGCAGTGCTAGGTT	7	-	923	1128	Inactive	Inactive	6	4
ENSDARG00000000394	ENSDART00000020895	14	6	ATCTTCATCCTCAGGTGTCTGGGAA	7	-	798	1128	Active	Active	9	4
ENSDARG00000000489	ENSDART00000010019	14	7	TTCTTCCTCTCGCAAGCGTTTGCG	6	-	640	1401	Active	Active	9	9
ENSDARG00000000489	ENSDART00000010019	14	8	ACCATCATCTGCTTTCTCTGGTTTT	7	-	792	1401	Active	Inactive	9	9
ENSDARG00000000489	ENSDART00000010019	14	9	TCCTCATCCTGTCTTCTGATGCG	5	-	1039	1401	Active	Active	9	8
ENSDARG00000000489	ENSDART00000010019	14	9	TTCCTCATCCTGTCTTCTGATGCG	6	-	1039	1401	Active	Active	9	8
ENSDARG00000000489	ENSDART00000010019	14	9	TTCCTCCTCTCTTTTTCTGTAGTT	6	-	1099	1401	Active	Inactive	9	8
ENSDARG00000001162	ENSDART00000001323	14	3	GTTTTCTACGGCTTGTTGGTGCA	5	-	297	2784	Active	Active	8	8
ENSDARG00000001162	ENSDART00000001323	14	6	GCCTTCTCCAGATGGTATTGGTG	5	-	605	2784	Active	Active	9	5
ENSDARG00000001162	ENSDART00000001323	14	8	TTCACCCTCTGTGGTCTCTGGCTGT	7	-	1347	2784	Active	Inactive	9	6
ENSDARG00000001162	ENSDART00000001323	14	8	CTCTCCTCCTGTTGCTGCTTTGAT	6	-	860	2784	Active	Inactive	9	9
ENSDARG00000001162	ENSDART00000001323	14	12	ACAATCAGCTTCAAGTTTTGCAGCA	7	-	1920	2784	Active	Active	3	2
ENSDARG00000001162	ENSDART00000001323	14	13	TACCTCCTCATCACTAGATGTTTGC	7	-	2223	2784	Active	Active	9	3
ENSDARG00000001162	ENSDART00000001323	14	13	ATCTTCAAAATTCAGAGTTGCATCT	7	-	2079	2784	Inactive	Inactive	5	0
ENSDARG00000001162	ENSDART00000001323	14	14	TTCATCAGACACTGGAAGATGTC	5	-	2273	2784	Inactive	Active	0	9
ENSDARG00000001162	ENSDART00000001323	14	16	AACCTCATCATTCTGTGTGCTGGA	6	-	2551	2784	Active	Active	9	1
ENSDARG00000001249	ENSDART00000001424	14	1	TTCTGCAGCTGATTTCTTAGCCGCA	7	-	41	783	Active	Active	7	8
ENSDARG00000001249	ENSDART00000001424	14	3	TCCAACTTCAGATTCAGCAGCGGCT	7	-	281	783	Active	Active	9	9
ENSDARG00000001249	ENSDART00000001424	14	3	CAATGCAACTCTTGCAGACTGGGAA	7	-	196	783	Inactive	Active	2	9
ENSDARG00000001249	ENSDART00000001424	14	3	AACTTCAGATTCAGCAGCGGCTGTG	7	-	278	783	Inactive	Active	3	9
ENSDARG00000001249	ENSDART00000001424	14	4	TTCTCCAGATGGCTGTATGATGC	5	-	404	783	Inactive	Active	2	3
ENSDARG00000001442	ENSDART00000044884	14	1	CACAGCAGACACAAGGCGTAGGCT	6	-	126	3231	Active	Active	0	9
ENSDARG00000001442	ENSDART00000044884	14	1	CACAGCAGACACAAGGCGTAGGC	5	-	127	3231	Active	Active	0	7
ENSDARG00000001442	ENSDART00000044884	14	2	TCCATCTGCATCAGGGAGAATTC	5	-	173	3231	Active	Active	9	3
ENSDARG00000001442	ENSDART00000044884	14	3	TTCACCTGCACTCCCTGGGTGGCC	6	-	210	3231	Active	Active	9	3
ENSDARG00000001442	ENSDART00000044884	14	4	CACAGCCCACACTGCAGAGGGAAAC	7	-	367	3231	Active	Active	3	9
ENSDARG00000001442	ENSDART00000044884	14	4	ACAGCCCACACTGCAGAGGGAAAC	6	-	367	3231	Active	Active	3	9
ENSDARG00000001442	ENSDART00000044884	14	7	AGCTCAGACTTTTGCGAGTGAGTG	6	-	741	3231	Active	Active	7	9
ENSDARG00000001442	ENSDART00000044884	14	7	AGCTGCAGCAGCCGGCAGAAGGC	5	-	709	3231	Active	Active	9	9
ENSDARG00000001442	ENSDART00000044884	14	7	TGCAGCAGCCGGCAGAAGGCTTC	5	-	706	3231	Active	Active	9	8
ENSDARG00000001442	ENSDART00000044884	14	9	ACAAACACAGCCAGTCTGATGTT	5	-	1021	3231	Inactive	Inactive	9	4
ENSDARG00000001442	ENSDART00000044884	14	9	CACAAACACAGCCAGTCTGATGT	5	-	1022	3231	Active	Inactive	1	3
ENSDARG00000001442	ENSDART00000044884	14	9	CACAAACACAGCCAGTCTGATGTT	6	-	1021	3231	Active	Inactive	1	4
ENSDARG00000001442	ENSDART00000044884	14	11	GAAGGCTTATGTCGAATGTGCTGAG	7	-	1270	3231	Active	Active	1	0
ENSDARG00000001442	ENSDART00000044884	14	15	GACACCCACTTCAAAGGTTGCAAAC	7	-	1665	3231	Active	Active	6	2
ENSDARG00000001442	ENSDART00000044884	14	19	GTCCAATAATTTCCCTGCTGTTGGG	7	-	2019	3231	Inactive	Active	6	8
ENSDARG00000001442	ENSDART00000044884	14	20	CTCTCATCCTTCTCAATGCTGAGCC	7	-	2156	3231	Active	Active	9	3
ENSDARG00000001442	ENSDART00000044884	14	21	TACCCATGCTGCCTTTGTTGAGAC	6	-	2964	3231	Active	Inactive	8	6
ENSDARG00000001442	ENSDART00000044884	14	21	GTTGTCTCCTGAAGCTGGAGTGGGC	7	-	2853	3231	Active	Active	9	9
ENSDARG00000001442	ENSDART00000044884	14	21	AGATGCCACATATGAGGCTGACGGT	7	-	2238	3231	Active	Active	4	9
ENSDARG00000001442	ENSDART00000044884	14	21	AAAGTCCACCTCACTGAGTGATTT	6	-	2902	3231	Inactive	Active	1	1
ENSDARG00000001442	ENSDART00000044884	14	22	CCCATCCACTGCGGCTGAGGTCTAG	7	-	3106	3231	Active	Active	9	7
ENSDARG00000001442	ENSDART00000044884	14	22	ATCCCATCCACTGCGGCTGAGGTC	6	-	3109	3231	Active	Active	7	8
ENSDARG00000001442	ENSDART00000044884	14	22	ATCCCATCCACTGCGGCTGAGGT	5	-	3110	3231	Active	Active	7	7
ENSDARG00000001442	ENSDART00000044884	14	22	ATCCACTGCGGCTGAGGTCTAGTGT	7	-	3103	3231	Active	Active	6	1
ENSDARG00000001442	ENSDART00000105745	14	4	TACAGCCTCTTGCAGTGCTTTGAG	6	-	334	3201	Active	Inactive	9	6
ENSDARG00000001442	ENSDART00000105745	14	5	CACACCAAATGAGCCAGACTTTTTG	7	-	522	3201	Inactive	Inactive	4	1
ENSDARG00000001442	ENSDART00000105745	14	7	AGCTGCAGCAGCCGGCAGAAGGC	5	-	679	3201	Active	Active	9	9
ENSDARG00000001442	ENSDART00000105745	14	7	AGCTCAGACTTTTGCGAGTGAGTG	6	-	711	3201	Active	Active	7	9
ENSDARG00000001442	ENSDART00000105745	14	7	TGCAGCAGCCGGCAGAAGGCTTC	5	-	676	3201	Active	Active	9	8
ENSDARG00000001442	ENSDART00000105745	14	9	CACAAACACAGCCAGTCTGATGTT	6	-	991	3201	Active	Inactive	1	4
ENSDARG00000001442	ENSDART00000105745	14	9	CACAAACACAGCCAGTCTGATGT	5	-	992	3201	Active	Inactive	1	3
ENSDARG00000001442	ENSDART00000105745	14	9	ACAAACACAGCCAGTCTGATGTT	5	-	991	3201	Inactive	Inactive	9	4
ENSDARG00000001442	ENSDART00000105745	14	11	GAAGGCTTATGTCGAATGTGCTGAG	7	-	1240	3201	Active	Active	1	0
ENSDARG00000001442	ENSDART00000105745	14	15	GACACCCACTTCAAAGGTTGCAAAC	7	-	1635	3201	Active	Active	6	2
ENSDARG00000001442	ENSDART00000105745	14	19	GTCCAATAATTTCCCTGCTGTTGGG	7	-	1989	3201	Inactive	Active	6	8
ENSDARG00000001442	ENSDART00000105745	14	20	CTCTCATCCTTCTCAATGCTGAGCC	7	-	2126	3201	Active	Active	9	3
ENSDARG00000001442	ENSDART00000105745	14	21	GTTGTCTCCTGAAGCTGGAGTGGGC	7	-	2823	3201	Active	Active	9	9
ENSDARG00000001442	ENSDART00000105745	14	21	AAAGTCCACCTCACTGAGTGATTT	6	-	2872	3201	Inactive	Active	1	1
ENSDARG00000001442	ENSDART00000105745	14	21	TACCCATGCTGCCTTTGTTGAGAC	6	-	2934	3201	Active	Inactive	8	6
ENSDARG00000001442	ENSDART00000105745	14	21	AGATGCCACATATGAGGCTGACGGT	7	-	2208	3201	Active	Active	4	9
ENSDARG00000001442	ENSDART00000105745	14	22	ATCCCATCCACTGCGGCTGAGGTC	6	-	3079	3201	Active	Active	7	8
ENSDARG00000001442	ENSDART00000105745	14	22	CCCATCCACTGCGGCTGAGGTCTAG	7	-	3076	3201	Active	Active	9	7
ENSDARG00000001442	ENSDART00000105745	14	22	ATCCACTGCGGCTGAGGTCTAGTGT	7	-	3073	3201	Active	Active	6	1
ENSDARG00000001442	ENSDART00000105745	14	22	ATCCCATCCACTGCGGCTGAGGT	5	-	3080	3201	Active	Active	7	7
ENSDARG00000001712	ENSDART00000052698	14	4	CCCCTCAGAGCAGCAGGACGGCGTA	7	+	537	702	Active	Active	8	9
ENSDARG00000001712	ENSDART00000052698	14	4	GGCTCAAGATGCACCAGCAGGTTCT	7	+	500	702	Active	Active	2	7
ENSDARG00000001880	ENSDART00000013149	14	3	CAATGCTGCTTTTATGGATGAGTT	6	+	93	873	Active	Active	6	5
ENSDARG00000001880	ENSDART00000013149	14	3	CAATGCTGCTTTTATGGATGAGTTT	7	+	93	873	Active	Active	6	3
ENSDARG00000001880	ENSDART00000013149	14	5	AGAAACACAGGATGATTTGGAGGC	6	+	225	873	Inactive	Active	9	0
ENSDARG00000001880	ENSDART00000013149	14	9	CACGTCACAAAGACATTGTGCGTCT	7	+	602	873	Active	Inactive	3	6
ENSDARG00000001880	ENSDART00000106181	14	2	CAATGCTGCTTTTATGGATGAGTT	6	+	84	867	Active	Active	6	5
ENSDARG00000001880	ENSDART00000106181	14	2	CAATGCTGCTTTTATGGATGAGTTT	7	+	84	867	Active	Active	6	3
ENSDARG00000001880	ENSDART00000106181	14	4	AGAAACACAGGATGATTTGGAGGC	6	+	216	867	Inactive	Active	9	0
ENSDARG00000001880	ENSDART00000106181	14	8	CACGTCACAAAGACATTGTGCGTCT	7	+	593	867	Active	Inactive	3	6
ENSDARG00000002217	ENSDART00000021736	14	1	AACTCCGACATGGATGGTGAGAC	5	+	46	273	Active	Inactive	3	2
ENSDARG00000002217	ENSDART00000021736	14	2	GCAAAATACTCTCGAGGGTGAGAA	6	+	126	273	Inactive	Active	3	6
ENSDARG00000002344	ENSDART00000041279	14	4	TGCCAAAAACATGATGGCTGCCTGC	7	+	894	1335	Inactive	Active	6	6
ENSDARG00000002344	ENSDART00000041279	14	4	GTCGCCGCCGTCTTCCGTGGTCGCA	7	+	946	1335	Active	Active	8	8
ENSDARG00000002344	ENSDART00000041279	14	4	GGCCACTACACTGAAGGAGCTGAG	6	+	319	1335	Active	Active	8	9
ENSDARG00000002344	ENSDART00000041279	14	4	GCCGCCGTCTTCCGTGGTCGCATGT	7	+	949	1335	Active	Active	9	0
ENSDARG00000002344	ENSDART00000041279	14	4	GCCAAAAACATGATGGCTGCCTGC	6	+	895	1335	Active	Active	0	6
ENSDARG00000002344	ENSDART00000041279	14	4	GACGCCACCGCTGAAGAGGAAGGG	6	+	1288	1335	Active	Active	6	9
ENSDARG00000002344	ENSDART00000041279	14	4	CGCCACCGCTGAAGAGGAAGGGGAG	7	+	1290	1335	Active	Active	9	9
ENSDARG00000002344	ENSDART00000041279	14	4	CACTCACTCACTGGGTGGAGGTA	5	+	414	1335	Active	Active	9	8
ENSDARG00000002344	ENSDART00000041279	14	4	AACTCACTCACTCACTGGGTGGAG	6	+	410	1335	Active	Inactive	8	0
ENSDARG00000002344	ENSDART00000041279	14	4	AACAACGTCAAGACCGCCGTCTGC	6	+	1048	1335	Active	Active	5	1
ENSDARG00000002463	ENSDART00000024969	14	2	AAACGCTTCCGTGAAGTGGGTGAG	6	+	229	1584	Active	Active	7	8
ENSDARG00000002463	ENSDART00000024969	14	2	TACAAACGCTTCCGTGAAGTGGGT	6	+	226	1584	Active	Active	1	9
ENSDARG00000002463	ENSDART00000024969	14	3	GGCCACAGCATTGCTAAGAAGAC	5	+	307	1584	Active	Active	8	9
ENSDARG00000002463	ENSDART00000024969	14	4	ATCTCCACCATTTACAGGTTTGGAT	7	+	467	1584	Active	Inactive	3	4
ENSDARG00000002463	ENSDART00000024969	14	5	CTCAGCTGCAGACCAGAGGAAGCA	6	+	490	1584	Active	Active	9	9
ENSDARG00000002463	ENSDART00000024969	14	6	CCCTGCAGCTCATGTGGGCCGCT	5	+	818	1584	Active	Active	9	7
ENSDARG00000002463	ENSDART00000024969	14	7	GACAGCTCCCACACAGTTATTTGGA	7	+	911	1584	Active	Inactive	8	4
ENSDARG00000002463	ENSDART00000024969	14	7	CTCCCACACAGTTATTTGGAGGC	5	+	916	1584	Active	Active	8	0
ENSDARG00000002463	ENSDART00000024969	14	7	AGCTCCCACACAGTTATTTGGAGGC	7	+	914	1584	Active	Active	9	0
ENSDARG00000002463	ENSDART00000024969	14	7	AGAGACCTCTGTGCTGGAGGGTTC	6	+	960	1584	Active	Active	7	2
ENSDARG00000002463	ENSDART00000024969	14	9	CGCCGCCGCTGGCTGGTTGATGCA	6	+	1213	1584	Active	Active	9	9
ENSDARG00000002463	ENSDART00000024969	14	9	CGCCGCCGCTGGCTGGTTGATGC	5	+	1213	1584	Active	Inactive	9	1
ENSDARG00000002463	ENSDART00000024969	14	9	AGAAACGTCTCATGTATCTGAATGC	7	+	1064	1584	Active	Inactive	4	3
ENSDARG00000002463	ENSDART00000024969	14	9	ACCGCCGCCGCTGGCTGGTTGATGC	7	+	1211	1584	Active	Inactive	9	1
ENSDARG00000002463	ENSDART00000106036	14	2	TACAAACGCTTCCGTGAAGTGGGT	6	+	205	1542	Active	Active	1	9
ENSDARG00000002463	ENSDART00000106036	14	2	AAACGCTTCCGTGAAGTGGGTGAG	6	+	208	1542	Active	Active	7	8
ENSDARG00000002463	ENSDART00000106036	14	3	GGCCACAGCATTGCTAAGAAGAC	5	+	286	1542	Active	Active	8	9
ENSDARG00000002463	ENSDART00000106036	14	4	ATCTCCACCATTTACAGGTTTGGAT	7	+	446	1542	Active	Inactive	3	4
ENSDARG00000002463	ENSDART00000106036	14	6	CACTGCCTCATTTTTGTGCATGT	5	+	568	1542	Active	Inactive	9	8
ENSDARG00000002463	ENSDART00000106036	14	7	CCCTGCAGCTCATGTGGGCCGCT	5	+	809	1542	Active	Active	9	7
ENSDARG00000002463	ENSDART00000106036	14	14	ACCGCCGCCGCTGGCTGGTTGATGC	7	+	1220	1542	Active	Inactive	9	1
ENSDARG00000002463	ENSDART00000106036	14	14	CGCCGCCGCTGGCTGGTTGATGCA	6	+	1222	1542	Active	Active	9	9
ENSDARG00000002463	ENSDART00000106036	14	14	CGCCGCCGCTGGCTGGTTGATGC	5	+	1222	1542	Active	Inactive	9	1
ENSDARG00000002463	ENSDART00000106036	14	14	AGAAACGTCTCATGTATCTGAATGC	7	+	1073	1542	Active	Inactive	4	3
ENSDARG00000002463	ENSDART00000106039	14	2	CTCCTCCACCAAACTTAGAGAAC	5	+	170	2010	Active	Active	9	1
ENSDARG00000002463	ENSDART00000106039	14	2	GCCTCCTCCACCAAACTTAGAGAAC	7	+	168	2010	Active	Active	9	1
ENSDARG00000002463	ENSDART00000106039	14	3	AGAATCATCAAATCCTCTGCGTAA	6	+	427	2010	Active	Inactive	8	8
ENSDARG00000002463	ENSDART00000106039	14	4	AAACGCTTCCGTGAAGTGGGTGAG	6	+	628	2010	Active	Active	7	8
ENSDARG00000002463	ENSDART00000106039	14	4	TACAAACGCTTCCGTGAAGTGGGT	6	+	625	2010	Active	Active	1	9
ENSDARG00000002463	ENSDART00000106039	14	5	GGCCACAGCATTGCTAAGAAGAC	5	+	706	2010	Active	Active	8	9
ENSDARG00000002463	ENSDART00000106039	14	6	ATCTCCACCATTTACAGGTTTGGAT	7	+	866	2010	Active	Inactive	3	4
ENSDARG00000002463	ENSDART00000106039	14	7	CTCAGCTGCAGACCAGAGGAAGCA	6	+	889	2010	Active	Active	9	9
ENSDARG00000002463	ENSDART00000106039	14	8	CCCTGCAGCTCATGTGGGCCGCT	5	+	1217	2010	Active	Active	9	7
ENSDARG00000002463	ENSDART00000106039	14	9	GACAGCTCCCACACAGTTATTTGGA	7	+	1310	2010	Active	Inactive	8	4
ENSDARG00000002463	ENSDART00000106039	14	9	CTCCCACACAGTTATTTGGAGGC	5	+	1315	2010	Active	Active	8	0
ENSDARG00000002463	ENSDART00000106039	14	9	AGCTCCCACACAGTTATTTGGAGGC	7	+	1313	2010	Active	Active	9	0
ENSDARG00000002463	ENSDART00000106039	14	9	AGAGACCTCTGTGCTGGAGGGTTC	6	+	1359	2010	Active	Active	7	2
ENSDARG00000002463	ENSDART00000106039	14	11	ACCGCCGCCGCTGGCTGGTTGATGC	7	+	1616	2010	Active	Inactive	9	1
ENSDARG00000002463	ENSDART00000106039	14	11	AGAAACGTCTCATGTATCTGAATGC	7	+	1469	2010	Active	Inactive	4	3
ENSDARG00000002463	ENSDART00000106039	14	11	CGCCGCCGCTGGCTGGTTGATGC	5	+	1618	2010	Active	Inactive	9	1
ENSDARG00000002463	ENSDART00000106039	14	11	CGCCGCCGCTGGCTGGTTGATGCA	6	+	1618	2010	Active	Active	9	9
ENSDARG00000002609	ENSDART00000004550	14	4	GTCTGCATCACACAGGAGCATAA	5	-	415	1896	Active	Active	9	3
ENSDARG00000002609	ENSDART00000004550	14	5	AGCAGCCTCTCTCTAGACGTGGGC	6	-	765	1896	Active	Active	9	9
ENSDARG00000002609	ENSDART00000004550	14	6	TGCAACAAAAGACACGGTGAAGAC	6	-	850	1896	Inactive	Active	5	7
ENSDARG00000002609	ENSDART00000004550	14	7	TGCTCAAGAGGAAGGCTCTGTGGAT	7	-	1015	1896	Active	Inactive	2	8
ENSDARG00000002609	ENSDART00000004550	14	7	ACAGCCAGAATCAAAAGAGTGATTC	7	-	962	1896	Inactive	Active	6	4
ENSDARG00000002609	ENSDART00000004550	14	7	GGCCACCACAATGAAGAGGATGAT	6	-	1039	1896	Active	Active	8	9
ENSDARG00000002609	ENSDART00000004550	14	7	GCCACCACAATGAAGAGGATGATGC	7	-	1037	1896	Active	Active	1	5
ENSDARG00000002609	ENSDART00000004550	14	7	GCCACCACAATGAAGAGGATGAT	5	-	1039	1896	Active	Active	1	9
ENSDARG00000002609	ENSDART00000004550	14	8	GCAGCCAGAAGTCCATGTGGAAGAA	7	-	1216	1896	Inactive	Active	5	8
ENSDARG00000002609	ENSDART00000004550	14	9	TTCTCCACCGGAGCCTTGCGCAGCT	7	-	1334	1896	Active	Active	5	4
ENSDARG00000002609	ENSDART00000004550	14	9	TCCAGCAGCCTGTAGGTGCCGTT	5	-	1384	1896	Active	Active	9	4
ENSDARG00000002609	ENSDART00000004550	14	9	GTTGACAGCGTCTCTGCGGAGTAA	6	-	1549	1896	Active	Active	0	5
ENSDARG00000002609	ENSDART00000004550	14	9	GTTGACAGCGTCTCTGCGGAGTA	5	-	1550	1896	Active	Inactive	0	3
ENSDARG00000002609	ENSDART00000004550	14	9	AACTCCAGCAGCCTGTAGGTGCC	5	-	1387	1896	Active	Active	4	9
ENSDARG00000002609	ENSDART00000004550	14	10	GTCTTCTTCTGGTTGAGCTGGGGTG	7	-	1806	1896	Active	Active	9	8
ENSDARG00000002707	ENSDART00000026907	14	2	CTACTCACAGTGTCTGCAGTGTTC	6	-	141	822	Inactive	Inactive	6	2
ENSDARG00000002707	ENSDART00000026907	14	4	AACAAAAACAGGCCTCTGAAGTG	5	-	692	822	Inactive	Active	8	3
ENSDARG00000002707	ENSDART00000026907	14	4	AAAGGCAGCACAAGATGTTGAAGGA	7	-	633	822	Inactive	Active	4	8
ENSDARG00000002707	ENSDART00000105869	14	2	CTACTCACAGTGTCTGCAGTGTTC	6	-	141	792	Inactive	Inactive	6	2
ENSDARG00000002707	ENSDART00000105869	14	5	AAAGGCAGCACAAGATGTTGAAGGA	7	-	603	792	Inactive	Active	4	8
ENSDARG00000002707	ENSDART00000105869	14	5	AACAAAAACAGGCCTCTGAAGTG	5	-	662	792	Inactive	Active	8	3
ENSDARG00000002732	ENSDART00000010148	14	2	GGCCACGCAACCACAGAATTTGAG	6	+	406	993	Active	Active	1	9
ENSDARG00000002732	ENSDART00000010148	14	2	GCAACCACAGAATTTGAGGTCTTT	6	+	412	993	Inactive	Inactive	7	0
ENSDARG00000002732	ENSDART00000010148	14	2	CTCAGCGCCAGCTGTGGTTGCAGGA	7	+	378	993	Active	Active	8	8
ENSDARG00000002732	ENSDART00000010148	14	2	CGCAACCACAGAATTTGAGGTCTTT	7	+	411	993	Active	Inactive	9	0
ENSDARG00000002732	ENSDART00000010148	14	2	AACCACAGAATTTGAGGTCTTTGCG	7	+	414	993	Inactive	Active	8	7
ENSDARG00000002732	ENSDART00000010148	14	5	AGATACCCCTCTGGACTGCGAGGTG	7	+	825	993	Inactive	Active	0	5
ENSDARG00000002732	ENSDART00000040383	14	3	CAATACCCCACAACTTGGTTTGAC	6	+	189	651	Inactive	Inactive	3	7
ENSDARG00000002732	ENSDART00000040383	14	3	TACCCCACAACTTGGTTTGACTGT	6	+	192	651	Inactive	Inactive	4	7
ENSDARG00000002732	ENSDART00000040383	14	4	CAACTCCACCAGGTTCTCTGTATTT	7	+	327	651	Active	Inactive	5	9
ENSDARG00000002732	ENSDART00000040383	14	6	CAATACTGCTCTCTGTTGGATTC	5	+	590	651	Active	Inactive	0	6
ENSDARG00000002732	ENSDART00000054590	14	2	GGCCACGCAACCACAGAATTTGAG	6	+	406	993	Active	Active	1	9
ENSDARG00000002732	ENSDART00000054590	14	2	GCAACCACAGAATTTGAGGTCTTT	6	+	412	993	Inactive	Inactive	7	0
ENSDARG00000002732	ENSDART00000054590	14	2	CTCAGCGCCAGCTGTGGTTGCAGGA	7	+	378	993	Active	Active	8	8
ENSDARG00000002732	ENSDART00000054590	14	2	CGCAACCACAGAATTTGAGGTCTTT	7	+	411	993	Active	Inactive	9	0
ENSDARG00000002732	ENSDART00000054590	14	2	AACCACAGAATTTGAGGTCTTTGCG	7	+	414	993	Inactive	Active	8	7
ENSDARG00000002732	ENSDART00000054590	14	5	AGATACCCCTCTGGACTGCGAGGTG	7	+	825	993	Inactive	Active	0	5
ENSDARG00000003035	ENSDART00000012438	14	3	AACCACAAACTCCTGCGTGGCTGTG	7	+	201	2046	Inactive	Active	9	8
ENSDARG00000003035	ENSDART00000012438	14	3	AACTCCTGCGTGGCTGTGATGGA	5	+	208	2046	Active	Active	8	3
ENSDARG00000003035	ENSDART00000012438	14	4	TTATGCTACAAAACGACTGATTG	5	+	369	2046	Active	Active	1	6
ENSDARG00000003035	ENSDART00000012438	14	4	GACAACCCCATCAGTGGTGGCTTTT	7	+	273	2046	Active	Inactive	2	5
ENSDARG00000003035	ENSDART00000012438	14	4	GACAACCCCATCAGTGGTGGCTTT	6	+	273	2046	Active	Inactive	2	6
ENSDARG00000003035	ENSDART00000012438	14	4	CAAAACGACTGATTGGACGGCGTT	6	+	377	2046	Inactive	Active	7	9
ENSDARG00000003035	ENSDART00000012438	14	4	AACCCCATCAGTGGTGGCTTTTAC	6	+	276	2046	Active	Inactive	8	8
ENSDARG00000003035	ENSDART00000012438	14	4	ACAACCCCATCAGTGGTGGCTTTT	6	+	274	2046	Inactive	Inactive	6	5
ENSDARG00000003035	ENSDART00000012438	14	4	ACAACCCCATCAGTGGTGGCTTT	5	+	274	2046	Inactive	Inactive	6	6
ENSDARG00000003035	ENSDART00000012438	14	5	GTACTCACCCAGTCAGGCTGGAGCA	7	+	498	2046	Inactive	Active	0	9
ENSDARG00000003035	ENSDART00000012438	14	5	CACCCAGTCAGGCTGGAGCATTT	5	+	503	2046	Active	Inactive	9	0
ENSDARG00000003035	ENSDART00000012438	14	5	TACTCACCCAGTCAGGCTGGAGCA	6	+	499	2046	Active	Active	6	9
ENSDARG00000003035	ENSDART00000012438	14	8	GACACCTTCTTGGGAGGAGAAGAT	6	+	826	2046	Active	Active	9	8
ENSDARG00000003035	ENSDART00000012438	14	9	GTCTTCCTCTTTGCAGGTGAGTGT	6	+	975	2046	Active	Active	9	3
ENSDARG00000003035	ENSDART00000012438	14	11	GTTAACCCAGATGAAGCTGTGGCC	6	+	1249	2046	Inactive	Active	7	8
ENSDARG00000003035	ENSDART00000012438	14	13	CCCTCCTGCTCCTCGTGGAGTTC	5	+	1542	2046	Active	Active	9	1
ENSDARG00000003035	ENSDART00000012438	14	14	GTTGTCATCCAGTCATCTGGTGGC	6	+	1651	2046	Active	Active	9	3
ENSDARG00000003035	ENSDART00000012438	14	16	GCCTCACTCAAACTGTTTGAGAT	5	+	1945	2046	Active	Inactive	9	1
ENSDARG00000003213	ENSDART00000017785	14	4	TGCTTCAGCGCTCGGATAAGAAGTA	7	+	275	2604	Active	Active	9	8
ENSDARG00000003213	ENSDART00000017785	14	5	ACCACCTTCTGGAAGATTATGAGAT	7	+	485	2604	Active	Inactive	9	5
ENSDARG00000003213	ENSDART00000017785	14	5	GGCGGCTAAGATCGTGGAGGAGTT	6	+	510	2604	Active	Active	8	7
ENSDARG00000003213	ENSDART00000017785	14	5	GGCGGCTAAGATCGTGGAGGAGTTT	7	+	510	2604	Active	Active	8	7
ENSDARG00000003213	ENSDART00000017785	14	6	GACGTCTCCAGATAAAGTGGATTAC	7	+	549	2604	Active	Active	9	0
ENSDARG00000003213	ENSDART00000017785	14	11	TCCCACTACTCTACTCTGGGTTC	5	+	1119	2604	Active	Inactive	8	8
ENSDARG00000003213	ENSDART00000017785	14	12	GCAGGCAACATCCGTGAAGCTGCT	6	+	1273	2604	Active	Active	2	9
ENSDARG00000003213	ENSDART00000017785	14	12	CTCATCAAAGAGGCGGAGGAGAT	5	+	1381	2604	Inactive	Active	0	8
ENSDARG00000003213	ENSDART00000017785	14	13	GTTCCAGACCGAATGTGCTTTGGC	6	+	1470	2604	Active	Inactive	2	5
ENSDARG00000003213	ENSDART00000017785	14	13	GTTCCAGACCGAATGTGCTTTGGCC	7	+	1470	2604	Active	Active	2	6
ENSDARG00000003213	ENSDART00000017785	14	14	TGCTCAATCTGGAGGATGTGTTGCG	7	+	1634	2604	Active	Active	9	0
ENSDARG00000003213	ENSDART00000017785	14	14	TGCTCAATCTGGAGGATGTGTTG	5	+	1634	2604	Active	Active	9	1
ENSDARG00000003213	ENSDART00000017785	14	15	ACCAAAAGAAGAAAAAGGAGGAGGA	7	+	1880	2604	Inactive	Active	7	9
ENSDARG00000003213	ENSDART00000017785	14	16	AGACGCATCTGCTGGCATTTGAG	5	+	2030	2604	Active	Active	8	7
ENSDARG00000003213	ENSDART00000017785	14	16	AGAATCCTCTAGAAGAAGCGGTG	5	+	1964	2604	Active	Active	9	9
ENSDARG00000003213	ENSDART00000017785	14	18	CAATACCACACAGAGTTGCAGGT	5	+	2291	2604	Inactive	Active	5	7
ENSDARG00000003213	ENSDART00000017785	14	19	CCCAGCTGCTAAGATGATGGTGTT	6	+	2307	2604	Active	Active	9	7
ENSDARG00000003213	ENSDART00000017785	14	19	AGCTGCTAAGATGATGGTGTTTCT	6	+	2310	2604	Active	Inactive	5	6
ENSDARG00000003213	ENSDART00000017785	14	20	GGCCTCTACCCTTACGCCGTGGCC	6	+	2500	2604	Active	Active	9	8
ENSDARG00000003213	ENSDART00000017785	14	20	CACCTCAGACGTGTGCAGAGGTG	5	+	2402	2604	Active	Active	4	9
ENSDARG00000003213	ENSDART00000017785	14	20	ACCTGCCCAACGAGATGTGAAGCG	6	+	2597	2604	Active	Active	5	8
ENSDARG00000003213	ENSDART00000074118	14	4	TGCTTCAGCGCTCGGATAAGAAGTA	7	+	275	2595	Active	Active	9	8
ENSDARG00000003213	ENSDART00000074118	14	5	ACCACCTTCTGGAAGATTATGAGAT	7	+	485	2595	Active	Inactive	9	5
ENSDARG00000003213	ENSDART00000074118	14	5	GGCGGCTAAGATCGTGGAGGAGTTT	7	+	510	2595	Active	Active	8	7
ENSDARG00000003213	ENSDART00000074118	14	5	GGCGGCTAAGATCGTGGAGGAGTT	6	+	510	2595	Active	Active	8	7
ENSDARG00000003213	ENSDART00000074118	14	6	GACGTCTCCAGATAAAGTGGATTAC	7	+	549	2595	Active	Active	9	0
ENSDARG00000003213	ENSDART00000074118	14	11	TCCCACTACTCTACTCTGGGTTC	5	+	1119	2595	Active	Inactive	8	8
ENSDARG00000003213	ENSDART00000074118	14	12	CTCATCAAAGAGGCGGAGGAGAT	5	+	1381	2595	Inactive	Active	0	8
ENSDARG00000003213	ENSDART00000074118	14	12	GCAGGCAACATCCGTGAAGCTGCT	6	+	1273	2595	Active	Active	2	9
ENSDARG00000003213	ENSDART00000074118	14	13	GTTCCAGACCGAATGTGCTTTGGCC	7	+	1470	2595	Active	Active	2	6
ENSDARG00000003213	ENSDART00000074118	14	13	GTTCCAGACCGAATGTGCTTTGGC	6	+	1470	2595	Active	Inactive	2	5
ENSDARG00000003213	ENSDART00000074118	14	14	TGCTCAATCTGGAGGATGTGTTGCG	7	+	1634	2595	Active	Active	9	0
ENSDARG00000003213	ENSDART00000074118	14	14	TGCTCAATCTGGAGGATGTGTTG	5	+	1634	2595	Active	Active	9	1
ENSDARG00000003213	ENSDART00000074118	14	15	ACCAAAAGAAGAAAAAGGAGGAGGA	7	+	1880	2595	Inactive	Active	7	9
ENSDARG00000003213	ENSDART00000074118	14	16	AGACGCATCTGCTGGCATTTGAG	5	+	2030	2595	Active	Active	8	7
ENSDARG00000003213	ENSDART00000074118	14	16	AGAATCCTCTAGAAGAAGCGGTG	5	+	1964	2595	Active	Active	9	9
ENSDARG00000003213	ENSDART00000074118	14	18	CAATACCACACAGAGTTGCAGGT	5	+	2291	2595	Inactive	Active	5	7
ENSDARG00000003213	ENSDART00000074118	14	19	CCCAGCTGCTAAGATGATGGTGTT	6	+	2307	2595	Active	Active	9	7
ENSDARG00000003213	ENSDART00000074118	14	19	AGCTGCTAAGATGATGGTGTTTCT	6	+	2310	2595	Active	Inactive	5	6
ENSDARG00000003213	ENSDART00000074118	14	20	CACCTCAGACGTGTGCAGAGGTG	5	+	2402	2595	Active	Active	4	9
ENSDARG00000003213	ENSDART00000074118	14	21	GGCCTCTACCCTTACGCCGTGGCC	6	+	2498	2595	Active	Active	9	8
ENSDARG00000003229	ENSDART00000019296	14	1	GTCTCAAGCAAAACAGAGGTATGC	6	+	347	1254	Active	Active	5	7
ENSDARG00000003229	ENSDART00000019296	14	1	ACATCAAGCTACAACTTTGAAAAC	6	+	94	1254	Inactive	Inactive	2	5
ENSDARG00000003229	ENSDART00000019296	14	2	TCCATCACCGCTGGGTGGAGGTGGA	7	+	581	1254	Active	Active	9	9
ENSDARG00000003229	ENSDART00000019296	14	2	TCCATCACCGCTGGGTGGAGGTG	5	+	581	1254	Active	Active	9	9
ENSDARG00000003229	ENSDART00000019296	14	2	CTCTCATTCAGGCCCATAAGAAGGA	7	+	626	1254	Active	Active	9	9
ENSDARG00000003229	ENSDART00000019296	14	2	CTATGCTTATAAAGAGTATGAGGA	6	+	1212	1254	Active	Active	5	9
ENSDARG00000003229	ENSDART00000019296	14	2	ATCGACTTCTCGAAGGCGACGAG	5	+	867	1254	Active	Active	9	9
ENSDARG00000003229	ENSDART00000019296	14	2	AACGACACCAGTGAGGTGGCGTAC	6	+	769	1254	Inactive	Active	2	0
ENSDARG00000003229	ENSDART00000019296	14	2	AACGACACCAGTGAGGTGGCGTA	5	+	769	1254	Inactive	Active	2	5
ENSDARG00000003229	ENSDART00000019296	14	2	AAACTCGTCCCCATGTATGAGTT	5	+	922	1254	Active	Active	6	3
ENSDARG00000003523	ENSDART00000003040	14	2	GACCAAAGCCTGCCTGAAGGAGAA	6	+	277	858	Inactive	Active	1	9
ENSDARG00000003523	ENSDART00000003040	14	2	ACCAAAGCCTGCCTGAAGGAGAA	5	+	278	858	Active	Active	2	9
ENSDARG00000003523	ENSDART00000003040	14	2	GACCACAGCCGGAGGTGGATGGA	5	+	174	858	Active	Active	1	9
ENSDARG00000003523	ENSDART00000003040	14	2	AAAGCCTGCCTGAAGGAGAAGCA	5	+	281	858	Active	Active	1	9
ENSDARG00000003523	ENSDART00000003040	14	3	CAAGACGTCTCAGTGTGGCATGT	5	+	391	858	Active	Active	4	3
ENSDARG00000003523	ENSDART00000003040	14	6	TGCCCAGCCTGAGCAGTGTGGAGAC	7	+	774	858	Active	Inactive	9	4
ENSDARG00000003523	ENSDART00000003040	14	6	AACCCACTCAGTCAGCTGTGCTTCT	7	+	833	858	Active	Inactive	8	7
ENSDARG00000003693	ENSDART00000020749	14	1	TGCGTCTGCATTCCCTGCGTGTCT	6	+	74	1560	Active	Inactive	9	8
ENSDARG00000003693	ENSDART00000020749	14	3	TCCCCCGTCTTTGAGCTGAAGGT	5	+	310	1560	Active	Active	9	9
ENSDARG00000003693	ENSDART00000020749	14	4	AAACTCATCTATGATCTGAAGGA	5	+	364	1560	Active	Active	3	6
ENSDARG00000003693	ENSDART00000020749	14	5	AACCCAGCCATGACCCGGGGCCGAT	7	+	508	1560	Active	Active	3	8
ENSDARG00000003693	ENSDART00000020749	14	7	ACAGACGCATTCTAGATGGGATGTT	7	+	668	1560	Inactive	Inactive	9	1
ENSDARG00000003693	ENSDART00000020749	14	9	GGCATCACAGATATGAAGCTGCT	5	+	922	1560	Active	Active	5	9
ENSDARG00000003693	ENSDART00000020749	14	9	CAAAGCAAACAGGCCTGTGCTGGC	6	+	901	1560	Inactive	Active	9	2
ENSDARG00000003693	ENSDART00000020749	14	10	TTCTCCATCATGGAGCAGAAGGC	5	+	1228	1560	Active	Active	9	9
ENSDARG00000003693	ENSDART00000020749	14	10	GGCATCTACACCTGCGGAGCAGAA	6	+	1071	1560	Active	Active	9	9
ENSDARG00000003693	ENSDART00000020749	14	10	ACCGGCATCTACACCTGCGGAGCA	6	+	1068	1560	Active	Active	9	5
ENSDARG00000003693	ENSDART00000020749	14	10	TACGACGGCCTGGTGGGGATGTT	5	+	1147	1560	Active	Active	4	7
ENSDARG00000003693	ENSDART00000020749	14	10	GTCTTCTCCATCATGGAGCAGAA	5	+	1225	1560	Active	Active	9	9
ENSDARG00000003693	ENSDART00000020749	14	12	GTCAACTGCAGCACTGTGAGGAC	5	+	1409	1560	Active	Inactive	6	0
ENSDARG00000003693	ENSDART00000020749	14	12	GGCGTCGTCAAACTGAGGAATGT	5	+	1480	1560	Active	Active	9	9
ENSDARG00000003693	ENSDART00000020749	14	12	GAAAAACCCAAAGCTGCTGAGTC	5	+	1389	1560	Inactive	Inactive	8	5
ENSDARG00000003693	ENSDART00000020749	14	12	AGAAAAACCCAAAGCTGCTGAGTC	6	+	1388	1560	Inactive	Inactive	7	5
ENSDARG00000003693	ENSDART00000106673	14	1	TGCGTCTGCATTCCCTGCGTGTCT	6	+	74	1308	Active	Inactive	9	8
ENSDARG00000003693	ENSDART00000106673	14	3	TCCCCCGTCTTTGAGCTGAAGGT	5	+	310	1308	Active	Active	9	9
ENSDARG00000003693	ENSDART00000106673	14	4	AAACTCATCTATGATCTGAAGGA	5	+	364	1308	Active	Active	3	6
ENSDARG00000003693	ENSDART00000106673	14	5	AACCCAGCCATGACCCGGGGCCGAT	7	+	508	1308	Active	Active	3	8
ENSDARG00000003693	ENSDART00000106673	14	7	ACAGACGCATTCTAGATGGGATGTT	7	+	668	1308	Inactive	Inactive	9	1
ENSDARG00000003693	ENSDART00000106673	14	9	CAAAGCAAACAGGCCTGTGCTGGC	6	+	901	1308	Inactive	Active	9	2
ENSDARG00000003693	ENSDART00000106673	14	9	GGCATCACAGATATGAAGCTGCT	5	+	922	1308	Active	Active	5	9
ENSDARG00000003693	ENSDART00000106673	14	10	ACCGGCATCTACACCTGCGGAGCA	6	+	1068	1308	Active	Active	9	5
ENSDARG00000003693	ENSDART00000106673	14	10	TACGACGGCCTGGTGGGGATGTT	5	+	1147	1308	Active	Active	4	7
ENSDARG00000003693	ENSDART00000106673	14	10	GGCATCTACACCTGCGGAGCAGAA	6	+	1071	1308	Active	Active	9	9
ENSDARG00000003693	ENSDART00000106673	14	11	GTCTTCTCCATCATGGAGCAGAA	5	+	1221	1308	Active	Active	9	9
ENSDARG00000003693	ENSDART00000106673	14	11	TTCTCCATCATGGAGCAGAAGGC	5	+	1224	1308	Active	Active	9	9
ENSDARG00000003699	ENSDART00000054977	14	2	CGCAGCTTCAGTGGAGTTGAGGCA	6	+	502	4446	Active	Active	9	9
ENSDARG00000003699	ENSDART00000054977	14	2	AAAGTCTTCAGCAAAGCAGGCTGT	6	+	271	4446	Active	Active	8	7
ENSDARG00000003699	ENSDART00000054977	14	2	CACTCCACAATCCATAGCAGATGCC	7	+	180	4446	Inactive	Active	1	9
ENSDARG00000003699	ENSDART00000054977	14	2	GTCTTCAGCAAAGCAGGCTGTAGCG	7	+	274	4446	Active	Active	8	9
ENSDARG00000003699	ENSDART00000054977	14	3	GACTTCACCTGAGGAGCTGAGGGC	6	+	1230	4446	Active	Active	6	9
ENSDARG00000003699	ENSDART00000054977	14	3	CTAAACCTCGTCAGTTGAAGCTGTC	7	+	728	4446	Active	Active	5	9
ENSDARG00000003699	ENSDART00000054977	14	3	CGCCAAAACAGACTGAGGAGAAGCT	7	+	782	4446	Active	Active	7	9
ENSDARG00000003699	ENSDART00000054977	14	3	CCCAAAACAAGTCTCAGCGGTGGAG	7	+	969	4446	Inactive	Active	4	8
ENSDARG00000003699	ENSDART00000054977	14	3	CACTGCAACTCCTGTGTGGTAAAC	6	+	862	4446	Active	Active	7	0
ENSDARG00000003699	ENSDART00000054977	14	3	GCCAAAACAGACTGAGGAGAAGCT	6	+	783	4446	Inactive	Active	7	9
ENSDARG00000003699	ENSDART00000054977	14	3	CAAAACAGACTGAGGAGAAGCTTTC	7	+	785	4446	Inactive	Active	9	7
ENSDARG00000003699	ENSDART00000054977	14	3	AAACAAGTCTCAGCGGTGGAGCT	5	+	973	4446	Inactive	Active	5	8
ENSDARG00000003699	ENSDART00000054977	14	4	AGAGACAAATTCATTGGTGCCTTC	6	+	1290	4446	Inactive	Inactive	9	3
ENSDARG00000003699	ENSDART00000054977	14	4	GTCAAAAGCCCATCTCTGTCTGT	5	+	1318	4446	Inactive	Inactive	2	9
ENSDARG00000003699	ENSDART00000054977	14	8	CACTCCACAATGTTTCTGGAGAA	5	+	2050	4446	Inactive	Inactive	1	2
ENSDARG00000003699	ENSDART00000054977	14	9	TACTCCGCCAATGCTGTTTGTGTTC	7	+	2310	4446	Active	Inactive	6	9
ENSDARG00000003699	ENSDART00000054977	14	13	CTCCCATCCAGCAGTTTGCAGAT	5	+	2747	4446	Active	Inactive	9	7
ENSDARG00000003699	ENSDART00000054977	14	14	ACCCCCACAGCAGTAATGGTGGGCA	7	+	2986	4446	Active	Active	0	5
ENSDARG00000003699	ENSDART00000054977	14	14	CCCCACAGCAGTAATGGTGGGCA	5	+	2988	4446	Active	Active	9	5
ENSDARG00000003699	ENSDART00000054977	14	14	GCCTCCATCACTGTCCTGTGCATTG	7	+	2935	4446	Active	Inactive	9	8
ENSDARG00000003699	ENSDART00000054977	14	16	AGAACCAGCACAATGCTGTGTTG	5	+	3380	4446	Active	Inactive	1	4
ENSDARG00000003699	ENSDART00000054977	14	18	GCAGACACAGTGAAGCCTGAGGC	5	+	3643	4446	Inactive	Active	8	9
ENSDARG00000003699	ENSDART00000054977	14	20	AGAATCAGAATCAACTTTGTATTT	6	+	4018	4446	Inactive	Inactive	5	9
ENSDARG00000003699	ENSDART00000054977	14	22	TGCGACAACGAGATAGTCTGAGGG	6	+	4438	4446	Active	Active	6	9
ENSDARG00000003699	ENSDART00000054977	14	22	TGCGACAACGAGATAGTCTGAGGGT	7	+	4438	4446	Active	Active	6	5
ENSDARG00000003699	ENSDART00000054977	14	22	TTACACTAAACCCACTGTTGAGAA	6	+	4185	4446	Inactive	Inactive	9	6
ENSDARG00000003699	ENSDART00000054977	14	22	AAAGACGACTGGGAGATGTGAGAAC	7	+	4214	4446	Inactive	Inactive	8	3
ENSDARG00000003699	ENSDART00000054977	14	22	AGAAGCTAAAAAGACGACTGGGAG	6	+	4205	4446	Inactive	Active	5	9
ENSDARG00000003699	ENSDART00000054977	14	22	GACAAACACTCTCTACTGGTGGGAG	7	+	4405	4446	Inactive	Active	2	3
ENSDARG00000004046	ENSDART00000006463	14	1	AGAACCAACAGAGATAAGGAGTG	5	+	64	1089	Inactive	Active	2	8
ENSDARG00000004046	ENSDART00000006463	14	1	CACGTCTTCGGAAATGTGCCTTC	5	+	38	1089	Active	Inactive	9	9
ENSDARG00000004046	ENSDART00000006463	14	4	CTCTCAAGATGGCAGTGATGGTAAC	7	+	405	1089	Inactive	Active	1	8
ENSDARG00000004046	ENSDART00000006463	14	5	TTCATCTCCACCGAGGAGCAGAG	5	+	456	1089	Active	Active	9	9
ENSDARG00000004046	ENSDART00000006463	14	5	ATCTCCACCGAGGAGCAGAGGAA	5	+	459	1089	Active	Active	3	9
ENSDARG00000004046	ENSDART00000006463	14	5	AAAAGCAGAATCAGAGGTGTATCT	6	+	496	1089	Inactive	Inactive	9	5
ENSDARG00000004046	ENSDART00000006463	14	6	CACTACAAATGCATGGTGAGGCT	5	+	718	1089	Inactive	Active	7	9
ENSDARG00000004046	ENSDART00000006463	14	6	GCCCACTACAAATGCATGGTGAGGC	7	+	715	1089	Active	Active	8	4
ENSDARG00000004078	ENSDART00000006489	14	1	AAAGACACCCTTGATAAGCTGTT	5	+	235	2130	Inactive	Active	8	6
ENSDARG00000004078	ENSDART00000006489	14	3	TTATGCGACTCTTGGAGAAGACGCA	7	+	549	2130	Inactive	Active	3	9
ENSDARG00000004078	ENSDART00000006489	14	6	ATCTTCCTCTTGCTCATGTGCTGGA	7	+	962	2130	Active	Active	9	1
ENSDARG00000004078	ENSDART00000006489	14	7	GAAACCTTCCCTTATGGCCGCTGTA	7	+	1107	2130	Active	Active	7	7
ENSDARG00000004078	ENSDART00000006489	14	10	TACAGCACAGGACGAGTAGGAGCT	6	+	1453	2130	Inactive	Active	5	9
ENSDARG00000004078	ENSDART00000006489	14	10	GTCAAACTCAAAGACTGGGTAGAA	6	+	1495	2130	Active	Inactive	7	5
ENSDARG00000004078	ENSDART00000006489	14	10	GCAGACTACAGCACAGGACGAGTAG	7	+	1447	2130	Active	Active	1	9
ENSDARG00000004078	ENSDART00000006489	14	10	GACTACAGCACAGGACGAGTAGGAG	7	+	1450	2130	Active	Active	0	9
ENSDARG00000004078	ENSDART00000006489	14	10	CTCAAAGACTGGGTAGAAGGTGGG	6	+	1501	2130	Active	Active	1	9
ENSDARG00000004078	ENSDART00000006489	14	10	AAACTCAAAGACTGGGTAGAAGGT	6	+	1498	2130	Inactive	Active	9	9
ENSDARG00000004078	ENSDART00000006489	14	11	GGCTACTACAGGACTGAAGGCTGT	6	+	1591	2130	Active	Active	8	9
ENSDARG00000004261	ENSDART00000020582	14	2	TCCCAAGTCCTTGAGTTGCAGGC	5	-	213	678	Active	Active	9	8
ENSDARG00000004261	ENSDART00000020582	14	2	GGCAAATACTCTTCTTTCTGCTTGT	7	-	191	678	Active	Inactive	7	7
ENSDARG00000004261	ENSDART00000020582	14	3	GCAAACAGAGCAAATTTGGAGGA	5	-	358	678	Inactive	Inactive	9	0
ENSDARG00000004261	ENSDART00000020582	14	4	TCCACCTGCTCCATCAGCTGTCGCA	7	-	485	678	Active	Active	9	8
ENSDARG00000004261	ENSDART00000020582	14	4	AGCTCCGTCAGCTTGTCTTTGGCA	6	-	450	678	Active	Inactive	9	3
ENSDARG00000004261	ENSDART00000020582	14	4	AGCTCCGTCAGCTTGTCTTTGGC	5	-	451	678	Active	Active	9	3
ENSDARG00000004261	ENSDART00000020582	14	5	CACCACAAAACCCTCTGATTGGTGC	7	-	575	678	Inactive	Active	7	7
ENSDARG00000004261	ENSDART00000020582	14	5	AAAACCCTCTGATTGGTGCTTTC	5	-	571	678	Active	Inactive	3	5
ENSDARG00000004261	ENSDART00000020582	14	5	ACAAAACCCTCTGATTGGTGCTTTC	7	-	571	678	Inactive	Inactive	5	5
ENSDARG00000004261	ENSDART00000020582	14	5	GGCCTCAAAGAAGCTCTTGAGAT	5	-	653	678	Active	Inactive	5	7
ENSDARG00000004270	ENSDART00000023054	14	5	GTTTACAGAGTATGGCCGACTTG	5	+	507	1539	Inactive	Active	8	6
ENSDARG00000004270	ENSDART00000023054	14	7	TACCACACCCTGGCCTGAAGGTGGC	7	+	737	1539	Inactive	Active	0	9
ENSDARG00000004270	ENSDART00000023054	14	8	AACTCATTCCCAACCTGCTGAAGAC	7	+	827	1539	Active	Active	9	8
ENSDARG00000004270	ENSDART00000023054	14	10	GGCCAATAACCTTGCAGCTGTGGCC	7	+	990	1539	Inactive	Active	0	8
ENSDARG00000004270	ENSDART00000023054	14	11	GCCCCCAACTCACTGGAGGAGAA	5	+	1078	1539	Active	Active	8	8
ENSDARG00000004270	ENSDART00000023054	14	11	CCCCAACTCACTGGAGGAGAAGCA	6	+	1080	1539	Active	Active	9	9
ENSDARG00000004402	ENSDART00000012140	14	2	CAAAGCACCTGAACTAGGTGAGTCT	7	+	270	720	Inactive	Active	1	4
ENSDARG00000004402	ENSDART00000012140	14	3	TGCGTCGTCAACTATCTGGTGTA	5	+	541	720	Active	Inactive	9	5
ENSDARG00000004402	ENSDART00000012140	14	3	TACCTCAGCTACTTTGTGCTGTT	5	+	631	720	Active	Inactive	8	7
ENSDARG00000004402	ENSDART00000012140	14	3	GTCGTCAACTATCTGGTGTATTT	5	+	544	720	Active	Inactive	7	9
ENSDARG00000004402	ENSDART00000012140	14	3	CTACTATGCTCTTCGGGCAGCCGGC	7	+	450	720	Active	Active	7	9
ENSDARG00000004402	ENSDART00000105602	14	3	CAAAGCACCTGAACTAGGTGAGTCT	7	+	360	798	Inactive	Active	1	4
ENSDARG00000004402	ENSDART00000105602	14	4	TGCGTCGTCAACTATCTGGTGTA	5	+	631	798	Active	Inactive	9	5
ENSDARG00000004402	ENSDART00000105602	14	4	TACCTCAGCTACTTTGTGCTGTT	5	+	721	798	Active	Inactive	8	7
ENSDARG00000004402	ENSDART00000105602	14	4	GTCGTCAACTATCTGGTGTATTT	5	+	634	798	Active	Inactive	7	9
ENSDARG00000004402	ENSDART00000105602	14	4	CTACTATGCTCTTCGGGCAGCCGGC	7	+	540	798	Active	Active	7	9
ENSDARG00000004433	ENSDART00000009758	14	1	GCAGACAGAGTTCTGGAGGAGGTT	6	+	13	1911	Inactive	Active	8	9
ENSDARG00000004433	ENSDART00000009758	14	1	GCAGACAGAGTTCTGGAGGAGGT	5	+	13	1911	Inactive	Active	8	9
ENSDARG00000004433	ENSDART00000009758	14	2	GCACTACCCATTTCAGGTGGGTGT	6	+	240	1911	Active	Active	6	0
ENSDARG00000004433	ENSDART00000009758	14	2	CACTACCCATTTCAGGTGGGTGT	5	+	241	1911	Inactive	Active	3	0
ENSDARG00000004433	ENSDART00000009758	14	4	GTACCACCCTTGTTTTTGGGAAGAC	7	+	369	1911	Inactive	Active	1	3
ENSDARG00000004433	ENSDART00000009758	14	4	GAAGACGGCGTGTGGAAGTGTTG	5	+	388	1911	Inactive	Active	5	7
ENSDARG00000004433	ENSDART00000009758	14	6	GCCTCCTGCCTTCAGCATAGGCA	5	+	570	1911	Active	Active	9	9
ENSDARG00000004433	ENSDART00000009758	14	9	CACCAAGGCTGGAGGGTGAGTTT	5	+	906	1911	Active	Inactive	5	4
ENSDARG00000004433	ENSDART00000009758	14	10	ACCATCAGCACAATGCTGCAGGT	5	+	1028	1911	Active	Active	9	8
ENSDARG00000004433	ENSDART00000009758	14	10	ACATACTGCTCACTGCAGACGGC	5	+	950	1911	Active	Active	1	9
ENSDARG00000004433	ENSDART00000009758	14	11	GCAGACTAAAGTACATTGTGTCTAA	7	+	1058	1911	Inactive	Inactive	7	9
ENSDARG00000004433	ENSDART00000009758	14	13	AAACCCCACGAGTATTGCGCTTCT	6	+	1419	1911	Inactive	Inactive	4	6
ENSDARG00000004433	ENSDART00000009758	14	15	CAAGTCAGACATCTGGGCATTTGGT	7	+	1674	1911	Inactive	Active	5	7
ENSDARG00000004433	ENSDART00000009758	14	16	AACAACACAGAGATTGTGGAGAA	5	+	1750	1911	Inactive	Inactive	9	4
ENSDARG00000004433	ENSDART00000009758	14	16	GAACAACACAGAGATTGTGGAGAA	6	+	1749	1911	Inactive	Inactive	8	4
ENSDARG00000004433	ENSDART00000009758	14	16	CAACACAGAGATTGTGGAGAAGAT	6	+	1752	1911	Inactive	Active	9	8
ENSDARG00000004648	ENSDART00000014411	14	1	TACTTCATCGACCGGGACGGATTT	6	+	226	840	Active	Active	9	2
ENSDARG00000004648	ENSDART00000014411	14	1	TACGGCTTCATCACGGTCGGGTAC	6	+	475	840	Active	Inactive	9	2
ENSDARG00000004648	ENSDART00000014411	14	1	TACCCAAAATCTTCATTTGCGGAA	6	+	548	840	Inactive	Inactive	7	4
ENSDARG00000004648	ENSDART00000014411	14	1	CCCCACAACAGGCATGCTGATGAT	6	+	754	840	Active	Active	7	6
ENSDARG00000004648	ENSDART00000014411	14	1	CCCAAAATCTTCATTTGCGGAAGAG	7	+	550	840	Active	Active	9	9
ENSDARG00000004648	ENSDART00000014411	14	1	AAACGCCCAAGGACAGTGGATGTG	6	+	41	840	Inactive	Active	8	9
ENSDARG00000004648	ENSDART00000035182	14	1	TACTTCATCGACCGGGACGGATTT	6	+	229	1239	Active	Active	9	2
ENSDARG00000004648	ENSDART00000035182	14	1	AAACGCCCAAGGACAGTGGATGTG	6	+	44	1239	Inactive	Active	8	9
ENSDARG00000004648	ENSDART00000035182	14	1	TACGGCTTCATCACGGTCGGGTAC	6	+	478	1239	Active	Inactive	9	2
ENSDARG00000004648	ENSDART00000035182	14	1	CCCAAAATCTTCATTTGCGGAAGAG	7	+	553	1239	Active	Active	9	9
ENSDARG00000004648	ENSDART00000035182	14	1	CCCCACAACAGGCATGCTGATGAT	6	+	757	1239	Active	Active	7	6
ENSDARG00000004648	ENSDART00000035182	14	1	TACCCAAAATCTTCATTTGCGGAA	6	+	551	1239	Inactive	Inactive	7	4
ENSDARG00000004648	ENSDART00000035182	14	2	GAAACCAGCCAAGGAGAAGATGAC	6	+	1110	1239	Inactive	Active	4	9
ENSDARG00000004648	ENSDART00000035182	14	2	CACAAAAGCGAGCGAGAAGGTGAG	6	+	868	1239	Active	Active	0	9
ENSDARG00000004648	ENSDART00000035182	14	2	AAACCAGCCAAGGAGAAGATGAC	5	+	1111	1239	Inactive	Active	6	9
ENSDARG00000004648	ENSDART00000106105	14	2	CCCAAAATCTTCATTTGCGGAAGAG	7	+	520	780	Active	Active	9	9
ENSDARG00000004648	ENSDART00000106105	14	2	CCCCACAACAGGCATGCTGATGAT	6	+	724	780	Active	Active	7	6
ENSDARG00000004648	ENSDART00000106105	14	2	TACCCAAAATCTTCATTTGCGGAA	6	+	518	780	Inactive	Inactive	7	4
ENSDARG00000004648	ENSDART00000106105	14	2	TACGGCTTCATCACGGTCGGGTAC	6	+	445	780	Active	Inactive	9	2
ENSDARG00000004648	ENSDART00000106105	14	2	TACTTCATCGACCGGGACGGATTT	6	+	196	780	Active	Active	9	2
ENSDARG00000004659	ENSDART00000018202	14	5	AAACAAGGCCAAGAGCTGCTGCA	5	+	397	885	Inactive	Active	8	9
ENSDARG00000004659	ENSDART00000018202	14	7	AAAGACTACGATGACTGTCGGATAC	7	+	652	885	Inactive	Inactive	7	3
ENSDARG00000004659	ENSDART00000018202	14	7	GCCAAAAAAGACTACGATGACTGT	6	+	646	885	Inactive	Active	8	8
ENSDARG00000004659	ENSDART00000018202	14	7	TGCCAAAAAAGACTACGATGACTGT	7	+	645	885	Inactive	Active	6	8
ENSDARG00000004659	ENSDART00000018202	14	8	AGAAACCCCTGCGTGAGCTGGGTAA	7	+	836	885	Inactive	Inactive	1	1
ENSDARG00000004659	ENSDART00000018202	14	9	GCCTTCTGCCGTCCTTGTGGTTAC	6	+	864	885	Active	Inactive	9	9
ENSDARG00000004726	ENSDART00000008949	14	1	GGCATCCCATATGGCTCTGTGGAT	6	-	103	1596	Active	Inactive	8	8
ENSDARG00000004726	ENSDART00000008949	14	1	GCCTGCAGCACAGCTCTGGAGGG	5	-	33	1596	Active	Active	9	7
ENSDARG00000004726	ENSDART00000008949	14	1	AGCCACAAAAGCCATGGGCCTGC	5	-	50	1596	Inactive	Inactive	6	1
ENSDARG00000004726	ENSDART00000008949	14	1	AGAGCCACAAAAGCCATGGGCCTGC	7	-	50	1596	Inactive	Inactive	7	1
ENSDARG00000004726	ENSDART00000008949	14	4	ACAGGCTCCACACAGAGCAGAAGCC	7	-	480	1596	Active	Active	7	9
ENSDARG00000004726	ENSDART00000008949	14	8	TTCAAACGCCAGCTCGGCGCTGCC	6	-	928	1596	Active	Active	2	9
ENSDARG00000004726	ENSDART00000008949	14	11	TCCTTCCACCTGACTCTGAGGCT	5	-	1037	1596	Active	Active	9	6
ENSDARG00000004726	ENSDART00000008949	14	13	TTCTCCACCATCACATGTGGCAGAG	7	-	1217	1596	Active	Active	5	9
ENSDARG00000004726	ENSDART00000008949	14	13	TCCACCATCACATGTGGCAGAGTAA	7	-	1214	1596	Active	Active	9	6
ENSDARG00000004726	ENSDART00000008949	14	15	CGCAGCAGCTGACTGGAGATGTT	5	-	1513	1596	Active	Active	9	8
ENSDARG00000004726	ENSDART00000008949	14	15	GAAAGCGCAGCAGGTTGATGTTGAG	7	-	1486	1596	Inactive	Active	9	8
ENSDARG00000004726	ENSDART00000054809	14	1	GGCATCCCATATGGCTCTGTGGAT	6	-	103	3396	Active	Inactive	8	8
ENSDARG00000004726	ENSDART00000054809	14	1	GCCTGCAGCACAGCTCTGGAGGG	5	-	33	3396	Active	Active	9	7
ENSDARG00000004726	ENSDART00000054809	14	1	AGCCACAAAAGCCATGGGCCTGC	5	-	50	3396	Inactive	Inactive	6	1
ENSDARG00000004726	ENSDART00000054809	14	1	AGAGCCACAAAAGCCATGGGCCTGC	7	-	50	3396	Inactive	Inactive	7	1
ENSDARG00000004726	ENSDART00000054809	14	4	ACAGGCTCCACACAGAGCAGAAGCC	7	-	480	3396	Active	Active	7	9
ENSDARG00000004726	ENSDART00000054809	14	8	TTCAAACGCCAGCTCGGCGCTGCC	6	-	928	3396	Active	Active	2	9
ENSDARG00000004726	ENSDART00000054809	14	14	ACAAGCTCCATGGAGTAGGTGAT	5	-	1546	3396	Active	Active	5	6
ENSDARG00000004726	ENSDART00000054809	14	16	CACTCCACAGAGACTGGGCTGCT	5	-	1686	3396	Inactive	Active	1	5
ENSDARG00000004726	ENSDART00000054809	14	16	CTCCACAGAGACTGGGCTGCTTTT	6	-	1683	3396	Inactive	Inactive	3	6
ENSDARG00000004726	ENSDART00000054809	14	18	TCCAACATCTTCTGTTTTGGCTAC	6	-	2023	3396	Active	Inactive	8	9
ENSDARG00000004726	ENSDART00000054809	14	19	ACATGCTGCTCTGGGAGGCGTGT	5	-	2188	3396	Active	Active	7	9
ENSDARG00000004726	ENSDART00000054809	14	19	TGCAAACTCTCATGGGAAGAGGCC	6	-	2139	3396	Active	Active	9	9
ENSDARG00000004726	ENSDART00000054809	14	20	GTCCTCTTCTGATTTGATGGTAAC	6	-	2329	3396	Active	Active	9	8
ENSDARG00000004726	ENSDART00000054809	14	21	ACACACCTCGGAGCCGTTTAGTGT	6	-	2431	3396	Active	Inactive	6	1
ENSDARG00000004726	ENSDART00000054809	14	21	ATCGTCACACACCTCGGAGCCGTT	6	-	2437	3396	Inactive	Active	2	8
ENSDARG00000004726	ENSDART00000054809	14	24	TCCTTCCACCTGACTCTGAGGCT	5	-	2837	3396	Active	Active	9	6
ENSDARG00000004726	ENSDART00000054809	14	24	TCCATCATCAGCAAGAATGGGAT	5	-	2734	3396	Active	Active	9	9
ENSDARG00000004726	ENSDART00000054809	14	26	TCCACCATCACATGTGGCAGAGTAA	7	-	3014	3396	Active	Active	9	6
ENSDARG00000004726	ENSDART00000054809	14	26	TTCTCCACCATCACATGTGGCAGAG	7	-	3017	3396	Active	Active	5	9
ENSDARG00000004726	ENSDART00000054809	14	28	GAAAGCGCAGCAGGTTGATGTTGAG	7	-	3286	3396	Inactive	Active	9	8
ENSDARG00000004726	ENSDART00000054809	14	28	CGCAGCAGCTGACTGGAGATGTT	5	-	3313	3396	Active	Active	9	8
ENSDARG00000004726	ENSDART00000106674	14	1	GGCATCCCATATGGCTCTGTGGAT	6	-	103	1596	Active	Inactive	8	8
ENSDARG00000004726	ENSDART00000106674	14	1	GCCTGCAGCACAGCTCTGGAGGG	5	-	33	1596	Active	Active	9	7
ENSDARG00000004726	ENSDART00000106674	14	1	AGCCACAAAAGCCATGGGCCTGC	5	-	50	1596	Inactive	Inactive	6	1
ENSDARG00000004726	ENSDART00000106674	14	1	AGAGCCACAAAAGCCATGGGCCTGC	7	-	50	1596	Inactive	Inactive	7	1
ENSDARG00000004726	ENSDART00000106674	14	4	ACAGGCTCCACACAGAGCAGAAGCC	7	-	480	1596	Active	Active	7	9
ENSDARG00000004726	ENSDART00000106674	14	8	TTCAAACGCCAGCTCGGCGCTGCC	6	-	928	1596	Active	Active	2	9
ENSDARG00000004726	ENSDART00000106674	14	11	TCCTTCCACCTGACTCTGAGGCT	5	-	1037	1596	Active	Active	9	6
ENSDARG00000004726	ENSDART00000106674	14	13	TTCTCCACCATCACATGTGGCAGAG	7	-	1217	1596	Active	Active	5	9
ENSDARG00000004726	ENSDART00000106674	14	13	TCCACCATCACATGTGGCAGAGTAA	7	-	1214	1596	Active	Active	9	6
ENSDARG00000004726	ENSDART00000106674	14	15	GAAAGCGCAGCAGGTTGATGTTGAG	7	-	1486	1596	Inactive	Active	9	8
ENSDARG00000004726	ENSDART00000106674	14	15	CGCAGCAGCTGACTGGAGATGTT	5	-	1513	1596	Active	Active	9	8
ENSDARG00000004726	ENSDART00000106675	14	1	GGCATCCCATATGGCTCTGTGGAT	6	-	103	3399	Active	Inactive	8	8
ENSDARG00000004726	ENSDART00000106675	14	1	AGCCACAAAAGCCATGGGCCTGC	5	-	50	3399	Inactive	Inactive	6	1
ENSDARG00000004726	ENSDART00000106675	14	1	AGAGCCACAAAAGCCATGGGCCTGC	7	-	50	3399	Inactive	Inactive	7	1
ENSDARG00000004726	ENSDART00000106675	14	1	GCCTGCAGCACAGCTCTGGAGGG	5	-	33	3399	Active	Active	9	7
ENSDARG00000004726	ENSDART00000106675	14	4	ACAGGCTCCACACAGAGCAGAAGCC	7	-	480	3399	Active	Active	7	9
ENSDARG00000004726	ENSDART00000106675	14	8	TTCAAACGCCAGCTCGGCGCTGCC	6	-	928	3399	Active	Active	2	9
ENSDARG00000004726	ENSDART00000106675	14	14	ACAAGCTCCATGGAGTAGGTGAT	5	-	1546	3399	Active	Active	5	6
ENSDARG00000004726	ENSDART00000106675	14	16	CTCCACAGAGACTGGGCTGCTTTT	6	-	1683	3399	Inactive	Inactive	3	6
ENSDARG00000004726	ENSDART00000106675	14	16	CACTCCACAGAGACTGGGCTGCT	5	-	1686	3399	Inactive	Active	1	5
ENSDARG00000004726	ENSDART00000106675	14	18	TCCAACATCTTCTGTTTTGGCTAC	6	-	2023	3399	Active	Inactive	8	9
ENSDARG00000004726	ENSDART00000106675	14	19	TGCAAACTCTCATGGGAAGAGGCC	6	-	2139	3399	Active	Active	9	9
ENSDARG00000004726	ENSDART00000106675	14	19	ACATGCTGCTCTGGGAGGCGTGT	5	-	2188	3399	Active	Active	7	9
ENSDARG00000004726	ENSDART00000106675	14	20	GTCCTCTTCTGATTTGATGGTAAC	6	-	2329	3399	Active	Active	9	8
ENSDARG00000004726	ENSDART00000106675	14	21	ACACACCTCGGAGCCGTTTAGTGT	6	-	2431	3399	Active	Inactive	6	1
ENSDARG00000004726	ENSDART00000106675	14	21	ATCGTCACACACCTCGGAGCCGTT	6	-	2437	3399	Inactive	Active	2	8
ENSDARG00000004726	ENSDART00000106675	14	24	ATCTACCTCTGTATGTAGTATTG	5	-	2696	3399	Active	Inactive	8	3
ENSDARG00000004726	ENSDART00000106675	14	25	TCCATCATCAGCAAGAATGGGAT	5	-	2737	3399	Active	Active	9	9
ENSDARG00000004726	ENSDART00000106675	14	25	TCCTTCCACCTGACTCTGAGGCT	5	-	2840	3399	Active	Active	9	6
ENSDARG00000004726	ENSDART00000106675	14	27	TTCTCCACCATCACATGTGGCAGAG	7	-	3020	3399	Active	Active	5	9
ENSDARG00000004726	ENSDART00000106675	14	27	TCCACCATCACATGTGGCAGAGTAA	7	-	3017	3399	Active	Active	9	6
ENSDARG00000004726	ENSDART00000106675	14	29	GAAAGCGCAGCAGGTTGATGTTGAG	7	-	3289	3399	Inactive	Active	9	8
ENSDARG00000004726	ENSDART00000106675	14	29	CGCAGCAGCTGACTGGAGATGTT	5	-	3316	3399	Active	Active	9	8
ENSDARG00000004889	ENSDART00000016728	14	7	AGCCGCTCCACCGACTGTGCTGTC	6	-	712	1002	Active	Inactive	9	5
ENSDARG00000004889	ENSDART00000016728	14	7	GTCTCCGTCTCCTGTGGCAGCCGCT	7	-	729	1002	Active	Active	9	9
ENSDARG00000004889	ENSDART00000016728	14	9	GTATGCAACTCGGGCTGGTTTGTC	6	-	975	1002	Inactive	Inactive	5	8
ENSDARG00000004926	ENSDART00000008197	14	4	AGAAAAATCTCATCTGGAAGGTTTG	7	+	391	870	Inactive	Active	1	8
ENSDARG00000004926	ENSDART00000008197	14	5	CTCATCAGAAGACAGAAGCAGAT	5	+	484	870	Active	Active	3	9
ENSDARG00000004926	ENSDART00000008197	14	6	ACCAGCAGATTAAATTGTGGCGGGT	7	+	632	870	Active	Active	1	9
ENSDARG00000004926	ENSDART00000008197	14	6	ACCAGCAGATTAAATTGTGGCGGG	6	+	632	870	Active	Active	1	6
ENSDARG00000004958	ENSDART00000017898	14	2	TGCCACCTCTTTGGGTGGAGGCA	5	-	317	2004	Active	Active	9	9
ENSDARG00000004958	ENSDART00000017898	14	4	ACATCAGGCCGGTGCTGCGGAGAA	6	-	836	2004	Active	Inactive	0	2
ENSDARG00000004958	ENSDART00000017898	14	5	ACCAAAGGCAGATGTCTGGTTGT	5	-	967	2004	Active	Inactive	4	8
ENSDARG00000004958	ENSDART00000017898	14	5	TGCACCAAAGGCAGATGTCTGGTTG	7	-	968	2004	Active	Inactive	0	2
ENSDARG00000004958	ENSDART00000017898	14	8	TTCGTCCCAGAGGTTGATGTCGAA	6	-	1257	2004	Active	Active	4	7
ENSDARG00000004958	ENSDART00000017898	14	8	ACACACGCAGGGTTGCAGCAGCA	5	-	1386	2004	Inactive	Active	9	9
ENSDARG00000004958	ENSDART00000017898	14	12	ATCTCCCTCATCAGCTCTGGGTCT	6	-	1899	2004	Active	Inactive	9	6
ENSDARG00000004988	ENSDART00000005929	14	1	GGCCCCTTCATTGACGATGCGTAG	6	-	160	1533	Active	Active	9	8
ENSDARG00000004988	ENSDART00000005929	14	1	AGCGGCCCCTTCATTGACGATGCG	6	-	163	1533	Active	Active	9	9
ENSDARG00000004988	ENSDART00000005929	14	3	CGCAGCAGAAACAGCGTCTTTGGGT	7	-	395	1533	Active	Inactive	7	6
ENSDARG00000004988	ENSDART00000005929	14	3	CGCAGCAGAAACAGCGTCTTTGGG	6	-	396	1533	Active	Active	7	6
ENSDARG00000004988	ENSDART00000005929	14	4	TGCTCACCCTCTTGATGTCGTCTAG	7	-	601	1533	Active	Inactive	9	4
ENSDARG00000004988	ENSDART00000005929	14	4	TTCATCAGAGCGGCCAGAGGCAGAC	7	-	527	1533	Inactive	Active	0	9
ENSDARG00000004988	ENSDART00000005929	14	4	TACACCTGCTCCGAGTATTTGAT	5	-	478	1533	Active	Inactive	8	2
ENSDARG00000004988	ENSDART00000005929	14	4	ACCTGCTCCGAGTATTTGATTTT	5	-	475	1533	Active	Inactive	9	9
ENSDARG00000004988	ENSDART00000005929	14	4	CTCACCCTCTTGATGTCGTCTAG	5	-	601	1533	Active	Inactive	9	4
ENSDARG00000004988	ENSDART00000005929	14	5	AGCATCCGCGGACAGTGTTGTGGCT	7	-	721	1533	Active	Active	9	4
ENSDARG00000004988	ENSDART00000005929	14	7	AACTCAGACCTTTGTTGTTGTAAAC	7	-	916	1533	Inactive	Inactive	0	4
ENSDARG00000004988	ENSDART00000005929	14	7	GTAAACGTCCAAGTAGTTTGGAGCC	7	-	897	1533	Inactive	Active	0	1
ENSDARG00000004988	ENSDART00000005929	14	9	CTCATCGTCAGAGCAGATGCTGAG	6	-	1081	1533	Active	Active	9	9
ENSDARG00000004988	ENSDART00000005929	14	9	ATCGTCAGAGCAGATGCTGAGGAC	6	-	1078	1533	Inactive	Active	0	8
ENSDARG00000004988	ENSDART00000005929	14	9	ATCGTCAGAGCAGATGCTGAGGA	5	-	1079	1533	Inactive	Active	0	1
ENSDARG00000004988	ENSDART00000005929	14	13	GTTGACCACGTCCCGGCGAGGAG	5	-	1448	1533	Active	Active	1	9
ENSDARG00000004988	ENSDART00000005929	14	13	GTTGTCATCCGTGCCGTTTGATTC	6	-	1507	1533	Active	Inactive	9	8
ENSDARG00000004988	ENSDART00000005929	14	13	GACCACGTCCCGGCGAGGAGGCA	5	-	1445	1533	Active	Active	8	9
ENSDARG00000005039	ENSDART00000018837	14	3	GCAGGCAGATGTGGTGCTTTGAA	5	+	43	624	Inactive	Inactive	4	8
ENSDARG00000005039	ENSDART00000018837	14	3	GACAAAGACCAGCAGCTGAAGGA	5	+	79	624	Inactive	Active	4	9
ENSDARG00000005039	ENSDART00000018837	14	4	GTTGCCTAAATTTGAAGATGGTGAC	7	+	165	624	Inactive	Active	0	9
ENSDARG00000005039	ENSDART00000018837	14	6	GCCCAACCACCTCAAATGCTTTGAA	7	+	378	624	Inactive	Inactive	1	8
ENSDARG00000005039	ENSDART00000018837	14	6	CCCAACCACCTCAAATGCTTTGAA	6	+	379	624	Active	Inactive	8	8
ENSDARG00000005039	ENSDART00000018837	14	6	AACAAAACCGGATTCCTGGTTGGTG	7	+	418	624	Inactive	Inactive	7	4
ENSDARG00000005039	ENSDART00000018837	14	7	CCCAAAGTCAAAGCTCTGCTGGA	5	+	565	624	Active	Active	9	3
ENSDARG00000005039	ENSDART00000018837	14	7	AAAGTCAAAGCTCTGCTGGAGTG	5	+	568	624	Inactive	Active	9	8
ENSDARG00000005273	ENSDART00000020740	14	5	GGCTGCCGCTTTGAAGGAGAGTTC	6	+	349	870	Active	Active	9	4
ENSDARG00000005273	ENSDART00000020740	14	5	GGCCACGGCTGCCGCTTTGAAGGA	6	+	343	870	Active	Active	8	2
ENSDARG00000005273	ENSDART00000020740	14	5	CACGGCTGCCGCTTTGAAGGAGAG	6	+	346	870	Active	Active	9	9
ENSDARG00000005273	ENSDART00000020740	14	6	ATCCACAAACTGGCCTTTGGGGCG	6	+	457	870	Inactive	Active	9	6
ENSDARG00000005273	ENSDART00000020740	14	6	ATCATCCACAAACTGGCCTTTGGG	6	+	454	870	Active	Active	7	8
ENSDARG00000005273	ENSDART00000020740	14	9	GCATCATACCGGCTATCTGGTTTC	6	+	680	870	Active	Inactive	3	9
ENSDARG00000005482	ENSDART00000003826	14	2	AGCCAAGGCTAACAGCGCAGGCGGA	7	+	309	2925	Active	Active	6	9
ENSDARG00000005482	ENSDART00000003826	14	4	CACCACGGCAAAAGAAGTGGTGGCT	7	+	627	2925	Active	Active	7	7
ENSDARG00000005482	ENSDART00000003826	14	4	GCCCTCACCGCTGCTGCCGAAGCC	6	+	670	2925	Active	Active	9	9
ENSDARG00000005482	ENSDART00000003826	14	4	TTCGCCCTCACCGCTGCTGCCGAA	6	+	667	2925	Active	Active	9	8
ENSDARG00000005482	ENSDART00000003826	14	5	CCCCCAGCCTCAAGCTTTTTGAGGA	7	+	1010	2925	Active	Inactive	9	3
ENSDARG00000005482	ENSDART00000003826	14	5	CCCAGCCTCAAGCTTTTTGAGGAG	6	+	1012	2925	Active	Active	9	2
ENSDARG00000005482	ENSDART00000003826	14	5	GCCTCAAGCTTTTTGAGGAGGCC	5	+	1016	2925	Active	Active	8	9
ENSDARG00000005482	ENSDART00000003826	14	5	CAACTCTCCATGCGCGCCTTTGAG	6	+	916	2925	Active	Active	7	4
ENSDARG00000005482	ENSDART00000003826	14	5	AGCTCAGCACGGTGGAAGTGGCA	5	+	890	2925	Active	Active	0	9
ENSDARG00000005482	ENSDART00000003826	14	5	CCCAGCCTCAAGCTTTTTGAGGA	5	+	1012	2925	Active	Inactive	9	3
ENSDARG00000005482	ENSDART00000003826	14	6	AGAGGCACATGGGAGAAGCTGCC	5	+	1216	2925	Inactive	Active	6	9
ENSDARG00000005482	ENSDART00000003826	14	6	AGCAAATACGAGAAGCTGTTTAG	5	+	1240	2925	Active	Inactive	5	5
ENSDARG00000005482	ENSDART00000003826	14	6	TGCCCAGCAAATACGAGAAGCTGTT	7	+	1235	2925	Active	Active	4	9
ENSDARG00000005482	ENSDART00000003826	14	6	CCCAGCAAATACGAGAAGCTGTT	5	+	1237	2925	Active	Active	4	9
ENSDARG00000005482	ENSDART00000003826	14	7	GACTCCAAAGTGGACGGTTTGGTG	6	+	1402	2925	Inactive	Active	6	0
ENSDARG00000005482	ENSDART00000003826	14	9	CCCTCAATCAACACCTGTGAGTAG	6	+	1753	2925	Active	Inactive	9	6
ENSDARG00000005482	ENSDART00000003826	14	11	AGCTCACCACAGTCTCTGAAGAA	5	+	1945	2925	Active	Active	2	0
ENSDARG00000005482	ENSDART00000003826	14	12	TCCTCCCGCTCCAGTCTGGTGAGCA	7	+	2140	2925	Active	Active	9	4
ENSDARG00000005482	ENSDART00000003826	14	12	TCCTCCCGCTCCAGTCTGGTGAG	5	+	2140	2925	Active	Active	9	1
ENSDARG00000005482	ENSDART00000003826	14	13	TTCTTCTTCGGTGGCATGTTGGGGC	7	+	2556	2925	Active	Active	9	0
ENSDARG00000005482	ENSDART00000003826	14	13	AGACCATGCAGCAGGGCCGCAGCT	6	+	2465	2925	Active	Active	6	9
ENSDARG00000005482	ENSDART00000003826	14	13	CCCTCACCCATCACCGCAGGAAAC	6	+	2704	2925	Active	Active	9	8
ENSDARG00000005482	ENSDART00000003826	14	13	GGCCGCAGCTGGGAGGCGCTGGC	5	+	2479	2925	Active	Active	9	9
ENSDARG00000005482	ENSDART00000003826	14	13	GGCACCATCAAACGGAGAGGAGGGA	7	+	2602	2925	Active	Active	9	9
ENSDARG00000005482	ENSDART00000003826	14	13	ACCATCAAACGGAGAGGAGGGAGGG	7	+	2605	2925	Inactive	Active	0	9
ENSDARG00000005482	ENSDART00000003826	14	13	GCCCTCACCCATCACCGCAGGAAAC	7	+	2703	2925	Active	Active	9	8
ENSDARG00000005482	ENSDART00000003826	14	13	CTCCTCTTCTTCTTCGGTGGCATGT	7	+	2550	2925	Active	Active	9	3
ENSDARG00000005482	ENSDART00000003826	14	14	GAACGCCACATTCGGGCAGGAAAC	6	+	2825	2925	Inactive	Active	0	8
ENSDARG00000005482	ENSDART00000003826	14	14	AACGCCACATTCGGGCAGGAAAC	5	+	2826	2925	Inactive	Active	6	8
ENSDARG00000005482	ENSDART00000003826	14	14	CCCAGCAGCCCCCAGCCGCAGGG	5	+	2906	2925	Active	Active	9	9
ENSDARG00000005482	ENSDART00000003826	14	14	CTCCCAGCAGCCCCCAGCCGCAGGG	7	+	2904	2925	Active	Active	0	9
ENSDARG00000005482	ENSDART00000004744	14	2	AGCCAAGGCTAACAGCGCAGGCGGA	7	+	309	2943	Active	Active	6	9
ENSDARG00000005482	ENSDART00000004744	14	4	GCCCTCACCGCTGCTGCCGAAGCC	6	+	670	2943	Active	Active	9	9
ENSDARG00000005482	ENSDART00000004744	14	4	CACCACGGCAAAAGAAGTGGTGGCT	7	+	627	2943	Active	Active	7	7
ENSDARG00000005482	ENSDART00000004744	14	4	TTCGCCCTCACCGCTGCTGCCGAA	6	+	667	2943	Active	Active	9	8
ENSDARG00000005482	ENSDART00000004744	14	5	CCCAGCCTCAAGCTTTTTGAGGA	5	+	1012	2943	Active	Inactive	9	3
ENSDARG00000005482	ENSDART00000004744	14	5	GCCTCAAGCTTTTTGAGGAGGCC	5	+	1016	2943	Active	Active	8	9
ENSDARG00000005482	ENSDART00000004744	14	5	CCCAGCCTCAAGCTTTTTGAGGAG	6	+	1012	2943	Active	Active	9	2
ENSDARG00000005482	ENSDART00000004744	14	5	AGCTCAGCACGGTGGAAGTGGCA	5	+	890	2943	Active	Active	0	9
ENSDARG00000005482	ENSDART00000004744	14	5	CAACTCTCCATGCGCGCCTTTGAG	6	+	916	2943	Active	Active	7	4
ENSDARG00000005482	ENSDART00000004744	14	5	CCCCCAGCCTCAAGCTTTTTGAGGA	7	+	1010	2943	Active	Inactive	9	3
ENSDARG00000005482	ENSDART00000004744	14	6	CCCAGCAAATACGAGAAGCTGTT	5	+	1237	2943	Active	Active	4	9
ENSDARG00000005482	ENSDART00000004744	14	6	AGAGGCACATGGGAGAAGCTGCC	5	+	1216	2943	Inactive	Active	6	9
ENSDARG00000005482	ENSDART00000004744	14	6	TGCCCAGCAAATACGAGAAGCTGTT	7	+	1235	2943	Active	Active	4	9
ENSDARG00000005482	ENSDART00000004744	14	6	AGCAAATACGAGAAGCTGTTTAG	5	+	1240	2943	Active	Inactive	5	5
ENSDARG00000005482	ENSDART00000004744	14	7	GACTCCAAAGTGGACGGTTTGGTG	6	+	1402	2943	Inactive	Active	6	0
ENSDARG00000005482	ENSDART00000004744	14	9	CCCTCAATCAACACCTGTGAGTAG	6	+	1753	2943	Active	Inactive	9	6
ENSDARG00000005482	ENSDART00000004744	14	11	AGCTCACCACAGTCTCTGAAGAA	5	+	1945	2943	Active	Active	2	0
ENSDARG00000005482	ENSDART00000004744	14	13	TCCTCCCGCTCCAGTCTGGTGAG	5	+	2152	2943	Active	Active	9	1
ENSDARG00000005482	ENSDART00000004744	14	13	TCCTCCCGCTCCAGTCTGGTGAGCA	7	+	2152	2943	Active	Active	9	4
ENSDARG00000005482	ENSDART00000004744	14	14	TTCTTCTTCGGTGGCATGTTGGGGC	7	+	2568	2943	Active	Active	9	0
ENSDARG00000005482	ENSDART00000004744	14	14	ACCATCAAACGGAGAGGAGGGAGGG	7	+	2617	2943	Inactive	Active	0	9
ENSDARG00000005482	ENSDART00000004744	14	14	CCCTCACCCATCACCGCAGGAAAC	6	+	2716	2943	Active	Active	9	8
ENSDARG00000005482	ENSDART00000004744	14	14	GGCCGCAGCTGGGAGGCGCTGGC	5	+	2491	2943	Active	Active	9	9
ENSDARG00000005482	ENSDART00000004744	14	14	GGCACCATCAAACGGAGAGGAGGGA	7	+	2614	2943	Active	Active	9	9
ENSDARG00000005482	ENSDART00000004744	14	14	AGACCATGCAGCAGGGCCGCAGCT	6	+	2477	2943	Active	Active	6	9
ENSDARG00000005482	ENSDART00000004744	14	14	GCCCTCACCCATCACCGCAGGAAAC	7	+	2715	2943	Active	Active	9	8
ENSDARG00000005482	ENSDART00000004744	14	14	CTCCTCTTCTTCTTCGGTGGCATGT	7	+	2562	2943	Active	Active	9	3
ENSDARG00000005482	ENSDART00000004744	14	15	CTCCCAGCAGCCCCCAGCCGCAGGG	7	+	2916	2943	Active	Active	0	9
ENSDARG00000005482	ENSDART00000004744	14	15	AACGCCACATTCGGGCAGGAAAC	5	+	2838	2943	Inactive	Active	6	8
ENSDARG00000005482	ENSDART00000004744	14	15	GAACGCCACATTCGGGCAGGAAAC	6	+	2837	2943	Inactive	Active	0	8
ENSDARG00000005482	ENSDART00000004744	14	15	CCCAGCAGCCCCCAGCCGCAGGG	5	+	2918	2943	Active	Active	9	9
ENSDARG00000005808	ENSDART00000050160	14	2	TTCTCCGCAATGTTCGGTGAATTT	6	+	297	2385	Inactive	Inactive	2	5
ENSDARG00000005808	ENSDART00000050160	14	2	TTCTCCCTCGTTTCGTGTTAGGTC	6	+	390	2385	Active	Inactive	9	4
ENSDARG00000005808	ENSDART00000050160	14	2	TCCCTATTCTGCTGAGGCGGGCTAC	7	+	1746	2385	Active	Active	9	4
ENSDARG00000005808	ENSDART00000050160	14	2	GCAATCCACCTCACTTTGACTGC	5	+	622	2385	Active	Inactive	6	5
ENSDARG00000005808	ENSDART00000050160	14	2	GAACGCCACTGATTTAGATGAAGGC	7	+	795	2385	Inactive	Active	0	9
ENSDARG00000005808	ENSDART00000050160	14	2	CTCACCCGCTGGTCATTTTGGTTTG	7	+	1928	2385	Active	Inactive	9	9
ENSDARG00000005808	ENSDART00000050160	14	2	CTACTCAGCAGTATGACGTGTGT	5	+	2240	2385	Active	Active	5	4
ENSDARG00000005808	ENSDART00000050160	14	2	AGAAACAACGGTGGCTCTGATAAC	6	+	1101	2385	Inactive	Inactive	7	3
ENSDARG00000005808	ENSDART00000050160	14	2	ACATGCGCCGGTAAAGGAGGAGAG	6	+	2040	2385	Active	Active	3	9
ENSDARG00000005808	ENSDART00000106706	14	2	GTATACAAAATACGTATAAGAATAA	7	+	1190	2379	Inactive	Active	9	2
ENSDARG00000005808	ENSDART00000106706	14	2	AGCGACGCAGACGAGGGTTTGAA	5	+	802	2379	Inactive	Active	1	0
ENSDARG00000005808	ENSDART00000106706	14	2	ACAATCAGCGCTGCTGATGAAGGG	6	+	1273	2379	Active	Active	3	9
ENSDARG00000005808	ENSDART00000106706	14	3	ACATGCGCCGGTAAAGGAGGAGAG	6	+	2034	2379	Active	Active	3	9
ENSDARG00000005808	ENSDART00000106706	14	3	CTACTCAGCAGTATGACGTGTGT	5	+	2234	2379	Active	Active	5	4
ENSDARG00000005808	ENSDART00000106706	14	3	CTCACCCGCTGGTCATTTTGGTTTG	7	+	1922	2379	Active	Inactive	9	9
ENSDARG00000005808	ENSDART00000106706	14	3	TCCCTATTCTGCTGAGGCGGGCTAC	7	+	1740	2379	Active	Active	9	4
ENSDARG00000005808	ENSDART00000106707	14	4	GTATACAAAATACGTATAAGAATAA	7	+	1196	2385	Inactive	Active	9	2
ENSDARG00000005808	ENSDART00000106707	14	4	AGCGACGCAGACGAGGGTTTGAA	5	+	808	2385	Inactive	Active	1	0
ENSDARG00000005808	ENSDART00000106707	14	4	ACAATCAGCGCTGCTGATGAAGGG	6	+	1279	2385	Active	Active	3	9
ENSDARG00000005808	ENSDART00000106707	14	5	ACATGCGCCGGTAAAGGAGGAGAG	6	+	2040	2385	Active	Active	3	9
ENSDARG00000005808	ENSDART00000106707	14	5	CTACTCAGCAGTATGACGTGTGT	5	+	2240	2385	Active	Active	5	4
ENSDARG00000005808	ENSDART00000106707	14	5	CTCACCCGCTGGTCATTTTGGTTTG	7	+	1928	2385	Active	Inactive	9	9
ENSDARG00000005808	ENSDART00000106707	14	5	TCCCTATTCTGCTGAGGCGGGCTAC	7	+	1746	2385	Active	Active	9	4
ENSDARG00000006456	ENSDART00000007022	14	3	GTATTCTCCAGTGTCAGCAGCAGAG	7	-	390	1113	Active	Active	5	9
ENSDARG00000006456	ENSDART00000007022	14	4	ATCCACAGCAATTTCCTCTGCAGGA	7	-	624	1113	Active	Active	0	4
ENSDARG00000006456	ENSDART00000007022	14	4	TTACCCTCCACATACAGCAGTTGGT	7	-	776	1113	Active	Active	3	8
ENSDARG00000006456	ENSDART00000007022	14	4	ACCCTCCACATACAGCAGTTGGT	5	-	776	1113	Active	Active	9	8
ENSDARG00000006456	ENSDART00000007022	14	5	GTTCACCCAGCACTGTGCAGGTAAC	7	-	868	1113	Inactive	Active	6	8
ENSDARG00000006456	ENSDART00000007022	14	5	CTCCACCACTCACTGAATTTGAA	5	-	834	1113	Active	Active	7	8
ENSDARG00000006456	ENSDART00000007022	14	5	ATCTCCACCACTCACTGAATTTGAA	7	-	834	1113	Active	Active	3	8
ENSDARG00000006495	ENSDART00000014937	14	1	AAATACCTCTCCGGTTTGAGGGT	5	-	143	3681	Inactive	Active	1	1
ENSDARG00000006495	ENSDART00000014937	14	1	TACCTCTCCGGTTTGAGGGTTGT	5	-	140	3681	Active	Active	9	8
ENSDARG00000006495	ENSDART00000014937	14	1	CGCTTCAGCAGACTGAGGTTTCT	5	-	13	3681	Active	Active	9	6
ENSDARG00000006495	ENSDART00000014937	14	1	TACCTCTCCGGTTTGAGGGTTGTAC	7	-	138	3681	Active	Inactive	9	6
ENSDARG00000006495	ENSDART00000014937	14	3	GTCACCAGCTCTTGGTCTGGGCT	5	-	361	3681	Active	Active	6	8
ENSDARG00000006495	ENSDART00000014937	14	4	ACCAAAGTCATCCTGATTGATTG	5	-	449	3681	Active	Active	8	3
ENSDARG00000006495	ENSDART00000014937	14	5	TACTGCTGCTTTCCGCTGGGCGGCC	7	-	540	3681	Active	Active	9	8
ENSDARG00000006495	ENSDART00000014937	14	6	GTCATCCCATGGCAAGGCAGGCTGT	7	-	567	3681	Active	Active	2	7
ENSDARG00000006495	ENSDART00000014937	14	8	CAATCAGGCTGCCAGTGGGCCTAA	6	-	749	3681	Active	Inactive	0	6
ENSDARG00000006495	ENSDART00000014937	14	10	TCCAGCCCCAGTCATAGGTGCAGCT	7	-	1114	3681	Active	Active	9	8
ENSDARG00000006495	ENSDART00000014937	14	10	ATCCAAGCCGTGACTGCGCTGAG	5	-	1142	3681	Inactive	Active	1	2
ENSDARG00000006495	ENSDART00000014937	14	10	CCCAGCACACACATGCTGGAGCT	5	-	1044	3681	Active	Active	5	8
ENSDARG00000006495	ENSDART00000014937	14	10	GCCCCAGTCATAGGTGCAGCTGAC	6	-	1111	3681	Active	Active	9	9
ENSDARG00000006495	ENSDART00000014937	14	11	AAATGCACACATAGGCGGAGGAA	5	-	1238	3681	Inactive	Active	9	9
ENSDARG00000006495	ENSDART00000014937	14	11	CTCAAATGCACACATAGGCGGAGGA	7	-	1239	3681	Active	Active	7	9
ENSDARG00000006495	ENSDART00000014937	14	12	AGAGACCACTTTAAATGCAGATGCA	7	-	1395	3681	Inactive	Active	1	9
ENSDARG00000006495	ENSDART00000014937	14	12	AAATGCAGATGCAGCTTTGTTTTC	6	-	1384	3681	Inactive	Inactive	9	9
ENSDARG00000006495	ENSDART00000014937	14	14	TCCTCACTCAACCACAGGAGTAAAC	7	-	1511	3681	Active	Active	9	4
ENSDARG00000006495	ENSDART00000014937	14	20	GTTTCCAGATTCCCTCGTGGCATCT	7	-	2117	3681	Inactive	Active	4	4
ENSDARG00000006495	ENSDART00000014937	14	21	GAAAGCATCTCTAAATCTGAGGCT	6	-	2191	3681	Active	Active	2	6
ENSDARG00000006495	ENSDART00000014937	14	23	AGAGTCTCCATTGTGGAGCGTAA	5	-	2443	3681	Active	Active	8	4
ENSDARG00000006495	ENSDART00000014937	14	24	GTTTCCAGCTCAGGTGTAGTTTTT	6	-	2511	3681	Active	Inactive	5	8
ENSDARG00000006495	ENSDART00000014937	14	25	CGCTCACACTGCTGGTGCCGCCGGG	7	-	2572	3681	Active	Active	9	9
ENSDARG00000006495	ENSDART00000014937	14	28	TGCTCCACCAGATACTCTGCATAG	6	-	2949	3681	Active	Inactive	9	6
ENSDARG00000006495	ENSDART00000014937	14	28	CGCAGCCACGGCGAGTGCGTTTCT	6	-	3061	3681	Active	Inactive	9	9
ENSDARG00000006495	ENSDART00000014937	14	28	CCCGCCTGCTCGGCCTGCTGCTGCT	7	-	2969	3681	Active	Active	9	8
ENSDARG00000006495	ENSDART00000014937	14	28	TTCTCCAGCTGGTGCAGCTGACGAA	7	-	3040	3681	Active	Active	6	8
ENSDARG00000006495	ENSDART00000014937	14	28	TCCACCAGATACTCTGCATAGGCC	6	-	2946	3681	Active	Active	2	9
ENSDARG00000006495	ENSDART00000014937	14	29	TGCTCCAAACACAGAGCAGCTTCT	6	-	3165	3681	Active	Active	1	7
ENSDARG00000006495	ENSDART00000014937	14	29	AAACACAGAGCAGCTTCTGTGTGT	6	-	3159	3681	Inactive	Inactive	9	9
ENSDARG00000006495	ENSDART00000014937	14	29	GCCTCCAGAAGTTTCTCTGAAAAC	6	-	3129	3681	Active	Inactive	4	2
ENSDARG00000006495	ENSDART00000014937	14	32	AACCACAGAGAGGCGGTTTTTGT	5	-	3380	3681	Inactive	Inactive	8	8
ENSDARG00000006495	ENSDART00000014937	14	32	AACCACAGAGAGGCGGTTTTTGTG	6	-	3379	3681	Inactive	Inactive	8	3
ENSDARG00000006495	ENSDART00000014937	14	32	ACCAAATAACTCAAGGCTGGCTTT	6	-	3418	3681	Inactive	Inactive	6	4
ENSDARG00000006495	ENSDART00000014937	14	34	GCCTTCCTCCGATTTTTAGACGAA	6	-	3555	3681	Active	Active	9	4
ENSDARG00000006495	ENSDART00000106679	14	2	TACTGCTGCTTTCCGCTGGGCGGCC	7	-	90	3225	Active	Active	9	8
ENSDARG00000006495	ENSDART00000106679	14	3	GTCATCCCATGGCAAGGCAGGCTGT	7	-	117	3225	Active	Active	2	7
ENSDARG00000006495	ENSDART00000106679	14	5	CAATCAGGCTGCCAGTGGGCCTAA	6	-	299	3225	Active	Inactive	0	6
ENSDARG00000006495	ENSDART00000106679	14	7	TCCAGCCCCAGTCATAGGTGCAGCT	7	-	664	3225	Active	Active	9	8
ENSDARG00000006495	ENSDART00000106679	14	7	CCCAGCACACACATGCTGGAGCT	5	-	594	3225	Active	Active	5	8
ENSDARG00000006495	ENSDART00000106679	14	7	ATCCAAGCCGTGACTGCGCTGAG	5	-	692	3225	Inactive	Active	1	2
ENSDARG00000006495	ENSDART00000106679	14	7	GCCCCAGTCATAGGTGCAGCTGAC	6	-	661	3225	Active	Active	9	9
ENSDARG00000006495	ENSDART00000106679	14	8	CTCAAATGCACACATAGGCGGAGGA	7	-	789	3225	Active	Active	7	9
ENSDARG00000006495	ENSDART00000106679	14	8	AAATGCACACATAGGCGGAGGAA	5	-	788	3225	Inactive	Active	9	9
ENSDARG00000006495	ENSDART00000106679	14	9	AAATGCAGATGCAGCTTTGTTTTC	6	-	934	3225	Inactive	Inactive	9	9
ENSDARG00000006495	ENSDART00000106679	14	9	AGAGACCACTTTAAATGCAGATGCA	7	-	945	3225	Inactive	Active	1	9
ENSDARG00000006495	ENSDART00000106679	14	12	TCCTCACTCAACCACAGGAGTAAAC	7	-	1061	3225	Active	Active	9	4
ENSDARG00000006495	ENSDART00000106679	14	18	GTTTCCAGATTCCCTCGTGGCATCT	7	-	1661	3225	Inactive	Active	4	4
ENSDARG00000006495	ENSDART00000106679	14	19	GAAAGCATCTCTAAATCTGAGGCT	6	-	1735	3225	Active	Active	2	6
ENSDARG00000006495	ENSDART00000106679	14	21	AGAGTCTCCATTGTGGAGCGTAA	5	-	1987	3225	Active	Active	8	4
ENSDARG00000006495	ENSDART00000106679	14	22	GTTTCCAGCTCAGGTGTAGTTTTT	6	-	2055	3225	Active	Inactive	5	8
ENSDARG00000006495	ENSDART00000106679	14	23	CGCTCACACTGCTGGTGCCGCCGGG	7	-	2116	3225	Active	Active	9	9
ENSDARG00000006495	ENSDART00000106679	14	27	TGCTCCACCAGATACTCTGCATAG	6	-	2499	3225	Active	Inactive	9	6
ENSDARG00000006495	ENSDART00000106679	14	27	TCCACCAGATACTCTGCATAGGCC	6	-	2496	3225	Active	Active	2	9
ENSDARG00000006495	ENSDART00000106679	14	27	CCCGCCTGCTCGGCCTGCTGCTGCT	7	-	2519	3225	Active	Active	9	8
ENSDARG00000006495	ENSDART00000106679	14	27	CGCAGCCACGGCGAGTGCGTTTCT	6	-	2611	3225	Active	Inactive	9	9
ENSDARG00000006495	ENSDART00000106679	14	27	TTCTCCAGCTGGTGCAGCTGACGAA	7	-	2590	3225	Active	Active	6	8
ENSDARG00000006495	ENSDART00000106679	14	28	GCCTCCAGAAGTTTCTCTGAAAAC	6	-	2679	3225	Active	Inactive	4	2
ENSDARG00000006495	ENSDART00000106679	14	28	TGCTCCAAACACAGAGCAGCTTCT	6	-	2715	3225	Active	Active	1	7
ENSDARG00000006495	ENSDART00000106679	14	28	AAACACAGAGCAGCTTCTGTGTGT	6	-	2709	3225	Inactive	Inactive	9	9
ENSDARG00000006495	ENSDART00000106679	14	31	AACCACAGAGAGGCGGTTTTTGT	5	-	2927	3225	Inactive	Inactive	8	8
ENSDARG00000006495	ENSDART00000106679	14	31	AACCACAGAGAGGCGGTTTTTGTG	6	-	2926	3225	Inactive	Inactive	8	3
ENSDARG00000006495	ENSDART00000106679	14	31	ACCAAATAACTCAAGGCTGGCTTT	6	-	2965	3225	Inactive	Inactive	6	4
ENSDARG00000006495	ENSDART00000106679	14	33	GCCTTCCTCCGATTTTTAGACGAA	6	-	3102	3225	Active	Active	9	4
ENSDARG00000006495	ENSDART00000106680	14	1	TACCTCTCCGGTTTGAGGGTTGTAC	7	-	138	3684	Active	Inactive	9	6
ENSDARG00000006495	ENSDART00000106680	14	1	AAATACCTCTCCGGTTTGAGGGT	5	-	143	3684	Inactive	Active	1	1
ENSDARG00000006495	ENSDART00000106680	14	1	TACCTCTCCGGTTTGAGGGTTGT	5	-	140	3684	Active	Active	9	8
ENSDARG00000006495	ENSDART00000106680	14	1	CGCTTCAGCAGACTGAGGTTTCT	5	-	13	3684	Active	Active	9	6
ENSDARG00000006495	ENSDART00000106680	14	3	GTCACCAGCTCTTGGTCTGGGCT	5	-	361	3684	Active	Active	6	8
ENSDARG00000006495	ENSDART00000106680	14	4	ACCAAAGTCATCCTGATTGATTG	5	-	449	3684	Active	Active	8	3
ENSDARG00000006495	ENSDART00000106680	14	5	TACTGCTGCTTTCCGCTGGGCGGCC	7	-	540	3684	Active	Active	9	8
ENSDARG00000006495	ENSDART00000106680	14	6	GTCATCCCATGGCAAGGCAGGCTGT	7	-	567	3684	Active	Active	2	7
ENSDARG00000006495	ENSDART00000106680	14	8	CAATCAGGCTGCCAGTGGGCCTAA	6	-	749	3684	Active	Inactive	0	6
ENSDARG00000006495	ENSDART00000106680	14	10	TCCAGCCCCAGTCATAGGTGCAGCT	7	-	1114	3684	Active	Active	9	8
ENSDARG00000006495	ENSDART00000106680	14	10	ATCCAAGCCGTGACTGCGCTGAG	5	-	1142	3684	Inactive	Active	1	2
ENSDARG00000006495	ENSDART00000106680	14	10	CCCAGCACACACATGCTGGAGCT	5	-	1044	3684	Active	Active	5	8
ENSDARG00000006495	ENSDART00000106680	14	10	GCCCCAGTCATAGGTGCAGCTGAC	6	-	1111	3684	Active	Active	9	9
ENSDARG00000006495	ENSDART00000106680	14	11	AAATGCACACATAGGCGGAGGAA	5	-	1238	3684	Inactive	Active	9	9
ENSDARG00000006495	ENSDART00000106680	14	11	CTCAAATGCACACATAGGCGGAGGA	7	-	1239	3684	Active	Active	7	9
ENSDARG00000006495	ENSDART00000106680	14	14	TCCTCACTCAACCACAGGAGTAAAC	7	-	1517	3684	Active	Active	9	4
ENSDARG00000006495	ENSDART00000106680	14	20	GTTTCCAGATTCCCTCGTGGCATCT	7	-	2123	3684	Inactive	Active	4	4
ENSDARG00000006495	ENSDART00000106680	14	21	GAAAGCATCTCTAAATCTGAGGCT	6	-	2197	3684	Active	Active	2	6
ENSDARG00000006495	ENSDART00000106680	14	23	AGAGTCTCCATTGTGGAGCGTAA	5	-	2449	3684	Active	Active	8	4
ENSDARG00000006495	ENSDART00000106680	14	24	GTTTCCAGCTCAGGTGTAGTTTTT	6	-	2517	3684	Active	Inactive	5	8
ENSDARG00000006495	ENSDART00000106680	14	25	CGCTCACACTGCTGGTGCCGCCGGG	7	-	2578	3684	Active	Active	9	9
ENSDARG00000006495	ENSDART00000106680	14	28	TTCTCCAGCTGGTGCAGCTGACGAA	7	-	3046	3684	Active	Active	6	8
ENSDARG00000006495	ENSDART00000106680	14	28	TCCACCAGATACTCTGCATAGGCC	6	-	2952	3684	Active	Active	2	9
ENSDARG00000006495	ENSDART00000106680	14	28	CCCGCCTGCTCGGCCTGCTGCTGCT	7	-	2975	3684	Active	Active	9	8
ENSDARG00000006495	ENSDART00000106680	14	28	TGCTCCACCAGATACTCTGCATAG	6	-	2955	3684	Active	Inactive	9	6
ENSDARG00000006495	ENSDART00000106680	14	28	CGCAGCCACGGCGAGTGCGTTTCT	6	-	3067	3684	Active	Inactive	9	9
ENSDARG00000006495	ENSDART00000106680	14	29	AAACACAGAGCAGCTTCTGTGTGT	6	-	3165	3684	Inactive	Inactive	9	9
ENSDARG00000006495	ENSDART00000106680	14	29	TGCTCCAAACACAGAGCAGCTTCT	6	-	3171	3684	Active	Active	1	7
ENSDARG00000006495	ENSDART00000106680	14	29	GCCTCCAGAAGTTTCTCTGAAAAC	6	-	3135	3684	Active	Inactive	4	2
ENSDARG00000006495	ENSDART00000106680	14	32	ACCAAATAACTCAAGGCTGGCTTT	6	-	3424	3684	Inactive	Inactive	6	4
ENSDARG00000006495	ENSDART00000106680	14	32	AACCACAGAGAGGCGGTTTTTGTG	6	-	3385	3684	Inactive	Inactive	8	3
ENSDARG00000006495	ENSDART00000106680	14	32	AACCACAGAGAGGCGGTTTTTGT	5	-	3386	3684	Inactive	Inactive	8	8
ENSDARG00000006495	ENSDART00000106680	14	34	GCCTTCCTCCGATTTTTAGACGAA	6	-	3561	3684	Active	Active	9	4
ENSDARG00000006495	ENSDART00000106681	14	1	TACCTCTCCGGTTTGAGGGTTGTAC	7	-	156	3687	Active	Inactive	9	6
ENSDARG00000006495	ENSDART00000106681	14	1	TACCTCTCCGGTTTGAGGGTTGT	5	-	158	3687	Active	Active	9	8
ENSDARG00000006495	ENSDART00000106681	14	1	AAATACCTCTCCGGTTTGAGGGT	5	-	161	3687	Inactive	Active	1	1
ENSDARG00000006495	ENSDART00000106681	14	1	CGCTTCAGCAGACTGAGGTTTCT	5	-	31	3687	Active	Active	9	6
ENSDARG00000006495	ENSDART00000106681	14	3	GTCACCAGCTCTTGGTCTGGGCT	5	-	379	3687	Active	Active	6	8
ENSDARG00000006495	ENSDART00000106681	14	4	ACCAAAGTCATCCTGATTGATTG	5	-	467	3687	Active	Active	8	3
ENSDARG00000006495	ENSDART00000106681	14	5	TACTGCTGCTTTCCGCTGGGCGGCC	7	-	558	3687	Active	Active	9	8
ENSDARG00000006495	ENSDART00000106681	14	6	GTCATCCCATGGCAAGGCAGGCTGT	7	-	585	3687	Active	Active	2	7
ENSDARG00000006495	ENSDART00000106681	14	8	CAATCAGGCTGCCAGTGGGCCTAA	6	-	767	3687	Active	Inactive	0	6
ENSDARG00000006495	ENSDART00000106681	14	10	GCCCCAGTCATAGGTGCAGCTGAC	6	-	1129	3687	Active	Active	9	9
ENSDARG00000006495	ENSDART00000106681	14	10	CCCAGCACACACATGCTGGAGCT	5	-	1062	3687	Active	Active	5	8
ENSDARG00000006495	ENSDART00000106681	14	10	ATCCAAGCCGTGACTGCGCTGAG	5	-	1160	3687	Inactive	Active	1	2
ENSDARG00000006495	ENSDART00000106681	14	10	TCCAGCCCCAGTCATAGGTGCAGCT	7	-	1132	3687	Active	Active	9	8
ENSDARG00000006495	ENSDART00000106681	14	11	CTCAAATGCACACATAGGCGGAGGA	7	-	1257	3687	Active	Active	7	9
ENSDARG00000006495	ENSDART00000106681	14	11	AAATGCACACATAGGCGGAGGAA	5	-	1256	3687	Inactive	Active	9	9
ENSDARG00000006495	ENSDART00000106681	14	12	AAATGCAGATGCAGCTTTGTTTTC	6	-	1402	3687	Inactive	Inactive	9	9
ENSDARG00000006495	ENSDART00000106681	14	12	AGAGACCACTTTAAATGCAGATGCA	7	-	1413	3687	Inactive	Active	1	9
ENSDARG00000006495	ENSDART00000106681	14	14	TCCTCACTCAACCACAGGAGTAAAC	7	-	1520	3687	Active	Active	9	4
ENSDARG00000006495	ENSDART00000106681	14	20	GTTTCCAGATTCCCTCGTGGCATCT	7	-	2126	3687	Inactive	Active	4	4
ENSDARG00000006495	ENSDART00000106681	14	21	GAAAGCATCTCTAAATCTGAGGCT	6	-	2200	3687	Active	Active	2	6
ENSDARG00000006495	ENSDART00000106681	14	23	AGAGTCTCCATTGTGGAGCGTAA	5	-	2452	3687	Active	Active	8	4
ENSDARG00000006495	ENSDART00000106681	14	24	GTTTCCAGCTCAGGTGTAGTTTTT	6	-	2520	3687	Active	Inactive	5	8
ENSDARG00000006495	ENSDART00000106681	14	25	CGCTCACACTGCTGGTGCCGCCGGG	7	-	2581	3687	Active	Active	9	9
ENSDARG00000006495	ENSDART00000106681	14	28	TTCTCCAGCTGGTGCAGCTGACGAA	7	-	3049	3687	Active	Active	6	8
ENSDARG00000006495	ENSDART00000106681	14	28	TGCTCCACCAGATACTCTGCATAG	6	-	2958	3687	Active	Inactive	9	6
ENSDARG00000006495	ENSDART00000106681	14	28	TCCACCAGATACTCTGCATAGGCC	6	-	2955	3687	Active	Active	2	9
ENSDARG00000006495	ENSDART00000106681	14	28	CCCGCCTGCTCGGCCTGCTGCTGCT	7	-	2978	3687	Active	Active	9	8
ENSDARG00000006495	ENSDART00000106681	14	28	CGCAGCCACGGCGAGTGCGTTTCT	6	-	3070	3687	Active	Inactive	9	9
ENSDARG00000006495	ENSDART00000106681	14	29	GCCTCCAGAAGTTTCTCTGAAAAC	6	-	3138	3687	Active	Inactive	4	2
ENSDARG00000006495	ENSDART00000106681	14	29	TGCTCCAAACACAGAGCAGCTTCT	6	-	3174	3687	Active	Active	1	7
ENSDARG00000006495	ENSDART00000106681	14	29	AAACACAGAGCAGCTTCTGTGTGT	6	-	3168	3687	Inactive	Inactive	9	9
ENSDARG00000006495	ENSDART00000106681	14	32	AACCACAGAGAGGCGGTTTTTGT	5	-	3389	3687	Inactive	Inactive	8	8
ENSDARG00000006495	ENSDART00000106681	14	32	AACCACAGAGAGGCGGTTTTTGTG	6	-	3388	3687	Inactive	Inactive	8	3
ENSDARG00000006495	ENSDART00000106681	14	32	ACCAAATAACTCAAGGCTGGCTTT	6	-	3427	3687	Inactive	Inactive	6	4
ENSDARG00000006495	ENSDART00000106681	14	34	GCCTTCCTCCGATTTTTAGACGAA	6	-	3564	3687	Active	Active	9	4
ENSDARG00000006503	ENSDART00000026025	14	1	GAATCACTCCGCCGGGCAGCAGCG	6	-	197	747	Active	Active	4	9
ENSDARG00000006503	ENSDART00000026025	14	2	CACCTCCACTTGGTCCTGCGGTTCT	7	-	545	747	Active	Inactive	9	7
ENSDARG00000006503	ENSDART00000026025	14	3	TGCAAACACAGAGGATCTGACGAC	6	-	669	747	Active	Active	5	2
ENSDARG00000006503	ENSDART00000026025	14	3	GGCGTCGGCCTGCAGCTGAAGCA	5	-	620	747	Active	Active	9	9
ENSDARG00000006503	ENSDART00000026025	14	3	GCAAACACAGAGGATCTGACGAC	5	-	669	747	Inactive	Active	9	2
ENSDARG00000006518	ENSDART00000020328	14	5	GTAATCCTCTGGAGGTGGTGTGTTG	7	-	348	2241	Active	Inactive	8	6
ENSDARG00000006518	ENSDART00000020328	14	5	GTAATCCTCTGGAGGTGGTGTGT	5	-	350	2241	Active	Inactive	8	3
ENSDARG00000006518	ENSDART00000020328	14	7	GAAGGCACAGATATGGCAGTCTCT	6	-	646	2241	Inactive	Active	9	4
ENSDARG00000006518	ENSDART00000020328	14	8	TGCTTCTTCCTCCGGCCGTCTTT	5	-	814	2241	Active	Inactive	9	7
ENSDARG00000006518	ENSDART00000020328	14	8	TTCTTCCTCCGGCCGTCTTTGGGG	6	-	810	2241	Active	Inactive	9	0
ENSDARG00000006518	ENSDART00000020328	14	8	TTCTTCCTCCGGCCGTCTTTGGG	5	-	811	2241	Active	Active	9	6
ENSDARG00000006518	ENSDART00000020328	14	12	TTCAAACCAACAGTGGTGTGAGGGA	7	-	1331	2241	Inactive	Active	7	5
ENSDARG00000006518	ENSDART00000020328	14	12	CAAACCAACAGTGGTGTGAGGGA	5	-	1331	2241	Inactive	Active	4	5
ENSDARG00000006518	ENSDART00000020328	14	12	TTCAAACCAACAGTGGTGTGAGGG	6	-	1332	2241	Inactive	Active	7	9
ENSDARG00000006518	ENSDART00000020328	14	14	GACCTCGTCGTACGTTCTTGAGTC	6	-	1606	2241	Active	Inactive	9	6
ENSDARG00000006518	ENSDART00000020328	14	16	TTCTTCTTCCGCAGTGCGACTAG	5	-	1870	2241	Active	Inactive	9	3
ENSDARG00000006518	ENSDART00000020328	14	16	TTCTTCCGCAGTGCGACTAGTAC	5	-	1867	2241	Active	Active	9	6
ENSDARG00000006518	ENSDART00000020328	14	16	CTCTTCATCTTCTCTTTTGCCTCT	6	-	1896	2241	Active	Inactive	9	7
ENSDARG00000006636	ENSDART00000005738	14	1	TGCACCTGCAACATTGTGGAGCT	5	+	1615	2562	Active	Active	9	0
ENSDARG00000006636	ENSDART00000005738	14	1	TCCTCAAACGTCGCAAGGGGGTGGA	7	+	1952	2562	Active	Active	6	9
ENSDARG00000006636	ENSDART00000005738	14	1	TCCAGCACCAGCGTTGTGGTGAAC	6	+	1657	2562	Active	Active	8	1
ENSDARG00000006636	ENSDART00000005738	14	1	TCCAGCACCAGCGTTGTGGTGAA	5	+	1657	2562	Active	Inactive	8	5
ENSDARG00000006636	ENSDART00000005738	14	1	GTATCCAAAGAAGCTGCATTTGAC	6	+	1143	2562	Inactive	Active	9	4
ENSDARG00000006636	ENSDART00000005738	14	1	GACTACCTCGAAGTGCTGGAGAA	5	+	2527	2562	Active	Active	8	6
ENSDARG00000006636	ENSDART00000005738	14	1	CTCCAAGCATGCAGGTCGCCTCT	5	+	1701	2562	Inactive	Active	5	4
ENSDARG00000006636	ENSDART00000005738	14	1	CTCAAAATCCAGACAGCGGATTAA	6	+	1061	2562	Active	Active	7	4
ENSDARG00000006636	ENSDART00000005738	14	1	CCCATCTCCCCGTGCGTGGGGTGCT	7	+	1538	2562	Active	Active	9	4
ENSDARG00000006636	ENSDART00000005738	14	1	CCCATCTCCCCGTGCGTGGGGTGC	6	+	1538	2562	Active	Active	9	5
ENSDARG00000006636	ENSDART00000005738	14	1	CAATCATTCAGGACGGAGCCTTT	5	+	1253	2562	Active	Active	8	0
ENSDARG00000006636	ENSDART00000005738	14	1	CAACGCAGATGTCAATGCGGATAA	6	+	2043	2562	Inactive	Inactive	7	8
ENSDARG00000006636	ENSDART00000005738	14	1	AGACGCTACCGTTTGCTGGCGTT	5	+	593	2562	Active	Active	6	5
ENSDARG00000006636	ENSDART00000005738	14	1	ACCTGCAACATTGTGGAGCTTAA	5	+	1618	2562	Active	Active	7	2
ENSDARG00000006636	ENSDART00000005738	14	1	AACGTCGCAAGGGGGTGGAGAAC	5	+	1958	2562	Inactive	Active	1	8
ENSDARG00000006683	ENSDART00000003345	14	1	GACTCCATCTCTGAGGGACGTTTTC	7	-	102	2343	Active	Inactive	8	2
ENSDARG00000006683	ENSDART00000003345	14	2	GCAGTCCGCTTCGCATTTGGGTTC	6	-	184	2343	Active	Inactive	8	9
ENSDARG00000006683	ENSDART00000003345	14	3	GTCGACAGAACTCTGTTGAAGTT	5	-	292	2343	Inactive	Active	6	3
ENSDARG00000006683	ENSDART00000003345	14	7	ACCTTCCTCCTGGCGTGTGACGTG	6	-	583	2343	Active	Active	9	3
ENSDARG00000006683	ENSDART00000003345	14	8	ATCAAATCCTTTTATTGCTTTGGG	6	-	697	2343	Active	Inactive	0	1
ENSDARG00000006683	ENSDART00000003345	14	8	ATCAAATCCTTTTATTGCTTTGGGG	7	-	696	2343	Active	Active	0	8
ENSDARG00000006683	ENSDART00000003345	14	9	AGCCGCCCAGCACGTTCTGCAGCT	6	-	797	2343	Active	Active	6	3
ENSDARG00000006683	ENSDART00000003345	14	10	TTCCCATTCAGACTGGAGCAGTC	5	-	862	2343	Active	Active	9	8
ENSDARG00000006683	ENSDART00000003345	14	11	ACAGCCACCAATGCGCTGCTGGC	5	-	956	2343	Active	Active	0	9
ENSDARG00000006683	ENSDART00000003345	14	11	AACAGCCACCAATGCGCTGCTGGC	6	-	956	2343	Active	Active	5	9
ENSDARG00000006683	ENSDART00000003345	14	15	AAACCACTCATTCTTGGGCTGGC	5	-	1474	2343	Active	Active	2	6
ENSDARG00000006683	ENSDART00000003345	14	16	CTCTGCATCCTCTGGCTGTTTGGTT	7	-	1536	2343	Active	Inactive	9	9
ENSDARG00000006683	ENSDART00000003345	14	16	TGCATCCTCTGGCTGTTTGGTTAC	6	-	1534	2343	Active	Inactive	9	9
ENSDARG00000006683	ENSDART00000003345	14	19	AACTTCTTAATGGGTCTGGGGCT	5	-	1909	2343	Active	Active	7	3
ENSDARG00000006683	ENSDART00000003345	14	19	AACTTCTTAATGGGTCTGGGGCTTT	7	-	1907	2343	Active	Inactive	7	8
ENSDARG00000006683	ENSDART00000003345	14	20	GGCGTCCTCTTCTAGAGCTGCCGTA	7	-	1992	2343	Active	Active	9	7
ENSDARG00000006865	ENSDART00000026194	14	1	TGCTCCCTCAGGTCATAAGGATTT	6	+	11	1371	Active	Inactive	9	4
ENSDARG00000006865	ENSDART00000026194	14	4	CACCACAGACAACAAGCTGCTGAG	6	+	444	1371	Inactive	Active	4	8
ENSDARG00000006865	ENSDART00000026194	14	7	TTCACCTGCATTGAGGTGAAGTT	5	+	730	1371	Active	Active	9	5
ENSDARG00000006865	ENSDART00000026194	14	7	TGCGGCACCGGCTCGGGTGGGTTTG	7	+	852	1371	Active	Active	9	0
ENSDARG00000006865	ENSDART00000026194	14	7	TGCGGCACCGGCTCGGGTGGGTTT	6	+	852	1371	Active	Inactive	9	6
ENSDARG00000006865	ENSDART00000026194	14	7	TGCGGCACCGGCTCGGGTGGGTT	5	+	852	1371	Active	Active	9	5
ENSDARG00000006865	ENSDART00000026194	14	7	TACATCCCCAGCCTGCTGATTGT	5	+	793	1371	Active	Active	8	3
ENSDARG00000006865	ENSDART00000026194	14	7	GGCACCGGCTCGGGTGGGTTTGGGT	7	+	855	1371	Active	Active	9	1
ENSDARG00000006865	ENSDART00000026194	14	7	GGCACCGGCTCGGGTGGGTTTGGG	6	+	855	1371	Active	Active	9	8
ENSDARG00000006865	ENSDART00000026194	14	9	AACAAAAGATGGGACAGCAGTGGAG	7	+	1158	1371	Inactive	Active	9	9
ENSDARG00000006865	ENSDART00000030509	14	5	CACCACAGACAACAAGCTGCTGAG	6	+	453	1380	Inactive	Active	4	8
ENSDARG00000006865	ENSDART00000030509	14	8	TTCACCTGCATTGAGGTGAAGTT	5	+	739	1380	Active	Active	9	5
ENSDARG00000006865	ENSDART00000030509	14	8	TGCGGCACCGGCTCGGGTGGGTTTG	7	+	861	1380	Active	Active	9	0
ENSDARG00000006865	ENSDART00000030509	14	8	TGCGGCACCGGCTCGGGTGGGTTT	6	+	861	1380	Active	Inactive	9	6
ENSDARG00000006865	ENSDART00000030509	14	8	TGCGGCACCGGCTCGGGTGGGTT	5	+	861	1380	Active	Active	9	5
ENSDARG00000006865	ENSDART00000030509	14	8	TACATCCCCAGCCTGCTGATTGT	5	+	802	1380	Active	Active	8	3
ENSDARG00000006865	ENSDART00000030509	14	8	GGCACCGGCTCGGGTGGGTTTGGGT	7	+	864	1380	Active	Active	9	1
ENSDARG00000006865	ENSDART00000030509	14	8	GGCACCGGCTCGGGTGGGTTTGGG	6	+	864	1380	Active	Active	9	8
ENSDARG00000006865	ENSDART00000030509	14	10	AACAAAAGATGGGACAGCAGTGGAG	7	+	1167	1380	Inactive	Active	9	9
ENSDARG00000006865	ENSDART00000066193	14	4	CACCACAGACAACAAGCTGCTGAG	6	+	360	1401	Inactive	Active	4	8
ENSDARG00000006865	ENSDART00000066193	14	7	TTCACCTGCATTGAGGTGAAGTT	5	+	646	1401	Active	Active	9	5
ENSDARG00000006865	ENSDART00000066193	14	7	TGCGGCACCGGCTCGGGTGGGTTTG	7	+	768	1401	Active	Active	9	0
ENSDARG00000006865	ENSDART00000066193	14	7	TGCGGCACCGGCTCGGGTGGGTTT	6	+	768	1401	Active	Inactive	9	6
ENSDARG00000006865	ENSDART00000066193	14	7	TGCGGCACCGGCTCGGGTGGGTT	5	+	768	1401	Active	Active	9	5
ENSDARG00000006865	ENSDART00000066193	14	7	TACATCCCCAGCCTGCTGATTGT	5	+	709	1401	Active	Active	8	3
ENSDARG00000006865	ENSDART00000066193	14	7	GGCACCGGCTCGGGTGGGTTTGGGT	7	+	771	1401	Active	Active	9	1
ENSDARG00000006865	ENSDART00000066193	14	7	GGCACCGGCTCGGGTGGGTTTGGG	6	+	771	1401	Active	Active	9	8
ENSDARG00000006865	ENSDART00000066193	14	12	AACAAAAGATGGGACAGCAGTGGAG	7	+	1188	1401	Inactive	Active	9	9
ENSDARG00000006924	ENSDART00000020625	14	2	GTTCTCCTCGAACGTCGCAGTAGTG	7	-	196	231	Active	Active	9	8
ENSDARG00000006924	ENSDART00000020625	14	2	AACGTCGCAGTAGTGGATGAAGAC	6	-	187	231	Inactive	Active	1	9
ENSDARG00000007025	ENSDART00000025749	14	3	AGCTACACCGGCTCTGTAGAGGGC	6	-	421	651	Active	Active	4	9
ENSDARG00000007025	ENSDART00000025749	14	3	TCCACCAGCTCTCGCTGCAGTAAAC	7	-	335	651	Active	Active	8	5
ENSDARG00000007025	ENSDART00000025749	14	3	TACACCGGCTCTGTAGAGGGCTTT	6	-	418	651	Active	Active	7	5
ENSDARG00000007025	ENSDART00000025749	14	3	TACTCCAGCACACGTGTGTAGTC	5	-	358	651	Active	Inactive	6	8
ENSDARG00000007025	ENSDART00000025749	14	4	TTCCTCCACTCGCTGCAGCTGCT	5	-	530	651	Active	Active	8	9
ENSDARG00000007025	ENSDART00000025749	14	4	CTCCTCGGCTTGTTTTTGTTTGC	5	-	605	651	Active	Inactive	9	9
ENSDARG00000007025	ENSDART00000025749	14	4	ATCTGCTCCTCGGCTTGTTTTTGTT	7	-	608	651	Active	Inactive	8	8
ENSDARG00000007222	ENSDART00000018955	14	1	CTCGCCCTCTTTAGTGTGGTGTT	5	-	680	2562	Active	Inactive	9	7
ENSDARG00000007222	ENSDART00000018955	14	1	CTCGCCCTCTTTAGTGTGGTGTTT	6	-	679	2562	Active	Inactive	9	8
ENSDARG00000007222	ENSDART00000018955	14	1	GTTTGCAGAAGAAAGGTTTTTTCT	6	-	419	2562	Inactive	Inactive	4	8
ENSDARG00000007222	ENSDART00000018955	14	1	GTTTGCAGAAGAAAGGTTTTTTC	5	-	420	2562	Inactive	Inactive	4	9
ENSDARG00000007222	ENSDART00000018955	14	1	GTCTTCTTCGCTGTCGGAGTAGCT	6	-	190	2562	Active	Active	9	8
ENSDARG00000007222	ENSDART00000018955	14	1	GTCGTCTTCTTCGCTGTCGGAGTA	6	-	193	2562	Active	Active	9	5
ENSDARG00000007222	ENSDART00000018955	14	1	GTCGTCGTCTTCTTCGCTGTCGGA	6	-	196	2562	Active	Active	9	7
ENSDARG00000007222	ENSDART00000018955	14	1	TCCTCCAGCACTGGCTCTGGCTGT	6	-	282	2562	Active	Inactive	9	6
ENSDARG00000007222	ENSDART00000018955	14	1	GTCCTCGCCCTCTTTAGTGTGGTGT	7	-	681	2562	Active	Active	8	0
ENSDARG00000007222	ENSDART00000018955	14	1	TTCGCCAGCATCACCAGCTGAGGAG	7	-	80	2562	Active	Active	7	9
ENSDARG00000007222	ENSDART00000018955	14	1	AGCATCACCAGCTGAGGAGCAGAC	6	-	75	2562	Active	Active	8	9
ENSDARG00000007222	ENSDART00000018955	14	1	TGCTTCCCCTCAGTGCTGTATTC	5	-	136	2562	Active	Inactive	9	8
ENSDARG00000007222	ENSDART00000018955	14	3	TTCAGCTACAGGAGGATTTTGAGAT	7	-	2058	2562	Active	Inactive	8	8
ENSDARG00000007222	ENSDART00000018955	14	3	TTCAGCTACAGGAGGATTTTGAG	5	-	2060	2562	Active	Active	8	7
ENSDARG00000007222	ENSDART00000018955	14	3	CTCTTCTTCTCGTTGGGTTGCGGCT	7	-	1439	2562	Active	Active	9	8
ENSDARG00000007222	ENSDART00000018955	14	3	TCCTTCAGAGGCGCTGTCGCTGAT	6	-	2344	2562	Active	Active	6	4
ENSDARG00000007222	ENSDART00000018955	14	3	TCCTCCATCATTACTGTGGATGCC	6	-	2314	2562	Active	Active	9	9
ENSDARG00000007222	ENSDART00000018955	14	3	TCCATCTCCAGAGCGAAGCTGCG	5	-	2479	2562	Active	Active	9	9
ENSDARG00000007222	ENSDART00000018955	14	3	TCCTCCATCATTACTGTGGATGC	5	-	2315	2562	Active	Inactive	9	7
ENSDARG00000007222	ENSDART00000018955	14	3	GTCCACTTCTGGAGCATCTGGCGCT	7	-	2187	2562	Active	Active	9	4
ENSDARG00000007222	ENSDART00000018955	14	3	GTCATCTTCAGCATCTGCAGGCTTG	7	-	2286	2562	Active	Active	9	7
ENSDARG00000007222	ENSDART00000018955	14	3	ACAGGCTTCTCCTTCTTCTGACGGC	7	-	1619	2562	Active	Active	9	7
ENSDARG00000007222	ENSDART00000018955	14	3	ACAGTCATCGCTCTGCTGCTGAA	5	-	1658	2562	Active	Active	8	7
ENSDARG00000007222	ENSDART00000018955	14	3	AGATTCATCAATACTGTCGTCGGG	6	-	2038	2562	Active	Active	8	8
ENSDARG00000007222	ENSDART00000018955	14	3	AGCACCGTCGCTGTCGGTCGGAGAT	7	-	2229	2562	Active	Active	9	4
ENSDARG00000007222	ENSDART00000018955	14	3	AGCATCTGCAGGCTTGTGCTGCA	5	-	2279	2562	Active	Active	9	3
ENSDARG00000007222	ENSDART00000018955	14	3	ATCTCCAGAGCGAAGCTGCGGTC	5	-	2476	2562	Inactive	Active	4	7
ENSDARG00000007222	ENSDART00000018955	14	3	ATCTTCAGCATCTGCAGGCTTGTGC	7	-	2283	2562	Active	Inactive	7	3
ENSDARG00000007222	ENSDART00000018955	14	3	CTCCACCTCCAGAGGGCGCTGGA	5	-	2153	2562	Active	Active	9	9
ENSDARG00000007222	ENSDART00000018955	14	3	GGCTTCTCCTTCTTCTGACGGCTTT	7	-	1616	2562	Active	Active	9	4
ENSDARG00000007222	ENSDART00000018955	14	3	GCCATCAGCCCAGAGTCGTAGCT	5	-	2368	2562	Active	Active	9	5
ENSDARG00000007222	ENSDART00000018955	14	3	GACTTCCTCTACAGCTGGAGCTTTC	7	-	2130	2562	Active	Active	9	1
ENSDARG00000007222	ENSDART00000018955	14	3	CTCTGCTGCTGAACGCTGGAGTC	5	-	1648	2562	Active	Active	9	6
ENSDARG00000007222	ENSDART00000018955	14	3	CTCGTCATCTTCAGCATCTGCAGGC	7	-	2289	2562	Active	Active	9	4
ENSDARG00000007222	ENSDART00000018955	14	3	CTCCTCTTCCACGTTCTGGGTTT	5	-	1841	2562	Active	Inactive	9	9
ENSDARG00000007376	ENSDART00000005757	14	1	GACTTCAAATGTTGGCGTGAGAC	5	-	221	381	Inactive	Active	4	8
ENSDARG00000007376	ENSDART00000005757	14	1	GCCATCCTCCCAAATCTGCCTGT	5	-	255	381	Active	Inactive	9	6
ENSDARG00000007576	ENSDART00000043573	14	3	ACACCATTCTGACGGGTCTGAAGGA	7	-	334	663	Active	Active	8	6
ENSDARG00000007576	ENSDART00000043573	14	4	TTCCACAGCTGACCATGATGCTGCC	7	-	472	663	Active	Active	2	9
ENSDARG00000007576	ENSDART00000043573	14	5	TGCCACTGCATGTCGCGGATGCG	5	-	613	663	Active	Active	9	9
ENSDARG00000007576	ENSDART00000043573	14	6	AACGCCCACTTTAGTTCTGCAGAG	6	-	658	663	Active	Active	6	3
ENSDARG00000007576	ENSDART00000074097	14	5	ACACCATTCTGACGGGTCTGAAGGA	7	-	388	711	Active	Active	8	6
ENSDARG00000007576	ENSDART00000074097	14	6	TTCCACAGCTGACCATGATGCTGCC	7	-	526	711	Active	Active	2	9
ENSDARG00000007576	ENSDART00000074097	14	7	TGCCACTGCATGTCGCGGATGCG	5	-	667	711	Active	Active	9	9
ENSDARG00000007576	ENSDART00000105434	14	4	ACACCATTCTGACGGGTCTGAAGGA	7	-	289	573	Active	Active	8	6
ENSDARG00000007576	ENSDART00000105434	14	5	TTCCACAGCTGACCATGATGCTGCC	7	-	430	573	Active	Active	2	9
ENSDARG00000007576	ENSDART00000105436	14	4	ACACCATTCTGACGGGTCTGAAGGA	7	-	397	720	Active	Active	8	6
ENSDARG00000007576	ENSDART00000105436	14	5	TTCCACAGCTGACCATGATGCTGCC	7	-	535	720	Active	Active	2	9
ENSDARG00000007576	ENSDART00000105436	14	6	TGCCACTGCATGTCGCGGATGCG	5	-	676	720	Active	Active	9	9
ENSDARG00000007627	ENSDART00000003904	14	2	CACGGCACATTCCAGACTGAGAC	5	+	334	6453	Active	Active	1	9
ENSDARG00000007627	ENSDART00000003904	14	2	ACCAGCAGCTGCGTCTGTGAAGCC	6	+	355	6453	Active	Active	8	5
ENSDARG00000007627	ENSDART00000003904	14	2	AGCAGCTGCGTCTGTGAAGCCAAC	6	+	358	6453	Active	Active	9	9
ENSDARG00000007627	ENSDART00000003904	14	3	GCAGTCCTCACGGCGTGTGTGTTG	6	+	425	6453	Active	Inactive	9	9
ENSDARG00000007627	ENSDART00000003904	14	3	GAAAACTGCAATATCGGTGAGTTC	6	+	577	6453	Inactive	Inactive	4	1
ENSDARG00000007627	ENSDART00000003904	14	4	TGCAACAACAACGGCAGGTGCATTC	7	+	610	6453	Active	Inactive	4	4
ENSDARG00000007627	ENSDART00000003904	14	5	CAAGGCTTCTATCAGCGTGTGGGCT	7	+	865	6453	Active	Active	9	8
ENSDARG00000007627	ENSDART00000003904	14	5	CACTCATACCCTACCAGGAGAAAAC	7	+	909	6453	Active	Active	8	8
ENSDARG00000007627	ENSDART00000003904	14	6	GCACTCCTCTGATTGGGGTGAAC	5	+	989	6453	Active	Active	9	3
ENSDARG00000007627	ENSDART00000003904	14	8	GTCCACCTCATGGTGGCTGTGGAG	6	+	1462	6453	Active	Active	9	6
ENSDARG00000007627	ENSDART00000003904	14	8	AAAGTCTACGGACTCGCGGAGGCT	6	+	1570	6453	Active	Active	0	9
ENSDARG00000007627	ENSDART00000003904	14	8	GCCTACAAACCTGTTCTGAAGGT	5	+	1399	6453	Inactive	Active	6	4
ENSDARG00000007627	ENSDART00000003904	14	10	CCCATCATCAGCACTGTAATGGGGA	7	+	1792	6453	Active	Active	9	9
ENSDARG00000007627	ENSDART00000003904	14	11	TCCAACAGAACGTGGAGGTGGTGGC	7	+	2111	6453	Inactive	Active	3	8
ENSDARG00000007627	ENSDART00000003904	14	11	AGCTCCAACAGAACGTGGAGGTG	5	+	2108	6453	Active	Active	7	9
ENSDARG00000007627	ENSDART00000003904	14	11	TCCAACAGAACGTGGAGGTGGTG	5	+	2111	6453	Inactive	Active	3	9
ENSDARG00000007627	ENSDART00000003904	14	11	AGCTCCAACAGAACGTGGAGGTGGT	7	+	2108	6453	Active	Active	7	9
ENSDARG00000007627	ENSDART00000003904	14	12	ATCATCTCCACCCTGCTGGGGTC	5	+	2299	6453	Active	Active	8	7
ENSDARG00000007627	ENSDART00000003904	14	12	GGCATCATCTCCACCCTGCTGGGGT	7	+	2296	6453	Active	Active	9	0
ENSDARG00000007627	ENSDART00000003904	14	13	GGCGTCGTCCGGCGAGCAGGAGGT	6	+	2907	6453	Active	Active	9	9
ENSDARG00000007627	ENSDART00000003904	14	13	TACCTAACCGGTGACGGCTTTGCT	6	+	2743	6453	Active	Active	5	3
ENSDARG00000007627	ENSDART00000003904	14	13	TGCGACTGCAAGACCGACGTCAAC	6	+	2710	6453	Active	Active	9	7
ENSDARG00000007627	ENSDART00000003904	14	13	GTTACCTAACCGGTGACGGCTTT	5	+	2741	6453	Inactive	Active	3	4
ENSDARG00000007627	ENSDART00000003904	14	13	GTATTCGCAGCGTGGCGGCAGAT	5	+	2651	6453	Inactive	Active	7	8
ENSDARG00000007627	ENSDART00000003904	14	15	CACTCCTTATGGATTCTGTATGC	5	+	3472	6453	Active	Inactive	8	8
ENSDARG00000007627	ENSDART00000003904	14	15	AGAGCCACACATTCTGGCTGGTGC	6	+	3522	6453	Inactive	Active	7	3
ENSDARG00000007627	ENSDART00000003904	14	15	AGAGCCACACATTCTGGCTGGTGCT	7	+	3522	6453	Inactive	Active	7	8
ENSDARG00000007627	ENSDART00000003904	14	15	AGCCACACATTCTGGCTGGTGCT	5	+	3524	6453	Inactive	Active	4	8
ENSDARG00000007627	ENSDART00000003904	14	16	AGCAGCAACGGGCAGCTGAGTGC	5	+	3838	6453	Active	Active	7	6
ENSDARG00000007627	ENSDART00000003904	14	16	CGCAGCAGCAACGGGCAGCTGAG	5	+	3835	6453	Active	Active	9	9
ENSDARG00000007627	ENSDART00000003904	14	16	CCCGTCAACCTCACTCGCAGCAGCA	7	+	3820	6453	Active	Active	9	9
ENSDARG00000007627	ENSDART00000003904	14	17	GTCAGCGGCAGTACGTCTTTGAA	5	+	3992	6453	Active	Inactive	8	3
ENSDARG00000007627	ENSDART00000003904	14	17	GTATACCTCAATGAGAAGATGAC	5	+	4789	6453	Active	Active	2	9
ENSDARG00000007627	ENSDART00000003904	14	17	TTATACGGCCTACGGCGAGGTCTAC	7	+	5319	6453	Inactive	Active	6	4
ENSDARG00000007627	ENSDART00000003904	14	17	TACAAAGTCCACCGTGGGGCAAC	5	+	5079	6453	Active	Inactive	5	0
ENSDARG00000007627	ENSDART00000003904	14	17	CAATGCCTCTGTCGCTGTAGATTAC	7	+	4128	6453	Active	Active	8	2
ENSDARG00000007627	ENSDART00000003904	14	17	CAAGACTGCTTCATTTTGGGGTG	5	+	5408	6453	Active	Inactive	2	2
ENSDARG00000007627	ENSDART00000003904	14	17	CTACGCTTATGACAGTAGTCTGC	5	+	4422	6453	Active	Active	5	1
ENSDARG00000007627	ENSDART00000003904	14	17	GAACACCACTGGCAGTGTTTGGCA	6	+	5267	6453	Inactive	Inactive	7	5
ENSDARG00000007627	ENSDART00000003904	14	17	GAACACCACTGGCAGTGTTTGGC	5	+	5267	6453	Inactive	Active	7	5
ENSDARG00000007627	ENSDART00000003904	14	17	CAAGACTGCTTCATTTTGGGGTGCG	7	+	5408	6453	Active	Active	2	8
ENSDARG00000007627	ENSDART00000003904	14	19	TCCTCCAAACCCTGGCTGTGGTTTG	7	+	5809	6453	Inactive	Inactive	0	8
ENSDARG00000007627	ENSDART00000003904	14	19	AGCTTCTTACCAGTGGACGAGTTC	6	+	6335	6453	Active	Active	9	7
ENSDARG00000007627	ENSDART00000003904	14	19	AGCGTCAACAACATGCAGTTTCT	5	+	6415	6453	Active	Active	9	1
ENSDARG00000007627	ENSDART00000003904	14	19	TCCTCCAAACCCTGGCTGTGGTT	5	+	5809	6453	Inactive	Inactive	0	1
ENSDARG00000007627	ENSDART00000003904	14	19	GGCAGCTTCTTACCAGTGGACGAG	6	+	6332	6453	Active	Active	9	9
ENSDARG00000007627	ENSDART00000003904	14	19	CGCTGCGGCTCACCAGTGGACGGA	6	+	6047	6453	Active	Active	9	9
ENSDARG00000007627	ENSDART00000003904	14	19	CTCCAAACCCTGGCTGTGGTTTG	5	+	5811	6453	Active	Inactive	2	8
ENSDARG00000007627	ENSDART00000003904	14	19	CTCCAAACCCTGGCTGTGGTTTGC	6	+	5811	6453	Active	Inactive	2	2
ENSDARG00000007627	ENSDART00000003904	14	19	CTCCAAACCCTGGCTGTGGTTTGCC	7	+	5811	6453	Active	Inactive	2	2
ENSDARG00000007627	ENSDART00000003904	14	19	GAACACGGCGATTTGCGGATGTG	5	+	6131	6453	Inactive	Active	5	9
ENSDARG00000007628	ENSDART00000014515	14	1	GTATTCCCCGGACAGAAGCCTGT	5	-	257	1107	Active	Active	3	9
ENSDARG00000007628	ENSDART00000014515	14	2	AACTCAAGCCTTGTGGGGGGACGGT	7	-	454	1107	Active	Active	1	9
ENSDARG00000007628	ENSDART00000014515	14	3	GTCTTCAACTGGAATGCTTTTGTA	6	-	700	1107	Active	Inactive	6	3
ENSDARG00000007628	ENSDART00000014515	14	4	GTCTCAGCAGGAGGGTGAGGTAGTG	7	-	1098	1107	Inactive	Active	4	9
ENSDARG00000007628	ENSDART00000014515	14	4	GGCCTCTTCCAGTTTGACGCGGTT	6	-	871	1107	Active	Active	9	9
ENSDARG00000007628	ENSDART00000014515	14	4	GAAGGCCTCTTCCAGTTTGACGCG	6	-	874	1107	Active	Active	7	7
ENSDARG00000007641	ENSDART00000002232	14	1	TTCTGCAGCTGCCGGTGAAGGCGGA	7	+	224	699	Active	Active	7	9
ENSDARG00000007641	ENSDART00000002232	14	1	TTCCCAAGCTGCAGAGGAGGATGCC	7	+	33	699	Active	Active	5	9
ENSDARG00000007641	ENSDART00000002232	14	1	ACCCGCGTCACTGTGCAGGAGGA	5	+	91	699	Active	Active	9	9
ENSDARG00000007641	ENSDART00000002232	14	1	TTCCCAAGCTGCAGAGGAGGATGC	6	+	33	699	Active	Active	5	7
ENSDARG00000007641	ENSDART00000002232	14	1	AGCTGCAGAGGAGGATGCCGGAGTG	7	+	39	699	Active	Active	3	9
ENSDARG00000007641	ENSDART00000002232	14	1	TGCAGCTGCCGGTGAAGGCGGAGAG	7	+	227	699	Active	Active	9	8
ENSDARG00000007641	ENSDART00000002232	14	2	TCCATCGCCGAGCGGGCCGAGTTC	6	+	418	699	Active	Active	9	3
ENSDARG00000007641	ENSDART00000002232	14	2	CGCAGCTGCTGGCGCTGGAGCGGAA	7	+	371	699	Active	Active	9	9
ENSDARG00000007641	ENSDART00000002232	14	2	CACGGCGCAGCTGCTGGCGCTGGA	6	+	366	699	Active	Active	3	9
ENSDARG00000007641	ENSDART00000002232	14	2	CACAAAACCAACCGGAAGCCGCG	5	+	331	699	Inactive	Active	1	9
ENSDARG00000007641	ENSDART00000002232	14	2	AGCTCCCTCAGCCTGACGGAGAC	5	+	445	699	Active	Active	9	9
ENSDARG00000007641	ENSDART00000002232	14	2	ACACAAAACCAACCGGAAGCCGCG	6	+	330	699	Inactive	Active	8	9
ENSDARG00000007641	ENSDART00000002232	14	2	AAAACCAACCGGAAGCCGCGGAC	5	+	334	699	Inactive	Active	8	8
ENSDARG00000007864	ENSDART00000023127	14	4	GTCACCGCAGCCAAAGTCGATTAG	6	-	508	828	Inactive	Active	2	2
ENSDARG00000007864	ENSDART00000023127	14	4	GCCAAAGTCGATTAGTTTGACTTG	6	-	499	828	Active	Inactive	8	7
ENSDARG00000007864	ENSDART00000023127	14	4	CACTTCCACGAACAGTGGCTTGGAA	7	-	201	828	Active	Active	9	0
ENSDARG00000007864	ENSDART00000023127	14	4	CACCGCAGCCAAAGTCGATTAGTTT	7	-	505	828	Active	Active	8	0
ENSDARG00000007864	ENSDART00000023127	14	4	ACATCAAGCTCCGTGCCTGAGAT	5	-	381	828	Inactive	Active	2	5
ENSDARG00000007864	ENSDART00000023127	14	5	TTATGCCCAGAGACCAGACGGTTAA	7	-	625	828	Inactive	Active	7	5
ENSDARG00000007864	ENSDART00000023127	14	5	TACTTCAAATCCACGAAGAATTC	5	-	589	828	Inactive	Active	5	8
ENSDARG00000007864	ENSDART00000032308	14	1	ACCTTCAGCCTCGGGATAAGCTGTA	7	-	21	807	Active	Active	9	7
ENSDARG00000007864	ENSDART00000032308	14	1	TTCAGCCTCGGGATAAGCTGTATTT	7	-	18	807	Active	Inactive	9	8
ENSDARG00000007864	ENSDART00000032308	14	4	ACATCAAGCTACGTGCCTGAGAT	5	-	378	807	Inactive	Active	2	5
ENSDARG00000007864	ENSDART00000032308	14	4	CTCGGCAACACCGGGCTGGAGAA	5	-	182	807	Active	Active	8	6
ENSDARG00000007864	ENSDART00000032308	14	4	GCCAAAGTCAATTAGTTTGACTTG	6	-	496	807	Active	Inactive	8	7
ENSDARG00000007864	ENSDART00000032308	14	5	TTATGCCCAGAGACCAGACGGTTAA	7	-	625	807	Inactive	Active	7	5
ENSDARG00000007864	ENSDART00000064882	14	1	GCCAAAGTCAATTAGTTTGACTTG	6	-	46	909	Active	Inactive	8	7
ENSDARG00000007864	ENSDART00000064882	14	4	GTCACCGCAGCCAAAGTCGATTAG	6	-	550	909	Inactive	Active	2	2
ENSDARG00000007864	ENSDART00000064882	14	4	GCCAAAGTCGATTAGTTTGACTTG	6	-	541	909	Active	Inactive	8	7
ENSDARG00000007864	ENSDART00000064882	14	4	CACTTCCACGAACAGTGGCTTGGAA	7	-	243	909	Active	Active	9	0
ENSDARG00000007864	ENSDART00000064882	14	4	CACCGCAGCCAAAGTCGATTAGTTT	7	-	547	909	Active	Active	8	0
ENSDARG00000007864	ENSDART00000064882	14	4	ACATCAAGCTCCGTGCCTGAGAT	5	-	423	909	Inactive	Active	2	5
ENSDARG00000007864	ENSDART00000064882	14	5	TACTTCAAATCCACGAAGAATTC	5	-	631	909	Inactive	Active	5	8
ENSDARG00000007864	ENSDART00000064882	14	5	TTATGCCCAGAGACCAGACGGTTAA	7	-	667	909	Inactive	Active	7	5
ENSDARG00000007864	ENSDART00000079704	14	4	GCCAAAGTCAATTAGTTTGACTTG	6	-	544	948	Active	Inactive	8	7
ENSDARG00000007864	ENSDART00000079704	14	4	CTCGGCAACACCGGGCTGGAGAA	5	-	230	948	Active	Active	8	6
ENSDARG00000007864	ENSDART00000079704	14	4	ACATCAAGCTACGTGCCTGAGAT	5	-	426	948	Inactive	Active	2	5
ENSDARG00000007864	ENSDART00000079704	14	5	TTATGCCCAGAGACCAGACGGTTAA	7	-	673	948	Inactive	Active	7	5
ENSDARG00000007926	ENSDART00000027275	14	1	TCCTCACGCAGAGCGTTGATTCT	5	-	31	1101	Active	Active	9	0
ENSDARG00000007926	ENSDART00000027275	14	1	CTCACCTCCTCTTTTCTTTGACTAG	7	-	95	1101	Active	Inactive	9	7
ENSDARG00000007926	ENSDART00000027275	14	1	CACCTCCTCTTTTCTTTGACTAG	5	-	95	1101	Active	Inactive	9	7
ENSDARG00000007926	ENSDART00000027275	14	2	TCCAAACCCTGACGAGTCTGCCGAT	7	-	152	1101	Active	Inactive	6	2
ENSDARG00000007926	ENSDART00000027275	14	3	TGCAACTCCAGCTCCTTCTGTAGCT	7	-	233	1101	Active	Inactive	8	3
ENSDARG00000007926	ENSDART00000027275	14	3	TGCACCACCTGTGCTTTGTTGAA	5	-	385	1101	Active	Inactive	8	9
ENSDARG00000007926	ENSDART00000027275	14	5	CACGTCTTCTGAGTTCTGAAGCC	5	-	500	1101	Active	Active	9	7
ENSDARG00000007926	ENSDART00000027275	14	5	TTCTTCTGCACGTCTTCTGAGTTC	6	-	507	1101	Active	Inactive	9	8
ENSDARG00000007926	ENSDART00000027275	14	6	TCCTTCTGCAGGATCTGACGCTGTT	7	-	656	1101	Active	Active	9	8
ENSDARG00000007926	ENSDART00000027275	14	6	ACCGTCTGCAGGCCCTGCAGTTGCT	7	-	728	1101	Active	Active	9	8
ENSDARG00000007926	ENSDART00000027275	14	6	AGCTCCTTCTGCAGGATCTGACGCT	7	-	659	1101	Active	Active	9	6
ENSDARG00000007926	ENSDART00000027275	14	7	CACAACTGCTGGAGCTGCTGCTTCT	7	-	773	1101	Active	Active	8	2
ENSDARG00000007926	ENSDART00000027275	14	7	CTCTTCACACAACTGCTGGAGCT	5	-	782	1101	Active	Active	3	8
ENSDARG00000007926	ENSDART00000027275	14	10	AGCTCATTACTGGAGCAGTTGCC	5	-	1006	1101	Active	Active	8	9
ENSDARG00000007960	ENSDART00000008158	14	1	AACGGCCACGAGGGTGAGGATGAT	6	+	49	1020	Active	Active	6	9
ENSDARG00000007960	ENSDART00000008158	14	4	CAAGTCAAACAAGAGGAGAGGCT	5	+	573	1020	Inactive	Active	7	9
ENSDARG00000007960	ENSDART00000008158	14	5	AGCAGCAGCAGTATGGAGGTCGCT	6	+	737	1020	Active	Active	8	9
ENSDARG00000007960	ENSDART00000008158	14	6	AACTACGACTACTCGGGCGGCTAC	6	+	910	1020	Inactive	Active	3	0
ENSDARG00000007960	ENSDART00000105367	14	5	CAAGTCAAACAAGAGGAGAGGCT	5	+	495	921	Inactive	Active	7	9
ENSDARG00000007960	ENSDART00000105367	14	6	AGCAGCAGCAGTATGGAGGTCGCT	6	+	635	921	Active	Active	8	9
ENSDARG00000007960	ENSDART00000105367	14	7	AACTACGACTACTCGGGCGGCTAC	6	+	808	921	Inactive	Active	3	0
ENSDARG00000007993	ENSDART00000009443	14	1	ATCAACATCACAAATGGAGAGGTA	6	+	112	1095	Active	Active	4	9
ENSDARG00000007993	ENSDART00000009443	14	2	ACAAAATTCTCCAGGGAGGAGTC	5	+	200	1095	Active	Active	3	8
ENSDARG00000007993	ENSDART00000009443	14	5	AGAATCTCCAGTGGGGAAGAGGAA	6	+	471	1095	Active	Active	7	9
ENSDARG00000007993	ENSDART00000009443	14	8	AGAAACAGAAATATGAGAAGATTAG	7	+	779	1095	Inactive	Active	9	9
ENSDARG00000007993	ENSDART00000009443	14	8	GTCGACCCCTGTTGAGGTGTTGTG	6	+	816	1095	Active	Active	6	1
ENSDARG00000007993	ENSDART00000009443	14	8	GTCGACCCCTGTTGAGGTGTTGTGT	7	+	816	1095	Active	Inactive	6	5
ENSDARG00000007993	ENSDART00000052520	14	1	ATCAACATCACAAATGGAGAGGTA	6	+	112	1011	Active	Active	4	9
ENSDARG00000007993	ENSDART00000052520	14	2	ACAAAATTCTCCAGGGAGGAGTC	5	+	200	1011	Active	Active	3	8
ENSDARG00000007993	ENSDART00000052520	14	7	GTCGACCCCTGTTGAGGTGTTGTGT	7	+	732	1011	Active	Inactive	6	5
ENSDARG00000007993	ENSDART00000052520	14	7	GTCGACCCCTGTTGAGGTGTTGTG	6	+	732	1011	Active	Active	6	1
ENSDARG00000007993	ENSDART00000052520	14	7	AGAAACAGAAATATGAGAAGATTAG	7	+	695	1011	Inactive	Active	9	9
ENSDARG00000008540	ENSDART00000003310	14	1	GTATCCCGCGTACGCGGCGGCGTT	6	+	720	735	Active	Active	2	6
ENSDARG00000008540	ENSDART00000003310	14	1	GGCGACCGCGTTTTCGGGCGCAGTC	7	+	540	735	Active	Active	9	7
ENSDARG00000008540	ENSDART00000003310	14	1	GGCAGCGGCGGCGGCGGCCGCAGCG	7	+	387	735	Active	Active	9	9
ENSDARG00000008540	ENSDART00000003310	14	1	GCCCAAGACTTTAATGAAGAAGGA	6	+	255	735	Active	Active	5	9
ENSDARG00000008540	ENSDART00000003310	14	1	GCAAGCGCCTCGGAGCGGAGTGGAA	7	+	125	735	Active	Active	4	6
ENSDARG00000008540	ENSDART00000003310	14	1	CAAGGCAGCGGCGGCGGCGGCCGCA	7	+	384	735	Active	Active	3	9
ENSDARG00000008540	ENSDART00000003310	14	1	AGCGGCGGCGGCGGCCGCAGCGGCG	7	+	390	735	Active	Active	9	9
ENSDARG00000008540	ENSDART00000003310	14	1	AGCCCAAGACTTTAATGAAGAAGGA	7	+	254	735	Active	Active	0	9
ENSDARG00000008540	ENSDART00000003310	14	1	AAATACAGACCCCGGAGGAAGCC	5	+	235	735	Inactive	Active	9	9
ENSDARG00000008884	ENSDART00000024075	14	1	GGCGTCATCGAGCCCGTGTGTCGTG	7	+	12	654	Active	Inactive	9	5
ENSDARG00000008884	ENSDART00000024075	14	2	TACCAAAACACTATGCGGCTGAC	5	+	80	654	Inactive	Active	5	8
ENSDARG00000008884	ENSDART00000024075	14	4	GACATCAAAGTGATTGGTGGAGAT	6	+	346	654	Inactive	Active	5	3
ENSDARG00000009017	ENSDART00000007671	14	2	GACATCCCAACATCCTGTCGTATGT	7	+	221	2505	Active	Inactive	1	6
ENSDARG00000009017	ENSDART00000007671	14	3	TACATCGTCACAGAGCCGGTGAC	5	+	274	2505	Active	Active	9	8
ENSDARG00000009017	ENSDART00000007671	14	4	AGAGCCCCAACAGTGGTGGAGAA	5	+	575	2505	Inactive	Active	3	5
ENSDARG00000009017	ENSDART00000007671	14	7	GCCTGCAGAGAAGCAGCAGTTTTT	6	+	858	2505	Active	Inactive	4	6
ENSDARG00000009017	ENSDART00000007671	14	7	TCCTCACACCACTGTTTAAGGTGAT	7	+	989	2505	Active	Active	8	6
ENSDARG00000009017	ENSDART00000007671	14	7	AGAGCCTGCAGAGAAGCAGCAGTT	6	+	855	2505	Active	Active	8	8
ENSDARG00000009017	ENSDART00000007671	14	7	CTCAGCTGCTTACAGCTTTTGAGTT	7	+	944	2505	Active	Inactive	9	9
ENSDARG00000009017	ENSDART00000007671	14	7	CTCAGCTGCTTACAGCTTTTGAG	5	+	944	2505	Active	Active	9	2
ENSDARG00000009017	ENSDART00000007671	14	7	AGCTGCTTACAGCTTTTGAGTTT	5	+	947	2505	Active	Inactive	9	9
ENSDARG00000009017	ENSDART00000007671	14	10	GTTGGCACCTAAACTGAATGAGAC	6	+	1242	2505	Active	Active	5	9
ENSDARG00000009017	ENSDART00000007671	14	10	GCCCCCTACCTCAATGCTGGGGTA	6	+	1366	2505	Active	Active	9	6
ENSDARG00000009017	ENSDART00000007671	14	10	GCCCCCTACCTCAATGCTGGGGT	5	+	1366	2505	Active	Active	9	0
ENSDARG00000009017	ENSDART00000007671	14	11	ATCTCAGCATTCTCGCGGGCAAC	5	+	1405	2505	Inactive	Active	6	8
ENSDARG00000009017	ENSDART00000007671	14	11	TCCGGCCTCACGTGCAGCAGGTGTG	7	+	1440	2505	Active	Active	9	9
ENSDARG00000009017	ENSDART00000007671	14	13	GGCTGCTACATGGGCAGGATGGGCG	7	+	1689	2505	Active	Active	9	9
ENSDARG00000009017	ENSDART00000007671	14	13	AAACACTGCAGACAAAGGTGAGTAA	7	+	1830	2505	Inactive	Inactive	5	0
ENSDARG00000009017	ENSDART00000007671	14	16	TTCACCTGCTGATGAGGGCTGGGGA	7	+	2094	2505	Active	Active	9	8
ENSDARG00000009017	ENSDART00000007671	14	16	GTCCACAACATCTGATCTGCTGTC	6	+	2265	2505	Inactive	Inactive	0	3
ENSDARG00000009017	ENSDART00000074035	14	2	GACATCCCAACATCCTGTCGTATGT	7	+	221	2418	Active	Inactive	1	6
ENSDARG00000009017	ENSDART00000074035	14	3	TACATCGTCACAGAGCCGGTGAC	5	+	274	2418	Active	Active	9	8
ENSDARG00000009017	ENSDART00000074035	14	4	AGAGCCCCAACAGTGGTGGAGAA	5	+	575	2418	Inactive	Active	3	5
ENSDARG00000009017	ENSDART00000074035	14	7	TCCTCACACCACTGTTTAAGGTGAT	7	+	989	2418	Active	Active	8	6
ENSDARG00000009017	ENSDART00000074035	14	7	GCCTGCAGAGAAGCAGCAGTTTTT	6	+	858	2418	Active	Inactive	4	6
ENSDARG00000009017	ENSDART00000074035	14	7	CTCAGCTGCTTACAGCTTTTGAGTT	7	+	944	2418	Active	Inactive	9	9
ENSDARG00000009017	ENSDART00000074035	14	7	CTCAGCTGCTTACAGCTTTTGAG	5	+	944	2418	Active	Active	9	2
ENSDARG00000009017	ENSDART00000074035	14	7	AGAGCCTGCAGAGAAGCAGCAGTT	6	+	855	2418	Active	Active	8	8
ENSDARG00000009017	ENSDART00000074035	14	7	AGCTGCTTACAGCTTTTGAGTTT	5	+	947	2418	Active	Inactive	9	9
ENSDARG00000009017	ENSDART00000074035	14	10	GCCCCCTACCTCAATGCTGGGGTA	6	+	1366	2418	Active	Active	9	6
ENSDARG00000009017	ENSDART00000074035	14	10	GCCCCCTACCTCAATGCTGGGGT	5	+	1366	2418	Active	Active	9	0
ENSDARG00000009017	ENSDART00000074035	14	10	GTTGGCACCTAAACTGAATGAGAC	6	+	1242	2418	Active	Active	5	9
ENSDARG00000009017	ENSDART00000074035	14	11	ATCTCAGCATTCTCGCGGGCAAC	5	+	1405	2418	Inactive	Active	6	8
ENSDARG00000009017	ENSDART00000074035	14	11	TCCGGCCTCACGTGCAGCAGGTGTG	7	+	1440	2418	Active	Active	9	9
ENSDARG00000009017	ENSDART00000074035	14	13	GGCTGCTACATGGGCAGGATGGGCG	7	+	1689	2418	Active	Active	9	9
ENSDARG00000009017	ENSDART00000074035	14	15	TTCACCTGCTGATGAGGGCTGGGGA	7	+	2049	2418	Active	Active	9	8
ENSDARG00000009017	ENSDART00000074035	14	15	AAAGTCCTCAGAGGCGGTGAAGAA	6	+	1944	2418	Active	Active	7	7
ENSDARG00000009017	ENSDART00000074035	14	15	GTCCTCAGAGGCGGTGAAGAAGCA	6	+	1947	2418	Active	Active	1	9
ENSDARG00000009017	ENSDART00000074035	14	16	GTCCACAACATCTGATCTGCTGTC	6	+	2178	2418	Inactive	Inactive	0	3
ENSDARG00000009017	ENSDART00000074038	14	2	GACATCCCAACATCCTGTCGTATGT	7	+	221	2454	Active	Inactive	1	6
ENSDARG00000009017	ENSDART00000074038	14	3	TACATCGTCACAGAGCCGGTGAC	5	+	274	2454	Active	Active	9	8
ENSDARG00000009017	ENSDART00000074038	14	4	AGAGCCCCAACAGTGGTGGAGAA	5	+	575	2454	Inactive	Active	3	5
ENSDARG00000009017	ENSDART00000074038	14	7	TCCTCACACCACTGTTTAAGGTGAT	7	+	989	2454	Active	Active	8	6
ENSDARG00000009017	ENSDART00000074038	14	7	GCCTGCAGAGAAGCAGCAGTTTTT	6	+	858	2454	Active	Inactive	4	6
ENSDARG00000009017	ENSDART00000074038	14	7	CTCAGCTGCTTACAGCTTTTGAGTT	7	+	944	2454	Active	Inactive	9	9
ENSDARG00000009017	ENSDART00000074038	14	7	CTCAGCTGCTTACAGCTTTTGAG	5	+	944	2454	Active	Active	9	2
ENSDARG00000009017	ENSDART00000074038	14	7	AGCTGCTTACAGCTTTTGAGTTT	5	+	947	2454	Active	Inactive	9	9
ENSDARG00000009017	ENSDART00000074038	14	7	AGAGCCTGCAGAGAAGCAGCAGTT	6	+	855	2454	Active	Active	8	8
ENSDARG00000009017	ENSDART00000074038	14	10	GTTGGCACCTAAACTGAATGAGAC	6	+	1242	2454	Active	Active	5	9
ENSDARG00000009017	ENSDART00000074038	14	10	GCCCCCTACCTCAATGCTGGGGT	5	+	1366	2454	Active	Active	9	0
ENSDARG00000009017	ENSDART00000074038	14	10	GCCCCCTACCTCAATGCTGGGGTA	6	+	1366	2454	Active	Active	9	6
ENSDARG00000009017	ENSDART00000074038	14	11	TCCGGCCTCACGTGCAGCAGGTGTG	7	+	1440	2454	Active	Active	9	9
ENSDARG00000009017	ENSDART00000074038	14	11	ATCTCAGCATTCTCGCGGGCAAC	5	+	1405	2454	Inactive	Active	6	8
ENSDARG00000009017	ENSDART00000074038	14	13	GGCTGCTACATGGGCAGGATGGGCG	7	+	1689	2454	Active	Active	9	9
ENSDARG00000009017	ENSDART00000074038	14	13	AAACACTGCAGACAAAGGTGAGTAA	7	+	1830	2454	Inactive	Inactive	5	0
ENSDARG00000009017	ENSDART00000074038	14	16	AAAGTCCTCAGAGGCGGTGAAGAA	6	+	2052	2454	Active	Active	7	7
ENSDARG00000009017	ENSDART00000074038	14	16	GTCCTCAGAGGCGGTGAAGAAGCA	6	+	2055	2454	Active	Active	1	9
ENSDARG00000009017	ENSDART00000074038	14	17	GTCCACAACATCTGATCTGCTGTC	6	+	2214	2454	Inactive	Inactive	0	3
ENSDARG00000009087	ENSDART00000026021	14	5	ATCATCTTCGGCATCAGTCTAGAAC	7	-	425	711	Active	Active	9	5
ENSDARG00000009087	ENSDART00000026021	14	5	GCATACTCCTCATGGGCAGATGCA	6	-	449	711	Active	Active	2	9
ENSDARG00000009087	ENSDART00000026021	14	6	CACACCAGCAGTACCCGGTGCTGTG	7	-	631	711	Active	Active	8	7
ENSDARG00000009087	ENSDART00000026021	14	6	GCCCTCCTCATCGCATGCAGGCTTG	7	-	582	711	Active	Active	9	7
ENSDARG00000009087	ENSDART00000105380	14	2	ATCATCTTCGGCATCAGTCTAGAAC	7	-	206	483	Active	Active	9	5
ENSDARG00000009087	ENSDART00000105380	14	2	GCATACTCCTCATGGGCAGATGCA	6	-	230	483	Active	Active	2	9
ENSDARG00000009087	ENSDART00000105380	14	3	GCCCTCCTCATCGCATGCAGGCTTG	7	-	363	483	Active	Active	9	7
ENSDARG00000009087	ENSDART00000105380	14	3	CACACCAGCAGTACCCGGTGCTGTG	7	-	412	483	Active	Active	8	7
ENSDARG00000009209	ENSDART00000026195	14	1	GAAGACTGCCCGTACATGTGTTTGT	7	+	23	2148	Inactive	Inactive	2	9
ENSDARG00000009209	ENSDART00000026195	14	5	TTCTTCTTCACTGATTGCCTTTTCT	7	+	679	2148	Active	Inactive	9	5
ENSDARG00000009209	ENSDART00000026195	14	6	GCCATCTTCAATGAGCTGCAGGT	5	+	745	2148	Active	Active	9	8
ENSDARG00000009209	ENSDART00000026195	14	12	TTCTACCACGCTGCTGGTGGTCTTC	7	+	1473	2148	Active	Inactive	2	6
ENSDARG00000009209	ENSDART00000026195	14	12	GTTTTCTACCACGCTGCTGGTGGT	6	+	1470	2148	Active	Active	8	8
ENSDARG00000009209	ENSDART00000026195	14	12	CTACCACGCTGCTGGTGGTCTTC	5	+	1475	2148	Active	Inactive	4	6
ENSDARG00000009209	ENSDART00000026195	14	15	GGCGTCCTCATGGGAGGAGCAGCG	6	+	1981	2148	Active	Active	9	9
ENSDARG00000009209	ENSDART00000026195	14	15	AGCGGCGTCCTCATGGGAGGAGCA	6	+	1978	2148	Active	Active	9	9
ENSDARG00000009218	ENSDART00000024604	14	1	ACAGTCAGCAGTGACAGCAGAATAC	7	-	66	1638	Active	Active	5	6
ENSDARG00000009218	ENSDART00000024604	14	1	GAATACACATGACCAATGTGAGGAG	7	-	47	1638	Inactive	Active	9	4
ENSDARG00000009218	ENSDART00000024604	14	1	GTAGCCAACCTGGAGTTGTATCT	5	-	115	1638	Inactive	Inactive	4	6
ENSDARG00000009218	ENSDART00000024604	14	2	GCCAGCAGCCTGTTGGATTTTAA	5	-	158	1638	Active	Inactive	9	7
ENSDARG00000009218	ENSDART00000024604	14	2	TCCGACACCTCCGTGCAGAAGTT	5	-	202	1638	Active	Active	6	9
ENSDARG00000009218	ENSDART00000024604	14	2	TTCTACGGCCTGTCTGTGTCTTT	5	-	290	1638	Active	Inactive	4	9
ENSDARG00000009218	ENSDART00000024604	14	3	TCCAACCACACGTAGATGGTTTGTT	7	-	689	1638	Active	Inactive	6	9
ENSDARG00000009218	ENSDART00000024604	14	3	TCCAACCACACGTAGATGGTTTG	5	-	691	1638	Active	Active	6	5
ENSDARG00000009218	ENSDART00000024604	14	3	TGCAGCGCATCGGTTTAGTAGCC	5	-	1082	1638	Active	Active	5	1
ENSDARG00000009218	ENSDART00000024604	14	3	GCATCCAACCACACGTAGATGGT	5	-	694	1638	Inactive	Active	0	9
ENSDARG00000009218	ENSDART00000024604	14	3	GACAGCCTCTATCATTCTGTAGTC	6	-	1192	1638	Active	Inactive	9	8
ENSDARG00000009218	ENSDART00000024604	14	3	GAATGCCCCACTGGAGACGGCTTT	6	-	647	1638	Active	Active	0	4
ENSDARG00000009218	ENSDART00000024604	14	3	CAACCACACGTAGATGGTTTGTTC	6	-	688	1638	Inactive	Inactive	0	9
ENSDARG00000009218	ENSDART00000024604	14	3	CAACCACACGTAGATGGTTTGTT	5	-	689	1638	Inactive	Inactive	0	9
ENSDARG00000009218	ENSDART00000024604	14	3	ATCCAACCACACGTAGATGGTTTG	6	-	691	1638	Inactive	Active	8	5
ENSDARG00000009218	ENSDART00000024604	14	3	AGCCTCCACGGTGCATGTCTTTGGA	7	-	1316	1638	Active	Active	9	2
ENSDARG00000009218	ENSDART00000024604	14	3	AGCATCTGCCAACTCGCTGTTGCA	6	-	1051	1638	Active	Active	9	7
ENSDARG00000009218	ENSDART00000024604	14	3	AACTTCACAGGCTGGATGGTGTT	5	-	559	1638	Inactive	Active	5	7
ENSDARG00000009550	ENSDART00000024440	14	2	CCCTCCCACTCCACGTTAGCTTAC	6	+	1045	1149	Active	Inactive	9	8
ENSDARG00000009550	ENSDART00000024440	14	2	CACTCAGTCTGCCAGTAGACGGG	5	+	917	1149	Active	Active	9	9
ENSDARG00000009550	ENSDART00000024440	14	2	ACCCTCCCACTCCACGTTAGCTTAC	7	+	1044	1149	Active	Inactive	7	8
ENSDARG00000009550	ENSDART00000105642	14	3	ACCCTCCCACTCCACGTTAGCTTAC	7	+	1029	1134	Active	Inactive	7	8
ENSDARG00000009550	ENSDART00000105642	14	3	CACTCAGTCTGCCAGTAGACGGG	5	+	902	1134	Active	Active	9	9
ENSDARG00000009550	ENSDART00000105642	14	3	CCCTCCCACTCCACGTTAGCTTAC	6	+	1030	1134	Active	Inactive	9	8
ENSDARG00000009898	ENSDART00000050557	14	3	TTCAGCGACTGCAGGTTTGGGGCT	6	-	219	1194	Active	Inactive	6	0
ENSDARG00000009898	ENSDART00000050557	14	3	TTCAGCGACTGCAGGTTTGGGGC	5	-	220	1194	Active	Active	6	7
ENSDARG00000009898	ENSDART00000050557	14	3	AGCGACTGCAGGTTTGGGGCTTTG	6	-	216	1194	Active	Active	9	3
ENSDARG00000009898	ENSDART00000050557	14	3	AGCGACTGCAGGTTTGGGGCTTT	5	-	217	1194	Active	Inactive	9	8
ENSDARG00000009898	ENSDART00000050557	14	7	TGCTCCAGAAAACGCTGAATGAGAC	7	-	506	1194	Active	Active	4	9
ENSDARG00000009898	ENSDART00000050557	14	8	TACGCCTCCAGCAGCGGCTGTCTGT	7	-	557	1194	Active	Inactive	8	3
ENSDARG00000009898	ENSDART00000050557	14	10	AAACTCACCGCATATGCGTTGAC	5	-	793	1194	Inactive	Inactive	4	7
ENSDARG00000009898	ENSDART00000050557	14	10	CGCAACCACAGTCAGGCGGGTGT	5	-	716	1194	Active	Active	9	3
ENSDARG00000009898	ENSDART00000050557	14	10	GCAACCACAGTCAGGCGGGTGTG	5	-	715	1194	Inactive	Active	7	9
ENSDARG00000009898	ENSDART00000050557	14	10	CGCAACCACAGTCAGGCGGGTGTG	6	-	715	1194	Active	Active	9	9
ENSDARG00000009898	ENSDART00000106666	14	4	CTCCTACTCTGAATCGTTGTTTGT	6	-	392	1830	Active	Inactive	9	8
ENSDARG00000009898	ENSDART00000106666	14	7	AGCCTCAGCTCACTTTTGAGGAA	5	-	679	1830	Active	Inactive	9	2
ENSDARG00000009898	ENSDART00000106666	14	10	TTCAGCGACTGCAGGTTTGGGGCT	6	-	951	1830	Active	Inactive	6	0
ENSDARG00000009898	ENSDART00000106666	14	10	TTCAGCGACTGCAGGTTTGGGGC	5	-	952	1830	Active	Active	6	7
ENSDARG00000009898	ENSDART00000106666	14	10	AGCGACTGCAGGTTTGGGGCTTTG	6	-	948	1830	Active	Active	9	3
ENSDARG00000009898	ENSDART00000106666	14	10	AGCGACTGCAGGTTTGGGGCTTT	5	-	949	1830	Active	Inactive	9	8
ENSDARG00000009898	ENSDART00000106666	14	14	TGCTCCAGAAAACGCTGAATGAGAC	7	-	1238	1830	Active	Active	4	9
ENSDARG00000009898	ENSDART00000106666	14	15	TACGCCTCCAGCAGCGGCTGTCTGT	7	-	1289	1830	Active	Inactive	8	3
ENSDARG00000009898	ENSDART00000106666	14	17	CGCAACCACAGTCAGGCGGGTGT	5	-	1448	1830	Active	Active	9	3
ENSDARG00000009898	ENSDART00000106666	14	17	CGCAACCACAGTCAGGCGGGTGTG	6	-	1447	1830	Active	Active	9	9
ENSDARG00000009898	ENSDART00000106666	14	17	GCAACCACAGTCAGGCGGGTGTG	5	-	1447	1830	Inactive	Active	7	9
ENSDARG00000009898	ENSDART00000106666	14	17	AAACTCACCGCATATGCGTTGAC	5	-	1525	1830	Inactive	Inactive	4	7
ENSDARG00000009982	ENSDART00000003879	14	2	GCCCACAGAAACAGAGGAGAAGAG	6	-	232	1122	Inactive	Active	1	9
ENSDARG00000009982	ENSDART00000003879	14	5	CACGGCTAATATTTGTGGAGGAA	5	-	885	1122	Active	Active	5	8
ENSDARG00000009982	ENSDART00000003879	14	5	GCACTCACACCACTGGTGCTGCC	5	-	796	1122	Inactive	Active	4	9
ENSDARG00000009982	ENSDART00000003879	14	6	CTCTGCTCCTTCAGCTGTCGCTTGC	7	-	1001	1122	Active	Active	9	2
ENSDARG00000009982	ENSDART00000003879	14	6	CACCTCCTCGTTCATGAAGAGGCC	6	-	1051	1122	Active	Active	9	9
ENSDARG00000009982	ENSDART00000003879	14	6	GTCTTCCTCCTCTGTGACTTTGAG	6	-	1081	1122	Active	Active	9	8
ENSDARG00000010040	ENSDART00000053897	14	2	GCAAACCACAGATTGAAGCTTTT	5	+	581	753	Inactive	Active	2	6
ENSDARG00000010040	ENSDART00000053897	14	2	CGCAAACCACAGATTGAAGCTTTT	6	+	580	753	Active	Active	2	6
ENSDARG00000010040	ENSDART00000053897	14	2	CAAACCACAGATTGAAGCTTTTTTT	7	+	582	753	Inactive	Inactive	8	9
ENSDARG00000010040	ENSDART00000053897	14	2	AACCACAGATTGAAGCTTTTTTT	5	+	584	753	Inactive	Inactive	8	9
ENSDARG00000010097	ENSDART00000017179	14	2	TGCATCAGCCCTAGGTTCTGTGTTC	7	+	51	1503	Active	Inactive	9	9
ENSDARG00000010097	ENSDART00000017179	14	2	GCATCAGCCCTAGGTTCTGTGTTC	6	+	52	1503	Active	Inactive	1	9
ENSDARG00000010097	ENSDART00000017179	14	8	TCCTGCTCCTACAGTAAGTGGCC	5	+	729	1503	Active	Active	9	8
ENSDARG00000010097	ENSDART00000017179	14	8	GGCCCAAAAAGTCGTATAATTGGTG	7	+	748	1503	Inactive	Active	0	5
ENSDARG00000010097	ENSDART00000017179	14	8	GCCCAAAAAGTCGTATAATTGGTG	6	+	749	1503	Inactive	Active	7	5
ENSDARG00000010097	ENSDART00000017179	14	8	CTAAACTGCCAAAATGGGCCTTT	5	+	689	1503	Active	Inactive	1	8
ENSDARG00000010097	ENSDART00000017179	14	9	TGCTGCCCACTGCCTGCTGGGAA	5	+	882	1503	Active	Inactive	7	3
ENSDARG00000010097	ENSDART00000017179	14	9	CAACACAGCAGGTGTTCTGTGGAG	6	+	827	1503	Inactive	Inactive	4	3
ENSDARG00000010097	ENSDART00000017179	14	9	TCCATCCTCAACCCGCTGTGGGT	5	+	853	1503	Active	Active	9	6
ENSDARG00000010097	ENSDART00000017179	14	10	ACACACTTCATGTTCTGTGCCGGT	6	+	1270	1503	Active	Active	7	2
ENSDARG00000010097	ENSDART00000017179	14	10	ACAGTCAGCGGCTGGGGTCGTGTGC	7	+	1153	1503	Active	Inactive	5	2
ENSDARG00000010097	ENSDART00000017179	14	10	GTTGGCAACTATTACCGGTGGATAC	7	+	1438	1503	Active	Inactive	4	4
ENSDARG00000010097	ENSDART00000017179	14	10	CACGACATCGCTTTGCTGCGGCT	5	+	1036	1503	Active	Active	8	9
ENSDARG00000010097	ENSDART00000075593	14	2	TGCATCAGCCCTAGGTTCTGTGTTC	7	+	51	1029	Active	Inactive	9	9
ENSDARG00000010097	ENSDART00000075593	14	2	GCATCAGCCCTAGGTTCTGTGTTC	6	+	52	1029	Active	Inactive	1	9
ENSDARG00000010097	ENSDART00000075593	14	3	TCCTGCTCCTACAGTAAGTGGCC	5	+	255	1029	Active	Active	9	8
ENSDARG00000010097	ENSDART00000075593	14	3	GGCCCAAAAAGTCGTATAATTGGTG	7	+	274	1029	Inactive	Active	0	5
ENSDARG00000010097	ENSDART00000075593	14	3	GCCCAAAAAGTCGTATAATTGGTG	6	+	275	1029	Inactive	Active	7	5
ENSDARG00000010097	ENSDART00000075593	14	3	CTAAACTGCCAAAATGGGCCTTT	5	+	215	1029	Active	Inactive	1	8
ENSDARG00000010097	ENSDART00000075593	14	4	TGCTGCCCACTGCCTGCTGGGAA	5	+	408	1029	Active	Inactive	7	3
ENSDARG00000010097	ENSDART00000075593	14	4	TCCATCCTCAACCCGCTGTGGGT	5	+	379	1029	Active	Active	9	6
ENSDARG00000010097	ENSDART00000075593	14	4	CAACACAGCAGGTGTTCTGTGGAG	6	+	353	1029	Inactive	Inactive	4	3
ENSDARG00000010097	ENSDART00000075593	14	5	GTTGGCAACTATTACCGGTGGATAC	7	+	964	1029	Active	Inactive	4	4
ENSDARG00000010097	ENSDART00000075593	14	5	ACAGTCAGCGGCTGGGGTCGTGTGC	7	+	679	1029	Active	Inactive	5	2
ENSDARG00000010097	ENSDART00000075593	14	5	ACACACTTCATGTTCTGTGCCGGT	6	+	796	1029	Active	Active	7	2
ENSDARG00000010097	ENSDART00000075593	14	5	CACGACATCGCTTTGCTGCGGCT	5	+	562	1029	Active	Active	8	9
ENSDARG00000010097	ENSDART00000105759	14	2	TGCATCAGCCCTAGGTTCTGTGTTC	7	+	81	1548	Active	Inactive	9	9
ENSDARG00000010097	ENSDART00000105759	14	2	GCATCAGCCCTAGGTTCTGTGTTC	6	+	82	1548	Active	Inactive	1	9
ENSDARG00000010097	ENSDART00000105759	14	6	GCCCAAAAAGTCGTATAATTGGTG	6	+	785	1548	Inactive	Active	7	5
ENSDARG00000010097	ENSDART00000105759	14	6	TCCTGCTCCTACAGTAAGTGGCC	5	+	765	1548	Active	Active	9	8
ENSDARG00000010097	ENSDART00000105759	14	6	CTAAACTGCCAAAATGGGCCTTT	5	+	725	1548	Active	Inactive	1	8
ENSDARG00000010097	ENSDART00000105759	14	6	GGCCCAAAAAGTCGTATAATTGGTG	7	+	784	1548	Inactive	Active	0	5
ENSDARG00000010097	ENSDART00000105759	14	7	CAACACAGCAGGTGTTCTGTGGAG	6	+	863	1548	Inactive	Inactive	4	3
ENSDARG00000010097	ENSDART00000105759	14	7	TGCTGCCCACTGCCTGCTGGGAA	5	+	918	1548	Active	Inactive	7	3
ENSDARG00000010097	ENSDART00000105759	14	7	TCCATCCTCAACCCGCTGTGGGT	5	+	889	1548	Active	Active	9	6
ENSDARG00000010097	ENSDART00000105759	14	8	GTTGGCAACTATTACCGGTGGATAC	7	+	1474	1548	Active	Inactive	4	4
ENSDARG00000010097	ENSDART00000105759	14	8	CACGACATCGCTTTGCTGCGGCT	5	+	1072	1548	Active	Active	8	9
ENSDARG00000010097	ENSDART00000105759	14	8	ACAGTCAGCGGCTGGGGTCGTGTGC	7	+	1189	1548	Active	Inactive	5	2
ENSDARG00000010097	ENSDART00000105759	14	8	ACACACTTCATGTTCTGTGCCGGT	6	+	1306	1548	Active	Active	7	2
ENSDARG00000010254	ENSDART00000055728	14	1	TGCTCCAGATGAAGAGGCAGATGGG	7	+	9	657	Active	Active	4	9
ENSDARG00000010254	ENSDART00000055728	14	2	ACCCGCTGCGTGGAGAGGAGGGA	5	+	287	657	Active	Active	9	9
ENSDARG00000010254	ENSDART00000055728	14	2	ACCCGCTGCGTGGAGAGGAGGGAAC	7	+	287	657	Active	Active	9	8
ENSDARG00000010254	ENSDART00000055728	14	2	GTTACCCGCTGCGTGGAGAGGAG	5	+	284	657	Active	Active	7	9
ENSDARG00000010254	ENSDART00000055728	14	6	GACGCCATCTGGGCTGGTGGGTG	5	+	564	657	Active	Active	9	1
ENSDARG00000010254	ENSDART00000055728	14	6	GACGCCATCTGGGCTGGTGGGTGAA	7	+	564	657	Active	Active	9	6
ENSDARG00000010254	ENSDART00000055728	14	6	GAAGACGCCATCTGGGCTGGTGGG	6	+	561	657	Inactive	Active	6	9
ENSDARG00000010254	ENSDART00000055728	14	6	AACATCCGCTAATTGAGCTGCAGTG	7	+	644	657	Active	Active	8	8
ENSDARG00000010254	ENSDART00000106678	14	1	GTTACCCGCTGCGTGGAGAGGAG	5	+	167	1152	Active	Active	7	9
ENSDARG00000010254	ENSDART00000106678	14	1	ACCCGCTGCGTGGAGAGGAGGGAAC	7	+	170	1152	Active	Active	9	8
ENSDARG00000010254	ENSDART00000106678	14	1	ACCCGCTGCGTGGAGAGGAGGGA	5	+	170	1152	Active	Active	9	9
ENSDARG00000010254	ENSDART00000106678	14	3	AAAAAAAACACTGCTGCATTGGCC	6	+	380	1152	Inactive	Active	9	9
ENSDARG00000010254	ENSDART00000106678	14	5	AACATCCGCTAATTGAGCTGCAGTG	7	+	524	1152	Active	Active	8	8
ENSDARG00000010254	ENSDART00000106678	14	5	GACGCCATCTGGGCTGGTGGGTGAA	7	+	444	1152	Active	Active	9	6
ENSDARG00000010254	ENSDART00000106678	14	5	GAAGACGCCATCTGGGCTGGTGGG	6	+	441	1152	Inactive	Active	6	9
ENSDARG00000010254	ENSDART00000106678	14	5	GACGCCATCTGGGCTGGTGGGTG	5	+	444	1152	Active	Active	9	1
ENSDARG00000010254	ENSDART00000106678	14	8	GCATCCAGCTTCTGCTGCAGAAGAA	7	+	1091	1152	Active	Active	4	9
ENSDARG00000010254	ENSDART00000106678	14	8	AAACCAAACAGGAAGTGATTTTGAA	7	+	1118	1152	Inactive	Active	8	4
ENSDARG00000010254	ENSDART00000106678	14	8	AACAGCATCCAGCTTCTGCTGCA	5	+	1087	1152	Active	Active	8	4
ENSDARG00000010254	ENSDART00000106678	14	8	AACCAAACAGGAAGTGATTTTGAA	6	+	1119	1152	Inactive	Active	9	4
ENSDARG00000010477	ENSDART00000021417	14	2	CACTACTACAGACTTGGCGGTTTC	6	-	82	1257	Active	Inactive	6	4
ENSDARG00000010477	ENSDART00000021417	14	6	TTATCATTCAAGCATTTGCCTGT	5	-	457	1257	Active	Inactive	6	8
ENSDARG00000010477	ENSDART00000021417	14	6	TTACCCAGAAATGGTGTCGTCTTC	6	-	532	1257	Inactive	Inactive	8	7
ENSDARG00000010477	ENSDART00000021417	14	7	AAATTCTCCACCTCGTGCATTGGCT	7	-	554	1257	Active	Active	1	8
ENSDARG00000010477	ENSDART00000021417	14	9	AGCAGCATCCAAGCGTGTGAAGAA	6	-	847	1257	Active	Inactive	9	1
ENSDARG00000010477	ENSDART00000021417	14	12	TACCTCTTCAAATTTCTTTGCTTTG	7	-	1125	1257	Active	Inactive	9	9
ENSDARG00000010477	ENSDART00000021417	14	12	CTCTTCAAATTTCTTTGCTTTGTAC	7	-	1122	1257	Active	Inactive	0	8
ENSDARG00000010477	ENSDART00000021417	14	12	CTCTTCAAATTTCTTTGCTTTGTA	6	-	1123	1257	Active	Inactive	0	9
ENSDARG00000010477	ENSDART00000021417	14	13	GACTCAGGCACAAAGCCTGATAC	5	-	1147	1257	Active	Inactive	6	2
ENSDARG00000010477	ENSDART00000021417	14	13	AAAGTCCCCGAGTCATTAGAGTTC	6	-	1224	1257	Active	Inactive	0	6
ENSDARG00000010625	ENSDART00000019396	14	2	AGACTCTTCATGGTTCTTTGGCT	5	+	109	717	Active	Inactive	9	5
ENSDARG00000010625	ENSDART00000019396	14	4	GTCCAAACAATGCTTGTGAGTTC	5	+	386	717	Inactive	Inactive	8	8
ENSDARG00000010625	ENSDART00000019396	14	4	CGCTACAAAGAGTCCTTTGATGTT	6	+	319	717	Inactive	Inactive	0	7
ENSDARG00000010625	ENSDART00000019396	14	5	AACCGCTTAACACTGGCAGACTGC	6	+	517	717	Active	Active	7	9
ENSDARG00000010625	ENSDART00000019396	14	5	GAAAAAGCCTTACTGAGGGAGTT	5	+	406	717	Inactive	Active	8	9
ENSDARG00000010625	ENSDART00000019396	14	5	AAAGCCTTACTGAGGGAGTTTAA	5	+	409	717	Inactive	Inactive	2	5
ENSDARG00000010673	ENSDART00000008009	14	1	GACTCCTGCATCGATAAGCCGTG	5	+	31	1419	Active	Active	8	9
ENSDARG00000010673	ENSDART00000008009	14	1	CTCTACTGCTGCATGTGCTGCCTCT	7	+	211	1419	Active	Active	8	5
ENSDARG00000010673	ENSDART00000008009	14	1	TGCCTCACCTGTCTGGTGTCGTA	5	+	70	1419	Active	Inactive	9	0
ENSDARG00000010673	ENSDART00000008009	14	4	GCAGACAGAAATGCTGAAGACGAT	6	+	351	1419	Inactive	Active	8	9
ENSDARG00000010673	ENSDART00000008009	14	4	ACAAGCAGACAGAAATGCTGAAGAC	7	+	347	1419	Inactive	Active	7	8
ENSDARG00000010673	ENSDART00000008009	14	5	GCAGGCCGCAGTGGAGCAGGTGAA	6	+	459	1419	Active	Active	8	9
ENSDARG00000010673	ENSDART00000008009	14	5	GTATCCTGCAGGCCGCAGTGGAG	5	+	452	1419	Active	Active	4	9
ENSDARG00000010673	ENSDART00000008009	14	6	TTAAGCAACAGGTAGTATTTTTG	5	+	647	1419	Inactive	Inactive	6	6
ENSDARG00000010673	ENSDART00000008009	14	8	ACCCCAAAACCAGAGACGACTTC	5	+	875	1419	Inactive	Active	4	7
ENSDARG00000010673	ENSDART00000008009	14	8	GACCCCAAAACCAGAGACGACTTC	6	+	874	1419	Inactive	Active	6	7
ENSDARG00000010673	ENSDART00000008009	14	9	TTCTGCGTCTGACAGAAGAGTGT	5	+	947	1419	Active	Active	9	9
ENSDARG00000010673	ENSDART00000008009	14	9	TGCCAATACGGCGCATGTGTTTCT	6	+	927	1419	Active	Inactive	7	9
ENSDARG00000010673	ENSDART00000008009	14	9	TACGGCGCATGTGTTTCTGCGTCT	6	+	933	1419	Inactive	Inactive	0	5
ENSDARG00000010673	ENSDART00000008009	14	9	AGCAACAGCTGCATCGCTGGAAAC	6	+	1159	1419	Active	Active	5	5
ENSDARG00000010673	ENSDART00000008009	14	9	ACAGACGTCACTCCTCTGTCTCT	5	+	901	1419	Active	Inactive	5	8
ENSDARG00000010673	ENSDART00000008009	14	9	AACAACTTCTCCTGGTGTTTGCA	5	+	1180	1419	Active	Active	7	5
ENSDARG00000010684	ENSDART00000013830	14	1	TTATACCCCTCTCCGGAGGGAAAC	6	+	1699	2415	Inactive	Active	5	9
ENSDARG00000010684	ENSDART00000013830	14	1	TTACGCAGAGGTGGAGGGCGCGGGA	7	+	2220	2415	Inactive	Active	8	9
ENSDARG00000010684	ENSDART00000013830	14	1	TCCAAATTACGCAGAGGTGGAGGGC	7	+	2214	2415	Active	Active	5	9
ENSDARG00000010684	ENSDART00000013830	14	1	TCCAAATTACGCAGAGGTGGAGGG	6	+	2214	2415	Active	Active	5	9
ENSDARG00000010684	ENSDART00000013830	14	1	GTCTCCAAAGTGATCGCCGTGGAC	6	+	1771	2415	Inactive	Active	5	5
ENSDARG00000010684	ENSDART00000013830	14	1	GCCTCCAAATTACGCAGAGGTGGAG	7	+	2211	2415	Active	Active	0	9
ENSDARG00000010684	ENSDART00000013830	14	1	ATCGACAGAGAGGAGATTTGCGGAA	7	+	280	2415	Inactive	Inactive	7	4
ENSDARG00000010684	ENSDART00000013830	14	1	AGCGCCTACAATTATGACGCATAC	6	+	2254	2415	Active	Active	9	6
ENSDARG00000010684	ENSDART00000013830	14	1	AGCCCAGACTGTTGTTTGATGGA	5	+	2162	2415	Active	Active	8	1
ENSDARG00000010684	ENSDART00000013830	14	1	AGCCAAAGATGGTCAGGGATTGGCC	7	+	972	2415	Inactive	Active	5	8
ENSDARG00000010684	ENSDART00000013830	14	1	AGAATCGACAGAGAGGAGATTTG	5	+	277	2415	Active	Active	3	6
ENSDARG00000010690	ENSDART00000021944	14	3	TACATCAACCTGCTGCTGGGAAC	5	+	286	777	Active	Active	4	6
ENSDARG00000010690	ENSDART00000021944	14	8	ACCAACAGAATGAGGCAGAAGTC	5	+	731	777	Inactive	Active	5	9
ENSDARG00000010721	ENSDART00000018750	14	3	AGCTCATAAGTGTTGGATTTGAG	5	-	265	1296	Active	Active	2	6
ENSDARG00000010721	ENSDART00000018750	14	3	TCCTGCAGCTCATAAGTGTTGGAT	6	-	270	1296	Active	Inactive	9	1
ENSDARG00000010721	ENSDART00000018750	14	3	GTTGACCACAGTGAGCTTGAGTC	5	-	305	1296	Active	Active	1	3
ENSDARG00000010721	ENSDART00000018750	14	3	CTCTCCTGCAGCTCATAAGTGTTG	6	-	273	1296	Active	Inactive	9	2
ENSDARG00000010721	ENSDART00000018750	14	7	AGCTCATAATGGCGAGTGTGGGTCT	7	-	890	1296	Active	Inactive	2	7
ENSDARG00000010721	ENSDART00000018750	14	7	AGCTCATAATGGCGAGTGTGGGTC	6	-	891	1296	Active	Active	2	5
ENSDARG00000010721	ENSDART00000018750	14	8	CTCCTCCTCTTTCTTCTGAAGCT	5	-	1025	1296	Active	Active	9	5
ENSDARG00000010721	ENSDART00000018750	14	8	ATCTCCTCCTCTTTCTTCTGAAGCT	7	-	1025	1296	Active	Active	8	5
ENSDARG00000010721	ENSDART00000018750	14	8	CTCTGCCTCCTTCTCTTTGACTCT	6	-	1069	1296	Active	Inactive	9	6
ENSDARG00000010721	ENSDART00000018750	14	9	TTCTTCTTCTCGTCCTGGTGAAGTT	7	-	1142	1296	Active	Active	9	5
ENSDARG00000010721	ENSDART00000018750	14	9	TGCAGCAGCTCGGCAGCAGTTTTC	6	-	1221	1296	Active	Inactive	9	4
ENSDARG00000010721	ENSDART00000018750	14	9	GTTTTCTTCTGCTTGAAGCCGTT	5	-	1204	1296	Active	Active	9	9
ENSDARG00000010721	ENSDART00000018750	14	9	GACTGCAGCAGCTCGGCAGCAGTT	6	-	1224	1296	Active	Active	6	8
ENSDARG00000010888	ENSDART00000017551	14	1	AGCGCCTCCACCAGATCTGCAGCT	6	-	27	540	Active	Active	9	3
ENSDARG00000010888	ENSDART00000017551	14	2	CCCGTCAGAGAGGGCAGCTGATTGT	7	-	137	540	Active	Active	8	3
ENSDARG00000010888	ENSDART00000017551	14	2	GGCCTCAGAGATGTTGACGGCGAG	6	-	211	540	Active	Active	7	9
ENSDARG00000010888	ENSDART00000017551	14	2	GTTGACTCCCATCATGCCGGAGTG	6	-	172	540	Active	Active	5	9
ENSDARG00000010888	ENSDART00000017551	14	2	GTTGACGGCGAGCTGGCTGCTGAA	6	-	199	540	Active	Active	3	7
ENSDARG00000010888	ENSDART00000017551	14	4	GTTTGCAGCGGAGCCGTTGAGGAA	6	-	406	540	Active	Active	6	7
ENSDARG00000010888	ENSDART00000017551	14	5	GTAGACTGCTCCCATTGGTGCTGGT	7	-	505	540	Inactive	Active	0	7
ENSDARG00000010888	ENSDART00000017551	14	5	GACTGCTCCCATTGGTGCTGGTGCA	7	-	502	540	Active	Active	8	9
ENSDARG00000011026	ENSDART00000010512	14	2	GTCCTCGGCGATTGAGTCTTTGAA	6	-	196	492	Active	Inactive	9	3
ENSDARG00000011026	ENSDART00000010512	14	3	AAACAAACCTGCACGTGCAGTAGAT	7	-	376	492	Inactive	Active	9	5
ENSDARG00000011026	ENSDART00000010512	14	3	CAAACCTGCACGTGCAGTAGATGAG	7	-	373	492	Active	Active	5	9
ENSDARG00000011026	ENSDART00000010512	14	4	TCCCTCAACGTCTGAGGCAGGGTAC	7	-	392	492	Active	Active	9	5
ENSDARG00000011029	ENSDART00000081942	14	3	TTATACAGCACCAGGTCGGGTCT	5	-	244	1344	Inactive	Active	7	2
ENSDARG00000011029	ENSDART00000081942	14	3	GTCTCCAGATGAGGCTGCTGGGAA	6	-	224	1344	Inactive	Inactive	2	3
ENSDARG00000011029	ENSDART00000081942	14	6	TGCAGCAGCACAGTGTAGGTGAT	5	-	583	1344	Active	Active	9	6
ENSDARG00000011029	ENSDART00000081942	14	6	GTAGCCGGCATCCCGTGGCATTC	5	-	514	1344	Active	Inactive	2	2
ENSDARG00000011029	ENSDART00000081942	14	6	GGCAGCAGCAGGTTGATGATGTA	5	-	622	1344	Active	Active	9	9
ENSDARG00000011029	ENSDART00000081942	14	6	CGCTGCAGCAGCACAGTGTAGGTG	6	-	585	1344	Active	Active	9	8
ENSDARG00000011029	ENSDART00000081942	14	6	ACCTTCTCCCCGGAGTCTGCGGGC	6	-	687	1344	Active	Active	9	5
ENSDARG00000011029	ENSDART00000081942	14	6	AGCAGCACAGTGTAGGTGATGTC	5	-	580	1344	Active	Active	0	6
ENSDARG00000011029	ENSDART00000081942	14	7	GTCATCGTCGCTATGTAGTATTT	5	-	805	1344	Active	Inactive	9	8
ENSDARG00000011029	ENSDART00000081942	14	8	GTCTTCTGCTCGCGGAAGCAGTT	5	-	1213	1344	Active	Active	9	9
ENSDARG00000011029	ENSDART00000081942	14	8	GCCACCTTCAGGGCGGTGGTCTTC	6	-	1230	1344	Active	Inactive	9	6
ENSDARG00000011029	ENSDART00000081942	14	8	GTATTCAACATTGCGGAGCAGCT	5	-	1184	1344	Inactive	Active	3	9
ENSDARG00000011029	ENSDART00000081942	14	8	CTCGGCCACCTTCAGGGCGGTGGT	6	-	1234	1344	Active	Active	9	8
ENSDARG00000011029	ENSDART00000081942	14	8	CTCGGCCACCTTCAGGGCGGTGGTC	7	-	1233	1344	Active	Active	9	6
ENSDARG00000011273	ENSDART00000012116	14	1	TCCTTCGCAAACCTTCTGCTGCT	5	-	451	903	Active	Active	6	2
ENSDARG00000011273	ENSDART00000012116	14	1	GCCGCCATCGAACAGGCCGGATAC	6	-	189	903	Active	Active	9	0
ENSDARG00000011273	ENSDART00000012116	14	2	GACGCCAGATATTTCTGCCGGTGAA	7	-	611	903	Inactive	Active	2	7
ENSDARG00000011273	ENSDART00000012116	14	3	GCCTCCCTCTCCTCCGCTGTCTGC	6	-	726	903	Active	Inactive	9	0
ENSDARG00000011273	ENSDART00000012116	14	3	AAAGGCCTCCTGCTGAAGCTGCA	5	-	779	903	Active	Active	6	9
ENSDARG00000011273	ENSDART00000012116	14	3	TGCAGCATCAGACGGTTGGCTTG	5	-	760	903	Active	Inactive	9	2
ENSDARG00000011618	ENSDART00000024499	14	2	AACATCCCAACAGAGATGTGTCT	5	-	346	2055	Inactive	Active	1	3
ENSDARG00000011618	ENSDART00000024499	14	2	CCCAACAGAGATGTGTCTGGAGGT	6	-	340	2055	Active	Active	0	1
ENSDARG00000011618	ENSDART00000024499	14	3	GCATTCAGCTCTTGATTTGCGTTT	6	-	1089	2055	Active	Inactive	6	9
ENSDARG00000011618	ENSDART00000024499	14	3	GACTCCTTCACAAGAGTCTTTGTC	6	-	1173	2055	Active	Inactive	9	4
ENSDARG00000011618	ENSDART00000024499	14	3	GACAAAGCCAATCTGAAGCAGAC	5	-	563	2055	Inactive	Active	2	9
ENSDARG00000011618	ENSDART00000024499	14	3	AGACAAAGCCAATCTGAAGCAGAC	6	-	563	2055	Inactive	Active	5	9
ENSDARG00000011618	ENSDART00000024499	14	3	AACCAAAGAAAGGTTTGGAGACTGT	7	-	966	2055	Inactive	Active	9	8
ENSDARG00000011618	ENSDART00000024499	14	4	TTAAACAGACTTTGGTTGGCGTA	5	-	1618	2055	Inactive	Active	9	4
ENSDARG00000011618	ENSDART00000024499	14	4	GTCCCCTTATTAGGGTCGTAGTA	5	-	1954	2055	Active	Inactive	8	1
ENSDARG00000011618	ENSDART00000024499	14	4	AACAGCCACATCTGGTTGGGTCT	5	-	1571	2055	Active	Inactive	5	0
ENSDARG00000011618	ENSDART00000024499	14	4	ACAGCCAGAACGCATCTGCAGAG	5	-	1285	2055	Inactive	Active	6	3
ENSDARG00000011618	ENSDART00000024499	14	4	GAAAACTGCTGTGCTGAAGCAGAT	6	-	1775	2055	Inactive	Active	4	9
ENSDARG00000011618	ENSDART00000024499	14	4	GAAAACAGCCACATCTGGTTGGGTC	7	-	1572	2055	Inactive	Active	8	3
ENSDARG00000011618	ENSDART00000024499	14	4	GAAAACAGCCACATCTGGTTGGGT	6	-	1573	2055	Inactive	Inactive	8	4
ENSDARG00000012019	ENSDART00000005499	14	2	GGCAGCATCCCAACAAGCAGCGGCT	7	+	60	1377	Active	Active	9	9
ENSDARG00000012019	ENSDART00000005499	14	4	CAAGGCTCCAAATCGGATGGTAC	5	+	193	1377	Active	Active	6	0
ENSDARG00000012019	ENSDART00000005499	14	9	GCCCCAGCCCGTGTGGGGTTGGGAA	7	+	871	1377	Active	Active	9	4
ENSDARG00000012019	ENSDART00000005499	14	9	TGCCCCAGCCCGTGTGGGGTTGGG	6	+	870	1377	Active	Active	9	9
ENSDARG00000012019	ENSDART00000005499	14	9	TGCCCCAGCCCGTGTGGGGTTGGGA	7	+	870	1377	Active	Active	9	7
ENSDARG00000012019	ENSDART00000005499	14	9	GCCCCAGCCCGTGTGGGGTTGGGA	6	+	871	1377	Active	Active	9	7
ENSDARG00000012019	ENSDART00000005499	14	9	GCCCCAGCCCGTGTGGGGTTGGG	5	+	871	1377	Active	Active	9	9
ENSDARG00000012019	ENSDART00000005499	14	9	CGCTGCCCCAGCCCGTGTGGGGTTG	7	+	867	1377	Active	Active	9	2
ENSDARG00000012019	ENSDART00000005499	14	9	CGCTGCCCCAGCCCGTGTGGGGTT	6	+	867	1377	Active	Inactive	9	6
ENSDARG00000012019	ENSDART00000005499	14	9	CGCTGCCCCAGCCCGTGTGGGGT	5	+	867	1377	Active	Active	9	8
ENSDARG00000012019	ENSDART00000005499	14	10	AGCTTCTGCGCTTCCAGAGGAGGAG	7	+	1064	1377	Active	Active	9	9
ENSDARG00000012019	ENSDART00000005499	14	11	AGCTTCGCAGCCTACGGCATGGGTC	7	+	1129	1377	Active	Active	5	8
ENSDARG00000012019	ENSDART00000047680	14	2	GGCAGCATCCCAACAAGCAGCGGCT	7	+	60	1377	Active	Active	9	9
ENSDARG00000012019	ENSDART00000047680	14	3	CAAGGCTCCAAATCGGATGGTAC	5	+	193	1377	Active	Active	6	0
ENSDARG00000012019	ENSDART00000047680	14	8	GCCCCAGCCCGTGTGGGGTTGGGAA	7	+	871	1377	Active	Active	9	4
ENSDARG00000012019	ENSDART00000047680	14	8	TGCCCCAGCCCGTGTGGGGTTGGG	6	+	870	1377	Active	Active	9	9
ENSDARG00000012019	ENSDART00000047680	14	8	TGCCCCAGCCCGTGTGGGGTTGGGA	7	+	870	1377	Active	Active	9	7
ENSDARG00000012019	ENSDART00000047680	14	8	GCCCCAGCCCGTGTGGGGTTGGGA	6	+	871	1377	Active	Active	9	7
ENSDARG00000012019	ENSDART00000047680	14	8	GCCCCAGCCCGTGTGGGGTTGGG	5	+	871	1377	Active	Active	9	9
ENSDARG00000012019	ENSDART00000047680	14	8	CGCTGCCCCAGCCCGTGTGGGGTTG	7	+	867	1377	Active	Active	9	2
ENSDARG00000012019	ENSDART00000047680	14	8	CGCTGCCCCAGCCCGTGTGGGGTT	6	+	867	1377	Active	Inactive	9	6
ENSDARG00000012019	ENSDART00000047680	14	8	CGCTGCCCCAGCCCGTGTGGGGT	5	+	867	1377	Active	Active	9	8
ENSDARG00000012019	ENSDART00000047680	14	9	AGCTTCTGCGCTTCCAGAGGAGGAG	7	+	1064	1377	Active	Active	9	9
ENSDARG00000012019	ENSDART00000047680	14	10	AGCTTCGCAGCCTACGGCATGGGTC	7	+	1129	1377	Active	Active	5	8
ENSDARG00000012019	ENSDART00000066196	14	2	GGCAGCATCCCAACAAGCAGCGGCT	7	+	60	1332	Active	Active	9	9
ENSDARG00000012019	ENSDART00000066196	14	7	TGCCCCAGCCCGTGTGGGGTTGGG	6	+	825	1332	Active	Active	9	9
ENSDARG00000012019	ENSDART00000066196	14	7	TGCCCCAGCCCGTGTGGGGTTGGGA	7	+	825	1332	Active	Active	9	7
ENSDARG00000012019	ENSDART00000066196	14	7	GCCCCAGCCCGTGTGGGGTTGGGA	6	+	826	1332	Active	Active	9	7
ENSDARG00000012019	ENSDART00000066196	14	7	GCCCCAGCCCGTGTGGGGTTGGG	5	+	826	1332	Active	Active	9	9
ENSDARG00000012019	ENSDART00000066196	14	7	CGCTGCCCCAGCCCGTGTGGGGTTG	7	+	822	1332	Active	Active	9	2
ENSDARG00000012019	ENSDART00000066196	14	7	CGCTGCCCCAGCCCGTGTGGGGTT	6	+	822	1332	Active	Inactive	9	6
ENSDARG00000012019	ENSDART00000066196	14	7	CGCTGCCCCAGCCCGTGTGGGGT	5	+	822	1332	Active	Active	9	8
ENSDARG00000012019	ENSDART00000066196	14	7	GCCCCAGCCCGTGTGGGGTTGGGAA	7	+	826	1332	Active	Active	9	4
ENSDARG00000012019	ENSDART00000066196	14	8	AGCTTCTGCGCTTCCAGAGGAGGAG	7	+	1019	1332	Active	Active	9	9
ENSDARG00000012019	ENSDART00000066196	14	9	AGCTTCGCAGCCTACGGCATGGGTC	7	+	1084	1332	Active	Active	5	8
ENSDARG00000012019	ENSDART00000066197	14	5	TGCCCCAGCCCGTGTGGGGTTGGGA	7	+	654	1143	Active	Active	9	7
ENSDARG00000012019	ENSDART00000066197	14	5	TGCCCCAGCCCGTGTGGGGTTGGG	6	+	654	1143	Active	Active	9	9
ENSDARG00000012019	ENSDART00000066197	14	5	GCCCCAGCCCGTGTGGGGTTGGGAA	7	+	655	1143	Active	Active	9	4
ENSDARG00000012019	ENSDART00000066197	14	5	GCCCCAGCCCGTGTGGGGTTGGGA	6	+	655	1143	Active	Active	9	7
ENSDARG00000012019	ENSDART00000066197	14	5	GCCCCAGCCCGTGTGGGGTTGGG	5	+	655	1143	Active	Active	9	9
ENSDARG00000012019	ENSDART00000066197	14	5	CGCTGCCCCAGCCCGTGTGGGGTTG	7	+	651	1143	Active	Active	9	2
ENSDARG00000012019	ENSDART00000066197	14	5	CGCTGCCCCAGCCCGTGTGGGGTT	6	+	651	1143	Active	Inactive	9	6
ENSDARG00000012019	ENSDART00000066197	14	5	CGCTGCCCCAGCCCGTGTGGGGT	5	+	651	1143	Active	Active	9	8
ENSDARG00000012019	ENSDART00000066197	14	6	AGCTTCTGCGCTTCCAGAGGAGGAG	7	+	848	1143	Active	Active	9	9
ENSDARG00000012025	ENSDART00000002250	14	1	CGCGACTAAGGTCTTTAGTGGTA	5	-	249	1404	Active	Inactive	6	6
ENSDARG00000012025	ENSDART00000002250	14	1	GCAGACCGCAGCTCCAGCCGGTGGA	7	-	463	1404	Active	Active	4	9
ENSDARG00000012025	ENSDART00000002250	14	1	CGCAGCTCCAGCCGGTGGAGAAGCG	7	-	457	1404	Active	Active	9	9
ENSDARG00000012025	ENSDART00000002250	14	1	GGCCTCTCCAGCTGGATGTTGCG	5	-	361	1404	Active	Active	9	9
ENSDARG00000012025	ENSDART00000002250	14	1	ATCATCAGCAGCGCGATGAGTAG	5	-	37	1404	Active	Active	6	8
ENSDARG00000012025	ENSDART00000002250	14	1	ATCAGCAGCGCGATGAGTAGCCGGC	7	-	32	1404	Active	Active	5	9
ENSDARG00000012025	ENSDART00000002250	14	1	AGCTCCAGCCGGTGGAGAAGCGGGA	7	-	454	1404	Active	Active	8	9
ENSDARG00000012025	ENSDART00000002250	14	1	GACCGCAGCTCCAGCCGGTGGAGAA	7	-	460	1404	Active	Active	7	5
ENSDARG00000012025	ENSDART00000002250	14	1	CTCTCCAGCTGGATGTTGCGGAC	5	-	358	1404	Active	Active	8	6
ENSDARG00000012025	ENSDART00000002250	14	2	GCCGTCACACATGTGTTTAGAAGCT	7	-	660	1404	Active	Active	6	7
ENSDARG00000012025	ENSDART00000002250	14	2	TTCTTCAGCAAAAGCGGGCGACTGC	7	-	1266	1404	Active	Active	8	7
ENSDARG00000012025	ENSDART00000002250	14	2	GCAGCCCACCAGGCTGAGGTCGGC	6	-	808	1404	Active	Active	6	9
ENSDARG00000012025	ENSDART00000002250	14	2	CGCCGCTCCTGTATGCGTCGCTGAC	7	-	1157	1404	Active	Active	9	6
ENSDARG00000012025	ENSDART00000002250	14	2	GACTTCACCTTGGCACGTAGCTTTC	7	-	1181	1404	Active	Inactive	6	1
ENSDARG00000012025	ENSDART00000002250	14	2	GAATTCCTCCAGCGAGCAGCCGGA	6	-	736	1404	Active	Active	8	9
ENSDARG00000012025	ENSDART00000002250	14	2	CCCTCAAGATGGTGATGTAGTAGTA	7	-	577	1404	Active	Active	5	2
ENSDARG00000012025	ENSDART00000002250	14	2	AGCAGCCCACCAGGCTGAGGTCGGC	7	-	808	1404	Active	Active	5	9
ENSDARG00000012057	ENSDART00000002305	14	1	GTCACCTACTGCTACCTGCGAATTT	7	+	430	789	Active	Inactive	8	9
ENSDARG00000012057	ENSDART00000002305	14	1	GCCAGCTACTTCATGGCGTATTT	5	+	655	789	Active	Inactive	9	8
ENSDARG00000012057	ENSDART00000002305	14	1	GCAATCGTCCCGAACTGGTTTGTG	6	+	295	789	Active	Inactive	9	6
ENSDARG00000012057	ENSDART00000002305	14	1	CACGACCGCTGGATCGCTGGTGAT	6	+	91	789	Active	Active	8	4
ENSDARG00000012057	ENSDART00000105979	14	1	CTCTCCTTCCCCTGGGTGGTGAC	5	+	1	867	Active	Active	9	5
ENSDARG00000012057	ENSDART00000105979	14	2	GTCACCTACTGCTACCTGCGAATTT	7	+	547	867	Active	Inactive	8	9
ENSDARG00000012057	ENSDART00000105979	14	2	GCCAGCTACTTCATGGCGTATTT	5	+	772	867	Active	Inactive	9	8
ENSDARG00000012057	ENSDART00000105979	14	2	GCAATCGTCCCGAACTGGTTTGTG	6	+	412	867	Active	Inactive	9	6
ENSDARG00000012057	ENSDART00000105979	14	2	CACGACCGCTGGATCGCTGGTGAT	6	+	208	867	Active	Active	8	4
ENSDARG00000012203	ENSDART00000043112	14	1	GCATTCACAATGATGGGGGGAGGG	6	-	33	2301	Inactive	Active	5	9
ENSDARG00000012203	ENSDART00000043112	14	1	GCCTGCATCCAGTGAGTCTGCATTC	7	-	51	2301	Active	Inactive	9	8
ENSDARG00000012203	ENSDART00000043112	14	1	GCATTCACAATGATGGGGGGAGGGT	7	-	32	2301	Inactive	Active	5	9
ENSDARG00000012203	ENSDART00000043112	14	5	GTTGTCACCCGGGATGTGCTGGT	5	-	461	2301	Active	Inactive	7	0
ENSDARG00000012203	ENSDART00000043112	14	5	AGACGCCCATCCTTCTGTGCTGCA	6	-	516	2301	Inactive	Active	3	3
ENSDARG00000012203	ENSDART00000043112	14	7	GTTGTCCACCATGGTGGGGAAGGC	6	-	709	2301	Active	Active	8	9
ENSDARG00000012203	ENSDART00000043112	14	7	TCCTCCCCCAGCATGTGTCGTGGGA	7	-	830	2301	Active	Active	9	6
ENSDARG00000012203	ENSDART00000043112	14	7	TTCCTCCCCCAGCATGTGTCGTG	5	-	833	2301	Active	Inactive	9	5
ENSDARG00000012203	ENSDART00000043112	14	12	AGCTGCAGCCTGCTCATGGGTAGCG	7	-	1110	2301	Active	Active	9	5
ENSDARG00000012203	ENSDART00000043112	14	12	GCCCTCTTCAGTGCAGCTGCAGCC	6	-	1125	2301	Active	Active	9	9
ENSDARG00000012203	ENSDART00000043112	14	12	GCAGCCTGCTCATGGGTAGCGTTG	6	-	1107	2301	Active	Active	8	5
ENSDARG00000012203	ENSDART00000043112	14	14	AACTCAGACCCTGGCTGGGGAGGCA	7	-	1339	2301	Inactive	Active	0	9
ENSDARG00000012203	ENSDART00000043112	14	14	AACTCAGACCCTGGCTGGGGAGGC	6	-	1340	2301	Inactive	Active	0	6
ENSDARG00000012203	ENSDART00000043112	14	14	AAACTCAGACCCTGGCTGGGGAGGC	7	-	1340	2301	Inactive	Active	8	6
ENSDARG00000012203	ENSDART00000043112	14	14	AAACTCAGACCCTGGCTGGGGAG	5	-	1342	2301	Inactive	Active	8	9
ENSDARG00000012203	ENSDART00000043112	14	15	CAATCATGCCCGTCCTTGCGTGGAA	7	-	1522	2301	Active	Inactive	4	6
ENSDARG00000012203	ENSDART00000043112	14	19	GCCGGCCTCGATAAATTTGTTGTC	6	-	1921	2301	Active	Inactive	9	9
ENSDARG00000012203	ENSDART00000043112	14	19	ATCTCATTCTCTCGCCGAGGACGAG	7	-	1838	2301	Active	Active	9	9
ENSDARG00000012203	ENSDART00000046150	14	1	GCATTCACAATGATGGGGGGAGGGT	7	-	17	2136	Inactive	Active	5	9
ENSDARG00000012203	ENSDART00000046150	14	1	GCCTGCATCCAGTGAGTCTGCATTC	7	-	36	2136	Active	Inactive	9	8
ENSDARG00000012203	ENSDART00000046150	14	1	GCATTCACAATGATGGGGGGAGGG	6	-	18	2136	Inactive	Active	5	9
ENSDARG00000012203	ENSDART00000046150	14	5	AGACGCCCATCCTTCTGTGCTGCA	6	-	501	2136	Inactive	Active	3	3
ENSDARG00000012203	ENSDART00000046150	14	5	GTTGTCACCCGGGATGTGCTGGT	5	-	446	2136	Active	Inactive	7	0
ENSDARG00000012203	ENSDART00000046150	14	7	GTTGTCCACCATGGTGGGGAAGGC	6	-	694	2136	Active	Active	8	9
ENSDARG00000012203	ENSDART00000046150	14	7	TTCCTCCCCCAGCATGTGTCGTG	5	-	818	2136	Active	Inactive	9	5
ENSDARG00000012203	ENSDART00000046150	14	7	TCCTCCCCCAGCATGTGTCGTGGGA	7	-	815	2136	Active	Active	9	6
ENSDARG00000012203	ENSDART00000046150	14	9	GCCCTCTTCAGTGCAGCTGCAGCC	6	-	1047	2136	Active	Active	9	9
ENSDARG00000012203	ENSDART00000046150	14	9	GCAGCCTGCTCATGGGTAGCGTTG	6	-	1029	2136	Active	Active	8	5
ENSDARG00000012203	ENSDART00000046150	14	9	AGCTGCAGCCTGCTCATGGGTAGCG	7	-	1032	2136	Active	Active	9	5
ENSDARG00000012203	ENSDART00000046150	14	11	AAACTCAGACCCTGGCTGGGGAG	5	-	1264	2136	Inactive	Active	8	9
ENSDARG00000012203	ENSDART00000046150	14	11	AAACTCAGACCCTGGCTGGGGAGGC	7	-	1262	2136	Inactive	Active	8	6
ENSDARG00000012203	ENSDART00000046150	14	11	AACTCAGACCCTGGCTGGGGAGGC	6	-	1262	2136	Inactive	Active	0	6
ENSDARG00000012203	ENSDART00000046150	14	11	AACTCAGACCCTGGCTGGGGAGGCA	7	-	1261	2136	Inactive	Active	0	9
ENSDARG00000012203	ENSDART00000046150	14	12	CAATCATGCCCGTCCTTGCGTGGAA	7	-	1444	2136	Active	Inactive	4	6
ENSDARG00000012203	ENSDART00000046150	14	18	GCCGGCCTCGATAAATTTGTTGTC	6	-	1756	2136	Active	Inactive	9	9
ENSDARG00000012203	ENSDART00000046150	14	18	ATCTCATTCTCTCGCCGAGGACGAG	7	-	1673	2136	Active	Active	9	9
ENSDARG00000012203	ENSDART00000047877	14	1	CTCCTCCACCCGAGGTCTGGGGC	5	-	162	2553	Active	Active	9	8
ENSDARG00000012203	ENSDART00000047877	14	1	CTCCTCCACCCGAGGTCTGGGGCG	6	-	161	2553	Active	Active	9	8
ENSDARG00000012203	ENSDART00000047877	14	1	TCCTCCACCCGAGGTCTGGGGCG	5	-	161	2553	Active	Active	8	8
ENSDARG00000012203	ENSDART00000047877	14	1	TCCTCCACCCGAGGTCTGGGGCGGT	7	-	159	2553	Active	Active	8	5
ENSDARG00000012203	ENSDART00000047877	14	1	TTACCATTCACCTTGGGGCCGCC	5	-	280	2553	Active	Active	7	9
ENSDARG00000012203	ENSDART00000047877	14	1	CCCTCCTCCACCCGAGGTCTGGGGC	7	-	162	2553	Active	Active	9	8
ENSDARG00000012203	ENSDART00000047877	14	2	GCCTGCATCCAGTGAGTCTGCATTC	7	-	393	2553	Active	Inactive	9	8
ENSDARG00000012203	ENSDART00000047877	14	2	GCATTCACAATGATGGGGGGAGGG	6	-	375	2553	Inactive	Active	5	9
ENSDARG00000012203	ENSDART00000047877	14	2	GCATTCACAATGATGGGGGGAGGGT	7	-	374	2553	Inactive	Active	5	9
ENSDARG00000012203	ENSDART00000047877	14	6	AGACGCCCATCCTTCTGTGCTGCA	6	-	864	2553	Inactive	Active	3	3
ENSDARG00000012203	ENSDART00000047877	14	6	GTTGTCACCCGGGATGTGCTGGT	5	-	809	2553	Active	Inactive	7	0
ENSDARG00000012203	ENSDART00000047877	14	8	TTCCTCCCCCAGCATGTGTCGTG	5	-	1181	2553	Active	Inactive	9	5
ENSDARG00000012203	ENSDART00000047877	14	8	TCCTCCCCCAGCATGTGTCGTGGGA	7	-	1178	2553	Active	Active	9	6
ENSDARG00000012203	ENSDART00000047877	14	8	GTTGTCCACCATGGTGGGGAAGGC	6	-	1057	2553	Active	Active	8	9
ENSDARG00000012203	ENSDART00000047877	14	10	GCAGCCTGCTCATGGGTAGCGTTG	6	-	1392	2553	Active	Active	8	5
ENSDARG00000012203	ENSDART00000047877	14	10	AGCTGCAGCCTGCTCATGGGTAGCG	7	-	1395	2553	Active	Active	9	5
ENSDARG00000012203	ENSDART00000047877	14	10	GCCCTCTTCAGTGCAGCTGCAGCC	6	-	1410	2553	Active	Active	9	9
ENSDARG00000012203	ENSDART00000047877	14	12	AACTCAGACCCTGGCTGGGGAGGCA	7	-	1624	2553	Inactive	Active	0	9
ENSDARG00000012203	ENSDART00000047877	14	12	AACTCAGACCCTGGCTGGGGAGGC	6	-	1625	2553	Inactive	Active	0	6
ENSDARG00000012203	ENSDART00000047877	14	12	AAACTCAGACCCTGGCTGGGGAGGC	7	-	1625	2553	Inactive	Active	8	6
ENSDARG00000012203	ENSDART00000047877	14	12	AAACTCAGACCCTGGCTGGGGAG	5	-	1627	2553	Inactive	Active	8	9
ENSDARG00000012203	ENSDART00000047877	14	13	CAATCATGCCCGTCCTTGCGTGGAA	7	-	1807	2553	Active	Inactive	4	6
ENSDARG00000012203	ENSDART00000047877	14	18	GCCGGCCTCGATAAATTTGTTGTC	6	-	2173	2553	Active	Inactive	9	9
ENSDARG00000012203	ENSDART00000047877	14	18	ATCTCATTCTCTCGCCGAGGACGAG	7	-	2090	2553	Active	Active	9	9
ENSDARG00000012203	ENSDART00000105707	14	1	GCCTGCATCCAGTGAGTCTGCATTC	7	-	51	1212	Active	Inactive	9	8
ENSDARG00000012203	ENSDART00000105707	14	1	GCATTCACAATGATGGGGGGAGGGT	7	-	32	1212	Inactive	Active	5	9
ENSDARG00000012203	ENSDART00000105707	14	1	GCATTCACAATGATGGGGGGAGGG	6	-	33	1212	Inactive	Active	5	9
ENSDARG00000012203	ENSDART00000105707	14	5	AGACGCCCATCCTTCTGTGCTGCA	6	-	516	1212	Inactive	Active	3	3
ENSDARG00000012203	ENSDART00000105707	14	5	GTTGTCACCCGGGATGTGCTGGT	5	-	461	1212	Active	Inactive	7	0
ENSDARG00000012203	ENSDART00000105707	14	7	TCCTCCCCCAGCATGTGTCGTGGGA	7	-	749	1212	Active	Active	9	6
ENSDARG00000012203	ENSDART00000105707	14	7	TTCCTCCCCCAGCATGTGTCGTG	5	-	752	1212	Active	Inactive	9	5
ENSDARG00000012203	ENSDART00000105707	14	9	GCAGCCTGCTCATGGGTAGCGTTG	6	-	963	1212	Active	Active	8	5
ENSDARG00000012203	ENSDART00000105707	14	9	GCCCTCTTCAGTGCAGCTGCAGCC	6	-	981	1212	Active	Active	9	9
ENSDARG00000012203	ENSDART00000105707	14	9	AGCTGCAGCCTGCTCATGGGTAGCG	7	-	966	1212	Active	Active	9	5
ENSDARG00000012203	ENSDART00000105710	14	1	GCCTGCATCCAGTGAGTCTGCATTC	7	-	39	2058	Active	Inactive	9	8
ENSDARG00000012203	ENSDART00000105710	14	1	GCATTCACAATGATGGGGGGAGGGT	7	-	20	2058	Inactive	Active	5	9
ENSDARG00000012203	ENSDART00000105710	14	1	GCATTCACAATGATGGGGGGAGGG	6	-	21	2058	Inactive	Active	5	9
ENSDARG00000012203	ENSDART00000105710	14	5	GTTGTCACCCGGGATGTGCTGGT	5	-	449	2058	Active	Inactive	7	0
ENSDARG00000012203	ENSDART00000105710	14	5	AGACGCCCATCCTTCTGTGCTGCA	6	-	504	2058	Inactive	Active	3	3
ENSDARG00000012203	ENSDART00000105710	14	7	TTCCTCCCCCAGCATGTGTCGTG	5	-	821	2058	Active	Inactive	9	5
ENSDARG00000012203	ENSDART00000105710	14	7	TCCTCCCCCAGCATGTGTCGTGGGA	7	-	818	2058	Active	Active	9	6
ENSDARG00000012203	ENSDART00000105710	14	7	GTTGTCCACCATGGTGGGGAAGGC	6	-	697	2058	Active	Active	8	9
ENSDARG00000012203	ENSDART00000105710	14	9	GCAGCCTGCTCATGGGTAGCGTTG	6	-	1032	2058	Active	Active	8	5
ENSDARG00000012203	ENSDART00000105710	14	9	GCCCTCTTCAGTGCAGCTGCAGCC	6	-	1050	2058	Active	Active	9	9
ENSDARG00000012203	ENSDART00000105710	14	9	AGCTGCAGCCTGCTCATGGGTAGCG	7	-	1035	2058	Active	Active	9	5
ENSDARG00000012203	ENSDART00000105710	14	18	GCCGGCCTCGATAAATTTGTTGTC	6	-	1678	2058	Active	Inactive	9	9
ENSDARG00000012203	ENSDART00000105710	14	18	ATCTCATTCTCTCGCCGAGGACGAG	7	-	1595	2058	Active	Active	9	9
ENSDARG00000012437	ENSDART00000028849	14	3	ACCCACGCAGCTGTCCTGCTGGGGC	7	-	345	1320	Inactive	Active	3	3
ENSDARG00000012437	ENSDART00000028849	14	3	GTATCCACCGTAGTGGTTGAAGCA	6	-	205	1320	Inactive	Active	4	9
ENSDARG00000012437	ENSDART00000028849	14	9	GTCATCTCCAGAGCGGATGCGGAA	6	-	1126	1320	Active	Active	9	9
ENSDARG00000012437	ENSDART00000028849	14	9	ATCTCCAGAGCGGATGCGGAAGGT	6	-	1123	1320	Inactive	Active	4	9
ENSDARG00000012437	ENSDART00000028849	14	10	TTAAGCGCAGGGCAGAGCTGCTGTG	7	-	1279	1320	Inactive	Active	8	8
ENSDARG00000012592	ENSDART00000041408	14	2	TCCTGCCACAGGTCAGGGGTGATTT	7	-	56	1686	Active	Inactive	9	6
ENSDARG00000012592	ENSDART00000041408	14	3	CTCATCAAAATAAGAGCTGAAAAC	6	-	94	1686	Inactive	Active	0	7
ENSDARG00000012592	ENSDART00000041408	14	3	TTCCTCCACCTCTCCAGATGTGTGC	7	-	225	1686	Active	Active	8	4
ENSDARG00000012592	ENSDART00000041408	14	3	CACCTCTCCAGATGTGTGCTGGGCT	7	-	219	1686	Active	Active	9	1
ENSDARG00000012592	ENSDART00000041408	14	3	CACCTCTCCAGATGTGTGCTGGG	5	-	221	1686	Active	Active	9	5
ENSDARG00000012592	ENSDART00000041408	14	3	TCCTCCACCTCTCCAGATGTGTGC	6	-	225	1686	Active	Active	8	4
ENSDARG00000012592	ENSDART00000041408	14	4	TTCGGCATCATAGGGGACGGAGCG	6	-	318	1686	Active	Active	9	9
ENSDARG00000012592	ENSDART00000041408	14	4	AACTTCAGCAGGTAACGAGGCTGCA	7	-	248	1686	Active	Active	6	9
ENSDARG00000012592	ENSDART00000041408	14	8	TGCGGCAGCACCTCCTTCTGCAGAA	7	-	1034	1686	Active	Inactive	9	1
ENSDARG00000012592	ENSDART00000041408	14	8	AAACGCCTCATCCAGAGACGGCTTT	7	-	912	1686	Active	Active	6	4
ENSDARG00000012592	ENSDART00000041408	14	10	TCCGTCAGAAATGATGCGTGTTT	5	-	1316	1686	Active	Inactive	7	9
ENSDARG00000012592	ENSDART00000041408	14	10	GACTCCAGCTCTGGCCTGGTGGGCT	7	-	1383	1686	Active	Active	6	3
ENSDARG00000012592	ENSDART00000041408	14	11	CCCCACAGCGTGTTGTGGAGCTGCC	7	-	1505	1686	Active	Active	9	9
ENSDARG00000012592	ENSDART00000041408	14	11	TTCCCCACAGCGTGTTGTGGAGCT	6	-	1508	1686	Inactive	Active	3	0
ENSDARG00000012592	ENSDART00000041408	14	12	TCCTCCAAAAACTCCAGGATGGGTG	7	-	1625	1686	Inactive	Active	0	9
ENSDARG00000012592	ENSDART00000041408	14	12	CAAAAACTCCAGGATGGGTGACGGC	7	-	1620	1686	Active	Active	1	9
ENSDARG00000012592	ENSDART00000041408	14	12	CACTCACTCTGCGATGGCAGCTGGA	7	-	1680	1686	Active	Active	9	9
ENSDARG00000012592	ENSDART00000041408	14	12	CTCCAAAAACTCCAGGATGGGTG	5	-	1625	1686	Inactive	Active	8	9
ENSDARG00000012666	ENSDART00000025344	14	3	ATCCACAGCCTTTTCCTGTGGTTTT	7	+	194	1134	Active	Inactive	0	9
ENSDARG00000012666	ENSDART00000025344	14	6	GGCTCCACATGTGCAGTGTTTGGTT	7	+	598	1134	Active	Inactive	3	9
ENSDARG00000012666	ENSDART00000025344	14	6	GCCACCAGAATCATCGCTGTTGAC	6	+	670	1134	Active	Active	3	1
ENSDARG00000012666	ENSDART00000025344	14	6	GGCTCCACATGTGCAGTGTTTGGT	6	+	598	1134	Active	Active	3	2
ENSDARG00000012666	ENSDART00000025344	14	7	GAAGCCTGCAGTCCAGCAGGAGGA	6	+	862	1134	Active	Active	4	9
ENSDARG00000012666	ENSDART00000025344	14	8	GCAGTCCCCAAGTTGGTGCAGGA	5	+	1000	1134	Active	Active	8	8
ENSDARG00000012666	ENSDART00000027892	14	3	AGCCACGGCCGTTTCCTTTGGTTTT	7	+	191	1131	Active	Inactive	8	9
ENSDARG00000012666	ENSDART00000027892	14	6	GCCTCCAGAATCATCGCTGTTGAC	6	+	667	1131	Active	Active	4	1
ENSDARG00000012666	ENSDART00000027892	14	6	GGCTCCACATGTGCAGTGTTTGGT	6	+	595	1131	Active	Active	3	2
ENSDARG00000012666	ENSDART00000027892	14	6	GGCTCCACATGTGCAGTGTTTGGTT	7	+	595	1131	Active	Inactive	3	9
ENSDARG00000012666	ENSDART00000105604	14	3	ATCCACAGCCTTTTCCTGTGGTTTT	7	+	194	1134	Active	Inactive	0	9
ENSDARG00000012666	ENSDART00000105604	14	6	GGCTCCACATGTGCAGTGTTTGGTT	7	+	598	1134	Active	Inactive	3	9
ENSDARG00000012666	ENSDART00000105604	14	6	GGCTCCACATGTGCAGTGTTTGGT	6	+	598	1134	Active	Active	3	2
ENSDARG00000012666	ENSDART00000105604	14	6	GCCACCAGAATCATCGCTGTTGAC	6	+	670	1134	Active	Active	3	1
ENSDARG00000012666	ENSDART00000105604	14	7	GAAGCCTGCAGTCCAGCAGGAGGA	6	+	862	1134	Active	Active	4	9
ENSDARG00000012666	ENSDART00000105604	14	8	GCAGTCCCCAAGTTGGTGCAGGA	5	+	1000	1134	Active	Active	8	8
ENSDARG00000012666	ENSDART00000105605	14	3	ATCCACAGCCTTTTCCTGTGGTTTT	7	+	203	1143	Active	Inactive	0	9
ENSDARG00000012666	ENSDART00000105605	14	6	GGCTCCACATGTGCAGTGTTTGGTT	7	+	607	1143	Active	Inactive	3	9
ENSDARG00000012666	ENSDART00000105605	14	6	GGCTCCACATGTGCAGTGTTTGGT	6	+	607	1143	Active	Active	3	2
ENSDARG00000012666	ENSDART00000105605	14	6	GCCACCAGAATCATCGCTGTTGAC	6	+	679	1143	Active	Active	3	1
ENSDARG00000012666	ENSDART00000105605	14	7	GAAGCCTGCAGTCCAGCAGGAGGA	6	+	871	1143	Active	Active	4	9
ENSDARG00000012666	ENSDART00000105605	14	8	GCAGTCCCCAAGTTGGTGCAGGA	5	+	1009	1143	Active	Active	8	8
ENSDARG00000012666	ENSDART00000105609	14	3	AGCCACGGCCGTTTCCTTTGGTTTT	7	+	191	1137	Active	Inactive	8	9
ENSDARG00000012666	ENSDART00000105609	14	6	GGCTCCACATGTGCAGTGTTTGGTT	7	+	601	1137	Active	Inactive	3	9
ENSDARG00000012666	ENSDART00000105609	14	6	GGCTCCACATGTGCAGTGTTTGGT	6	+	601	1137	Active	Active	3	2
ENSDARG00000012666	ENSDART00000105609	14	6	GCCTCCAGAATCATCGCTGTTGAC	6	+	673	1137	Active	Active	4	1
ENSDARG00000012697	ENSDART00000002085	14	1	ACAAGCGCCTCGCTGCTGGAGAA	5	+	98	1119	Active	Active	2	6
ENSDARG00000012697	ENSDART00000002085	14	1	GACTCCGTCGCGCCTGCCGGGGCC	6	+	37	1119	Active	Active	9	9
ENSDARG00000012697	ENSDART00000002085	14	2	AGAAACAGAACCCGGGCGCGGAC	5	+	857	1119	Inactive	Active	9	8
ENSDARG00000012697	ENSDART00000002085	14	2	AGAACCGCCGGACCAAGTGGAAGAA	7	+	836	1119	Active	Active	2	8
ENSDARG00000012697	ENSDART00000002085	14	2	CGCGCCGACCAGCGGAGGTGGAG	5	+	885	1119	Active	Active	9	9
ENSDARG00000012697	ENSDART00000002085	14	2	CGCGCCGACCAGCGGAGGTGGAGGC	7	+	885	1119	Active	Active	9	8
ENSDARG00000012697	ENSDART00000046713	14	1	CGCGCCGACCAGCGGAGGTGGAGGC	7	+	276	471	Active	Active	9	8
ENSDARG00000012697	ENSDART00000046713	14	1	CGCGCCGACCAGCGGAGGTGGAG	5	+	276	471	Active	Active	9	9
ENSDARG00000012697	ENSDART00000046713	14	1	AGAACCGCCGGACCAAGTGGAAGAA	7	+	227	471	Active	Active	2	8
ENSDARG00000012697	ENSDART00000046713	14	1	AGAAACAGAACCCGGGCGCGGAC	5	+	248	471	Inactive	Active	9	8
ENSDARG00000013075	ENSDART00000019898	14	4	TCCCTCGGCATACAAGTAGTGAAC	6	+	457	588	Active	Active	9	3
ENSDARG00000013075	ENSDART00000019898	14	5	GTCACCAGAGGAGTACGGCGAGTTT	7	+	486	588	Inactive	Inactive	3	1
ENSDARG00000013075	ENSDART00000019898	14	5	GGCTCAAGCAGAAGCAGCCGCAGCT	7	+	537	588	Active	Active	8	9
ENSDARG00000013075	ENSDART00000019898	14	5	GCAGCCGCAGCTGAAGCAGCAGCA	6	+	550	588	Inactive	Active	4	9
ENSDARG00000013075	ENSDART00000019898	14	5	AGCCGCAGCTGAAGCAGCAGCAGCA	7	+	552	588	Active	Active	9	9
ENSDARG00000013075	ENSDART00000019898	14	5	AGCAGCCGCAGCTGAAGCAGCAGCA	7	+	549	588	Active	Active	9	9
ENSDARG00000013075	ENSDART00000019898	14	5	AGCAGCAGCAGCAGCAGCAGCAGTC	7	+	564	588	Active	Active	8	9
ENSDARG00000013075	ENSDART00000019898	14	5	AGAAGCAGCCGCAGCTGAAGCAGCA	7	+	546	588	Active	Active	2	9
ENSDARG00000013269	ENSDART00000020813	14	3	ACATCACGCAAGGAGTCTGAGCA	5	-	145	1407	Active	Active	3	8
ENSDARG00000013269	ENSDART00000020813	14	5	TGCTACTGCCAAATTTCTGCCTGT	6	-	362	1407	Active	Inactive	9	6
ENSDARG00000013269	ENSDART00000020813	14	7	GTTTCCTTAAAACTGGGATTGATGT	7	-	650	1407	Active	Active	6	4
ENSDARG00000013269	ENSDART00000020813	14	8	GTCATCAGCTGGGTGCGGCTGAT	5	-	688	1407	Active	Active	8	8
ENSDARG00000013269	ENSDART00000020813	14	9	AGAGTCCTCTGCATTTGGGGCATTT	7	-	921	1407	Active	Inactive	9	2
ENSDARG00000013269	ENSDART00000020813	14	9	GTCCTCTGCATTTGGGGCATTTGGT	7	-	918	1407	Active	Active	9	7
ENSDARG00000013269	ENSDART00000020813	14	11	GTTTTCTTCTTGGAGGAGGACTTG	6	-	1086	1407	Active	Active	9	9
ENSDARG00000013269	ENSDART00000020813	14	12	GCCCTCTGCCCAAGAGTCTGGGTAC	7	-	1356	1407	Active	Inactive	9	8
ENSDARG00000013269	ENSDART00000020813	14	12	GCCCTCTGCCCAAGAGTCTGGGTA	6	-	1357	1407	Active	Active	9	3
ENSDARG00000013335	ENSDART00000006073	14	3	ATCACCTCCGCACAGTTTGAGCA	5	-	164	696	Active	Active	7	7
ENSDARG00000013335	ENSDART00000006073	14	3	CTCCGCACAGTTTGAGCAGGGGTT	6	-	158	696	Active	Active	2	8
ENSDARG00000013335	ENSDART00000006073	14	7	AGACCCAGAATGAGTCTCTGGAGGT	7	-	485	696	Inactive	Active	6	1
ENSDARG00000013335	ENSDART00000105346	14	3	CTCCGCACAGTTTGAGCAGGGGTT	6	-	113	603	Active	Active	2	8
ENSDARG00000013335	ENSDART00000105346	14	3	ATCACCTCCGCACAGTTTGAGCA	5	-	119	603	Active	Active	7	7
ENSDARG00000013335	ENSDART00000105346	14	7	AGACCCAGAATGAGTCTCTGGAGGT	7	-	440	603	Inactive	Active	6	1
ENSDARG00000013979	ENSDART00000006373	14	2	ACCTCCACCATACAGCAGCCTTG	5	+	90	633	Active	Active	7	7
ENSDARG00000013979	ENSDART00000006373	14	2	CACCTCCACCATACAGCAGCCTTG	6	+	89	633	Active	Active	9	7
ENSDARG00000013979	ENSDART00000006373	14	5	GTCTGCTGCCGGACGTTATGGGGC	6	+	399	633	Active	Active	9	4
ENSDARG00000014095	ENSDART00000019917	14	2	TTCCACTTCCAGACTCTGTTGGA	5	+	112	1020	Active	Inactive	9	3
ENSDARG00000014095	ENSDART00000019917	14	3	AAAAGCACATGTGTGGCATGGGAA	6	+	359	1020	Inactive	Active	9	8
ENSDARG00000014095	ENSDART00000019917	14	5	GAAGACTACATTAATCTGGGCAGGC	7	+	667	1020	Inactive	Active	5	6
ENSDARG00000014095	ENSDART00000019917	14	6	GGCCTATGCGGCTGTGTGGAGTG	5	+	825	1020	Active	Inactive	9	1
ENSDARG00000014095	ENSDART00000019917	14	6	GACATCACCCTGTCTAGATTGGTGC	7	+	889	1020	Active	Active	6	7
ENSDARG00000014095	ENSDART00000019917	14	6	CTATGCGGCTGTGTGGAGTGAAC	5	+	828	1020	Active	Active	5	5
ENSDARG00000014095	ENSDART00000019917	14	6	AGAGACTTCCAGATGGTGGCCAAC	6	+	862	1020	Active	Active	8	7
ENSDARG00000014095	ENSDART00000019917	14	6	ACATCACCCTGTCTAGATTGGTGC	6	+	890	1020	Active	Active	1	7
ENSDARG00000014233	ENSDART00000021260	14	2	ACCTACGCAGAGAATGTTGAAGCT	6	-	133	1269	Inactive	Active	4	8
ENSDARG00000014233	ENSDART00000021260	14	2	CTACGCAGAGAATGTTGAAGCTGAA	7	-	130	1269	Inactive	Active	6	9
ENSDARG00000014233	ENSDART00000021260	14	2	CACCTACGCAGAGAATGTTGAAGCT	7	-	133	1269	Active	Active	9	8
ENSDARG00000014233	ENSDART00000021260	14	3	CTCTCCTGCAGGCTGTAGGTTCT	5	-	259	1269	Active	Active	9	4
ENSDARG00000014233	ENSDART00000021260	14	5	CACTGCTTCGTCATCTGTTGGAAAC	7	-	651	1269	Active	Active	9	1
ENSDARG00000014233	ENSDART00000021260	14	5	AGCCACTGCTTCGTCATCTGTTGGA	7	-	654	1269	Active	Inactive	9	3
ENSDARG00000014233	ENSDART00000021260	14	7	CCCATCTCCTCGAGTTTGCAGCG	5	-	907	1269	Active	Active	9	6
ENSDARG00000014233	ENSDART00000021260	14	8	ATCTGCTCCTCCTTCATCTGAAGCT	7	-	1010	1269	Active	Active	8	5
ENSDARG00000014233	ENSDART00000021260	14	9	TTCTCCTCCTGATGTGTGCGTTT	5	-	1123	1269	Active	Inactive	8	9
ENSDARG00000014233	ENSDART00000021260	14	9	TACGTCTTCTTCTCTTTGTCTTT	5	-	1258	1269	Active	Inactive	9	9
ENSDARG00000014233	ENSDART00000021260	14	9	GTCTTCTTCTCTTTGTCTTTTTT	5	-	1255	1269	Active	Inactive	9	9
ENSDARG00000014233	ENSDART00000021260	14	9	CGCATCTCCTCCAGGCTGCGCTTCT	7	-	1142	1269	Active	Inactive	9	6
ENSDARG00000014233	ENSDART00000021260	14	9	ATCTCAAACCTCTCGTGCAGCTGCA	7	-	1094	1269	Inactive	Active	1	9
ENSDARG00000014244	ENSDART00000007927	14	2	AAACGCAAAACCTCTAGATTTGTTC	7	-	144	1146	Inactive	Inactive	9	5
ENSDARG00000014244	ENSDART00000007927	14	3	GTCTCAAACTGAGGTTTTGTGGCT	6	-	258	1146	Active	Inactive	1	6
ENSDARG00000014244	ENSDART00000007927	14	3	GGCCACGACTGCGAGGTGGTGGTG	6	-	299	1146	Active	Active	7	6
ENSDARG00000014244	ENSDART00000007927	14	3	GGCCACGACTGCGAGGTGGTGGT	5	-	300	1146	Active	Active	7	7
ENSDARG00000014244	ENSDART00000007927	14	3	CACGACTGCGAGGTGGTGGTGGCC	6	-	296	1146	Active	Active	8	8
ENSDARG00000014244	ENSDART00000007927	14	3	CACGACTGCGAGGTGGTGGTGGC	5	-	297	1146	Active	Active	8	8
ENSDARG00000014244	ENSDART00000007927	14	8	CCCCACGGCTTGAGCTGCTGTATTC	7	-	1069	1146	Active	Inactive	9	8
ENSDARG00000014244	ENSDART00000007927	14	8	CACTCCCACTGTAGGACGGAGGG	5	-	882	1146	Active	Active	8	9
ENSDARG00000014248	ENSDART00000005568	14	1	TCCAGCACCACGTTCTGTGGCATTT	7	-	8	951	Active	Inactive	8	4
ENSDARG00000014248	ENSDART00000005568	14	3	CTCTGCCTCCAAATTGATTTTGAA	6	-	310	951	Active	Active	9	4
ENSDARG00000014248	ENSDART00000005568	14	8	AGCTTCTGCAGTGAAGAAGTGGCG	6	-	717	951	Active	Active	9	9
ENSDARG00000014248	ENSDART00000005568	14	8	GGCAGCTTCTGCAGTGAAGAAGTG	6	-	720	951	Active	Active	9	9
ENSDARG00000014248	ENSDART00000005568	14	9	CACAAAACAGGCTGGATGGCGGT	5	-	803	951	Inactive	Active	8	9
ENSDARG00000014248	ENSDART00000005568	14	9	GTCATCCTCATTCGAGCATGGGCT	6	-	894	951	Active	Active	9	9
ENSDARG00000014248	ENSDART00000005568	14	9	ACACAAAACAGGCTGGATGGCGGT	6	-	803	951	Inactive	Active	8	9
ENSDARG00000014248	ENSDART00000035981	14	1	TCCAGCACCACGTTCTGTGGCATTT	7	-	8	957	Active	Inactive	8	4
ENSDARG00000014248	ENSDART00000035981	14	3	CTCTGCCTCCAAATTGATTTTGAA	6	-	310	957	Active	Active	9	4
ENSDARG00000014248	ENSDART00000035981	14	7	GGCAGCTTCTGCAGTGAAGAAGTG	6	-	726	957	Active	Active	9	9
ENSDARG00000014248	ENSDART00000035981	14	7	AGCTTCTGCAGTGAAGAAGTGGCG	6	-	723	957	Active	Active	9	9
ENSDARG00000014248	ENSDART00000035981	14	8	CACAAAACAGGCTGGATGGCGGT	5	-	809	957	Inactive	Active	8	9
ENSDARG00000014248	ENSDART00000035981	14	8	GTCATCCTCATTCGAGCATGGGCT	6	-	900	957	Active	Active	9	9
ENSDARG00000014248	ENSDART00000035981	14	8	ACACAAAACAGGCTGGATGGCGGT	6	-	809	957	Inactive	Active	8	9
ENSDARG00000014580	ENSDART00000014814	14	1	GGCAGCCTCCTTGCGGTTGCCTTT	6	-	145	993	Active	Inactive	9	6
ENSDARG00000014580	ENSDART00000014814	14	1	GCAGCCTCCTTGCGGTTGCCTTT	5	-	145	993	Active	Inactive	8	6
ENSDARG00000014580	ENSDART00000014814	14	3	GCAGGCCTCATGAAGAGGGCTAA	5	-	323	993	Active	Active	9	7
ENSDARG00000014580	ENSDART00000014814	14	4	GGCTGCCTCATGGATAGGTGAAGGC	7	-	519	993	Active	Active	9	9
ENSDARG00000014580	ENSDART00000014814	14	5	GTTTACCTCCATCAAGCAGCTTGC	6	-	668	993	Active	Active	8	8
ENSDARG00000014580	ENSDART00000014814	14	5	ATCTCCACACACTTGCTGTGGCC	5	-	550	993	Inactive	Active	6	8
ENSDARG00000014580	ENSDART00000014814	14	5	CTCCACACACTTGCTGTGGCCTAA	6	-	547	993	Inactive	Active	5	0
ENSDARG00000014580	ENSDART00000014814	14	6	AGATGCCGCATGAAGAGGAGTCT	5	-	716	993	Active	Active	7	9
ENSDARG00000014580	ENSDART00000014814	14	7	CCCAACCTCTCCCTGATTTGCTGAC	7	-	908	993	Active	Inactive	9	5
ENSDARG00000014580	ENSDART00000014814	14	7	AGAGGCAAATGAGGTAGAAGATGCA	7	-	944	993	Inactive	Active	7	9
ENSDARG00000014580	ENSDART00000014814	14	7	AACCTCTCCCTGATTTGCTGACGGC	7	-	905	993	Active	Active	8	9
ENSDARG00000014580	ENSDART00000074730	14	1	GCAGCCTCCTTGCGGTTGCCTTT	5	-	145	699	Active	Inactive	8	6
ENSDARG00000014580	ENSDART00000074730	14	1	GGCAGCCTCCTTGCGGTTGCCTTT	6	-	145	699	Active	Inactive	9	6
ENSDARG00000014580	ENSDART00000074730	14	3	GCAGGCCTCATGAAGAGGGCTAA	5	-	323	699	Active	Active	9	7
ENSDARG00000014580	ENSDART00000074730	14	4	GTTTACCTCCATCAAGCAGCTTGC	6	-	374	699	Active	Active	8	8
ENSDARG00000014580	ENSDART00000074730	14	5	AGATGCCGCATGAAGAGGAGTCT	5	-	422	699	Active	Active	7	9
ENSDARG00000014580	ENSDART00000074730	14	6	AGAGGCAAATGAGGTAGAAGATGCA	7	-	650	699	Inactive	Active	7	9
ENSDARG00000014580	ENSDART00000074730	14	6	CCCAACCTCTCCCTGATTTGCTGAC	7	-	614	699	Active	Inactive	9	5
ENSDARG00000014580	ENSDART00000074730	14	6	AACCTCTCCCTGATTTGCTGACGGC	7	-	611	699	Active	Active	8	9
ENSDARG00000014914	ENSDART00000013519	14	2	GTTTCCAACAGTCGGTTTTGGTA	5	-	479	1065	Active	Inactive	1	5
ENSDARG00000014914	ENSDART00000013519	14	2	GTTGGCGCATCTGTAGTAGAATTT	6	-	399	1065	Inactive	Inactive	1	1
ENSDARG00000014914	ENSDART00000013519	14	2	CACACCCCACTTATTTTGAAGCT	5	-	562	1065	Active	Active	2	1
ENSDARG00000014914	ENSDART00000013519	14	2	ACACCCCACTTATTTTGAAGCTGAA	7	-	559	1065	Active	Active	3	9
ENSDARG00000014914	ENSDART00000013519	14	2	ACACACCCCACTTATTTTGAAGCT	6	-	562	1065	Inactive	Active	1	1
ENSDARG00000014914	ENSDART00000013519	14	5	TCCCACAGAGACAGATTAGTATTG	6	-	786	1065	Inactive	Inactive	1	9
ENSDARG00000014914	ENSDART00000013519	14	6	AGCGGCACCAACAATGATTGGGAT	6	-	973	1065	Active	Active	9	8
ENSDARG00000014914	ENSDART00000013519	14	6	GGCACCAACAATGATTGGGATTAA	6	-	970	1065	Active	Inactive	8	7
ENSDARG00000015239	ENSDART00000003728	14	2	GTTTCAAACGAAGTGCCGGAGCA	5	+	28	1515	Inactive	Active	1	9
ENSDARG00000015239	ENSDART00000003728	14	2	GTTTCCAACCAAGTGTTTGAGAG	5	+	67	1515	Active	Active	1	5
ENSDARG00000015239	ENSDART00000003728	14	2	GACAGCCCCTGTCTGAGGAGCAGCT	7	+	140	1515	Active	Active	7	9
ENSDARG00000015239	ENSDART00000003728	14	5	TCCTGCTTCTCAGCCCGCTGCTGTG	7	+	447	1515	Active	Active	9	8
ENSDARG00000015239	ENSDART00000003728	14	13	GTTCCATCCTGATGGTCTGATTT	5	+	1083	1515	Active	Inactive	7	8
ENSDARG00000015239	ENSDART00000003728	14	13	GTTCCATCCTGATGGTCTGATTTT	6	+	1083	1515	Active	Inactive	7	9
ENSDARG00000015239	ENSDART00000003728	14	15	GTCCTCAACTTCTCCGGTGAGTTG	6	+	1414	1515	Active	Active	7	2
ENSDARG00000015239	ENSDART00000003728	14	15	GACATCAGAGTTTATATCTGCAAAC	7	+	1378	1515	Inactive	Inactive	1	4
ENSDARG00000015239	ENSDART00000106593	14	2	GACAGCCCCTGTCTGAGGAGCAGCT	7	+	140	1515	Active	Active	7	9
ENSDARG00000015239	ENSDART00000106593	14	2	GTTTCCAACCAAGTGTTTGAGAG	5	+	67	1515	Active	Active	1	5
ENSDARG00000015239	ENSDART00000106593	14	2	GTTTCAAACGAAGTGCCGGAGCA	5	+	28	1515	Inactive	Active	1	9
ENSDARG00000015239	ENSDART00000106593	14	5	TCCTGCTTCTCAGCCCGCTGCTGTG	7	+	447	1515	Active	Active	9	8
ENSDARG00000015239	ENSDART00000106593	14	13	GTTCCATCCTGATGGTCTGATTTT	6	+	1083	1515	Active	Inactive	7	9
ENSDARG00000015239	ENSDART00000106593	14	13	GTTCCATCCTGATGGTCTGATTT	5	+	1083	1515	Active	Inactive	7	8
ENSDARG00000015239	ENSDART00000106593	14	15	GTCCTCAACTTCTCCGGTGAGTTG	6	+	1414	1515	Active	Active	7	2
ENSDARG00000015239	ENSDART00000106593	14	15	GACATCAGAGTTTATATCTGCAAAC	7	+	1378	1515	Inactive	Inactive	1	4
ENSDARG00000015355	ENSDART00000008373	14	2	TGCCACAGAGTACTTCTGCTTTGAA	7	-	126	1041	Inactive	Inactive	0	8
ENSDARG00000015355	ENSDART00000008373	14	2	TGCCACAGAGTACTTCTGCTTTG	5	-	128	1041	Inactive	Inactive	0	8
ENSDARG00000015355	ENSDART00000008373	14	3	TTCGCCGCAGCCATTTTGTTGCG	5	-	436	1041	Inactive	Inactive	0	1
ENSDARG00000015355	ENSDART00000008373	14	3	CGCCGCAGCCATTTTGTTGCGTTC	6	-	433	1041	Active	Inactive	9	5
ENSDARG00000015355	ENSDART00000008373	14	3	GTTCCCTTCGAATTCTGCGCCGCT	6	-	413	1041	Active	Active	9	5
ENSDARG00000015355	ENSDART00000008373	14	4	TTCATCTTCTAACTGGTCGGTTTC	6	-	502	1041	Active	Inactive	9	5
ENSDARG00000015355	ENSDART00000008373	14	4	GACGGCACACGGCTGAGGGTTCT	5	-	956	1041	Inactive	Active	3	8
ENSDARG00000015355	ENSDART00000008373	14	4	CTCCACTGCTGCTGCTGCGCCTGT	6	-	983	1041	Active	Inactive	9	5
ENSDARG00000015355	ENSDART00000008373	14	4	AGCTTCTCCTTTTCCTTCTGGAGGT	7	-	554	1041	Active	Active	9	1
ENSDARG00000015355	ENSDART00000008373	14	4	AGCGACGGCACACGGCTGAGGGT	5	-	959	1041	Active	Active	8	9
ENSDARG00000015472	ENSDART00000026569	14	2	ATCTCCAGAGTACAGCAGGAGAA	5	-	193	1671	Inactive	Active	4	9
ENSDARG00000015472	ENSDART00000026569	14	3	ACACACTCCATGTAGGAGTCGCT	5	-	556	1671	Active	Active	0	8
ENSDARG00000015472	ENSDART00000026569	14	3	ACATCAGGCATGAGTGTGAGGCC	5	-	679	1671	Active	Active	0	6
ENSDARG00000015472	ENSDART00000026569	14	3	GTCCGCACAAACATGTGATTGAGAG	7	-	359	1671	Inactive	Active	2	9
ENSDARG00000015472	ENSDART00000026569	14	3	AGCTGCAGACGGAGCTTGCGTGGAA	7	-	617	1671	Active	Inactive	3	6
ENSDARG00000015472	ENSDART00000026569	14	3	AACGTCTCCGAAGGGTTTGAGCT	5	-	596	1671	Active	Active	8	5
ENSDARG00000015472	ENSDART00000026569	14	3	CACTGCTGCCGTGGCTGTAGTAGCG	7	-	445	1671	Active	Active	9	9
ENSDARG00000015472	ENSDART00000026569	14	4	GACCGCTACAGTACGGGCAGTATAA	7	-	763	1671	Active	Inactive	8	2
ENSDARG00000015472	ENSDART00000026569	14	6	GCAGACCTCCGGCTGCGGAAGCC	5	-	1054	1671	Active	Active	8	9
ENSDARG00000015472	ENSDART00000026569	14	6	AGCCCATGCTGAGTTTGGGCTGCC	6	-	1034	1671	Active	Active	9	7
ENSDARG00000015472	ENSDART00000026569	14	9	TCCGTCGCCTTCGCAAGAGGGAGAG	7	-	1503	1671	Active	Active	9	9
ENSDARG00000015472	ENSDART00000026569	14	9	TTCGCCCTCCTGAGTCTTGAGGA	5	-	1568	1671	Active	Active	9	0
ENSDARG00000015472	ENSDART00000090338	14	1	GTCCGCACAAACATGTGATTGAGAG	7	-	47	1320	Inactive	Active	2	9
ENSDARG00000015472	ENSDART00000090338	14	1	CACTGCTGCCGTGGCTGTAGTAGCG	7	-	133	1320	Active	Active	9	9
ENSDARG00000015472	ENSDART00000090338	14	1	AGCTGCAGACGGAGCTTGCGTGGAA	7	-	305	1320	Active	Inactive	3	6
ENSDARG00000015472	ENSDART00000090338	14	1	ACATCAGGCATGAGTGTGAGGCC	5	-	367	1320	Active	Active	0	6
ENSDARG00000015472	ENSDART00000090338	14	1	ACACACTCCATGTAGGAGTCGCT	5	-	244	1320	Active	Active	0	8
ENSDARG00000015472	ENSDART00000090338	14	1	AACGTCTCCGAAGGGTTTGAGCT	5	-	284	1320	Active	Active	8	5
ENSDARG00000015472	ENSDART00000090338	14	2	GACCGCTACAGTACGGGCAGTATAA	7	-	451	1320	Active	Inactive	8	2
ENSDARG00000015472	ENSDART00000090338	14	4	AGCCCATGCTGAGTTTGGGCTGCC	6	-	722	1320	Active	Active	9	7
ENSDARG00000015472	ENSDART00000090338	14	4	GCAGACCTCCGGCTGCGGAAGCC	5	-	742	1320	Active	Active	8	9
ENSDARG00000015472	ENSDART00000090338	14	8	TCCGTCGCCTTCGCAAGAGGGAGAG	7	-	1161	1320	Active	Active	9	9
ENSDARG00000015472	ENSDART00000090338	14	8	TTCGCCCTCCTGAGTCTTGAGGA	5	-	1226	1320	Active	Active	9	0
ENSDARG00000015628	ENSDART00000019003	14	3	CTCCTCTTCATATAGCAGCATCT	5	+	233	678	Active	Active	9	8
ENSDARG00000015628	ENSDART00000019003	14	3	CTAAAAACCTATACGAGGTAGCG	5	+	353	678	Inactive	Active	8	9
ENSDARG00000015628	ENSDART00000019003	14	5	GGCTGCAAAACTCCTGGTGGAGCA	6	+	567	678	Active	Active	2	9
ENSDARG00000015649	ENSDART00000014095	14	1	ATCTCCAGCACGGAGGGGGACGAA	6	-	150	549	Active	Active	5	9
ENSDARG00000015649	ENSDART00000014095	14	2	AGAGGCACCTTCTCGAAGCGTTT	5	-	319	549	Active	Active	3	7
ENSDARG00000015653	ENSDART00000020961	14	1	ACAGACAGCTGCTAGAGGAAAAC	5	+	92	1959	Inactive	Active	3	9
ENSDARG00000015653	ENSDART00000020961	14	1	GAAAACACCGTTTTGAGGGAGAG	5	+	109	1959	Inactive	Active	8	9
ENSDARG00000015653	ENSDART00000020961	14	4	TTCATCAGAGTTTGAGGTGGTGAAC	7	+	399	1959	Inactive	Active	0	1
ENSDARG00000015653	ENSDART00000020961	14	4	TTCATCAGAGTTTGAGGTGGTGAA	6	+	399	1959	Inactive	Active	0	5
ENSDARG00000015653	ENSDART00000020961	14	5	AGCTCCTTCAGTGTGTTTGCTGAA	6	+	520	1959	Active	Inactive	9	6
ENSDARG00000015653	ENSDART00000020961	14	5	ACCTGCCACAGGAGAATTTGGAGCT	7	+	470	1959	Active	Inactive	9	1
ENSDARG00000015653	ENSDART00000020961	14	5	GTCCAATCCCAACCAGCTGCTGGC	6	+	546	1959	Active	Active	4	9
ENSDARG00000015653	ENSDART00000020961	14	5	TTCACCTGCCACAGGAGAATTTGGA	7	+	467	1959	Active	Active	9	9
ENSDARG00000015653	ENSDART00000020961	14	5	TGCTTCACCTGCCACAGGAGAATTT	7	+	464	1959	Active	Active	9	1
ENSDARG00000015653	ENSDART00000020961	14	7	GTCCCACACTGCACATGTTGAGCA	6	+	786	1959	Active	Active	6	0
ENSDARG00000015653	ENSDART00000020961	14	9	GAAGACACAGTTTGAGCAGAAGGT	6	+	1020	1959	Inactive	Active	9	9
ENSDARG00000015653	ENSDART00000020961	14	10	ACAGACTTACGGCAGCGGCTGGC	5	+	1045	1959	Inactive	Active	1	9
ENSDARG00000015653	ENSDART00000020961	14	10	AGACTCCCAGAAGACTGTGCTGGA	6	+	1068	1959	Inactive	Active	1	1
ENSDARG00000015653	ENSDART00000020961	14	11	GTTACCTGCAGGACCAGTTGCTGCC	7	+	1226	1959	Active	Active	8	8
ENSDARG00000015653	ENSDART00000020961	14	14	AGCTTCATCAAGCACAGAATGAGTG	7	+	1553	1959	Active	Active	9	9
ENSDARG00000015717	ENSDART00000021919	14	2	TTAATCACAAGCTGGTCTTTGGT	5	-	112	4104	Inactive	Active	8	0
ENSDARG00000015717	ENSDART00000021919	14	2	TTAATCACAAGCTGGTCTTTGGTG	6	-	111	4104	Inactive	Inactive	8	6
ENSDARG00000015717	ENSDART00000021919	14	3	AACAAACACAAAAATGCTGGCTGC	6	-	412	4104	Inactive	Active	5	5
ENSDARG00000015717	ENSDART00000021919	14	3	AAACACAAAAATGCTGGCTGCCGTG	7	-	408	4104	Inactive	Active	9	9
ENSDARG00000015717	ENSDART00000021919	14	3	ACAAACACAAAAATGCTGGCTGC	5	-	412	4104	Inactive	Active	9	5
ENSDARG00000015717	ENSDART00000021919	14	3	CAAAAATGCTGGCTGCCGTGGTG	5	-	405	4104	Inactive	Active	3	7
ENSDARG00000015717	ENSDART00000021919	14	5	AGCCAATAAAGGTGGAAGTGTTC	5	-	654	4104	Inactive	Active	3	4
ENSDARG00000015717	ENSDART00000021919	14	6	TGCATCAACTCCACAGGCGAGTCT	6	-	777	4104	Active	Active	9	6
ENSDARG00000015717	ENSDART00000021919	14	6	GAAATCCACACCAGTGTTGAAGTC	6	-	838	4104	Inactive	Active	1	5
ENSDARG00000015717	ENSDART00000021919	14	6	ATCCACACCAGTGTTGAAGTCGAC	6	-	835	4104	Inactive	Active	1	9
ENSDARG00000015717	ENSDART00000021919	14	6	AAATCCACACCAGTGTTGAAGTC	5	-	838	4104	Inactive	Active	9	5
ENSDARG00000015717	ENSDART00000021919	14	9	TTACACACATCCCTGATCTGTAGAG	7	-	1238	4104	Inactive	Inactive	9	4
ENSDARG00000015717	ENSDART00000021919	14	9	ACACACATCCCTGATCTGTAGAG	5	-	1238	4104	Active	Inactive	2	4
ENSDARG00000015717	ENSDART00000021919	14	10	CTCCACTGCCAGCTGATGGAGGC	5	-	1450	4104	Active	Active	9	9
ENSDARG00000015717	ENSDART00000021919	14	10	CCCTTCCCATAGAGGTTTGTAGGT	6	-	1383	4104	Active	Inactive	9	7
ENSDARG00000015717	ENSDART00000021919	14	10	GCCTCCTTCTCATGAATCTGAGGTG	7	-	1352	4104	Active	Active	9	4
ENSDARG00000015717	ENSDART00000021919	14	10	GGCCTCCACTGCCAGCTGATGGA	5	-	1453	4104	Active	Active	9	9
ENSDARG00000015717	ENSDART00000021919	14	10	GTACGCTCCAGATCGCAGGGGCT	5	-	1480	4104	Active	Active	4	9
ENSDARG00000015717	ENSDART00000021919	14	13	GTTTCACCCCGGTTCGTCGGTTCT	6	-	2039	4104	Active	Active	5	0
ENSDARG00000015717	ENSDART00000021919	14	13	ACCTTCACCTTTGACTGGGATGTA	6	-	2077	4104	Active	Active	8	0
ENSDARG00000015717	ENSDART00000021919	14	13	GTTCCCCTCATCCTGTAGCTGAA	5	-	2000	4104	Active	Active	9	8
ENSDARG00000015717	ENSDART00000021919	14	13	TGCTCAAGCGGATCCTCTGAGGGC	6	-	1782	4104	Active	Active	8	7
ENSDARG00000015717	ENSDART00000021919	14	13	CCCCTCATCCTGTAGCTGAATGT	5	-	1997	4104	Active	Active	9	4
ENSDARG00000015717	ENSDART00000021919	14	14	CACATCACAGTTCATCTGCAGCG	5	-	2153	4104	Active	Active	0	8
ENSDARG00000015717	ENSDART00000021919	14	15	GAACGCAGCCCTTCTGGTTGCAGGC	7	-	2320	4104	Inactive	Active	1	8
ENSDARG00000015717	ENSDART00000021919	14	17	ATCTCCCACTGGCTGGAGTCGTA	5	-	2569	4104	Active	Active	6	5
ENSDARG00000015717	ENSDART00000021919	14	17	GAAATCTCCCACTGGCTGGAGTC	5	-	2572	4104	Active	Active	3	6
ENSDARG00000015717	ENSDART00000021919	14	18	GACAGCCACTGTGTTTGCAGAGGAT	7	-	2682	4104	Active	Active	6	9
ENSDARG00000015717	ENSDART00000021919	14	19	ACAAGCTCCAAGAAGGTTGACAAC	6	-	2797	4104	Active	Active	5	5
ENSDARG00000015717	ENSDART00000021919	14	19	GTTGACAACATTGAGATGGTTTC	5	-	2783	4104	Inactive	Active	3	1
ENSDARG00000015717	ENSDART00000021919	14	21	TCCGTCGCACTTGACTTTGGGTTT	6	-	2936	4104	Active	Inactive	7	9
ENSDARG00000015717	ENSDART00000021919	14	25	GAAATCTTCATCAATCTGGATGC	5	-	3383	4104	Active	Inactive	8	6
ENSDARG00000015717	ENSDART00000021919	14	25	ATCTTCATCAATCTGGATGCCGGG	6	-	3379	4104	Active	Active	9	9
ENSDARG00000015717	ENSDART00000021919	14	28	GCCAGCAAACGGCACGCAGTTGTA	6	-	3688	4104	Active	Active	0	5
ENSDARG00000015717	ENSDART00000021919	14	29	ACCATCCCACTGTCTGTCTGACTGT	7	-	3806	4104	Active	Inactive	5	5
ENSDARG00000015717	ENSDART00000021919	14	29	AACCTCTCCAGTTCATCTGATGCC	6	-	3834	4104	Active	Active	8	6
ENSDARG00000015717	ENSDART00000021919	14	30	AACCACCACCGCTGCCGCTGCTGCT	7	-	3940	4104	Inactive	Active	0	8
ENSDARG00000015717	ENSDART00000021919	14	30	AGCAAACCACCACCGCTGCCGCT	5	-	3946	4104	Inactive	Active	4	9
ENSDARG00000015717	ENSDART00000021919	14	30	GCAAACCACCACCGCTGCCGCTGCT	7	-	3943	4104	Inactive	Active	2	9
ENSDARG00000015717	ENSDART00000021919	14	30	CAAACCACCACCGCTGCCGCTGCT	6	-	3943	4104	Inactive	Active	2	9
ENSDARG00000015717	ENSDART00000021919	14	30	ACCACCACCGCTGCCGCTGCTGCT	6	-	3940	4104	Active	Active	7	8
ENSDARG00000015717	ENSDART00000057424	14	1	GAAATCCACACCAGTGTTGAAGTC	6	-	61	2760	Inactive	Active	1	5
ENSDARG00000015717	ENSDART00000057424	14	1	AAATCCACACCAGTGTTGAAGTC	5	-	61	2760	Inactive	Active	9	5
ENSDARG00000015717	ENSDART00000057424	14	1	ATCCACACCAGTGTTGAAGTCGAC	6	-	58	2760	Inactive	Active	1	9
ENSDARG00000015717	ENSDART00000057424	14	2	AAAGCCAGACCTTTTTTTTTGCA	5	-	122	2760	Inactive	Inactive	9	7
ENSDARG00000015717	ENSDART00000057424	14	7	ACACACATCCCTGATCTGTAGAG	5	-	461	2760	Active	Inactive	2	4
ENSDARG00000015717	ENSDART00000057424	14	7	TTACACACATCCCTGATCTGTAGAG	7	-	461	2760	Inactive	Inactive	9	4
ENSDARG00000015717	ENSDART00000057424	14	8	GTACGCTCCAGATCGCAGGGGCT	5	-	703	2760	Active	Active	4	9
ENSDARG00000015717	ENSDART00000057424	14	8	GGCCTCCACTGCCAGCTGATGGA	5	-	676	2760	Active	Active	9	9
ENSDARG00000015717	ENSDART00000057424	14	8	GCCTCCTTCTCATGAATCTGAGGTG	7	-	575	2760	Active	Active	9	4
ENSDARG00000015717	ENSDART00000057424	14	8	CTCCACTGCCAGCTGATGGAGGC	5	-	673	2760	Active	Active	9	9
ENSDARG00000015717	ENSDART00000057424	14	8	CCCTTCCCATAGAGGTTTGTAGGT	6	-	606	2760	Active	Inactive	9	7
ENSDARG00000015717	ENSDART00000057424	14	13	CCCCTCATCCTGTAGCTGAATGT	5	-	1181	2760	Active	Active	9	4
ENSDARG00000015717	ENSDART00000057424	14	13	ACCTTCACCTTTGACTGGGATGTA	6	-	1261	2760	Active	Active	8	0
ENSDARG00000015717	ENSDART00000057424	14	13	TGCTCAAGCGGATCCTCTGAGGGC	6	-	966	2760	Active	Active	8	7
ENSDARG00000015717	ENSDART00000057424	14	13	GTTTCACCCCGGTTCGTCGGTTCT	6	-	1223	2760	Active	Active	5	0
ENSDARG00000015717	ENSDART00000057424	14	13	GTTCCCCTCATCCTGTAGCTGAA	5	-	1184	2760	Active	Active	9	8
ENSDARG00000015717	ENSDART00000057424	14	14	CACATCACAGTTCATCTGCAGCG	5	-	1343	2760	Active	Active	0	8
ENSDARG00000015717	ENSDART00000057424	14	15	GAACGCAGCCCTTCTGGTTGCAGGC	7	-	1510	2760	Inactive	Active	1	8
ENSDARG00000015717	ENSDART00000057424	14	17	ATCTCCCACTGGCTGGAGTCGTA	5	-	1759	2760	Active	Active	6	5
ENSDARG00000015717	ENSDART00000057424	14	17	GAAATCTCCCACTGGCTGGAGTC	5	-	1762	2760	Active	Active	3	6
ENSDARG00000015717	ENSDART00000057424	14	18	GACAGCCACTGTGTTTGCAGAGGAT	7	-	1872	2760	Active	Active	6	9
ENSDARG00000015717	ENSDART00000057424	14	19	ACAAGCTCCAAGAAGGTTGACAAC	6	-	1987	2760	Active	Active	5	5
ENSDARG00000015717	ENSDART00000057424	14	19	GTTGACAACATTGAGATGGTTTC	5	-	1973	2760	Inactive	Active	3	1
ENSDARG00000015717	ENSDART00000057424	14	27	GAAATCTTCATCAATCTGGATGC	5	-	2597	2760	Active	Inactive	8	6
ENSDARG00000015717	ENSDART00000057424	14	27	ATCTTCATCAATCTGGATGCCGGG	6	-	2593	2760	Active	Active	9	9
ENSDARG00000015717	ENSDART00000057426	14	1	TTAATCACAAGCTGGTCTTTGGT	5	-	97	4065	Inactive	Active	8	0
ENSDARG00000015717	ENSDART00000057426	14	1	TTAATCACAAGCTGGTCTTTGGTG	6	-	96	4065	Inactive	Inactive	8	6
ENSDARG00000015717	ENSDART00000057426	14	2	ACAAACACAAAAATGCTGGCTGC	5	-	397	4065	Inactive	Active	9	5
ENSDARG00000015717	ENSDART00000057426	14	2	CAAAAATGCTGGCTGCCGTGGTG	5	-	390	4065	Inactive	Active	3	7
ENSDARG00000015717	ENSDART00000057426	14	2	AACAAACACAAAAATGCTGGCTGC	6	-	397	4065	Inactive	Active	5	5
ENSDARG00000015717	ENSDART00000057426	14	2	AAACACAAAAATGCTGGCTGCCGTG	7	-	393	4065	Inactive	Active	9	9
ENSDARG00000015717	ENSDART00000057426	14	4	AGCCAATAAAGGTGGAAGTGTTC	5	-	645	4065	Inactive	Active	3	4
ENSDARG00000015717	ENSDART00000057426	14	5	GAAATCCACACCAGTGTTGAAGTC	6	-	829	4065	Inactive	Active	1	5
ENSDARG00000015717	ENSDART00000057426	14	5	ATCCACACCAGTGTTGAAGTCGAC	6	-	826	4065	Inactive	Active	1	9
ENSDARG00000015717	ENSDART00000057426	14	5	AAATCCACACCAGTGTTGAAGTC	5	-	829	4065	Inactive	Active	9	5
ENSDARG00000015717	ENSDART00000057426	14	5	TGCATCAACTCCACAGGCGAGTCT	6	-	768	4065	Active	Active	9	6
ENSDARG00000015717	ENSDART00000057426	14	10	TTACACACATCCCTGATCTGTAGAG	7	-	1232	4065	Inactive	Inactive	9	4
ENSDARG00000015717	ENSDART00000057426	14	10	ACACACATCCCTGATCTGTAGAG	5	-	1232	4065	Active	Inactive	2	4
ENSDARG00000015717	ENSDART00000057426	14	11	CCCTTCCCATAGAGGTTTGTAGGT	6	-	1377	4065	Active	Inactive	9	7
ENSDARG00000015717	ENSDART00000057426	14	11	GGCCTCCACTGCCAGCTGATGGA	5	-	1447	4065	Active	Active	9	9
ENSDARG00000015717	ENSDART00000057426	14	11	GTACGCTCCAGATCGCAGGGGCT	5	-	1474	4065	Active	Active	4	9
ENSDARG00000015717	ENSDART00000057426	14	11	CTCCACTGCCAGCTGATGGAGGC	5	-	1444	4065	Active	Active	9	9
ENSDARG00000015717	ENSDART00000057426	14	11	GCCTCCTTCTCATGAATCTGAGGTG	7	-	1346	4065	Active	Active	9	4
ENSDARG00000015717	ENSDART00000057426	14	14	ACCTTCACCTTTGACTGGGATGTA	6	-	2071	4065	Active	Active	8	0
ENSDARG00000015717	ENSDART00000057426	14	14	CCCCTCATCCTGTAGCTGAATGT	5	-	1991	4065	Active	Active	9	4
ENSDARG00000015717	ENSDART00000057426	14	14	TGCTCAAGCGGATCCTCTGAGGGC	6	-	1776	4065	Active	Active	8	7
ENSDARG00000015717	ENSDART00000057426	14	14	GTTCCCCTCATCCTGTAGCTGAA	5	-	1994	4065	Active	Active	9	8
ENSDARG00000015717	ENSDART00000057426	14	14	GTTTCACCCCGGTTCGTCGGTTCT	6	-	2033	4065	Active	Active	5	0
ENSDARG00000015717	ENSDART00000057426	14	15	CACATCACAGTTCATCTGCAGCG	5	-	2147	4065	Active	Active	0	8
ENSDARG00000015717	ENSDART00000057426	14	16	GAACGCAGCCCTTCTGGTTGCAGGC	7	-	2314	4065	Inactive	Active	1	8
ENSDARG00000015717	ENSDART00000057426	14	18	GAAATCTCCCACTGGCTGGAGTC	5	-	2566	4065	Active	Active	3	6
ENSDARG00000015717	ENSDART00000057426	14	18	ATCTCCCACTGGCTGGAGTCGTA	5	-	2563	4065	Active	Active	6	5
ENSDARG00000015717	ENSDART00000057426	14	19	GACAGCCACTGTGTTTGCAGAGGAT	7	-	2676	4065	Active	Active	6	9
ENSDARG00000015717	ENSDART00000057426	14	20	ACAAGCTCCAAGAAGGTTGACAAC	6	-	2791	4065	Active	Active	5	5
ENSDARG00000015717	ENSDART00000057426	14	20	GTTGACAACATTGAGATGGTTTC	5	-	2777	4065	Inactive	Active	3	1
ENSDARG00000015717	ENSDART00000057426	14	22	TCCGTCGCACTTGACTTTGGGTTT	6	-	2930	4065	Active	Inactive	7	9
ENSDARG00000015717	ENSDART00000057426	14	26	GAAATCTTCATCAATCTGGATGC	5	-	3377	4065	Active	Inactive	8	6
ENSDARG00000015717	ENSDART00000057426	14	26	ATCTTCATCAATCTGGATGCCGGG	6	-	3373	4065	Active	Active	9	9
ENSDARG00000015717	ENSDART00000057426	14	29	GCCAGCAAACGGCACGCAGTTGTA	6	-	3682	4065	Active	Active	0	5
ENSDARG00000015717	ENSDART00000057426	14	30	ACCATCCCACTGTCTGTCTGACTGT	7	-	3800	4065	Active	Inactive	5	5
ENSDARG00000015717	ENSDART00000057426	14	30	AACCTCTCCAGTTCATCTGATGCC	6	-	3828	4065	Active	Active	8	6
ENSDARG00000015717	ENSDART00000057426	14	31	AGCAAACCACCACCGCTGCCGCT	5	-	3940	4065	Inactive	Active	4	9
ENSDARG00000015717	ENSDART00000057426	14	31	CAAACCACCACCGCTGCCGCTGCT	6	-	3937	4065	Inactive	Active	2	9
ENSDARG00000015717	ENSDART00000057426	14	31	ACCACCACCGCTGCCGCTGCTGCT	6	-	3934	4065	Active	Active	7	8
ENSDARG00000015717	ENSDART00000057426	14	31	GCAAACCACCACCGCTGCCGCTGCT	7	-	3937	4065	Inactive	Active	2	9
ENSDARG00000015717	ENSDART00000057426	14	31	AACCACCACCGCTGCCGCTGCTGCT	7	-	3934	4065	Inactive	Active	0	8
ENSDARG00000015759	ENSDART00000016002	14	1	GACTTCCACGGCAGGTGGCGAAGCA	7	-	157	666	Active	Active	8	9
ENSDARG00000015759	ENSDART00000016002	14	1	GACAGCTCCAGTCCCGATGAGGAC	6	-	109	666	Active	Active	8	9
ENSDARG00000015759	ENSDART00000016002	14	4	AACCACAGAATCAGCTTTTTTGAG	6	-	493	666	Inactive	Inactive	8	8
ENSDARG00000015759	ENSDART00000016002	14	4	GTATTCGCCCAGCTTGTGTAGTT	5	-	385	666	Active	Inactive	1	9
ENSDARG00000015759	ENSDART00000016002	14	4	GTATTCGCCCAGCTTGTGTAGTTC	6	-	384	666	Active	Inactive	1	1
ENSDARG00000015815	ENSDART00000007819	14	2	CCCACCAACATGCTGAAGGTGTG	5	-	134	3906	Active	Active	9	9
ENSDARG00000015815	ENSDART00000007819	14	2	ATCTCCATCAGGAAGCAGTTGTG	5	-	110	3906	Active	Active	8	8
ENSDARG00000015815	ENSDART00000007819	14	2	GTCCCACCAACATGCTGAAGGTGTG	7	-	134	3906	Inactive	Active	1	9
ENSDARG00000015815	ENSDART00000007819	14	4	AGCCTCCACAAATGGATGATGGG	5	-	377	3906	Active	Active	9	9
ENSDARG00000015815	ENSDART00000007819	14	6	CTCTGCAGAGCAGTTGAGGATGAG	6	-	724	3906	Active	Active	3	9
ENSDARG00000015815	ENSDART00000007819	14	6	GAATCCTGCCATTGTAAGTGGTC	5	-	747	3906	Active	Active	2	4
ENSDARG00000015815	ENSDART00000007819	14	8	ACCTTCTACAGTAGAGGTGAATTT	6	-	1006	3906	Active	Inactive	9	5
ENSDARG00000015815	ENSDART00000007819	14	9	AGAGACCCCTCTCCTGGTTTGAC	5	-	1203	3906	Active	Inactive	0	7
ENSDARG00000015815	ENSDART00000007819	14	10	ATCCTCTTCAAAGATCTTTGGCT	5	-	1262	3906	Active	Inactive	9	5
ENSDARG00000015815	ENSDART00000007819	14	10	ATCCTCTTCAAAGATCTTTGGCTTC	7	-	1260	3906	Active	Inactive	9	9
ENSDARG00000015815	ENSDART00000007819	14	12	GTAGACCCCAGACACATTAGCTGTT	7	-	1548	3906	Inactive	Inactive	4	3
ENSDARG00000015815	ENSDART00000007819	14	12	GACCCCAGACACATTAGCTGTTTTC	7	-	1545	3906	Inactive	Inactive	2	8
ENSDARG00000015815	ENSDART00000007819	14	12	ACCCCAGACACATTAGCTGTTTTC	6	-	1545	3906	Active	Inactive	7	8
ENSDARG00000015815	ENSDART00000007819	14	13	GGCTCAATCTCAAAAGGCTGTGGGT	7	-	1637	3906	Active	Active	9	6
ENSDARG00000015815	ENSDART00000007819	14	13	GTCATCTCCAGCAACCGCAGTGGAG	7	-	1662	3906	Active	Active	9	9
ENSDARG00000015815	ENSDART00000007819	14	13	ATCTCCAGCAACCGCAGTGGAGGGC	7	-	1659	3906	Active	Active	5	9
ENSDARG00000015815	ENSDART00000007819	14	13	CAAGTCAGCCTATCGTAGAGGTA	5	-	1714	3906	Active	Active	4	8
ENSDARG00000015815	ENSDART00000007819	14	14	CGCCAAGCAGGCCAGTGTTAGGGT	6	-	1981	3906	Active	Active	2	0
ENSDARG00000015815	ENSDART00000007819	14	15	GCCATCATCTTTTAGAGTGATTC	5	-	2069	3906	Active	Active	9	4
ENSDARG00000015815	ENSDART00000007819	14	17	CAAATCTGCTGAACTTGGCTGGTAG	7	-	2298	3906	Active	Active	7	0
ENSDARG00000015815	ENSDART00000007819	14	19	GTTAACCACATTGAGATGATGCC	5	-	2609	3906	Inactive	Active	0	9
ENSDARG00000015815	ENSDART00000007819	14	21	CTCTTCCTCCGAGTCGCAGTAGCT	6	-	2872	3906	Active	Active	9	8
ENSDARG00000015815	ENSDART00000007819	14	21	CTCCTCTTCCTCCGAGTCGCAGTA	6	-	2875	3906	Active	Active	9	5
ENSDARG00000015815	ENSDART00000007819	14	24	AAAGACCACACGTCACTCTGAGTAG	7	-	3182	3906	Inactive	Inactive	8	4
ENSDARG00000015815	ENSDART00000007819	14	24	AGACCACACGTCACTCTGAGTAG	5	-	3182	3906	Active	Inactive	1	4
ENSDARG00000015815	ENSDART00000007819	14	24	GCCATCCACTTTAAGGGAAGTCTAG	7	-	3128	3906	Active	Active	9	7
ENSDARG00000015815	ENSDART00000007819	14	25	CCCTCCTTCAGTCGGCAGCAGAA	5	-	3277	3906	Active	Active	9	9
ENSDARG00000015815	ENSDART00000007819	14	29	AGCGTCTTCAGGTCATCTGAAGAT	6	-	3675	3906	Active	Inactive	9	2
ENSDARG00000015815	ENSDART00000007819	14	29	GTCCTATCCCACTGTCTGACTGC	5	-	3651	3906	Active	Inactive	9	2
ENSDARG00000015815	ENSDART00000105715	14	2	AGCCTCCACAAATGGATGATGGG	5	-	146	3228	Active	Active	9	9
ENSDARG00000015815	ENSDART00000105715	14	5	GAATCCTGCCATTGTAAGTGGTC	5	-	519	3228	Active	Active	2	4
ENSDARG00000015815	ENSDART00000105715	14	5	CTCTGCAGAGCAGTTGAGGATGAG	6	-	496	3228	Active	Active	3	9
ENSDARG00000015815	ENSDART00000105715	14	7	ACCTTCTACAGTAGAGGTGAATTT	6	-	778	3228	Active	Inactive	9	5
ENSDARG00000015815	ENSDART00000105715	14	8	AGAGACCCCTCTCCTGGTTTGAC	5	-	975	3228	Active	Inactive	0	7
ENSDARG00000015815	ENSDART00000105715	14	9	ATCCTCTTCAAAGATCTTTGGCT	5	-	1034	3228	Active	Inactive	9	5
ENSDARG00000015815	ENSDART00000105715	14	9	ATCCTCTTCAAAGATCTTTGGCTTC	7	-	1032	3228	Active	Inactive	9	9
ENSDARG00000015815	ENSDART00000105715	14	10	TTCAGCACAATCCAAGCTTGGGGA	6	-	1194	3228	Inactive	Active	4	8
ENSDARG00000015815	ENSDART00000105715	14	12	GACCCCAGACACATTAGCTGTTTTC	7	-	1320	3228	Inactive	Inactive	2	8
ENSDARG00000015815	ENSDART00000105715	14	12	GTAGACCCCAGACACATTAGCTGTT	7	-	1323	3228	Inactive	Inactive	4	3
ENSDARG00000015815	ENSDART00000105715	14	12	ACCCCAGACACATTAGCTGTTTTC	6	-	1320	3228	Active	Inactive	7	8
ENSDARG00000015815	ENSDART00000105715	14	13	GTCATCTCCAGCAACCGCAGTGGAG	7	-	1446	3228	Active	Active	9	9
ENSDARG00000015815	ENSDART00000105715	14	13	GGCTCAATCTCAAAAGGCTGTGGGT	7	-	1421	3228	Active	Active	9	6
ENSDARG00000015815	ENSDART00000105715	14	13	CAAGTCAGCCTATCGTAGAGGTA	5	-	1498	3228	Active	Active	4	8
ENSDARG00000015815	ENSDART00000105715	14	13	ATCTCCAGCAACCGCAGTGGAGGGC	7	-	1443	3228	Active	Active	5	9
ENSDARG00000015815	ENSDART00000105715	14	14	CGCCAAGCAGGCCAGTGTTAGGGT	6	-	1765	3228	Active	Active	2	0
ENSDARG00000015815	ENSDART00000105715	14	15	GCCATCATCTTTTAGAGTGATTC	5	-	1853	3228	Active	Active	9	4
ENSDARG00000015815	ENSDART00000105715	14	17	CAAATCTGCTGAACTTGGCTGGTAG	7	-	2082	3228	Active	Active	7	0
ENSDARG00000015815	ENSDART00000105715	14	19	GTTAACCACATTGAGATGATGCC	5	-	2393	3228	Inactive	Active	0	9
ENSDARG00000015815	ENSDART00000105715	14	22	CTCCTCTTCCTCCGAGTCGCAGTA	6	-	2641	3228	Active	Active	9	5
ENSDARG00000015815	ENSDART00000105715	14	22	CTCTTCCTCCGAGTCGCAGTAGCT	6	-	2638	3228	Active	Active	9	8
ENSDARG00000015815	ENSDART00000105715	14	25	AGACCACACGTCACTCTGAGTAG	5	-	2948	3228	Active	Inactive	1	4
ENSDARG00000015815	ENSDART00000105715	14	25	AAAGACCACACGTCACTCTGAGTAG	7	-	2948	3228	Inactive	Inactive	8	4
ENSDARG00000015815	ENSDART00000105715	14	25	GCCATCCACTTTAAGGGAAGTCTAG	7	-	2894	3228	Active	Active	9	7
ENSDARG00000015815	ENSDART00000105715	14	26	CCCTCCTTCAGTCGGCAGCAGAA	5	-	3043	3228	Active	Active	9	9
ENSDARG00000016058	ENSDART00000020936	14	5	AAAGGCAAAGTCCTGGAAGGTTAA	6	-	589	1071	Inactive	Active	9	7
ENSDARG00000016058	ENSDART00000020936	14	10	TACCTAGTCCAGACCGCATGGTGC	6	-	1014	1071	Active	Active	9	7
ENSDARG00000016085	ENSDART00000021379	14	1	AGCGTCAGCCACTTGGTGTCGCG	5	-	34	930	Active	Active	9	8
ENSDARG00000016085	ENSDART00000021379	14	1	GTCAGCCACTTGGTGTCGCGGCC	5	-	31	930	Active	Active	7	9
ENSDARG00000016085	ENSDART00000021379	14	3	ACCTCAAGCTTGTCTGTGCGAAC	5	-	529	930	Active	Inactive	7	4
ENSDARG00000016085	ENSDART00000021379	14	4	TGCAGCTTCCATTGGATGGGCATAG	7	-	603	930	Active	Inactive	9	4
ENSDARG00000016085	ENSDART00000021379	14	4	AACTCACCATGGCAGCTGCATTC	5	-	768	930	Inactive	Inactive	6	2
ENSDARG00000016085	ENSDART00000021379	14	5	GAAGACGGCAGCAGCGCCGTTGCT	6	-	838	930	Inactive	Active	5	7
ENSDARG00000016085	ENSDART00000021379	14	5	TGCTGCAGCTGCATGCTGGCTAA	5	-	892	930	Active	Inactive	9	1
ENSDARG00000016143	ENSDART00000003960	14	2	TTCCTCCTCCGCACGGGAGAGGTG	6	+	385	1248	Active	Active	9	9
ENSDARG00000016143	ENSDART00000003960	14	2	TTCAACAACTGGCCAGCAGACTCT	6	+	472	1248	Inactive	Active	3	9
ENSDARG00000016143	ENSDART00000003960	14	2	TCCTCCTCCGCACGGGAGAGGTG	5	+	386	1248	Active	Active	9	9
ENSDARG00000016143	ENSDART00000003960	14	2	TCCTCCGCACGGGAGAGGTGGTGGA	7	+	389	1248	Active	Active	4	8
ENSDARG00000016143	ENSDART00000003960	14	2	TCCTCCGCACGGGAGAGGTGGTG	5	+	389	1248	Active	Active	4	9
ENSDARG00000016143	ENSDART00000003960	14	2	CTCCTCCGCACGGGAGAGGTGGTG	6	+	388	1248	Active	Active	9	9
ENSDARG00000016143	ENSDART00000003960	14	2	CAAGGCGACGATCCTTGGAGTGAAC	7	+	598	1248	Active	Active	1	5
ENSDARG00000016143	ENSDART00000003960	14	2	ACACTCAACTCATAATGGCGAATTG	7	+	48	1248	Active	Active	1	4
ENSDARG00000016143	ENSDART00000003960	14	3	TGCTTCAGATGTGGAGGAGGAGTA	6	+	832	1248	Active	Active	6	8
ENSDARG00000016143	ENSDART00000003960	14	3	TGCTTCAGATGTGGAGGAGGAGTAA	7	+	832	1248	Active	Active	6	8
ENSDARG00000016143	ENSDART00000017075	14	1	TTCCTCCTCCGCACGGGAGAGGTG	6	+	352	1215	Active	Active	9	9
ENSDARG00000016143	ENSDART00000017075	14	1	TCCTCCTCCGCACGGGAGAGGTG	5	+	353	1215	Active	Active	9	9
ENSDARG00000016143	ENSDART00000017075	14	1	TCCTCCGCACGGGAGAGGTGGTGGA	7	+	356	1215	Active	Active	4	8
ENSDARG00000016143	ENSDART00000017075	14	1	TCCTCCGCACGGGAGAGGTGGTG	5	+	356	1215	Active	Active	4	9
ENSDARG00000016143	ENSDART00000017075	14	1	CTCCTCCGCACGGGAGAGGTGGTG	6	+	355	1215	Active	Active	9	9
ENSDARG00000016143	ENSDART00000017075	14	1	CAAGGCGACGATCCTTGGAGTGAAC	7	+	565	1215	Active	Active	1	5
ENSDARG00000016143	ENSDART00000017075	14	1	ACACTCAACTCATAATGGCGAATTG	7	+	15	1215	Active	Active	1	4
ENSDARG00000016143	ENSDART00000017075	14	1	TTCAACAACTGGCCAGCAGACTCT	6	+	439	1215	Inactive	Active	3	9
ENSDARG00000016143	ENSDART00000017075	14	2	TGCTTCAGATGTGGAGGAGGAGTAA	7	+	799	1215	Active	Active	6	8
ENSDARG00000016143	ENSDART00000017075	14	2	TGCTTCAGATGTGGAGGAGGAGTA	6	+	799	1215	Active	Active	6	8
ENSDARG00000016143	ENSDART00000105908	14	1	TTCCTCCTCCGCACGGGAGAGGTG	6	+	352	963	Active	Active	9	9
ENSDARG00000016143	ENSDART00000105908	14	1	TTCAACAACTGGCCAGCAGACTCT	6	+	439	963	Inactive	Active	3	9
ENSDARG00000016143	ENSDART00000105908	14	1	TCCTCCTCCGCACGGGAGAGGTG	5	+	353	963	Active	Active	9	9
ENSDARG00000016143	ENSDART00000105908	14	1	TCCTCCGCACGGGAGAGGTGGTGGA	7	+	356	963	Active	Active	4	8
ENSDARG00000016143	ENSDART00000105908	14	1	TCCTCCGCACGGGAGAGGTGGTG	5	+	356	963	Active	Active	4	9
ENSDARG00000016143	ENSDART00000105908	14	1	CTCCTCCGCACGGGAGAGGTGGTG	6	+	355	963	Active	Active	9	9
ENSDARG00000016143	ENSDART00000105908	14	1	CAAGGCGACGATCCTTGGAGTGAAC	7	+	565	963	Active	Active	1	5
ENSDARG00000016143	ENSDART00000105908	14	1	ACACTCAACTCATAATGGCGAATTG	7	+	15	963	Active	Active	1	4
ENSDARG00000016143	ENSDART00000105908	14	2	TGCTTCAGATGTGGAGGAGGAGTA	6	+	799	963	Active	Active	6	8
ENSDARG00000016143	ENSDART00000105908	14	2	TGCTTCAGATGTGGAGGAGGAGTAA	7	+	799	963	Active	Active	6	8
ENSDARG00000016318	ENSDART00000015670	14	1	GTTTCCAGAAGCACCTGGAGCGGGT	7	+	464	723	Inactive	Active	4	9
ENSDARG00000016318	ENSDART00000015670	14	1	GAAAACAGAGCCCATGGATGTAGAT	7	+	594	723	Inactive	Active	9	5
ENSDARG00000016318	ENSDART00000015670	14	1	AACAGCTCCAGTATGGGGGAGGCT	6	+	544	723	Active	Active	7	9
ENSDARG00000016318	ENSDART00000015670	14	1	AACAGCTCCAGTATGGGGGAGGC	5	+	544	723	Active	Active	7	9
ENSDARG00000016336	ENSDART00000007738	14	1	TGCATCTGCAAGTGATTTAGAGGAG	7	+	45	1512	Active	Active	9	7
ENSDARG00000016336	ENSDART00000007738	14	2	TCCTGCAAAATGATGTTGAGGAA	5	+	146	1512	Active	Active	0	7
ENSDARG00000016336	ENSDART00000007738	14	2	GACTCCTGCAAAATGATGTTGAG	5	+	143	1512	Active	Active	8	8
ENSDARG00000016336	ENSDART00000007738	14	2	GACTCCTGCAAAATGATGTTGAGGA	7	+	143	1512	Active	Inactive	8	1
ENSDARG00000016336	ENSDART00000007738	14	4	GCATGCACATGTTGATTGGGCAGCT	7	+	350	1512	Inactive	Active	6	6
ENSDARG00000016336	ENSDART00000007738	14	8	TTAATCGCACTAGGAGGCGCTGTT	6	+	895	1512	Inactive	Active	8	4
ENSDARG00000016336	ENSDART00000007738	14	8	GAAACCCACAGGACGGTCTGGAAC	6	+	926	1512	Inactive	Active	3	2
ENSDARG00000016336	ENSDART00000007738	14	8	AAACCCACAGGACGGTCTGGAAC	5	+	927	1512	Inactive	Active	9	2
ENSDARG00000016336	ENSDART00000007738	14	9	GGCCTCTTCTGCGTTGTCTTGGTA	6	+	959	1512	Active	Inactive	9	3
ENSDARG00000016336	ENSDART00000007738	14	9	GTAACCTGCTGGCCAGTGGAGGTG	6	+	980	1512	Active	Active	3	9
ENSDARG00000016336	ENSDART00000007738	14	9	ACACGCGTCTCCTGGCGGCGCTGTG	7	+	1019	1512	Active	Active	8	8
ENSDARG00000016531	ENSDART00000044389	14	1	TCCTCAGGCTCCGTTGGCGCTGGT	6	+	50	525	Active	Active	9	8
ENSDARG00000016531	ENSDART00000044389	14	1	GCACTCAGACCTCAGCTGGGAAC	5	+	83	525	Inactive	Active	2	6
ENSDARG00000016531	ENSDART00000044389	14	1	CAATTCAGAGGATCCCTCTGAGGAG	7	+	381	525	Inactive	Active	6	5
ENSDARG00000016531	ENSDART00000044389	14	1	CAACTCACCTTGCAAAGAGGAGGCG	7	+	330	525	Active	Active	2	9
ENSDARG00000016531	ENSDART00000044389	14	2	TCCAACTGCTCAGATGAGTTTTTC	6	+	451	525	Active	Inactive	8	3
ENSDARG00000016531	ENSDART00000044389	14	2	AGCTCCAACTGCTCAGATGAGTTT	6	+	448	525	Active	Active	7	3
ENSDARG00000016541	ENSDART00000023540	14	1	CTCTGCTCCTTTTCCGAAGCGTTG	6	-	30	1071	Active	Active	9	9
ENSDARG00000016541	ENSDART00000023540	14	1	ACCTTCTTCTTCTGTGCTTGGCT	5	-	52	1071	Active	Inactive	9	4
ENSDARG00000016541	ENSDART00000023540	14	7	GACAACGGCTCTGCCGCAGAAGGG	6	-	472	1071	Active	Active	2	9
ENSDARG00000016541	ENSDART00000023540	14	8	AGAGCCCACTTTGTTGTTGAGTTT	6	-	601	1071	Active	Inactive	4	6
ENSDARG00000016541	ENSDART00000023540	14	8	AGAGCCCACTTTGTTGTTGAGTT	5	-	602	1071	Active	Inactive	4	8
ENSDARG00000016541	ENSDART00000023540	14	8	AACTTCCTCCAAGGTTTTTGGTTTG	7	-	711	1071	Active	Inactive	9	9
ENSDARG00000016541	ENSDART00000023540	14	8	AACTTCCTCCAAGGTTTTTGGTT	5	-	713	1071	Active	Inactive	9	9
ENSDARG00000016541	ENSDART00000023540	14	9	CGCTGCTCCGGGTCTGTGATGTT	5	-	841	1071	Active	Inactive	9	6
ENSDARG00000016541	ENSDART00000023540	14	9	TCCTCCAAACTCTGGAAGCCGTG	5	-	781	1071	Inactive	Active	0	9
ENSDARG00000016664	ENSDART00000027733	14	1	GGCCCCTCCTCCCAGTTTGATGAC	6	-	142	1815	Active	Inactive	9	4
ENSDARG00000016664	ENSDART00000027733	14	1	GCCGGCATCACTGGGGCGCTTCT	5	-	20	1815	Active	Active	9	3
ENSDARG00000016664	ENSDART00000027733	14	1	CCCTTCTTCTTCTCTGGAGGAGCA	6	-	60	1815	Active	Active	9	9
ENSDARG00000016664	ENSDART00000027733	14	4	CTCCGCCCCTCAGGAGGTTGGCTTT	7	-	401	1815	Active	Inactive	9	7
ENSDARG00000016664	ENSDART00000027733	14	4	AGCTCCGCCCCTCAGGAGGTTGGC	6	-	404	1815	Active	Active	9	9
ENSDARG00000016664	ENSDART00000027733	14	7	TCCAGCACCTCCACCAGGTGTGTGT	7	-	908	1815	Active	Inactive	8	5
ENSDARG00000016664	ENSDART00000027733	14	12	CCCTTCATCTGCTGGTTATGAGTT	6	-	1491	1815	Active	Inactive	9	6
ENSDARG00000016664	ENSDART00000027733	14	12	CACCTCACCCTTCATCTGCTGGT	5	-	1499	1815	Active	Active	8	1
ENSDARG00000016664	ENSDART00000027733	14	12	TTCATCTGCTGGTTATGAGTTTGCA	7	-	1487	1815	Active	Active	9	9
ENSDARG00000016664	ENSDART00000027733	14	13	GTCTTCACAGTAACGTCGGTGGT	5	-	1666	1815	Inactive	Active	1	7
ENSDARG00000016664	ENSDART00000106194	14	1	GCCGGCATCACTGGGGCGCTTCT	5	-	20	2973	Active	Active	9	3
ENSDARG00000016664	ENSDART00000106194	14	1	CCCTTCTTCTTCTCTGGAGGAGCA	6	-	60	2973	Active	Active	9	9
ENSDARG00000016664	ENSDART00000106194	14	1	GGCCCCTCCTCCCAGTTTGATGAC	6	-	142	2973	Active	Inactive	9	4
ENSDARG00000016664	ENSDART00000106194	14	4	AGCTCCGCCCCTCAGGAGGTTGGC	6	-	404	2973	Active	Active	9	9
ENSDARG00000016664	ENSDART00000106194	14	4	CTCCGCCCCTCAGGAGGTTGGCTTT	7	-	401	2973	Active	Inactive	9	7
ENSDARG00000016664	ENSDART00000106194	14	7	TCCAGCACCTCCACCAGGTGTGTGT	7	-	908	2973	Active	Inactive	8	5
ENSDARG00000016664	ENSDART00000106194	14	12	CACCTCACCCTTCATCTGCTGGT	5	-	1499	2973	Active	Active	8	1
ENSDARG00000016664	ENSDART00000106194	14	12	CCCTTCATCTGCTGGTTATGAGTT	6	-	1491	2973	Active	Inactive	9	6
ENSDARG00000016664	ENSDART00000106194	14	12	TTCATCTGCTGGTTATGAGTTTGCA	7	-	1487	2973	Active	Active	9	9
ENSDARG00000016664	ENSDART00000106194	14	13	GTCTTCACAGTAACGTCGGTGGT	5	-	1666	2973	Inactive	Active	1	7
ENSDARG00000016664	ENSDART00000106194	14	15	AGCTGCTCCATCTCCTTGCGTTTAG	7	-	1907	2973	Active	Inactive	9	9
ENSDARG00000016664	ENSDART00000106194	14	15	TGCTCCATCTCCTTGCGTTTAGGCC	7	-	1904	2973	Active	Active	9	8
ENSDARG00000016664	ENSDART00000106194	14	16	AGCTTCATCTCCCTTTGGGACTCT	6	-	1965	2973	Active	Inactive	9	0
ENSDARG00000016664	ENSDART00000106194	14	16	TCCCTCTGCTCTTTTGGTGCTGAG	6	-	2007	2973	Active	Active	9	8
ENSDARG00000016664	ENSDART00000106194	14	16	TTATCCCTCTGCTCTTTTGGTGCT	6	-	2010	2973	Active	Inactive	7	2
ENSDARG00000016664	ENSDART00000106194	14	19	AGCCCCAGCTCTCTCTCTGCTGCG	6	-	2505	2973	Active	Active	9	7
ENSDARG00000016713	ENSDART00000021864	14	1	GGCACCGCCAAGCTTTATGGGAA	5	+	97	957	Active	Inactive	9	2
ENSDARG00000016713	ENSDART00000021864	14	2	CGCAGCAAACAGAAAGGAGAAGAA	6	+	211	957	Active	Active	5	9
ENSDARG00000016713	ENSDART00000021864	14	2	GCAAACAGAAAGGAGAAGAAGCA	5	+	215	957	Inactive	Active	9	9
ENSDARG00000016713	ENSDART00000021864	14	4	ATCTGCTGCTGGAGCGTCTGAAGGA	7	+	461	957	Active	Active	8	6
ENSDARG00000016713	ENSDART00000021864	14	4	CTCTTCACACACGAGCTGGCGAA	5	+	640	957	Active	Active	3	7
ENSDARG00000016713	ENSDART00000021864	14	5	TTCTCCGACTGCCAGCTGGTGCA	5	+	868	957	Active	Active	6	9
ENSDARG00000016713	ENSDART00000021864	14	5	TCCGACTGCCAGCTGGTGCAGGT	5	+	871	957	Active	Active	9	8
ENSDARG00000016713	ENSDART00000021864	14	5	GTCGCCAAAAAACTGTGGGAAGTC	6	+	919	957	Inactive	Active	4	2
ENSDARG00000016713	ENSDART00000021864	14	5	GTAGCCTTCAGGATGGCATTGAAC	6	+	827	957	Active	Active	8	4
ENSDARG00000016713	ENSDART00000021864	14	5	AGACCACGCTGTACTGTAGCCTTC	6	+	812	957	Active	Active	5	1
ENSDARG00000016713	ENSDART00000105824	14	1	GGCACCGCCAAGCTTTATGGGAA	5	+	4	873	Active	Inactive	9	2
ENSDARG00000016713	ENSDART00000105824	14	2	CGCAGCAAACAGAAAGGAGAAGAA	6	+	118	873	Active	Active	5	9
ENSDARG00000016713	ENSDART00000105824	14	2	GCAAACAGAAAGGAGAAGAAGCA	5	+	122	873	Inactive	Active	9	9
ENSDARG00000016713	ENSDART00000105824	14	5	ATCTGCTGCTGGAGCGTCTGAAGGA	7	+	377	873	Active	Active	8	6
ENSDARG00000016713	ENSDART00000105824	14	5	CTCTTCACACACGAGCTGGCGAA	5	+	556	873	Active	Active	3	7
ENSDARG00000016713	ENSDART00000105824	14	6	TTCTCCGACTGCCAGCTGGTGCA	5	+	784	873	Active	Active	6	9
[truncated: 7,761 more rows]
