# Supplementary material for: Predicting success of oligomerized pool engineering (OPEN) for zinc finger target site sequences
Source: BMC Bioinformatics. 2010 Nov 2;11:543. doi: 10.1186/1471-2105-11-543 (PMC3098093; doi:10.1186/1471-2105-11-543)
Supplement: Additional file 17 — Zebrafish - chromosome 15 - classified ZFN target list. Potential OPEN ZFN target sites in gene transcripts encoded on zebrafish chromosome 15 classified using ZiFOpT. Data presented as described in the legend to Additional File 3 [file 1471-2105-11-543-S17.XLS]

## Sheet: Chromosome15
Gene ID	Transcript ID	Chromo Number	Coding Exon Number	TargetSite	ZFN Spacer Length	Strand	ZFN Cleavage Site	Coding Sequence Length	ZiFOpT Prediction		Confidence Score
									Left	Right	Left	Right
ENSDARG00000002336	ENSDART00000018514	15	2	AACTCAAACACACCGGATGATTTC	6	-	63	1992	Inactive	Active	3	4
ENSDARG00000002336	ENSDART00000018514	15	2	CAACTCAAACACACCGGATGATTTC	7	-	63	1992	Inactive	Active	8	4
ENSDARG00000002336	ENSDART00000018514	15	4	GCCAGCGGCGTCACAGTTGAAGTG	6	-	541	1992	Active	Active	9	7
ENSDARG00000002336	ENSDART00000018514	15	4	GCATTCCTCGCCGTGGTAGAATTC	6	-	481	1992	Active	Active	9	1
ENSDARG00000002336	ENSDART00000018514	15	4	AGCGGCGTCACAGTTGAAGTGGCC	6	-	538	1992	Active	Active	9	9
ENSDARG00000002336	ENSDART00000018514	15	4	GGCGTCACAGTTGAAGTGGCCGAA	6	-	535	1992	Active	Active	6	8
ENSDARG00000002336	ENSDART00000018514	15	4	GTATCATTCCGTGGGCGGCAGAA	5	-	511	1992	Active	Active	6	9
ENSDARG00000002336	ENSDART00000018514	15	5	GCAAGCACCCCGGGTGCCGCGTGC	6	-	710	1992	Active	Active	2	7
ENSDARG00000002336	ENSDART00000018514	15	5	CACTACAGCCAGACAAGCAGATGGC	7	-	610	1992	Active	Active	4	9
ENSDARG00000002336	ENSDART00000018514	15	5	AACTGCCTCCATTCTTGCAGGGGTT	7	-	943	1992	Active	Active	9	8
ENSDARG00000002336	ENSDART00000018514	15	5	ACAGCCAGACAAGCAGATGGCTGT	6	-	607	1992	Inactive	Active	6	7
ENSDARG00000002336	ENSDART00000018514	15	5	GCACTCATCACAGAGGGGGCCTTC	6	-	688	1992	Active	Active	9	1
ENSDARG00000002336	ENSDART00000018514	15	6	ATCGGCACAGGTCATGGCGCTGAC	6	-	1033	1992	Inactive	Active	4	7
ENSDARG00000002336	ENSDART00000018514	15	7	AAACCAAGCGTGCATGTGCAGGT	5	-	1336	1992	Inactive	Active	7	0
ENSDARG00000002336	ENSDART00000018514	15	7	GGCAGCACAGATCACTAAGGTTAG	6	-	1573	1992	Active	Active	3	3
ENSDARG00000002336	ENSDART00000018514	15	7	GGCAACGGCACGTCGCTTTGTTGCC	7	-	1210	1992	Active	Inactive	8	5
ENSDARG00000002336	ENSDART00000018514	15	7	GGCAACGGCACGTCGCTTTGTTG	5	-	1212	1992	Active	Inactive	8	6
ENSDARG00000002336	ENSDART00000018514	15	7	GCCGGCAACGGCACGTCGCTTTG	5	-	1215	1992	Active	Inactive	8	0
ENSDARG00000002336	ENSDART00000018514	15	7	GAACCCTACAGTCCTTGCCTGAGAA	7	-	1357	1992	Inactive	Active	0	6
ENSDARG00000002336	ENSDART00000018514	15	7	ATCTTCTGCTTATAGTTTGATTTG	6	-	1809	1992	Active	Inactive	9	8
ENSDARG00000002336	ENSDART00000018514	15	7	ATCTTCTGCTTATAGTTTGATTT	5	-	1810	1992	Active	Inactive	9	9
ENSDARG00000002682	ENSDART00000006910	15	4	GACTGCATCACTCAGCTGATTAG	5	-	407	1344	Active	Active	9	3
ENSDARG00000002682	ENSDART00000006910	15	6	AACCTCACCTCTTCCAGCTTAGGCA	7	-	833	1344	Active	Active	5	9
ENSDARG00000002682	ENSDART00000006910	15	8	ATCCCCATCTTGAATGCTGTAGGA	6	-	1303	1344	Active	Active	8	6
ENSDARG00000002682	ENSDART00000006910	15	8	ACAGTCTTCAGCTGCTTCTTGAGCT	7	-	1181	1344	Active	Inactive	9	0
ENSDARG00000002682	ENSDART00000006910	15	8	AAAGACGCATGTTGTTGGTAGGAA	6	-	1214	1344	Inactive	Active	9	1
ENSDARG00000002738	ENSDART00000006248	15	3	AACAGCTGCTTCCCGTGTGACTCT	6	-	318	522	Active	Inactive	8	5
ENSDARG00000002738	ENSDART00000006248	15	3	AGAGGCCACTGATGCTGAGGCCTAA	7	-	145	522	Active	Active	5	8
ENSDARG00000002738	ENSDART00000006248	15	4	CTCAGCGGCCACGCGGGAGAGGAA	6	-	448	522	Active	Active	9	9
ENSDARG00000002738	ENSDART00000006248	15	4	AGCGGCCACGCGGGAGAGGAAGAA	6	-	445	522	Active	Active	9	9
ENSDARG00000002794	ENSDART00000042580	15	3	CTCTTCTACAGCAGCAGCTGCTGCT	7	-	468	1308	Active	Active	9	8
ENSDARG00000002794	ENSDART00000042580	15	3	TACAGCAGCAGCTGCTGCTTGGCT	6	-	463	1308	Active	Inactive	6	4
ENSDARG00000002795	ENSDART00000018945	15	4	TCCAGCACCAAATCAGTGGGCATCT	7	-	350	1107	Active	Inactive	8	4
ENSDARG00000002795	ENSDART00000018945	15	5	GTTGACACACAGTCATCTGGGTCT	6	-	462	1107	Inactive	Inactive	8	6
ENSDARG00000002795	ENSDART00000018945	15	6	TTCTTCTCCTGTACTGGGAGAAGCC	7	-	576	1107	Active	Active	9	9
ENSDARG00000002795	ENSDART00000018945	15	10	TGCAAAGACGGGCCTGCGTGAGAG	6	-	993	1107	Active	Active	4	9
ENSDARG00000002831	ENSDART00000058165	15	11	ACATACCCAGATCTTGTGTGTGT	5	-	1323	1869	Inactive	Inactive	8	9
ENSDARG00000002831	ENSDART00000058165	15	11	ACATACCCAGATCTTGTGTGTGTGC	7	-	1321	1869	Inactive	Inactive	8	9
ENSDARG00000002831	ENSDART00000058165	15	12	GTAGACAGCCAATAGGATTTGTC	5	-	1426	1869	Inactive	Active	6	1
ENSDARG00000002831	ENSDART00000058165	15	12	CACCACACACCTGCTGATGTGTTC	6	-	1495	1869	Inactive	Inactive	6	2
ENSDARG00000002831	ENSDART00000058165	15	12	CACACCACACACCTGCTGATGTG	5	-	1498	1869	Inactive	Active	2	8
ENSDARG00000002831	ENSDART00000058165	15	12	AGAGGCTCCTCCATTTGGGTGGAC	6	-	1577	1869	Active	Inactive	7	4
ENSDARG00000002831	ENSDART00000058165	15	12	ACACCACACACCTGCTGATGTGTTC	7	-	1495	1869	Active	Inactive	0	2
ENSDARG00000002831	ENSDART00000058165	15	12	ACACACCACACACCTGCTGATGTG	6	-	1498	1869	Inactive	Active	3	8
ENSDARG00000002831	ENSDART00000058165	15	13	AGATGCTGCATCTGCTGGTGCTGTC	7	-	1840	1869	Active	Active	8	5
ENSDARG00000002831	ENSDART00000058165	15	13	TGCTGCATCTGCTGGTGCTGTCGCG	7	-	1837	1869	Active	Active	9	9
ENSDARG00000002831	ENSDART00000058165	15	13	GCACTCCACAAATGGCTGACTGC	5	-	1694	1869	Active	Active	7	7
ENSDARG00000002831	ENSDART00000058165	15	13	GCAAACAGCTTCCTGTTGATGTC	5	-	1662	1869	Inactive	Active	3	4
ENSDARG00000002831	ENSDART00000079031	15	16	TGCACCTAAAGAATGTGAAGATTCT	7	-	1005	4854	Active	Active	6	9
ENSDARG00000002831	ENSDART00000079031	15	34	CTCCCCACAGGGACCTTTTGTGTAA	7	-	3072	4854	Active	Inactive	1	9
ENSDARG00000002831	ENSDART00000079031	15	43	ACATACCCAGATCTTGTGTGTGT	5	-	4308	4854	Inactive	Inactive	8	9
ENSDARG00000002831	ENSDART00000079031	15	43	ACATACCCAGATCTTGTGTGTGTGC	7	-	4306	4854	Inactive	Inactive	8	9
ENSDARG00000002831	ENSDART00000079031	15	44	GTAGACAGCCAATAGGATTTGTC	5	-	4411	4854	Inactive	Active	6	1
ENSDARG00000002831	ENSDART00000079031	15	44	CACCACACACCTGCTGATGTGTTC	6	-	4480	4854	Inactive	Inactive	6	2
ENSDARG00000002831	ENSDART00000079031	15	44	CACACCACACACCTGCTGATGTG	5	-	4483	4854	Inactive	Active	2	8
ENSDARG00000002831	ENSDART00000079031	15	44	AGAGGCTCCTCCATTTGGGTGGAC	6	-	4562	4854	Active	Inactive	7	4
ENSDARG00000002831	ENSDART00000079031	15	44	ACACACCACACACCTGCTGATGTG	6	-	4483	4854	Inactive	Active	3	8
ENSDARG00000002831	ENSDART00000079031	15	44	ACACCACACACCTGCTGATGTGTTC	7	-	4480	4854	Active	Inactive	0	2
ENSDARG00000002831	ENSDART00000079031	15	45	AGATGCTGCATCTGCTGGTGCTGTC	7	-	4825	4854	Active	Active	8	5
ENSDARG00000002831	ENSDART00000079031	15	45	TGCTGCATCTGCTGGTGCTGTCGCG	7	-	4822	4854	Active	Active	9	9
ENSDARG00000002831	ENSDART00000079031	15	45	GCACTCCACAAATGGCTGACTGC	5	-	4679	4854	Active	Active	7	7
ENSDARG00000002831	ENSDART00000079031	15	45	GCAAACAGCTTCCTGTTGATGTC	5	-	4647	4854	Inactive	Active	3	4
ENSDARG00000002831	ENSDART00000099521	15	16	TGCACCTAAAGAATGTGAAGATTCT	7	-	1005	4860	Active	Active	6	9
ENSDARG00000002831	ENSDART00000099521	15	33	CTCCCCACAGGGACCTTTTGTGTAA	7	-	3078	4860	Active	Inactive	1	9
ENSDARG00000002831	ENSDART00000099521	15	42	ACATACCCAGATCTTGTGTGTGT	5	-	4314	4860	Inactive	Inactive	8	9
ENSDARG00000002831	ENSDART00000099521	15	42	ACATACCCAGATCTTGTGTGTGTGC	7	-	4312	4860	Inactive	Inactive	8	9
ENSDARG00000002831	ENSDART00000099521	15	43	GTAGACAGCCAATAGGATTTGTC	5	-	4417	4860	Inactive	Active	6	1
ENSDARG00000002831	ENSDART00000099521	15	43	CACCACACACCTGCTGATGTGTTC	6	-	4486	4860	Inactive	Inactive	6	2
ENSDARG00000002831	ENSDART00000099521	15	43	CACACCACACACCTGCTGATGTG	5	-	4489	4860	Inactive	Active	2	8
ENSDARG00000002831	ENSDART00000099521	15	43	AGAGGCTCCTCCATTTGGGTGGAC	6	-	4568	4860	Active	Inactive	7	4
ENSDARG00000002831	ENSDART00000099521	15	43	ACACCACACACCTGCTGATGTGTTC	7	-	4486	4860	Active	Inactive	0	2
ENSDARG00000002831	ENSDART00000099521	15	43	ACACACCACACACCTGCTGATGTG	6	-	4489	4860	Inactive	Active	3	8
ENSDARG00000002831	ENSDART00000099521	15	44	AGATGCTGCATCTGCTGGTGCTGTC	7	-	4831	4860	Active	Active	8	5
ENSDARG00000002831	ENSDART00000099521	15	44	GCAAACAGCTTCCTGTTGATGTC	5	-	4653	4860	Inactive	Active	3	4
ENSDARG00000002831	ENSDART00000099521	15	44	GCACTCCACAAATGGCTGACTGC	5	-	4685	4860	Active	Active	7	7
ENSDARG00000002831	ENSDART00000099521	15	44	TGCTGCATCTGCTGGTGCTGTCGCG	7	-	4828	4860	Active	Active	9	9
ENSDARG00000002831	ENSDART00000099524	15	34	CTCCCCACAGGGACCTTTTGTGTAA	7	-	3135	4917	Active	Inactive	1	9
ENSDARG00000002831	ENSDART00000099524	15	43	ACATACCCAGATCTTGTGTGTGT	5	-	4371	4917	Inactive	Inactive	8	9
ENSDARG00000002831	ENSDART00000099524	15	43	ACATACCCAGATCTTGTGTGTGTGC	7	-	4369	4917	Inactive	Inactive	8	9
ENSDARG00000002831	ENSDART00000099524	15	44	ACACCACACACCTGCTGATGTGTTC	7	-	4543	4917	Active	Inactive	0	2
ENSDARG00000002831	ENSDART00000099524	15	44	AGAGGCTCCTCCATTTGGGTGGAC	6	-	4625	4917	Active	Inactive	7	4
ENSDARG00000002831	ENSDART00000099524	15	44	CACACCACACACCTGCTGATGTG	5	-	4546	4917	Inactive	Active	2	8
ENSDARG00000002831	ENSDART00000099524	15	44	CACCACACACCTGCTGATGTGTTC	6	-	4543	4917	Inactive	Inactive	6	2
ENSDARG00000002831	ENSDART00000099524	15	44	ACACACCACACACCTGCTGATGTG	6	-	4546	4917	Inactive	Active	3	8
ENSDARG00000002831	ENSDART00000099524	15	44	GTAGACAGCCAATAGGATTTGTC	5	-	4474	4917	Inactive	Active	6	1
ENSDARG00000002831	ENSDART00000099524	15	45	TGCTGCATCTGCTGGTGCTGTCGCG	7	-	4885	4917	Active	Active	9	9
ENSDARG00000002831	ENSDART00000099524	15	45	GCACTCCACAAATGGCTGACTGC	5	-	4742	4917	Active	Active	7	7
ENSDARG00000002831	ENSDART00000099524	15	45	GCAAACAGCTTCCTGTTGATGTC	5	-	4710	4917	Inactive	Active	3	4
ENSDARG00000002831	ENSDART00000099524	15	45	AGATGCTGCATCTGCTGGTGCTGTC	7	-	4888	4917	Active	Active	8	5
ENSDARG00000003090	ENSDART00000019701	15	1	AACCCCCTCATCTATTGTTTGAGAA	7	+	874	960	Active	Active	9	1
ENSDARG00000003090	ENSDART00000019701	15	1	ACCCTCTCCCTTACTGTGCAGAA	5	+	503	960	Active	Inactive	9	3
ENSDARG00000003090	ENSDART00000019701	15	1	CCCCTCATCTATTGTTTGAGAAC	5	+	877	960	Active	Inactive	9	4
ENSDARG00000003090	ENSDART00000019701	15	1	GTTACCAAAGATAATTAGCAGGT	5	+	243	960	Inactive	Active	7	4
ENSDARG00000003090	ENSDART00000019701	15	1	TTATACCCAAGTGTTTTTTGTATTT	7	+	767	960	Inactive	Inactive	9	9
ENSDARG00000003215	ENSDART00000011929	15	1	ACAGTCACCTCAATGGTGTTGCT	5	-	25	3627	Active	Active	3	4
ENSDARG00000003215	ENSDART00000011929	15	3	GAACCCTGCTGGGTGGTCTGTGGTG	7	-	251	3627	Active	Inactive	4	4
ENSDARG00000003215	ENSDART00000011929	15	5	GCCAGCAGCAGGCGCAGTCTTGGCT	7	-	581	3627	Active	Active	9	3
ENSDARG00000003215	ENSDART00000011929	15	5	GTTCTCAGCCAGCAGCAGGCGCA	5	-	590	3627	Active	Active	7	9
ENSDARG00000003215	ENSDART00000011929	15	5	TTCTCAGCCAGCAGCAGGCGCAGTC	7	-	587	3627	Active	Active	5	7
ENSDARG00000003215	ENSDART00000011929	15	6	GGCTGCGCAGAAGGAGATGGAGTA	6	-	717	3627	Active	Active	6	8
ENSDARG00000003215	ENSDART00000011929	15	6	AGCTCCTTCAGTCTGGGTGGAAGAG	7	-	786	3627	Active	Active	9	9
ENSDARG00000003215	ENSDART00000011929	15	7	GTAGTCTGCGGTGGTGGCGGCCTCT	7	-	930	3627	Active	Active	7	7
ENSDARG00000003215	ENSDART00000011929	15	8	GGCCTCCCCCACCAGGTTGAGAA	5	-	992	3627	Active	Active	9	3
ENSDARG00000003215	ENSDART00000011929	15	11	GAACACCACTCTGGCCTGCGGTGGG	7	-	1626	3627	Inactive	Active	7	7
ENSDARG00000003215	ENSDART00000011929	15	11	GTTTGCAGCAGGTGGAGGGGTCT	5	-	1571	3627	Active	Active	6	9
ENSDARG00000003215	ENSDART00000011929	15	11	GTTTGCAGCAGGTGGAGGGGTCTGT	7	-	1569	3627	Active	Inactive	6	0
ENSDARG00000003215	ENSDART00000011929	15	11	AACAGCTGCTCTGAGGTTGATGGT	6	-	1708	3627	Active	Active	8	7
ENSDARG00000003215	ENSDART00000011929	15	11	ACACCACTCTGGCCTGCGGTGGGT	6	-	1625	3627	Active	Active	8	8
ENSDARG00000003215	ENSDART00000011929	15	11	ACACCACTCTGGCCTGCGGTGGG	5	-	1626	3627	Active	Active	8	7
ENSDARG00000003215	ENSDART00000011929	15	12	AGCAGCACCTGTCAGAAGCTGCC	5	-	1814	3627	Active	Active	8	9
ENSDARG00000003215	ENSDART00000011929	15	13	TGCTACTGCTAGACTGTGTTGGC	5	-	1947	3627	Active	Inactive	9	5
ENSDARG00000003215	ENSDART00000011929	15	13	TGCTACTGCTAGACTGTGTTGGCC	6	-	1946	3627	Active	Active	9	7
ENSDARG00000003215	ENSDART00000011929	15	15	TTCGGCCCAGTGGCTGGTGCTGCC	6	-	2555	3627	Active	Active	3	9
ENSDARG00000003215	ENSDART00000011929	15	16	TTACAAAGCTTTCTGTGATGTATTC	7	-	2686	3627	Inactive	Inactive	8	3
ENSDARG00000003215	ENSDART00000011929	15	18	TTACACAGCTGCAGTAGCCGAGGCC	7	-	2822	3627	Inactive	Active	6	9
ENSDARG00000003215	ENSDART00000011929	15	19	GAATCAAACCTGTCTGTTGATGAT	6	-	3055	3627	Inactive	Active	8	3
ENSDARG00000003215	ENSDART00000011929	15	21	TGCTCCTGCATCCTGGGACGAGGCC	7	-	3174	3627	Active	Active	9	9
ENSDARG00000003215	ENSDART00000011929	15	21	TTCTTCTGCTGTAGTAGCTGGAGTC	7	-	3144	3627	Active	Active	9	6
ENSDARG00000003215	ENSDART00000011929	15	21	TCCCTCTCCATCTCTAGCTGGAGTT	7	-	3204	3627	Active	Active	9	4
ENSDARG00000003215	ENSDART00000011929	15	21	CACTGCTCCTGCATCCTGGGACGAG	7	-	3177	3627	Active	Active	9	7
ENSDARG00000003215	ENSDART00000011929	15	21	AGCTTCTTCTGCTGTAGTAGCTGGA	7	-	3147	3627	Active	Active	9	9
ENSDARG00000003215	ENSDART00000011929	15	22	AGCATCAGAGAGAGGAGGCTGGGCT	7	-	3339	3627	Active	Active	4	8
ENSDARG00000003215	ENSDART00000011929	15	22	AGCATCAGAGAGAGGAGGCTGGG	5	-	3341	3627	Active	Active	4	9
ENSDARG00000003215	ENSDART00000011929	15	23	GTCCCCTTCTAGGGCATTAGGAGAT	7	-	3480	3627	Active	Inactive	9	2
ENSDARG00000003215	ENSDART00000099752	15	1	ACAGTCACCTCAATGGTGTTGCT	5	-	25	501	Active	Active	3	4
ENSDARG00000003215	ENSDART00000099752	15	3	GAACCCTGCTGGGTGGTCTGTGGTG	7	-	251	501	Active	Inactive	4	4
ENSDARG00000003215	ENSDART00000099752	15	4	AACAAACACTTATTTTATTTGTT	5	-	492	501	Inactive	Inactive	5	9
ENSDARG00000003395	ENSDART00000045618	15	2	ACACCATGCCTTTTATGGTGTGTAA	7	+	218	732	Active	Inactive	5	7
ENSDARG00000003395	ENSDART00000045618	15	2	ACCAGCAAATGATGTCTGGTGAA	5	+	320	732	Inactive	Inactive	2	3
ENSDARG00000003395	ENSDART00000045618	15	2	GACTACTCCTATTGGCTGTCAAC	5	+	277	732	Active	Active	5	0
ENSDARG00000003395	ENSDART00000045618	15	3	ACATCCCACAATGCCCTGTTGGGTG	7	+	422	732	Active	Inactive	2	3
ENSDARG00000003910	ENSDART00000047484	15	2	TCCTCCTCCGTCACTGGGAAGAG	5	-	139	6306	Active	Active	9	6
ENSDARG00000003910	ENSDART00000047484	15	2	CACGTCTGCCTTCAGGCAGCGGCT	6	-	181	6306	Active	Active	9	9
ENSDARG00000003910	ENSDART00000047484	15	2	TCCTCCGTCACTGGGAAGAGGAT	5	-	136	6306	Active	Active	9	9
ENSDARG00000003910	ENSDART00000047484	15	2	CCCGTCGACCTGGAGTCTGGTGT	5	-	222	6306	Active	Inactive	9	2
ENSDARG00000003910	ENSDART00000047484	15	2	CCCGTCGACCTGGAGTCTGGTGTC	6	-	221	6306	Active	Inactive	9	4
ENSDARG00000003910	ENSDART00000047484	15	2	GTCCTCCTCCGTCACTGGGAAGAG	6	-	139	6306	Active	Active	9	6
ENSDARG00000003910	ENSDART00000047484	15	3	TTCTCATCCTTTTCGTAGGGTTT	5	-	442	6306	Active	Inactive	7	2
ENSDARG00000003910	ENSDART00000047484	15	5	GACAACGACTTCAACGGCGGCTAA	6	-	799	6306	Inactive	Inactive	1	0
ENSDARG00000003910	ENSDART00000047484	15	5	AGACCATACGGAGAGAGGATGAC	5	-	625	6306	Active	Active	3	9
ENSDARG00000003910	ENSDART00000047484	15	6	TGCCTCTTCAGGTGAAGTGGGAGGA	7	-	987	6306	Active	Active	9	9
ENSDARG00000003910	ENSDART00000047484	15	7	AAAGACGCCTGACATTGCTGAGAG	6	-	1048	6306	Inactive	Inactive	8	0
ENSDARG00000003910	ENSDART00000047484	15	7	ACCCACTTCTGGGCAGGCTGAGAG	6	-	1020	6306	Active	Active	9	8
ENSDARG00000003910	ENSDART00000047484	15	8	TCCCAAACAGAAGCTTTGTCGGT	5	-	1222	6306	Inactive	Inactive	6	6
ENSDARG00000003910	ENSDART00000047484	15	8	GTCCCAAACAGAAGCTTTGTCGGT	6	-	1222	6306	Active	Inactive	2	6
ENSDARG00000003910	ENSDART00000047484	15	8	CACAAAGTCCCAAACAGAAGCTTTG	7	-	1227	6306	Active	Active	7	8
ENSDARG00000003910	ENSDART00000047484	15	9	GTCAGCGGCCTTTTCTGCTGCTTGT	7	-	1400	6306	Active	Active	8	1
ENSDARG00000003910	ENSDART00000047484	15	9	CTCATCCGCAGAGCTGTGGAGCA	5	-	1571	6306	Active	Active	9	3
ENSDARG00000003910	ENSDART00000047484	15	9	GACGTCTGCGTGGTGGAGGCTGGG	6	-	1528	6306	Active	Active	9	9
ENSDARG00000003910	ENSDART00000047484	15	9	GGCGTCAGCGGCCTTTTCTGCTGCT	7	-	1403	6306	Active	Active	9	2
ENSDARG00000003910	ENSDART00000047484	15	9	CGCAACCACAGGAAGATGAGGTG	5	-	1913	6306	Active	Active	9	9
ENSDARG00000003910	ENSDART00000047484	15	9	GCAACCACAGGAAGATGAGGTGTGT	7	-	1910	6306	Inactive	Active	7	6
ENSDARG00000003910	ENSDART00000047484	15	9	CCCTGCTCCAAGCTGGGTTGTTC	5	-	1456	6306	Active	Inactive	9	7
ENSDARG00000003910	ENSDART00000047484	15	9	TTCTCCGCCATCTTGTGTTTGGT	5	-	1363	6306	Active	Active	7	2
ENSDARG00000003910	ENSDART00000047484	15	9	TTCTTCACACAGAGAGCTGCGGTG	6	-	1435	6306	Inactive	Active	1	8
ENSDARG00000003910	ENSDART00000047484	15	9	TTCTCCGCCATCTTGTGTTTGGTAG	7	-	1361	6306	Active	Inactive	7	4
ENSDARG00000003910	ENSDART00000047484	15	9	TTCTCCGCCATCTTGTGTTTGGTA	6	-	1362	6306	Active	Inactive	7	9
ENSDARG00000003910	ENSDART00000047484	15	9	ATCCGCAGAGCTGTGGAGCATTG	5	-	1568	6306	Inactive	Active	3	5
ENSDARG00000003910	ENSDART00000047484	15	9	ATCTCATCCGCAGAGCTGTGGAG	5	-	1573	6306	Active	Active	6	6
ENSDARG00000003910	ENSDART00000047484	15	9	ATCTCATCCGCAGAGCTGTGGAGCA	7	-	1571	6306	Active	Active	6	3
ENSDARG00000003910	ENSDART00000047484	15	13	GCACAAGGCAGGGGGTCTGGCGCT	6	-	2427	6306	Inactive	Active	1	4
ENSDARG00000003910	ENSDART00000047484	15	14	AAAACCTTAATCTCGGAGGGTTT	5	-	2611	6306	Inactive	Inactive	5	0
ENSDARG00000003910	ENSDART00000047484	15	14	GCCAGCTGCTGACTCTGTGTTGCC	6	-	2518	6306	Active	Inactive	9	3
ENSDARG00000003910	ENSDART00000047484	15	15	GGCAGCGTCTTCAGAGGGGCGTAA	6	-	2685	6306	Active	Active	9	2
ENSDARG00000003910	ENSDART00000047484	15	15	TGCAGCATCTCCAGTTTGCCAAC	5	-	2770	6306	Active	Inactive	9	6
ENSDARG00000003910	ENSDART00000047484	15	16	GTTCCCCTCTTGAGCGAGGCTGCT	6	-	3450	6306	Active	Active	9	9
ENSDARG00000003910	ENSDART00000047484	15	16	TGCAGCAGCTGTCGAAGTTGCAGTC	7	-	3196	6306	Active	Active	9	4
ENSDARG00000003910	ENSDART00000047484	15	16	TCCTCCAGCCTAATGGGGGACTTG	6	-	3579	6306	Active	Active	9	6
ENSDARG00000003910	ENSDART00000047484	15	16	TGCTCAAGAGCCATGTAGCAGTC	5	-	3619	6306	Active	Active	2	8
ENSDARG00000003910	ENSDART00000047484	15	16	TCCCTCTCCTCCAGCCTAATGGGGG	7	-	3584	6306	Active	Active	9	9
ENSDARG00000003910	ENSDART00000047484	15	16	AGCTCATCCTCCAGGAAGAGGCC	5	-	3364	6306	Active	Active	9	9
ENSDARG00000003910	ENSDART00000047484	15	16	AGACGCAGATGCAGCAGCTGTCGAA	7	-	3205	6306	Inactive	Active	5	3
ENSDARG00000003910	ENSDART00000047484	15	16	GCAGACGCAGATGCAGCAGCTGTC	6	-	3208	6306	Inactive	Active	8	9
ENSDARG00000003910	ENSDART00000047484	15	16	GCCGGCTCCGCTGTTGCTGGGCG	5	-	2915	6306	Active	Active	9	7
ENSDARG00000003910	ENSDART00000047484	15	16	GCCAACATCTGCCCCTGTGATGTT	6	-	3238	6306	Active	Inactive	9	6
ENSDARG00000003910	ENSDART00000047484	15	16	AGATGCAGCAGCTGTCGAAGTTGCA	7	-	3199	6306	Active	Active	3	9
ENSDARG00000003910	ENSDART00000047484	15	17	ACAGACCTCTTCTTCTGAATGGTGT	7	-	3806	6306	Active	Active	6	8
ENSDARG00000003910	ENSDART00000047484	15	17	AACTGCTGCCAGGTGAGGGGGCC	5	-	3850	6306	Active	Active	8	9
ENSDARG00000003910	ENSDART00000047484	15	18	TCCGACGTCCCGCTGGGAGCTGTA	6	-	4021	6306	Active	Active	9	8
ENSDARG00000003910	ENSDART00000047484	15	19	CACTGCTGCTGCTGCTGTTGATGGT	7	-	4246	6306	Active	Active	9	7
ENSDARG00000003910	ENSDART00000047484	15	19	TGCTGCTGCTGCTGTTGATGGTTTT	7	-	4243	6306	Active	Inactive	9	1
ENSDARG00000003910	ENSDART00000047484	15	19	GTCGGCACACATGGGCGTAGAGTTT	7	-	4288	6306	Inactive	Active	1	0
ENSDARG00000003910	ENSDART00000047484	15	20	GAAGCCAGACAGGATGCTGAGGAG	6	-	4314	6306	Inactive	Active	8	9
ENSDARG00000003910	ENSDART00000047484	15	20	GAAGCCAGACAGGATGCTGAGGA	5	-	4315	6306	Inactive	Active	8	1
ENSDARG00000003910	ENSDART00000047484	15	20	GGCTCAGACGGGACCTGAGGCTGGC	7	-	4652	6306	Active	Active	8	9
ENSDARG00000003910	ENSDART00000047484	15	21	ATCTCCAGATAACAGCGAAGAAGAG	7	-	4832	6306	Inactive	Active	4	9
ENSDARG00000003910	ENSDART00000047484	15	21	GTTTTCCTCATAGCTGAAGGGGTT	6	-	4774	6306	Active	Active	9	9
ENSDARG00000003910	ENSDART00000047484	15	22	AAAGCCAAAGACTTCAGGTGCTGTG	7	-	4961	6306	Inactive	Active	9	7
ENSDARG00000003910	ENSDART00000047484	15	22	GGCTGCAGCAAGTACTGACTGGGAA	7	-	4907	6306	Active	Active	9	9
ENSDARG00000003910	ENSDART00000047484	15	22	AGCCAAAGACTTCAGGTGCTGTG	5	-	4961	6306	Inactive	Active	5	7
ENSDARG00000003910	ENSDART00000047484	15	22	GACGCCGTCTGCACTGTGTGTAA	5	-	4992	6306	Active	Inactive	9	9
ENSDARG00000003910	ENSDART00000047484	15	22	GACGCCGTCTGCACTGTGTGTAAAC	7	-	4990	6306	Active	Inactive	9	8
ENSDARG00000003910	ENSDART00000047484	15	22	TCCTCACTCCAGACCGGCTGCAGCA	7	-	4922	6306	Active	Active	9	9
ENSDARG00000003910	ENSDART00000047484	15	23	GTCTCACCCAGCTCTGTCTGCTTGT	7	-	5150	6306	Active	Inactive	7	7
ENSDARG00000003910	ENSDART00000047484	15	25	CAACTAGACAGGTGCTGAGGATGCT	7	-	5560	6306	Active	Active	0	9
ENSDARG00000003910	ENSDART00000047484	15	30	GTCAGCCACGAGAGGGCATTGTAC	6	-	6201	6306	Active	Inactive	7	4
ENSDARG00000003938	ENSDART00000012909	15	2	ACCCTATTCTTCAATGTGTGGTAA	6	+	71	1140	Active	Inactive	9	3
ENSDARG00000003938	ENSDART00000012909	15	2	ACCCTATTCTTCAATGTGTGGTA	5	+	71	1140	Active	Inactive	9	8
ENSDARG00000003938	ENSDART00000012909	15	3	AACATCCGCAAGATTGATGGAGGT	6	+	91	1140	Active	Active	8	9
ENSDARG00000003938	ENSDART00000012909	15	3	ACATCCGCAAGATTGATGGAGGT	5	+	92	1140	Inactive	Active	7	9
ENSDARG00000003938	ENSDART00000012909	15	4	GTTGGCCACTAACTGTGTTTGTG	5	+	216	1140	Active	Active	7	1
ENSDARG00000003938	ENSDART00000012909	15	4	GGCCACTAACTGTGTTTGTGTGC	5	+	219	1140	Active	Inactive	2	9
ENSDARG00000003938	ENSDART00000012909	15	5	GACTCCTTACGTTGAGGGTGAGAG	6	+	351	1140	Active	Active	7	8
ENSDARG00000003938	ENSDART00000012909	15	5	CCCGACTCCTTACGTTGAGGGTGAG	7	+	348	1140	Active	Active	9	9
ENSDARG00000003938	ENSDART00000012909	15	5	AGACCCGACTCCTTACGTTGAGGGT	7	+	345	1140	Active	Active	2	8
ENSDARG00000003938	ENSDART00000012909	15	7	CTCCCAACACTCCTGGAGGCAGCT	6	+	491	1140	Inactive	Active	2	9
ENSDARG00000003938	ENSDART00000012909	15	7	TCCCAACACTCCTGGAGGCAGCT	5	+	492	1140	Active	Active	6	9
ENSDARG00000003938	ENSDART00000012909	15	8	AAACTCTTCTCAATGGAGCTTGT	5	+	628	1140	Active	Active	8	5
ENSDARG00000003938	ENSDART00000012909	15	9	TTCTCCCTCATCGAGCAGGGGAA	5	+	706	1140	Active	Active	9	9
ENSDARG00000003938	ENSDART00000012909	15	10	ACAAGCATCATCCCTTGTGAGGAT	6	+	820	1140	Active	Inactive	6	3
ENSDARG00000003938	ENSDART00000012909	15	10	AAAGACACCATCTTGGGTGAGAG	5	+	907	1140	Inactive	Active	8	8
ENSDARG00000003938	ENSDART00000012909	15	10	TCCAAAGGCACCCTTAAGATTGC	5	+	742	1140	Active	Active	6	7
ENSDARG00000003938	ENSDART00000012909	15	10	GCATCATCCCTTGTGAGGATAGTAA	7	+	824	1140	Active	Active	5	3
ENSDARG00000003938	ENSDART00000012909	15	11	GTTTACAGATGTGATCGGAGTGTGT	7	+	915	1140	Inactive	Active	8	0
ENSDARG00000003938	ENSDART00000032880	15	2	ACCCTATTCTTCAATGTGTGGTAA	6	+	71	1812	Active	Inactive	9	3
ENSDARG00000003938	ENSDART00000032880	15	2	ACCCTATTCTTCAATGTGTGGTA	5	+	71	1812	Active	Inactive	9	8
ENSDARG00000003938	ENSDART00000032880	15	3	AACATCCGCAAGATTGATGGAGGT	6	+	91	1812	Active	Active	8	9
ENSDARG00000003938	ENSDART00000032880	15	3	ACATCCGCAAGATTGATGGAGGT	5	+	92	1812	Inactive	Active	7	9
ENSDARG00000003938	ENSDART00000032880	15	4	GGCCACTAACTGTGTTTGTGTGC	5	+	219	1812	Active	Inactive	2	9
ENSDARG00000003938	ENSDART00000032880	15	4	GTTGGCCACTAACTGTGTTTGTG	5	+	216	1812	Active	Active	7	1
ENSDARG00000003938	ENSDART00000032880	15	5	GACTCCTTACGTTGAGGGTGAGAG	6	+	360	1812	Active	Active	7	8
ENSDARG00000003938	ENSDART00000032880	15	5	AGACCCGACTCCTTACGTTGAGGGT	7	+	354	1812	Active	Active	2	8
ENSDARG00000003938	ENSDART00000032880	15	5	CCCGACTCCTTACGTTGAGGGTGAG	7	+	357	1812	Active	Active	9	9
ENSDARG00000003938	ENSDART00000032880	15	7	TCCCAACACTCCTGGAGGCAGCT	5	+	501	1812	Active	Active	6	9
ENSDARG00000003938	ENSDART00000032880	15	7	CTCCCAACACTCCTGGAGGCAGCT	6	+	500	1812	Inactive	Active	2	9
ENSDARG00000003938	ENSDART00000032880	15	8	AAACTCTTCTCAATGGAGCTTGT	5	+	637	1812	Active	Active	8	5
ENSDARG00000003938	ENSDART00000032880	15	9	TTCTCCCTCATCGAGCAGGGGAA	5	+	715	1812	Active	Active	9	9
ENSDARG00000003938	ENSDART00000032880	15	10	TCCAAAGGCACCCTTAAGATTGC	5	+	751	1812	Active	Active	6	7
ENSDARG00000003938	ENSDART00000032880	15	10	GCATCATCCCTTGTGAGGATAGTAA	7	+	833	1812	Active	Active	5	3
ENSDARG00000003938	ENSDART00000032880	15	10	AAAGACACCATCTTGGGTGAGAG	5	+	916	1812	Inactive	Active	8	8
ENSDARG00000003938	ENSDART00000032880	15	10	ACAAGCATCATCCCTTGTGAGGAT	6	+	829	1812	Active	Inactive	6	3
ENSDARG00000003938	ENSDART00000032880	15	11	GTTTACAGATGTGATCGGAGTGTGT	7	+	924	1812	Inactive	Active	8	0
ENSDARG00000003938	ENSDART00000032880	15	12	ACAAACTGCGGGGCTGGTGAGTG	5	+	1202	1812	Active	Active	0	0
ENSDARG00000003938	ENSDART00000032880	15	14	AAAGACTGCAATAAGAAGGTGGT	5	+	1423	1812	Inactive	Active	4	9
ENSDARG00000003938	ENSDART00000032880	15	16	GTTTACAGAATGAAGCTGCATTT	5	+	1625	1812	Inactive	Inactive	8	5
ENSDARG00000003938	ENSDART00000032880	15	16	GCAAACTTCAATACCTTTGTCTTC	6	+	1666	1812	Active	Inactive	7	9
ENSDARG00000003963	ENSDART00000016024	15	3	GTATTCACAGTGAAGAGGGCTGC	5	+	257	1410	Inactive	Active	8	9
ENSDARG00000003963	ENSDART00000016024	15	4	AGCCACTTCTCGACCTGCGCCTTC	6	+	310	1410	Active	Inactive	9	8
ENSDARG00000003963	ENSDART00000016024	15	4	CGCTGCTCCGTCAAGCTGACGCG	5	+	355	1410	Active	Active	9	9
ENSDARG00000003963	ENSDART00000016024	15	5	CAAGGCATCTGTCCGCAGGAGAG	5	+	478	1410	Active	Active	7	9
ENSDARG00000003963	ENSDART00000016024	15	5	GTCCCAGCACACCATGACGGAGTG	6	+	549	1410	Inactive	Active	3	9
ENSDARG00000003963	ENSDART00000016024	15	6	TGCCCATTCAAAGAGGCCGGCTGC	6	+	757	1410	Active	Active	9	7
ENSDARG00000003963	ENSDART00000016024	15	6	CTCTGCCCATTCAAAGAGGCCGGC	6	+	754	1410	Active	Active	5	9
ENSDARG00000003963	ENSDART00000016024	15	7	TACTCACGCAAACTGCAGGAGGC	5	+	958	1410	Active	Active	7	9
ENSDARG00000003963	ENSDART00000016024	15	7	AGCTCAGACGCGAAATGGAGGAGCT	7	+	890	1410	Active	Active	7	9
ENSDARG00000003963	ENSDART00000016024	15	8	CGCAAAAAATCATGGCCTGAGGG	5	+	1403	1410	Inactive	Active	4	9
ENSDARG00000004141	ENSDART00000019326	15	1	GGCTCAACATAAGGGTGTTGATGTG	7	+	138	654	Active	Active	0	7
ENSDARG00000004141	ENSDART00000019326	15	3	ACCGCCCTCACAGAAGGTTTGAGAC	7	+	403	654	Active	Active	9	1
ENSDARG00000004148	ENSDART00000019920	15	1	AAACGCATCAATGAGGTGACGGA	5	+	37	1083	Active	Active	2	9
ENSDARG00000004148	ENSDART00000019920	15	3	TCCTGCAGACTCTGGAGGAGCAGGT	7	+	140	1083	Active	Active	4	9
ENSDARG00000004148	ENSDART00000019920	15	3	ACAACCGCAGACTGGCTCTGGAGAG	7	+	227	1083	Inactive	Active	7	2
ENSDARG00000004148	ENSDART00000019920	15	3	AACCGCAGACTGGCTCTGGAGAG	5	+	229	1083	Inactive	Active	4	2
ENSDARG00000004148	ENSDART00000019920	15	4	ACCAGCACATCGAGTCTGCAGAC	5	+	374	1083	Inactive	Inactive	0	1
ENSDARG00000004148	ENSDART00000019920	15	4	ACCCTCAGAAAGCAGAGCAGATGAA	7	+	395	1083	Active	Active	5	9
ENSDARG00000004148	ENSDART00000019920	15	9	CAACACTTCAGTAGAGCTGAAGCA	6	+	789	1083	Active	Active	7	9
ENSDARG00000004148	ENSDART00000019920	15	9	GAATCCAGAGAGATGAGCTGGTGTG	7	+	833	1083	Inactive	Active	9	8
ENSDARG00000004148	ENSDART00000019920	15	10	GCAGCCAGACGTTTTGGAGACGTT	6	+	852	1083	Inactive	Active	5	8
ENSDARG00000004148	ENSDART00000019920	15	10	CACAGCAGCCAGACGTTTTGGAGAC	7	+	848	1083	Active	Inactive	8	5
ENSDARG00000004148	ENSDART00000019920	15	10	CACAGCAGCCAGACGTTTTGGAG	5	+	848	1083	Active	Active	8	0
ENSDARG00000004148	ENSDART00000019920	15	10	ATCAGCCACGGCATAGTAGAGGTG	6	+	976	1083	Active	Active	6	9
ENSDARG00000004148	ENSDART00000019920	15	11	AAAGACAGCTCAACAAGATGCAGAA	7	+	1022	1083	Inactive	Active	8	9
ENSDARG00000004537	ENSDART00000027351	15	2	AAAAAAGACAGGAGGAGGAATAA	5	+	46	3822	Inactive	Active	9	8
ENSDARG00000004537	ENSDART00000027351	15	2	GTCCCAGCATTCCTTGCAGCAGCC	6	+	393	3822	Inactive	Active	3	9
ENSDARG00000004537	ENSDART00000027351	15	2	CACAAATCCCAGTGTTCTGAAGCA	6	+	94	3822	Active	Active	5	6
ENSDARG00000004537	ENSDART00000027351	15	2	TCCGCCACCAGCACAGGGAGATGAC	7	+	174	3822	Active	Active	9	9
ENSDARG00000004537	ENSDART00000027351	15	3	AGAAACAGACCACTCGATGCGTTC	6	+	542	3822	Inactive	Active	9	4
ENSDARG00000004537	ENSDART00000027351	15	4	CAATCACCCCACGGGTGGTGTGC	5	+	779	3822	Active	Inactive	0	0
ENSDARG00000004537	ENSDART00000027351	15	4	ATCACCCCACGGGTGGTGTGCTTTC	7	+	781	3822	Inactive	Inactive	3	9
ENSDARG00000004537	ENSDART00000027351	15	4	GCCAGCAGCGGTAATGTAGAGGTG	6	+	811	3822	Active	Active	9	9
ENSDARG00000004537	ENSDART00000027351	15	5	GTTTTCTGCCAGGTGTGCTGTGAAC	7	+	835	3822	Active	Active	9	0
ENSDARG00000004537	ENSDART00000027351	15	5	CTCTTCTGCTTGGGGGAGGCAGAG	6	+	868	3822	Active	Active	9	9
ENSDARG00000004537	ENSDART00000027351	15	5	GTTGCCGCCGATGCCGCTTTTGCC	6	+	923	3822	Active	Active	7	5
ENSDARG00000004537	ENSDART00000027351	15	6	CTACCAGACCCACCAAGAAGAAGAG	7	+	1043	3822	Inactive	Active	1	9
ENSDARG00000004537	ENSDART00000027351	15	7	GTTTGCACCAAGTGTGTGCGCTGTA	7	+	1075	3822	Active	Inactive	4	3
ENSDARG00000004537	ENSDART00000027351	15	11	ACAGCCTTCAACTCAGATGGAGGT	6	+	1705	3822	Active	Active	9	9
ENSDARG00000004537	ENSDART00000027351	15	12	TACAGCAAATGGAGCGGATTTTTC	6	+	1775	3822	Inactive	Inactive	7	7
ENSDARG00000004537	ENSDART00000027351	15	14	TTCCTCCTCCTCCTGGTGTTGGTG	6	+	2084	3822	Active	Active	9	3
ENSDARG00000004537	ENSDART00000027351	15	14	TCCTCCTCCTCCTGGTGTTGGTG	5	+	2085	3822	Active	Active	9	3
ENSDARG00000004537	ENSDART00000027351	15	14	TCCTCCTCCTCCTGGTGTTGGTGAC	7	+	2085	3822	Active	Active	9	3
ENSDARG00000004537	ENSDART00000027351	15	14	TTCCTCCTCCTCCTGGTGTTGGT	5	+	2084	3822	Active	Active	9	2
ENSDARG00000004537	ENSDART00000027351	15	14	GACAACAGACAGTGTGCGCTTTG	5	+	2107	3822	Inactive	Inactive	8	7
ENSDARG00000004537	ENSDART00000027351	15	14	CTCCTCCTCCTGGTGTTGGTGAC	5	+	2087	3822	Active	Active	9	3
ENSDARG00000004537	ENSDART00000027351	15	15	GTCAGCAGAGGTGTATGAGGATGTT	7	+	2220	3822	Inactive	Active	2	9
ENSDARG00000004537	ENSDART00000027351	15	16	CACGTCAGCAGCAGTGTGCCTTT	5	+	2378	3822	Active	Inactive	9	9
ENSDARG00000004537	ENSDART00000027351	15	20	CAAAACCACGAGTTTATTTTAGGAA	7	+	2876	3822	Inactive	Inactive	5	5
ENSDARG00000004537	ENSDART00000027351	15	20	CACAAAACCATCAAATGTGCCTTC	6	+	2847	3822	Inactive	Inactive	1	9
ENSDARG00000004537	ENSDART00000027351	15	21	AACCAAAAAGCACTCTGATGGTGAG	7	+	3315	3822	Inactive	Active	9	9
ENSDARG00000004537	ENSDART00000027351	15	21	AGAGACATCTTTCAGTCGAGAAC	5	+	3216	3822	Active	Active	4	7
ENSDARG00000004537	ENSDART00000027351	15	21	AGCGTCGACTCAGTTTTGGTTTC	5	+	3263	3822	Active	Inactive	9	9
ENSDARG00000004537	ENSDART00000027351	15	21	CACAGCGTCGACTCAGTTTTGGTT	6	+	3260	3822	Active	Inactive	9	7
ENSDARG00000004537	ENSDART00000027351	15	21	GCAACCAAAAAGCACTCTGATGGT	6	+	3313	3822	Inactive	Active	8	3
ENSDARG00000004537	ENSDART00000027351	15	21	CTATGCGTCAGGCCCAGCTGCAGTG	7	+	3648	3822	Active	Active	8	8
ENSDARG00000004537	ENSDART00000027351	15	21	GACATCAGAGAGCAAGTGGTGGTA	6	+	3410	3822	Inactive	Active	1	2
ENSDARG00000004598	ENSDART00000017810	15	1	ACATGCTGCAGTTAGTAGGAGTC	5	+	488	981	Active	Active	7	7
ENSDARG00000004598	ENSDART00000017810	15	1	CTATTCTTATCATATGTGCATTT	5	+	452	981	Active	Inactive	6	9
ENSDARG00000004598	ENSDART00000017810	15	1	GGCTGCTTCACGCAGATGTTTTT	5	+	319	981	Active	Inactive	9	6
ENSDARG00000004636	ENSDART00000027563	15	1	TTCTCATTCAGTCAGCTGTGGTA	5	+	2	1353	Active	Active	9	1
ENSDARG00000004636	ENSDART00000027563	15	2	AACCTCGCCCTCATGAGCATGAGTC	7	+	179	1353	Active	Active	7	8
ENSDARG00000004636	ENSDART00000027563	15	3	GGCAACCTCAGGATGGTGAAGTT	5	+	458	1353	Active	Active	9	5
ENSDARG00000004636	ENSDART00000027563	15	3	ACAGGCAACCTCAGGATGGTGAA	5	+	455	1353	Inactive	Active	0	8
ENSDARG00000004636	ENSDART00000027563	15	3	GAACGCTCCTCTAGAGGAGGACGAA	7	+	502	1353	Active	Active	3	9
ENSDARG00000004636	ENSDART00000027563	15	3	GCCGGCTAAGCAGAGGCGGCCAAC	6	+	383	1353	Active	Active	7	8
ENSDARG00000004636	ENSDART00000027563	15	5	GACCGCAAAGAGGGAAGCAGACGAC	7	+	754	1353	Inactive	Active	5	9
ENSDARG00000004636	ENSDART00000027563	15	8	GGCAAACCCAGACAGGCAGGAGGA	6	+	1144	1353	Active	Active	7	9
ENSDARG00000004636	ENSDART00000027563	15	8	GCAAACCCAGACAGGCAGGAGGA	5	+	1145	1353	Inactive	Active	8	9
ENSDARG00000004636	ENSDART00000027563	15	8	CAAGACACCAACCTTCGGGGACTTC	7	+	1110	1353	Inactive	Active	6	3
ENSDARG00000004636	ENSDART00000027563	15	8	AACCCAGACAGGCAGGAGGACGTG	6	+	1148	1353	Active	Active	1	9
ENSDARG00000004636	ENSDART00000027563	15	8	AAACCCAGACAGGCAGGAGGACGTG	7	+	1147	1353	Inactive	Active	9	9
ENSDARG00000004948	ENSDART00000016635	15	7	AACTTCACCGTTGCTTGCTGTGGGG	7	-	737	903	Active	Active	5	9
ENSDARG00000005034	ENSDART00000003192	15	2	CTCGGCGTCTTGTGGTAGGAGAC	5	-	149	1386	Active	Active	9	8
ENSDARG00000005034	ENSDART00000003192	15	2	CTCAAATGCTTGAATGGTGTAGCT	6	-	307	1386	Active	Active	7	4
ENSDARG00000005034	ENSDART00000003192	15	2	CACCACCGCGCGCCCGGGTTGGTC	6	-	181	1386	Active	Active	8	1
ENSDARG00000005034	ENSDART00000003192	15	3	ACAAACCCCTTGTTCTTTAGCTGCT	7	-	588	1386	Inactive	Active	3	5
ENSDARG00000005034	ENSDART00000003192	15	4	TGCTCATACCCGCTGGTAGGCTTG	6	-	742	1386	Active	Active	9	4
ENSDARG00000005034	ENSDART00000003192	15	7	TTCTTCTTCAGCTTCTGCGATGAT	6	-	931	1386	Active	Inactive	9	2
ENSDARG00000005034	ENSDART00000003192	15	9	AGCACCCACAAGGAGCTTGATGC	5	-	1084	1386	Active	Active	8	0
ENSDARG00000005160	ENSDART00000014270	15	2	CACTCAAGCAAGACTGAAGACTTT	6	+	609	837	Active	Active	7	8
ENSDARG00000005160	ENSDART00000014270	15	2	ACCCTCTCCCATACTGCGCAGAA	5	+	410	837	Active	Inactive	9	0
ENSDARG00000005160	ENSDART00000014270	15	5	ACCCCATTATCTATTGTTTGAGAAC	7	+	779	837	Active	Inactive	8	4
ENSDARG00000005160	ENSDART00000014270	15	5	ACCCCATTATCTATTGTTTGAGAA	6	+	779	837	Active	Active	8	1
ENSDARG00000005160	ENSDART00000100024	15	4	GTTCAAACCTATATGATGTTTTT	5	+	356	837	Inactive	Inactive	4	6
ENSDARG00000005160	ENSDART00000100024	15	5	AGAGGCAGAATGAACTTTTGCAGTA	7	+	403	837	Inactive	Inactive	5	6
ENSDARG00000005160	ENSDART00000100024	15	6	ACCCCATTATCTATTGTTTGAGAA	6	+	779	837	Active	Active	8	1
ENSDARG00000005160	ENSDART00000100024	15	6	ACCCCATTATCTATTGTTTGAGAAC	7	+	779	837	Active	Inactive	8	4
ENSDARG00000005160	ENSDART00000100030	15	5	GTTAACAAAAATTATTAGCAGGT	5	+	402	837	Inactive	Active	9	4
ENSDARG00000005160	ENSDART00000100030	15	6	ACCCCATTATCTATTGTTTGAGAAC	7	+	779	837	Active	Inactive	8	4
ENSDARG00000005160	ENSDART00000100030	15	6	ACCCCATTATCTATTGTTTGAGAA	6	+	779	837	Active	Active	8	1
ENSDARG00000005216	ENSDART00000066737	15	2	GTTGTCCGCAGGGTTTTTATGGGCG	7	+	140	1962	Active	Active	9	8
ENSDARG00000005216	ENSDART00000066737	15	2	GGCAAATTCTGCCATCTGCGTAA	5	+	250	1962	Active	Inactive	9	8
ENSDARG00000005216	ENSDART00000066737	15	2	GCCATCGTCTATACGGAGGCTGTC	6	+	206	1962	Active	Active	9	9
ENSDARG00000005216	ENSDART00000066737	15	2	GCCATCGTCTATACGGAGGCTGT	5	+	206	1962	Active	Active	9	6
ENSDARG00000005216	ENSDART00000066737	15	3	GACCGCTGCCAGACAGGTGGGTAA	6	+	388	1962	Active	Inactive	9	3
ENSDARG00000005216	ENSDART00000066737	15	7	CACCGCCGCACTGCATTCTGGGTAA	7	+	908	1962	Active	Inactive	9	8
ENSDARG00000005216	ENSDART00000066737	15	7	ACCGCCGCACTGCATTCTGGGTAA	6	+	909	1962	Active	Inactive	3	8
ENSDARG00000005216	ENSDART00000066737	15	7	CACATCACAGGCGCCTGCCGCTGCA	7	+	871	1962	Active	Active	0	9
ENSDARG00000005216	ENSDART00000066737	15	7	TGCCGCTGCACCCCCGGCTGGGCA	6	+	886	1962	Active	Active	9	9
ENSDARG00000005216	ENSDART00000066737	15	7	GTCACCACATCACAGGCGCCTGC	5	+	866	1962	Inactive	Active	5	6
ENSDARG00000005216	ENSDART00000066737	15	8	GACTGCCACAATGGGGGGTTGTGT	6	+	973	1962	Active	Inactive	7	4
ENSDARG00000005216	ENSDART00000066737	15	8	GACTGCCACAATGGGGGGTTGTG	5	+	973	1962	Active	Active	7	6
ENSDARG00000005216	ENSDART00000066737	15	8	GACCGCTGCCAACAGAGTGAGTT	5	+	1042	1962	Active	Active	9	8
ENSDARG00000005216	ENSDART00000066737	15	10	AAATGCATCTGTCCAGTGGGCGTG	6	+	1096	1962	Active	Active	0	9
ENSDARG00000005216	ENSDART00000066737	15	11	GTCACCACATCACTGGGAGATGCA	6	+	1256	1962	Inactive	Active	5	9
ENSDARG00000005216	ENSDART00000066737	15	11	CACCACATCACTGGGAGATGCAGCT	7	+	1258	1962	Active	Active	8	9
ENSDARG00000005216	ENSDART00000066737	15	12	GGCCCCTACTGTAAGAAGAGGTG	5	+	1339	1962	Active	Active	9	9
ENSDARG00000005216	ENSDART00000066737	15	13	TGCCACCCAGAGACAGGGAGGTGTA	7	+	1513	1962	Active	Active	2	8
ENSDARG00000005216	ENSDART00000066737	15	16	TGCTCAACCATGCGTCTGTAAAC	5	+	1866	1962	Active	Inactive	8	8
ENSDARG00000005216	ENSDART00000099575	15	1	ACCTCCAGCCTGACATGTGAGGAA	6	+	32	4017	Active	Inactive	8	0
ENSDARG00000005216	ENSDART00000099575	15	2	TCCTCAGGCCGAACGTGTGTGAGGA	7	+	41	4017	Active	Active	9	8
ENSDARG00000005216	ENSDART00000099575	15	3	GCATACAACATGGAGATGCAGAC	5	+	211	4017	Inactive	Active	6	9
ENSDARG00000005216	ENSDART00000099575	15	5	TTCTGCAAATGTCCTGGCGGCAGTA	7	+	466	4017	Inactive	Active	5	8
ENSDARG00000005216	ENSDART00000099575	15	6	GTTTCCGCATACATGCTGATGCT	5	+	608	4017	Inactive	Active	4	9
ENSDARG00000005216	ENSDART00000099575	15	6	GGCGGCTGCCAGCAGACTTGTGT	5	+	547	4017	Active	Active	9	2
ENSDARG00000005216	ENSDART00000099575	15	10	CAAGGCTACCAGCTCGCTGAAGAC	6	+	1114	4017	Active	Active	5	8
ENSDARG00000005216	ENSDART00000099575	15	13	ACCACCATCAGCAAGAGTAGTAA	5	+	1606	4017	Active	Active	9	7
ENSDARG00000005216	ENSDART00000099575	15	16	GTTGTCCGCAGGGTTTTTATGGGCG	7	+	1886	4017	Active	Active	9	8
ENSDARG00000005216	ENSDART00000099575	15	16	GGCAAATTCTGCCATCTGCGTAA	5	+	1996	4017	Active	Inactive	9	8
ENSDARG00000005216	ENSDART00000099575	15	16	GCCATCGTCTATACGGAGGCTGTC	6	+	1952	4017	Active	Active	9	9
ENSDARG00000005216	ENSDART00000099575	15	16	GCCATCGTCTATACGGAGGCTGT	5	+	1952	4017	Active	Active	9	6
ENSDARG00000005216	ENSDART00000099575	15	17	GACCGCTGCCAGACAGGTGGGTAA	6	+	2134	4017	Active	Inactive	9	3
ENSDARG00000005216	ENSDART00000099575	15	21	ACCGCCGCACTGCATTCTGGGTAA	6	+	2655	4017	Active	Inactive	3	8
ENSDARG00000005216	ENSDART00000099575	15	21	CACCGCCGCACTGCATTCTGGGTAA	7	+	2654	4017	Active	Inactive	9	8
ENSDARG00000005216	ENSDART00000099575	15	21	GTCACCACATCACAGGCGCCTGC	5	+	2612	4017	Inactive	Active	5	6
ENSDARG00000005216	ENSDART00000099575	15	21	TGCCGCTGCACCCCCGGCTGGGCA	6	+	2632	4017	Active	Active	9	9
ENSDARG00000005216	ENSDART00000099575	15	21	CACATCACAGGCGCCTGCCGCTGCA	7	+	2617	4017	Active	Active	0	9
ENSDARG00000005216	ENSDART00000099575	15	22	GACCGCTGCCAACAGAGTGAGTT	5	+	2788	4017	Active	Active	9	8
ENSDARG00000005216	ENSDART00000099575	15	22	GACTGCCACAATGGGGGGTTGTG	5	+	2719	4017	Active	Active	7	6
ENSDARG00000005216	ENSDART00000099575	15	22	GACTGCCACAATGGGGGGTTGTGT	6	+	2719	4017	Active	Inactive	7	4
ENSDARG00000005216	ENSDART00000099575	15	23	AAATGCATCTGTCCAGTGGGCGTG	6	+	2842	4017	Active	Active	0	9
ENSDARG00000005216	ENSDART00000099575	15	23	GTAGCCTGCGCATCTGGATGGTTC	6	+	2800	4017	Active	Inactive	5	1
ENSDARG00000005216	ENSDART00000099575	15	24	CACCACATCACTGGGAGATGCAGCT	7	+	3004	4017	Active	Active	8	9
ENSDARG00000005216	ENSDART00000099575	15	24	GTCACCACATCACTGGGAGATGCA	6	+	3002	4017	Inactive	Active	5	9
ENSDARG00000005216	ENSDART00000099575	15	25	GGCCCCTACTGTAAGAAGAGGTG	5	+	3085	4017	Active	Active	9	9
ENSDARG00000005216	ENSDART00000099575	15	26	TGCCACCCAGAGACAGGGAGGTGTA	7	+	3259	4017	Active	Active	2	8
ENSDARG00000005216	ENSDART00000099575	15	29	TGCTCAACCATGCGTCTGTAAAC	5	+	3612	4017	Active	Inactive	8	8
ENSDARG00000005216	ENSDART00000099575	15	32	CTCAAATACACAAGAGGCGACGGC	6	+	3989	4017	Active	Active	4	9
ENSDARG00000005368	ENSDART00000020425	15	4	GTTTTCAGCATGGGCTTTGGTGGA	6	+	51	1848	Active	Inactive	7	1
ENSDARG00000005368	ENSDART00000020425	15	8	ATCAAAGTCAAGAAGGAAGATGAA	6	+	655	1848	Active	Active	4	9
ENSDARG00000005368	ENSDART00000020425	15	12	GCAAGCTGCTGGTCGAGAGGCATGT	7	+	1151	1848	Active	Active	8	8
ENSDARG00000005368	ENSDART00000020425	15	17	CAAAAAGTCACCCACTGAATAGGTC	7	+	1839	1848	Inactive	Active	1	9
ENSDARG00000005368	ENSDART00000100613	15	1	GTTTTCAGCATGGGCTTTGGTGGA	6	+	9	1671	Active	Inactive	7	1
ENSDARG00000005368	ENSDART00000100613	15	6	ATCAAAGTCAAGAAGGAAGATGAA	6	+	610	1671	Active	Active	4	9
ENSDARG00000005368	ENSDART00000100613	15	10	GCAAGCTGCTGGTCGAGAGGCATGT	7	+	965	1671	Active	Active	8	8
ENSDARG00000005368	ENSDART00000100613	15	18	CAAAAAGTCACCCACTGAATAGGTC	7	+	1662	1671	Inactive	Active	1	9
ENSDARG00000005368	ENSDART00000100618	15	4	GTTTTCAGCATGGGCTTTGGTGGA	6	+	51	1848	Active	Inactive	7	1
ENSDARG00000005368	ENSDART00000100618	15	8	ATCAAAGTCAAGAAGGAAGATGAA	6	+	655	1848	Active	Active	4	9
ENSDARG00000005368	ENSDART00000100618	15	12	GCAAGCTGCTGGTCGAGAGGCATGT	7	+	1151	1848	Active	Active	8	8
ENSDARG00000005368	ENSDART00000100618	15	17	CAAAAAGTCACCCACTGAATAGGTC	7	+	1839	1848	Inactive	Active	1	9
ENSDARG00000005425	ENSDART00000027019	15	2	TACTCAGCATGCCTTTGTGGGAGAT	7	+	174	897	Inactive	Active	6	6
ENSDARG00000005425	ENSDART00000027019	15	6	ACCATCAAAGAGGACGAGTGAGTG	6	+	724	897	Inactive	Active	0	9
ENSDARG00000005425	ENSDART00000027019	15	6	TACCCCATCATGGGCTTTGAGTTC	6	+	670	897	Active	Inactive	9	9
ENSDARG00000005425	ENSDART00000027019	15	6	TTCAACACCATCAAAGAGGACGAG	6	+	718	897	Inactive	Active	1	9
ENSDARG00000005865	ENSDART00000065322	15	1	GTTGACTTCTTGTTCGTGGCTGAG	6	-	651	963	Active	Active	9	9
ENSDARG00000005865	ENSDART00000065322	15	1	CAATACACAACATTATGACGAATAA	7	-	583	963	Inactive	Active	9	7
ENSDARG00000005865	ENSDART00000065322	15	1	AGAATCAACAAAAAGAGTCTGAGCA	7	-	180	963	Active	Active	0	8
ENSDARG00000005865	ENSDART00000065322	15	1	AGAAGCCCATTGATGATGTTTTT	5	-	400	963	Inactive	Inactive	5	6
ENSDARG00000005948	ENSDART00000003674	15	2	ACCTCATCCAGACAGTTGACTTT	5	-	121	1263	Active	Inactive	9	5
ENSDARG00000005948	ENSDART00000003674	15	2	TACCTCATCCAGACAGTTGACTTT	6	-	121	1263	Active	Inactive	9	5
ENSDARG00000005948	ENSDART00000003674	15	3	TGCTCATGCTCATTGCAGTTGAC	5	-	223	1263	Active	Active	9	6
ENSDARG00000005948	ENSDART00000003674	15	3	GACGTCTGCTCCGTGCTGCAGTA	5	-	203	1263	Active	Active	9	6
ENSDARG00000005948	ENSDART00000003674	15	3	TCCTGCAAACATGAGTGCGGTGTA	6	-	250	1263	Active	Inactive	0	4
ENSDARG00000005948	ENSDART00000003674	15	4	AAAAGCAGCCATTTGAGCTGCTGTT	7	-	351	1263	Inactive	Active	6	4
ENSDARG00000005948	ENSDART00000003674	15	4	TCCAACATCATCCAGGTGATTTC	5	-	289	1263	Active	Inactive	8	3
ENSDARG00000005948	ENSDART00000003674	15	5	TCCAGCCCCTGAGGTTTTGTGTAG	6	-	438	1263	Active	Inactive	9	9
ENSDARG00000005948	ENSDART00000003674	15	5	TCCAACCTCGCCCGGGAGAAGAA	5	-	412	1263	Active	Active	9	9
ENSDARG00000005948	ENSDART00000003674	15	5	AACCTCGCCCGGGAGAAGAAGTT	5	-	409	1263	Active	Active	7	9
ENSDARG00000005948	ENSDART00000003674	15	6	TTCACCATCATCACTATCTGCAGAA	7	-	533	1263	Active	Inactive	8	1
ENSDARG00000005948	ENSDART00000003674	15	6	TTCCACATCCATGAGCAGAGGGT	5	-	563	1263	Active	Active	7	9
ENSDARG00000005948	ENSDART00000003674	15	9	TTCTCACCACAGGTTGTGCAGAA	5	-	964	1263	Inactive	Inactive	2	3
ENSDARG00000005948	ENSDART00000076378	15	2	TACCTCATCCAGACAGTTGACTTT	6	-	84	975	Active	Inactive	9	5
ENSDARG00000005948	ENSDART00000076378	15	2	ACCTCATCCAGACAGTTGACTTT	5	-	84	975	Active	Inactive	9	5
ENSDARG00000005948	ENSDART00000076378	15	3	TGCTCATGCTCATTGCAGTTGAC	5	-	166	975	Active	Active	9	6
ENSDARG00000005948	ENSDART00000076378	15	3	GACGTCTGCTCCGTGCTGCAGTA	5	-	146	975	Active	Active	9	6
ENSDARG00000005948	ENSDART00000076378	15	3	TCCTGCAAACATGAGTGCGGTGTA	6	-	193	975	Active	Inactive	0	4
ENSDARG00000005948	ENSDART00000076378	15	4	AAAAGCAGCCATTTGAGCTGCTGTT	7	-	294	975	Inactive	Active	6	4
ENSDARG00000005948	ENSDART00000076378	15	4	TCCAACATCATCCAGGTGATTTC	5	-	232	975	Active	Inactive	8	3
ENSDARG00000005948	ENSDART00000076378	15	5	TCCAACCTCGCCCGGGAGAAGAA	5	-	355	975	Active	Active	9	9
ENSDARG00000005948	ENSDART00000076378	15	5	TCCAGCCCCTGAGGTTTTGTGTAG	6	-	381	975	Active	Inactive	9	9
ENSDARG00000005948	ENSDART00000076378	15	5	AACCTCGCCCGGGAGAAGAAGTT	5	-	352	975	Active	Active	7	9
ENSDARG00000005948	ENSDART00000076378	15	6	TTCCACATCCATGAGCAGAGGGT	5	-	488	975	Active	Active	7	9
ENSDARG00000005948	ENSDART00000076378	15	10	TTCTCACCACAGGTTGTGCAGAA	5	-	868	975	Inactive	Inactive	2	3
ENSDARG00000006062	ENSDART00000025713	15	1	TTCCTCAACTGTTTTTGTGGGGGTT	7	-	447	2244	Active	Active	7	5
ENSDARG00000006062	ENSDART00000025713	15	1	AGCCTCTCCTGCAGTGGCTTTTAG	6	-	301	2244	Active	Inactive	9	6
ENSDARG00000006062	ENSDART00000025713	15	1	TTCCTCAACTGTTTTTGTGGGGGT	6	-	448	2244	Active	Active	7	0
ENSDARG00000006062	ENSDART00000025713	15	1	GTCCTCCTCACTGTCGTGGCTGGT	6	-	109	2244	Active	Active	9	8
ENSDARG00000006062	ENSDART00000025713	15	2	GACAGCTTCACTCTCTGTTGAAGAT	7	-	582	2244	Active	Active	9	4
ENSDARG00000006062	ENSDART00000025713	15	3	GGCATCTTCCAGAGCGAAGGTGCT	6	-	903	2244	Active	Active	9	9
ENSDARG00000006062	ENSDART00000025713	15	3	GCCTGCAACTTGGCCAGAGTTGGTG	7	-	986	2244	Active	Active	8	9
ENSDARG00000006062	ENSDART00000025713	15	3	CCCCGCCGCGAGACGTTGAAGCT	5	-	683	2244	Active	Active	9	8
ENSDARG00000006062	ENSDART00000025713	15	3	AGCCCCGCCGCGAGACGTTGAAGCT	7	-	683	2244	Active	Active	9	8
ENSDARG00000006062	ENSDART00000025713	15	7	GTTAGCGGCGGGGGAGGTGGGGCA	6	-	1605	2244	Active	Active	7	9
ENSDARG00000006062	ENSDART00000025713	15	7	CACCCAAGAAGTCATGGGCAGAG	5	-	1637	2244	Inactive	Active	1	5
ENSDARG00000006062	ENSDART00000025713	15	9	CGCTCCATCAACAGCTGGGGCCGCA	7	-	1848	2244	Active	Active	9	9
ENSDARG00000006110	ENSDART00000045110	15	3	AGCAGCAGAGGAGCCGGCGAGGGA	6	+	236	2823	Active	Active	2	9
ENSDARG00000006110	ENSDART00000045110	15	4	GCAGGCGACTCTGGGAGGAAGGA	5	+	367	2823	Active	Active	5	9
ENSDARG00000006110	ENSDART00000045110	15	4	GACAGCACCACCACCGGTGAGTCT	6	+	490	2823	Active	Active	5	4
ENSDARG00000006110	ENSDART00000045110	15	7	ACATGCGGCAACTGGAGGCGGAGCA	7	+	746	2823	Active	Active	4	9
ENSDARG00000006110	ENSDART00000045110	15	7	AAACACAGAGCACTGTTTGCTGGT	6	+	832	2823	Inactive	Inactive	9	2
ENSDARG00000006110	ENSDART00000045110	15	7	ACATGCGGCAACTGGAGGCGGAG	5	+	746	2823	Active	Active	4	9
ENSDARG00000006110	ENSDART00000045110	15	11	ACACACACACATGCTGCTGCAGAA	6	+	1470	2823	Inactive	Active	9	7
ENSDARG00000006110	ENSDART00000045110	15	11	GGCAGCTGCGGACGCGTGGAGGCC	6	+	1444	2823	Active	Active	9	9
ENSDARG00000006110	ENSDART00000045110	15	11	GTCGGCGCAACAAACGCAGCGTTC	6	+	1379	2823	Active	Active	1	4
ENSDARG00000006110	ENSDART00000045110	15	11	GTTAGCATCGAGATGAAGCCGCG	5	+	1357	2823	Active	Active	8	9
ENSDARG00000006110	ENSDART00000045110	15	11	CACTGCAGCCCGACGGGGAGCTGCG	7	+	1520	2823	Active	Active	8	9
ENSDARG00000006110	ENSDART00000045110	15	11	GTTCACAGACCAGCGGGCGGCAGGC	7	+	1422	2823	Inactive	Active	8	9
ENSDARG00000006110	ENSDART00000045110	15	11	AGACACACACACATGCTGCTGCA	5	+	1468	2823	Inactive	Active	9	9
ENSDARG00000006110	ENSDART00000045110	15	12	GACTCAGCAAGAGCGAAGACGCC	5	+	1715	2823	Inactive	Active	5	9
ENSDARG00000006110	ENSDART00000045110	15	14	CACTCCTGCTTCTTTGAGGGAGAA	6	+	2077	2823	Active	Active	9	9
ENSDARG00000006110	ENSDART00000045110	15	14	GTCCCCGGCGCCCCGCGCTGAGTTT	7	+	1974	2823	Active	Inactive	8	2
ENSDARG00000006110	ENSDART00000045110	15	14	GTACACTCCTGCTTCTTTGAGGGA	6	+	2074	2823	Inactive	Active	2	3
ENSDARG00000006110	ENSDART00000045110	15	16	AGAATCTAAAGAGACAGCCGCTGTA	7	+	2265	2823	Inactive	Active	3	7
ENSDARG00000006110	ENSDART00000045110	15	17	TTCGGCTACATCAAGTGTGCAGTC	6	+	2383	2823	Active	Inactive	8	4
ENSDARG00000006110	ENSDART00000045110	15	17	GGCTACATCAAGTGTGCAGTCTGT	6	+	2386	2823	Active	Active	9	3
ENSDARG00000006110	ENSDART00000045110	15	18	TGCATCACCTGCTGGTGTGACGTG	6	+	2656	2823	Active	Active	9	3
ENSDARG00000006110	ENSDART00000045110	15	18	GCCCGCCCCTCACCTGCAGCCGAC	6	+	2456	2823	Active	Active	9	9
ENSDARG00000006110	ENSDART00000045110	15	18	AACGCCCCCTCTGGAGGACGAGGAG	7	+	2529	2823	Active	Active	7	9
ENSDARG00000006110	ENSDART00000045110	15	18	AGAAACGCCCCCTCTGGAGGACGAG	7	+	2526	2823	Inactive	Active	4	9
ENSDARG00000006110	ENSDART00000045110	15	18	AAACGCCCCCTCTGGAGGACGAG	5	+	2528	2823	Inactive	Active	1	9
ENSDARG00000006110	ENSDART00000045110	15	18	CCCTTCAGACTGCTGTAAGGAGTG	6	+	2493	2823	Active	Active	8	8
ENSDARG00000006110	ENSDART00000045110	15	18	CGCCCCCTCTGGAGGACGAGGAG	5	+	2531	2823	Active	Active	9	9
ENSDARG00000006120	ENSDART00000005491	15	3	AGCTTCAGAATATCGTTGGCTCT	5	-	688	2061	Active	Active	5	0
ENSDARG00000006120	ENSDART00000005491	15	5	ACCAGCATCTCTGCCAGTTGTTGGT	7	-	954	2061	Active	Active	9	0
ENSDARG00000006120	ENSDART00000005491	15	6	TACTACCGCTTATACCGCTGTTTTC	7	-	1297	2061	Active	Inactive	4	8
ENSDARG00000006120	ENSDART00000005491	15	6	GTCCCATGCCCATGGCAGAAAAC	5	-	1494	2061	Active	Active	8	9
ENSDARG00000006120	ENSDART00000005491	15	6	CTCCTCGACCTGAATGGAGATGAA	6	-	1116	2061	Active	Active	9	9
ENSDARG00000006120	ENSDART00000005491	15	6	CACCACACCGGTCATTTTGGTGGT	6	-	1067	2061	Active	Inactive	4	3
ENSDARG00000006120	ENSDART00000005491	15	7	CCCTGCTACCACATTTAGAAGAT	5	-	1887	2061	Active	Active	9	0
ENSDARG00000006120	ENSDART00000005491	15	7	AGAAGCCGCTGCTGCTGCCGCGGCC	7	-	1692	2061	Active	Active	6	9
ENSDARG00000006120	ENSDART00000005491	15	7	TGCCGCGGCCATGTAGGTGTAGGG	6	-	1678	2061	Active	Active	9	8
ENSDARG00000006120	ENSDART00000005491	15	7	TGCCGCGGCCATGTAGGTGTAGGGG	7	-	1677	2061	Active	Active	9	9
ENSDARG00000006120	ENSDART00000005491	15	7	TGCTGCCGCGGCCATGTAGGTGTA	6	-	1681	2061	Active	Active	9	7
ENSDARG00000006345	ENSDART00000008504	15	1	AGCTCCGACTCGGAGGAGGACGGC	6	+	31	1782	Active	Active	8	9
ENSDARG00000006345	ENSDART00000008504	15	1	AGAGCCGGCCGAGAGCAGTGGAA	5	+	67	1782	Active	Active	6	7
ENSDARG00000006345	ENSDART00000008504	15	2	ACCTGCGCAGCGCTCTGACTGAGAT	7	+	164	1782	Active	Active	3	8
ENSDARG00000006345	ENSDART00000008504	15	2	GTTCCAGCCGTCGCTGTGGCCGTG	6	+	123	1782	Active	Active	4	9
ENSDARG00000006345	ENSDART00000008504	15	3	AGCTGCTTCTGAAAGGAGCAGAG	5	+	332	1782	Active	Active	9	9
ENSDARG00000006345	ENSDART00000008504	15	3	TGCGTCTGCGCTCACAGTGGAAGCT	7	+	422	1782	Active	Active	9	9
ENSDARG00000006345	ENSDART00000008504	15	3	GACTTCAACTCGGAGCTGCTGCG	5	+	403	1782	Active	Active	5	9
ENSDARG00000006345	ENSDART00000008504	15	6	TCCCTCAGCGTCTCAGATGTGGCA	6	+	708	1782	Active	Active	9	9
ENSDARG00000006345	ENSDART00000008504	15	7	CTCAACAACAACTGCATGTGCTGTA	7	+	897	1782	Active	Inactive	1	5
ENSDARG00000006345	ENSDART00000008504	15	8	TGCACCAGCTGATATGGGAAGCA	5	+	933	1782	Active	Active	9	8
ENSDARG00000006345	ENSDART00000008504	15	12	CTCTCACACCAGGAGCAGGAGCT	5	+	1381	1782	Active	Active	8	9
ENSDARG00000006345	ENSDART00000008504	15	14	TCCCGCGCAGTCAGGCTAAGGATGC	7	+	1628	1782	Active	Active	6	5
ENSDARG00000006345	ENSDART00000074805	15	1	GTAGTCGCCGGGTGATGGGGGTTT	6	+	53	1827	Active	Inactive	3	8
ENSDARG00000006345	ENSDART00000074805	15	1	GAACACAGATGCTGTAGTCGCCGGG	7	+	40	1827	Inactive	Active	9	9
ENSDARG00000006345	ENSDART00000074805	15	1	GTAGTCGCCGGGTGATGGGGGTTTT	7	+	53	1827	Active	Inactive	3	4
ENSDARG00000006345	ENSDART00000074805	15	4	AGCTCCGACTCGGAGGAGGACGGC	6	+	166	1827	Active	Active	8	9
ENSDARG00000006345	ENSDART00000074805	15	4	AGAGCCGGCCGAGAGCAGTGGAA	5	+	202	1827	Active	Active	6	7
ENSDARG00000006345	ENSDART00000074805	15	5	GTTCCAGCCGTCGCTGTGGCCGTG	6	+	258	1827	Active	Active	4	9
ENSDARG00000006345	ENSDART00000074805	15	5	ACCTGCGCAGCGCTCTGACTGAGAT	7	+	299	1827	Active	Active	3	8
ENSDARG00000006345	ENSDART00000074805	15	6	TGCGTCTGCGCTCACAGTGGAAGCT	7	+	557	1827	Active	Active	9	9
ENSDARG00000006345	ENSDART00000074805	15	6	AGCTGCTTCTGAAAGGAGCAGAG	5	+	467	1827	Active	Active	9	9
ENSDARG00000006345	ENSDART00000074805	15	6	GACTTCAACTCGGAGCTGCTGCG	5	+	538	1827	Active	Active	5	9
ENSDARG00000006345	ENSDART00000074805	15	9	TCCCTCAGCGTCTCAGATGTGGCA	6	+	846	1827	Active	Active	9	9
ENSDARG00000006345	ENSDART00000074805	15	10	TGCACCAGCTGATATGGGAAGCA	5	+	1047	1827	Active	Active	9	8
ENSDARG00000006345	ENSDART00000074805	15	14	CTCTCACACCAGGAGCAGGAGCT	5	+	1426	1827	Active	Active	8	9
ENSDARG00000006345	ENSDART00000074805	15	17	TCCCGCGCAGTCAGGCTAAGGATGC	7	+	1673	1827	Active	Active	6	5
ENSDARG00000006394	ENSDART00000004840	15	6	CTCCACAGAACGACTGCGGCCGAA	6	-	469	1767	Inactive	Active	3	9
ENSDARG00000006394	ENSDART00000004840	15	7	GTCTTCATCCTCTCGGGGCCGAA	5	-	614	1767	Active	Active	9	9
ENSDARG00000006394	ENSDART00000004840	15	7	TTCATCCTCTCGGGGCCGAAGCA	5	-	611	1767	Active	Active	9	9
ENSDARG00000006394	ENSDART00000004840	15	8	ATCCAAAAACTGTTCTGGGATGTA	6	-	694	1767	Inactive	Active	9	0
ENSDARG00000006394	ENSDART00000004840	15	8	TCCAAAAACTGTTCTGGGATGTA	5	-	694	1767	Inactive	Active	0	0
ENSDARG00000006394	ENSDART00000004840	15	11	AAATGCAAAATGTCTTTGGGGTTTG	7	-	1181	1767	Inactive	Inactive	9	7
ENSDARG00000006394	ENSDART00000004840	15	11	AAATGCAAAATGTCTTTGGGGTT	5	-	1183	1767	Inactive	Inactive	9	7
ENSDARG00000006394	ENSDART00000004840	15	12	AAATCCACATCTTCATCTGCAGAT	6	-	1233	1767	Inactive	Inactive	9	4
ENSDARG00000006394	ENSDART00000004840	15	12	AAAATCCACATCTTCATCTGCAGAT	7	-	1233	1767	Inactive	Inactive	3	4
ENSDARG00000006394	ENSDART00000004840	15	14	TTCCTCGTCCTCTTCTGCTGTGTTT	7	-	1545	1767	Active	Inactive	9	8
ENSDARG00000006394	ENSDART00000004840	15	14	TACTTCCTCGTCCTCTTCTGCTGTG	7	-	1548	1767	Active	Active	9	0
ENSDARG00000006394	ENSDART00000004840	15	14	CTCGTCCTCTTCTGCTGTGTTTCT	6	-	1543	1767	Active	Inactive	9	9
ENSDARG00000006394	ENSDART00000004840	15	15	CCCTTCCACGGACTGGAGGAGCA	5	-	1695	1767	Active	Active	9	9
ENSDARG00000006394	ENSDART00000102113	15	5	CTCCACAGAACGACTGCGGCCGAA	6	-	466	1770	Inactive	Active	3	9
ENSDARG00000006394	ENSDART00000102113	15	6	TTCATCCTCTCGGGGCCGAAGCA	5	-	608	1770	Active	Active	9	9
ENSDARG00000006394	ENSDART00000102113	15	6	GTCTTCATCCTCTCGGGGCCGAA	5	-	611	1770	Active	Active	9	9
ENSDARG00000006394	ENSDART00000102113	15	7	TCCAAAAACTGTTCTGGGATGTA	5	-	697	1770	Inactive	Active	0	0
ENSDARG00000006394	ENSDART00000102113	15	7	ATCCAAAAACTGTTCTGGGATGTA	6	-	697	1770	Inactive	Active	9	0
ENSDARG00000006394	ENSDART00000102113	15	11	AAATGCAAAATGTCTTTGGGGTTTG	7	-	1184	1770	Inactive	Inactive	9	7
ENSDARG00000006394	ENSDART00000102113	15	11	AAATGCAAAATGTCTTTGGGGTT	5	-	1186	1770	Inactive	Inactive	9	7
ENSDARG00000006394	ENSDART00000102113	15	12	AAATCCACATCTTCATCTGCAGAT	6	-	1236	1770	Inactive	Inactive	9	4
ENSDARG00000006394	ENSDART00000102113	15	12	AAAATCCACATCTTCATCTGCAGAT	7	-	1236	1770	Inactive	Inactive	3	4
ENSDARG00000006394	ENSDART00000102113	15	14	CTCGTCCTCTTCTGCTGTGTTTCT	6	-	1546	1770	Active	Inactive	9	9
ENSDARG00000006394	ENSDART00000102113	15	14	TACTTCCTCGTCCTCTTCTGCTGTG	7	-	1551	1770	Active	Active	9	0
ENSDARG00000006394	ENSDART00000102113	15	14	TTCCTCGTCCTCTTCTGCTGTGTTT	7	-	1548	1770	Active	Inactive	9	8
ENSDARG00000006394	ENSDART00000102113	15	15	CCCTTCCACGGACTGGAGGAGCA	5	-	1698	1770	Active	Active	9	9
ENSDARG00000006399	ENSDART00000032306	15	2	GTAAGCCACTGAGAGCAGGTTTC	5	-	134	765	Inactive	Active	1	1
ENSDARG00000006399	ENSDART00000032306	15	4	GCAACCAAACTGTTTTCTGCAGCC	6	-	438	765	Inactive	Active	8	6
ENSDARG00000006399	ENSDART00000032306	15	4	CAACCAAACTGTTTTCTGCAGCC	5	-	438	765	Inactive	Active	5	6
ENSDARG00000006399	ENSDART00000032306	15	4	AGAGCCAGACCCAAGCGAATAGGGT	7	-	509	765	Inactive	Active	6	9
ENSDARG00000006399	ENSDART00000032306	15	5	ATCGTCAAATGCCGCCTTTGCCAAC	7	-	588	765	Inactive	Inactive	4	6
ENSDARG00000006399	ENSDART00000032306	15	5	AGCATCGTCAAATGCCGCCTTTGCC	7	-	591	765	Active	Active	9	7
ENSDARG00000006399	ENSDART00000032306	15	5	ACCATCTCCCTGCATATCTGAAGTC	7	-	702	765	Active	Inactive	9	0
ENSDARG00000006447	ENSDART00000059204	15	2	CGCTACAAACCTGTGGTGGTCTTC	6	+	229	1260	Inactive	Inactive	0	6
ENSDARG00000006447	ENSDART00000059204	15	2	CACTACGTCCATGTTGCTGTGGTG	6	+	273	1260	Active	Active	9	5
ENSDARG00000006447	ENSDART00000059204	15	2	ACAATCAGATATTCCCTGTGTGGAC	7	+	152	1260	Inactive	Inactive	6	7
ENSDARG00000006447	ENSDART00000059204	15	2	AACGGCGTCCCGGAGATGCAGGC	5	+	298	1260	Active	Active	9	9
ENSDARG00000006447	ENSDART00000059204	15	2	AAAAGCAGAGCGAAGAGGATGAT	5	+	599	1260	Inactive	Active	9	9
ENSDARG00000006447	ENSDART00000059204	15	2	AAAAGCAGAGCGAAGAGGATGATAA	7	+	599	1260	Inactive	Inactive	9	1
ENSDARG00000006447	ENSDART00000059204	15	3	AGAAGCTGCAGGTGTGTGTAGGT	5	+	677	1260	Active	Inactive	7	6
ENSDARG00000006447	ENSDART00000059204	15	3	AGAAGCTGCAGGTGTGTGTAGGTC	6	+	677	1260	Active	Active	7	7
ENSDARG00000006447	ENSDART00000059204	15	5	ACAGTCTACAATGGAGGAGCGGAG	6	+	865	1260	Active	Active	7	9
ENSDARG00000006447	ENSDART00000059204	15	7	GACAGCAGAGGCCTCGGTGTGGAT	6	+	1207	1260	Inactive	Inactive	3	1
ENSDARG00000006447	ENSDART00000059204	15	7	ACAATCATCACCTCAGTGGTGGTG	6	+	1183	1260	Active	Active	7	6
ENSDARG00000006447	ENSDART00000059204	15	7	ATCATCACCTCAGTGGTGGTGGAC	6	+	1186	1260	Active	Active	5	4
ENSDARG00000006447	ENSDART00000059204	15	7	ATCATCACCTCAGTGGTGGTGGA	5	+	1186	1260	Active	Active	5	8
ENSDARG00000006447	ENSDART00000059204	15	7	AGAGGCCTCGGTGTGGATGTCGTC	6	+	1213	1260	Active	Active	9	7
ENSDARG00000006585	ENSDART00000027060	15	1	CGCGGCAGCCCGGCCCGCTGCTGGG	7	-	107	1770	Active	Active	9	9
ENSDARG00000006585	ENSDART00000027060	15	1	GCCCGCTGCTGGGAGTCGGAGAG	5	-	97	1770	Active	Active	9	8
ENSDARG00000006585	ENSDART00000027060	15	7	CTCCGCCTCCTGAGTTTGTATTG	5	-	376	1770	Active	Inactive	9	9
ENSDARG00000006585	ENSDART00000027060	15	7	TCCGCCTCCTGAGTTTGTATTGAAC	7	-	373	1770	Active	Active	9	0
ENSDARG00000006585	ENSDART00000027060	15	9	GCCCACGCCTGACTTGTCTGATTT	6	-	1474	1770	Active	Inactive	8	8
ENSDARG00000006585	ENSDART00000027060	15	9	GAAGCCCTCGCCCTGCCGCAGCA	5	-	590	1770	Active	Active	7	9
ENSDARG00000006585	ENSDART00000027060	15	9	GCCCTCGCCCTGCCGCAGCAGAC	5	-	587	1770	Active	Active	9	9
ENSDARG00000006585	ENSDART00000027060	15	9	GGCAACGGCAACGTAGATGCCGTC	6	-	1287	1770	Active	Active	8	9
ENSDARG00000006585	ENSDART00000027060	15	9	GGCGCCATCTAGCCGGCTGCTGCG	6	-	1573	1770	Active	Active	9	9
ENSDARG00000006585	ENSDART00000027060	15	9	GTTAGCCACTGCTGGATGCGGCA	5	-	1343	1770	Active	Active	6	9
ENSDARG00000006585	ENSDART00000027060	15	9	TACGCCGTCAGGTGAGAAGGCGAA	6	-	691	1770	Active	Active	9	9
ENSDARG00000006585	ENSDART00000027060	15	9	TCCGGCGCCCCCTGGCTTTTGGA	5	-	1369	1770	Active	Active	9	3
ENSDARG00000006585	ENSDART00000027060	15	9	TGCAGCTCCATGGAGTCGAAGTG	5	-	757	1770	Active	Active	9	8
ENSDARG00000006585	ENSDART00000027060	15	9	TTCTCCGCCCACGCCTGACTTGTCT	7	-	1479	1770	Active	Active	7	3
ENSDARG00000006585	ENSDART00000027060	15	9	CTCCGCCCACGCCTGACTTGTCT	5	-	1479	1770	Active	Active	6	3
ENSDARG00000006585	ENSDART00000027060	15	9	CTCATCCTCCAGATTGGTGGTGAAC	7	-	957	1770	Active	Active	9	1
ENSDARG00000006585	ENSDART00000027060	15	9	CTCATCCTCCAGATTGGTGGTGAA	6	-	958	1770	Active	Active	9	5
ENSDARG00000006585	ENSDART00000027060	15	9	AAAGGCAACGGCAACGTAGATGCC	6	-	1290	1770	Inactive	Active	6	9
ENSDARG00000006585	ENSDART00000027060	15	9	AAATCATCCTCTCCGCCGGTTGC	5	-	847	1770	Inactive	Active	4	5
ENSDARG00000006585	ENSDART00000027060	15	9	AGACACGTCACCTTGGATTTGTC	5	-	457	1770	Active	Active	5	1
ENSDARG00000006585	ENSDART00000027060	15	9	AGACGCAGAGAAGTCCGCCGAAGTA	7	-	796	1770	Inactive	Active	5	8
ENSDARG00000006585	ENSDART00000027060	15	9	AGAGACAGCGTGGCGAAGCGGCC	5	-	1441	1770	Inactive	Active	2	9
ENSDARG00000006585	ENSDART00000027060	15	9	AGCCACTGCTGGATGCGGCAGGG	5	-	1340	1770	Active	Active	9	9
ENSDARG00000006585	ENSDART00000027060	15	9	CAACACTGCCACTGTTAGACGTG	5	-	1236	1770	Active	Active	1	6
ENSDARG00000006585	ENSDART00000027060	15	9	CACTGCCACTGTTAGACGTGGCA	5	-	1233	1770	Active	Active	8	9
ENSDARG00000006585	ENSDART00000027060	15	9	CCCAGCGCAGTAACGGGTTGCGGGG	7	-	640	1770	Active	Active	7	9
ENSDARG00000006585	ENSDART00000027060	15	9	CCCTGCAGCTCCATGGAGTCGAA	5	-	760	1770	Active	Active	9	6
ENSDARG00000006585	ENSDART00000027060	15	9	CGCAGCAGACAGTACTGTGGGGCC	6	-	573	1770	Active	Active	7	4
ENSDARG00000006585	ENSDART00000027060	15	9	CGCCCACGCCTGACTTGTCTGATTT	7	-	1474	1770	Active	Inactive	9	8
ENSDARG00000006585	ENSDART00000027060	15	9	CGCTCCTCCCTTTGAGCTGTGTCT	6	-	1078	1770	Active	Inactive	9	2
ENSDARG00000006585	ENSDART00000033661	15	1	GCCCGCTGCTGGGAGTCGGAGAG	5	-	76	1824	Active	Active	9	8
ENSDARG00000006585	ENSDART00000033661	15	1	CGCGGCAGCCCGGCCCGCTGCTGGG	7	-	86	1824	Active	Active	9	9
ENSDARG00000006585	ENSDART00000033661	15	1	GGCAGCGCCGCCCGGGATGGAGCC	6	-	139	1824	Active	Active	9	9
ENSDARG00000006585	ENSDART00000033661	15	1	ATCGACACCCGTACTGGAGGCAGGA	7	-	218	1824	Inactive	Active	1	9
ENSDARG00000006585	ENSDART00000033661	15	5	CTCATCCTCCAGATTGGTGGTGAA	6	-	1036	1824	Active	Active	9	5
ENSDARG00000006585	ENSDART00000033661	15	5	CTCATCCTCCAGATTGGTGGTGAAC	7	-	1035	1824	Active	Active	9	1
ENSDARG00000006585	ENSDART00000033661	15	5	CGCTCCTCCCTTTGAGCTGTGTCT	6	-	1156	1824	Active	Inactive	9	2
ENSDARG00000006585	ENSDART00000033661	15	5	GAAGCCCTCGCCCTGCCGCAGCA	5	-	668	1824	Active	Active	7	9
ENSDARG00000006585	ENSDART00000033661	15	5	GCCCTCGCCCTGCCGCAGCAGAC	5	-	665	1824	Active	Active	9	9
ENSDARG00000006585	ENSDART00000033661	15	5	AAATCATCCTCTCCGCCGGTTGC	5	-	925	1824	Inactive	Active	4	5
ENSDARG00000006585	ENSDART00000033661	15	5	TGCAGCTCCATGGAGTCGAAGTG	5	-	835	1824	Active	Active	9	8
ENSDARG00000006585	ENSDART00000033661	15	5	TACGCCGTCAGGTGAGAAGGCGAA	6	-	769	1824	Active	Active	9	9
ENSDARG00000006585	ENSDART00000033661	15	5	CAACACTGCCACTGTTAGACGTG	5	-	1314	1824	Active	Active	1	6
ENSDARG00000006585	ENSDART00000033661	15	5	AGACACGTCACCTTGGATTTGTC	5	-	535	1824	Active	Active	5	1
ENSDARG00000006585	ENSDART00000033661	15	5	AGACGCAGAGAAGTCCGCCGAAGTA	7	-	874	1824	Inactive	Active	5	8
ENSDARG00000006585	ENSDART00000033661	15	5	CACTGCCACTGTTAGACGTGGCA	5	-	1311	1824	Active	Active	8	9
ENSDARG00000006585	ENSDART00000033661	15	5	CCCAGCGCAGTAACGGGTTGCGGGG	7	-	718	1824	Active	Active	7	9
ENSDARG00000006585	ENSDART00000033661	15	5	CCCTGCAGCTCCATGGAGTCGAA	5	-	838	1824	Active	Active	9	6
ENSDARG00000006585	ENSDART00000033661	15	5	CGCAGCAGACAGTACTGTGGGGCC	6	-	651	1824	Active	Active	7	4
ENSDARG00000006585	ENSDART00000033661	15	6	TTCTCCGCCCACGCCTGACTTGTCT	7	-	1533	1824	Active	Active	7	3
ENSDARG00000006585	ENSDART00000033661	15	6	TCCGGCGCCCCCTGGCTTTTGGA	5	-	1423	1824	Active	Active	9	3
ENSDARG00000006585	ENSDART00000033661	15	6	GTTAGCCACTGCTGGATGCGGCA	5	-	1397	1824	Active	Active	6	9
ENSDARG00000006585	ENSDART00000033661	15	6	GGCGCCATCTAGCCGGCTGCTGCG	6	-	1627	1824	Active	Active	9	9
ENSDARG00000006585	ENSDART00000033661	15	6	AAAGGCAACGGCAACGTAGATGCC	6	-	1344	1824	Inactive	Active	6	9
ENSDARG00000006585	ENSDART00000033661	15	6	GGCAACGGCAACGTAGATGCCGTC	6	-	1341	1824	Active	Active	8	9
ENSDARG00000006585	ENSDART00000033661	15	6	AGAGACAGCGTGGCGAAGCGGCC	5	-	1495	1824	Inactive	Active	2	9
ENSDARG00000006585	ENSDART00000033661	15	6	AGCCACTGCTGGATGCGGCAGGG	5	-	1394	1824	Active	Active	9	9
ENSDARG00000006585	ENSDART00000033661	15	6	GCCCACGCCTGACTTGTCTGATTT	6	-	1528	1824	Active	Inactive	8	8
ENSDARG00000006585	ENSDART00000033661	15	6	CGCCCACGCCTGACTTGTCTGATTT	7	-	1528	1824	Active	Inactive	9	8
ENSDARG00000006585	ENSDART00000033661	15	6	CTCCGCCCACGCCTGACTTGTCT	5	-	1533	1824	Active	Active	6	3
ENSDARG00000006585	ENSDART00000056470	15	1	GCCCACGCCTGACTTGTCTGATTT	6	-	415	747	Active	Inactive	8	8
ENSDARG00000006585	ENSDART00000056470	15	1	GGCAACGGCAACGTAGATGCCGTC	6	-	228	747	Active	Active	8	9
ENSDARG00000006585	ENSDART00000056470	15	1	GGCGCCATCTAGCCGGCTGCTGCG	6	-	514	747	Active	Active	9	9
ENSDARG00000006585	ENSDART00000056470	15	1	GTTAGCCACTGCTGGATGCGGCA	5	-	284	747	Active	Active	6	9
ENSDARG00000006585	ENSDART00000056470	15	1	TCCGGCGCCCCCTGGCTTTTGGA	5	-	310	747	Active	Active	9	3
ENSDARG00000006585	ENSDART00000056470	15	1	TTCTCCGCCCACGCCTGACTTGTCT	7	-	420	747	Active	Active	7	3
ENSDARG00000006585	ENSDART00000056470	15	1	CTCCGCCCACGCCTGACTTGTCT	5	-	420	747	Active	Active	6	3
ENSDARG00000006585	ENSDART00000056470	15	1	CGCTCCTCCCTTTGAGCTGTGTCT	6	-	19	747	Active	Inactive	9	2
ENSDARG00000006585	ENSDART00000056470	15	1	AAAGGCAACGGCAACGTAGATGCC	6	-	231	747	Inactive	Active	6	9
ENSDARG00000006585	ENSDART00000056470	15	1	AGAGACAGCGTGGCGAAGCGGCC	5	-	382	747	Inactive	Active	2	9
ENSDARG00000006585	ENSDART00000056470	15	1	AGCCACTGCTGGATGCGGCAGGG	5	-	281	747	Active	Active	9	9
ENSDARG00000006585	ENSDART00000056470	15	1	CAACACTGCCACTGTTAGACGTG	5	-	177	747	Active	Active	1	6
ENSDARG00000006585	ENSDART00000056470	15	1	CACTGCCACTGTTAGACGTGGCA	5	-	174	747	Active	Active	8	9
ENSDARG00000006585	ENSDART00000056470	15	1	CGCCCACGCCTGACTTGTCTGATTT	7	-	415	747	Active	Inactive	9	8
ENSDARG00000006585	ENSDART00000056470	15	2	GAATTCCCATTCTGTGCTGATAAC	6	-	714	747	Inactive	Active	7	6
ENSDARG00000006585	ENSDART00000056471	15	1	ATCGACACCCGTACTGGAGGCAGGA	7	-	218	1959	Inactive	Active	1	9
ENSDARG00000006585	ENSDART00000056471	15	1	GCCCGCTGCTGGGAGTCGGAGAG	5	-	76	1959	Active	Active	9	8
ENSDARG00000006585	ENSDART00000056471	15	1	CGCGGCAGCCCGGCCCGCTGCTGGG	7	-	86	1959	Active	Active	9	9
ENSDARG00000006585	ENSDART00000056471	15	1	GGCAGCGCCGCCCGGGATGGAGCC	6	-	139	1959	Active	Active	9	9
ENSDARG00000006585	ENSDART00000056471	15	5	GAAGCCCTCGCCCTGCCGCAGCA	5	-	668	1959	Active	Active	7	9
ENSDARG00000006585	ENSDART00000056471	15	5	GCCCACGCCTGACTTGTCTGATTT	6	-	1552	1959	Active	Inactive	8	8
ENSDARG00000006585	ENSDART00000056471	15	5	GCCCTCGCCCTGCCGCAGCAGAC	5	-	665	1959	Active	Active	9	9
ENSDARG00000006585	ENSDART00000056471	15	5	CTCCGCCCACGCCTGACTTGTCT	5	-	1557	1959	Active	Active	6	3
ENSDARG00000006585	ENSDART00000056471	15	5	GGCAACGGCAACGTAGATGCCGTC	6	-	1365	1959	Active	Active	8	9
ENSDARG00000006585	ENSDART00000056471	15	5	GGCGCCATCTAGCCGGCTGCTGCG	6	-	1651	1959	Active	Active	9	9
ENSDARG00000006585	ENSDART00000056471	15	5	GTTAGCCACTGCTGGATGCGGCA	5	-	1421	1959	Active	Active	6	9
ENSDARG00000006585	ENSDART00000056471	15	5	TACGCCGTCAGGTGAGAAGGCGAA	6	-	769	1959	Active	Active	9	9
ENSDARG00000006585	ENSDART00000056471	15	5	TCCGGCGCCCCCTGGCTTTTGGA	5	-	1447	1959	Active	Active	9	3
ENSDARG00000006585	ENSDART00000056471	15	5	TGCAGCTCCATGGAGTCGAAGTG	5	-	835	1959	Active	Active	9	8
ENSDARG00000006585	ENSDART00000056471	15	5	TTCTCCGCCCACGCCTGACTTGTCT	7	-	1557	1959	Active	Active	7	3
ENSDARG00000006585	ENSDART00000056471	15	5	CTCATCCTCCAGATTGGTGGTGAAC	7	-	1035	1959	Active	Active	9	1
ENSDARG00000006585	ENSDART00000056471	15	5	CTCATCCTCCAGATTGGTGGTGAA	6	-	1036	1959	Active	Active	9	5
ENSDARG00000006585	ENSDART00000056471	15	5	AAAGGCAACGGCAACGTAGATGCC	6	-	1368	1959	Inactive	Active	6	9
ENSDARG00000006585	ENSDART00000056471	15	5	AAATCATCCTCTCCGCCGGTTGC	5	-	925	1959	Inactive	Active	4	5
ENSDARG00000006585	ENSDART00000056471	15	5	AGACACGTCACCTTGGATTTGTC	5	-	535	1959	Active	Active	5	1
ENSDARG00000006585	ENSDART00000056471	15	5	AGACGCAGAGAAGTCCGCCGAAGTA	7	-	874	1959	Inactive	Active	5	8
ENSDARG00000006585	ENSDART00000056471	15	5	AGAGACAGCGTGGCGAAGCGGCC	5	-	1519	1959	Inactive	Active	2	9
ENSDARG00000006585	ENSDART00000056471	15	5	AGCCACTGCTGGATGCGGCAGGG	5	-	1418	1959	Active	Active	9	9
ENSDARG00000006585	ENSDART00000056471	15	5	CAACACTGCCACTGTTAGACGTG	5	-	1314	1959	Active	Active	1	6
ENSDARG00000006585	ENSDART00000056471	15	5	CACTGCCACTGTTAGACGTGGCA	5	-	1311	1959	Active	Active	8	9
ENSDARG00000006585	ENSDART00000056471	15	5	CGCTCCTCCCTTTGAGCTGTGTCT	6	-	1156	1959	Active	Inactive	9	2
ENSDARG00000006585	ENSDART00000056471	15	5	CGCCCACGCCTGACTTGTCTGATTT	7	-	1552	1959	Active	Inactive	9	8
ENSDARG00000006585	ENSDART00000056471	15	5	CGCAGCAGACAGTACTGTGGGGCC	6	-	651	1959	Active	Active	7	4
ENSDARG00000006585	ENSDART00000056471	15	5	CCCTGCAGCTCCATGGAGTCGAA	5	-	838	1959	Active	Active	9	6
ENSDARG00000006585	ENSDART00000056471	15	5	CCCAGCGCAGTAACGGGTTGCGGGG	7	-	718	1959	Active	Active	7	9
ENSDARG00000006585	ENSDART00000056471	15	9	GAATTCCCATTCTGTGCTGATAAC	6	-	1926	1959	Inactive	Active	7	6
ENSDARG00000006615	ENSDART00000006883	15	1	GGCCGCTTCCTCGGTGTTTTGAGAC	7	-	318	1677	Active	Inactive	9	7
ENSDARG00000006615	ENSDART00000006883	15	1	GGCCGCTTCCTCGGTGTTTTGAG	5	-	320	1677	Active	Inactive	9	8
ENSDARG00000006615	ENSDART00000006883	15	1	CTCGGCCGCTTCCTCGGTGTTTTG	6	-	322	1677	Active	Inactive	9	7
ENSDARG00000006615	ENSDART00000006883	15	1	ATCATCCCCGTCCTCGGAGCCTTC	6	-	262	1677	Active	Active	8	3
ENSDARG00000006615	ENSDART00000006883	15	2	ATCCACCACCTCGCGCTGAGGGA	5	-	431	1677	Active	Active	1	9
ENSDARG00000006615	ENSDART00000006883	15	2	TTCCTCACATACCAGGTGTAGAG	5	-	532	1677	Inactive	Active	0	4
ENSDARG00000006615	ENSDART00000006883	15	2	TGCTGCGACAGGTGCGACTGATTC	6	-	465	1677	Active	Active	9	2
ENSDARG00000006615	ENSDART00000006883	15	2	ACATCCACCACCTCGCGCTGAGGGA	7	-	431	1677	Inactive	Active	0	9
ENSDARG00000006615	ENSDART00000006883	15	7	GGCACCGTCTGTGCTTGCGATGTG	6	-	1377	1677	Active	Active	9	3
ENSDARG00000006615	ENSDART00000006883	15	8	GTCACCACCATGGCCGGGGGAAAC	6	-	1596	1677	Active	Active	5	7
ENSDARG00000006615	ENSDART00000101850	15	2	GGCCGCTTCCTCGGTGTTTTGAGAC	7	-	207	1434	Active	Inactive	9	7
ENSDARG00000006615	ENSDART00000101850	15	2	GGCCGCTTCCTCGGTGTTTTGAG	5	-	209	1434	Active	Inactive	9	8
ENSDARG00000006615	ENSDART00000101850	15	2	CTCGGCCGCTTCCTCGGTGTTTTG	6	-	211	1434	Active	Inactive	9	7
ENSDARG00000006615	ENSDART00000101850	15	2	ATCATCCCCGTCCTCGGAGCCTTC	6	-	151	1434	Active	Active	8	3
ENSDARG00000006615	ENSDART00000101850	15	3	ATCCACCACCTCGCGCTGAGGGA	5	-	320	1434	Active	Active	1	9
ENSDARG00000006615	ENSDART00000101850	15	3	ACATCCACCACCTCGCGCTGAGGGA	7	-	320	1434	Inactive	Active	0	9
ENSDARG00000006615	ENSDART00000101850	15	3	TGCTGCGACAGGTGCGACTGATTC	6	-	354	1434	Active	Active	9	2
ENSDARG00000006615	ENSDART00000101850	15	3	TTCCTCACATACCAGGTGTAGAG	5	-	421	1434	Inactive	Active	0	4
ENSDARG00000006615	ENSDART00000101850	15	9	GGCACCGTCTGTGCTTGCGATGTG	6	-	1149	1434	Active	Active	9	3
ENSDARG00000006615	ENSDART00000101850	15	10	GTCACCACCATGGCCGGGGGAAAC	6	-	1368	1434	Active	Active	5	7
ENSDARG00000006693	ENSDART00000038460	15	3	GTTTCACCCAGCAACATGCTGAGAC	7	+	182	1050	Active	Inactive	5	4
ENSDARG00000006693	ENSDART00000038460	15	4	GTTTTCAGCAGCATCGCAGTGGGT	6	+	245	1050	Active	Active	7	8
ENSDARG00000006693	ENSDART00000038460	15	5	ATCTCATTATCATGCTCTGGTAAC	6	+	307	1050	Active	Inactive	4	5
ENSDARG00000006693	ENSDART00000038460	15	7	CAAACCAGCAGAAAGTGACTTTGAC	7	+	597	1050	Inactive	Active	0	6
ENSDARG00000006693	ENSDART00000038460	15	10	GTAGTCAGCTGGGGTGTAGGTTGT	6	+	958	1050	Active	Active	2	2
ENSDARG00000006693	ENSDART00000079625	15	1	TGCCCCAAAGACTCAGAAGCCTAA	6	+	15	1290	Active	Active	2	8
ENSDARG00000006693	ENSDART00000079625	15	3	GTTTCACCCAGCAACATGCTGAGAC	7	+	353	1290	Active	Inactive	5	4
ENSDARG00000006693	ENSDART00000079625	15	4	GTTTTCAGCAGCATCGCAGTGGGT	6	+	412	1290	Active	Active	7	8
ENSDARG00000006693	ENSDART00000079625	15	5	ATCTCATTATCATGCTCTGGTAAC	6	+	544	1290	Active	Inactive	4	5
ENSDARG00000006693	ENSDART00000079625	15	7	CAAACCAGCAGAAAGTGACTTTGAC	7	+	834	1290	Inactive	Active	0	6
ENSDARG00000006693	ENSDART00000079625	15	10	GTAGTCAGCTGGGGTGTAGGTTGT	6	+	1195	1290	Active	Active	2	2
ENSDARG00000006693	ENSDART00000101301	15	1	TGCCCCAAAGACTCAGAAGCCTAA	6	+	15	1293	Active	Active	2	8
ENSDARG00000006693	ENSDART00000101301	15	4	GTTTCACCCAGCAACATGCTGAGAC	7	+	356	1293	Active	Inactive	5	4
ENSDARG00000006693	ENSDART00000101301	15	5	GTTTTCAGCAGCATCGCAGTGGGT	6	+	415	1293	Active	Active	7	8
ENSDARG00000006693	ENSDART00000101301	15	6	ATCTCATTATCATGCTCTGGTAAC	6	+	547	1293	Active	Inactive	4	5
ENSDARG00000006693	ENSDART00000101301	15	8	CAAACCAGCAGAAAGTGACTTTGAC	7	+	837	1293	Inactive	Active	0	6
ENSDARG00000006693	ENSDART00000101301	15	11	GTAGTCAGCTGGGGTGTAGGTTGT	6	+	1198	1293	Active	Active	2	2
ENSDARG00000007097	ENSDART00000009493	15	4	AGAGTCACCAGAAGAGGAAGGCTCT	7	-	462	681	Active	Active	5	9
ENSDARG00000007097	ENSDART00000009493	15	4	CTCTCCAGCAAGTGGTTGAGTAG	5	-	388	681	Active	Active	8	2
ENSDARG00000007097	ENSDART00000009493	15	4	GCCTCCACATGAACTTAGAGTGT	5	-	663	681	Active	Inactive	2	3
ENSDARG00000007097	ENSDART00000009493	15	4	GGCCTCCACATGAACTTAGAGTGT	6	-	663	681	Active	Inactive	9	3
ENSDARG00000007177	ENSDART00000008722	15	1	GACTCCGCACAGCAGAAGCAGAC	5	-	23	663	Inactive	Active	3	9
ENSDARG00000007177	ENSDART00000008722	15	1	CTCCGCACAGCAGAAGCAGACGCG	6	-	20	663	Active	Active	2	9
ENSDARG00000007177	ENSDART00000008722	15	1	CGCGACTCCGCACAGCAGAAGCA	5	-	26	663	Active	Active	9	9
ENSDARG00000007177	ENSDART00000008722	15	1	AGCAGCGCCGGGCCCGAGGAAGCG	6	-	69	663	Active	Active	9	9
ENSDARG00000007177	ENSDART00000008722	15	5	ATCCGCCACAGTGCTCTGCCGCA	5	-	629	663	Active	Active	7	6
ENSDARG00000007177	ENSDART00000008722	15	5	ACATCCGCCACAGTGCTCTGCCGCA	7	-	629	663	Active	Active	2	6
ENSDARG00000007177	ENSDART00000008722	15	5	TCCGCCACAGTGCTCTGCCGCAGCA	7	-	626	663	Active	Active	3	9
ENSDARG00000007220	ENSDART00000019006	15	3	ATCTTCAGATTGACAGTGGCTTCT	6	-	321	3096	Inactive	Active	2	3
ENSDARG00000007220	ENSDART00000019006	15	4	GTCCCCTTCGGTGAACTCTTGAGGT	7	-	378	3096	Active	Inactive	9	1
ENSDARG00000007220	ENSDART00000019006	15	5	CACAACCACTTTAATGCTGCGGAA	6	-	604	3096	Active	Active	4	8
ENSDARG00000007220	ENSDART00000019006	15	6	AGAAACCCATGTCGGCAGTGGCG	5	-	669	3096	Inactive	Active	8	9
ENSDARG00000007220	ENSDART00000019006	15	7	GCCGTCTTCATTGAAGCTGTATTT	6	-	778	3096	Active	Inactive	9	8
ENSDARG00000007220	ENSDART00000019006	15	13	AAAAGCACCTGAGCTGTGCTGGA	5	-	1561	3096	Inactive	Active	7	1
ENSDARG00000007220	ENSDART00000019006	15	13	CACTTCACCGATGGACGGCGCCGAG	7	-	1527	3096	Active	Active	8	9
ENSDARG00000007220	ENSDART00000019006	15	14	GTCGCCTTCGCCCTTGCCGTTGAT	6	-	1756	3096	Active	Active	9	1
ENSDARG00000007220	ENSDART00000019006	15	17	CCCGTCCTCCATTGAGTCTTTGAA	6	-	2119	3096	Active	Inactive	9	3
ENSDARG00000007220	ENSDART00000019006	15	17	TACCGCAGATGCACATGAGGATGCC	7	-	2242	3096	Inactive	Active	2	9
ENSDARG00000007220	ENSDART00000019006	15	17	AAACTCACACAAAGGCAGCTTTG	5	-	2307	3096	Inactive	Active	9	6
ENSDARG00000007220	ENSDART00000019006	15	17	CACAAAGGCAGCTTTGCCGGTTTC	6	-	2299	3096	Active	Inactive	3	2
ENSDARG00000007220	ENSDART00000019006	15	17	GCACACACACCAGGATAAGAATAC	6	-	2171	3096	Inactive	Active	9	3
ENSDARG00000007220	ENSDART00000019006	15	18	TCCTTCTGCGTCATGATTAGCTGTG	7	-	2373	3096	Active	Active	9	3
ENSDARG00000007220	ENSDART00000019006	15	18	TTCTGCGTCATGATTAGCTGTGGCC	7	-	2370	3096	Active	Active	9	8
ENSDARG00000007220	ENSDART00000019006	15	19	CAAGTCCACCACCGCGGCGGCAGTT	7	-	2451	3096	Active	Active	5	7
ENSDARG00000007220	ENSDART00000019006	15	19	GACCCATCCTGCGTGGCGTCTGT	5	-	2929	3096	Active	Inactive	7	3
ENSDARG00000007220	ENSDART00000101609	15	2	AAAAGCACCTGAGCTGTGCTGGA	5	-	127	804	Inactive	Active	7	1
ENSDARG00000007220	ENSDART00000101609	15	2	CACTTCACCGATGGACGGCGCCGAG	7	-	93	804	Active	Active	8	9
ENSDARG00000007220	ENSDART00000101609	15	3	GTCGCCTTCGCCCTTGCCGTTGAT	6	-	322	804	Active	Active	9	1
ENSDARG00000007220	ENSDART00000101610	15	2	ATCTTCAGATTGACAGTGGCTTCT	6	-	273	2349	Inactive	Active	2	3
ENSDARG00000007220	ENSDART00000101610	15	3	GTCCCCTTCGGTGAACTCTTGAGGT	7	-	330	2349	Active	Inactive	9	1
ENSDARG00000007220	ENSDART00000101610	15	4	CACAACCACTTTAATGCTGCGGAA	6	-	556	2349	Active	Active	4	8
ENSDARG00000007220	ENSDART00000101610	15	5	AGAAACCCATGTCGGCAGTGGCG	5	-	621	2349	Inactive	Active	8	9
ENSDARG00000007220	ENSDART00000101610	15	6	GCCGTCTTCATTGAAGCTGTATTT	6	-	730	2349	Active	Inactive	9	8
ENSDARG00000007220	ENSDART00000101610	15	11	AAAAGCACCTGAGCTGTGCTGGA	5	-	1483	2349	Inactive	Active	7	1
ENSDARG00000007220	ENSDART00000101610	15	11	CACTTCACCGATGGACGGCGCCGAG	7	-	1449	2349	Active	Active	8	9
ENSDARG00000007220	ENSDART00000101610	15	12	GTCGCCTTCGCCCTTGCCGTTGAT	6	-	1678	2349	Active	Active	9	1
ENSDARG00000007220	ENSDART00000101610	15	15	TACCGCAGATGCACATGAGGATGCC	7	-	2161	2349	Inactive	Active	2	9
ENSDARG00000007220	ENSDART00000101610	15	15	AAACTCACACAAAGGCAGCTTTG	5	-	2226	2349	Inactive	Active	9	6
ENSDARG00000007220	ENSDART00000101610	15	15	GCACACACACCAGGATAAGAATAC	6	-	2090	2349	Inactive	Active	9	3
ENSDARG00000007220	ENSDART00000101610	15	15	CCCGTCCTCCATTGAGTCTTTGAA	6	-	2038	2349	Active	Inactive	9	3
ENSDARG00000007220	ENSDART00000101610	15	15	CACAAAGGCAGCTTTGCCGGTTTC	6	-	2218	2349	Active	Inactive	3	2
ENSDARG00000007220	ENSDART00000101610	15	16	TCCTTCTGCGTCATGATTAGCTGTG	7	-	2292	2349	Active	Active	9	3
ENSDARG00000007220	ENSDART00000101610	15	16	TTCTGCGTCATGATTAGCTGTGGCC	7	-	2289	2349	Active	Active	9	8
ENSDARG00000007264	ENSDART00000002637	15	1	GCCTACAACAAGCTCTGGTGAGTTG	7	+	46	621	Active	Active	4	2
ENSDARG00000007264	ENSDART00000002637	15	1	GCCTACAACAAGCTCTGGTGAGTT	6	+	46	621	Active	Inactive	4	6
ENSDARG00000007264	ENSDART00000002637	15	7	ACACTCTTCATTCTGCTGAAGGT	5	+	337	621	Active	Active	9	9
ENSDARG00000007264	ENSDART00000002637	15	8	CCCGGCACCATGATCGAATGGGGA	6	+	358	621	Active	Active	9	9
ENSDARG00000007264	ENSDART00000002637	15	9	GGCAGCACAACCGTGAGGCCGTC	5	+	410	621	Active	Active	3	9
ENSDARG00000007264	ENSDART00000102302	15	1	GCCTACAACAAGCTCTGGTGAGTT	6	+	46	633	Active	Inactive	4	6
ENSDARG00000007264	ENSDART00000102302	15	1	GCCTACAACAAGCTCTGGTGAGTTG	7	+	46	633	Active	Active	4	2
ENSDARG00000007264	ENSDART00000102302	15	7	CCCGGCACCATGATCGAATGGGGA	6	+	370	633	Active	Active	9	9
ENSDARG00000007264	ENSDART00000102302	15	8	GGCAGCACAACCGTGAGGCCGTC	5	+	422	633	Active	Active	3	9
ENSDARG00000007406	ENSDART00000002384	15	7	GTTTACATCTGTGCTTGTGTGTGT	6	-	334	612	Active	Inactive	5	9
ENSDARG00000007406	ENSDART00000002384	15	10	GGCTGCTGCGGGCCCCGGGGCTGCT	7	-	583	612	Active	Active	9	9
ENSDARG00000007406	ENSDART00000002384	15	10	CGCTCCTGCTTGCGGAATTTGGC	5	-	433	612	Active	Active	9	9
ENSDARG00000007566	ENSDART00000002824	15	1	CAACACTGCTATTTCAGCCGTGGTC	7	+	51	1758	Active	Active	1	4
ENSDARG00000007566	ENSDART00000002824	15	3	GGCAAACTCCTTCAGCCGCCGAT	5	+	300	1758	Active	Active	9	8
ENSDARG00000007566	ENSDART00000002824	15	3	GCAAACTCCTTCAGCCGCCGATGTT	7	+	301	1758	Active	Active	1	7
ENSDARG00000007566	ENSDART00000002824	15	3	CACTGCTTCCAGGCGTTGATGGA	5	+	250	1758	Active	Active	9	8
ENSDARG00000007566	ENSDART00000002824	15	3	CACCACTGCTTCCAGGCGTTGAT	5	+	247	1758	Active	Inactive	8	0
ENSDARG00000007566	ENSDART00000002824	15	5	ACATCAGGCTAATAAGGCTGCCTTG	7	+	609	1758	Active	Active	0	3
ENSDARG00000007566	ENSDART00000002824	15	5	GCCAAAAGCCACTATGATGAGGTG	6	+	661	1758	Active	Active	4	9
ENSDARG00000007566	ENSDART00000002824	15	5	TGCAAATACCACCTGGGAGAAGAG	6	+	538	1758	Active	Active	6	9
ENSDARG00000007566	ENSDART00000002824	15	11	GCCAAAAAAGCCTTTGGAGAATTC	6	+	1258	1758	Inactive	Active	8	3
ENSDARG00000007566	ENSDART00000002824	15	11	GGCCAAAAAAGCCTTTGGAGAATTC	7	+	1257	1758	Inactive	Active	6	3
ENSDARG00000007566	ENSDART00000002824	15	12	CGCTCCATCGCTATTGGTGAGGA	5	+	1498	1758	Active	Active	9	3
ENSDARG00000007566	ENSDART00000002824	15	12	CGCTCCATCGCTATTGGTGAGGAT	6	+	1498	1758	Active	Active	9	6
ENSDARG00000007566	ENSDART00000002824	15	13	GTCCACAGAGCAGGTGGTGCAGTC	6	+	1704	1758	Inactive	Active	6	5
ENSDARG00000007566	ENSDART00000002824	15	13	CCCCCAGTCCACAGAGCAGGTGGT	6	+	1698	1758	Active	Active	9	9
ENSDARG00000007655	ENSDART00000005162	15	1	GGCCCACACTCCACTCTGATGGA	5	-	88	408	Active	Active	9	5
ENSDARG00000007655	ENSDART00000005162	15	2	CTCACCGGCCATGTTCTGTTGCT	5	-	125	408	Active	Inactive	9	4
ENSDARG00000007655	ENSDART00000005162	15	4	ACCCCATTCGTTCCAGTGTTTGTA	6	-	352	408	Active	Inactive	9	3
ENSDARG00000007655	ENSDART00000100292	15	2	GGCCCACACTCCACTCTGATGGA	5	-	142	558	Active	Active	9	5
ENSDARG00000007655	ENSDART00000100292	15	3	CTCACCGGCCATGTTCTGTTGCT	5	-	179	558	Active	Inactive	9	4
ENSDARG00000007655	ENSDART00000100292	15	5	ACCCCATTCGTTCCAGTGTTTGTA	6	-	502	558	Active	Inactive	9	3
ENSDARG00000007655	ENSDART00000100293	15	2	GGCCCACACTCCACTCTGATGGA	5	-	172	624	Active	Active	9	5
ENSDARG00000007655	ENSDART00000100293	15	3	CTCACCGGCCATGTTCTGTTGCT	5	-	209	624	Active	Inactive	9	4
ENSDARG00000007655	ENSDART00000100293	15	5	AGCAGCCTCTGTGATGCGTCTGC	5	-	600	624	Active	Inactive	9	8
ENSDARG00000007655	ENSDART00000100293	15	5	ACCCCATTCGTTCCAGTGTTTGTA	6	-	532	624	Active	Inactive	9	3
ENSDARG00000007722	ENSDART00000015634	15	1	GCAGTCAAACTGCGGTGTGCAAAC	6	-	51	882	Inactive	Inactive	5	5
ENSDARG00000007722	ENSDART00000015634	15	1	TTAGACCCCAGCGGTGTGTGTGT	5	-	126	882	Inactive	Inactive	4	9
ENSDARG00000007722	ENSDART00000015634	15	1	CGCAAACACTGCGGGTCGGCTCT	5	-	194	882	Active	Active	8	3
ENSDARG00000007722	ENSDART00000015634	15	1	CACCGCGGCCCAGCGGTGTGTGT	5	-	329	882	Active	Inactive	9	5
ENSDARG00000007722	ENSDART00000015634	15	1	TTAGACCCCAGCGGTGTGTGTGTCT	7	-	124	882	Inactive	Inactive	4	9
ENSDARG00000007722	ENSDART00000015634	15	1	GCCTGCAGCGAGCGTCTGCAGCG	5	-	283	882	Active	Active	9	8
ENSDARG00000007722	ENSDART00000015634	15	1	ACACTCCTCAAACTGTGCGTTTCT	6	-	238	882	Active	Inactive	9	9
ENSDARG00000007722	ENSDART00000015634	15	1	ACACACTCCTCAAACTGTGCGTTT	6	-	240	882	Active	Inactive	0	9
ENSDARG00000007722	ENSDART00000015634	15	2	ATCCACAACAGTTCTGTCTGACGGG	7	-	465	882	Inactive	Active	3	8
ENSDARG00000007722	ENSDART00000015634	15	2	ACCTTCTCCTCAGGGATGTGGATTC	7	-	521	882	Active	Inactive	9	9
ENSDARG00000007722	ENSDART00000015634	15	2	ACCTTCTCCTCAGGGATGTGGAT	5	-	523	882	Active	Active	9	6
ENSDARG00000007722	ENSDART00000015634	15	3	AGCGCCTCCAGTGGGCCGATGTT	5	-	607	882	Active	Active	9	7
ENSDARG00000007722	ENSDART00000015634	15	4	TCCAGCATCTGCTCTGGTGGGAC	5	-	829	882	Active	Inactive	9	1
ENSDARG00000007722	ENSDART00000015634	15	4	CGCTCCAGCATCTGCTCTGGTGGG	6	-	831	882	Active	Active	9	6
ENSDARG00000007722	ENSDART00000015634	15	4	CGCTCACCCGTGCGGAAGTGTGT	5	-	715	882	Active	Active	9	7
ENSDARG00000007722	ENSDART00000015634	15	4	AGCATCTGCTCTGGTGGGACGAT	5	-	826	882	Active	Active	9	2
ENSDARG00000007743	ENSDART00000011030	15	1	TTACTCTACTATTCCATGCTTTGCA	7	+	61	486	Active	Inactive	4	4
ENSDARG00000007743	ENSDART00000011030	15	3	CAAGTCCACAATTACATGCTTTGCA	7	+	255	486	Active	Inactive	5	4
ENSDARG00000007743	ENSDART00000011030	15	4	CACATCTTAGAACAGATGAATGC	5	+	454	486	Active	Active	9	8
ENSDARG00000007743	ENSDART00000062666	15	1	TTACTCTACTATTCCATGCTTTGCA	7	+	61	363	Active	Inactive	4	4
ENSDARG00000007743	ENSDART00000062666	15	3	CACATCTTAGAACAGATGAATGC	5	+	331	363	Active	Active	9	8
ENSDARG00000007744	ENSDART00000045603	15	2	TGCGACGCAGCTGGTTAGCCGTG	5	-	198	1428	Active	Active	1	5
ENSDARG00000007744	ENSDART00000045603	15	2	TTCCTCATCTCTCTCCTCTGTTTCT	7	-	158	1428	Active	Inactive	9	9
ENSDARG00000007744	ENSDART00000045603	15	2	TTACTCTACCAAGTCTTTTTTGTT	6	-	220	1428	Active	Inactive	4	9
ENSDARG00000007744	ENSDART00000045603	15	3	GACTGCCACCAGATGAGGAGGTC	5	-	272	1428	Active	Active	7	9
ENSDARG00000007744	ENSDART00000045603	15	5	AAAGTCTCCATGACCTGTGATGTG	6	-	916	1428	Active	Active	2	0
ENSDARG00000007744	ENSDART00000045603	15	5	GTTGACAGAACTATTGGCAGAGGGT	7	-	968	1428	Inactive	Active	7	9
ENSDARG00000007744	ENSDART00000045603	15	5	AGACGCCTCTGTTTTTGCGCTGAC	6	-	750	1428	Active	Inactive	9	1
ENSDARG00000007744	ENSDART00000045603	15	5	AACCCCAGACGCCTCTGTTTTTGCG	7	-	755	1428	Inactive	Active	5	5
ENSDARG00000007744	ENSDART00000045603	15	5	CTCTGCGCCAGCAGGTGTGAGCG	5	-	790	1428	Active	Active	9	9
ENSDARG00000007744	ENSDART00000045603	15	5	CTCCACATCTCGTCCTGGTTTTGCT	7	-	1002	1428	Active	Active	9	1
ENSDARG00000007744	ENSDART00000045603	15	5	ACCCCAGACGCCTCTGTTTTTGCG	6	-	755	1428	Active	Active	7	5
ENSDARG00000007744	ENSDART00000045603	15	6	TTCTGCCTCTGCCTGTAGGCTCT	5	-	1100	1428	Active	Active	9	6
ENSDARG00000007744	ENSDART00000045603	15	6	TTCAGCCTCCTCCAGCTCTGCTTCT	7	-	1158	1428	Active	Inactive	9	7
ENSDARG00000007744	ENSDART00000045603	15	6	TCCTCCAGCTCTGCTTCTGTGGGC	6	-	1152	1428	Active	Inactive	9	1
ENSDARG00000007744	ENSDART00000045603	15	6	CTCTCCCTCCATGGGGTCGACTTC	6	-	1120	1428	Active	Inactive	9	0
ENSDARG00000007744	ENSDART00000045603	15	7	CTCTTCTTACTGGCCTCTGAATAG	6	-	1176	1428	Active	Inactive	9	5
ENSDARG00000007744	ENSDART00000100837	15	1	TTACTCTACCAAGTCTTTTTTGTT	6	-	55	888	Active	Inactive	4	9
ENSDARG00000007744	ENSDART00000100837	15	1	TGCGACGCAGCTGGTTAGCCGTG	5	-	33	888	Active	Active	1	5
ENSDARG00000007744	ENSDART00000100837	15	2	GACTGCCACCAGATGAGGAGGTC	5	-	107	888	Active	Active	7	9
ENSDARG00000007744	ENSDART00000100837	15	4	AGACGCCTCTGTTTTTGCGCTGAC	6	-	585	888	Active	Inactive	9	1
ENSDARG00000007744	ENSDART00000100837	15	4	CTCTGCGCCAGCAGGTGTGAGCG	5	-	625	888	Active	Active	9	9
ENSDARG00000007744	ENSDART00000100837	15	4	AACCCCAGACGCCTCTGTTTTTGCG	7	-	590	888	Inactive	Active	5	5
ENSDARG00000007744	ENSDART00000100837	15	4	ACCCCAGACGCCTCTGTTTTTGCG	6	-	590	888	Active	Active	7	5
ENSDARG00000007744	ENSDART00000100837	15	5	CAAGACTCCAGCGGTGGGGAAGGT	6	-	819	888	Active	Active	0	9
ENSDARG00000007744	ENSDART00000100837	15	5	GACCAAGACTCCAGCGGTGGGGAA	6	-	822	888	Inactive	Active	2	6
ENSDARG00000007744	ENSDART00000100841	15	2	TTACTCTACCAAGTCTTTTTTGTT	6	-	220	2508	Active	Inactive	4	9
ENSDARG00000007744	ENSDART00000100841	15	2	TGCGACGCAGCTGGTTAGCCGTG	5	-	198	2508	Active	Active	1	5
ENSDARG00000007744	ENSDART00000100841	15	2	TTCCTCATCTCTCTCCTCTGTTTCT	7	-	158	2508	Active	Inactive	9	9
ENSDARG00000007744	ENSDART00000100841	15	3	GACTGCCACCAGATGAGGAGGTC	5	-	272	2508	Active	Active	7	9
ENSDARG00000007744	ENSDART00000100841	15	5	GTTGACAGAACTATTGGCAGAGGGT	7	-	968	2508	Inactive	Active	7	9
ENSDARG00000007744	ENSDART00000100841	15	5	CTCTGCGCCAGCAGGTGTGAGCG	5	-	790	2508	Active	Active	9	9
ENSDARG00000007744	ENSDART00000100841	15	5	CTCCACATCTCGTCCTGGTTTTGCT	7	-	1002	2508	Active	Active	9	1
ENSDARG00000007744	ENSDART00000100841	15	5	AGACGCCTCTGTTTTTGCGCTGAC	6	-	750	2508	Active	Inactive	9	1
ENSDARG00000007744	ENSDART00000100841	15	5	ACCCCAGACGCCTCTGTTTTTGCG	6	-	755	2508	Active	Active	7	5
ENSDARG00000007744	ENSDART00000100841	15	5	AACCCCAGACGCCTCTGTTTTTGCG	7	-	755	2508	Inactive	Active	5	5
ENSDARG00000007744	ENSDART00000100841	15	5	AAAGTCTCCATGACCTGTGATGTG	6	-	916	2508	Active	Active	2	0
ENSDARG00000007744	ENSDART00000100841	15	6	TTCAGCCTCCTCCAGCTCTGCTTCT	7	-	1158	2508	Active	Inactive	9	7
ENSDARG00000007744	ENSDART00000100841	15	6	CTCTCCCTCCATGGGGTCGACTTC	6	-	1120	2508	Active	Inactive	9	0
ENSDARG00000007744	ENSDART00000100841	15	6	TTCTGCCTCTGCCTGTAGGCTCT	5	-	1100	2508	Active	Active	9	6
ENSDARG00000007744	ENSDART00000100841	15	6	TCCTCCAGCTCTGCTTCTGTGGGC	6	-	1152	2508	Active	Inactive	9	1
ENSDARG00000007744	ENSDART00000100841	15	7	CTCTTCTTACTGGCCTCTGAATAG	6	-	1176	2508	Active	Inactive	9	5
ENSDARG00000007744	ENSDART00000100841	15	9	TCCGTCTTCCTCATTAGCAGCATCT	7	-	1734	2508	Active	Active	9	8
ENSDARG00000007744	ENSDART00000100841	15	9	TGCTCCGTCTTCCTCATTAGCAGCA	7	-	1737	2508	Active	Active	9	7
ENSDARG00000007744	ENSDART00000100841	15	10	AAACTCTCCATAACTGAGGGAGGA	6	-	1800	2508	Active	Active	2	9
ENSDARG00000007744	ENSDART00000100841	15	11	AACACCAGCTCTTCTTTAGACTTG	6	-	1929	2508	Active	Inactive	3	3
ENSDARG00000007744	ENSDART00000100841	15	12	CAAGACTCCAGCGGTGGGGAAGGT	6	-	2080	2508	Active	Active	0	9
ENSDARG00000007744	ENSDART00000100841	15	12	GACCAAGACTCCAGCGGTGGGGAA	6	-	2083	2508	Inactive	Active	2	6
ENSDARG00000008808	ENSDART00000017268	15	1	GTATCAGCCGGCAGTGGGATGGA	5	+	19	2331	Inactive	Active	4	7
ENSDARG00000008808	ENSDART00000017268	15	1	AAAGGCGGCGCTGGCCGATGCTTTG	7	+	108	2331	Inactive	Active	1	6
ENSDARG00000008808	ENSDART00000017268	15	1	TTCAGCTGCTAAAGGCGGCGCTGGC	7	+	98	2331	Active	Active	9	9
ENSDARG00000008808	ENSDART00000017268	15	1	AGATTCAGCTGCTAAAGGCGGCGCT	7	+	95	2331	Active	Active	5	9
ENSDARG00000008808	ENSDART00000017268	15	2	TCCAAAAAAGGAAGTGCTGATGTC	6	+	297	2331	Inactive	Active	8	7
ENSDARG00000008808	ENSDART00000017268	15	2	CTCCAAAAAAGGAAGTGCTGATGTC	7	+	296	2331	Inactive	Active	8	7
ENSDARG00000008808	ENSDART00000017268	15	2	AAACAAAACGCTTGAGCGGCTTTC	6	+	257	2331	Inactive	Active	9	1
ENSDARG00000008808	ENSDART00000017268	15	10	CTAAACGCCAAGGACTGTTTGAGGT	7	+	1112	2331	Inactive	Active	4	4
ENSDARG00000008808	ENSDART00000017268	15	11	GTACTCTGCATTGCTTTTGCTGAG	6	+	1156	2331	Active	Inactive	7	2
ENSDARG00000008808	ENSDART00000017268	15	12	AAAGACCGCAAGGTTCTGCTGTG	5	+	1333	2331	Inactive	Active	6	0
ENSDARG00000008808	ENSDART00000017268	15	14	GACACCTGCTCCCATCTGCCTCT	5	+	1606	2331	Active	Inactive	8	5
ENSDARG00000008808	ENSDART00000017268	15	14	TTCATCCCAGCACTGAGCAGTTTGT	7	+	1547	2331	Active	Active	2	0
ENSDARG00000008808	ENSDART00000017268	15	17	GTTGGCAAATGCACTGTGAGTTC	5	+	1888	2331	Inactive	Inactive	6	8
ENSDARG00000008808	ENSDART00000017268	15	19	GGCCACCTCAACCTGTGTGCTGGG	6	+	2049	2331	Active	Active	9	5
ENSDARG00000008808	ENSDART00000017268	15	19	CACCTCAACCTGTGTGCTGGGTTT	6	+	2052	2331	Active	Inactive	8	5
ENSDARG00000008808	ENSDART00000017268	15	19	CACCTCAACCTGTGTGCTGGGTT	5	+	2052	2331	Active	Inactive	8	6
ENSDARG00000008808	ENSDART00000017268	15	19	ACCTCAACCTGTGTGCTGGGTTT	5	+	2053	2331	Active	Inactive	6	5
ENSDARG00000008808	ENSDART00000017268	15	21	CTCCCAGCCACATCTATGGTGGGCA	7	+	2219	2331	Active	Active	8	5
ENSDARG00000008808	ENSDART00000017268	15	21	CCCAGCCACATCTATGGTGGGCA	5	+	2221	2331	Active	Active	9	5
ENSDARG00000008808	ENSDART00000100461	15	1	TTCAGCTGCTAAAGGCGGCGCTGGC	7	+	98	2349	Active	Active	9	9
ENSDARG00000008808	ENSDART00000100461	15	1	AGATTCAGCTGCTAAAGGCGGCGCT	7	+	95	2349	Active	Active	5	9
ENSDARG00000008808	ENSDART00000100461	15	1	AAAGGCGGCGCTGGCCGATGCTTTG	7	+	108	2349	Inactive	Active	1	6
ENSDARG00000008808	ENSDART00000100461	15	1	GTATCAGCCGGCAGTGGGATGGA	5	+	19	2349	Inactive	Active	4	7
ENSDARG00000008808	ENSDART00000100461	15	2	CTCCAAAAAAGGAAGTGCTGATGTC	7	+	290	2349	Inactive	Active	8	7
ENSDARG00000008808	ENSDART00000100461	15	2	AAACAAAACGCTTGAGCGGCTTTC	6	+	251	2349	Inactive	Active	9	1
ENSDARG00000008808	ENSDART00000100461	15	2	TCCAAAAAAGGAAGTGCTGATGTC	6	+	291	2349	Inactive	Active	8	7
ENSDARG00000008808	ENSDART00000100461	15	12	CTAAACGCCAAGGACTGTTTGAGGT	7	+	1130	2349	Inactive	Active	4	4
ENSDARG00000008808	ENSDART00000100461	15	13	GTACTCTGCATTGCTTTTGCTGAG	6	+	1174	2349	Active	Inactive	7	2
ENSDARG00000008808	ENSDART00000100461	15	14	AAAGACCGCAAGGTTCTGCTGTG	5	+	1351	2349	Inactive	Active	6	0
ENSDARG00000008808	ENSDART00000100461	15	16	GACACCTGCTCCCATCTGCCTCT	5	+	1624	2349	Active	Inactive	8	5
ENSDARG00000008808	ENSDART00000100461	15	16	TTCATCCCAGCACTGAGCAGTTTGT	7	+	1565	2349	Active	Active	2	0
ENSDARG00000008808	ENSDART00000100461	15	19	GTTGGCAAATGCACTGTGAGTTC	5	+	1906	2349	Inactive	Inactive	6	8
ENSDARG00000008808	ENSDART00000100461	15	21	GGCCACCTCAACCTGTGTGCTGGG	6	+	2067	2349	Active	Active	9	5
ENSDARG00000008808	ENSDART00000100461	15	21	ACCTCAACCTGTGTGCTGGGTTT	5	+	2071	2349	Active	Inactive	6	5
ENSDARG00000008808	ENSDART00000100461	15	21	CACCTCAACCTGTGTGCTGGGTT	5	+	2070	2349	Active	Inactive	8	6
ENSDARG00000008808	ENSDART00000100461	15	21	CACCTCAACCTGTGTGCTGGGTTT	6	+	2070	2349	Active	Inactive	8	5
ENSDARG00000008808	ENSDART00000100461	15	23	CCCAGCCACATCTATGGTGGGCA	5	+	2239	2349	Active	Active	9	5
ENSDARG00000008808	ENSDART00000100461	15	23	CTCCCAGCCACATCTATGGTGGGCA	7	+	2237	2349	Active	Active	8	5
ENSDARG00000008869	ENSDART00000009564	15	1	GCACTCCGCTCCGCGTGATGCTGCT	7	-	157	897	Active	Active	8	9
ENSDARG00000008869	ENSDART00000009564	15	1	CTCCGCTCCGCGTGATGCTGCTGAT	7	-	154	897	Active	Active	9	5
ENSDARG00000008869	ENSDART00000009564	15	1	GTCCGCTTCCCTGACCGGCGATGAG	7	-	183	897	Active	Active	9	9
ENSDARG00000008869	ENSDART00000009564	15	1	CTCACCGTCTGTAAGTTTAGGAC	5	-	242	897	Active	Active	9	5
ENSDARG00000008869	ENSDART00000009564	15	2	TCCGACTCCTTCTCTGCTTGATTT	6	-	323	897	Active	Inactive	9	7
ENSDARG00000008869	ENSDART00000009564	15	5	TGCCGCCACCACCGACGCCGCCGAC	7	-	795	897	Active	Active	9	9
ENSDARG00000008869	ENSDART00000009564	15	5	GGCTGCCGCCACCACCGACGCCGCC	7	-	798	897	Active	Active	9	9
ENSDARG00000008869	ENSDART00000009564	15	5	GCCTGCACCTGAAAGGAGAAGGG	5	-	637	897	Active	Active	9	9
ENSDARG00000008869	ENSDART00000009564	15	5	GCCGCCACCACCGACGCCGCCGAC	6	-	795	897	Active	Active	9	9
ENSDARG00000008869	ENSDART00000009564	15	5	GCCACCACCGACGCCGCCGACGCG	6	-	792	897	Active	Active	8	9
ENSDARG00000008869	ENSDART00000009564	15	5	GCATGCGCAGCCAGGTGCGAGTGC	6	-	705	897	Inactive	Inactive	4	2
ENSDARG00000008869	ENSDART00000009564	15	5	CGCCACCACCGACGCCGCCGACGCG	7	-	792	897	Active	Active	9	9
ENSDARG00000008869	ENSDART00000009564	15	5	ACCACCGACGCCGCCGACGCGGAT	6	-	789	897	Active	Active	7	9
ENSDARG00000008869	ENSDART00000009564	15	5	ACAGTCCCAGAGCCGCGGCGTGC	5	-	885	897	Inactive	Active	2	8
ENSDARG00000009264	ENSDART00000022864	15	1	TCCTCCCTCCGCCATGCGCATGC	5	-	8	750	Active	Inactive	9	4
ENSDARG00000009264	ENSDART00000022864	15	4	TGCTCCTTATAGTTGCAGATGAA	5	-	208	750	Active	Active	9	9
ENSDARG00000009264	ENSDART00000022864	15	6	TCCTCCACCTGCAGGTCTTGTCT	5	-	520	750	Active	Inactive	8	6
ENSDARG00000009264	ENSDART00000022864	15	6	TCCAGCACCGGCTCCTCTGCAGTG	6	-	456	750	Active	Active	8	1
ENSDARG00000009264	ENSDART00000022864	15	6	GTTTCAGACGCGTGCGGTGCTGAC	6	-	426	750	Active	Active	1	6
ENSDARG00000009264	ENSDART00000022864	15	6	CTCCTCTGCAGTGTGTGTGGTTTC	6	-	445	750	Active	Inactive	9	9
ENSDARG00000009264	ENSDART00000022864	15	6	CTCCTCTGCAGTGTGTGTGGTTT	5	-	446	750	Active	Inactive	9	6
ENSDARG00000009264	ENSDART00000022864	15	6	ATCCTCCACCTGCAGGTCTTGTCT	6	-	520	750	Active	Inactive	8	6
ENSDARG00000009264	ENSDART00000022864	15	6	AGCACCGGCTCCTCTGCAGTGTGT	6	-	453	750	Active	Active	9	2
ENSDARG00000009264	ENSDART00000022864	15	6	ACACACACACAATCAGCTGCAGTG	6	-	359	750	Inactive	Active	9	8
ENSDARG00000009264	ENSDART00000022864	15	7	TGCTGCCCCCTGCAGGAGCCGAG	5	-	606	750	Active	Active	9	9
ENSDARG00000009264	ENSDART00000022864	15	7	CACTGCTGCCCCCTGCAGGAGCC	5	-	609	750	Active	Active	9	9
ENSDARG00000009264	ENSDART00000022864	15	8	TGCTGCTGCTGTCCTGTGCGTTC	5	-	696	750	Active	Inactive	9	9
ENSDARG00000009264	ENSDART00000060345	15	2	CTCCTCCTCGTCCAGCTGCTGTG	5	-	107	864	Active	Active	9	8
ENSDARG00000009264	ENSDART00000060345	15	2	TCCTCCCTCCGCCATGCGCATGC	5	-	131	864	Active	Inactive	9	4
ENSDARG00000009264	ENSDART00000060345	15	2	CGCTCCTCCTCGTCCAGCTGCTGTG	7	-	107	864	Active	Active	9	8
ENSDARG00000009264	ENSDART00000060345	15	5	TGCTCCTTATAGTTGCAGATGAA	5	-	331	864	Active	Active	9	9
ENSDARG00000009264	ENSDART00000060345	15	8	TCCAGCACCGGCTCCTCTGCAGTG	6	-	570	864	Active	Active	8	1
ENSDARG00000009264	ENSDART00000060345	15	8	TCCTCCACCTGCAGGTCTTGTCT	5	-	634	864	Active	Inactive	8	6
ENSDARG00000009264	ENSDART00000060345	15	8	GTTTCAGACGCGTGCGGTGCTGAC	6	-	540	864	Active	Active	1	6
ENSDARG00000009264	ENSDART00000060345	15	8	CTCCTCTGCAGTGTGTGTGGTTTC	6	-	559	864	Active	Inactive	9	9
ENSDARG00000009264	ENSDART00000060345	15	8	CTCCTCTGCAGTGTGTGTGGTTT	5	-	560	864	Active	Inactive	9	6
ENSDARG00000009264	ENSDART00000060345	15	8	ATCCTCCACCTGCAGGTCTTGTCT	6	-	634	864	Active	Inactive	8	6
ENSDARG00000009264	ENSDART00000060345	15	8	AGCACCGGCTCCTCTGCAGTGTGT	6	-	567	864	Active	Active	9	2
ENSDARG00000009264	ENSDART00000060345	15	8	ACACACACACAATCAGCTGCAGTG	6	-	473	864	Inactive	Active	9	8
ENSDARG00000009264	ENSDART00000060345	15	9	CACTGCTGCCCCCTGCAGGAGCC	5	-	723	864	Active	Active	9	9
ENSDARG00000009264	ENSDART00000060345	15	9	TGCTGCCCCCTGCAGGAGCCGAG	5	-	720	864	Active	Active	9	9
ENSDARG00000009264	ENSDART00000060345	15	10	TGCTGCTGCTGTCCTGTGCGTTC	5	-	810	864	Active	Inactive	9	9
ENSDARG00000009273	ENSDART00000023842	15	1	AAAACCCTCTTTGTTTTTTGATGTG	7	-	376	1626	Active	Inactive	3	1
ENSDARG00000009273	ENSDART00000023842	15	1	ACCAAAACCCTCTTTGTTTTTTGAT	7	-	379	1626	Inactive	Inactive	0	9
ENSDARG00000009273	ENSDART00000023842	15	1	GGCATCGACGCATGCTGAAGAGTAG	7	-	245	1626	Active	Active	9	9
ENSDARG00000009273	ENSDART00000023842	15	1	AGCAGCGCACACCTCGTCGTCGTC	6	-	409	1626	Active	Active	3	0
ENSDARG00000009273	ENSDART00000023842	15	1	AGCCACGGCGCGCGGCCGACGGG	5	-	284	1626	Active	Active	8	9
ENSDARG00000009273	ENSDART00000023842	15	1	GACCTCGCCACGTTCGGCGGCGTC	6	-	124	1626	Active	Active	8	7
ENSDARG00000009273	ENSDART00000023842	15	2	CACCCCTAACACTACTGCGGAGTC	6	-	583	1626	Active	Inactive	4	3
ENSDARG00000009273	ENSDART00000023842	15	4	TGCTGCTTCAAATCCAGCTTGATAA	7	-	902	1626	Active	Inactive	9	5
ENSDARG00000009273	ENSDART00000023842	15	4	TACAAACTCTCCACTGTAGAAGTC	6	-	853	1626	Active	Active	6	8
ENSDARG00000009273	ENSDART00000023842	15	6	TTACACAAACATCAGGTGGAGAT	5	-	1251	1626	Inactive	Active	9	3
ENSDARG00000009273	ENSDART00000023842	15	7	GTCCTCAGAGTTTGTAAGGCTGT	5	-	1349	1626	Active	Active	1	4
ENSDARG00000009273	ENSDART00000023842	15	7	GGCTTCTTCCCCACAGGAGAGGAG	6	-	1452	1626	Active	Active	9	9
ENSDARG00000009273	ENSDART00000023842	15	7	AGCAAACACATACAGTAGTCTTC	5	-	1614	1626	Active	Inactive	3	5
ENSDARG00000009273	ENSDART00000023842	15	7	TTCCCCACAGGAGAGGAGGAGAA	5	-	1447	1626	Inactive	Active	3	8
ENSDARG00000009273	ENSDART00000023842	15	7	TTCTTCCCCACAGGAGAGGAGGAG	6	-	1449	1626	Active	Active	9	9
ENSDARG00000009273	ENSDART00000100258	15	1	GGCATCGACGCATGCTGAAGAGTAG	7	-	245	1605	Active	Active	9	9
ENSDARG00000009273	ENSDART00000100258	15	1	GACCTCGCCACGTTCGGCGGCGTC	6	-	124	1605	Active	Active	8	7
ENSDARG00000009273	ENSDART00000100258	15	1	AGCCACGGCGCGCGGCCGACGGG	5	-	284	1605	Active	Active	8	9
ENSDARG00000009273	ENSDART00000100258	15	1	AGCAGCGCACACCTCGTCGTCGTC	6	-	409	1605	Active	Active	3	0
ENSDARG00000009273	ENSDART00000100258	15	1	ACCAAAACCCTCTTTGTTTTTTGAT	7	-	379	1605	Inactive	Inactive	0	9
ENSDARG00000009273	ENSDART00000100258	15	1	AAAACCCTCTTTGTTTTTTGATGTG	7	-	376	1605	Active	Inactive	3	1
ENSDARG00000009273	ENSDART00000100258	15	2	CACCCCTAACACTACTGCGGAGTC	6	-	583	1605	Active	Inactive	4	3
ENSDARG00000009273	ENSDART00000100258	15	4	TACAAACTCTCCACTGTAGAAGTC	6	-	853	1605	Active	Active	6	8
ENSDARG00000009273	ENSDART00000100258	15	4	TGCTGCTTCAAATCCAGCTTGATAA	7	-	902	1605	Active	Inactive	9	5
ENSDARG00000009273	ENSDART00000100258	15	6	AGCAAACACATACAGTAGTCTTC	5	-	1593	1605	Active	Inactive	3	5
ENSDARG00000009273	ENSDART00000100258	15	6	TTCTTCCCCACAGGAGAGGAGGAG	6	-	1428	1605	Active	Active	9	9
ENSDARG00000009273	ENSDART00000100258	15	6	TTCCCCACAGGAGAGGAGGAGAA	5	-	1426	1605	Inactive	Active	3	8
ENSDARG00000009273	ENSDART00000100258	15	6	GTCCTCAGAGTTTGTAAGGCTGT	5	-	1328	1605	Active	Active	1	4
ENSDARG00000009273	ENSDART00000100258	15	6	GGCTTCTTCCCCACAGGAGAGGAG	6	-	1431	1605	Active	Active	9	9
ENSDARG00000009402	ENSDART00000030603	15	2	TGCATCCTCGGTGGGTCTGGGCC	5	-	1098	2772	Active	Active	9	8
ENSDARG00000009402	ENSDART00000030603	15	2	TTCAGCAAATCGCTGCAGCATTC	5	-	1256	2772	Inactive	Active	6	3
ENSDARG00000009402	ENSDART00000030603	15	2	CTACTATGCTCTACTTCTGGAGCT	6	-	1209	2772	Active	Active	7	2
ENSDARG00000009402	ENSDART00000030603	15	2	GCATCATGCGGTCTTTGGGACTTT	6	-	1466	2772	Active	Inactive	6	7
ENSDARG00000009402	ENSDART00000030603	15	4	TTCCACCCCATCAACTTTGCTTTC	6	-	1873	2772	Active	Inactive	5	9
ENSDARG00000009402	ENSDART00000030603	15	4	TCCACCCCATCAACTTTGCTTTC	5	-	1873	2772	Active	Inactive	5	9
ENSDARG00000009402	ENSDART00000030603	15	5	CTACAAATCGCTCCTTGCGGGGGA	6	-	2135	2772	Inactive	Active	0	5
ENSDARG00000009402	ENSDART00000030603	15	5	CTACAAATCGCTCCTTGCGGGGGAA	7	-	2134	2772	Inactive	Active	0	9
ENSDARG00000009402	ENSDART00000030603	15	6	CTCCCAAACCTTACGCTGCTGGT	5	-	2297	2772	Active	Active	6	8
ENSDARG00000009402	ENSDART00000030603	15	7	GACAGCTCCTGTTCTGTGTTGGGCT	7	-	2690	2772	Active	Inactive	8	1
ENSDARG00000009402	ENSDART00000030603	15	7	GGCCAACCCCACACTTTGAAGAA	5	-	2662	2772	Active	Inactive	8	3
ENSDARG00000009402	ENSDART00000030603	15	7	GACAGCTCCTGTTCTGTGTTGGGC	6	-	2691	2772	Active	Active	8	6
ENSDARG00000009402	ENSDART00000030603	15	7	GACAGCTCCTGTTCTGTGTTGGG	5	-	2692	2772	Active	Inactive	8	1
ENSDARG00000009402	ENSDART00000030603	15	7	AGATTCATCTTGCCTGCGTTGTC	5	-	2593	2772	Active	Inactive	8	8
ENSDARG00000009958	ENSDART00000006085	15	1	CACGGCTCCGGGCTGGTGATGGG	5	-	92	2739	Active	Active	9	9
ENSDARG00000009958	ENSDART00000006085	15	1	GTCCACGGCTCCGGGCTGGTGAT	5	-	95	2739	Active	Active	5	4
ENSDARG00000009958	ENSDART00000006085	15	2	ACAGGCTTATGGTCTGTTTGGTCT	6	-	335	2739	Active	Inactive	5	3
ENSDARG00000009958	ENSDART00000006085	15	2	ACAGGCTTATGGTCTGTTTGGTC	5	-	336	2739	Active	Inactive	5	9
ENSDARG00000009958	ENSDART00000006085	15	3	GAACTCTGCGGCATCCGCTTTGGTG	7	-	504	2739	Active	Active	6	2
ENSDARG00000009958	ENSDART00000006085	15	3	CTCTGCGGCATCCGCTTTGGTGAT	6	-	502	2739	Active	Inactive	9	7
ENSDARG00000009958	ENSDART00000006085	15	3	TGCGGCATCCGCTTTGGTGATTCT	6	-	499	2739	Active	Active	9	2
ENSDARG00000009958	ENSDART00000006085	15	4	GTCAAACTCAAAAACGGAGATGTA	6	-	664	2739	Active	Active	7	8
ENSDARG00000009958	ENSDART00000006085	15	4	AACTCAAAAACGGAGATGTAGTC	5	-	661	2739	Inactive	Active	9	6
ENSDARG00000009958	ENSDART00000006085	15	4	CTCAAAAACGGAGATGTAGTCGTT	6	-	658	2739	Inactive	Active	1	2
ENSDARG00000009958	ENSDART00000006085	15	4	AAACTCAAAAACGGAGATGTAGTC	6	-	661	2739	Inactive	Active	9	6
ENSDARG00000009958	ENSDART00000006085	15	9	CACAGCGACAGAATGGGCAGCCTTG	7	-	1201	2739	Active	Active	7	7
ENSDARG00000009958	ENSDART00000006085	15	9	AGCGACAGAATGGGCAGCCTTGGCC	7	-	1198	2739	Inactive	Active	2	8
ENSDARG00000009958	ENSDART00000006085	15	9	CCCTGCAGCCATAGGAGGCAGCG	5	-	1284	2739	Active	Active	9	9
ENSDARG00000009958	ENSDART00000006085	15	9	ATCATCGTCGTAGCTGGGTGAAGGG	7	-	1329	2739	Active	Active	9	9
ENSDARG00000009958	ENSDART00000006085	15	9	GTCATCATCATCATCGTCGTAGCT	6	-	1339	2739	Active	Active	9	5
ENSDARG00000009958	ENSDART00000006085	15	9	ATCATCATCATCGTCGTAGCTGGG	6	-	1336	2739	Active	Active	9	9
ENSDARG00000009958	ENSDART00000006085	15	11	GTCTGCTCCAGCTGGGTGTGGAC	5	-	1622	2739	Active	Active	9	1
ENSDARG00000009958	ENSDART00000006085	15	11	GGCGGCAGCGGTAATGGCTTGTCT	6	-	1560	2739	Active	Inactive	9	4
ENSDARG00000009958	ENSDART00000006085	15	11	GTTCCAGTCTGGCATGTTGCGGTT	6	-	1720	2739	Active	Active	8	2
ENSDARG00000009958	ENSDART00000006085	15	11	TGCTCCAGCTGGGTGTGGACGGT	5	-	1619	2739	Active	Active	9	9
ENSDARG00000009958	ENSDART00000006085	15	13	CACAGCCTCCCCTGCAGCAGAGGGC	7	-	2097	2739	Active	Active	9	9
ENSDARG00000009958	ENSDART00000006085	15	13	ACAGCCTCCCCTGCAGCAGAGGGC	6	-	2097	2739	Active	Active	6	9
ENSDARG00000009958	ENSDART00000006085	15	15	AGCTGCAGATAGATGAGGTTTGGGA	7	-	2364	2739	Active	Active	3	4
ENSDARG00000009958	ENSDART00000006085	15	15	AGAGGCGGCTGAAGGCTGAGGAG	5	-	2427	2739	Active	Active	6	9
ENSDARG00000009965	ENSDART00000016753	15	1	AGCTGCTGCTTTTGCCTCTGCTGCT	7	+	23	1959	Active	Active	9	2
ENSDARG00000009965	ENSDART00000016753	15	2	GCATCAGGCCTTACAGGGGGGTTC	6	+	155	1959	Active	Active	3	0
ENSDARG00000009965	ENSDART00000016753	15	4	AGACGCCCCTCGAACTGTGTGGGT	6	+	723	1959	Active	Inactive	6	5
ENSDARG00000009965	ENSDART00000016753	15	4	AGACGCCCCTCGAACTGTGTGGGTA	7	+	723	1959	Active	Active	6	5
ENSDARG00000009965	ENSDART00000016753	15	5	ACCCAATGCCCACATTGACTTGGCT	7	+	1067	1959	Active	Active	8	9
ENSDARG00000009965	ENSDART00000016753	15	6	CTACTACACGCACTCAGATGGGTAC	7	+	1395	1959	Active	Active	3	5
ENSDARG00000009965	ENSDART00000016753	15	10	GACGACACCGAGAGGGAGTTTTC	5	+	1898	1959	Active	Inactive	0	6
ENSDARG00000009965	ENSDART00000077424	15	1	AGCTGCTGCTTTTGCCTCTGCTGCT	7	+	23	1905	Active	Active	9	2
ENSDARG00000009965	ENSDART00000077424	15	2	GCATCAGGCCTTACAGGGGGGTTC	6	+	155	1905	Active	Active	3	0
ENSDARG00000009965	ENSDART00000077424	15	4	AGACGCCCCTCGAACTGTGTGGGT	6	+	723	1905	Active	Inactive	6	5
ENSDARG00000009965	ENSDART00000077424	15	4	AGACGCCCCTCGAACTGTGTGGGTA	7	+	723	1905	Active	Active	6	5
ENSDARG00000009965	ENSDART00000077424	15	5	ACCCAATGCCCACATTGACTTGGCT	7	+	1067	1905	Active	Active	8	9
ENSDARG00000009965	ENSDART00000077424	15	6	CTACTACACGCACTCAGATGGGTAC	7	+	1395	1905	Active	Active	3	5
ENSDARG00000009965	ENSDART00000077424	15	9	GACGACACCGAGAGGGAGTTTTC	5	+	1844	1905	Active	Inactive	0	6
ENSDARG00000009984	ENSDART00000010954	15	5	GCCATCAAAATAGTGGATTTTGGG	6	+	886	2247	Active	Active	2	9
ENSDARG00000009984	ENSDART00000010954	15	7	ACCAAAAGCCAGGAAGTTTTTTGAA	7	+	1146	2247	Active	Inactive	1	9
ENSDARG00000009984	ENSDART00000010954	15	7	AGCACCAAAAGCCAGGAAGTTTTT	6	+	1143	2247	Inactive	Inactive	2	1
ENSDARG00000009984	ENSDART00000010954	15	8	AACCAATACAAGCAGTAGTGTGT	5	+	1440	2247	Inactive	Inactive	1	1
ENSDARG00000009984	ENSDART00000010954	15	8	TACATCCTCAAGCTCAGGTGCTGCT	7	+	1512	2247	Active	Active	9	8
ENSDARG00000009984	ENSDART00000010954	15	8	GAAAGCTCCATGCCATCTTGGGAG	6	+	1244	2247	Active	Active	1	0
ENSDARG00000009984	ENSDART00000010954	15	9	ACCACCATCGGCACAGCAGCGGGC	6	+	1580	2247	Active	Active	9	9
ENSDARG00000009984	ENSDART00000010954	15	10	AGATTCTCCAATGACTGGAGTCTGT	7	+	2205	2247	Active	Active	8	1
ENSDARG00000009984	ENSDART00000101183	15	4	GCCATCAAAATAGTGGATTTTGGG	6	+	694	1968	Active	Active	2	9
ENSDARG00000009984	ENSDART00000101183	15	6	ACCAAAAGCCAGGAAGTTTTTTGAA	7	+	954	1968	Active	Inactive	1	9
ENSDARG00000009984	ENSDART00000101183	15	6	AGCACCAAAAGCCAGGAAGTTTTT	6	+	951	1968	Inactive	Inactive	2	1
ENSDARG00000009984	ENSDART00000101183	15	7	GAAAGCTCCATGCCATCTTGGGAG	6	+	1052	1968	Active	Active	1	0
ENSDARG00000009984	ENSDART00000101183	15	7	AACCAATACAAGCAGTAGTGTGT	5	+	1248	1968	Inactive	Inactive	1	1
ENSDARG00000009984	ENSDART00000101183	15	7	TACATCCTCAAGCTCAGGTGCTGCT	7	+	1320	1968	Active	Active	9	8
ENSDARG00000009984	ENSDART00000101183	15	8	ACCACCATCGGCACAGCAGCGGGC	6	+	1388	1968	Active	Active	9	9
ENSDARG00000009984	ENSDART00000101183	15	11	AGATTCTCCAATGACTGGAGTCTGT	7	+	1926	1968	Active	Active	8	1
ENSDARG00000010025	ENSDART00000015967	15	2	ATCCCAACATAGAGTGTGCAGAC	5	+	380	1914	Inactive	Inactive	7	3
ENSDARG00000010025	ENSDART00000015967	15	2	GTTCCAGCCAGTGACGCTGCGTTG	6	+	222	1914	Active	Active	4	2
ENSDARG00000010025	ENSDART00000015967	15	3	AGATGCAGACCTTAGCATTGTTC	5	+	492	1914	Inactive	Inactive	6	5
ENSDARG00000010025	ENSDART00000015967	15	4	TTCTACAGACTGGTTGTTAGTGGTG	7	+	606	1914	Inactive	Inactive	7	2
ENSDARG00000010025	ENSDART00000015967	15	4	CCCTGCTGCCCGGAGCGCTGCTGCT	7	+	724	1914	Active	Active	9	8
ENSDARG00000010025	ENSDART00000015967	15	4	GTTGCCCTCACACCTGCTGCTGTT	6	+	689	1914	Active	Active	9	4
ENSDARG00000010025	ENSDART00000015967	15	5	TGCCTATGCAAATGGGAGTTGGTG	6	+	887	1914	Active	Active	9	9
ENSDARG00000010025	ENSDART00000015967	15	5	TGCCTATGCAAATGGGAGTTGGT	5	+	887	1914	Active	Active	9	7
ENSDARG00000010025	ENSDART00000015967	15	5	GCCTGCTTACGGAGTTGGTGCAGCC	7	+	843	1914	Active	Active	9	9
ENSDARG00000010025	ENSDART00000015967	15	5	CTATGCAAATGGGAGTTGGTGGT	5	+	890	1914	Inactive	Active	8	6
ENSDARG00000010025	ENSDART00000015967	15	8	TCCGCCTGCGCGCCGAGACGGTGGA	7	+	1383	1914	Active	Active	9	9
ENSDARG00000010025	ENSDART00000015967	15	8	CTCAGCACATGCGAAGGGATGAGCC	7	+	1271	1914	Active	Active	0	9
ENSDARG00000010025	ENSDART00000015967	15	9	GACTCCTTCCGAGGGGCTGGTTTC	6	+	1525	1914	Active	Inactive	9	4
ENSDARG00000010025	ENSDART00000015967	15	9	GACTCCTTCCGAGGGGCTGGTTT	5	+	1525	1914	Active	Inactive	9	6
ENSDARG00000010025	ENSDART00000015967	15	9	AGCAGCAAAGAGGCCGCAGCCGTG	6	+	1673	1914	Inactive	Active	1	9
ENSDARG00000010094	ENSDART00000014415	15	2	GGCTCCAGCAGAGCGGATGAGAC	5	-	239	465	Active	Active	9	8
ENSDARG00000010094	ENSDART00000014415	15	3	GAAGTCAAATGGCCTGCGGTTCT	5	-	398	465	Inactive	Inactive	9	7
ENSDARG00000010094	ENSDART00000014415	15	3	CTCAAAGCCACTCGAGCCGCTTCT	6	-	354	465	Active	Active	3	5
ENSDARG00000010094	ENSDART00000099600	15	1	CTCTTCTTCTCTCTGATTTGGGT	5	-	88	996	Active	Active	9	7
ENSDARG00000010094	ENSDART00000099600	15	2	GAAAGCTTCCACCTCAGCATGGTAA	7	-	204	996	Active	Active	7	2
ENSDARG00000010094	ENSDART00000099600	15	2	CTCCACCTCAGAGCGTAGGTAAC	5	-	290	996	Active	Active	9	6
ENSDARG00000010094	ENSDART00000099600	15	2	CTCTCCACCTCAGAGCGTAGGTA	5	-	292	996	Active	Active	8	8
ENSDARG00000010094	ENSDART00000099600	15	2	CTCTCCACCTCAGAGCGTAGGTAAC	7	-	290	996	Active	Active	8	6
ENSDARG00000010094	ENSDART00000099600	15	3	CACGCCCTCATCAGGAAGATTAG	5	-	440	996	Active	Active	9	9
ENSDARG00000010094	ENSDART00000099600	15	3	GCCCTCATCAGGAAGATTAGGAA	5	-	437	996	Active	Active	9	9
ENSDARG00000010094	ENSDART00000099600	15	4	GGCTCCAGCAGAGCGGATGAGAC	5	-	770	996	Active	Active	9	8
ENSDARG00000010094	ENSDART00000099600	15	5	GAAGTCAAATGGCCTGCGGTTCT	5	-	929	996	Inactive	Inactive	9	7
ENSDARG00000010094	ENSDART00000099600	15	5	CTCAAAGCCACTCGAGCCGCTTCT	6	-	885	996	Active	Active	3	5
ENSDARG00000010231	ENSDART00000012039	15	1	GTTTCCTTCACCAGCTGCCGCAGGA	7	-	26	1272	Active	Active	9	9
ENSDARG00000010231	ENSDART00000012039	15	1	ACCAGCTGCCGCAGGAATGAGGG	5	-	19	1272	Active	Active	9	9
ENSDARG00000010231	ENSDART00000012039	15	2	CGCTCCTTCTCACGTGGGTTGCA	5	-	625	1272	Active	Active	9	0
ENSDARG00000010231	ENSDART00000012039	15	2	GAAGACAACATGGCCGTCGCGGCA	6	-	580	1272	Inactive	Active	8	9
ENSDARG00000010231	ENSDART00000012039	15	2	GCCAACGACCCATTGATGCGCTGCA	7	-	677	1272	Active	Active	5	5
ENSDARG00000010231	ENSDART00000012039	15	2	AACGACCCATTGATGCGCTGCAGGG	7	-	674	1272	Inactive	Active	7	9
ENSDARG00000010231	ENSDART00000012039	15	2	GTCTCCGCAGTTGATGAAGTAGAA	6	-	541	1272	Inactive	Active	1	9
ENSDARG00000010231	ENSDART00000012039	15	3	AGCGCCATCAAAACAGATGATGAT	6	-	982	1272	Active	Active	9	9
ENSDARG00000010231	ENSDART00000012039	15	4	AGACTCCTCCACCTGGTGGAAGGC	6	-	1160	1272	Active	Active	9	9
ENSDARG00000010231	ENSDART00000012039	15	4	GACTCCTCCACCTGGTGGAAGGC	5	-	1160	1272	Active	Active	8	9
ENSDARG00000010231	ENSDART00000012039	15	5	GGCTCAAGAGGTCTGAAGGCTGC	5	-	1228	1272	Active	Active	2	9
ENSDARG00000010373	ENSDART00000004008	15	3	TCCCAAATCCAGACATCTGGTTTT	6	-	520	918	Active	Inactive	8	9
ENSDARG00000010373	ENSDART00000004008	15	3	GTTGCCGACCAGCCCGAGGAAGAA	6	-	103	918	Active	Active	5	9
ENSDARG00000010373	ENSDART00000004008	15	3	GACGCCAGAACGTGTGTGACGAC	5	-	859	918	Inactive	Active	2	0
ENSDARG00000010373	ENSDART00000004008	15	3	CCCAAATCCAGACATCTGGTTTT	5	-	520	918	Active	Inactive	8	9
ENSDARG00000010373	ENSDART00000004008	15	3	AGAATCGCCATAACCGTTGATTTT	6	-	802	918	Active	Inactive	5	7
ENSDARG00000010373	ENSDART00000004008	15	3	AAATCCAGACATCTGGTTTTTTC	5	-	517	918	Inactive	Inactive	9	9
ENSDARG00000010487	ENSDART00000011447	15	2	GACTCCAGCCAAAATAAGATTCT	5	-	170	1047	Active	Active	6	6
ENSDARG00000010487	ENSDART00000011447	15	3	TACTTCCACCATGGGGTTGAGGAA	6	-	313	1047	Active	Active	8	7
ENSDARG00000010487	ENSDART00000011447	15	3	TACTTCCACCATGGGGTTGAGGA	5	-	314	1047	Active	Active	8	7
ENSDARG00000010487	ENSDART00000011447	15	7	AACTTCAGAAGCACTGTTGGAGGA	6	-	741	1047	Inactive	Active	3	8
ENSDARG00000010487	ENSDART00000011447	15	8	GGCGACATCTCAGAGAAGCAGTA	5	-	898	1047	Active	Active	9	9
ENSDARG00000010487	ENSDART00000011447	15	9	GGCCACTTATTTGGAGCTGAAGTA	6	-	1042	1047	Active	Active	8	7
ENSDARG00000010487	ENSDART00000011447	15	9	CCCCGCTGCCCTTCAGGCCGTCGAA	7	-	1009	1047	Active	Active	9	5
ENSDARG00000010610	ENSDART00000004200	15	1	TCCAAAGACACGGGGGACTTGGAA	6	+	232	2139	Active	Active	2	7
ENSDARG00000010610	ENSDART00000004200	15	1	GAATCCGGCTGGATGGCGGTTTG	5	+	353	2139	Inactive	Active	1	0
ENSDARG00000010610	ENSDART00000004200	15	1	AGCACCGACGTCCAGGCCGTGTTG	6	+	160	2139	Active	Inactive	8	2
ENSDARG00000010610	ENSDART00000004200	15	1	AGACCCGCCGGGCCATTGCTGAGAC	7	+	257	2139	Active	Inactive	4	4
ENSDARG00000010610	ENSDART00000004200	15	1	ACCGACGTCCAGGCCGTGTTGGAC	6	+	163	2139	Active	Active	9	1
ENSDARG00000010610	ENSDART00000004200	15	1	TTCCAAAGACACGGGGGACTTGGAA	7	+	231	2139	Inactive	Active	8	7
ENSDARG00000010610	ENSDART00000004200	15	2	TGCAACACCTGCTGCCTCTGCTGGA	7	+	977	2139	Active	Active	5	3
ENSDARG00000010610	ENSDART00000004200	15	2	TCCTGCGACACTGTGCTGTCGCC	5	+	662	2139	Active	Active	9	8
ENSDARG00000010610	ENSDART00000004200	15	2	GGCTGCTAATAGAGAGATGGAGAA	6	+	828	2139	Active	Active	7	9
ENSDARG00000010610	ENSDART00000004200	15	2	GGCAAATGCATCGCTGCTTTTTAC	6	+	1018	2139	Active	Inactive	8	8
ENSDARG00000010610	ENSDART00000004200	15	2	AGCGTCTAATGATCGAGAAGCAGGC	7	+	722	2139	Active	Active	7	9
ENSDARG00000010610	ENSDART00000004200	15	2	ACACCATCCTGTACTGGTGCCGTG	6	+	623	2139	Active	Active	4	8
ENSDARG00000010610	ENSDART00000004200	15	2	GACACCATCCTGTACTGGTGCCGTG	7	+	622	2139	Active	Active	8	8
ENSDARG00000010610	ENSDART00000004200	15	2	CTCATCACCAATGGGGCGCTGGA	5	+	601	2139	Active	Active	8	9
ENSDARG00000010610	ENSDART00000004200	15	3	GCCACCGTCTGCTCTCTGGCTAA	5	+	1147	2139	Active	Inactive	9	8
ENSDARG00000010610	ENSDART00000004200	15	4	GGCTCACTCGCAAGAGGCTAGTGT	6	+	1376	2139	Active	Active	9	3
ENSDARG00000010610	ENSDART00000004200	15	6	GACAAATGCATGGGTGACGTGGCT	6	+	1864	2139	Active	Active	3	9
ENSDARG00000010610	ENSDART00000004200	15	6	GTCTTCATCGACGTGGAGAAGCT	5	+	1756	2139	Active	Active	9	9
ENSDARG00000010610	ENSDART00000004200	15	6	TTCATCGACGTGGAGAAGCTGGA	5	+	1759	2139	Active	Active	7	9
ENSDARG00000010764	ENSDART00000011737	15	1	GAATCAGACTCTTGATGAAGATGAA	7	-	16	510	Inactive	Active	7	9
ENSDARG00000010764	ENSDART00000011737	15	3	TCCGTCATCACCACCTGCTGCCTCT	7	-	176	510	Active	Active	9	5
ENSDARG00000010764	ENSDART00000011737	15	4	CGCTCCTTCATTGAGCTGTGGAA	5	-	292	510	Active	Active	9	2
ENSDARG00000010764	ENSDART00000011737	15	4	AGCGTCCGCTGGGGTTTTTGGCA	5	-	375	510	Active	Inactive	9	6
ENSDARG00000010764	ENSDART00000011737	15	4	AGAAGCGTCCGCTGGGGTTTTTGGC	7	-	376	510	Active	Active	8	0
ENSDARG00000010764	ENSDART00000011737	15	4	AGAAGCGTCCGCTGGGGTTTTTG	5	-	378	510	Active	Inactive	8	6
ENSDARG00000010767	ENSDART00000004338	15	2	GTCGCCAGCCCGACTGAAGGAGGG	6	+	142	2976	Active	Active	7	9
ENSDARG00000010767	ENSDART00000004338	15	3	TACGTCATCCCTGGTGGAGGTGCG	6	+	672	2976	Active	Active	9	9
ENSDARG00000010767	ENSDART00000004338	15	3	TGCCCAAAATGTACTGCGGTGCA	5	+	731	2976	Inactive	Active	0	4
ENSDARG00000010767	ENSDART00000004338	15	4	TTCTTCAGACGTGGGCTGCCGTA	5	+	858	2976	Active	Active	0	7
ENSDARG00000010767	ENSDART00000004338	15	5	CACAACCCCAGCCCGGAGCAGGC	5	+	1267	2976	Active	Active	6	9
ENSDARG00000010767	ENSDART00000004338	15	5	ACACAACCCCAGCCCGGAGCAGGC	6	+	1266	2976	Inactive	Active	4	9
ENSDARG00000010767	ENSDART00000004338	15	5	ACCACCAACCAGGCCGGTGAGTGT	6	+	1306	2976	Active	Active	6	3
ENSDARG00000010767	ENSDART00000004338	15	5	CTCACCACCAACCAGGCCGGTGAG	6	+	1303	2976	Active	Active	7	9
ENSDARG00000010767	ENSDART00000004338	15	6	CCCAACGGCGTCATTCTGGAGTA	5	+	1402	2976	Active	Inactive	9	4
ENSDARG00000010767	ENSDART00000004338	15	6	GTCAAATACTACGAGAAGGTGAA	5	+	1429	2976	Active	Active	0	9
ENSDARG00000010767	ENSDART00000004338	15	7	CACCGCAGCAGGATATGGAGATTTC	7	+	1551	2976	Active	Active	8	3
ENSDARG00000010767	ENSDART00000004338	15	7	TTCAGCACCAACACTGGTGAGAG	5	+	1591	2976	Active	Active	5	2
ENSDARG00000010767	ENSDART00000004338	15	8	GGCAGCTCCTGTTGTTGGAGGAGTC	7	+	1608	2976	Active	Active	9	8
ENSDARG00000010767	ENSDART00000004338	15	8	TGCTGCTGCTTCTGGTAGCTGGA	5	+	1646	2976	Active	Active	9	9
ENSDARG00000010767	ENSDART00000004338	15	8	TGCTGCTTCTGGTAGCTGGATGT	5	+	1649	2976	Active	Active	9	1
ENSDARG00000010767	ENSDART00000004338	15	10	GCCATCAGAGAGTTTGCGAAGGA	5	+	1843	2976	Active	Active	5	6
ENSDARG00000010767	ENSDART00000004338	15	11	ACATCATTCACCTGGAGGGCGTC	5	+	2063	2976	Active	Active	8	9
ENSDARG00000010767	ENSDART00000004338	15	13	TTCACCGTCATTCAGCTGGTGGG	5	+	2173	2976	Active	Active	9	9
ENSDARG00000010767	ENSDART00000004338	15	13	TTCACCGTCATTCAGCTGGTGGGCA	7	+	2173	2976	Active	Active	9	5
ENSDARG00000010767	ENSDART00000004338	15	14	TACGGCATCGTCATGTGGGAAGTG	6	+	2449	2976	Active	Active	9	5
ENSDARG00000010767	ENSDART00000004338	15	14	CACCTCAGCTAGTGATGTGTGGAG	6	+	2424	2976	Active	Inactive	9	5
ENSDARG00000010767	ENSDART00000004338	15	15	CGCTCAAGAGGACGGCAGGAGAC	5	+	2681	2976	Active	Active	6	9
ENSDARG00000010767	ENSDART00000004338	15	15	CTCTGCATCAGCTCATGCTGGAGTG	7	+	2576	2976	Active	Active	9	8
ENSDARG00000010767	ENSDART00000004338	15	15	GAAGGCTACCGGTTGCCGCCGCC	5	+	2536	2976	Active	Active	1	9
ENSDARG00000010767	ENSDART00000004338	15	15	TCCTGCCACGCTCAAGAGGACGGC	6	+	2673	2976	Active	Active	9	9
ENSDARG00000010767	ENSDART00000004338	15	16	GAAAACTTCAACACCGCAGGCTAC	6	+	2815	2976	Active	Active	1	5
ENSDARG00000010767	ENSDART00000004338	15	16	TGCTCCGCCCCTTCTTTGGCTTC	5	+	2749	2976	Active	Inactive	9	9
ENSDARG00000010767	ENSDART00000004338	15	16	GAATGCTCCGCCCCTTCTTTGGCT	6	+	2746	2976	Active	Inactive	2	5
ENSDARG00000010767	ENSDART00000004338	15	16	AACACCGCAGGCTACAGCAGCATAG	7	+	2824	2976	Inactive	Active	6	7
ENSDARG00000010782	ENSDART00000018036	15	1	ACCTGCACAGTTTAAGGTGTTGAC	6	+	120	873	Active	Inactive	0	0
ENSDARG00000010782	ENSDART00000018036	15	4	ATCTGCAACTACTGGAATGGTAA	5	+	499	873	Active	Active	2	7
ENSDARG00000010782	ENSDART00000018036	15	6	TTATGCACATAGAGAAGCTGGTTTT	7	+	617	873	Inactive	Inactive	9	6
ENSDARG00000011083	ENSDART00000059601	15	2	ACATACACCGGTCCAGGCTGATAG	6	-	371	987	Inactive	Inactive	6	0
ENSDARG00000011083	ENSDART00000059601	15	2	AACTCCTGCTGCATTGTGTTGTTC	6	-	60	987	Active	Inactive	8	8
ENSDARG00000011083	ENSDART00000059601	15	2	AACTCCTGCTGCATTGTGTTGTT	5	-	61	987	Active	Inactive	8	9
ENSDARG00000011083	ENSDART00000059601	15	3	ACCAGCAGCAGAGACTGTTTGAGCT	7	-	872	987	Active	Active	8	5
ENSDARG00000011113	ENSDART00000012872	15	1	GGCCTCAGAGCACTTGTGTAGTTG	6	-	111	1581	Active	Active	7	2
ENSDARG00000011113	ENSDART00000012872	15	1	GGCCTCAGAGCACTTGTGTAGTT	5	-	112	1581	Active	Inactive	7	9
ENSDARG00000011113	ENSDART00000012872	15	3	AGAGGCACATTCTCAGATGGAGGC	6	-	861	1581	Inactive	Active	6	9
ENSDARG00000011113	ENSDART00000012872	15	3	GACGTCCACTTTACAGGAGCTTTT	6	-	445	1581	Active	Inactive	8	1
ENSDARG00000011113	ENSDART00000012872	15	3	CACAGCATCCATACAGAATGATGT	6	-	629	1581	Active	Active	9	8
ENSDARG00000011113	ENSDART00000012872	15	3	GGCATCAAAGGGGAAGAAGGAGAC	6	-	466	1581	Active	Active	3	9
ENSDARG00000011113	ENSDART00000012872	15	4	TCCTCAAGCAGCTTCGGAGATGTG	6	-	1188	1581	Active	Active	8	9
ENSDARG00000011113	ENSDART00000012872	15	4	GGCTGCGGCGTCATGCAGTTTTC	5	-	1057	1581	Active	Inactive	9	4
ENSDARG00000011113	ENSDART00000012872	15	4	TTCACCCACTTCGTAGACGAAGCA	6	-	1036	1581	Active	Active	6	9
ENSDARG00000011113	ENSDART00000012872	15	4	GTTTTCACCCACTTCGTAGACGAA	6	-	1039	1581	Active	Active	6	9
ENSDARG00000011113	ENSDART00000012872	15	4	GGCCCAGTCTGGAACAGGTTTGGCA	7	-	978	1581	Active	Active	9	5
ENSDARG00000011113	ENSDART00000012872	15	4	ACCCCATACCGACAGGTGGGATGTT	7	-	1259	1581	Active	Inactive	8	1
ENSDARG00000011113	ENSDART00000012872	15	4	AGCAGCTTCGGAGATGTGGCTTCT	6	-	1182	1581	Active	Active	9	3
ENSDARG00000011113	ENSDART00000012872	15	4	AGCAGCTTCGGAGATGTGGCTTC	5	-	1183	1581	Active	Inactive	9	9
ENSDARG00000011113	ENSDART00000012872	15	4	ACCCCATACCGACAGGTGGGATGT	6	-	1260	1581	Active	Active	8	2
ENSDARG00000011463	ENSDART00000008825	15	1	GACCGCATCACGCCTCTGCAGAA	5	-	17	1392	Active	Inactive	9	1
ENSDARG00000011463	ENSDART00000008825	15	3	CACTCCTGCACGCCGCGGTTTTC	5	-	253	1392	Active	Inactive	9	5
ENSDARG00000011463	ENSDART00000008825	15	3	AGACACTCCTGCACGCCGCGGTT	5	-	256	1392	Active	Active	2	7
ENSDARG00000011463	ENSDART00000008825	15	6	TCCAACAGCTGGTCCGGTGCAGTG	6	-	633	1392	Active	Active	6	8
ENSDARG00000011463	ENSDART00000008825	15	6	GACTCCCGCCCTGTCGCTGCAGCT	6	-	710	1392	Active	Active	8	9
ENSDARG00000011463	ENSDART00000008825	15	7	TGCTGCAGACAGTGAGCTGCTGTT	6	-	810	1392	Active	Active	5	4
ENSDARG00000011463	ENSDART00000008825	15	7	GCACGCACCGATGGTGATGTGGTG	6	-	841	1392	Active	Active	4	8
ENSDARG00000011463	ENSDART00000008825	15	7	CTCATCCTCACGCCGAAGAAGAA	5	-	743	1392	Active	Active	9	9
ENSDARG00000011463	ENSDART00000008825	15	7	TACTCATCCTCACGCCGAAGAAGAA	7	-	743	1392	Active	Active	7	9
ENSDARG00000011463	ENSDART00000008825	15	8	CGCCCCAGCTGACCACGCCGGTGAG	7	-	1300	1392	Active	Active	9	9
ENSDARG00000011463	ENSDART00000008825	15	8	AGACGCTCCGCCAGGTTTGCGTCT	6	-	1035	1392	Active	Inactive	7	7
ENSDARG00000011463	ENSDART00000008825	15	8	ACCGGCAGCTGCACCTTGCGCAGGA	7	-	1130	1392	Active	Active	9	5
ENSDARG00000011463	ENSDART00000008825	15	8	TTCTGCTCCACCACCGGCAGCTGCA	7	-	1142	1392	Active	Active	9	9
ENSDARG00000011463	ENSDART00000020921	15	1	GACCGCATCACGCCTCTGCAGAA	5	-	29	1251	Active	Inactive	9	1
ENSDARG00000011463	ENSDART00000020921	15	3	CACTCCTGCACGCCGCGGTTTTC	5	-	265	1251	Active	Inactive	9	5
ENSDARG00000011463	ENSDART00000020921	15	3	AGACACTCCTGCACGCCGCGGTT	5	-	268	1251	Active	Active	2	7
ENSDARG00000011463	ENSDART00000020921	15	7	GACTCCCGCCCTGTCGCTGCAGCT	6	-	554	1251	Active	Active	8	9
ENSDARG00000011463	ENSDART00000020921	15	8	TGCTGCAGACAGTGAGCTGCTGTT	6	-	654	1251	Active	Active	5	4
ENSDARG00000011463	ENSDART00000020921	15	8	TACTCATCCTCACGCCGAAGAAGAA	7	-	587	1251	Active	Active	7	9
ENSDARG00000011463	ENSDART00000020921	15	8	CTCATCCTCACGCCGAAGAAGAA	5	-	587	1251	Active	Active	9	9
ENSDARG00000011463	ENSDART00000020921	15	8	GCACGCACCGATGGTGATGTGGTG	6	-	685	1251	Active	Active	4	8
ENSDARG00000011463	ENSDART00000020921	15	9	TTCTGCTCCACCACCGGCAGCTGCA	7	-	986	1251	Active	Active	9	9
ENSDARG00000011463	ENSDART00000020921	15	9	AGACGCTCCGCCAGGTTTGCGTCT	6	-	879	1251	Active	Inactive	7	7
ENSDARG00000011463	ENSDART00000020921	15	9	ACCGGCAGCTGCACCTTGCGCAGGA	7	-	974	1251	Active	Active	9	5
ENSDARG00000011463	ENSDART00000020921	15	9	CGCCCCAGCTGACCACGCCGGTGAG	7	-	1144	1251	Active	Active	9	9
ENSDARG00000011463	ENSDART00000020921	15	10	CCCCCCAAAATGAATGTTGTCTTC	6	-	1246	1251	Active	Inactive	5	8
ENSDARG00000011463	ENSDART00000020921	15	10	CCCCCAAAATGAATGTTGTCTTC	5	-	1246	1251	Active	Inactive	2	8
ENSDARG00000011463	ENSDART00000059479	15	1	GACCGCATCACGCCTCTGCAGAA	5	-	23	1422	Active	Inactive	9	1
ENSDARG00000011463	ENSDART00000059479	15	3	AGACACTCCTGCACGCCGCGGTT	5	-	262	1422	Active	Active	2	7
ENSDARG00000011463	ENSDART00000059479	15	3	CACTCCTGCACGCCGCGGTTTTC	5	-	259	1422	Active	Inactive	9	5
ENSDARG00000011463	ENSDART00000059479	15	5	TCCAACAGCTGGTCCGGTGCAGTG	6	-	633	1422	Active	Active	6	8
ENSDARG00000011463	ENSDART00000059479	15	5	GACTCCCGCCCTGTCGCTGCAGCT	6	-	710	1422	Active	Active	8	9
ENSDARG00000011463	ENSDART00000059479	15	6	TACTCATCCTCACGCCGAAGAAGAA	7	-	743	1422	Active	Active	7	9
ENSDARG00000011463	ENSDART00000059479	15	6	TGCTGCAGACAGTGAGCTGCTGTT	6	-	810	1422	Active	Active	5	4
ENSDARG00000011463	ENSDART00000059479	15	6	CTCATCCTCACGCCGAAGAAGAA	5	-	743	1422	Active	Active	9	9
ENSDARG00000011463	ENSDART00000059479	15	6	GCACGCACCGATGGTGATGTGGTG	6	-	841	1422	Active	Active	4	8
ENSDARG00000011463	ENSDART00000059479	15	7	CGCCCCAGCTGACCACGCCGGTGAG	7	-	1300	1422	Active	Active	9	9
ENSDARG00000011463	ENSDART00000059479	15	7	AGACGCTCCGCCAGGTTTGCGTCT	6	-	1035	1422	Active	Inactive	7	7
ENSDARG00000011463	ENSDART00000059479	15	7	ACCGGCAGCTGCACCTTGCGCAGGA	7	-	1130	1422	Active	Active	9	5
ENSDARG00000011463	ENSDART00000059479	15	7	TTCTGCTCCACCACCGGCAGCTGCA	7	-	1142	1422	Active	Active	9	9
ENSDARG00000011463	ENSDART00000075655	15	1	GACCGCATCACGCCTCTGCAGAA	5	-	17	1263	Active	Inactive	9	1
ENSDARG00000011463	ENSDART00000075655	15	3	CACTCCTGCACGCCGCGGTTTTC	5	-	253	1263	Active	Inactive	9	5
ENSDARG00000011463	ENSDART00000075655	15	3	AGACACTCCTGCACGCCGCGGTT	5	-	256	1263	Active	Active	2	7
ENSDARG00000011463	ENSDART00000075655	15	7	GACTCCCGCCCTGTCGCTGCAGCT	6	-	527	1263	Active	Active	8	9
ENSDARG00000011463	ENSDART00000075655	15	8	TGCTGCAGACAGTGAGCTGCTGTT	6	-	627	1263	Active	Active	5	4
ENSDARG00000011463	ENSDART00000075655	15	8	TACTCATCCTCACGCCGAAGAAGAA	7	-	560	1263	Active	Active	7	9
ENSDARG00000011463	ENSDART00000075655	15	8	GCACGCACCGATGGTGATGTGGTG	6	-	658	1263	Active	Active	4	8
ENSDARG00000011463	ENSDART00000075655	15	8	CTCATCCTCACGCCGAAGAAGAA	5	-	560	1263	Active	Active	9	9
ENSDARG00000011463	ENSDART00000075655	15	9	CGCCCCAGCTGACCACGCCGGTGAG	7	-	1117	1263	Active	Active	9	9
ENSDARG00000011463	ENSDART00000075655	15	9	AGACGCTCCGCCAGGTTTGCGTCT	6	-	852	1263	Active	Inactive	7	7
ENSDARG00000011463	ENSDART00000075655	15	9	ACCGGCAGCTGCACCTTGCGCAGGA	7	-	947	1263	Active	Active	9	5
ENSDARG00000011463	ENSDART00000075655	15	9	TTCTGCTCCACCACCGGCAGCTGCA	7	-	959	1263	Active	Active	9	9
ENSDARG00000011463	ENSDART00000099206	15	1	GACCGCATCACGCCTCTGCAGAA	5	-	17	1368	Active	Inactive	9	1
ENSDARG00000011463	ENSDART00000099206	15	3	CACTCCTGCACGCCGCGGTTTTC	5	-	253	1368	Active	Inactive	9	5
ENSDARG00000011463	ENSDART00000099206	15	3	AGACACTCCTGCACGCCGCGGTT	5	-	256	1368	Active	Active	2	7
ENSDARG00000011463	ENSDART00000099206	15	6	TCCAACAGCTGGTCCGGTGCAGTG	6	-	633	1368	Active	Active	6	8
ENSDARG00000011463	ENSDART00000099206	15	6	GACTCCCGCCCTGTCGCTGCAGCT	6	-	710	1368	Active	Active	8	9
ENSDARG00000011463	ENSDART00000099206	15	7	TACTCATCCTCACGCCGAAGAAGAA	7	-	743	1368	Active	Active	7	9
ENSDARG00000011463	ENSDART00000099206	15	7	GCACGCACCGATGGTGATGTGGTG	6	-	841	1368	Active	Active	4	8
ENSDARG00000011463	ENSDART00000099206	15	7	TGCTGCAGACAGTGAGCTGCTGTT	6	-	810	1368	Active	Active	5	4
ENSDARG00000011463	ENSDART00000099206	15	7	CTCATCCTCACGCCGAAGAAGAA	5	-	743	1368	Active	Active	9	9
ENSDARG00000011463	ENSDART00000099206	15	8	CGCCCCAGCTGACCACGCCGGTGAG	7	-	1288	1368	Active	Active	9	9
ENSDARG00000011463	ENSDART00000099206	15	8	AGACGCTCCGCCAGGTTTGCGTCT	6	-	1023	1368	Active	Inactive	7	7
ENSDARG00000011463	ENSDART00000099206	15	8	ACCGGCAGCTGCACCTTGCGCAGGA	7	-	1118	1368	Active	Active	9	5
ENSDARG00000011463	ENSDART00000099206	15	8	TTCTGCTCCACCACCGGCAGCTGCA	7	-	1130	1368	Active	Active	9	9
ENSDARG00000011581	ENSDART00000059786	15	1	CTCCTCTACTGCCTTTCTGTAAAC	6	-	307	723	Active	Inactive	9	8
ENSDARG00000011581	ENSDART00000059786	15	1	CACTTCATCTTGCAGTTGTTTTGCT	7	-	639	723	Active	Inactive	9	7
ENSDARG00000011581	ENSDART00000059786	15	1	CACTTCATCTTGCAGTTGTTTTG	5	-	641	723	Active	Inactive	9	8
ENSDARG00000011581	ENSDART00000059786	15	1	ACCTGCTACTGAAGATCTGAATTC	6	-	676	723	Active	Inactive	9	8
ENSDARG00000011581	ENSDART00000059786	15	1	AAACACCTCAATGCTTGTGTCTCT	6	-	400	723	Inactive	Inactive	0	9
ENSDARG00000011581	ENSDART00000059786	15	1	GTTCACCACAGTGATGTGTCTTC	5	-	143	723	Active	Inactive	1	9
ENSDARG00000011581	ENSDART00000099491	15	1	ACACACTGCAAAGTCTGCTTTGAG	6	-	90	1260	Active	Inactive	2	6
ENSDARG00000011581	ENSDART00000099491	15	4	ACATACCCAAATAATTTGTGCATTG	7	-	628	1260	Inactive	Inactive	8	8
ENSDARG00000011581	ENSDART00000099491	15	5	ATCTTCAGCTCTGAGAGGTGATGTT	7	-	653	1260	Active	Active	7	4
ENSDARG00000011581	ENSDART00000099491	15	5	GTTCACCACAGTGATGTGTCTTC	5	-	797	1260	Active	Inactive	1	9
ENSDARG00000011879	ENSDART00000026567	15	1	TTCCTATCCATAAGTAGCAGTAGCA	7	+	37	1695	Active	Active	9	9
ENSDARG00000011879	ENSDART00000026567	15	1	AGCTCACCATCTCCTTCTGCAGGC	6	+	61	1695	Active	Active	2	4
ENSDARG00000011879	ENSDART00000026567	15	2	CACCAAAGCAATGGTGGAGAAGGG	6	+	145	1695	Active	Active	2	9
ENSDARG00000011879	ENSDART00000026567	15	2	GTCACCAAAGCAATGGTGGAGAA	5	+	143	1695	Inactive	Active	6	5
ENSDARG00000011879	ENSDART00000026567	15	2	ACCAAAGCAATGGTGGAGAAGGG	5	+	146	1695	Inactive	Active	7	9
ENSDARG00000011879	ENSDART00000026567	15	2	GAAATCGCCAGTGCTGATGGGTTG	6	+	379	1695	Inactive	Active	1	6
ENSDARG00000011879	ENSDART00000026567	15	5	GTATCCTTATCTTCCTGGCTTTGAG	7	+	686	1695	Inactive	Active	0	3
ENSDARG00000011879	ENSDART00000026567	15	6	GAACCCAGCGAAGGTGGAGAAGAT	6	+	900	1695	Inactive	Active	2	8
ENSDARG00000011879	ENSDART00000026567	15	6	AGACGCAAAGATCCTCTGACTGT	5	+	946	1695	Inactive	Inactive	7	5
ENSDARG00000011879	ENSDART00000026567	15	6	AACAAATGCTTTGAGAAGGTGGA	5	+	832	1695	Active	Active	0	9
ENSDARG00000011879	ENSDART00000026567	15	7	GAAATCAACAATGATGTTGATGCT	6	+	1390	1695	Inactive	Active	5	8
ENSDARG00000012054	ENSDART00000012502	15	1	AACTGCATCACAATGTGGGTGTA	5	+	43	855	Active	Active	8	6
ENSDARG00000012054	ENSDART00000012502	15	1	TGCATCACAATGTGGGTGTATTT	5	+	46	855	Active	Inactive	4	9
ENSDARG00000012054	ENSDART00000012502	15	1	GACTTCCTCCTTTGCCTTTGTTTAC	7	+	130	855	Active	Inactive	9	9
ENSDARG00000012054	ENSDART00000012502	15	2	CTCTACATCAATTCAAGCATTGTGC	7	+	723	855	Active	Active	8	2
ENSDARG00000012054	ENSDART00000012502	15	2	ACATACTTATTAACTGTGTGGCC	5	+	476	855	Inactive	Inactive	3	1
ENSDARG00000012177	ENSDART00000008273	15	3	CAATCACACCATCGGCGTTGAGTTC	7	+	120	639	Inactive	Inactive	1	3
ENSDARG00000012177	ENSDART00000008273	15	5	AACATCGTCATCATCCTGTGCGGAA	7	+	346	639	Active	Inactive	9	2
ENSDARG00000012177	ENSDART00000008273	15	7	TGCTGCACAGACCAAGCAGCAGTG	6	+	618	639	Active	Active	4	9
ENSDARG00000012177	ENSDART00000008273	15	7	GACAGCCCCGGGGCTCTGCTGCA	5	+	602	639	Active	Active	7	4
ENSDARG00000012336	ENSDART00000025304	15	1	AACTGCACAAGATCCTGGAGACGCG	7	+	101	402	Inactive	Active	6	9
ENSDARG00000012336	ENSDART00000102067	15	4	AACCAACCAGCAAACAGCAGGGTAA	7	+	315	1668	Inactive	Active	8	4
ENSDARG00000012336	ENSDART00000102067	15	8	AGCCACAGCTTCAGAGAAGGAGCA	6	+	663	1668	Active	Active	7	9
ENSDARG00000012336	ENSDART00000102067	15	8	TGCTCAAACAAGTGACTGTGCAGGG	7	+	698	1668	Active	Active	7	6
ENSDARG00000012336	ENSDART00000102067	15	9	GGCCACATCACTGAAGGAGTGTGC	6	+	751	1668	Active	Active	9	3
ENSDARG00000012336	ENSDART00000102067	15	9	GTAGGCCACATCACTGAAGGAGTG	6	+	748	1668	Active	Active	1	9
ENSDARG00000012336	ENSDART00000102067	15	12	CTCTGCTAAGAGAGGTTTTGGCA	5	+	1052	1668	Active	Active	5	3
ENSDARG00000012336	ENSDART00000102067	15	13	AACTCCCTCTACATGATGAAGAC	5	+	1219	1668	Active	Active	9	9
ENSDARG00000012336	ENSDART00000102067	15	13	ATCCTCGACCCGCTGCTGCAGCT	5	+	1141	1668	Active	Active	7	9
ENSDARG00000012336	ENSDART00000102067	15	14	CTAATCAACGAGCAGGCGTCTTT	5	+	1318	1668	Inactive	Inactive	0	8
ENSDARG00000012336	ENSDART00000102067	15	14	CACACCGCAGATCAGGTGATGAA	5	+	1390	1668	Active	Active	0	7
ENSDARG00000012336	ENSDART00000102067	15	14	ACACTCTAATCAACGAGCAGGCGTC	7	+	1313	1668	Inactive	Active	3	9
ENSDARG00000012336	ENSDART00000102067	15	14	ACACACCGCAGATCAGGTGATGAA	6	+	1389	1668	Active	Active	0	7
ENSDARG00000012336	ENSDART00000102067	15	18	GTCCACAGAGCTGGTGTGCGGTG	5	+	1551	1668	Inactive	Active	6	0
ENSDARG00000012336	ENSDART00000102067	15	18	GTCCACAGAGCTGGTGTGCGGTGCG	7	+	1551	1668	Inactive	Active	6	7
ENSDARG00000012336	ENSDART00000102067	15	18	TACAAACACCTATAAAGACGCAGAG	7	+	1608	1668	Inactive	Active	3	9
ENSDARG00000012336	ENSDART00000102067	15	18	ACAAACACCTATAAAGACGCAGAG	6	+	1609	1668	Inactive	Active	7	9
ENSDARG00000012336	ENSDART00000102069	15	1	AACTGCACAAGATCCTGGAGACGCG	7	+	101	405	Inactive	Active	6	9
ENSDARG00000012336	ENSDART00000102071	15	7	AACCAACCAGCAAACAGCAGGGTAA	7	+	441	1800	Inactive	Active	8	4
ENSDARG00000012336	ENSDART00000102071	15	11	TGCTCAAACAAGTGACTGTGCAGGG	7	+	824	1800	Active	Active	7	6
ENSDARG00000012336	ENSDART00000102071	15	11	AGCCACAGCTTCAGAGAAGGAGCA	6	+	789	1800	Active	Active	7	9
ENSDARG00000012336	ENSDART00000102071	15	12	GTAGGCCACATCACTGAAGGAGTG	6	+	874	1800	Active	Active	1	9
ENSDARG00000012336	ENSDART00000102071	15	12	GGCCACATCACTGAAGGAGTGTGC	6	+	877	1800	Active	Active	9	3
ENSDARG00000012336	ENSDART00000102071	15	15	CTCTGCTAAGAGAGGTTTTGGCA	5	+	1178	1800	Active	Active	5	3
ENSDARG00000012336	ENSDART00000102071	15	16	ATCCTCGACCCGCTGCTGCAGCT	5	+	1267	1800	Active	Active	7	9
ENSDARG00000012336	ENSDART00000102071	15	16	AACTCCCTCTACATGATGAAGAC	5	+	1345	1800	Active	Active	9	9
ENSDARG00000012336	ENSDART00000102071	15	17	CACACCGCAGATCAGGTGATGAA	5	+	1516	1800	Active	Active	0	7
ENSDARG00000012336	ENSDART00000102071	15	17	CTAATCAACGAGCAGGCGTCTTT	5	+	1444	1800	Inactive	Inactive	0	8
ENSDARG00000012336	ENSDART00000102071	15	17	ACACTCTAATCAACGAGCAGGCGTC	7	+	1439	1800	Inactive	Active	3	9
ENSDARG00000012336	ENSDART00000102071	15	17	ACACACCGCAGATCAGGTGATGAA	6	+	1515	1800	Active	Active	0	7
ENSDARG00000012336	ENSDART00000102071	15	20	TACAAACACCTATAAAGACGCAGAG	7	+	1740	1800	Inactive	Active	3	9
ENSDARG00000012336	ENSDART00000102071	15	20	GTCCACAGAGCTGGTGTGCGGTGCG	7	+	1683	1800	Inactive	Active	6	7
ENSDARG00000012336	ENSDART00000102071	15	20	GTCCACAGAGCTGGTGTGCGGTG	5	+	1683	1800	Inactive	Active	6	0
ENSDARG00000012336	ENSDART00000102071	15	20	ACAAACACCTATAAAGACGCAGAG	6	+	1741	1800	Inactive	Active	7	9
ENSDARG00000012381	ENSDART00000031418	15	1	TACCAAACACAGTGTTAGAAGGG	5	-	195	1950	Inactive	Active	9	9
ENSDARG00000012381	ENSDART00000031418	15	1	GAAAGCGACGTAGCTGGGGGTCGTT	7	-	117	1950	Inactive	Active	4	2
ENSDARG00000012381	ENSDART00000031418	15	1	TCCCACACATGAGTAGGTGGTGCC	6	-	43	1950	Inactive	Active	3	8
ENSDARG00000012381	ENSDART00000031418	15	1	AGATTCCCACACATGAGTAGGTGGT	7	-	46	1950	Inactive	Active	2	9
ENSDARG00000012381	ENSDART00000031418	15	1	AGATTCCCACACATGAGTAGGTG	5	-	48	1950	Inactive	Active	2	9
ENSDARG00000012381	ENSDART00000031418	15	1	ACCAAACACAGTGTTAGAAGGGTTC	7	-	192	1950	Active	Active	2	8
ENSDARG00000012381	ENSDART00000031418	15	1	TTACCAAACACAGTGTTAGAAGGG	6	-	195	1950	Inactive	Active	7	9
ENSDARG00000012381	ENSDART00000031418	15	1	TTCCCACACATGAGTAGGTGGTGCC	7	-	43	1950	Active	Active	6	8
ENSDARG00000012381	ENSDART00000031418	15	2	CTCCACTTCCATTTTGGGCTTGC	5	-	314	1950	Active	Inactive	9	3
ENSDARG00000012381	ENSDART00000031418	15	2	GTACTCCACTTCCATTTTGGGCT	5	-	317	1950	Active	Inactive	2	3
ENSDARG00000012381	ENSDART00000031418	15	3	TCCAGCATCTTTGGTGGCTTGGCG	6	-	481	1950	Active	Active	9	8
ENSDARG00000012381	ENSDART00000031418	15	4	TCCTCAAAACGGGCTCTGGTGAT	5	-	907	1950	Inactive	Inactive	3	5
ENSDARG00000012381	ENSDART00000031418	15	4	TACGGCTTCATCAGGGTTGATGC	5	-	1103	1950	Active	Inactive	9	1
ENSDARG00000012381	ENSDART00000031418	15	4	TACGGCTTCATCAGGGTTGATGCT	6	-	1102	1950	Active	Active	9	8
ENSDARG00000012381	ENSDART00000031418	15	4	CACCACCCAAATCAAAGATGAGGAC	7	-	601	1950	Inactive	Active	2	9
ENSDARG00000012381	ENSDART00000031418	15	4	CTCCTCAAAACGGGCTCTGGTGAT	6	-	907	1950	Active	Inactive	2	5
ENSDARG00000012381	ENSDART00000031418	15	5	ACACCCGGCTGGTTGTCTGAGTAG	6	-	1308	1950	Active	Inactive	4	4
ENSDARG00000012381	ENSDART00000031418	15	5	ACACCCGGCTGGTTGTCTGAGTA	5	-	1309	1950	Active	Active	4	2
ENSDARG00000012381	ENSDART00000031418	15	6	GCACACCACGAGGAGCAGGAGGG	5	-	1410	1950	Inactive	Active	0	9
ENSDARG00000012381	ENSDART00000031418	15	7	TACTTCATCCTCTGCTCTGTATTG	6	-	1588	1950	Active	Inactive	9	9
ENSDARG00000012381	ENSDART00000031418	15	7	TTCATCCTCTGCTCTGTATTGGTC	6	-	1585	1950	Active	Active	9	1
ENSDARG00000012381	ENSDART00000031418	15	8	GTCCACTTCCTCAATGGTAGGAC	5	-	1937	1950	Active	Active	9	1
ENSDARG00000012381	ENSDART00000031418	15	8	GTACTCATCTTTTTCTGCGGTCTGT	7	-	1770	1950	Active	Active	7	1
ENSDARG00000012407	ENSDART00000012611	15	1	CTCCACAACAACAACCGAAGAGTAC	7	-	633	1356	Active	Active	3	9
ENSDARG00000012407	ENSDART00000012611	15	1	CACCACAAATGACAAGAGGACTTC	6	-	23	1356	Inactive	Active	7	8
ENSDARG00000012407	ENSDART00000012611	15	2	CGCACCACAGCGTCGGGTCGGATTT	7	-	718	1356	Active	Inactive	6	6
ENSDARG00000012407	ENSDART00000012611	15	2	CACCACAGCGTCGGGTCGGATTT	5	-	718	1356	Active	Inactive	5	6
ENSDARG00000012407	ENSDART00000012611	15	2	GACTCCAACCAGCAGGTGGAGCT	5	-	1323	1356	Active	Active	3	8
ENSDARG00000012407	ENSDART00000012611	15	2	CACAGCGTCGGGTCGGATTTTAAC	6	-	714	1356	Active	Active	9	1
ENSDARG00000012407	ENSDART00000012611	15	2	CACAGCGTCGGGTCGGATTTTAA	5	-	715	1356	Active	Inactive	9	7
ENSDARG00000012407	ENSDART00000012611	15	2	ACCGACTCCAACCAGCAGGTGGA	5	-	1326	1356	Active	Active	8	9
ENSDARG00000012407	ENSDART00000012611	15	2	AAAGGCACAAATTCGGTGTTGAGCT	7	-	1028	1356	Inactive	Inactive	9	2
ENSDARG00000012407	ENSDART00000012611	15	2	AAAGGCACAAATTCGGTGTTGAG	5	-	1030	1356	Inactive	Active	9	3
ENSDARG00000012450	ENSDART00000018461	15	1	GCAGCCGCAGAAAAGACTAGGGC	5	+	36	1218	Inactive	Active	4	9
ENSDARG00000012450	ENSDART00000018461	15	1	AGCAGCCGCAGAAAAGACTAGGGC	6	+	35	1218	Active	Active	9	9
ENSDARG00000012450	ENSDART00000018461	15	5	GAAGCCTGCATGTGGGTGAGTGT	5	+	577	1218	Active	Active	4	3
ENSDARG00000012450	ENSDART00000018461	15	9	GCAAGCACATAGTGGAGCAGATGGT	7	+	947	1218	Inactive	Active	7	9
ENSDARG00000012450	ENSDART00000018461	15	10	AGCTTCACAACCCAGCAGGCGAT	5	+	1052	1218	Active	Active	3	9
ENSDARG00000012450	ENSDART00000018461	15	10	CAACCCAGCAGGCGATGGAGCAGCA	7	+	1059	1218	Active	Active	1	9
ENSDARG00000012450	ENSDART00000018461	15	10	CACAACCCAGCAGGCGATGGAGCA	6	+	1057	1218	Inactive	Active	4	9
ENSDARG00000012450	ENSDART00000018461	15	10	AACCCAGCAGGCGATGGAGCAGCA	6	+	1060	1218	Inactive	Active	6	9
ENSDARG00000012915	ENSDART00000019330	15	3	AACTACAGCACGGCATTCTGGGTCT	7	-	243	924	Inactive	Inactive	2	6
ENSDARG00000012915	ENSDART00000019330	15	4	GTCATCACCTACAGGCTGCAGAA	5	-	329	924	Active	Active	7	7
ENSDARG00000012915	ENSDART00000019330	15	7	TTCCAATAACTCTGGGAAGGCGTT	6	-	578	924	Inactive	Active	7	9
ENSDARG00000012915	ENSDART00000019330	15	9	GACTGCTACCGGACTTTTGCTGGC	6	-	742	924	Active	Active	8	0
ENSDARG00000012915	ENSDART00000019330	15	10	TTCTTCTCCATCGCTGCCTGAGCT	6	-	879	924	Active	Active	9	8
ENSDARG00000012968	ENSDART00000026476	15	1	GCCGCCTGCTTAAGTGCGTGTTT	5	+	86	711	Active	Inactive	9	9
ENSDARG00000012968	ENSDART00000026476	15	3	AGAAAAACCTGAAGGAGGTGTTT	5	+	569	711	Inactive	Inactive	7	0
ENSDARG00000012968	ENSDART00000026476	15	3	CTCAAAGTCATGGTGGAAGAAGTA	6	+	684	711	Active	Active	8	9
ENSDARG00000012982	ENSDART00000043343	15	4	GCCTCAGGCAATCCTTAGGTTGC	5	-	297	8265	Active	Inactive	9	4
ENSDARG00000012982	ENSDART00000043343	15	4	GAAGACGGCATTAAAGTTGTTGCA	6	-	448	8265	Inactive	Active	5	4
ENSDARG00000012982	ENSDART00000043343	15	4	AGCTGCGCAGCTGAGTGGCGTGT	5	-	396	8265	Active	Active	4	4
ENSDARG00000012982	ENSDART00000043343	15	4	AGCTGCGCAGCTGAGTGGCGTGTTG	7	-	394	8265	Active	Inactive	4	4
ENSDARG00000012982	ENSDART00000043343	15	4	AAAAGCACAGCAGAGGCGGAGCT	5	-	415	8265	Inactive	Active	9	9
ENSDARG00000012982	ENSDART00000043343	15	8	CTCTCCCCCTACTTCTTTGGTGAT	6	-	859	8265	Active	Inactive	9	7
ENSDARG00000012982	ENSDART00000043343	15	8	CTCCTCTCCCCCTACTTCTTTGGTG	7	-	861	8265	Active	Inactive	9	6
ENSDARG00000012982	ENSDART00000043343	15	8	TCCCCCTACTTCTTTGGTGATGCT	6	-	856	8265	Active	Active	9	8
ENSDARG00000012982	ENSDART00000043343	15	9	GTCTACAAATGACTTCTGTTGAT	5	-	896	8265	Inactive	Inactive	8	8
ENSDARG00000012982	ENSDART00000043343	15	10	TTAAAATGCTGGTTGTTGCGAGGAT	7	-	1181	8265	Inactive	Inactive	6	0
ENSDARG00000012982	ENSDART00000043343	15	12	GTCTGCAAACATGGTGCGTAGTT	5	-	1334	8265	Inactive	Inactive	5	8
ENSDARG00000012982	ENSDART00000043343	15	12	CTCGACCCAGTGTGTCTGCAAAC	5	-	1347	8265	Active	Inactive	0	4
ENSDARG00000012982	ENSDART00000043343	15	12	GTCTGCAAACATGGTGCGTAGTTC	6	-	1333	8265	Inactive	Active	5	2
ENSDARG00000012982	ENSDART00000043343	15	12	GAATCACTCGACCCAGTGTGTCTGC	7	-	1351	8265	Active	Inactive	4	8
ENSDARG00000012982	ENSDART00000043343	15	14	AGCTCAGCACTGTGGGTAAGAGGAA	7	-	1619	8265	Active	Active	0	9
ENSDARG00000012982	ENSDART00000043343	15	14	TTCACCTCCATGGCCTCTTGGGAA	6	-	1644	8265	Active	Inactive	8	4
ENSDARG00000012982	ENSDART00000043343	15	17	CTCCTCACAGAGATGCCTGAAAC	5	-	1988	8265	Active	Active	4	5
ENSDARG00000012982	ENSDART00000043343	15	17	CACACCTCCAGCTTGGTCTGAGCC	6	-	1908	8265	Active	Active	9	8
ENSDARG00000012982	ENSDART00000043343	15	17	ACACACCTCCAGCTTGGTCTGAGCC	7	-	1908	8265	Active	Active	6	8
ENSDARG00000012982	ENSDART00000043343	15	17	ACAGACACACCTCCAGCTTGGTCT	6	-	1913	8265	Inactive	Active	9	0
ENSDARG00000012982	ENSDART00000043343	15	18	CACCTCTACATTTCCAGCTGTAGGG	7	-	2166	8265	Active	Active	9	8
ENSDARG00000012982	ENSDART00000043343	15	19	ATCTTCCACTTTGTTTTTTGGGTG	6	-	2242	8265	Active	Inactive	7	5
ENSDARG00000012982	ENSDART00000043343	15	19	ATCTTCCACTTTGTTTTTTGGGT	5	-	2243	8265	Active	Inactive	7	8
ENSDARG00000012982	ENSDART00000043343	15	19	TCCATCTTCCACTTTGTTTTTTGGG	7	-	2244	8265	Active	Inactive	9	5
ENSDARG00000012982	ENSDART00000043343	15	20	AGACTCGGCGTGCTGCGCTGTTGGA	7	-	2321	8265	Active	Active	7	6
ENSDARG00000012982	ENSDART00000043343	15	21	CTCTACAAACAGAGTGTTTGCATCT	7	-	2628	8265	Inactive	Inactive	7	8
ENSDARG00000012982	ENSDART00000043343	15	23	CCCATCACCCAGTCTGTGAGGTA	5	-	2896	8265	Active	Inactive	9	2
ENSDARG00000012982	ENSDART00000043343	15	23	GACATCATCGTCCGCAGCTTGATTG	7	-	2925	8265	Active	Inactive	9	2
ENSDARG00000012982	ENSDART00000043343	15	24	GTCACCCTCCTCAGGCTGTAGAG	5	-	3017	8265	Active	Active	9	5
ENSDARG00000012982	ENSDART00000043343	15	24	ACCCTCCTCAGGCTGTAGAGGAA	5	-	3014	8265	Active	Active	9	9
ENSDARG00000012982	ENSDART00000043343	15	25	ATCTTCCTCAACCTCGCTGCAGTC	6	-	3112	8265	Active	Active	9	6
ENSDARG00000012982	ENSDART00000043343	15	25	TGCCGCAGAGATGCCAGTCGTCTAG	7	-	3170	8265	Active	Inactive	6	4
ENSDARG00000012982	ENSDART00000043343	15	27	TTCCTCTAAAGAGCGTCTGCATTG	6	-	3578	8265	Active	Inactive	4	7
ENSDARG00000012982	ENSDART00000043343	15	27	CACAACAGCTGATACAGCAGATGGC	7	-	3518	8265	Active	Active	3	9
ENSDARG00000012982	ENSDART00000043343	15	27	CACGTCACCTTGAAGCAGAAGGT	5	-	3625	8265	Active	Active	9	9
ENSDARG00000012982	ENSDART00000043343	15	27	GCCAGCTCCACCTCTTTGGAGAA	5	-	3550	8265	Active	Inactive	9	6
ENSDARG00000012982	ENSDART00000043343	15	28	CACTTCAAAACTGATCTGCTGCC	5	-	3710	8265	Inactive	Active	0	5
ENSDARG00000012982	ENSDART00000043343	15	28	CTCAACAGCGGCTCCAGAAGCTTCT	7	-	3662	8265	Active	Active	5	9
ENSDARG00000012982	ENSDART00000043343	15	28	AGCGGCTCCAGAAGCTTCTGTAGAT	7	-	3656	8265	Active	Inactive	9	8
ENSDARG00000012982	ENSDART00000043343	15	29	ACACACTGCGCAGCTGTGGAGGAA	6	-	3839	8265	Active	Active	2	8
ENSDARG00000012982	ENSDART00000043343	15	29	CACTGCGCAGCTGTGGAGGAAAC	5	-	3837	8265	Active	Active	2	8
ENSDARG00000012982	ENSDART00000043343	15	29	ACACACTGCGCAGCTGTGGAGGA	5	-	3840	8265	Active	Active	2	1
ENSDARG00000012982	ENSDART00000043343	15	29	GTTCTCCTCCAGGTTCTCTGCCTGT	7	-	3750	8265	Active	Inactive	9	6
ENSDARG00000012982	ENSDART00000043343	15	32	GGCTGCATCGAAGTTGCTTTTGAC	6	-	4171	8265	Active	Inactive	9	2
ENSDARG00000012982	ENSDART00000043343	15	33	GTTCACAGAATCACTTGGTGGAGAA	7	-	4224	8265	Inactive	Active	8	5
ENSDARG00000012982	ENSDART00000043343	15	34	TCCTCAAACTTTGAGCTGGTGAG	5	-	4459	8265	Active	Active	6	8
ENSDARG00000012982	ENSDART00000043343	15	34	TCCTCAAACTTTGAGCTGGTGAGGT	7	-	4457	8265	Active	Active	6	1
ENSDARG00000012982	ENSDART00000043343	15	34	CTCCTCAAACTTTGAGCTGGTGAG	6	-	4459	8265	Active	Active	2	8
ENSDARG00000012982	ENSDART00000043343	15	36	AAAGACCACAAACCATTTGGATAA	6	-	4744	8265	Inactive	Inactive	8	9
ENSDARG00000012982	ENSDART00000043343	15	36	CACAAACCATTTGGATAAGAAGTC	6	-	4738	8265	Inactive	Active	6	8
ENSDARG00000012982	ENSDART00000043343	15	37	ACATCCTTAGGCCTGATTTTGGT	5	-	5296	8265	Active	Active	3	6
ENSDARG00000012982	ENSDART00000043343	15	37	GTTCCCAGCGCGTGCGGATGTGGAT	7	-	5242	8265	Active	Active	6	6
ENSDARG00000012982	ENSDART00000043343	15	37	TACCTCAGACTGGGGTCGGAGCT	5	-	5359	8265	Inactive	Active	0	8
ENSDARG00000012982	ENSDART00000043343	15	38	AACTCCAGAGTGAGGTGGGGTTC	5	-	5524	8265	Inactive	Inactive	6	1
ENSDARG00000012982	ENSDART00000043343	15	39	TACATCTGCTTCTCGTTGATGGT	5	-	5713	8265	Active	Active	9	7
ENSDARG00000012982	ENSDART00000043343	15	41	AGCGGCCACGTCCAGAGAGTTGTTG	7	-	6039	8265	Active	Active	9	3
ENSDARG00000012982	ENSDART00000043343	15	41	GTCGTCCCACATGAGGTGCTGCT	5	-	5978	8265	Active	Active	5	8
ENSDARG00000012982	ENSDART00000043343	15	41	GCCACCAGCAGGGTGACGACGTG	5	-	6082	8265	Active	Active	9	9
ENSDARG00000012982	ENSDART00000043343	15	41	GGCCACGTCCAGAGAGTTGTTGAA	6	-	6037	8265	Active	Inactive	9	3
ENSDARG00000012982	ENSDART00000043343	15	42	AACTCAGTCAGACTCAGGCGCAGCA	7	-	6212	8265	Active	Active	8	9
ENSDARG00000012982	ENSDART00000043343	15	44	ACCACCAGCGCCCGAGGCTGAAGAG	7	-	6497	8265	Active	Active	8	9
ENSDARG00000012982	ENSDART00000043343	15	44	AACACCACCAGCGCCCGAGGCTGAA	7	-	6500	8265	Active	Active	1	9
ENSDARG00000012982	ENSDART00000043343	15	51	GAAACCCGCCTCATCTTTGGAGGT	6	-	7464	8265	Active	Inactive	0	2
ENSDARG00000012982	ENSDART00000043343	15	51	ACCCGCCTCATCTTTGGAGGTGTG	6	-	7461	8265	Active	Active	9	9
ENSDARG00000012982	ENSDART00000043343	15	51	AAACCCGCCTCATCTTTGGAGGT	5	-	7464	8265	Inactive	Inactive	4	2
ENSDARG00000012982	ENSDART00000043343	15	51	CCCGACTCCATGTCTGGTCTTTTTG	7	-	7430	8265	Active	Inactive	9	8
ENSDARG00000012982	ENSDART00000043343	15	51	CGCCTCATCTTTGGAGGTGTGGTG	6	-	7458	8265	Active	Active	9	4
ENSDARG00000012982	ENSDART00000043343	15	53	TACTCATACAAGATCCGCTGATGAA	7	-	7658	8265	Active	Active	5	7
ENSDARG00000012982	ENSDART00000043343	15	56	TTAACCACCAGCTCGGCGTAGTC	5	-	7933	8265	Inactive	Active	5	1
ENSDARG00000012982	ENSDART00000043343	15	56	TTAACCACCAGCTCGGCGTAGTCT	6	-	7932	8265	Inactive	Active	5	7
ENSDARG00000012982	ENSDART00000043343	15	57	TTCTCAGACGATCTTTTTGATGCT	6	-	8257	8265	Active	Active	3	0
ENSDARG00000012982	ENSDART00000080328	15	4	AAAAGCACAGCAGAGGCGGAGCT	5	-	415	8481	Inactive	Active	9	9
ENSDARG00000012982	ENSDART00000080328	15	4	AGCTGCGCAGCTGAGTGGCGTGTTG	7	-	394	8481	Active	Inactive	4	4
ENSDARG00000012982	ENSDART00000080328	15	4	AGCTGCGCAGCTGAGTGGCGTGT	5	-	396	8481	Active	Active	4	4
ENSDARG00000012982	ENSDART00000080328	15	4	GCCTCAGGCAATCCTTAGGTTGC	5	-	297	8481	Active	Inactive	9	4
ENSDARG00000012982	ENSDART00000080328	15	4	GAAGACGGCATTAAAGTTGTTGCA	6	-	448	8481	Inactive	Active	5	4
ENSDARG00000012982	ENSDART00000080328	15	8	CTCTCCCCCTACTTCTTTGGTGAT	6	-	859	8481	Active	Inactive	9	7
ENSDARG00000012982	ENSDART00000080328	15	8	TCCCCCTACTTCTTTGGTGATGCT	6	-	856	8481	Active	Active	9	8
ENSDARG00000012982	ENSDART00000080328	15	8	CTCCTCTCCCCCTACTTCTTTGGTG	7	-	861	8481	Active	Inactive	9	6
ENSDARG00000012982	ENSDART00000080328	15	9	GTCTACAAATGACTTCTGTTGAT	5	-	896	8481	Inactive	Inactive	8	8
ENSDARG00000012982	ENSDART00000080328	15	10	TTAAAATGCTGGTTGTTGCGAGGAT	7	-	1181	8481	Inactive	Inactive	6	0
ENSDARG00000012982	ENSDART00000080328	15	12	CTCGACCCAGTGTGTCTGCAAAC	5	-	1347	8481	Active	Inactive	0	4
ENSDARG00000012982	ENSDART00000080328	15	12	GAATCACTCGACCCAGTGTGTCTGC	7	-	1351	8481	Active	Inactive	4	8
ENSDARG00000012982	ENSDART00000080328	15	12	GTCTGCAAACATGGTGCGTAGTT	5	-	1334	8481	Inactive	Inactive	5	8
ENSDARG00000012982	ENSDART00000080328	15	12	GTCTGCAAACATGGTGCGTAGTTC	6	-	1333	8481	Inactive	Active	5	2
ENSDARG00000012982	ENSDART00000080328	15	14	AGCTCAGCACTGTGGGTAAGAGGAA	7	-	1613	8481	Active	Active	0	9
ENSDARG00000012982	ENSDART00000080328	15	14	TTCACCTCCATGGCCTCTTGGGAA	6	-	1638	8481	Active	Inactive	8	4
ENSDARG00000012982	ENSDART00000080328	15	19	CACACCTCCAGCTTGGTCTGAGCC	6	-	2049	8481	Active	Active	9	8
ENSDARG00000012982	ENSDART00000080328	15	19	CTCCTCACAGAGATGCCTGAAAC	5	-	2129	8481	Active	Active	4	5
ENSDARG00000012982	ENSDART00000080328	15	19	ACAGACACACCTCCAGCTTGGTCT	6	-	2054	8481	Inactive	Active	9	0
ENSDARG00000012982	ENSDART00000080328	15	19	ACACACCTCCAGCTTGGTCTGAGCC	7	-	2049	8481	Active	Active	6	8
ENSDARG00000012982	ENSDART00000080328	15	20	CACCTCTACATTTCCAGCTGTAGGG	7	-	2307	8481	Active	Active	9	8
ENSDARG00000012982	ENSDART00000080328	15	21	TCCATCTTCCACTTTGTTTTTTGGG	7	-	2385	8481	Active	Inactive	9	5
ENSDARG00000012982	ENSDART00000080328	15	21	AGACTCGGCGTGCTGCGCTGTTGGA	7	-	2537	8481	Active	Active	7	6
ENSDARG00000012982	ENSDART00000080328	15	21	ATCTTCCACTTTGTTTTTTGGGTG	6	-	2383	8481	Active	Inactive	7	5
ENSDARG00000012982	ENSDART00000080328	15	21	ATCTTCCACTTTGTTTTTTGGGT	5	-	2384	8481	Active	Inactive	7	8
ENSDARG00000012982	ENSDART00000080328	15	22	CTCTACAAACAGAGTGTTTGCATCT	7	-	2844	8481	Inactive	Inactive	7	8
ENSDARG00000012982	ENSDART00000080328	15	24	GACATCATCGTCCGCAGCTTGATTG	7	-	3141	8481	Active	Inactive	9	2
ENSDARG00000012982	ENSDART00000080328	15	24	CCCATCACCCAGTCTGTGAGGTA	5	-	3112	8481	Active	Inactive	9	2
ENSDARG00000012982	ENSDART00000080328	15	25	GTCACCCTCCTCAGGCTGTAGAG	5	-	3233	8481	Active	Active	9	5
ENSDARG00000012982	ENSDART00000080328	15	25	ACCCTCCTCAGGCTGTAGAGGAA	5	-	3230	8481	Active	Active	9	9
ENSDARG00000012982	ENSDART00000080328	15	26	TGCCGCAGAGATGCCAGTCGTCTAG	7	-	3386	8481	Active	Inactive	6	4
ENSDARG00000012982	ENSDART00000080328	15	26	ATCTTCCTCAACCTCGCTGCAGTC	6	-	3328	8481	Active	Active	9	6
ENSDARG00000012982	ENSDART00000080328	15	28	TTCCTCTAAAGAGCGTCTGCATTG	6	-	3794	8481	Active	Inactive	4	7
ENSDARG00000012982	ENSDART00000080328	15	28	GCCAGCTCCACCTCTTTGGAGAA	5	-	3766	8481	Active	Inactive	9	6
ENSDARG00000012982	ENSDART00000080328	15	28	CACAACAGCTGATACAGCAGATGGC	7	-	3734	8481	Active	Active	3	9
ENSDARG00000012982	ENSDART00000080328	15	28	CACGTCACCTTGAAGCAGAAGGT	5	-	3841	8481	Active	Active	9	9
ENSDARG00000012982	ENSDART00000080328	15	29	CTCAACAGCGGCTCCAGAAGCTTCT	7	-	3878	8481	Active	Active	5	9
ENSDARG00000012982	ENSDART00000080328	15	29	CACTTCAAAACTGATCTGCTGCC	5	-	3926	8481	Inactive	Active	0	5
ENSDARG00000012982	ENSDART00000080328	15	29	AGCGGCTCCAGAAGCTTCTGTAGAT	7	-	3872	8481	Active	Inactive	9	8
ENSDARG00000012982	ENSDART00000080328	15	30	ACACACTGCGCAGCTGTGGAGGAA	6	-	4055	8481	Active	Active	2	8
ENSDARG00000012982	ENSDART00000080328	15	30	CACTGCGCAGCTGTGGAGGAAAC	5	-	4053	8481	Active	Active	2	8
ENSDARG00000012982	ENSDART00000080328	15	30	ACACACTGCGCAGCTGTGGAGGA	5	-	4056	8481	Active	Active	2	1
ENSDARG00000012982	ENSDART00000080328	15	30	GTTCTCCTCCAGGTTCTCTGCCTGT	7	-	3966	8481	Active	Inactive	9	6
ENSDARG00000012982	ENSDART00000080328	15	33	GGCTGCATCGAAGTTGCTTTTGAC	6	-	4387	8481	Active	Inactive	9	2
ENSDARG00000012982	ENSDART00000080328	15	34	GTTCACAGAATCACTTGGTGGAGAA	7	-	4440	8481	Inactive	Active	8	5
ENSDARG00000012982	ENSDART00000080328	15	35	TCCTCAAACTTTGAGCTGGTGAGGT	7	-	4673	8481	Active	Active	6	1
ENSDARG00000012982	ENSDART00000080328	15	35	TCCTCAAACTTTGAGCTGGTGAG	5	-	4675	8481	Active	Active	6	8
ENSDARG00000012982	ENSDART00000080328	15	35	CTCCTCAAACTTTGAGCTGGTGAG	6	-	4675	8481	Active	Active	2	8
ENSDARG00000012982	ENSDART00000080328	15	37	CACAAACCATTTGGATAAGAAGTC	6	-	4954	8481	Inactive	Active	6	8
ENSDARG00000012982	ENSDART00000080328	15	37	AAAGACCACAAACCATTTGGATAA	6	-	4960	8481	Inactive	Inactive	8	9
ENSDARG00000012982	ENSDART00000080328	15	38	ACATCCTTAGGCCTGATTTTGGT	5	-	5512	8481	Active	Active	3	6
ENSDARG00000012982	ENSDART00000080328	15	38	TACCTCAGACTGGGGTCGGAGCT	5	-	5575	8481	Inactive	Active	0	8
ENSDARG00000012982	ENSDART00000080328	15	38	GTTCCCAGCGCGTGCGGATGTGGAT	7	-	5458	8481	Active	Active	6	6
ENSDARG00000012982	ENSDART00000080328	15	39	AACTCCAGAGTGAGGTGGGGTTC	5	-	5740	8481	Inactive	Inactive	6	1
ENSDARG00000012982	ENSDART00000080328	15	40	TACATCTGCTTCTCGTTGATGGT	5	-	5929	8481	Active	Active	9	7
ENSDARG00000012982	ENSDART00000080328	15	42	GTCGTCCCACATGAGGTGCTGCT	5	-	6194	8481	Active	Active	5	8
ENSDARG00000012982	ENSDART00000080328	15	42	GGCCACGTCCAGAGAGTTGTTGAA	6	-	6253	8481	Active	Inactive	9	3
ENSDARG00000012982	ENSDART00000080328	15	42	AGCGGCCACGTCCAGAGAGTTGTTG	7	-	6255	8481	Active	Active	9	3
ENSDARG00000012982	ENSDART00000080328	15	42	GCCACCAGCAGGGTGACGACGTG	5	-	6298	8481	Active	Active	9	9
ENSDARG00000012982	ENSDART00000080328	15	43	AACTCAGTCAGACTCAGGCGCAGCA	7	-	6428	8481	Active	Active	8	9
ENSDARG00000012982	ENSDART00000080328	15	45	AACACCACCAGCGCCCGAGGCTGAA	7	-	6716	8481	Active	Active	1	9
ENSDARG00000012982	ENSDART00000080328	15	45	ACCACCAGCGCCCGAGGCTGAAGAG	7	-	6713	8481	Active	Active	8	9
ENSDARG00000012982	ENSDART00000080328	15	52	AAACCCGCCTCATCTTTGGAGGT	5	-	7680	8481	Inactive	Inactive	4	2
ENSDARG00000012982	ENSDART00000080328	15	52	ACCCGCCTCATCTTTGGAGGTGTG	6	-	7677	8481	Active	Active	9	9
ENSDARG00000012982	ENSDART00000080328	15	52	GAAACCCGCCTCATCTTTGGAGGT	6	-	7680	8481	Active	Inactive	0	2
ENSDARG00000012982	ENSDART00000080328	15	52	CGCCTCATCTTTGGAGGTGTGGTG	6	-	7674	8481	Active	Active	9	4
ENSDARG00000012982	ENSDART00000080328	15	52	CCCGACTCCATGTCTGGTCTTTTTG	7	-	7646	8481	Active	Inactive	9	8
ENSDARG00000012982	ENSDART00000080328	15	54	TACTCATACAAGATCCGCTGATGAA	7	-	7874	8481	Active	Active	5	7
ENSDARG00000012982	ENSDART00000080328	15	57	TTAACCACCAGCTCGGCGTAGTCT	6	-	8148	8481	Inactive	Active	5	7
ENSDARG00000012982	ENSDART00000080328	15	57	TTAACCACCAGCTCGGCGTAGTC	5	-	8149	8481	Inactive	Active	5	1
ENSDARG00000012982	ENSDART00000080328	15	58	TTCTCAGACGATCTTTTTGATGCT	6	-	8473	8481	Active	Active	3	0
ENSDARG00000013047	ENSDART00000011946	15	1	AAACCACACGTGTGGATGGAGGA	5	+	32	1335	Inactive	Active	6	9
ENSDARG00000013047	ENSDART00000011946	15	1	GAAACCACACGTGTGGATGGAGGA	6	+	31	1335	Inactive	Active	9	9
ENSDARG00000013047	ENSDART00000011946	15	1	AGAAACCACACGTGTGGATGGAGGA	7	+	30	1335	Inactive	Active	3	9
ENSDARG00000013047	ENSDART00000011946	15	1	GAAACCACAAGTCTGGCAGGTGCA	6	+	53	1335	Inactive	Active	9	9
ENSDARG00000013047	ENSDART00000011946	15	2	GACCAAATCAGAGCAGCTGCTGAG	6	+	114	1335	Active	Active	4	8
ENSDARG00000013047	ENSDART00000011946	15	2	CACGACTTCACCATGAGGCCGGC	5	+	148	1335	Active	Active	9	9
ENSDARG00000013047	ENSDART00000011946	15	2	CAAATCAGAGCAGCTGCTGAGGAT	6	+	117	1335	Inactive	Active	7	7
ENSDARG00000013047	ENSDART00000011946	15	2	CAAATCAGAGCAGCTGCTGAGGA	5	+	117	1335	Inactive	Active	7	1
ENSDARG00000013047	ENSDART00000011946	15	4	CACAACAGACAACGTGATGCTGCG	6	+	411	1335	Inactive	Active	6	9
ENSDARG00000013047	ENSDART00000011946	15	4	ACAGACAACGTGATGCTGCGAGTGT	7	+	415	1335	Inactive	Inactive	6	4
ENSDARG00000013047	ENSDART00000011946	15	7	CACACCACCACCAAGCTGGCGTT	5	+	661	1335	Active	Active	7	5
ENSDARG00000013047	ENSDART00000011946	15	8	GTCTTCTTCTTCCTGCTGCAAAC	5	+	742	1335	Active	Active	9	6
ENSDARG00000013047	ENSDART00000011946	15	9	TCCGTCATCGAGTACGCCGCCGTC	6	+	973	1335	Active	Active	9	8
ENSDARG00000013047	ENSDART00000011946	15	9	TCCACCATCATCACCGGAGTCAAC	6	+	874	1335	Active	Active	9	5
ENSDARG00000013047	ENSDART00000011946	15	9	GTCTCCTACATCAAAGCGGTGGAC	6	+	913	1335	Active	Active	8	7
ENSDARG00000013047	ENSDART00000011946	15	10	GGCACCTACGGGCTGCCGGAGAA	5	+	1135	1335	Active	Active	9	8
ENSDARG00000013047	ENSDART00000011946	15	10	ACCACCTGCTACAGCGACGTGGAC	6	+	1099	1335	Active	Active	9	8
ENSDARG00000013150	ENSDART00000006288	15	2	TCCTCCAGAAGGGTGTAGGTTCT	5	-	283	3162	Active	Active	3	4
ENSDARG00000013150	ENSDART00000006288	15	2	TTCAACCACATGCTTTTTGGGAG	5	-	209	3162	Active	Inactive	1	4
ENSDARG00000013150	ENSDART00000006288	15	3	CTCATCTTCTTTTCCAGCTTTTTTT	7	-	468	3162	Active	Inactive	9	9
ENSDARG00000013150	ENSDART00000006288	15	3	CTCTCCTCCAGATCCTGAAGTCTCT	7	-	524	3162	Active	Active	9	8
ENSDARG00000013150	ENSDART00000006288	15	4	GTCCTCTTCAGCCATTTTGAGCC	5	-	647	3162	Active	Inactive	9	1
ENSDARG00000013150	ENSDART00000006288	15	5	TTCCTCAACTCTGGAAGCTGAAAAC	7	-	674	3162	Active	Active	7	7
ENSDARG00000013150	ENSDART00000006288	15	5	AGCTTCTCCTGCTCTCTTTTGGA	5	-	721	3162	Active	Inactive	9	6
ENSDARG00000013150	ENSDART00000006288	15	6	GCCCCAAACTGCAGTGTGGCAGTG	6	-	1029	3162	Active	Active	7	8
ENSDARG00000013150	ENSDART00000006288	15	6	GGCCCCAAACTGCAGTGTGGCAGTG	7	-	1029	3162	Active	Active	2	8
ENSDARG00000013150	ENSDART00000006288	15	6	CTCCACCGCCCTCTCTGGGAGTCT	6	-	974	3162	Active	Inactive	8	1
ENSDARG00000013150	ENSDART00000006288	15	6	TCCACCGCCCTCTCTGGGAGTCT	5	-	974	3162	Active	Inactive	9	1
ENSDARG00000013150	ENSDART00000006288	15	7	GTCGTCTTCCCAGAGCCGGTTTC	5	-	1315	3162	Active	Inactive	9	2
ENSDARG00000013150	ENSDART00000006288	15	8	GGCTGCCACTCTTCGAGGTTGAGTA	7	-	1398	3162	Active	Active	9	1
ENSDARG00000013150	ENSDART00000006288	15	8	GGCTGCCACTCTTCGAGGTTGAG	5	-	1400	3162	Active	Active	9	9
ENSDARG00000013150	ENSDART00000006288	15	9	GTCCTCAAAACGGATGCTGTAGCC	6	-	1480	3162	Inactive	Active	2	7
ENSDARG00000013150	ENSDART00000006288	15	9	TCCTCAAAACGGATGCTGTAGCC	5	-	1480	3162	Inactive	Active	3	7
ENSDARG00000013150	ENSDART00000006288	15	9	ACAGTCCTCAAAACGGATGCTGTA	6	-	1483	3162	Active	Active	9	8
ENSDARG00000013150	ENSDART00000006288	15	10	ATCATCAAAAAAGCTGGAGAAGCG	6	-	1723	3162	Inactive	Active	6	9
ENSDARG00000013150	ENSDART00000006288	15	10	ATCAAAAAAGCTGGAGAAGCGTTC	6	-	1720	3162	Inactive	Active	9	8
ENSDARG00000013150	ENSDART00000006288	15	10	TGCATCATCAAAAAAGCTGGAGAA	6	-	1726	3162	Active	Active	9	6
ENSDARG00000013150	ENSDART00000006288	15	10	TTAATCAGACCGAAGAGGATGTC	5	-	1636	3162	Inactive	Active	8	9
ENSDARG00000013150	ENSDART00000006288	15	11	ACATGCTTCCAGATAGTCGGCTTC	6	-	1810	3162	Active	Inactive	9	3
ENSDARG00000013150	ENSDART00000006288	15	12	GTCTACATCTCTCCTGTAGAAGTT	6	-	1925	3162	Active	Active	7	7
ENSDARG00000013150	ENSDART00000006288	15	13	AGAGACTCCATTCCTGTTTTTGCA	6	-	2151	3162	Active	Active	2	1
ENSDARG00000013150	ENSDART00000006288	15	14	TTCCCAGCAGCCACTCTGCCTGC	5	-	2224	3162	Inactive	Inactive	3	4
ENSDARG00000013150	ENSDART00000006288	15	14	TACCAAGACTTTTGAGCAGCAGAA	6	-	2339	3162	Inactive	Active	3	9
ENSDARG00000013150	ENSDART00000006288	15	14	AGAACCACATTGCCCAGGTTTGTTC	7	-	2318	3162	Inactive	Inactive	8	9
ENSDARG00000013150	ENSDART00000006288	15	15	AACACCAGAGTTTCATGAGGAGGAG	7	-	2396	3162	Inactive	Active	6	9
ENSDARG00000013150	ENSDART00000006288	15	18	CAAAGCACCACTGAGTAGAGTAA	5	-	2724	3162	Inactive	Active	1	4
ENSDARG00000013150	ENSDART00000006288	15	18	GAAATCACCTTGCGAATGGGCATGC	7	-	2855	3162	Inactive	Inactive	3	2
ENSDARG00000013150	ENSDART00000006288	15	18	TTCAAAGCACCACTGAGTAGAGTAA	7	-	2724	3162	Inactive	Active	8	4
ENSDARG00000013150	ENSDART00000006288	15	19	TCCTCAAACAGTGAGCTGTTGGG	5	-	2962	3162	Active	Active	6	8
ENSDARG00000013150	ENSDART00000006288	15	19	TTACTCAACCGTGCTGTATGGTAG	6	-	2892	3162	Inactive	Active	2	2
ENSDARG00000013150	ENSDART00000006288	15	19	CTCCTCAAACAGTGAGCTGTTGGG	6	-	2962	3162	Active	Active	2	8
ENSDARG00000013150	ENSDART00000006288	15	19	TCCTCAAACAGTGAGCTGTTGGGAT	7	-	2960	3162	Active	Inactive	6	7
ENSDARG00000013150	ENSDART00000006288	15	19	TACTCAACCGTGCTGTATGGTAG	5	-	2892	3162	Active	Active	1	2
ENSDARG00000013150	ENSDART00000006288	15	20	ATCAGCCCAGTTCTTCGCGGGCTTT	7	-	3151	3162	Inactive	Inactive	2	0
ENSDARG00000013489	ENSDART00000021814	15	1	AGATGCAGATGGGGATGCTGACGAC	7	+	72	543	Inactive	Active	6	8
ENSDARG00000013489	ENSDART00000021814	15	2	GCATGCCTCGTCGACTGGGCAGAC	6	+	323	543	Active	Active	9	1
ENSDARG00000013544	ENSDART00000038501	15	1	AGACACAGAAATGCTGACTGATGC	6	-	13	1062	Inactive	Active	8	7
ENSDARG00000013544	ENSDART00000038501	15	3	CCCGGCCGCTTTTCCGGTGTTTTC	6	-	134	1062	Active	Inactive	9	8
ENSDARG00000013544	ENSDART00000038501	15	3	CACAGCAACATCCCGGCCGCTTTT	6	-	145	1062	Active	Inactive	6	3
ENSDARG00000013544	ENSDART00000038501	15	4	CTATACCCAAATGTCGCAGGCTCT	6	-	239	1062	Inactive	Active	8	8
ENSDARG00000013544	ENSDART00000038501	15	5	AACAGCACATTCTCAGGTTTGAGGT	7	-	452	1062	Inactive	Active	7	4
ENSDARG00000013544	ENSDART00000038501	15	7	ACCTGCAGATAGGCATGACTGAGAC	7	-	833	1062	Active	Active	2	9
ENSDARG00000013544	ENSDART00000038501	15	8	ATCCTCGTCGTCGGATGCAGGTGGC	7	-	996	1062	Active	Active	9	9
ENSDARG00000013544	ENSDART00000038501	15	8	CTCGTCGTCGGATGCAGGTGGCGGG	7	-	993	1062	Active	Active	9	9
ENSDARG00000013544	ENSDART00000038501	15	8	GCATACTGCTGCCAGCGGCTGTC	5	-	931	1062	Active	Active	4	8
ENSDARG00000013544	ENSDART00000038501	15	8	GCCATCCTCGTCGTCGGATGCAGGT	7	-	999	1062	Active	Active	9	9
ENSDARG00000013598	ENSDART00000017569	15	1	GTTGGCCTCTGCGTTGTGGCTGC	5	+	142	726	Active	Inactive	9	6
ENSDARG00000013598	ENSDART00000017569	15	1	GGCCTCTGCGTTGTGGCTGCATTT	6	+	145	726	Active	Inactive	9	5
ENSDARG00000013598	ENSDART00000017569	15	1	GTTGGCCTCTGCGTTGTGGCTGCA	6	+	142	726	Active	Active	9	9
ENSDARG00000013598	ENSDART00000017569	15	4	GACCCACACCACTCGAGTGGGCG	5	+	666	726	Active	Active	5	9
ENSDARG00000013598	ENSDART00000017569	15	4	GACCCACACCACTCGAGTGGGCGAC	7	+	666	726	Active	Active	5	8
ENSDARG00000013598	ENSDART00000017569	15	4	GCCAAAACATTCTTCGGGGTGTTC	6	+	706	726	Inactive	Inactive	7	5
ENSDARG00000013598	ENSDART00000017569	15	4	ACCCACACCACTCGAGTGGGCGAC	6	+	667	726	Active	Active	4	8
ENSDARG00000013598	ENSDART00000017569	15	4	CGCCAAAACATTCTTCGGGGTGTTC	7	+	705	726	Active	Inactive	7	5
ENSDARG00000013804	ENSDART00000016112	15	3	CACATCCCCTGCAAGCTGCTGAA	5	-	158	639	Active	Active	9	7
ENSDARG00000013804	ENSDART00000016112	15	5	GACAGCCACCATGCTTCTGCAGGA	6	-	271	639	Active	Active	6	4
ENSDARG00000013804	ENSDART00000016112	15	5	ACAGCCACCATGCTTCTGCAGGA	5	-	271	639	Active	Active	0	4
ENSDARG00000013892	ENSDART00000011416	15	2	TCCTCCTGCTCCCTGGGCAGCTGAA	7	-	191	6375	Active	Active	9	9
ENSDARG00000013892	ENSDART00000011416	15	3	TTCCACAGATAACTGTTTGTGGTG	6	-	282	6375	Inactive	Inactive	6	7
ENSDARG00000013892	ENSDART00000011416	15	3	TGCAGCAGCAGGTCTGTGGGCTTG	6	-	351	6375	Active	Active	9	2
ENSDARG00000013892	ENSDART00000011416	15	4	GTCTCACCAAAGTCATCTGACTTC	6	-	435	6375	Inactive	Inactive	2	7
ENSDARG00000013892	ENSDART00000011416	15	5	GACAAACACTGTGGTGGGGTTGT	5	-	515	6375	Inactive	Inactive	2	6
ENSDARG00000013892	ENSDART00000011416	15	5	GACAAACACTGTGGTGGGGTTGTC	6	-	514	6375	Inactive	Active	2	2
ENSDARG00000013892	ENSDART00000011416	15	7	CACAAAGACCTGGTCTTCTGAAGCG	7	-	798	6375	Inactive	Active	0	8
ENSDARG00000013892	ENSDART00000011416	15	8	GTCAGCCGCTGGAGGTTGAAGAA	5	-	1094	6375	Active	Active	8	6
ENSDARG00000013892	ENSDART00000011416	15	10	ACATACACATTAGGTTTATTGGCC	6	-	1281	6375	Inactive	Inactive	9	0
ENSDARG00000013892	ENSDART00000011416	15	12	AGCCAAAGATGGTGAAGATGGTGCT	7	-	1519	6375	Inactive	Active	5	9
ENSDARG00000013892	ENSDART00000011416	15	12	ACATACACCTCCTGTTTAGAGAAC	6	-	1464	6375	Inactive	Active	6	1
ENSDARG00000013892	ENSDART00000011416	15	13	GTCCTCGCCATTAAAGCAGGTGGC	6	-	1717	6375	Active	Active	8	9
ENSDARG00000013892	ENSDART00000011416	15	14	TTCTCACCCTTTGCTGCGGTGAT	5	-	1910	6375	Active	Inactive	6	5
ENSDARG00000013892	ENSDART00000011416	15	15	AACATCTCCACCAGTGCAGCTGTC	6	-	1945	6375	Active	Active	8	9
ENSDARG00000013892	ENSDART00000011416	15	18	GCACACCTCTCTGCTGGCATGAGTG	7	-	2390	6375	Active	Active	7	9
ENSDARG00000013892	ENSDART00000011416	15	21	ACAAACACAGTGACGCTGGTTTC	5	-	2852	6375	Inactive	Inactive	9	4
ENSDARG00000013892	ENSDART00000011416	15	21	GACAAACACAGTGACGCTGGTTTC	6	-	2852	6375	Inactive	Inactive	2	4
ENSDARG00000013892	ENSDART00000011416	15	22	GTTAGCGCAGCGGTGCTGGTTTG	5	-	2987	6375	Inactive	Inactive	4	0
ENSDARG00000013892	ENSDART00000011416	15	22	GTTAGCGCAGCGGTGCTGGTTTGGC	7	-	2985	6375	Inactive	Inactive	4	3
ENSDARG00000013892	ENSDART00000011416	15	25	ACAGACCCAGCGCTGAGGAATAC	5	-	3380	6375	Inactive	Active	8	8
ENSDARG00000013892	ENSDART00000011416	15	27	CCCGTCACAAACCAGAGACTGAAAC	7	-	3621	6375	Active	Active	8	8
ENSDARG00000013892	ENSDART00000011416	15	28	CTCAAACTCAACACTAGTGGCTGTA	7	-	3693	6375	Active	Active	8	6
ENSDARG00000013892	ENSDART00000011416	15	28	AAACTCAACACTAGTGGCTGTAGAA	7	-	3690	6375	Inactive	Active	6	1
ENSDARG00000013892	ENSDART00000011416	15	28	AACTCAACACTAGTGGCTGTAGAA	6	-	3690	6375	Inactive	Active	8	1
ENSDARG00000013892	ENSDART00000011416	15	29	GCAGGCACACAGCGGCCGTTTTT	5	-	3880	6375	Inactive	Inactive	5	8
ENSDARG00000013892	ENSDART00000011416	15	29	AGACTCATCAGACCAGTCGCCGCA	6	-	3931	6375	Active	Active	8	9
ENSDARG00000013892	ENSDART00000011416	15	29	CTCATCAGACCAGTCGCCGCAGTC	6	-	3928	6375	Active	Active	3	8
ENSDARG00000013892	ENSDART00000011416	15	30	AACCACAGCGGAAACGATTAGGAG	6	-	4010	6375	Inactive	Active	1	9
ENSDARG00000013892	ENSDART00000011416	15	31	TACAGCGGCCCGATGGAGGAAGAG	6	-	4145	6375	Active	Active	7	9
ENSDARG00000013892	ENSDART00000011416	15	32	GTACCATTCGCACAGAGCAGAGGGC	7	-	4283	6375	Active	Active	7	9
ENSDARG00000013892	ENSDART00000011416	15	33	GACAAAAGAACAGGAGGATGTAGGC	7	-	4494	6375	Inactive	Active	9	9
ENSDARG00000013892	ENSDART00000011416	15	34	GCACTACCCTTATTGCTGTTTGT	5	-	4564	6375	Active	Inactive	6	5
ENSDARG00000013892	ENSDART00000011416	15	34	CTACCCTTATTGCTGTTTGTGTCT	6	-	4560	6375	Active	Inactive	5	9
ENSDARG00000013892	ENSDART00000011416	15	34	ACATCCTTCTGGAGTGCGCAGAG	5	-	4679	6375	Active	Active	9	3
ENSDARG00000013892	ENSDART00000011416	15	36	CACTTCTGCGTTAGTGCTGGTGCT	6	-	4858	6375	Active	Active	9	8
ENSDARG00000013892	ENSDART00000011416	15	37	TTCCAACGCCTCTGCTTGTGACGGC	7	-	4924	6375	Active	Active	4	6
ENSDARG00000013892	ENSDART00000011416	15	37	TCCAACGCCTCTGCTTGTGACGGC	6	-	4924	6375	Active	Active	6	6
ENSDARG00000013892	ENSDART00000011416	15	40	GTCTGCTGCCTTTAGTCTGCTGGC	6	-	5240	6375	Active	Active	9	4
ENSDARG00000013892	ENSDART00000011416	15	40	GTCTACAGCAGTCTGGTTGAGGGC	6	-	5290	6375	Active	Active	2	9
ENSDARG00000013892	ENSDART00000011416	15	40	GTCTACAGCAGTCTGGTTGAGGG	5	-	5291	6375	Active	Active	2	9
ENSDARG00000013892	ENSDART00000011416	15	41	GAACACAGCGTACATCTGTGGAA	5	-	5333	6375	Inactive	Inactive	7	6
ENSDARG00000013892	ENSDART00000011416	15	42	CACTACAGCATAGTTTGATGGAGGA	7	-	5487	6375	Active	Active	4	9
ENSDARG00000013892	ENSDART00000011416	15	42	GGCTGCCACTTCAGAGTGGCCTGC	6	-	5574	6375	Active	Active	9	6
ENSDARG00000013892	ENSDART00000011416	15	44	CTCTTCTTCTAAGATCTTGAGGG	5	-	5822	6375	Active	Active	9	5
ENSDARG00000013892	ENSDART00000011416	15	45	TGCCTAAACACTTGGTGGAGTTGGT	7	-	5938	6375	Active	Active	8	7
ENSDARG00000013892	ENSDART00000011416	15	45	TGCCTAAACACTTGGTGGAGTTG	5	-	5940	6375	Active	Active	8	5
ENSDARG00000013892	ENSDART00000011416	15	45	GTTGCCTAAACACTTGGTGGAGTTG	7	-	5940	6375	Inactive	Active	0	5
ENSDARG00000013892	ENSDART00000011416	15	45	GTTGCCTAAACACTTGGTGGAGTT	6	-	5941	6375	Inactive	Active	0	2
ENSDARG00000013892	ENSDART00000011416	15	45	CTCCACAAAGCTGGTTGCTGAGTA	6	-	6041	6375	Inactive	Inactive	6	6
ENSDARG00000013892	ENSDART00000011416	15	45	CTCCACAAAGCTGGTTGCTGAGTAG	7	-	6040	6375	Inactive	Active	6	5
ENSDARG00000013892	ENSDART00000011416	15	45	CTCTCCACAAAGCTGGTTGCTGAG	6	-	6043	6375	Inactive	Active	0	7
ENSDARG00000013892	ENSDART00000011416	15	46	AGCCCAGACGAGAGTTGTAGTGGCT	7	-	6265	6375	Active	Active	8	8
ENSDARG00000013892	ENSDART00000079217	15	2	TCCTCCTGCTCCCTGGGCAGCTGAA	7	-	185	4797	Active	Active	9	9
ENSDARG00000013892	ENSDART00000079217	15	3	TGCAGCAGCAGGTCTGTGGGCTTG	6	-	345	4797	Active	Active	9	2
ENSDARG00000013892	ENSDART00000079217	15	3	TTCCACAGATAACTGTTTGTGGTG	6	-	276	4797	Inactive	Inactive	6	7
ENSDARG00000013892	ENSDART00000079217	15	4	GTCTCACCAAAGTCATCTGACTTC	6	-	429	4797	Inactive	Inactive	2	7
ENSDARG00000013892	ENSDART00000079217	15	5	GACAAACACTGTGGTGGGGTTGT	5	-	509	4797	Inactive	Inactive	2	6
ENSDARG00000013892	ENSDART00000079217	15	5	GACAAACACTGTGGTGGGGTTGTC	6	-	508	4797	Inactive	Active	2	2
ENSDARG00000013892	ENSDART00000079217	15	7	CACAAAGACCTGGTCTTCTGAAGCG	7	-	792	4797	Inactive	Active	0	8
ENSDARG00000013892	ENSDART00000079217	15	8	GTCAGCCGCTGGAGGTTGAAGAA	5	-	1088	4797	Active	Active	8	6
ENSDARG00000013892	ENSDART00000079217	15	10	ACATACACATTAGGTTTATTGGCC	6	-	1275	4797	Inactive	Inactive	9	0
ENSDARG00000013892	ENSDART00000079217	15	12	AGCCAAAGATGGTGAAGATGGTGCT	7	-	1513	4797	Inactive	Active	5	9
ENSDARG00000013892	ENSDART00000079217	15	12	ACATACACCTCCTGTTTAGAGAAC	6	-	1458	4797	Inactive	Active	6	1
ENSDARG00000013892	ENSDART00000079217	15	13	GTCCTCGCCATTAAAGCAGGTGGC	6	-	1711	4797	Active	Active	8	9
ENSDARG00000013892	ENSDART00000079217	15	14	TTCTCACCCTTTGCTGCGGTGAT	5	-	1904	4797	Active	Inactive	6	5
ENSDARG00000013892	ENSDART00000079217	15	15	AACATCTCCACCAGTGCAGCTGTC	6	-	1939	4797	Active	Active	8	9
ENSDARG00000013892	ENSDART00000079217	15	18	GCACACCTCTCTGCTGGCATGAGTG	7	-	2384	4797	Active	Active	7	9
ENSDARG00000013892	ENSDART00000079217	15	21	GACAAACACAGTGACGCTGGTTTC	6	-	2846	4797	Inactive	Inactive	2	4
ENSDARG00000013892	ENSDART00000079217	15	21	ACAAACACAGTGACGCTGGTTTC	5	-	2846	4797	Inactive	Inactive	9	4
ENSDARG00000013892	ENSDART00000079217	15	22	GTTAGCGCAGCGGTGCTGGTTTG	5	-	2981	4797	Inactive	Inactive	4	0
ENSDARG00000013892	ENSDART00000079217	15	22	GTTAGCGCAGCGGTGCTGGTTTGGC	7	-	2979	4797	Inactive	Inactive	4	3
ENSDARG00000013892	ENSDART00000079217	15	25	ACAGACCCAGCGCTGAGGAATAC	5	-	3374	4797	Inactive	Active	8	8
ENSDARG00000013892	ENSDART00000079217	15	27	CCCGTCACAAACCAGAGACTGAAAC	7	-	3615	4797	Active	Active	8	8
ENSDARG00000013892	ENSDART00000079217	15	28	AAACTCAACACTAGTGGCTGTAGAA	7	-	3684	4797	Inactive	Active	6	1
ENSDARG00000013892	ENSDART00000079217	15	28	CTCAAACTCAACACTAGTGGCTGTA	7	-	3687	4797	Active	Active	8	6
ENSDARG00000013892	ENSDART00000079217	15	28	AACTCAACACTAGTGGCTGTAGAA	6	-	3684	4797	Inactive	Active	8	1
ENSDARG00000013892	ENSDART00000079217	15	29	AGACTCATCAGACCAGTCGCCGCA	6	-	3925	4797	Active	Active	8	9
ENSDARG00000013892	ENSDART00000079217	15	29	CTCATCAGACCAGTCGCCGCAGTC	6	-	3922	4797	Active	Active	3	8
ENSDARG00000013892	ENSDART00000079217	15	29	GCAGGCACACAGCGGCCGTTTTT	5	-	3874	4797	Inactive	Inactive	5	8
ENSDARG00000013892	ENSDART00000079217	15	30	AACCACAGCGGAAACGATTAGGAG	6	-	4004	4797	Inactive	Active	1	9
ENSDARG00000013892	ENSDART00000079217	15	32	TACAGCGGCCCGATGGAGGAAGAG	6	-	4142	4797	Active	Active	7	9
ENSDARG00000013892	ENSDART00000079217	15	33	GTACCATTCGCACAGAGCAGAGGGC	7	-	4280	4797	Active	Active	7	9
ENSDARG00000013892	ENSDART00000079217	15	34	GACAAAAGAACAGGAGGATGTAGGC	7	-	4491	4797	Inactive	Active	9	9
ENSDARG00000013892	ENSDART00000079217	15	35	CTACCCTTATTGCTGTTTGTGTCT	6	-	4557	4797	Active	Inactive	5	9
ENSDARG00000013892	ENSDART00000079217	15	35	GCACTACCCTTATTGCTGTTTGT	5	-	4561	4797	Active	Inactive	6	5
ENSDARG00000013892	ENSDART00000079217	15	35	ACATCCTTCTGGAGTGCGCAGAG	5	-	4676	4797	Active	Active	9	3
ENSDARG00000013892	ENSDART00000079232	15	2	TCCTCCTGCTCCCTGGGCAGCTGAA	7	-	191	6381	Active	Active	9	9
ENSDARG00000013892	ENSDART00000079232	15	3	TGCAGCAGCAGGTCTGTGGGCTTG	6	-	351	6381	Active	Active	9	2
ENSDARG00000013892	ENSDART00000079232	15	3	TTCCACAGATAACTGTTTGTGGTG	6	-	282	6381	Inactive	Inactive	6	7
ENSDARG00000013892	ENSDART00000079232	15	4	GTCTCACCAAAGTCATCTGACTTC	6	-	435	6381	Inactive	Inactive	2	7
ENSDARG00000013892	ENSDART00000079232	15	5	GACAAACACTGTGGTGGGGTTGTC	6	-	514	6381	Inactive	Active	2	2
ENSDARG00000013892	ENSDART00000079232	15	5	GACAAACACTGTGGTGGGGTTGT	5	-	515	6381	Inactive	Inactive	2	6
ENSDARG00000013892	ENSDART00000079232	15	7	CACAAAGACCTGGTCTTCTGAAGCG	7	-	798	6381	Inactive	Active	0	8
ENSDARG00000013892	ENSDART00000079232	15	8	GTCAGCCGCTGGAGGTTGAAGAA	5	-	1094	6381	Active	Active	8	6
ENSDARG00000013892	ENSDART00000079232	15	10	ACATACACATTAGGTTTATTGGCC	6	-	1281	6381	Inactive	Inactive	9	0
ENSDARG00000013892	ENSDART00000079232	15	12	ACATACACCTCCTGTTTAGAGAAC	6	-	1464	6381	Inactive	Active	6	1
ENSDARG00000013892	ENSDART00000079232	15	12	AGCCAAAGATGGTGAAGATGGTGCT	7	-	1519	6381	Inactive	Active	5	9
ENSDARG00000013892	ENSDART00000079232	15	13	GTCCTCGCCATTAAAGCAGGTGGC	6	-	1717	6381	Active	Active	8	9
ENSDARG00000013892	ENSDART00000079232	15	14	TTCTCACCCTTTGCTGCGGTGAT	5	-	1910	6381	Active	Inactive	6	5
ENSDARG00000013892	ENSDART00000079232	15	15	AACATCTCCACCAGTGCAGCTGTC	6	-	1945	6381	Active	Active	8	9
ENSDARG00000013892	ENSDART00000079232	15	18	GCACACCTCTCTGCTGGCATGAGTG	7	-	2390	6381	Active	Active	7	9
ENSDARG00000013892	ENSDART00000079232	15	21	GACAAACACAGTGACGCTGGTTTC	6	-	2852	6381	Inactive	Inactive	2	4
ENSDARG00000013892	ENSDART00000079232	15	21	ACAAACACAGTGACGCTGGTTTC	5	-	2852	6381	Inactive	Inactive	9	4
ENSDARG00000013892	ENSDART00000079232	15	22	GTTAGCGCAGCGGTGCTGGTTTG	5	-	2987	6381	Inactive	Inactive	4	0
ENSDARG00000013892	ENSDART00000079232	15	22	GTTAGCGCAGCGGTGCTGGTTTGGC	7	-	2985	6381	Inactive	Inactive	4	3
ENSDARG00000013892	ENSDART00000079232	15	25	ACAGACCCAGCGCTGAGGAATAC	5	-	3380	6381	Inactive	Active	8	8
ENSDARG00000013892	ENSDART00000079232	15	27	CCCGTCACAAACCAGAGACTGAAAC	7	-	3621	6381	Active	Active	8	8
ENSDARG00000013892	ENSDART00000079232	15	28	AACTCAACACTAGTGGCTGTAGAA	6	-	3690	6381	Inactive	Active	8	1
ENSDARG00000013892	ENSDART00000079232	15	28	CTCAAACTCAACACTAGTGGCTGTA	7	-	3693	6381	Active	Active	8	6
ENSDARG00000013892	ENSDART00000079232	15	28	AAACTCAACACTAGTGGCTGTAGAA	7	-	3690	6381	Inactive	Active	6	1
ENSDARG00000013892	ENSDART00000079232	15	29	GCAGGCACACAGCGGCCGTTTTT	5	-	3880	6381	Inactive	Inactive	5	8
ENSDARG00000013892	ENSDART00000079232	15	29	CTCATCAGACCAGTCGCCGCAGTC	6	-	3928	6381	Active	Active	3	8
ENSDARG00000013892	ENSDART00000079232	15	29	AGACTCATCAGACCAGTCGCCGCA	6	-	3931	6381	Active	Active	8	9
ENSDARG00000013892	ENSDART00000079232	15	30	AACCACAGCGGAAACGATTAGGAG	6	-	4010	6381	Inactive	Active	1	9
ENSDARG00000013892	ENSDART00000079232	15	31	TACAGCGGCCCGATGGAGGAAGAG	6	-	4145	6381	Active	Active	7	9
ENSDARG00000013892	ENSDART00000079232	15	32	GTACCATTCGCACAGAGCAGAGGGC	7	-	4283	6381	Active	Active	7	9
ENSDARG00000013892	ENSDART00000079232	15	33	GACAAAAGAACAGGAGGATGTAGGC	7	-	4494	6381	Inactive	Active	9	9
ENSDARG00000013892	ENSDART00000079232	15	34	ACATCCTTCTGGAGTGCGCAGAG	5	-	4679	6381	Active	Active	9	3
ENSDARG00000013892	ENSDART00000079232	15	34	GCACTACCCTTATTGCTGTTTGT	5	-	4564	6381	Active	Inactive	6	5
ENSDARG00000013892	ENSDART00000079232	15	34	CTACCCTTATTGCTGTTTGTGTCT	6	-	4560	6381	Active	Inactive	5	9
ENSDARG00000013892	ENSDART00000079232	15	36	CACTTCTGCGTTAGTGCTGGTGCT	6	-	4858	6381	Active	Active	9	8
ENSDARG00000013892	ENSDART00000079232	15	37	TTCCAACGCCTCTGCTTGTGACGGC	7	-	4924	6381	Active	Active	4	6
ENSDARG00000013892	ENSDART00000079232	15	37	TCCAACGCCTCTGCTTGTGACGGC	6	-	4924	6381	Active	Active	6	6
ENSDARG00000013892	ENSDART00000079232	15	41	GTCTGCTGCCTTTAGTCTGCTGGC	6	-	5246	6381	Active	Active	9	4
ENSDARG00000013892	ENSDART00000079232	15	41	GTCTACAGCAGTCTGGTTGAGGGC	6	-	5296	6381	Active	Active	2	9
ENSDARG00000013892	ENSDART00000079232	15	41	GTCTACAGCAGTCTGGTTGAGGG	5	-	5297	6381	Active	Active	2	9
ENSDARG00000013892	ENSDART00000079232	15	42	GAACACAGCGTACATCTGTGGAA	5	-	5339	6381	Inactive	Inactive	7	6
ENSDARG00000013892	ENSDART00000079232	15	43	GGCTGCCACTTCAGAGTGGCCTGC	6	-	5580	6381	Active	Active	9	6
ENSDARG00000013892	ENSDART00000079232	15	43	CACTACAGCATAGTTTGATGGAGGA	7	-	5493	6381	Active	Active	4	9
ENSDARG00000013892	ENSDART00000079232	15	45	CTCTTCTTCTAAGATCTTGAGGG	5	-	5828	6381	Active	Active	9	5
ENSDARG00000013892	ENSDART00000079232	15	46	CTCCACAAAGCTGGTTGCTGAGTA	6	-	6047	6381	Inactive	Inactive	6	6
ENSDARG00000013892	ENSDART00000079232	15	46	TGCCTAAACACTTGGTGGAGTTGGT	7	-	5944	6381	Active	Active	8	7
ENSDARG00000013892	ENSDART00000079232	15	46	TGCCTAAACACTTGGTGGAGTTG	5	-	5946	6381	Active	Active	8	5
ENSDARG00000013892	ENSDART00000079232	15	46	CTCTCCACAAAGCTGGTTGCTGAG	6	-	6049	6381	Inactive	Active	0	7
ENSDARG00000013892	ENSDART00000079232	15	46	CTCCACAAAGCTGGTTGCTGAGTAG	7	-	6046	6381	Inactive	Active	6	5
ENSDARG00000013892	ENSDART00000079232	15	46	GTTGCCTAAACACTTGGTGGAGTTG	7	-	5946	6381	Inactive	Active	0	5
ENSDARG00000013892	ENSDART00000079232	15	46	GTTGCCTAAACACTTGGTGGAGTT	6	-	5947	6381	Inactive	Active	0	2
ENSDARG00000013892	ENSDART00000079232	15	47	AGCCCAGACGAGAGTTGTAGTGGCT	7	-	6271	6381	Active	Active	8	8
ENSDARG00000013921	ENSDART00000045921	15	1	TCCAACCTCCCTCATCTGACGCA	5	+	106	4020	Active	Active	9	7
ENSDARG00000013921	ENSDART00000045921	15	1	CTCCACCTCGTCCAGCCTGAGCC	5	+	69	4020	Active	Active	9	9
ENSDARG00000013921	ENSDART00000045921	15	1	TCCTCCACCTCGTCCAGCCTGAGCC	7	+	67	4020	Active	Active	8	9
ENSDARG00000013921	ENSDART00000045921	15	2	TCCTGCGGCATGTAGTGTCGGTTTT	7	+	287	4020	Active	Inactive	9	7
ENSDARG00000013921	ENSDART00000045921	15	3	GGCAGCCACTTTCAGCCTTGGCT	5	+	434	4020	Active	Active	9	6
ENSDARG00000013921	ENSDART00000045921	15	3	ACATTCGGCTTGAGCAGCAGTTGAG	7	+	329	4020	Active	Active	6	8
ENSDARG00000013921	ENSDART00000045921	15	5	TACCCAAGCGTTTTGGTGAGGCT	5	+	737	4020	Active	Active	4	9
ENSDARG00000013921	ENSDART00000045921	15	5	GCCACCATCTTTTGGGCAGTGGTG	6	+	916	4020	Active	Active	9	8
ENSDARG00000013921	ENSDART00000045921	15	5	GAATACAAAGAAAAGCTGGAGAA	5	+	1030	4020	Inactive	Active	9	6
ENSDARG00000013921	ENSDART00000045921	15	5	AGCTCCAGCTGAAATGGAAGGATTT	7	+	1058	4020	Active	Active	8	5
ENSDARG00000013921	ENSDART00000045921	15	8	CAAATCATCTACAGTCTGTTGAGTC	7	+	1522	4020	Active	Inactive	7	7
ENSDARG00000013921	ENSDART00000045921	15	8	CAAATCATCTACAGTCTGTTGAG	5	+	1522	4020	Active	Inactive	7	5
ENSDARG00000013921	ENSDART00000045921	15	8	AAACTCTTCAACATGGAGGTTCT	5	+	1573	4020	Active	Active	8	5
ENSDARG00000013921	ENSDART00000045921	15	9	GACTACACACTGGAAGGAAGCCTTG	7	+	1620	4020	Inactive	Active	8	9
ENSDARG00000013921	ENSDART00000045921	15	9	GTCTCCCGCTCTGCTAGTTTGGTTT	7	+	1663	4020	Active	Inactive	8	8
ENSDARG00000013921	ENSDART00000045921	15	13	GTTGACAGCTTTAACTGGGGTGCA	6	+	2227	4020	Active	Active	0	6
ENSDARG00000013921	ENSDART00000045921	15	13	ATCATCCACGATGATTCTGATGAG	6	+	2344	4020	Active	Active	7	3
ENSDARG00000013921	ENSDART00000045921	15	16	AAACACCTCAGAGGGAGGAAAAC	5	+	2699	4020	Inactive	Active	0	9
ENSDARG00000013921	ENSDART00000045921	15	16	GTCACCGCCTGCCTTTAGTTGTT	5	+	2658	4020	Active	Inactive	7	8
ENSDARG00000013921	ENSDART00000045921	15	20	GCAGTCATCTCAACCAGCTGGTGGC	7	+	3098	4020	Active	Active	9	9
ENSDARG00000013921	ENSDART00000045921	15	20	TTCTCCGCCATCCTGGCCGCCTTC	6	+	3037	4020	Active	Active	7	1
ENSDARG00000013921	ENSDART00000045921	15	20	ATCTCAACCAGCTGGTGGCCGAT	5	+	3104	4020	Active	Active	0	7
ENSDARG00000013921	ENSDART00000045921	15	21	TTCTGCACCTTGACCTGTGACGCT	6	+	3196	4020	Active	Active	6	5
ENSDARG00000013921	ENSDART00000045921	15	22	TACAACAACAAAAAGGAGGCAGTC	6	+	3400	4020	Inactive	Active	4	9
ENSDARG00000013921	ENSDART00000045921	15	23	TTCCCCAAATGCAGTGAAGATGGA	6	+	3454	4020	Inactive	Active	5	9
ENSDARG00000013921	ENSDART00000045921	15	23	CCCAAATGCAGTGAAGATGGAGTG	6	+	3457	4020	Active	Active	9	9
ENSDARG00000013921	ENSDART00000045921	15	25	TCCTTCAGCTCTTCGGAGGCTGCA	6	+	3736	4020	Active	Active	9	9
ENSDARG00000013921	ENSDART00000045921	15	25	TCCTTCAGCTCTTCGGAGGCTGC	5	+	3736	4020	Active	Active	9	8
ENSDARG00000013921	ENSDART00000045921	15	25	AGCAGCAGCTTCAGTGGCTGAAGAG	7	+	3675	4020	Active	Active	8	9
ENSDARG00000013921	ENSDART00000045921	15	25	AGCAGCTTCAGTGGCTGAAGAGAAC	7	+	3678	4020	Active	Active	9	9
ENSDARG00000013921	ENSDART00000045921	15	25	GGCAGCAGCAGCTTCAGTGGCTGAA	7	+	3672	4020	Active	Active	9	7
ENSDARG00000014018	ENSDART00000005641	15	2	TGCTTCACATGCATGATGTGTAA	5	+	271	1215	Active	Inactive	5	1
ENSDARG00000014018	ENSDART00000005641	15	4	GTCCAAAGAGCGGCGTATGAAAC	5	+	702	1215	Inactive	Active	8	5
ENSDARG00000014137	ENSDART00000034242	15	2	GACCACCACCCAACTGGTATTGGTG	7	-	210	1770	Active	Active	2	5
ENSDARG00000014137	ENSDART00000034242	15	2	AGAGTCTGCCAGCTGAGGAATGT	5	-	173	1770	Active	Active	9	9
ENSDARG00000014137	ENSDART00000034242	15	2	ACCACCACCCAACTGGTATTGGTG	6	-	210	1770	Active	Active	7	5
ENSDARG00000014137	ENSDART00000034242	15	6	CAAAAAGTCGGATAGAGTCTTTGAA	7	-	610	1770	Inactive	Inactive	1	3
ENSDARG00000014137	ENSDART00000034242	15	6	GTATGCAGCAAAAAGTCGGATAG	5	-	620	1770	Inactive	Active	1	0
ENSDARG00000014137	ENSDART00000034242	15	9	CCCACCTGCTGGCGGCGGTGGAG	5	-	885	1770	Active	Active	9	8
ENSDARG00000014137	ENSDART00000034242	15	9	CCCACCTGCTGGCGGCGGTGGAGTC	7	-	883	1770	Active	Active	9	4
ENSDARG00000014137	ENSDART00000034242	15	9	GCATCCAAAAGACTGCTGGGGGC	5	-	817	1770	Inactive	Active	8	9
ENSDARG00000014137	ENSDART00000034242	15	9	AAAGACTGCTGGGGGCCTGAGAG	5	-	810	1770	Inactive	Active	4	8
ENSDARG00000014137	ENSDART00000034242	15	10	TGCTCCTCCTCCAGCGCTGCCTGC	6	-	981	1770	Active	Active	9	6
ENSDARG00000014137	ENSDART00000034242	15	12	GTTTACCTCCCCATGCCGTGGCC	5	-	1236	1770	Active	Active	8	8
ENSDARG00000014137	ENSDART00000034242	15	13	CGCAGCTCCCCTGAGCTCTGTGGAG	7	-	1277	1770	Active	Inactive	9	3
ENSDARG00000014137	ENSDART00000034242	15	14	GACACCAGCTTCTCTGGGAGCTGAT	7	-	1409	1770	Active	Active	5	8
ENSDARG00000014137	ENSDART00000034242	15	15	TTCCAATACCCAAATCTGTAGGT	5	-	1464	1770	Active	Inactive	2	5
ENSDARG00000014208	ENSDART00000007636	15	4	AGCTGCAGAAGGAGGTTTTTTGT	5	-	486	873	Active	Inactive	3	8
ENSDARG00000014208	ENSDART00000007636	15	4	AGCTGCAGAAGGAGGTTTTTTGTC	6	-	485	873	Active	Inactive	3	9
ENSDARG00000014208	ENSDART00000007636	15	4	TTACCATTCCAGTAGCTGCAGAA	5	-	499	873	Active	Active	7	7
ENSDARG00000014208	ENSDART00000099642	15	3	TTACCATTCCAGTAGCTGCAGAA	5	-	210	243	Active	Active	7	7
ENSDARG00000014652	ENSDART00000015286	15	1	TTCTCCAGCTGCCGGTGTTTGTT	5	-	73	1863	Active	Inactive	6	5
ENSDARG00000014652	ENSDART00000015286	15	1	TTCCACACCAGATAATGCAGGTGGT	7	-	47	1863	Active	Active	0	9
ENSDARG00000014652	ENSDART00000015286	15	5	CTCAAATCCCATGAGTGTTGTGT	5	-	497	1863	Active	Inactive	6	5
ENSDARG00000014652	ENSDART00000015286	15	12	TGCTCCTCCAGAGACAGAGGGTGCG	7	-	1121	1863	Active	Active	9	9
ENSDARG00000014652	ENSDART00000015286	15	12	ACAACCACAGCTTAGCTTTGAAC	5	-	1092	1863	Inactive	Inactive	8	2
ENSDARG00000014652	ENSDART00000015286	15	12	CACAACCACAGCTTAGCTTTGAAC	6	-	1092	1863	Active	Inactive	4	2
ENSDARG00000014652	ENSDART00000015286	15	14	GTTTCCTCCTAAAATGCTGTAGCC	6	-	1477	1863	Active	Active	8	7
ENSDARG00000014652	ENSDART00000015286	15	14	CTATCAGACTCTGCTGGATGGCGTA	7	-	1543	1863	Inactive	Active	2	9
ENSDARG00000014652	ENSDART00000015286	15	16	CTCTTCTTCTCGTCTTTGGCGAA	5	-	1811	1863	Active	Inactive	9	5
ENSDARG00000014652	ENSDART00000015286	15	16	TTCCTCTTCTTCTCGTCTTTGGCG	6	-	1813	1863	Active	Active	9	1
ENSDARG00000014652	ENSDART00000015286	15	16	TTCCTCTTCTTCTCGTCTTTGGC	5	-	1814	1863	Active	Active	9	3
ENSDARG00000014704	ENSDART00000010350	15	2	TTACAAAGCATAACAGCGGCAGTC	6	-	69	1527	Inactive	Active	8	8
ENSDARG00000014704	ENSDART00000010350	15	2	TACAAAGCATAACAGCGGCAGTC	5	-	69	1527	Inactive	Active	9	8
ENSDARG00000014704	ENSDART00000010350	15	3	TTCATCACAGCATACGGCTGGGAA	6	-	135	1527	Inactive	Active	2	6
ENSDARG00000014704	ENSDART00000010350	15	5	ACAAACTTCAGAGGAGACTTTGCG	6	-	429	1527	Active	Active	6	9
ENSDARG00000014704	ENSDART00000010350	15	5	CTCTCCTTCCTCTGGGTTAGGAC	5	-	578	1527	Active	Active	9	6
ENSDARG00000014704	ENSDART00000010350	15	6	GGCTACAACAATACGGGCTTTTTCT	7	-	636	1527	Active	Inactive	5	6
ENSDARG00000014704	ENSDART00000010350	15	6	GGCTACAACAATACGGGCTTTTTC	6	-	637	1527	Active	Inactive	5	8
ENSDARG00000014704	ENSDART00000010350	15	10	GTAATCGCCACATGACGTTGGATAC	7	-	1215	1527	Active	Inactive	0	5
ENSDARG00000014704	ENSDART00000010350	15	10	GCCTCCAAAGTTGCGTAGGCGAC	5	-	1184	1527	Active	Active	0	8
ENSDARG00000014704	ENSDART00000010350	15	12	AAACTCTTCAACCAGGGCAGCTGCA	7	-	1473	1527	Active	Active	8	9
ENSDARG00000014704	ENSDART00000101937	15	2	TGCACCAAAGACTCGATTTGTTC	5	-	106	1836	Active	Inactive	0	5
ENSDARG00000014704	ENSDART00000101937	15	3	TGCAGCCACTGCTTGCTTGGGCA	5	-	333	1836	Active	Active	9	9
ENSDARG00000014704	ENSDART00000101937	15	4	TTACAAAGCATAACAGCGGCAGTC	6	-	378	1836	Inactive	Active	8	8
ENSDARG00000014704	ENSDART00000101937	15	4	TACAAAGCATAACAGCGGCAGTC	5	-	378	1836	Inactive	Active	9	8
ENSDARG00000014704	ENSDART00000101937	15	5	TTCATCACAGCATACGGCTGGGAA	6	-	444	1836	Inactive	Active	2	6
ENSDARG00000014704	ENSDART00000101937	15	7	CTCTCCTTCCTCTGGGTTAGGAC	5	-	887	1836	Active	Active	9	6
ENSDARG00000014704	ENSDART00000101937	15	7	ACAAACTTCAGAGGAGACTTTGCG	6	-	738	1836	Active	Active	6	9
ENSDARG00000014704	ENSDART00000101937	15	8	GGCTACAACAATACGGGCTTTTTCT	7	-	945	1836	Active	Inactive	5	6
ENSDARG00000014704	ENSDART00000101937	15	8	GGCTACAACAATACGGGCTTTTTC	6	-	946	1836	Active	Inactive	5	8
ENSDARG00000014704	ENSDART00000101937	15	12	GTAATCGCCACATGACGTTGGATAC	7	-	1524	1836	Active	Inactive	0	5
ENSDARG00000014704	ENSDART00000101937	15	12	GCCTCCAAAGTTGCGTAGGCGAC	5	-	1493	1836	Active	Active	0	8
ENSDARG00000014704	ENSDART00000101937	15	14	AAACTCTTCAACCAGGGCAGCTGCA	7	-	1782	1836	Active	Active	8	9
ENSDARG00000014849	ENSDART00000012064	15	1	GGCTCCCTCCCGCATCTGGCGCT	5	-	122	966	Active	Active	9	4
ENSDARG00000014849	ENSDART00000012064	15	1	TGCGGCTGCGGCGGTGAGTGAAAC	6	-	147	966	Active	Active	9	9
ENSDARG00000014849	ENSDART00000012064	15	3	GTCTGCAGAACCTCAGGGTTGAAC	6	-	345	966	Inactive	Active	1	0
ENSDARG00000014849	ENSDART00000012064	15	4	CTCTACACATAACTGCAGGATTC	5	-	773	966	Inactive	Active	6	2
ENSDARG00000014849	ENSDART00000012064	15	5	TTCTTCTTATTGAACTTTGCAGTG	6	-	921	966	Active	Inactive	8	2
ENSDARG00000014849	ENSDART00000012064	15	5	ACCGTCACATTAAGAGTCTGTTTCT	7	-	941	966	Active	Inactive	3	9
ENSDARG00000014891	ENSDART00000014877	15	2	GCCAACTCCCACCGTGGAGTGGTAC	7	+	177	4545	Active	Active	8	6
ENSDARG00000014891	ENSDART00000014877	15	2	GCCAACTCCCACCGTGGAGTGGTA	6	+	177	4545	Active	Active	8	5
ENSDARG00000014891	ENSDART00000014877	15	2	GCACGCAACTACTTGGGGGAAGCA	6	+	340	4545	Active	Active	2	9
ENSDARG00000014891	ENSDART00000014877	15	2	CAACTCCCACCGTGGAGTGGTAC	5	+	179	4545	Inactive	Active	3	6
ENSDARG00000014891	ENSDART00000014877	15	2	CCCGTCTGCGGCAGGAAGATTCT	5	+	71	4545	Active	Active	9	9
ENSDARG00000014891	ENSDART00000014877	15	2	CGCAACTACTTGGGGGAAGCAGTC	6	+	343	4545	Active	Active	9	9
ENSDARG00000014891	ENSDART00000014877	15	2	CGCAGCAAACCTGATGAGGGGGCG	6	+	304	4545	Active	Active	5	9
ENSDARG00000014891	ENSDART00000014877	15	2	CGCCGCAGCAAACCTGATGAGGGG	6	+	301	4545	Active	Active	9	9
ENSDARG00000014891	ENSDART00000014877	15	2	AGATTCTCCACCTCGGATTGTAG	5	+	87	4545	Active	Inactive	8	1
ENSDARG00000014891	ENSDART00000014877	15	2	ACCCTAAACTGCAAGGCGGAGGG	5	+	151	4545	Active	Active	7	9
ENSDARG00000014891	ENSDART00000014877	15	2	GGCCAACTCCCACCGTGGAGTGGTA	7	+	176	4545	Active	Active	9	5
ENSDARG00000014891	ENSDART00000014877	15	2	AAACGCCTCGCTGGAAGTAGCATGT	7	+	372	4545	Active	Active	6	4
ENSDARG00000014891	ENSDART00000014877	15	2	ACCCTAAACTGCAAGGCGGAGGGT	6	+	151	4545	Active	Active	7	9
ENSDARG00000014891	ENSDART00000014877	15	3	AGAGCCGGCCATCCTGGAGTGTGT	6	+	447	4545	Active	Active	6	0
ENSDARG00000014891	ENSDART00000014877	15	3	GAACCCTACAGATGTGGTGGTCGCT	7	+	417	4545	Inactive	Active	0	7
ENSDARG00000014891	ENSDART00000014877	15	3	CCCTACAGATGTGGTGGTCGCTGCT	7	+	420	4545	Active	Active	1	8
ENSDARG00000014891	ENSDART00000014877	15	5	AGAGGCCCACGTTCCTGCGGCGTC	6	+	674	4545	Inactive	Inactive	2	1
ENSDARG00000014891	ENSDART00000014877	15	5	GGCGTCCCATTAACCAGGTGGTTCT	7	+	692	4545	Active	Inactive	8	0
ENSDARG00000014891	ENSDART00000014877	15	6	ACCTTCACCTGTGTAGCGGAGAAC	6	+	883	4545	Active	Active	8	9
ENSDARG00000014891	ENSDART00000014877	15	6	GAAGGCAACAGCGAGTGATGAAGGA	7	+	858	4545	Inactive	Active	5	9
ENSDARG00000014891	ENSDART00000014877	15	9	CCCAGCAGCCCAACAGTCGTTTCT	6	+	1109	4545	Active	Inactive	9	5
ENSDARG00000014891	ENSDART00000014877	15	10	TCCCAACCATCAGCTGGCTGAAGGA	7	+	1364	4545	Inactive	Active	1	9
ENSDARG00000014891	ENSDART00000014877	15	10	CTAACCAGACTCTTGGTGTAGAC	5	+	1301	4545	Inactive	Active	7	0
ENSDARG00000014891	ENSDART00000014877	15	12	TTCTTCAGAGGCTGGGAGTCTTG	5	+	1539	4545	Active	Active	0	0
ENSDARG00000014891	ENSDART00000014877	15	15	CCCCTCAGAGAGGAGCATGGTGC	5	+	2103	4545	Active	Active	8	7
ENSDARG00000014891	ENSDART00000014877	15	20	AGCACCAGCGCCGGGGTCGGAGTG	6	+	2482	4545	Active	Active	8	7
ENSDARG00000014891	ENSDART00000014877	15	21	GACTTCCGCGATGTGATGATTAG	5	+	2539	4545	Active	Active	9	8
ENSDARG00000014891	ENSDART00000014877	15	21	AAAGACTTCCGCGATGTGATGAT	5	+	2536	4545	Active	Inactive	1	4
ENSDARG00000014891	ENSDART00000014877	15	27	GTACCATGCTTTCGGATGGAGCC	5	+	2945	4545	Active	Active	2	9
ENSDARG00000014891	ENSDART00000014877	15	27	TGCTCAGGCTGATAAGACGGGTAC	6	+	2925	4545	Active	Active	9	6
ENSDARG00000014891	ENSDART00000014877	15	27	GACTTCACCACCAAAGGCGGATTC	6	+	2983	4545	Active	Inactive	6	3
ENSDARG00000014891	ENSDART00000014877	15	29	TGCCACACAACCAATCGCAGGATTT	7	+	3239	4545	Inactive	Inactive	2	0
ENSDARG00000014891	ENSDART00000014877	15	30	CGCCTCAGAGCACCATGATGGAGGA	7	+	3447	4545	Active	Active	9	9
ENSDARG00000014891	ENSDART00000014877	15	31	CTCCCATTAGGGGTGTGGCTTCT	5	+	3575	4545	Active	Active	8	3
ENSDARG00000014891	ENSDART00000014877	15	31	CTCCTCCCATTAGGGGTGTGGCT	5	+	3572	4545	Active	Active	7	5
ENSDARG00000014891	ENSDART00000014877	15	31	GCCAACTCCTCCCATTAGGGGTG	5	+	3567	4545	Active	Active	8	4
ENSDARG00000014891	ENSDART00000014877	15	31	TGCCAACTCCTCCCATTAGGGGTG	6	+	3566	4545	Active	Active	9	4
ENSDARG00000014891	ENSDART00000014877	15	31	AACTCCTCCCATTAGGGGTGTGGCT	7	+	3570	4545	Active	Active	7	5
ENSDARG00000014891	ENSDART00000014877	15	31	ACCTCCATCAGGGTTTAGAGGAT	5	+	3518	4545	Active	Active	9	1
ENSDARG00000014891	ENSDART00000014877	15	31	CTCCTCCCATTAGGGGTGTGGCTTC	7	+	3572	4545	Active	Inactive	7	9
ENSDARG00000014891	ENSDART00000014877	15	32	TACGTCTCCAGCACCTTAGTGTCT	6	+	3790	4545	Active	Inactive	9	8
ENSDARG00000014891	ENSDART00000014877	15	32	GGCCCCCGCACCACCCGTGGGCTAC	7	+	3768	4545	Active	Active	9	0
ENSDARG00000014891	ENSDART00000014877	15	32	GCCCCCGCACCACCCGTGGGCTAC	6	+	3769	4545	Active	Active	5	0
ENSDARG00000014891	ENSDART00000014877	15	34	AGAGGCAGCCTATGATGGGCCTTG	6	+	4205	4545	Active	Inactive	5	4
ENSDARG00000014891	ENSDART00000014877	15	34	AGCTTCCTCTCTGGAGAGGCAGCC	6	+	4191	4545	Active	Active	9	9
ENSDARG00000014891	ENSDART00000014877	15	34	CAAAGCTTCCTCTCTGGAGAGGCA	6	+	4188	4545	Active	Active	8	9
ENSDARG00000014891	ENSDART00000014877	15	34	CAACAAGTCCAGGACAGACTGGGGT	7	+	4282	4545	Active	Active	1	9
ENSDARG00000014891	ENSDART00000099344	15	2	TTCTCCAGCAGGAGGTCTAGTGC	5	+	178	333	Active	Active	6	3
ENSDARG00000014891	ENSDART00000099344	15	2	GGCAGCCGCAGACAAGGCTGGTTAC	7	+	258	333	Active	Inactive	9	3
ENSDARG00000014891	ENSDART00000099344	15	2	GCAGCCGCAGACAAGGCTGGTTAC	6	+	259	333	Inactive	Inactive	4	3
ENSDARG00000014891	ENSDART00000099344	15	2	AACTTCTCCAGCAGGAGGTCTAG	5	+	175	333	Active	Active	8	7
ENSDARG00000014891	ENSDART00000099346	15	1	GAACCCTACAGATGTGGTGGTCGCT	7	+	39	2397	Inactive	Active	0	7
ENSDARG00000014891	ENSDART00000099346	15	1	CCCTACAGATGTGGTGGTCGCTGCT	7	+	42	2397	Active	Active	1	8
ENSDARG00000014891	ENSDART00000099346	15	1	AGAGCCGGCCATCCTGGAGTGTGT	6	+	69	2397	Active	Active	6	0
ENSDARG00000014891	ENSDART00000099346	15	3	AGAGGCCCACGTTCCTGCGGCGTC	6	+	296	2397	Inactive	Inactive	2	1
ENSDARG00000014891	ENSDART00000099346	15	3	GGCGTCCCATTAACCAGGTGGTTCT	7	+	314	2397	Active	Inactive	8	0
ENSDARG00000014891	ENSDART00000099346	15	4	ACCTTCACCTGTGTAGCGGAGAAC	6	+	505	2397	Active	Active	8	9
ENSDARG00000014891	ENSDART00000099346	15	4	GAAGGCAACAGCGAGTGATGAAGGA	7	+	480	2397	Inactive	Active	5	9
ENSDARG00000014891	ENSDART00000099346	15	7	CCCAGCAGCCCAACAGTCGTTTCT	6	+	731	2397	Active	Inactive	9	5
ENSDARG00000014891	ENSDART00000099346	15	8	TCCCAACCATCAGCTGGCTGAAGGA	7	+	986	2397	Inactive	Active	1	9
ENSDARG00000014891	ENSDART00000099346	15	8	CTAACCAGACTCTTGGTGTAGAC	5	+	923	2397	Inactive	Active	7	0
ENSDARG00000014891	ENSDART00000099346	15	10	TTCTTCAGAGGCTGGGAGTCTTG	5	+	1161	2397	Active	Active	0	0
ENSDARG00000014891	ENSDART00000099346	15	13	CCCCTCAGAGAGGAGCATGGTGC	5	+	1725	2397	Active	Active	8	7
ENSDARG00000014891	ENSDART00000099346	15	18	AGCACCAGCGCCGGGGTCGGAGTG	6	+	2104	2397	Active	Active	8	7
ENSDARG00000014891	ENSDART00000099346	15	19	AAAGACTTCCGCGATGTGATGAT	5	+	2158	2397	Active	Inactive	1	4
ENSDARG00000014891	ENSDART00000099346	15	19	GACTTCCGCGATGTGATGATTAG	5	+	2161	2397	Active	Active	9	8
ENSDARG00000014891	ENSDART00000099347	15	2	CGCCGCAGCAAACCTGATGAGGGG	6	+	289	372	Active	Active	9	9
ENSDARG00000014891	ENSDART00000099347	15	2	GCACGCAACTACTTGGGGGAAGCA	6	+	328	372	Active	Active	2	9
ENSDARG00000014891	ENSDART00000099347	15	2	GCCAACTCCCACCGTGGAGTGGTA	6	+	165	372	Active	Active	8	5
ENSDARG00000014891	ENSDART00000099347	15	2	GCCAACTCCCACCGTGGAGTGGTAC	7	+	165	372	Active	Active	8	6
ENSDARG00000014891	ENSDART00000099347	15	2	GGCCAACTCCCACCGTGGAGTGGTA	7	+	164	372	Active	Active	9	5
ENSDARG00000014891	ENSDART00000099347	15	2	CGCAGCAAACCTGATGAGGGGGCG	6	+	292	372	Active	Active	5	9
ENSDARG00000014891	ENSDART00000099347	15	2	CGCAACTACTTGGGGGAAGCAGTC	6	+	331	372	Active	Active	9	9
ENSDARG00000014891	ENSDART00000099347	15	2	CCCGTCTGCGGCAGGAAGATTCT	5	+	59	372	Active	Active	9	9
ENSDARG00000014891	ENSDART00000099347	15	2	AAACGCCTCGCTGGAAGTAGCATGT	7	+	360	372	Active	Active	6	4
ENSDARG00000014891	ENSDART00000099347	15	2	ACCCTAAACTGCAAGGCGGAGGG	5	+	139	372	Active	Active	7	9
ENSDARG00000014891	ENSDART00000099347	15	2	ACCCTAAACTGCAAGGCGGAGGGT	6	+	139	372	Active	Active	7	9
ENSDARG00000014891	ENSDART00000099347	15	2	AGATTCTCCACCTCGGATTGTAG	5	+	75	372	Active	Inactive	8	1
ENSDARG00000014891	ENSDART00000099347	15	2	CAACTCCCACCGTGGAGTGGTAC	5	+	167	372	Inactive	Active	3	6
ENSDARG00000015065	ENSDART00000027658	15	1	AAAGCCAACATCTATTTGTCAAC	5	+	1	4602	Inactive	Inactive	7	9
ENSDARG00000015065	ENSDART00000027658	15	4	GACCACAACAGTGGAGTTTGAGGT	6	+	288	4602	Inactive	Active	2	4
ENSDARG00000015065	ENSDART00000027658	15	4	ATCGACCACAACAGTGGAGTTTGAG	7	+	285	4602	Active	Active	1	8
ENSDARG00000015065	ENSDART00000027658	15	4	GACCACAACAGTGGAGTTTGAGGTC	7	+	288	4602	Inactive	Inactive	2	3
ENSDARG00000015065	ENSDART00000027658	15	4	AGAATCGACCACAACAGTGGAGTTT	7	+	282	4602	Active	Inactive	3	1
ENSDARG00000015065	ENSDART00000027658	15	5	CCCTTCAACATTTCTGCTAGGTT	5	+	391	4602	Active	Inactive	9	4
ENSDARG00000015065	ENSDART00000027658	15	5	ACAGCCTTATCATATTTTGATGAG	6	+	357	4602	Active	Inactive	4	0
ENSDARG00000015065	ENSDART00000027658	15	9	TACTGCAACTTATCCAGATGGAAAC	7	+	762	4602	Active	Active	3	8
ENSDARG00000015065	ENSDART00000027658	15	9	TTCTGCAAAACGAAAGCTGGGGAA	6	+	845	4602	Inactive	Active	5	7
ENSDARG00000015065	ENSDART00000027658	15	10	GACATCACCCCTGAGGGTGCAGCC	6	+	1084	4602	Active	Active	6	9
ENSDARG00000015065	ENSDART00000027658	15	10	ACATCACCCCTGAGGGTGCAGCC	5	+	1085	4602	Active	Active	1	9
ENSDARG00000015065	ENSDART00000027658	15	11	ATCAAAAGAAAGTGTAGTGGCTGAC	7	+	1263	4602	Inactive	Active	9	7
ENSDARG00000015065	ENSDART00000027658	15	11	CGCATCAAAAGAAAGTGTAGTGGCT	7	+	1260	4602	Active	Active	6	8
ENSDARG00000015065	ENSDART00000027658	15	12	AAAACCTGCAACACAGTTTGAGGTG	7	+	1359	4602	Inactive	Active	1	0
ENSDARG00000015065	ENSDART00000027658	15	12	AAAACCTGCAACACAGTTTGAGGT	6	+	1359	4602	Inactive	Active	1	4
ENSDARG00000015065	ENSDART00000027658	15	12	CTCAACAAAAACAAACTAAGCCTTC	7	+	1447	4602	Inactive	Active	7	1
ENSDARG00000015065	ENSDART00000027658	15	13	TTCTGCAGAGAGCCGGGCTGACTTT	7	+	1544	4602	Inactive	Inactive	1	2
ENSDARG00000015065	ENSDART00000027658	15	15	AAATGCAAACATCCTGTGTTGAC	5	+	1739	4602	Inactive	Inactive	9	8
ENSDARG00000015065	ENSDART00000027658	15	22	AGACTCAGAAACCTCTTTAGGTTTT	7	+	2517	4602	Inactive	Inactive	4	9
ENSDARG00000015065	ENSDART00000027658	15	23	AGCTGCCCACTGGCTGTGCAGAA	5	+	2636	4602	Active	Inactive	6	3
ENSDARG00000015065	ENSDART00000027658	15	24	TTCCTAAGAACTCCTAGCAGTATTT	7	+	2827	4602	Inactive	Inactive	1	6
ENSDARG00000015065	ENSDART00000027658	15	29	AGCAGCGCAGACACGGTGGAGGCT	6	+	3392	4602	Active	Active	3	9
ENSDARG00000015065	ENSDART00000027658	15	29	AGCAGCGCAGACACGGTGGAGGC	5	+	3392	4602	Active	Active	3	8
ENSDARG00000015065	ENSDART00000027658	15	29	TTCCGCTCCACACAGGTGGGTTG	5	+	3415	4602	Active	Inactive	9	0
ENSDARG00000015065	ENSDART00000027658	15	30	GCATACAGAACAATGATGTTGAC	5	+	3467	4602	Inactive	Active	8	6
ENSDARG00000015065	ENSDART00000027658	15	38	GAATCCAACAGCAGGAGTAGTTT	5	+	4195	4602	Inactive	Active	6	5
ENSDARG00000015065	ENSDART00000027658	15	38	GAATCCAACAGCAGGAGTAGTTTTG	7	+	4195	4602	Inactive	Inactive	6	4
ENSDARG00000015065	ENSDART00000028349	15	3	AAAGCCAACATCTATTTGTCAAC	5	+	376	4647	Inactive	Inactive	7	9
ENSDARG00000015065	ENSDART00000028349	15	6	ATCGACCACAACAGTGGAGTTTGAG	7	+	660	4647	Active	Active	1	8
ENSDARG00000015065	ENSDART00000028349	15	6	GACCACAACAGTGGAGTTTGAGGT	6	+	663	4647	Inactive	Active	2	4
ENSDARG00000015065	ENSDART00000028349	15	6	GACCACAACAGTGGAGTTTGAGGTC	7	+	663	4647	Inactive	Inactive	2	3
ENSDARG00000015065	ENSDART00000028349	15	6	AGAATCGACCACAACAGTGGAGTTT	7	+	657	4647	Active	Inactive	3	1
ENSDARG00000015065	ENSDART00000028349	15	7	CCCTTCAACATTTCTGCTAGGTT	5	+	766	4647	Active	Inactive	9	4
ENSDARG00000015065	ENSDART00000028349	15	7	ACAGCCTTATCATATTTTGATGAG	6	+	732	4647	Active	Inactive	4	0
ENSDARG00000015065	ENSDART00000028349	15	11	TACTGCAACTTATCCAGATGGAAAC	7	+	1137	4647	Active	Active	3	8
ENSDARG00000015065	ENSDART00000028349	15	11	TTCTGCAAAACGAAAGCTGGGGAA	6	+	1220	4647	Inactive	Active	5	7
ENSDARG00000015065	ENSDART00000028349	15	12	ACATCACCCCTGAGGGTGCAGCC	5	+	1460	4647	Active	Active	1	9
ENSDARG00000015065	ENSDART00000028349	15	12	GACATCACCCCTGAGGGTGCAGCC	6	+	1459	4647	Active	Active	6	9
ENSDARG00000015065	ENSDART00000028349	15	13	CGCATCAAAAGAAAGTGTAGTGGCT	7	+	1635	4647	Active	Active	6	8
ENSDARG00000015065	ENSDART00000028349	15	13	ATCAAAAGAAAGTGTAGTGGCTGAC	7	+	1638	4647	Inactive	Active	9	7
ENSDARG00000015065	ENSDART00000028349	15	14	AAAACCTGCAACACAGTTTGAGGT	6	+	1734	4647	Inactive	Active	1	4
ENSDARG00000015065	ENSDART00000028349	15	14	CTCAACAAAAACAAACTAAGCCTTC	7	+	1822	4647	Inactive	Active	7	1
ENSDARG00000015065	ENSDART00000028349	15	14	AAAACCTGCAACACAGTTTGAGGTG	7	+	1734	4647	Inactive	Active	1	0
ENSDARG00000015065	ENSDART00000028349	15	15	TTCTGCAGAGAGCCGGGCTGACTTT	7	+	1919	4647	Inactive	Inactive	1	2
ENSDARG00000015065	ENSDART00000028349	15	17	AAATGCAAACATCCTGTGTTGAC	5	+	2114	4647	Inactive	Inactive	9	8
ENSDARG00000015065	ENSDART00000028349	15	17	AGAAAAACCAGCCTTGGAAGAGGTA	7	+	2236	4647	Inactive	Active	7	9
ENSDARG00000015065	ENSDART00000028349	15	24	AGCTGCCCACTGGCTGTGCAGAA	5	+	3026	4647	Active	Inactive	6	3
ENSDARG00000015065	ENSDART00000028349	15	25	TTCCTAAGAACTCCTAGCAGTATTT	7	+	3217	4647	Inactive	Inactive	1	6
ENSDARG00000015065	ENSDART00000028349	15	30	AGCAGCGCAGACACGGTGGAGGCT	6	+	3782	4647	Active	Active	3	9
ENSDARG00000015065	ENSDART00000028349	15	30	TTCCGCTCCACACAGGTGGGTTG	5	+	3805	4647	Active	Inactive	9	0
ENSDARG00000015065	ENSDART00000028349	15	30	AGCAGCGCAGACACGGTGGAGGC	5	+	3782	4647	Active	Active	3	8
ENSDARG00000015065	ENSDART00000028349	15	31	GCATACAGAACAATGATGTTGAC	5	+	3857	4647	Inactive	Active	8	6
ENSDARG00000015065	ENSDART00000028349	15	39	GAATCCAACAGCAGGAGTAGTTTTG	7	+	4585	4647	Inactive	Inactive	6	4
ENSDARG00000015065	ENSDART00000028349	15	39	GAATCCAACAGCAGGAGTAGTTT	5	+	4585	4647	Inactive	Active	6	5
ENSDARG00000015676	ENSDART00000021299	15	2	AGACACACATGTTGGCTGGGTTT	5	-	87	1515	Inactive	Inactive	9	5
ENSDARG00000015676	ENSDART00000021299	15	3	ACCCACGACCCCGGAGGCTGCAGGT	7	-	191	1515	Active	Active	5	8
ENSDARG00000015676	ENSDART00000021299	15	4	GAAGCCAGCATCAATAAGCCGCA	5	-	287	1515	Inactive	Active	2	9
ENSDARG00000015676	ENSDART00000021299	15	5	CACAACAGCTTTCCAGAAGTCTTT	6	-	457	1515	Active	Active	3	1
ENSDARG00000015676	ENSDART00000021299	15	7	GTAAAAATCGATTCCCTCTGAAAAC	7	-	579	1515	Inactive	Inactive	5	2
ENSDARG00000015676	ENSDART00000021299	15	7	ACCATCTTCTGAGCGTGCTGCTTAG	7	-	611	1515	Active	Active	9	2
ENSDARG00000015676	ENSDART00000021299	15	8	ATCTCCACAGAAAAGGTGCTTTT	5	-	724	1515	Inactive	Inactive	6	7
ENSDARG00000015676	ENSDART00000021299	15	8	CTCCACAGAAAAGGTGCTTTTGTA	6	-	721	1515	Inactive	Inactive	3	3
ENSDARG00000015676	ENSDART00000021299	15	9	GACTCACTCTGCAAGGTGTTTGGG	6	-	864	1515	Active	Active	9	7
ENSDARG00000015676	ENSDART00000021299	15	9	CCCAAACTCTGAGCGAGCCGTGGAG	7	-	782	1515	Active	Active	9	7
ENSDARG00000015676	ENSDART00000021299	15	9	GACTCACTCTGCAAGGTGTTTGGGT	7	-	863	1515	Active	Inactive	9	7
ENSDARG00000015676	ENSDART00000021299	15	10	GAACTCCTCCAGCTGGCGTGGGCT	6	-	934	1515	Active	Active	8	9
ENSDARG00000015676	ENSDART00000021299	15	10	GAACTCCTCCAGCTGGCGTGGGC	5	-	935	1515	Active	Active	8	8
ENSDARG00000015676	ENSDART00000021299	15	10	GGCTGCACAGACTGTTGAATGGGTG	7	-	913	1515	Active	Active	4	9
ENSDARG00000015676	ENSDART00000021299	15	10	AACTCCTCCAGCTGGCGTGGGCTGC	7	-	932	1515	Active	Active	7	6
ENSDARG00000015676	ENSDART00000021299	15	10	CTCCTAAGCGCTGATCTCTGATGAT	7	-	976	1515	Active	Inactive	9	3
ENSDARG00000015676	ENSDART00000021299	15	10	TCCTCCAGCTGGCGTGGGCTGCA	5	-	931	1515	Active	Active	9	7
ENSDARG00000015676	ENSDART00000021299	15	10	AACTCCTCCAGCTGGCGTGGGCT	5	-	934	1515	Active	Active	7	9
ENSDARG00000015676	ENSDART00000021299	15	11	GACCTCCGCCAGAGTGTGCTGCA	5	-	1022	1515	Active	Active	9	3
ENSDARG00000015676	ENSDART00000021299	15	11	ACCTCCGCCAGAGTGTGCTGCAAAC	7	-	1019	1515	Active	Active	8	6
ENSDARG00000015676	ENSDART00000021299	15	12	TACCACATCAGGAACATGCTGAGGG	7	-	1191	1515	Active	Active	6	5
ENSDARG00000015676	ENSDART00000021299	15	13	CTCATCATCTGTATCGGCAGCGTCT	7	-	1293	1515	Active	Active	9	8
ENSDARG00000015676	ENSDART00000021299	15	14	CTCCTCACCTCTGAAGATGTTGAT	6	-	1375	1515	Active	Active	9	4
ENSDARG00000015676	ENSDART00000021299	15	15	CTCCTCCACGGGGATCTTTGAAGCA	7	-	1392	1515	Active	Active	9	3
ENSDARG00000015775	ENSDART00000025036	15	2	GACCCCAAACCAGAGCAGCCTAA	5	+	253	579	Inactive	Active	6	6
ENSDARG00000015775	ENSDART00000025036	15	2	CGCCAAAGAGGAAGTGAAGGAGCC	6	+	336	579	Active	Active	1	9
ENSDARG00000015775	ENSDART00000025036	15	2	CCCCGCCCACTGCTGCAGCGGAC	5	+	293	579	Active	Active	8	9
ENSDARG00000015775	ENSDART00000025036	15	2	AGCCGCAGCAGGAAGTGGAGAAGCC	7	+	356	579	Active	Active	9	9
ENSDARG00000015775	ENSDART00000025036	15	2	AGCCCCGCCCACTGCTGCAGCGGAC	7	+	291	579	Active	Active	9	9
ENSDARG00000015775	ENSDART00000025036	15	2	AGACACGCCCGCCAAAGAGGAAGTG	7	+	327	579	Inactive	Active	2	9
ENSDARG00000015775	ENSDART00000025036	15	2	ACATCACCCGGAAAAAGATGAAGGA	7	+	143	579	Active	Active	1	9
ENSDARG00000015775	ENSDART00000025036	15	3	ATCCAAACCAGCAGAGGGAGCCGTT	7	+	537	579	Inactive	Active	4	8
ENSDARG00000015775	ENSDART00000025036	15	3	TCCAAACCAGCAGAGGGAGCCGTT	6	+	538	579	Inactive	Active	3	8
ENSDARG00000015775	ENSDART00000025036	15	3	GCCGGCACAGAGGAGAGTGTTTAAC	7	+	568	579	Active	Inactive	4	3
ENSDARG00000015775	ENSDART00000025036	15	3	GACGCCGGCACAGAGGAGAGTGT	5	+	565	579	Active	Active	8	7
ENSDARG00000015775	ENSDART00000025036	15	3	GAATCCAAACCAGCAGAGGGAGCC	6	+	535	579	Inactive	Active	9	9
ENSDARG00000015797	ENSDART00000033206	15	3	GCCGACATCATGATCAGCTTTGGAA	7	+	463	1383	Active	Inactive	9	0
ENSDARG00000015797	ENSDART00000033206	15	3	GAACTACACTCCTGATCTGAAGAA	6	+	351	1383	Inactive	Active	1	0
ENSDARG00000015797	ENSDART00000033206	15	3	CTACACTCCTGATCTGAAGAAGAA	6	+	354	1383	Active	Active	1	9
ENSDARG00000015797	ENSDART00000033206	15	5	GTTTCCCTCTCTCCGAGGACGAC	5	+	728	1383	Active	Active	9	9
ENSDARG00000015797	ENSDART00000033206	15	7	TACCAAACAAAGTAGACGCTGCC	5	+	968	1383	Inactive	Active	9	9
ENSDARG00000015797	ENSDART00000033206	15	8	AGACTCTTCTGTTTGTAGATGAA	5	+	1157	1383	Active	Active	9	8
ENSDARG00000015797	ENSDART00000033206	15	8	GTCCGCAAAATAGATGCTGCTGTC	6	+	1114	1383	Inactive	Active	4	6
ENSDARG00000015822	ENSDART00000017455	15	3	CGCTGCCACTATTACCTCTTGAGGA	7	+	217	1371	Active	Active	9	0
ENSDARG00000015822	ENSDART00000017455	15	5	TTCCACGCCCTGGCTAGTTTTGTGT	7	+	544	1371	Active	Inactive	3	8
ENSDARG00000015822	ENSDART00000017455	15	5	CACTTCCACGCCCTGGCTAGTTT	5	+	541	1371	Active	Inactive	9	4
ENSDARG00000015822	ENSDART00000017455	15	9	ACCACCTGCCGCATGTATGAGAG	5	+	1243	1371	Active	Active	9	8
ENSDARG00000015822	ENSDART00000086954	15	3	CGCTGCCACTATTACCTCTTGAGGA	7	+	244	1398	Active	Active	9	0
ENSDARG00000015822	ENSDART00000086954	15	5	CACTTCCACGCCCTGGCTAGTTT	5	+	568	1398	Active	Inactive	9	4
ENSDARG00000015822	ENSDART00000086954	15	5	TTCCACGCCCTGGCTAGTTTTGTGT	7	+	571	1398	Active	Inactive	3	8
ENSDARG00000015822	ENSDART00000086954	15	9	ACCACCTGCCGCATGTATGAGAG	5	+	1270	1398	Active	Active	9	8
ENSDARG00000015823	ENSDART00000022015	15	2	ACAGTCGCAGACCTTTGATTTTGAG	7	+	309	993	Inactive	Active	4	7
ENSDARG00000015823	ENSDART00000022015	15	3	TCCTCCATCAAGATGGAAGTGGGA	6	+	487	993	Active	Active	9	9
ENSDARG00000015876	ENSDART00000007777	15	1	GCCCCCTAATGGAAGGAGAGAAC	5	+	200	990	Active	Active	6	9
ENSDARG00000015876	ENSDART00000007777	15	5	TTCTCAGTCTCTGGATGGATTTGTG	7	+	258	990	Active	Active	9	5
ENSDARG00000015876	ENSDART00000007777	15	6	CACACCTGCGGGCAGAGGCCGGC	5	+	437	990	Active	Active	9	9
ENSDARG00000015876	ENSDART00000007777	15	6	GGCCACACCTGCGGGCAGAGGCC	5	+	434	990	Active	Active	7	9
ENSDARG00000015876	ENSDART00000007777	15	8	TACATCGGCCAATGGGATTGGTC	5	+	614	990	Active	Active	8	3
ENSDARG00000015876	ENSDART00000007777	15	8	AGAGTCAACATGGATCTGCAGGT	5	+	706	990	Active	Active	3	2
ENSDARG00000015876	ENSDART00000007777	15	10	GTTGGCTGCAGAGGAGAGGAGGTT	6	+	890	990	Active	Active	9	9
ENSDARG00000015876	ENSDART00000101511	15	2	AACAACTGCAGCAAGGGTGAGAC	5	+	328	1344	Active	Active	3	7
ENSDARG00000015876	ENSDART00000101511	15	2	GCCCCCTAATGGAAGGAGAGAAC	5	+	308	1344	Active	Active	6	9
ENSDARG00000015876	ENSDART00000101511	15	4	TTCTCAGTCTCTGGATGGATTTGTG	7	+	405	1344	Active	Active	9	5
ENSDARG00000015876	ENSDART00000101511	15	5	GGCCACACCTGCGGGCAGAGGCC	5	+	581	1344	Active	Active	7	9
ENSDARG00000015876	ENSDART00000101511	15	5	CACACCTGCGGGCAGAGGCCGGC	5	+	584	1344	Active	Active	9	9
ENSDARG00000015876	ENSDART00000101511	15	7	TACATCGGCCAATGGGATTGGTC	5	+	854	1344	Active	Active	8	3
ENSDARG00000015876	ENSDART00000101511	15	7	AGAGTCAACATGGATCTGCAGGT	5	+	946	1344	Active	Active	3	2
ENSDARG00000015876	ENSDART00000101511	15	9	GTTGGCTGCAGAGGAGAGGAGGTT	6	+	1130	1344	Active	Active	9	9
ENSDARG00000015876	ENSDART00000101511	15	10	TACAACTTCCAGAAAGCCTGAGGG	6	+	1277	1344	Active	Active	8	9
ENSDARG00000015915	ENSDART00000045614	15	1	CTCTGCATCTCTGAGGTGCATCT	5	+	130	942	Active	Active	9	1
ENSDARG00000015915	ENSDART00000045614	15	2	GGCCAAATCTAATTGGCGTGGCT	5	+	263	942	Active	Active	9	7
ENSDARG00000015915	ENSDART00000045614	15	3	GGCGTCTGCTGGGATTGCAGGTAAC	7	+	375	942	Active	Active	9	8
ENSDARG00000015915	ENSDART00000045614	15	4	CAACCAACCCGATTTGGTTGATAA	6	+	413	942	Inactive	Inactive	3	6
ENSDARG00000015915	ENSDART00000045614	15	4	AACAGCAACCAACCCGATTTGGTT	6	+	408	942	Active	Active	0	2
ENSDARG00000015915	ENSDART00000045614	15	4	GCAACCAACCCGATTTGGTTGATAA	7	+	412	942	Inactive	Inactive	1	6
ENSDARG00000015915	ENSDART00000045614	15	4	AACCAACCCGATTTGGTTGATAA	5	+	414	942	Inactive	Inactive	1	6
ENSDARG00000015915	ENSDART00000045614	15	5	AGCGACGCACATGAACGAGGACGAG	7	+	636	942	Inactive	Active	1	9
ENSDARG00000015915	ENSDART00000045614	15	6	GTACACGTCTGAGAGAAGAAGGC	5	+	770	942	Active	Active	1	9
ENSDARG00000015968	ENSDART00000023153	15	2	TCCCAAAACACCTGGAAGGAGAG	5	+	303	1419	Active	Active	2	9
ENSDARG00000015968	ENSDART00000023153	15	2	CCCAAAACACCTGGAAGGAGAGGTG	7	+	304	1419	Inactive	Active	4	9
ENSDARG00000015968	ENSDART00000023153	15	2	CTCCCAAAACACCTGGAAGGAGAG	6	+	302	1419	Inactive	Active	4	9
ENSDARG00000015968	ENSDART00000023153	15	3	GCCGGCAGCCCAGCGCAGAATGT	5	+	371	1419	Active	Active	9	8
ENSDARG00000015968	ENSDART00000023153	15	8	GTCTACATCATCCTGAAGGCTAA	5	+	955	1419	Active	Active	7	8
ENSDARG00000015968	ENSDART00000023153	15	8	GAAAGCGGCCGCCTCAGCAGACGAC	7	+	915	1419	Inactive	Active	1	9
ENSDARG00000015968	ENSDART00000023153	15	8	CTCCAAAAAGGTTCCTAAGGAGAA	6	+	834	1419	Inactive	Active	8	8
ENSDARG00000015968	ENSDART00000023153	15	8	CTCAGCAGACGACTTTCTGCCTGC	6	+	927	1419	Active	Inactive	2	4
ENSDARG00000015968	ENSDART00000023153	15	8	AGCGGCCGCCTCAGCAGACGACTTT	7	+	918	1419	Active	Active	9	6
ENSDARG00000015968	ENSDART00000023153	15	8	AGCCGCCTCATGAGCGGAGAGGAC	6	+	1030	1419	Active	Active	9	9
ENSDARG00000015968	ENSDART00000023153	15	9	TGCCTCCGCCGTTACAGCCGCAGAA	7	+	1394	1419	Active	Active	9	8
ENSDARG00000015968	ENSDART00000023153	15	9	TCCTTCATCGAGAAGCTTGATGC	5	+	1087	1419	Active	Active	9	0
ENSDARG00000015968	ENSDART00000023153	15	9	TCCCGCCGCTGGACCCGAAGAGGAA	7	+	1223	1419	Active	Active	9	9
ENSDARG00000015968	ENSDART00000023153	15	9	GCCTCCGCCGTTACAGCCGCAGAA	6	+	1395	1419	Active	Active	9	8
ENSDARG00000015968	ENSDART00000023153	15	9	GACGTCTCCATCCGGCTGCAGCA	5	+	1161	1419	Active	Active	9	9
ENSDARG00000015968	ENSDART00000102203	15	2	TCCCAAAACACCTGGAAGGAGAG	5	+	303	1413	Active	Active	2	9
ENSDARG00000015968	ENSDART00000102203	15	2	CCCAAAACACCTGGAAGGAGAGGTG	7	+	304	1413	Inactive	Active	4	9
ENSDARG00000015968	ENSDART00000102203	15	2	CTCCCAAAACACCTGGAAGGAGAG	6	+	302	1413	Inactive	Active	4	9
ENSDARG00000015968	ENSDART00000102203	15	3	GCCGGCAGCCCAGCGCAGAATGT	5	+	371	1413	Active	Active	9	8
ENSDARG00000015968	ENSDART00000102203	15	7	GTCTACATCATCCTGAAGGCTAA	5	+	949	1413	Active	Active	7	8
[truncated: 9,120 more rows]
