# Supplementary material for: Predicting success of oligomerized pool engineering (OPEN) for zinc finger target site sequences
Source: BMC Bioinformatics. 2010 Nov 2;11:543. doi: 10.1186/1471-2105-11-543 (PMC3098093; doi:10.1186/1471-2105-11-543)
Supplement: Additional file 18 — Zebrafish - chromosome 16 - classified ZFN target list. Potential OPEN ZFN target sites in gene transcripts encoded on zebrafish chromosome 16 classified using ZiFOpT. Data presented as described in the legend to Additional File 3 [file 1471-2105-11-543-S18.XLS]

## Sheet: Chromosome16
Gene ID	Transcript ID	Chromo Number	Coding Exon Number	TargetSite	ZFN Spacer Length	Strand	ZFN Cleavage Site	Coding Sequence Length	ZiFOpT Prediction		Confidence Score
									Left	Right	Left	Right
ENSDARG00000000906	ENSDART00000001014	16	2	GAAGGCATCCTTTTTCTCTTTTGCT	7	-	102	951	Active	Inactive	5	6
ENSDARG00000000906	ENSDART00000001014	16	7	AAACTCTCCCTTTTGCTGTTTGT	5	-	446	951	Active	Inactive	2	5
ENSDARG00000000906	ENSDART00000001014	16	8	TGCTCCACCCACTCTTTTGCCTCT	6	-	591	951	Active	Inactive	9	7
ENSDARG00000000906	ENSDART00000001014	16	9	TTCTTCGTCTTCAGGAATGATTC	5	-	650	951	Active	Active	9	5
ENSDARG00000000906	ENSDART00000001014	16	10	ATCCCATAAGCCCTGGAAGTAGTT	6	-	781	951	Inactive	Active	4	8
ENSDARG00000000906	ENSDART00000052660	16	2	GAAGGCATCCTTTTTCTCTTTTGCT	7	-	102	1032	Active	Inactive	5	6
ENSDARG00000000906	ENSDART00000052660	16	7	AAACTCTCCCTTTTGCTGTTTGT	5	-	446	1032	Active	Inactive	2	5
ENSDARG00000000906	ENSDART00000052660	16	8	TGCTCCACCCACTCTTTTGCCTCT	6	-	591	1032	Active	Inactive	9	7
ENSDARG00000000906	ENSDART00000052660	16	9	TTCTTCGTCTTCAGGAATGATTC	5	-	650	1032	Active	Active	9	5
ENSDARG00000000906	ENSDART00000052660	16	11	ATCCCATAAGCCCTGGAAGTAGTT	6	-	862	1032	Inactive	Active	4	8
ENSDARG00000001760	ENSDART00000014439	16	1	ACACACTTCCCTTTTTTGTTGCA	5	-	142	2202	Active	Inactive	7	5
ENSDARG00000001760	ENSDART00000014439	16	3	GAAATCGCATATTGAGTTTGAGGT	6	-	399	2202	Inactive	Active	8	4
ENSDARG00000001760	ENSDART00000014439	16	3	GAAATCGCATATTGAGTTTGAGGTT	7	-	398	2202	Inactive	Inactive	8	6
ENSDARG00000001760	ENSDART00000014439	16	4	TTCTGCCACTATGCTTTTAGGTTTT	7	-	549	2202	Active	Inactive	7	9
ENSDARG00000001760	ENSDART00000014439	16	4	TTCTGCCACTATGCTTTTAGGTT	5	-	551	2202	Active	Inactive	7	7
ENSDARG00000001760	ENSDART00000014439	16	11	GACAAATAATCTGTTTTGACTTC	5	-	1245	2202	Inactive	Inactive	8	9
ENSDARG00000001760	ENSDART00000014439	16	16	AGATTCGCCTTGTAGCAGTTTTT	5	-	2086	2202	Active	Inactive	5	6
ENSDARG00000001760	ENSDART00000014439	16	16	ACCACCATCCTCCCATGTAGGCTTT	7	-	2059	2202	Active	Inactive	9	2
ENSDARG00000001785	ENSDART00000016303	16	1	ACCAGCCCCCGGGCTCTCTGGCGCT	7	+	35	1296	Active	Active	9	4
ENSDARG00000001785	ENSDART00000016303	16	1	GGCCGCCCCGAGGAGCGAGGATTTG	7	+	75	1296	Active	Active	9	9
ENSDARG00000001785	ENSDART00000016303	16	2	GTTAAAAGCGTGGCTGCAGGAGCA	6	+	363	1296	Inactive	Active	4	9
ENSDARG00000001785	ENSDART00000016303	16	2	AGCGTCAGCTGAGGACGAAGGTGCG	7	+	612	1296	Active	Active	9	9
ENSDARG00000001785	ENSDART00000016303	16	2	GCACACTACGGGAATGGCAGGAGCC	7	+	246	1296	Active	Active	1	9
ENSDARG00000001785	ENSDART00000016303	16	3	CTCTTCTCCTCTGACCGGGGTGGAG	7	+	813	1296	Active	Active	9	8
ENSDARG00000001785	ENSDART00000016303	16	3	CGCTACAACTCCGCCGCAGAGGGA	6	+	1141	1296	Active	Active	7	9
ENSDARG00000001785	ENSDART00000016303	16	3	CGCGTCCCCGGCGGGCGCGGTTTAC	7	+	1011	1296	Active	Inactive	9	4
ENSDARG00000001785	ENSDART00000016303	16	3	CAAACCGTCAAGCCTAAGCTGTG	5	+	904	1296	Active	Active	7	8
ENSDARG00000001785	ENSDART00000016303	16	3	AGACCACTCGTGCTCGGTGGAGTC	6	+	660	1296	Active	Active	8	4
ENSDARG00000001785	ENSDART00000016303	16	4	TCCTGCAGACCCCAGCGAGGTTTTC	7	+	1251	1296	Active	Active	4	0
ENSDARG00000001890	ENSDART00000041980	16	1	GCAGCCGGCGGGATGGCAGTCTTT	6	+	141	732	Active	Inactive	7	4
ENSDARG00000001890	ENSDART00000041980	16	1	CTCCCCGGCTGGATGCAGCGGAG	5	+	96	732	Active	Active	9	9
ENSDARG00000001890	ENSDART00000041980	16	1	CCCAACTCCCCGGCTGGATGCAGCG	7	+	91	732	Active	Active	9	9
ENSDARG00000001890	ENSDART00000041980	16	1	CAACTCCCCGGCTGGATGCAGCG	5	+	93	732	Active	Active	6	9
ENSDARG00000001890	ENSDART00000041980	16	2	CACCACTAATGGTTTTTATGAGTT	6	+	294	732	Inactive	Inactive	2	6
ENSDARG00000001890	ENSDART00000102525	16	1	GCAGCCGGCGGGATGGCAGTCTTT	6	+	141	2415	Active	Inactive	7	4
ENSDARG00000001890	ENSDART00000102525	16	1	CTCCCCGGCTGGATGCAGCGGAG	5	+	96	2415	Active	Active	9	9
ENSDARG00000001890	ENSDART00000102525	16	1	CAACTCCCCGGCTGGATGCAGCG	5	+	93	2415	Active	Active	6	9
ENSDARG00000001890	ENSDART00000102525	16	1	CCCAACTCCCCGGCTGGATGCAGCG	7	+	91	2415	Active	Active	9	9
ENSDARG00000001890	ENSDART00000102525	16	2	CACCACTAATGGTTTTTATGAGTT	6	+	294	2415	Inactive	Inactive	2	6
ENSDARG00000001890	ENSDART00000102525	16	5	TTATGCAGCGCTACAGCAGGAGGC	6	+	797	2415	Inactive	Active	1	9
ENSDARG00000001890	ENSDART00000102525	16	9	ATCATCGCCTCAGTGTCTGAGCA	5	+	1147	2415	Active	Active	7	8
ENSDARG00000001890	ENSDART00000102525	16	9	GCACCAGCCCACAACCTGGGTTTCT	7	+	1167	2415	Active	Inactive	3	8
ENSDARG00000001890	ENSDART00000102525	16	9	ACCTTCCCAGCAGGCCTCTGGTTCT	7	+	1222	2415	Active	Inactive	6	7
ENSDARG00000001890	ENSDART00000102525	16	9	ACCAGCCCACAACCTGGGTTTCT	5	+	1169	2415	Active	Inactive	4	8
ENSDARG00000001890	ENSDART00000102525	16	10	CACTCACTCCAGTGGTTTGCATGC	6	+	1340	2415	Active	Inactive	9	7
ENSDARG00000001890	ENSDART00000102525	16	10	ATCAGCGCAGTCTACTTTGCTGGA	6	+	1294	2415	Inactive	Inactive	4	0
ENSDARG00000001890	ENSDART00000102525	16	11	GCATCATACAACCATGACGGGTAA	6	+	1660	2415	Active	Active	3	6
ENSDARG00000001890	ENSDART00000102525	16	12	ACAGCCACATAGCACTGGTGAGGA	6	+	1835	2415	Inactive	Active	7	3
ENSDARG00000001890	ENSDART00000102525	16	12	AACCGCACCACACTGGTGGACAAC	6	+	1798	2415	Active	Active	4	8
ENSDARG00000001890	ENSDART00000102525	16	12	ACAGCCACATAGCACTGGTGAGGAA	7	+	1835	2415	Inactive	Active	7	8
ENSDARG00000001890	ENSDART00000102525	16	12	AACAGCCACATAGCACTGGTGAGGA	7	+	1834	2415	Active	Active	5	3
ENSDARG00000001890	ENSDART00000102525	16	15	CACCTCAGAGCACTGGCTGGTGC	5	+	2232	2415	Active	Active	4	3
ENSDARG00000001890	ENSDART00000102525	16	15	CACCTCAGAGCACTGGCTGGTGCG	6	+	2232	2415	Active	Active	4	9
ENSDARG00000001890	ENSDART00000102525	16	15	CGCATCTACAGGGTGAAGAAGCA	5	+	2254	2415	Active	Active	9	9
ENSDARG00000001890	ENSDART00000102525	16	15	TTCCGCACACCTCCTGGATTTGAC	6	+	2146	2415	Inactive	Active	2	2
ENSDARG00000001890	ENSDART00000102525	16	15	AACATCGCAGCCAAGCAGAAGTA	5	+	2311	2415	Inactive	Active	3	9
ENSDARG00000001890	ENSDART00000102525	16	16	GTTCACAGACAGCCAAGAGGAAGCG	7	+	2339	2415	Inactive	Active	8	9
ENSDARG00000001890	ENSDART00000102525	16	16	ACAGACAGCCAAGAGGAAGCGGGG	6	+	2343	2415	Inactive	Active	3	9
ENSDARG00000001890	ENSDART00000102525	16	16	CACATCAAAAACAAGCTGGCTCT	5	+	2368	2415	Inactive	Active	1	4
ENSDARG00000001971	ENSDART00000023958	16	1	TACTCCGGCTGCCTGCAGGGGCC	5	+	37	600	Active	Active	7	9
ENSDARG00000001971	ENSDART00000023958	16	2	GTATGCAGACAGTGCTCTGCGTGT	6	+	276	600	Inactive	Inactive	8	6
ENSDARG00000001971	ENSDART00000023958	16	2	GAATGCACCGCTCCGCTGCCTGT	5	+	376	600	Inactive	Active	4	3
ENSDARG00000002006	ENSDART00000021596	16	2	GCAGACACCGACATCGAGGAGTTT	6	-	165	1296	Inactive	Active	2	7
ENSDARG00000002006	ENSDART00000021596	16	7	TCCACCAGAGTGAACAGCTGTTTGT	7	-	704	1296	Active	Inactive	2	5
ENSDARG00000002006	ENSDART00000021596	16	8	CTCCACGCCCAAGTTGTGAGTGC	5	-	893	1296	Active	Inactive	7	4
ENSDARG00000002006	ENSDART00000021596	16	9	TCCCACCTCTGCACTGTGTGAAC	5	-	935	1296	Active	Inactive	9	8
ENSDARG00000002006	ENSDART00000103681	16	3	GCAGACACCGACATCGAGGAGTTT	6	-	135	465	Inactive	Active	2	7
ENSDARG00000002006	ENSDART00000103682	16	2	GCAGACACCGACATCGAGGAGTTT	6	-	153	1218	Inactive	Active	2	7
ENSDARG00000002006	ENSDART00000103682	16	5	TCCACCAGAGTGAACAGCTGTTTGT	7	-	668	1218	Active	Inactive	2	5
ENSDARG00000002006	ENSDART00000103682	16	6	CTCCACGCCCAAGTTGTGAGTGC	5	-	857	1218	Active	Inactive	7	4
ENSDARG00000002006	ENSDART00000103685	16	2	GCAGACACCGACATCGAGGAGTTT	6	-	159	1266	Inactive	Active	2	7
ENSDARG00000002006	ENSDART00000103685	16	5	TCCACCAGAGTGAACAGCTGTTTGT	7	-	674	1266	Active	Inactive	2	5
ENSDARG00000002006	ENSDART00000103685	16	6	CTCCACGCCCAAGTTGTGAGTGC	5	-	863	1266	Active	Inactive	7	4
ENSDARG00000002006	ENSDART00000103685	16	7	TCCCACCTCTGCACTGTGTGAAC	5	-	905	1266	Active	Inactive	9	8
ENSDARG00000002082	ENSDART00000008297	16	6	TTCCCATACTGTGGCAGTAGTCGAG	7	-	445	1194	Active	Active	7	8
ENSDARG00000002082	ENSDART00000008297	16	6	TTATTCCCATACTGTGGCAGTAGTC	7	-	448	1194	Inactive	Active	6	6
ENSDARG00000002082	ENSDART00000008297	16	7	GCCCCAATCAATCAGACGAAGCT	5	-	524	1194	Active	Active	9	9
ENSDARG00000002082	ENSDART00000056551	16	6	TTATTCCCATACTGTGGCAGTAGTC	7	-	448	1191	Inactive	Active	6	6
ENSDARG00000002082	ENSDART00000056551	16	6	TTCCCATACTGTGGCAGTAGTCGAG	7	-	445	1191	Active	Active	7	8
ENSDARG00000002082	ENSDART00000056551	16	7	GCCCCAATCAATCAGACGAAGCT	5	-	524	1191	Active	Active	9	9
ENSDARG00000002082	ENSDART00000102906	16	5	TTCCCATACTGTGGCAGTAGTCGAG	7	-	259	894	Active	Active	7	8
ENSDARG00000002082	ENSDART00000102906	16	5	TTATTCCCATACTGTGGCAGTAGTC	7	-	262	894	Inactive	Active	6	6
ENSDARG00000002082	ENSDART00000102906	16	6	GCCCCAATCAATCAGACGAAGCT	5	-	338	894	Active	Active	9	9
ENSDARG00000002213	ENSDART00000015688	16	3	GGCGGCGCCGGCCTTAAGCAGCA	5	-	185	3075	Active	Active	9	9
ENSDARG00000002213	ENSDART00000015688	16	3	TCCCGCAGAGCAGATTCTGCTGTA	6	-	90	3075	Active	Inactive	5	4
ENSDARG00000002213	ENSDART00000015688	16	6	TTCAACAGAGACTCTGTTGGAGCA	6	-	609	3075	Inactive	Active	7	8
ENSDARG00000002213	ENSDART00000015688	16	6	AGCCACTGCAAAATGCAGAGGGG	5	-	656	3075	Active	Active	9	9
ENSDARG00000002213	ENSDART00000015688	16	7	TTATTCCTCTCCAACAGCAGGTGGA	7	-	800	3075	Active	Active	8	9
ENSDARG00000002213	ENSDART00000015688	16	8	CCCAGCGGCCCACATGAAGGCGGT	6	-	958	3075	Active	Active	9	9
ENSDARG00000002213	ENSDART00000015688	16	8	AAATCCAGCATGATTTTGATGAC	5	-	997	3075	Inactive	Inactive	6	4
ENSDARG00000002213	ENSDART00000015688	16	8	TTCAAATCCAGCATGATTTTGAT	5	-	1000	3075	Active	Active	2	1
ENSDARG00000002213	ENSDART00000015688	16	10	AGCTGCCCAGTGCAGTGCAGAGTGC	7	-	1257	3075	Active	Active	6	9
ENSDARG00000002213	ENSDART00000015688	16	10	GTCTGCATCGTGCTGAATGAGCA	5	-	1409	3075	Active	Active	9	9
ENSDARG00000002213	ENSDART00000015688	16	12	GGCAGCATCCTTGCGCAGTTGTT	5	-	1745	3075	Active	Active	9	3
ENSDARG00000002213	ENSDART00000015688	16	13	AAACTCACCAGCTCTGCTTGGTT	5	-	1979	3075	Inactive	Inactive	4	9
ENSDARG00000002213	ENSDART00000015688	16	13	GCCTCAGCCAACGAGAGCTGCTGCT	7	-	1802	3075	Active	Active	8	8
ENSDARG00000002213	ENSDART00000015688	16	13	AACTCACCAGCTCTGCTTGGTTT	5	-	1978	3075	Inactive	Inactive	6	7
ENSDARG00000002213	ENSDART00000015688	16	13	AAACTCACCAGCTCTGCTTGGTTT	6	-	1978	3075	Inactive	Inactive	4	7
ENSDARG00000002213	ENSDART00000015688	16	13	AGCCAATAAGACACGCTGCTTCT	5	-	1832	3075	Inactive	Active	3	2
ENSDARG00000002213	ENSDART00000015688	16	14	CACAACAGCAGCCTGGTTTTTAC	5	-	2612	3075	Active	Inactive	3	9
ENSDARG00000002213	ENSDART00000015688	16	14	ACACACACCTCCTCTCTGGTGAC	5	-	2083	3075	Inactive	Inactive	5	3
ENSDARG00000002213	ENSDART00000015688	16	15	CACCCACCATAGATATTCTGCAGCA	7	-	2840	3075	Active	Active	1	5
ENSDARG00000002213	ENSDART00000015688	16	15	ACCTGCACAATACCTTGCGAATAC	6	-	2672	3075	Active	Inactive	0	7
ENSDARG00000002213	ENSDART00000015688	16	16	TCCAGCAAAACTTGGCTTTGGCTCT	7	-	2918	3075	Inactive	Inactive	0	8
ENSDARG00000002213	ENSDART00000015688	16	16	TCCAGCAAAACTTGGCTTTGGCT	5	-	2920	3075	Inactive	Active	0	4
ENSDARG00000002267	ENSDART00000015139	16	2	GCCACCAAACTGGAGAGGGTGTT	5	+	148	1335	Inactive	Active	1	9
ENSDARG00000002267	ENSDART00000015139	16	2	GAATGCCACCAAACTGGAGAGGGT	6	+	144	1335	Inactive	Active	2	9
ENSDARG00000002267	ENSDART00000015139	16	4	AACCAATTAACACCATTCTGGGGAA	7	+	452	1335	Inactive	Inactive	1	1
ENSDARG00000002267	ENSDART00000015139	16	5	GTTCGCTACAACCCTGTGGAGGTC	6	+	613	1335	Active	Active	8	8
ENSDARG00000002267	ENSDART00000015139	16	5	GTTACCTGCGGGCAGACGGTGGA	5	+	523	1335	Active	Active	8	9
ENSDARG00000002267	ENSDART00000015139	16	5	GTTCGCTACAACCCTGTGGAGGT	5	+	613	1335	Active	Inactive	8	0
ENSDARG00000002267	ENSDART00000015139	16	6	TGCATCAGACAGAAGTATTGTGT	5	+	654	1335	Active	Inactive	6	4
ENSDARG00000002267	ENSDART00000015139	16	8	TTCACCTACAGGGAGAGAGTTTGTA	7	+	879	1335	Active	Active	7	6
ENSDARG00000002267	ENSDART00000015139	16	8	GACAAAGGCCACAGCAGGTGAGTGT	7	+	943	1335	Inactive	Active	0	3
ENSDARG00000002267	ENSDART00000015139	16	8	AAAGACAAAGGCCACAGCAGGTGAG	7	+	940	1335	Inactive	Active	9	9
ENSDARG00000002267	ENSDART00000015139	16	10	ACCATCCACAGGTGAGACGCATTG	6	+	1157	1335	Active	Active	9	8
ENSDARG00000002267	ENSDART00000015139	16	10	AGAGACGTCCTGAAGCAGAAGAG	5	+	1201	1335	Active	Active	6	9
ENSDARG00000002311	ENSDART00000012718	16	2	CTCGTCTAACTTGAATTTGATTTC	6	-	196	402	Active	Inactive	7	9
ENSDARG00000002311	ENSDART00000012718	16	2	TTCCTCGTCTAACTTGAATTTGAT	6	-	199	402	Active	Active	9	7
ENSDARG00000002311	ENSDART00000012718	16	4	CACAACGTCATCCATGGTGCATTT	6	-	361	402	Active	Inactive	8	6
ENSDARG00000002445	ENSDART00000017445	16	2	ATCCTCTACATCCATCTTGAGCT	5	-	101	2328	Active	Inactive	8	0
ENSDARG00000002445	ENSDART00000017445	16	2	AGACGCCTCAGCCCGGGTGAGGTC	6	-	217	2328	Active	Active	9	7
ENSDARG00000002445	ENSDART00000017445	16	2	AGACGCCTCAGCCCGGGTGAGGT	5	-	218	2328	Active	Active	9	8
ENSDARG00000002445	ENSDART00000017445	16	2	AAAGACGCCTCAGCCCGGGTGAGGT	7	-	218	2328	Inactive	Active	8	8
ENSDARG00000002445	ENSDART00000017445	16	4	TGCTCCTGCTGGGAATGCGCTGGA	6	-	483	2328	Active	Active	9	4
ENSDARG00000002445	ENSDART00000017445	16	4	CTCTCCAGAGGCAGGGTAGTTGAG	6	-	616	2328	Active	Active	2	6
ENSDARG00000002445	ENSDART00000017445	16	5	AGAAAAGGCACTGGTGGCTGCTGGA	7	-	1305	2328	Inactive	Active	5	9
ENSDARG00000002445	ENSDART00000017445	16	5	TTCCCATTCTGCTTCTTAAGTGGGT	7	-	1541	2328	Active	Active	9	7
ENSDARG00000002445	ENSDART00000017445	16	5	TGCCCATGCAGGGGTTTGTCTTT	5	-	1345	2328	Active	Inactive	9	9
ENSDARG00000002445	ENSDART00000017445	16	5	TCCACCAGCAGGAGCGTAAGGGTGT	7	-	1371	2328	Active	Active	8	4
ENSDARG00000002445	ENSDART00000017445	16	5	GGCCTCATCCTCTGAGCGGCTGGT	6	-	1465	2328	Active	Active	9	9
ENSDARG00000002445	ENSDART00000017445	16	5	GCCTCATCCTCTGAGCGGCTGGTGC	7	-	1463	2328	Active	Active	9	3
ENSDARG00000002445	ENSDART00000017445	16	5	GCCTCATCCTCTGAGCGGCTGGT	5	-	1465	2328	Active	Active	9	9
ENSDARG00000002445	ENSDART00000017445	16	5	GAATGCATCCCGTAGAGGCCGCA	5	-	1413	2328	Active	Active	3	9
ENSDARG00000002445	ENSDART00000017445	16	5	AGAGGCCGCAGAGCCGGCTGTTGGA	7	-	1398	2328	Active	Active	7	6
ENSDARG00000002445	ENSDART00000017445	16	5	CAATCAGGCTCTGCTCTGTTTGT	5	-	651	2328	Active	Inactive	0	9
ENSDARG00000002445	ENSDART00000017445	16	5	CTCATCCTCTGAGCGGCTGGTGC	5	-	1463	2328	Active	Active	9	3
ENSDARG00000002445	ENSDART00000017445	16	5	CTCATCCTCTGAGCGGCTGGTGCT	6	-	1462	2328	Active	Active	9	8
ENSDARG00000002445	ENSDART00000017445	16	7	TGCAGCCGCTTGTGCAGCTTGAGGT	7	-	1868	2328	Active	Active	9	7
ENSDARG00000002445	ENSDART00000017445	16	7	GGCTGCTGCGATGAACTTTGATGAC	7	-	2257	2328	Active	Inactive	9	4
ENSDARG00000002445	ENSDART00000017445	16	7	AGCTGCAGCTTGGAGAAGGAGAG	5	-	1989	2328	Active	Active	9	9
ENSDARG00000002465	ENSDART00000006376	16	2	GTCAAAAGCGCAGTGGCAGATGCG	6	+	759	792	Inactive	Active	2	9
ENSDARG00000002465	ENSDART00000006376	16	2	AGACAACTCAAAACGAAGAATGT	5	+	586	792	Active	Active	5	9
ENSDARG00000002465	ENSDART00000006376	16	2	ACACGCATCGTGGAGGCCGAAGAA	6	+	112	792	Active	Active	7	9
ENSDARG00000002465	ENSDART00000006376	16	2	AAACACGCATCGTGGAGGCCGAA	5	+	110	792	Inactive	Active	9	9
ENSDARG00000002465	ENSDART00000006376	16	2	AAAAGCGCAGTGGCAGATGCGGAG	6	+	762	792	Inactive	Active	9	9
ENSDARG00000002507	ENSDART00000011224	16	1	ACAGACTTCTTGTGTGTTGTTGGC	6	-	60	1284	Active	Active	7	3
ENSDARG00000002507	ENSDART00000011224	16	2	ATCCTCCCCACAGTCTTTGAAGAA	6	-	88	1284	Active	Inactive	8	3
ENSDARG00000002507	ENSDART00000011224	16	2	ATCATCCTCCCCACAGTCTTTGAA	6	-	91	1284	Active	Inactive	9	3
ENSDARG00000002507	ENSDART00000011224	16	2	TCCTCCCCACAGTCTTTGAAGAA	5	-	88	1284	Active	Inactive	6	3
ENSDARG00000002507	ENSDART00000011224	16	4	TTCCACCGCAAGCCGCCGTCGTG	5	-	233	1284	Active	Active	6	7
ENSDARG00000002507	ENSDART00000011224	16	4	CACTTCCACCGCAAGCCGCCGTC	5	-	236	1284	Active	Active	9	8
ENSDARG00000002507	ENSDART00000011224	16	4	TCCACCGCAAGCCGCCGTCGTGGAC	7	-	230	1284	Active	Active	3	2
ENSDARG00000002507	ENSDART00000011224	16	7	CTCTGCAACTGAACGGTGTTGTCT	6	-	549	1284	Active	Inactive	7	4
ENSDARG00000002507	ENSDART00000011224	16	7	CTCTGCAACTGAACGGTGTTGTC	5	-	550	1284	Active	Inactive	7	2
ENSDARG00000002507	ENSDART00000011224	16	9	GCATCAACCACAGCTGCGAAAAC	5	-	772	1284	Inactive	Inactive	1	1
ENSDARG00000002507	ENSDART00000011224	16	9	AGCATCAACCACAGCTGCGAAAAC	6	-	772	1284	Active	Inactive	8	1
ENSDARG00000002507	ENSDART00000011224	16	12	ACCTCCCTCAAGAGGGCAGCATTT	6	-	1104	1284	Active	Active	9	1
ENSDARG00000002507	ENSDART00000011224	16	13	CCCTTCAGCACCTCCAGAGTAGTCT	7	-	1124	1284	Active	Active	9	9
ENSDARG00000002758	ENSDART00000024927	16	1	CTCTACTTCAGTTGCTGCGGATTC	6	+	401	1107	Active	Inactive	9	9
ENSDARG00000002758	ENSDART00000024927	16	1	CTCTACTTCAGTTGCTGCGGATTCT	7	+	401	1107	Active	Active	9	7
ENSDARG00000002758	ENSDART00000024927	16	1	GACCTCTACTTCAGTTGCTGCGGAT	7	+	398	1107	Active	Active	9	6
ENSDARG00000002758	ENSDART00000024927	16	1	GTTCTCAACTCACAGAGACTGATGT	7	+	113	1107	Active	Active	5	6
ENSDARG00000002758	ENSDART00000024927	16	1	TGCAGCCGCAGAAGGAGGGATGT	5	+	287	1107	Active	Active	9	8
ENSDARG00000002758	ENSDART00000024927	16	1	CAACTCACAGAGACTGATGTGGAA	6	+	118	1107	Inactive	Active	7	7
ENSDARG00000002758	ENSDART00000024927	16	1	ACCGACCCAAGAGTGGCGTCGAA	5	+	326	1107	Inactive	Active	0	4
ENSDARG00000002758	ENSDART00000024927	16	2	AAACACAAATATACCATCTTTTGAA	7	+	543	1107	Inactive	Inactive	9	8
ENSDARG00000002758	ENSDART00000024927	16	2	AGACTATCCAGAGGTGGATTTTAG	6	+	498	1107	Active	Inactive	7	3
ENSDARG00000002758	ENSDART00000024927	16	4	AGCTCACCAACCTGGACGCCTTC	5	+	899	1107	Active	Active	2	6
ENSDARG00000002758	ENSDART00000024927	16	4	TTCCTCAGACAAGCCGCAGCCGCT	6	+	786	1107	Active	Active	1	9
ENSDARG00000002758	ENSDART00000024927	16	4	TCCTCAGACAAGCCGCAGCCGCT	5	+	787	1107	Active	Active	7	9
ENSDARG00000002758	ENSDART00000024927	16	4	ACAAGCCGCAGCCGCTGGAGAGGCA	7	+	794	1107	Active	Active	5	9
ENSDARG00000002758	ENSDART00000024927	16	4	AGACAAGCCGCAGCCGCTGGAGAG	6	+	792	1107	Inactive	Active	4	8
ENSDARG00000002758	ENSDART00000024927	16	4	CAAGCCGCAGCCGCTGGAGAGGCA	6	+	795	1107	Inactive	Active	6	9
ENSDARG00000002758	ENSDART00000024927	16	4	AGCCGCAGCCGCTGGAGAGGCAGTT	7	+	797	1107	Active	Active	9	9
ENSDARG00000002758	ENSDART00000065467	16	1	CTCTACTTCAGTTGCTGCGGATTC	6	+	401	1107	Active	Inactive	9	9
ENSDARG00000002758	ENSDART00000065467	16	1	TGCAGCCGCAGAAGGAGGGATGT	5	+	287	1107	Active	Active	9	8
ENSDARG00000002758	ENSDART00000065467	16	1	CAACTCACAGAGACTGATGTGGAA	6	+	118	1107	Inactive	Active	7	7
ENSDARG00000002758	ENSDART00000065467	16	1	GTTCTCAACTCACAGAGACTGATGT	7	+	113	1107	Active	Active	5	6
ENSDARG00000002758	ENSDART00000065467	16	1	ACCGACCCAAGAGTGGCGTCGAA	5	+	326	1107	Inactive	Active	0	4
ENSDARG00000002758	ENSDART00000065467	16	1	GACCTCTACTTCAGTTGCTGCGGAT	7	+	398	1107	Active	Active	9	6
ENSDARG00000002758	ENSDART00000065467	16	1	CTCTACTTCAGTTGCTGCGGATTCT	7	+	401	1107	Active	Active	9	7
ENSDARG00000002758	ENSDART00000065467	16	2	AGACTATCCAGAGGTGGATTTTAG	6	+	498	1107	Active	Inactive	7	3
ENSDARG00000002758	ENSDART00000065467	16	2	AAACACAAATATACCATCTTTTGAA	7	+	543	1107	Inactive	Inactive	9	8
ENSDARG00000002758	ENSDART00000065467	16	4	TCCTCAGACAAGCCGCAGCCGCT	5	+	787	1107	Active	Active	7	9
ENSDARG00000002758	ENSDART00000065467	16	4	CAAGCCGCAGCCGCTGGAGAGGCA	6	+	795	1107	Inactive	Active	6	9
ENSDARG00000002758	ENSDART00000065467	16	4	TTCCTCAGACAAGCCGCAGCCGCT	6	+	786	1107	Active	Active	1	9
ENSDARG00000002758	ENSDART00000065467	16	4	AGCTCACCAACCTGGACGCCTTC	5	+	899	1107	Active	Active	2	6
ENSDARG00000002758	ENSDART00000065467	16	4	AGCCGCAGCCGCTGGAGAGGCAGTT	7	+	797	1107	Active	Active	9	9
ENSDARG00000002758	ENSDART00000065467	16	4	AGACAAGCCGCAGCCGCTGGAGAG	6	+	792	1107	Inactive	Active	4	8
ENSDARG00000002758	ENSDART00000065467	16	4	ACAAGCCGCAGCCGCTGGAGAGGCA	7	+	794	1107	Active	Active	5	9
ENSDARG00000002758	ENSDART00000104003	16	1	TGCAGCCGCAGAAGGAGGGATGT	5	+	287	732	Active	Active	9	8
ENSDARG00000002758	ENSDART00000104003	16	1	GTTCTCAACTCACAGAGACTGATGT	7	+	113	732	Active	Active	5	6
ENSDARG00000002758	ENSDART00000104003	16	1	GACCTCTACTTCAGTTGCTGCGGAT	7	+	398	732	Active	Active	9	6
ENSDARG00000002758	ENSDART00000104003	16	1	CTCTACTTCAGTTGCTGCGGATTCT	7	+	401	732	Active	Active	9	7
ENSDARG00000002758	ENSDART00000104003	16	1	CTCTACTTCAGTTGCTGCGGATTC	6	+	401	732	Active	Inactive	9	9
ENSDARG00000002758	ENSDART00000104003	16	1	CAACTCACAGAGACTGATGTGGAA	6	+	118	732	Inactive	Active	7	7
ENSDARG00000002758	ENSDART00000104003	16	1	ACCGACCCAAGAGTGGCGTCGAA	5	+	326	732	Inactive	Active	0	4
ENSDARG00000002758	ENSDART00000104003	16	2	AGACTATCCAGAGGTGGATTTTAG	6	+	498	732	Active	Inactive	7	3
ENSDARG00000002758	ENSDART00000104003	16	2	AAACACAAATATACCATCTTTTGAA	7	+	543	732	Inactive	Inactive	9	8
ENSDARG00000002971	ENSDART00000058496	16	1	AGCAGCGCAGCTTCAGGGGGAAAC	6	+	52	2484	Active	Active	3	7
ENSDARG00000002971	ENSDART00000058496	16	2	CAACTCCACAACCTGGCTGCTGTG	6	+	217	2484	Active	Active	5	8
ENSDARG00000002971	ENSDART00000058496	16	2	AACTCCACAACCTGGCTGCTGTG	5	+	218	2484	Inactive	Active	7	8
ENSDARG00000002971	ENSDART00000058496	16	2	TCCAGCAGCTGATGCTGCAGCAGCA	7	+	173	2484	Active	Active	9	9
ENSDARG00000002971	ENSDART00000058496	16	4	TTAAGCACCACCTCAGCTGGAGGA	6	+	331	2484	Inactive	Active	4	9
ENSDARG00000002971	ENSDART00000058496	16	7	GTTATCCACTGGGAACGGTGGCGAC	7	+	875	2484	Active	Active	7	7
ENSDARG00000002971	ENSDART00000058496	16	7	GCCCACTAACCAATCCGCTGTTGCC	7	+	672	2484	Active	Active	1	7
ENSDARG00000002971	ENSDART00000058496	16	7	GTTGCCCCACAGCAAGCAGGAGCT	6	+	691	2484	Inactive	Active	0	9
ENSDARG00000002971	ENSDART00000058496	16	7	GACTGCCCAGACATTGGTGGTGCA	6	+	912	2484	Active	Active	0	8
ENSDARG00000002971	ENSDART00000058496	16	7	TGCCCAGACATTGGTGGTGCAGCC	6	+	915	2484	Active	Active	8	9
ENSDARG00000002971	ENSDART00000058496	16	7	AGACCAATCAGAGTGCAGTATTG	5	+	1346	2484	Active	Active	6	0
ENSDARG00000002971	ENSDART00000058496	16	7	AAACTCACAAGCGTTAGCATTGGCC	7	+	1167	2484	Inactive	Active	9	9
ENSDARG00000002971	ENSDART00000058496	16	9	TTCCTCTCCCTCGTGGAGCAGGA	5	+	1649	2484	Active	Active	9	9
ENSDARG00000002971	ENSDART00000058496	16	12	AACCACTTACGGGCCAGTAGAGGTC	7	+	1954	2484	Active	Active	1	9
ENSDARG00000002971	ENSDART00000058496	16	13	GAAAACCACTTCCTATCTGGCAAC	6	+	2269	2484	Inactive	Inactive	8	3
ENSDARG00000002971	ENSDART00000058496	16	13	CAACCCTGCTGACTGGAGTGTGC	5	+	2289	2484	Active	Active	7	3
ENSDARG00000002971	ENSDART00000058496	16	13	ATCTCCAGCTGTGAGGGCGAGGAA	6	+	2137	2484	Active	Active	5	8
ENSDARG00000003027	ENSDART00000004284	16	1	GTTACCTTCAGTATATTAAGCTGGC	7	-	41	741	Active	Active	9	9
ENSDARG00000003027	ENSDART00000004284	16	3	GTCAAACACGGGACGGTGAGAAC	5	-	143	741	Inactive	Active	1	6
ENSDARG00000003027	ENSDART00000004284	16	3	CTCACCTTCAAGGTGTCGTTTTC	5	-	197	741	Active	Inactive	9	8
ENSDARG00000003308	ENSDART00000023238	16	1	TGCTCCAGATATTCGTTGAGTTC	5	-	73	528	Active	Inactive	4	3
ENSDARG00000003308	ENSDART00000023238	16	2	TACTCATGCTCATTGATGTAGAG	5	-	136	528	Active	Active	7	8
ENSDARG00000003308	ENSDART00000023238	16	3	CAAGACAAAAAGCTGCTTTTGCA	5	-	159	528	Inactive	Active	9	5
ENSDARG00000003308	ENSDART00000023238	16	5	TTCTTCACCTTTGCGCTGACTTT	5	-	376	528	Active	Inactive	7	2
ENSDARG00000003308	ENSDART00000023238	16	5	TCCTTCTTCACCTTTGCGCTGAC	5	-	379	528	Active	Inactive	9	1
ENSDARG00000003308	ENSDART00000023238	16	6	ACCGCCTTCACCGAGCATTTGTT	5	-	478	528	Active	Active	9	0
ENSDARG00000003576	ENSDART00000017562	16	3	GTAACCCTCCAGGGTGTGACTAG	5	+	256	1860	Active	Inactive	7	5
ENSDARG00000003576	ENSDART00000017562	16	5	CTCACCTCCCTCAGCGAAGAGGAG	6	+	604	1860	Active	Active	9	9
ENSDARG00000003576	ENSDART00000017562	16	5	GACCACCTCTCTGAGCTGCAGAG	5	+	514	1860	Active	Active	8	9
ENSDARG00000003576	ENSDART00000017562	16	6	GTTGCCGACCTGGTGGAGGAGGCG	6	+	778	1860	Active	Active	5	9
ENSDARG00000003576	ENSDART00000017562	16	6	GTTGCCGACCTGGTGGAGGAGGC	5	+	778	1860	Active	Active	5	9
ENSDARG00000003576	ENSDART00000017562	16	6	GACTACCACCGCTCTGTATTTGCA	6	+	805	1860	Active	Active	1	6
ENSDARG00000003576	ENSDART00000017562	16	6	GAAGTCACCATTGTGTGGCAGTC	5	+	1016	1860	Inactive	Active	1	7
ENSDARG00000003576	ENSDART00000017562	16	6	CACCCATGCCTGCTGGACGAAGTC	6	+	998	1860	Active	Active	9	9
ENSDARG00000003576	ENSDART00000017562	16	6	AACTCCAGCAGCACAGTTGCCGAC	6	+	763	1860	Active	Active	4	6
ENSDARG00000003576	ENSDART00000017562	16	8	GTAGTCCCATGTTGCAGAGGAGGGT	7	+	1439	1860	Inactive	Active	5	9
ENSDARG00000003576	ENSDART00000017562	16	8	AAAGGCAGCTGTATGTGCTTGGTG	6	+	1487	1860	Inactive	Inactive	4	6
ENSDARG00000003698	ENSDART00000013188	16	1	CCCAGCGCCCGTCTATGAAGCCTTC	7	-	67	1473	Active	Active	9	8
ENSDARG00000003698	ENSDART00000013188	16	1	GACAGCGTCCTGAGCCTCTTTTGTA	7	-	165	1473	Active	Inactive	9	9
ENSDARG00000003698	ENSDART00000013188	16	1	GTTAAAGGCTTTGTGCGCGGCGTTG	7	-	189	1473	Inactive	Active	2	6
ENSDARG00000003698	ENSDART00000013188	16	1	GAAGCCTTCAGTCCGCAGGAGCG	5	-	53	1473	Active	Active	8	9
ENSDARG00000003698	ENSDART00000013188	16	3	CACTCCAGAAAAGAGGCAGAGTAC	6	-	357	1473	Active	Active	0	7
ENSDARG00000003698	ENSDART00000013188	16	3	AAACCACTCCAGAAAAGAGGCAGAG	7	-	360	1473	Active	Active	2	9
ENSDARG00000003698	ENSDART00000013188	16	3	AACCACTCCAGAAAAGAGGCAGAG	6	-	360	1473	Active	Active	3	9
ENSDARG00000003698	ENSDART00000013188	16	6	GTCAAACACAATAAAGGGAGCATGT	7	-	810	1473	Inactive	Active	1	6
ENSDARG00000003698	ENSDART00000013188	16	7	AGAGGCCCCTGTGTGGTGCTGGGCT	7	-	1007	1473	Active	Active	7	1
ENSDARG00000003698	ENSDART00000013188	16	7	AGAGGCCCCTGTGTGGTGCTGGG	5	-	1009	1473	Active	Active	7	9
ENSDARG00000003698	ENSDART00000013188	16	9	ACCTGCTAAACCAACAGGAGAAGCA	7	-	1257	1473	Active	Active	4	9
ENSDARG00000003698	ENSDART00000013188	16	10	GCCCAATCCGGACTGTTTGATTC	5	-	1394	1473	Active	Inactive	8	8
ENSDARG00000003698	ENSDART00000013188	16	10	TGCCCAATCCGGACTGTTTGATTC	6	-	1394	1473	Active	Inactive	9	8
ENSDARG00000003869	ENSDART00000025292	16	4	CCCTGCATCAGTGGAGGCTGCTGTT	7	+	339	975	Active	Active	9	4
ENSDARG00000003869	ENSDART00000025292	16	4	AGACCCTGCATCAGTGGAGGCTGCT	7	+	336	975	Active	Active	8	9
ENSDARG00000003869	ENSDART00000025292	16	4	AGACCCTGCATCAGTGGAGGCTGC	6	+	336	975	Active	Active	8	8
ENSDARG00000003869	ENSDART00000025292	16	6	TGCTGCGGCGAAATCTGGAGTGGAG	7	+	609	975	Active	Active	9	8
ENSDARG00000003903	ENSDART00000026162	16	2	TTCGTCCTCGATGCCGTTGATGAG	6	-	394	1020	Active	Active	9	8
ENSDARG00000003903	ENSDART00000026162	16	2	GTTCTCCACTCCACGAGAAGAGGGC	7	-	225	1020	Active	Active	8	9
ENSDARG00000003903	ENSDART00000026162	16	2	GTTCACAGCGGTAACTGCCGTCGTC	7	-	370	1020	Active	Active	0	4
ENSDARG00000003903	ENSDART00000026162	16	2	AGAGGCTCCAGCAGGTATTTTAA	5	-	100	1020	Active	Inactive	7	8
ENSDARG00000003903	ENSDART00000026162	16	4	CCCTCCACAAGCCGGCCGTGGGT	5	-	635	1020	Active	Active	5	7
ENSDARG00000003903	ENSDART00000026162	16	4	TACTTCACCTTTAGTGGTGGAGGTG	7	-	729	1020	Active	Active	6	9
ENSDARG00000003903	ENSDART00000026162	16	4	TACTTCACCTTTAGTGGTGGAGGT	6	-	730	1020	Active	Active	6	7
ENSDARG00000003903	ENSDART00000026162	16	4	CCCCTCCACAAGCCGGCCGTGGGT	6	-	635	1020	Active	Active	9	7
ENSDARG00000003903	ENSDART00000026162	16	5	GTAAGCCCCATAGAGACGCATGC	5	-	989	1020	Active	Active	0	9
ENSDARG00000003903	ENSDART00000026162	16	5	CCCTCCACAGTGTTCTCTTGGGTT	6	-	922	1020	Active	Inactive	5	7
ENSDARG00000003903	ENSDART00000026162	16	5	TCCAGCACCATCCCGTCTGCAGGC	6	-	796	1020	Active	Active	8	4
ENSDARG00000003903	ENSDART00000026162	16	5	TCCCTCCACAGTGTTCTCTTGGGTT	7	-	922	1020	Active	Inactive	9	7
ENSDARG00000003903	ENSDART00000026162	16	5	AGAGACGCATGCTTTTGCTAGGAA	6	-	977	1020	Inactive	Inactive	8	0
ENSDARG00000003903	ENSDART00000087149	16	2	TTCGTCCTCGATGCCGTTGATGAG	6	-	394	1011	Active	Active	9	8
ENSDARG00000003903	ENSDART00000087149	16	2	GTTCTCCACTCCACGAGAAGAGGGC	7	-	225	1011	Active	Active	8	9
ENSDARG00000003903	ENSDART00000087149	16	2	GTTCACAGCGGTAACTGCCGTCGTC	7	-	370	1011	Active	Active	0	4
ENSDARG00000003903	ENSDART00000087149	16	2	AGAGGCTCCAGCAGGTATTTTAA	5	-	100	1011	Active	Inactive	7	8
ENSDARG00000003903	ENSDART00000087149	16	4	CCCTCCACAAGCCGGCCGTGGGT	5	-	635	1011	Active	Active	5	7
ENSDARG00000003903	ENSDART00000087149	16	4	CCCCTCCACAAGCCGGCCGTGGGT	6	-	635	1011	Active	Active	9	7
ENSDARG00000003903	ENSDART00000087149	16	4	TACTTCACCTTTAGTGGTGGAGGT	6	-	730	1011	Active	Active	6	7
ENSDARG00000003903	ENSDART00000087149	16	4	TACTTCACCTTTAGTGGTGGAGGTG	7	-	729	1011	Active	Active	6	9
ENSDARG00000003903	ENSDART00000087149	16	5	AGAGACGCATGCTTTTGCTAGGAA	6	-	977	1011	Inactive	Inactive	8	0
ENSDARG00000003903	ENSDART00000087149	16	5	TCCCTCCACAGTGTTCTCTTGGGTT	7	-	922	1011	Active	Inactive	9	7
ENSDARG00000003903	ENSDART00000087149	16	5	TCCAGCACCATCCCGTCTGCAGGC	6	-	796	1011	Active	Active	8	4
ENSDARG00000003903	ENSDART00000087149	16	5	GTAAGCCCCATAGAGACGCATGC	5	-	989	1011	Active	Active	0	9
ENSDARG00000003903	ENSDART00000087149	16	5	CCCTCCACAGTGTTCTCTTGGGTT	6	-	922	1011	Active	Inactive	5	7
ENSDARG00000003903	ENSDART00000103367	16	1	TTCGTCCTCGATGCCGTTGATGAG	6	-	70	642	Active	Active	9	8
ENSDARG00000003903	ENSDART00000103367	16	1	GTTCACAGCGGTAACTGCCGTCGTC	7	-	46	642	Active	Active	0	4
ENSDARG00000003903	ENSDART00000103367	16	3	CCCCTCCACAAGCCGGCCGTGGGT	6	-	311	642	Active	Active	9	7
ENSDARG00000003903	ENSDART00000103367	16	3	CCCTCCACAAGCCGGCCGTGGGT	5	-	311	642	Active	Active	5	7
ENSDARG00000003903	ENSDART00000103367	16	3	TACTTCACCTTTAGTGGTGGAGGT	6	-	406	642	Active	Active	6	7
ENSDARG00000003903	ENSDART00000103367	16	3	TACTTCACCTTTAGTGGTGGAGGTG	7	-	405	642	Active	Active	6	9
ENSDARG00000003903	ENSDART00000103367	16	5	TCCCTCCACAGTGTTCTCTTGGGTT	7	-	604	642	Active	Inactive	9	7
ENSDARG00000003903	ENSDART00000103367	16	5	TCCAGCACCATCCCGTCTGCAGGC	6	-	478	642	Active	Active	8	4
ENSDARG00000003903	ENSDART00000103367	16	5	CCCTCCACAGTGTTCTCTTGGGTT	6	-	604	642	Active	Inactive	5	7
ENSDARG00000003927	ENSDART00000025877	16	2	ACCCAAAGCCTCTCTGCGCAGCC	5	+	661	1023	Active	Active	3	6
ENSDARG00000003927	ENSDART00000025877	16	2	CAAAGCCTCTCTGCGCAGCCTCT	5	+	664	1023	Active	Active	8	8
ENSDARG00000003927	ENSDART00000025877	16	2	CCCAAAGCCTCTCTGCGCAGCCTCT	7	+	662	1023	Active	Active	7	8
ENSDARG00000003927	ENSDART00000025877	16	2	GCCATCGGCAGTGCTGGTGGTTTAA	7	+	544	1023	Active	Inactive	9	7
ENSDARG00000003927	ENSDART00000025877	16	2	GCCTTCGCCTTTCTGGCTGCCTCT	6	+	618	1023	Active	Active	9	5
ENSDARG00000004171	ENSDART00000036891	16	2	CTCTCCAAAATTACGGGGCTTGGAA	7	-	186	570	Inactive	Active	2	0
ENSDARG00000004171	ENSDART00000036891	16	3	CCCAAAGCAATCAAAAGCATTGGAG	7	-	302	570	Inactive	Active	1	8
ENSDARG00000004171	ENSDART00000036891	16	4	CAAGCCAGAAGACTGGGAAGGAAAC	7	-	436	570	Inactive	Active	7	9
ENSDARG00000004171	ENSDART00000049148	16	2	CTCTCCAAAATTACGGGGCTTGGAA	7	-	186	447	Inactive	Active	2	0
ENSDARG00000004171	ENSDART00000049148	16	3	CCCAAAGCAATCAAAAGCATTGGAG	7	-	302	447	Inactive	Active	1	8
ENSDARG00000004171	ENSDART00000049148	16	4	TCCTGCAGCGCATGTCTTTGGAC	5	-	424	447	Active	Inactive	9	8
ENSDARG00000004171	ENSDART00000049148	16	4	TTCTCCTGCAGCGCATGTCTTTGGA	7	-	425	447	Active	Active	9	2
ENSDARG00000004176	ENSDART00000028380	16	2	TCCACCACCATCCACAGATGGTTGC	7	-	212	3147	Active	Active	8	7
ENSDARG00000004176	ENSDART00000028380	16	2	GCCACCACATTGTCATGTTTGATGT	7	-	164	3147	Active	Inactive	1	5
ENSDARG00000004176	ENSDART00000028380	16	7	GTTCTCAAAATCTGGGCTGGGCT	5	-	758	3147	Inactive	Active	4	8
ENSDARG00000004176	ENSDART00000028380	16	7	TTCTCAAAATCTGGGCTGGGCTGTG	7	-	755	3147	Inactive	Active	7	3
ENSDARG00000004176	ENSDART00000028380	16	7	CTCAAAATCTGGGCTGGGCTGTG	5	-	755	3147	Active	Active	7	3
ENSDARG00000004176	ENSDART00000028380	16	8	GCATCCCTCCAGAACGGGTGAGAT	6	-	840	3147	Active	Active	9	5
ENSDARG00000004176	ENSDART00000028380	16	21	ACCTCATTAACACGGTGTAGGCG	5	-	1848	3147	Active	Active	8	9
ENSDARG00000004176	ENSDART00000028380	16	21	ACCTCATTAACACGGTGTAGGCGGC	7	-	1846	3147	Active	Active	8	9
ENSDARG00000004176	ENSDART00000028380	16	22	GCATCCACCGTGGAGTGTGTGAAC	6	-	2001	3147	Active	Inactive	2	8
ENSDARG00000004176	ENSDART00000028380	16	22	AGCATCCACCGTGGAGTGTGTGAAC	7	-	2001	3147	Active	Inactive	9	8
ENSDARG00000004176	ENSDART00000028380	16	26	CACCACAGCCATCATGGGGAGGCT	6	-	2569	3147	Active	Active	5	9
ENSDARG00000004176	ENSDART00000028380	16	26	CACCACAGCCATCATGGGGAGGC	5	-	2570	3147	Active	Active	5	6
ENSDARG00000004176	ENSDART00000028380	16	26	AGCACCACAGCCATCATGGGGAGGC	7	-	2570	3147	Inactive	Active	0	6
ENSDARG00000004176	ENSDART00000028380	16	27	GCCTCAGTCACCACCTGCGGTCGGA	7	-	2618	3147	Active	Active	9	9
ENSDARG00000004176	ENSDART00000028380	16	29	CTCCACTGCTGACAGTGTGTTTCT	6	-	2764	3147	Active	Inactive	9	9
ENSDARG00000004176	ENSDART00000028380	16	30	GGCCAAAGATGCCAGCGGCGGCA	5	-	2849	3147	Inactive	Active	3	9
ENSDARG00000004176	ENSDART00000028380	16	31	AGCGTCAGCAGGCGAGTGTTGGAG	6	-	3015	3147	Active	Active	9	5
ENSDARG00000004176	ENSDART00000028380	16	31	CGCTCCTCCACCTCGTCTTGGCT	5	-	2941	3147	Active	Active	9	3
ENSDARG00000004176	ENSDART00000060519	16	2	GCCACCACATTGTCATGTTTGATGT	7	-	164	3144	Active	Inactive	1	5
ENSDARG00000004176	ENSDART00000060519	16	2	TCCACCACCATCCACAGATGGTTGC	7	-	212	3144	Active	Active	8	7
ENSDARG00000004176	ENSDART00000060519	16	7	CTCAAAATCTGGGCTGGGCTGTG	5	-	755	3144	Active	Active	7	3
ENSDARG00000004176	ENSDART00000060519	16	7	TTCTCAAAATCTGGGCTGGGCTGTG	7	-	755	3144	Inactive	Active	7	3
ENSDARG00000004176	ENSDART00000060519	16	7	GTTCTCAAAATCTGGGCTGGGCT	5	-	758	3144	Inactive	Active	4	8
ENSDARG00000004176	ENSDART00000060519	16	8	GCATCCCTCCAGAACGGGTGAGAT	6	-	840	3144	Active	Active	9	5
ENSDARG00000004176	ENSDART00000060519	16	10	CGCTTCCTCTGCTGTCTGAGGAG	5	-	959	3144	Active	Active	9	5
ENSDARG00000004176	ENSDART00000060519	16	21	ACCTCATTAACACGGTGTAGGCG	5	-	1845	3144	Active	Active	8	9
ENSDARG00000004176	ENSDART00000060519	16	21	ACCTCATTAACACGGTGTAGGCGGC	7	-	1843	3144	Active	Active	8	9
ENSDARG00000004176	ENSDART00000060519	16	22	AGCATCCACCGTGGAGTGTGTGAAC	7	-	1998	3144	Active	Inactive	9	8
ENSDARG00000004176	ENSDART00000060519	16	22	GCATCCACCGTGGAGTGTGTGAAC	6	-	1998	3144	Active	Inactive	2	8
ENSDARG00000004176	ENSDART00000060519	16	26	AGCACCACAGCCATCATGGGGAGGC	7	-	2567	3144	Inactive	Active	0	6
ENSDARG00000004176	ENSDART00000060519	16	26	CACCACAGCCATCATGGGGAGGCT	6	-	2566	3144	Active	Active	5	9
ENSDARG00000004176	ENSDART00000060519	16	26	CACCACAGCCATCATGGGGAGGC	5	-	2567	3144	Active	Active	5	6
ENSDARG00000004176	ENSDART00000060519	16	27	GCCTCAGTCACCACCTGCGGTCGGA	7	-	2615	3144	Active	Active	9	9
ENSDARG00000004176	ENSDART00000060519	16	29	CTCCACTGCTGACAGTGTGTTTCT	6	-	2761	3144	Active	Inactive	9	9
ENSDARG00000004176	ENSDART00000060519	16	30	GGCCAAAGATGCCAGCGGCGGCA	5	-	2846	3144	Inactive	Active	3	9
ENSDARG00000004176	ENSDART00000060519	16	31	CGCTCCTCCACCTCGTCTTGGCT	5	-	2938	3144	Active	Active	9	3
ENSDARG00000004176	ENSDART00000060519	16	31	AGCGTCAGCAGGCGAGTGTTGGAG	6	-	3012	3144	Active	Active	9	5
ENSDARG00000004211	ENSDART00000011936	16	1	TTCTCCAGAGAGATCTGCAGTTGTG	7	-	65	1008	Inactive	Active	2	8
ENSDARG00000004211	ENSDART00000011936	16	3	TGCTGCTGCAGTTGCTGCTGGTGCT	7	-	427	1008	Active	Active	9	8
ENSDARG00000004211	ENSDART00000011936	16	3	AGCTCAAGACCTTGGGATTGGCT	5	-	318	1008	Inactive	Active	0	7
ENSDARG00000004211	ENSDART00000011936	16	4	CTCTTCCTCTGGCGATTCTGAAAAC	7	-	655	1008	Active	Inactive	9	2
ENSDARG00000004211	ENSDART00000011936	16	4	TACTCCTAAGTGTCATGTTGTCTGT	7	-	577	1008	Inactive	Inactive	1	6
ENSDARG00000004211	ENSDART00000011936	16	4	TCCTCCTCCTCCAGGTAGCTGTC	5	-	529	1008	Active	Active	9	7
ENSDARG00000004211	ENSDART00000011936	16	4	TTCCTCCTCCTCCAGGTAGCTGTC	6	-	529	1008	Active	Active	9	7
ENSDARG00000004211	ENSDART00000011936	16	5	AGCTCAGCAATAGGGGTGGTAGAG	6	-	807	1008	Active	Active	0	6
ENSDARG00000004211	ENSDART00000011936	16	5	CACCTCTGCCAACTTCTCTGGAGCC	7	-	840	1008	Active	Active	9	5
ENSDARG00000004211	ENSDART00000103743	16	3	TTCTCCAGAGAGATCTGCAGTTGTG	7	-	230	909	Inactive	Active	2	8
ENSDARG00000004211	ENSDART00000103743	16	4	CTCTTCCTCTGGCGATTCTGAAAAC	7	-	568	909	Active	Inactive	9	2
ENSDARG00000004211	ENSDART00000103743	16	4	TACTCCTAAGTGTCATGTTGTCTGT	7	-	490	909	Inactive	Inactive	1	6
ENSDARG00000004211	ENSDART00000103743	16	4	TCCTCCTCCTCCAGGTAGCTGTC	5	-	442	909	Active	Active	9	7
ENSDARG00000004211	ENSDART00000103743	16	4	TTCCTCCTCCTCCAGGTAGCTGTC	6	-	442	909	Active	Active	9	7
ENSDARG00000004211	ENSDART00000103743	16	5	CACCTCTGCCAACTTCTCTGGAGCC	7	-	753	909	Active	Active	9	5
ENSDARG00000004211	ENSDART00000103743	16	5	AGCTCAGCAATAGGGGTGGTAGAG	6	-	720	909	Active	Active	0	6
ENSDARG00000004219	ENSDART00000027337	16	2	CTCTTCTACATGGAGCTGGCGCT	5	+	169	1365	Active	Active	9	9
ENSDARG00000004219	ENSDART00000027337	16	3	TCCTCCTTCTCCGGGGAGCTGCC	5	+	337	1365	Active	Active	9	9
ENSDARG00000004219	ENSDART00000027337	16	9	TTATCCTGCATTCAGCAGCGTCT	5	+	714	1365	Active	Active	3	8
ENSDARG00000004219	ENSDART00000027337	16	14	ATCTTCTTCATCATGTTGCTGAC	5	+	1102	1365	Active	Active	9	4
ENSDARG00000004219	ENSDART00000027337	16	14	TTACCCAGAAGCCATTGCGACGCT	6	+	1053	1365	Inactive	Active	8	6
ENSDARG00000004219	ENSDART00000027337	16	14	TTCTTCATCATGTTGCTGACTTT	5	+	1105	1365	Active	Inactive	9	2
ENSDARG00000004219	ENSDART00000027337	16	16	GACCACTTCGCTGCGGGGACGTC	5	+	1300	1365	Active	Active	9	9
ENSDARG00000004219	ENSDART00000084600	16	1	GCATGCCCATGCTGAGAGGCAGAC	6	+	8	1791	Inactive	Active	2	9
ENSDARG00000004219	ENSDART00000084600	16	1	CACCTCCTCCAGCCTGCGGAGCC	5	+	156	1791	Active	Active	9	5
ENSDARG00000004219	ENSDART00000084600	16	1	TTCACCTCCTCCAGCCTGCGGAGCC	7	+	154	1791	Active	Active	8	5
ENSDARG00000004219	ENSDART00000084600	16	1	AGCGGCTCCAGCAGCGCCGCCGGG	6	+	82	1791	Active	Active	9	9
ENSDARG00000004219	ENSDART00000084600	16	2	CTCTTCTACATGGAGCTGGCGCT	5	+	394	1791	Active	Active	9	9
ENSDARG00000004219	ENSDART00000084600	16	3	TCCTCCTTCTCCGGGGAGCTGCC	5	+	562	1791	Active	Active	9	9
ENSDARG00000004219	ENSDART00000084600	16	10	CTCATCACAGGTGAGTTGTGGTGGT	7	+	996	1791	Active	Inactive	2	1
ENSDARG00000004219	ENSDART00000084600	16	10	CTCATCACAGGTGAGTTGTGGTG	5	+	996	1791	Active	Active	2	1
ENSDARG00000004219	ENSDART00000084600	16	11	TTATCCTGCATTCAGCAGCGTCT	5	+	1038	1791	Active	Active	3	8
ENSDARG00000004219	ENSDART00000084600	16	13	ATCTTCTTCATCATGTTGCTGAC	5	+	1264	1791	Active	Active	9	4
ENSDARG00000004219	ENSDART00000084600	16	13	TTACCCAGAAGCCATTGCGACGCT	6	+	1215	1791	Inactive	Active	8	6
ENSDARG00000004219	ENSDART00000084600	16	13	TTCTTCATCATGTTGCTGACTTT	5	+	1267	1791	Active	Inactive	9	2
ENSDARG00000004219	ENSDART00000084600	16	15	GACCACTTCGCTGCGGGGACGTC	5	+	1462	1791	Active	Active	9	9
ENSDARG00000004219	ENSDART00000089850	16	2	CTCTTCTACATGGAGCTGGCGCT	5	+	238	1434	Active	Active	9	9
ENSDARG00000004219	ENSDART00000089850	16	3	TCCTCCTTCTCCGGGGAGCTGCC	5	+	406	1434	Active	Active	9	9
ENSDARG00000004219	ENSDART00000089850	16	9	GTCTCCAGCACCGCTGCTGTATGC	6	+	979	1434	Active	Inactive	7	2
ENSDARG00000004219	ENSDART00000089850	16	9	ACACACACCTGAACAGTATGATAA	6	+	942	1434	Inactive	Inactive	5	3
ENSDARG00000004219	ENSDART00000089850	16	10	ATCTTCTTCATCATGTTGCTGAC	5	+	1171	1434	Active	Active	9	4
ENSDARG00000004219	ENSDART00000089850	16	10	TTACCCAGAAGCCATTGCGACGCT	6	+	1122	1434	Inactive	Active	8	6
ENSDARG00000004219	ENSDART00000089850	16	10	TTCTTCATCATGTTGCTGACTTT	5	+	1174	1434	Active	Inactive	9	2
ENSDARG00000004219	ENSDART00000089850	16	12	GACCACTTCGCTGCGGGGACGTC	5	+	1369	1434	Active	Active	9	9
ENSDARG00000004219	ENSDART00000103720	16	2	CTCTTCTACATGGAGCTGGCGCT	5	+	169	1470	Active	Active	9	9
ENSDARG00000004219	ENSDART00000103720	16	3	TCCTCCTTCTCCGGGGAGCTGCC	5	+	337	1470	Active	Active	9	9
ENSDARG00000004219	ENSDART00000103720	16	9	TTAGACACATGTGTGCAGCAGCA	5	+	690	1470	Inactive	Active	9	9
ENSDARG00000004219	ENSDART00000103720	16	9	TTATCCTGCATTCAGCAGCGTCT	5	+	723	1470	Active	Active	3	8
ENSDARG00000004219	ENSDART00000103720	16	11	ATCTTCTTCATCATGTTGCTGAC	5	+	937	1470	Active	Active	9	4
ENSDARG00000004219	ENSDART00000103720	16	11	TTCTTCATCATGTTGCTGACTTT	5	+	940	1470	Active	Inactive	9	2
ENSDARG00000004219	ENSDART00000103720	16	11	TTACCCAGAAGCCATTGCGACGCT	6	+	888	1470	Inactive	Active	8	6
ENSDARG00000004219	ENSDART00000103720	16	13	GACCACTTCGCTGCGGGGACGTC	5	+	1135	1470	Active	Active	9	9
ENSDARG00000004219	ENSDART00000103720	16	16	GTATTCTGCACTCTGCTGGTGTC	5	+	1263	1470	Active	Active	6	5
ENSDARG00000004219	ENSDART00000103725	16	1	AGCGGCTCCAGCAGCGCCGCCGGG	6	+	82	1767	Active	Active	9	9
ENSDARG00000004219	ENSDART00000103725	16	1	TTCACCTCCTCCAGCCTGCGGAGCC	7	+	154	1767	Active	Active	8	5
ENSDARG00000004219	ENSDART00000103725	16	1	CACCTCCTCCAGCCTGCGGAGCC	5	+	156	1767	Active	Active	9	5
ENSDARG00000004219	ENSDART00000103725	16	1	GCATGCCCATGCTGAGAGGCAGAC	6	+	8	1767	Inactive	Active	2	9
ENSDARG00000004219	ENSDART00000103725	16	2	CTCTTCTACATGGAGCTGGCGCT	5	+	394	1767	Active	Active	9	9
ENSDARG00000004219	ENSDART00000103725	16	3	TCCTCCTTCTCCGGGGAGCTGCC	5	+	562	1767	Active	Active	9	9
ENSDARG00000004219	ENSDART00000103725	16	10	TTCTTCATCATGTTGCTGACTTT	5	+	1153	1767	Active	Inactive	9	2
ENSDARG00000004219	ENSDART00000103725	16	10	TTACCCAGAAGCCATTGCGACGCT	6	+	1101	1767	Inactive	Active	8	6
ENSDARG00000004219	ENSDART00000103725	16	10	ATCTTCTTCATCATGTTGCTGAC	5	+	1150	1767	Active	Active	9	4
ENSDARG00000004219	ENSDART00000103725	16	12	GACCACTTCGCTGCGGGGACGTC	5	+	1348	1767	Active	Active	9	9
ENSDARG00000004219	ENSDART00000103725	16	15	ACAGACAGAGCGCTTTTAGCAGTG	6	+	1685	1767	Inactive	Active	9	4
ENSDARG00000004219	ENSDART00000103725	16	16	CACAGCTCCATCACTGGCTGGTGGT	7	+	1751	1767	Active	Active	9	8
ENSDARG00000004219	ENSDART00000103725	16	16	AGCTCCATCACTGGCTGGTGGTTTG	7	+	1754	1767	Active	Inactive	9	2
ENSDARG00000004308	ENSDART00000021533	16	1	ATCTGCGCAGGTGCAGTGGCTGGA	6	-	396	978	Inactive	Active	3	9
ENSDARG00000004308	ENSDART00000021533	16	1	TGCCACATCCACTCCTGCAGTTTCT	7	-	149	978	Active	Active	9	1
ENSDARG00000004308	ENSDART00000021533	16	1	AACTGCTACATTTACCGCTGCAGCA	7	-	345	978	Active	Active	6	9
ENSDARG00000004308	ENSDART00000021533	16	4	CCCAAATACATATGATCTGAAAAC	6	-	698	978	Active	Inactive	8	2
ENSDARG00000004308	ENSDART00000021533	16	4	GTACCACACGAACACGGTTTGGCT	6	-	797	978	Inactive	Active	3	3
ENSDARG00000004308	ENSDART00000021533	16	5	ACAGTCATCTAAGCCTGTGTCTCT	6	-	971	978	Active	Inactive	8	9
ENSDARG00000004328	ENSDART00000006212	16	1	TGCCCCTCCTCCTCCTCTGTCTTC	6	-	45	594	Active	Inactive	9	9
ENSDARG00000004328	ENSDART00000006212	16	1	GCCTCCTGCAAAATCATTTGCATCT	7	-	15	594	Active	Inactive	9	8
ENSDARG00000004328	ENSDART00000006212	16	2	GAAACCCTCCATGTGCAGTTTAC	5	-	212	594	Active	Inactive	6	3
ENSDARG00000004328	ENSDART00000006212	16	3	GTCGACTGCTGGGCTTTGACGGG	5	-	505	594	Active	Active	8	7
ENSDARG00000004358	ENSDART00000012673	16	1	AGCAACTGCGAAAGGAGGCGGAG	5	+	23	1020	Active	Active	8	9
ENSDARG00000004358	ENSDART00000012673	16	1	AGCAACTGCGAAAGGAGGCGGAGAA	7	+	23	1020	Active	Active	8	7
ENSDARG00000004358	ENSDART00000012673	16	5	ATCATCACCAGCTCTGGAGACTGT	6	+	478	1020	Active	Active	5	8
ENSDARG00000004358	ENSDART00000012673	16	5	GAAATCATCACCAGCTCTGGAGAC	6	+	475	1020	Active	Inactive	4	2
ENSDARG00000004358	ENSDART00000012673	16	6	AACACCTTCATCTCAGGGGCTTGT	6	+	598	1020	Active	Active	9	4
ENSDARG00000004358	ENSDART00000012673	16	7	GACTCCAGCATCATGTGCGGCGTG	6	+	805	1020	Active	Active	6	2
ENSDARG00000004358	ENSDART00000012673	16	7	ATCCTCGCCGGATACGATGACTTC	6	+	862	1020	Active	Active	8	6
ENSDARG00000004532	ENSDART00000014944	16	2	TTAAGCCCAACGCCCTGCTGGGTGC	7	+	350	954	Inactive	Active	8	5
ENSDARG00000004532	ENSDART00000014944	16	2	TTAAGCCCAACGCCCTGCTGGGTG	6	+	350	954	Inactive	Inactive	8	0
ENSDARG00000004532	ENSDART00000014944	16	2	GTATCACACTCTGGAGCTGTTGTC	6	+	303	954	Inactive	Inactive	4	0
ENSDARG00000004532	ENSDART00000014944	16	3	CGCCCCTGCAGACCCTGGTGCCTGT	7	+	524	954	Active	Active	9	1
ENSDARG00000004532	ENSDART00000014944	16	3	CACCGCAGCCAGAAGGCCGTGGTT	6	+	484	954	Active	Active	8	1
ENSDARG00000004532	ENSDART00000014944	16	3	ACCACCAACAACTGGACTTGGAC	5	+	608	954	Active	Active	6	7
ENSDARG00000004561	ENSDART00000103886	16	6	TTCTCCCTCATCCTGGTTGAGCA	5	-	644	1830	Active	Active	9	8
ENSDARG00000004561	ENSDART00000103886	16	7	GTCGTCACAGGAGAAGGAGTAGGAG	7	-	734	1830	Active	Active	0	9
ENSDARG00000004561	ENSDART00000103886	16	7	GTCGTCACAGGAGAAGGAGTAGGA	6	-	735	1830	Active	Active	0	8
ENSDARG00000004561	ENSDART00000103886	16	7	GGCGTCGTCACAGGAGAAGGAGTA	6	-	738	1830	Active	Active	9	9
ENSDARG00000004561	ENSDART00000103886	16	7	ACAGGCGTCGTCACAGGAGAAGGA	6	-	741	1830	Active	Active	8	9
ENSDARG00000004561	ENSDART00000103886	16	10	ACCTACAGCAATCTCAGCAGCATAA	7	-	1155	1830	Active	Active	5	4
ENSDARG00000004561	ENSDART00000103886	16	11	TGCCACAGAAGGTCCGGGTGGTGT	6	-	1307	1830	Inactive	Active	0	2
ENSDARG00000004561	ENSDART00000103886	16	11	TGCCACAGAAGGTCCGGGTGGTGTC	7	-	1306	1830	Inactive	Active	0	4
ENSDARG00000004561	ENSDART00000103886	16	13	GCCATCAAAAGGAGGCTGATGAA	5	-	1427	1830	Active	Active	2	7
ENSDARG00000004561	ENSDART00000103886	16	14	TCCTCCTCCCAAACGCTTAGCAGGG	7	-	1557	1830	Active	Active	9	8
ENSDARG00000004561	ENSDART00000103886	16	14	CTCCCAAACGCTTAGCAGGGTTC	5	-	1554	1830	Active	Active	6	4
ENSDARG00000004561	ENSDART00000103886	16	14	CTCCTCCCAAACGCTTAGCAGGG	5	-	1557	1830	Active	Active	7	8
ENSDARG00000004586	ENSDART00000027013	16	2	GTCTGCGCACACACCGTAGAAGCG	6	-	157	504	Inactive	Active	0	9
ENSDARG00000004605	ENSDART00000008958	16	1	GGCGGCGCCCTGTGAGCTGTTTTG	6	+	12	957	Active	Inactive	9	6
ENSDARG00000004605	ENSDART00000008958	16	5	GCATGCAGAACAGGCAGCTGGAGCG	7	+	434	957	Inactive	Active	5	9
ENSDARG00000004605	ENSDART00000008958	16	5	AACTTCTTCCTGCCGGGCCGCATGC	7	+	415	957	Active	Active	9	6
ENSDARG00000004605	ENSDART00000008958	16	5	AACGGCACACTCGAGGCCGGAGAA	6	+	478	957	Inactive	Active	5	8
ENSDARG00000004605	ENSDART00000008958	16	7	TCCGGCTGCCTAACTGCAGACTAC	6	+	647	957	Active	Active	9	7
ENSDARG00000004605	ENSDART00000008958	16	7	GCCATCTTCTCTGGATGCGTATGT	6	+	594	957	Active	Inactive	9	9
ENSDARG00000004605	ENSDART00000008958	16	8	GGCCCCTCCCATGAGGAAGAAGAG	6	+	937	957	Active	Active	9	9
ENSDARG00000004605	ENSDART00000008958	16	8	CCCCTCCCATGAGGAAGAAGAGGAG	7	+	939	957	Active	Active	9	9
ENSDARG00000004605	ENSDART00000008958	16	8	AGCAGCTGCTGTCCGTGCTGGTTGC	7	+	824	957	Active	Active	9	3
ENSDARG00000004672	ENSDART00000020878	16	1	GTTCACTACTGCTCTCGAAGTAGTG	7	-	130	3153	Active	Active	3	9
ENSDARG00000004672	ENSDART00000020878	16	1	CACTACTGCTCTCGAAGTAGTGGAA	7	-	127	3153	Active	Active	8	5
ENSDARG00000004672	ENSDART00000020878	16	2	AAACGCCCATGTCTGGATGAAGCC	6	-	299	3153	Inactive	Active	8	9
ENSDARG00000004672	ENSDART00000020878	16	2	GACTCAAGCGCAGACCGAAGCAGGA	7	-	250	3153	Active	Active	3	9
ENSDARG00000004672	ENSDART00000020878	16	2	CACCTCACCTTATGGATGTCTAA	5	-	223	3153	Active	Inactive	8	1
ENSDARG00000004672	ENSDART00000020878	16	5	TTACTCTAATAATTCATAATTTGAT	7	-	582	3153	Inactive	Inactive	6	2
ENSDARG00000004672	ENSDART00000020878	16	9	TCCCGCTCCTCAAACTGGATAGTCT	7	-	908	3153	Active	Active	9	7
ENSDARG00000004672	ENSDART00000020878	16	9	AGCCACATCTAATAGCAGCATGC	5	-	941	3153	Active	Active	9	8
ENSDARG00000004672	ENSDART00000020878	16	10	GTTCTCTGCTGTGTTTAGTGTAG	5	-	995	3153	Active	Inactive	9	8
ENSDARG00000004672	ENSDART00000020878	16	12	TGCAACCGCTTCTCATGGTTTGCT	6	-	1137	3153	Active	Inactive	8	4
ENSDARG00000004672	ENSDART00000020878	16	19	TACCAAACATCCACACGTCGCTGGC	7	-	1819	3153	Inactive	Active	9	8
ENSDARG00000004672	ENSDART00000020878	16	19	ACATCCACACGTCGCTGGCTGAGGT	7	-	1813	3153	Inactive	Active	8	7
ENSDARG00000004672	ENSDART00000020878	16	23	TTCCTAACCTCCATGCTGGGGTT	5	-	2377	3153	Active	Active	6	5
ENSDARG00000004672	ENSDART00000020878	16	24	GTCATCCTCCATCTGCTGCTGCT	5	-	2450	3153	Active	Active	9	8
ENSDARG00000004672	ENSDART00000020878	16	24	TCCTCCATCTGCTGCTGCTGCAGAA	7	-	2444	3153	Active	Active	9	7
ENSDARG00000004672	ENSDART00000020878	16	27	GACTCCTGCTGCGTGGCTTGGAG	5	-	2648	3153	Active	Active	8	5
ENSDARG00000004672	ENSDART00000020878	16	30	GTTTACCTCTCTGTGCGTGTGAGCT	7	-	2940	3153	Active	Active	8	8
ENSDARG00000004672	ENSDART00000020878	16	31	GTCTACGGCGAGCGCGTGCGCAGCT	7	-	3078	3153	Active	Active	4	4
ENSDARG00000004672	ENSDART00000020878	16	31	AACAACTTCAGCCTGGCTTGGTC	5	-	3127	3153	Active	Inactive	7	0
ENSDARG00000004672	ENSDART00000020878	16	31	AGCCAAATCTGAATTTAGAAGCT	5	-	2975	3153	Active	Active	8	7
ENSDARG00000004672	ENSDART00000042716	16	1	CACTACTGCTCTCGAAGTAGTGGAA	7	-	127	3156	Active	Active	8	5
ENSDARG00000004672	ENSDART00000042716	16	1	GTTCACTACTGCTCTCGAAGTAGTG	7	-	130	3156	Active	Active	3	9
ENSDARG00000004672	ENSDART00000042716	16	2	AAACGCCCATGTCTGGATGAAGCC	6	-	299	3156	Inactive	Active	8	9
ENSDARG00000004672	ENSDART00000042716	16	2	GACTCAAGCGCAGACCGAAGCAGGA	7	-	250	3156	Active	Active	3	9
ENSDARG00000004672	ENSDART00000042716	16	2	CACCTCACCTTATGGATGTCTAA	5	-	223	3156	Active	Inactive	8	1
ENSDARG00000004672	ENSDART00000042716	16	5	TTACTCTAATAATTCATAATTTGAT	7	-	582	3156	Inactive	Inactive	6	2
ENSDARG00000004672	ENSDART00000042716	16	9	TCCCGCTCCTCAAACTGGATAGTCT	7	-	908	3156	Active	Active	9	7
ENSDARG00000004672	ENSDART00000042716	16	9	AGCCACATCTAATAGCAGCATGC	5	-	941	3156	Active	Active	9	8
ENSDARG00000004672	ENSDART00000042716	16	10	GTTCTCTGCTGTGTTTAGTGTAG	5	-	995	3156	Active	Inactive	9	8
ENSDARG00000004672	ENSDART00000042716	16	12	TGCAACCGCTTCTCATGGTTTGCT	6	-	1137	3156	Active	Inactive	8	4
ENSDARG00000004672	ENSDART00000042716	16	19	TACCAAACATCCACACGTCGCTGGC	7	-	1819	3156	Inactive	Active	9	8
ENSDARG00000004672	ENSDART00000042716	16	19	ACATCCACACGTCGCTGGCTGAGGT	7	-	1813	3156	Inactive	Active	8	7
ENSDARG00000004672	ENSDART00000042716	16	23	TTCCTAACCTCCATGCTGGGGTT	5	-	2377	3156	Active	Active	6	5
ENSDARG00000004672	ENSDART00000042716	16	24	GTCATCCTCCATCTGCTGCTGCT	5	-	2450	3156	Active	Active	9	8
ENSDARG00000004672	ENSDART00000042716	16	24	TCCTCCATCTGCTGCTGCTGCAGAA	7	-	2444	3156	Active	Active	9	7
ENSDARG00000004672	ENSDART00000042716	16	27	GACTCCTGCTGCGTGGCTTGGAG	5	-	2654	3156	Active	Active	8	5
ENSDARG00000004672	ENSDART00000042716	16	29	GTTTACCTCTCTGTGCGTGTGAGCT	7	-	2937	3156	Active	Active	8	8
ENSDARG00000004672	ENSDART00000042716	16	30	AACAACTTCAGCCTGGCTTGGTC	5	-	3124	3156	Active	Inactive	7	0
ENSDARG00000004672	ENSDART00000042716	16	30	AGCCAAATCTGAATTTAGAAGCT	5	-	2972	3156	Active	Active	8	7
ENSDARG00000004672	ENSDART00000042716	16	30	GTCTACGGCGAGCGCGTGCGCAGCT	7	-	3075	3156	Active	Active	4	4
ENSDARG00000004672	ENSDART00000102971	16	4	TTACTCTAATAATTCATAATTTGAT	7	-	279	840	Inactive	Inactive	6	2
ENSDARG00000004672	ENSDART00000102971	16	8	TCCCGCTCCTCAAACTGGATAGTCT	7	-	605	840	Active	Active	9	7
ENSDARG00000004672	ENSDART00000102971	16	8	AGCCACATCTAATAGCAGCATGC	5	-	638	840	Active	Active	9	8
ENSDARG00000004672	ENSDART00000102971	16	9	GTTCTCTGCTGTGTTTAGTGTAG	5	-	692	840	Active	Inactive	9	8
ENSDARG00000004724	ENSDART00000006061	16	1	AAACTAGACAAGATGGTGTCTAG	5	+	46	1230	Inactive	Inactive	6	4
ENSDARG00000004724	ENSDART00000006061	16	5	TTCTCATCCTCCTCTAAGACGCT	5	+	399	1230	Active	Active	7	9
ENSDARG00000004724	ENSDART00000006061	16	6	AAAAGCCTCTTCCTAGGAAGCCGAG	7	+	461	1230	Active	Active	4	9
ENSDARG00000004724	ENSDART00000006061	16	9	TTCAGCTCCAGTGCGGGGCCTTT	5	+	700	1230	Active	Inactive	8	1
ENSDARG00000004724	ENSDART00000006061	16	9	TCCTTCAGCTCCAGTGCGGGGCC	5	+	697	1230	Active	Active	9	6
ENSDARG00000004724	ENSDART00000006061	16	9	AAATGCATCGAAATGCTGACTGC	5	+	760	1230	Active	Active	0	7
ENSDARG00000004724	ENSDART00000006061	16	11	ATCGCCTCCATGACTGCTGAGGTT	6	+	994	1230	Active	Active	8	7
ENSDARG00000004724	ENSDART00000006061	16	11	ATCTGCGCAAAAATGTCTTGGCA	5	+	950	1230	Inactive	Active	3	5
ENSDARG00000004724	ENSDART00000006061	16	11	TACAAAAACAGAGTCCGCAGCCGCA	7	+	895	1230	Inactive	Active	6	9
ENSDARG00000004724	ENSDART00000006061	16	11	ATCGCCTCCATGACTGCTGAGGT	5	+	994	1230	Active	Inactive	8	1
ENSDARG00000004724	ENSDART00000006061	16	12	AACCACCACTGACCTGCTGCAGTG	6	+	1101	1230	Inactive	Active	0	8
ENSDARG00000004724	ENSDART00000006061	16	13	TGCAAACCAGAAGTGCTGATGAA	5	+	1163	1230	Inactive	Active	2	7
ENSDARG00000004724	ENSDART00000101861	16	1	AAACTAGACAAGATGGTGTCTAG	5	+	46	924	Inactive	Inactive	6	4
ENSDARG00000004724	ENSDART00000101861	16	5	AAAAGCCTCTTCCTAGGAAGCCGAG	7	+	287	924	Active	Active	4	9
ENSDARG00000004724	ENSDART00000101861	16	6	AAATGCATCGAAATGCTGACTGC	5	+	454	924	Active	Active	0	7
ENSDARG00000004724	ENSDART00000101861	16	6	TCCTTCAGCTCCAGTGCGGGGCC	5	+	391	924	Active	Active	9	6
ENSDARG00000004724	ENSDART00000101861	16	6	TTCAGCTCCAGTGCGGGGCCTTT	5	+	394	924	Active	Inactive	8	1
ENSDARG00000004724	ENSDART00000101861	16	8	ATCGCCTCCATGACTGCTGAGGT	5	+	688	924	Active	Inactive	8	1
ENSDARG00000004724	ENSDART00000101861	16	8	ATCGCCTCCATGACTGCTGAGGTT	6	+	688	924	Active	Active	8	7
ENSDARG00000004724	ENSDART00000101861	16	8	ATCTGCGCAAAAATGTCTTGGCA	5	+	644	924	Inactive	Active	3	5
ENSDARG00000004724	ENSDART00000101861	16	8	TACAAAAACAGAGTCCGCAGCCGCA	7	+	589	924	Inactive	Active	6	9
ENSDARG00000004724	ENSDART00000101861	16	9	AACCACCACTGACCTGCTGCAGTG	6	+	795	924	Inactive	Active	0	8
ENSDARG00000004724	ENSDART00000101861	16	10	TGCAAACCAGAAGTGCTGATGAA	5	+	857	924	Inactive	Active	2	7
ENSDARG00000004806	ENSDART00000015262	16	1	CTCTTCTCCCGGCTGAAGCGGCT	5	-	98	1299	Active	Active	9	9
ENSDARG00000004806	ENSDART00000015262	16	3	TTCTTCATCACTGCTTTTGTCTTC	6	-	340	1299	Active	Inactive	9	9
ENSDARG00000004806	ENSDART00000015262	16	4	CAAAACTAAAAAGGGGCGTGGCT	5	-	594	1299	Inactive	Active	9	7
ENSDARG00000004806	ENSDART00000015262	16	4	CACTGCTTCAAGTTGTAGTCGAA	5	-	527	1299	Active	Active	9	5
ENSDARG00000004806	ENSDART00000015262	16	4	TCCTTCTCCTGCTTGATGAAGGC	5	-	571	1299	Active	Active	9	9
ENSDARG00000004806	ENSDART00000015262	16	5	TTCAACAGACTTGCTGTGTGAGCT	6	-	757	1299	Inactive	Active	7	8
ENSDARG00000004806	ENSDART00000015262	16	7	CTACACAGAAATAGTTCTGAAGAT	6	-	1288	1299	Inactive	Inactive	9	2
ENSDARG00000004806	ENSDART00000015262	16	7	GGCGGCAAACACACTGGAGTCAAC	6	-	1069	1299	Active	Active	4	5
ENSDARG00000004806	ENSDART00000015262	16	7	ATCATCGGCTCCAGAGGCGGCAAAC	7	-	1083	1299	Active	Active	8	8
ENSDARG00000004806	ENSDART00000015262	16	7	AACATCATCGGCTCCAGAGGCGGCA	7	-	1086	1299	Active	Active	8	9
ENSDARG00000004939	ENSDART00000015170	16	1	GACTTCAGATAGACGAGGCCGGT	5	-	85	1533	Inactive	Active	0	9
ENSDARG00000004939	ENSDART00000015170	16	1	CACCCATAAGACCAGCAGGAGAA	5	-	188	1533	Active	Active	1	9
ENSDARG00000004939	ENSDART00000015170	16	1	ATCTGCTCCACATGCTGCGACGCG	6	-	33	1533	Active	Active	8	9
ENSDARG00000004939	ENSDART00000015170	16	3	ACCTTCATCAGGCTCTTTGCCGTC	6	-	499	1533	Active	Inactive	9	5
ENSDARG00000004939	ENSDART00000015170	16	3	GTCAACAGATGTGGAGGATTTTTTC	7	-	477	1533	Inactive	Inactive	7	6
ENSDARG00000004939	ENSDART00000015170	16	3	GTCAACAGATGTGGAGGATTTTTT	6	-	478	1533	Inactive	Inactive	7	8
ENSDARG00000004939	ENSDART00000015170	16	3	GCCGTCAACAGATGTGGAGGATTTT	7	-	480	1533	Active	Active	9	6
ENSDARG00000004939	ENSDART00000015170	16	3	GCCGTCAACAGATGTGGAGGATTT	6	-	481	1533	Active	Inactive	9	2
ENSDARG00000004939	ENSDART00000015170	16	4	TCCTTCCGCCGCTGTTGACGCTTCT	7	-	587	1533	Active	Active	9	8
ENSDARG00000004939	ENSDART00000015170	16	4	TGCTTCTTCTAGGGTGGTTTGGA	5	-	677	1533	Active	Inactive	9	3
ENSDARG00000004939	ENSDART00000015170	16	4	AACAGCAGAGGTGATGGTAGTTTCT	7	-	699	1533	Inactive	Inactive	6	2
ENSDARG00000004939	ENSDART00000015170	16	4	TGCTTCTTCTAGGGTGGTTTGGAG	6	-	676	1533	Active	Active	9	2
ENSDARG00000004939	ENSDART00000015170	16	4	TTCTGCTTCTTCTAGGGTGGTTT	5	-	680	1533	Active	Inactive	9	5
ENSDARG00000004939	ENSDART00000015170	16	4	TTCTGCTTCTTCTAGGGTGGTTTG	6	-	679	1533	Active	Inactive	9	2
ENSDARG00000004939	ENSDART00000015170	16	8	ATCATCCACGGGCACAGCAGGCGGA	7	-	1062	1533	Active	Active	7	9
ENSDARG00000004939	ENSDART00000015170	16	9	TTCCCCCACTCCTCTGATGGAGCG	6	-	1137	1533	Active	Active	7	9
ENSDARG00000004939	ENSDART00000015170	16	9	GTTCCCCCACTCCTCTGATGGAGCG	7	-	1137	1533	Inactive	Active	0	9
ENSDARG00000004939	ENSDART00000015170	16	9	GTTCCAGTCACACGATGGGTCTGC	6	-	1114	1533	Active	Inactive	8	7
ENSDARG00000004939	ENSDART00000015170	16	9	GTCTGCAGATGAGCTTTCTGATGAA	7	-	1095	1533	Inactive	Inactive	1	0
ENSDARG00000004939	ENSDART00000015170	16	9	CCCCCACTCCTCTGATGGAGCGTTC	7	-	1134	1533	Active	Active	9	3
ENSDARG00000004939	ENSDART00000015170	16	9	CCCCACTCCTCTGATGGAGCGTTC	6	-	1134	1533	Active	Active	9	3
ENSDARG00000004939	ENSDART00000015170	16	11	AGAGTCACAATGCTTTCTGCCTTC	6	-	1344	1533	Inactive	Inactive	5	8
ENSDARG00000004939	ENSDART00000015170	16	11	CGCTCACCCCTGCTGTGGCAGCT	5	-	1395	1533	Active	Active	9	9
ENSDARG00000004939	ENSDART00000075937	16	1	GACTTCAGATAGACGAGGCCGGT	5	-	85	1242	Inactive	Active	0	9
ENSDARG00000004939	ENSDART00000075937	16	1	CACCCATAAGACCAGCAGGAGAA	5	-	188	1242	Active	Active	1	9
ENSDARG00000004939	ENSDART00000075937	16	1	ATCTGCTCCACATGCTGCGACGCG	6	-	33	1242	Active	Active	8	9
ENSDARG00000004939	ENSDART00000075937	16	3	GCCGTCAACAGATGTGGAGGATTT	6	-	481	1242	Active	Inactive	9	2
ENSDARG00000004939	ENSDART00000075937	16	3	GCCGTCAACAGATGTGGAGGATTTT	7	-	480	1242	Active	Active	9	6
ENSDARG00000004939	ENSDART00000075937	16	3	GTCAACAGATGTGGAGGATTTTTTC	7	-	477	1242	Inactive	Inactive	7	6
ENSDARG00000004939	ENSDART00000075937	16	3	GTCAACAGATGTGGAGGATTTTTT	6	-	478	1242	Inactive	Inactive	7	8
ENSDARG00000004939	ENSDART00000075937	16	3	ACCTTCATCAGGCTCTTTGCCGTC	6	-	499	1242	Active	Inactive	9	5
ENSDARG00000004939	ENSDART00000075937	16	4	TGCTTCTTCTAGGGTGGTTTGGAG	6	-	676	1242	Active	Active	9	2
ENSDARG00000004939	ENSDART00000075937	16	4	TTCTGCTTCTTCTAGGGTGGTTTG	6	-	679	1242	Active	Inactive	9	2
ENSDARG00000004939	ENSDART00000075937	16	4	TTCTGCTTCTTCTAGGGTGGTTT	5	-	680	1242	Active	Inactive	9	5
ENSDARG00000004939	ENSDART00000075937	16	4	TGCTTCTTCTAGGGTGGTTTGGA	5	-	677	1242	Active	Inactive	9	3
ENSDARG00000004939	ENSDART00000075937	16	4	TCCTTCCGCCGCTGTTGACGCTTCT	7	-	587	1242	Active	Active	9	8
ENSDARG00000004939	ENSDART00000075937	16	4	AACAGCAGAGGTGATGGTAGTTTCT	7	-	699	1242	Inactive	Inactive	6	2
ENSDARG00000004939	ENSDART00000075937	16	7	ATCATCCACGGGCACAGCAGGCGGA	7	-	1008	1242	Active	Active	7	9
ENSDARG00000004939	ENSDART00000075937	16	8	CCCCACTCCTCTGATGGAGCGTTC	6	-	1080	1242	Active	Active	9	3
ENSDARG00000004939	ENSDART00000075937	16	8	GTTCCAGTCACACGATGGGTCTGC	6	-	1060	1242	Active	Inactive	8	7
ENSDARG00000004939	ENSDART00000075937	16	8	TTCCCCCACTCCTCTGATGGAGCG	6	-	1083	1242	Active	Active	7	9
ENSDARG00000004939	ENSDART00000075937	16	8	CCCCCACTCCTCTGATGGAGCGTTC	7	-	1080	1242	Active	Active	9	3
ENSDARG00000004939	ENSDART00000075937	16	8	GTCTGCAGATGAGCTTTCTGATGAA	7	-	1041	1242	Inactive	Inactive	1	0
ENSDARG00000004939	ENSDART00000075937	16	8	GTTCCCCCACTCCTCTGATGGAGCG	7	-	1083	1242	Inactive	Active	0	9
ENSDARG00000004964	ENSDART00000013654	16	1	TCCTGCACACTGGCTCTTTGGAC	5	+	153	1527	Active	Inactive	2	8
ENSDARG00000004964	ENSDART00000013654	16	1	CTCTCCGTCAATCATGTTTTTGCG	6	+	40	1527	Active	Active	9	5
ENSDARG00000004964	ENSDART00000013654	16	2	TCCACCATCCGTCATATGTGAAGAC	7	+	290	1527	Active	Inactive	9	1
ENSDARG00000004964	ENSDART00000013654	16	3	TTCATCCCATGGTTAGGTGAGTTG	6	+	361	1527	Active	Active	2	2
ENSDARG00000004964	ENSDART00000013654	16	5	GACAGCATCATGAAATGTGCATTC	6	+	577	1527	Active	Inactive	8	9
ENSDARG00000004964	ENSDART00000013654	16	7	AAAAACAGACGATATTTAGACTTT	6	+	844	1527	Inactive	Inactive	9	8
ENSDARG00000004964	ENSDART00000013654	16	12	ATCAAAATCAAACCTGTTGAAAAC	6	+	1510	1527	Active	Active	1	4
ENSDARG00000005112	ENSDART00000042895	16	3	TACATCTGCAGTTGAAGACGTTTCT	7	+	153	2610	Active	Active	9	4
ENSDARG00000005112	ENSDART00000042895	16	3	GTTTACATCTGCAGTTGAAGACGTT	7	+	150	2610	Active	Active	5	9
ENSDARG00000005112	ENSDART00000042895	16	5	GTTCCATTCGTGCAGGTGTTTGC	5	+	430	2610	Active	Inactive	9	5
ENSDARG00000005112	ENSDART00000042895	16	5	GTTCCATTCGTGCAGGTGTTTGCT	6	+	430	2610	Active	Active	9	3
ENSDARG00000005112	ENSDART00000042895	16	8	TTCACCATCAATCAGGATGGAGAC	6	+	1015	2610	Active	Active	8	9
ENSDARG00000005112	ENSDART00000042895	16	9	ACAACCCTCCTATATGTGATGAA	5	+	1169	2610	Active	Inactive	8	2
ENSDARG00000005112	ENSDART00000042895	16	9	CAACCCTCCTATATGTGATGAAGCT	7	+	1170	2610	Active	Active	5	9
ENSDARG00000005112	ENSDART00000042895	16	12	CTCTTCGCCATTGAGGTTGATGAA	6	+	1654	2610	Active	Active	9	5
ENSDARG00000005112	ENSDART00000042895	16	12	AAAGCCACAGATGCGGATGATAC	5	+	1576	2610	Inactive	Inactive	9	0
ENSDARG00000005112	ENSDART00000042895	16	12	AACCTCTTCGCCATTGAGGTTGAT	6	+	1651	2610	Active	Active	9	7
ENSDARG00000005112	ENSDART00000042895	16	13	CCCTACTAATGAAAGCTGAAGCC	5	+	1907	2610	Active	Active	4	9
ENSDARG00000005112	ENSDART00000042895	16	13	ATCGTCAGCCACTGGATTATGAGCT	7	+	1703	2610	Active	Active	8	2
ENSDARG00000005112	ENSDART00000042895	16	13	GCCTCCAAAGTTTGAAGTGGAGGGG	7	+	1845	2610	Active	Active	0	9
ENSDARG00000005112	ENSDART00000042895	16	15	ACATTCATCTGCAGGATGTAAAC	5	+	2120	2610	Active	Active	8	5
ENSDARG00000005112	ENSDART00000042895	16	16	GGCATCACACAAAAGTTTGATGGT	6	+	2395	2610	Active	Inactive	5	0
ENSDARG00000005112	ENSDART00000042895	16	16	GCATCACACAAAAGTTTGATGGT	5	+	2396	2610	Active	Inactive	1	0
ENSDARG00000005112	ENSDART00000042895	16	17	ACCATCGGCATCCTGGCAGGAGTA	6	+	2497	2610	Active	Active	9	8
ENSDARG00000005112	ENSDART00000042895	16	17	ATCGGCATCCTGGCAGGAGTATTC	6	+	2500	2610	Active	Inactive	9	5
ENSDARG00000005112	ENSDART00000042895	16	17	GCCAGCTTCTCACAGCTGGAAAC	5	+	2460	2610	Active	Active	9	5
ENSDARG00000005150	ENSDART00000017185	16	1	GAAAACACCATAAAGCCGCTGGG	5	+	115	1341	Inactive	Active	8	9
ENSDARG00000005150	ENSDART00000017185	16	2	CCCGACGACTCCCGGTGTGCCGAG	6	+	264	1341	Active	Active	8	2
ENSDARG00000005150	ENSDART00000017185	16	2	CACAGCGACTTCAGCAGCGGCGGCG	7	+	199	1341	Active	Active	7	9
ENSDARG00000005150	ENSDART00000017185	16	2	AGCGGCGGCGGCACCGGCAGCGGCG	7	+	214	1341	Active	Active	9	9
ENSDARG00000005150	ENSDART00000017185	16	2	AGCGACTTCAGCAGCGGCGGCGGCA	7	+	202	1341	Active	Active	9	9
ENSDARG00000005150	ENSDART00000017185	16	2	AGCGACTTCAGCAGCGGCGGCGGC	6	+	202	1341	Active	Active	9	9
ENSDARG00000005150	ENSDART00000017185	16	2	ACCCACAGCGACTTCAGCAGCGGCG	7	+	196	1341	Active	Active	6	9
ENSDARG00000005150	ENSDART00000017185	16	7	ACATTCAGCACACAGTAGAGGTA	5	+	993	1341	Active	Active	4	8
ENSDARG00000005150	ENSDART00000017185	16	8	TTCAGCACCCTCAGTCTCTGTCTGC	7	+	1085	1341	Active	Inactive	5	8
ENSDARG00000005150	ENSDART00000017185	16	8	AACCTCTCCCTCAGCTCTTGGGTG	6	+	1036	1341	Active	Inactive	8	1
ENSDARG00000005150	ENSDART00000017185	16	8	CTCCCCCCCTACAGTCGTCTGGGAA	7	+	1168	1341	Active	Active	9	4
ENSDARG00000005150	ENSDART00000017185	16	8	CCCCCCTACAGTCGTCTGGGAATGC	7	+	1171	1341	Active	Inactive	9	0
ENSDARG00000005150	ENSDART00000017185	16	8	CACCACATCTGGTTTCTCTGGCTTT	7	+	1062	1341	Active	Inactive	8	9
ENSDARG00000005371	ENSDART00000008880	16	1	TCCCCATCCATGAGGCAGTGGTG	5	+	131	2601	Active	Active	9	8
ENSDARG00000005371	ENSDART00000008880	16	1	TTCCCCATCCATGAGGCAGTGGTG	6	+	130	2601	Active	Active	9	8
ENSDARG00000005371	ENSDART00000008880	16	2	GCAAACAAATCCCCCATGTTGAGCA	7	+	268	2601	Inactive	Active	9	0
ENSDARG00000005371	ENSDART00000008880	16	2	ATCTACGACACATGTTCTGATGTC	6	+	319	2601	Inactive	Inactive	2	1
ENSDARG00000005371	ENSDART00000008880	16	2	AAACAAATCCCCCATGTTGAGCA	5	+	270	2601	Inactive	Active	7	0
ENSDARG00000005371	ENSDART00000008880	16	2	AGCCAATAATGGCAGTAATTGGGA	6	+	425	2601	Inactive	Active	3	7
ENSDARG00000005371	ENSDART00000008880	16	2	AAATCAAGCTCTAGCGATGATTAA	6	+	231	2601	Inactive	Active	7	5
ENSDARG00000005371	ENSDART00000008880	16	3	TTCAAATAACATGGTGTGGGTTG	5	+	900	2601	Inactive	Inactive	8	8
ENSDARG00000005371	ENSDART00000008880	16	3	TCCAACAAATGGAGCTGGGTTGGCA	7	+	625	2601	Inactive	Active	6	8
ENSDARG00000005371	ENSDART00000008880	16	3	TCCAACAAATGGAGCTGGGTTGGC	6	+	625	2601	Inactive	Inactive	6	0
ENSDARG00000005371	ENSDART00000008880	16	3	TACAGCCACGATTTTGAGTGATAA	6	+	525	2601	Active	Active	6	5
ENSDARG00000005371	ENSDART00000008880	16	3	TTCAAATAACATGGTGTGGGTTGC	6	+	900	2601	Inactive	Active	8	4
ENSDARG00000005371	ENSDART00000008880	16	3	TTCAAATAACATGGTGTGGGTTGCC	7	+	900	2601	Inactive	Active	8	1
ENSDARG00000005371	ENSDART00000008880	16	3	CTCTACAGCTCTCCAGCCTTGGGA	6	+	1245	2601	Active	Active	5	7
ENSDARG00000005371	ENSDART00000008880	16	3	CGCATCTACAGCCACGATTTTGAG	6	+	519	2601	Active	Active	9	7
ENSDARG00000005371	ENSDART00000008880	16	3	TTCCAATACCGTGCTGGAGCTGAT	6	+	1122	2601	Active	Active	2	8
ENSDARG00000005371	ENSDART00000008880	16	3	ATCTACAGCCACGATTTTGAGTG	5	+	522	2601	Inactive	Inactive	0	6
ENSDARG00000005371	ENSDART00000008880	16	4	TTCAGCTCCTTAGGCAGTTGCGGAG	7	+	1265	2601	Active	Active	8	8
ENSDARG00000005371	ENSDART00000008880	16	4	AGCTCCTTAGGCAGTTGCGGAGCA	6	+	1268	2601	Active	Active	9	5
ENSDARG00000005371	ENSDART00000008880	16	5	GTCAGCACACATGCTGTTATGAGTG	7	+	1535	2601	Inactive	Active	4	0
ENSDARG00000005371	ENSDART00000008880	16	6	GTCATCCCAAGGTTTTTGAATAC	5	+	1661	2601	Active	Inactive	2	9
ENSDARG00000005371	ENSDART00000008880	16	6	GGCTTCAGCTTCACGCTGTGCGTCT	7	+	1921	2601	Active	Inactive	9	6
ENSDARG00000005371	ENSDART00000008880	16	6	GGCAAATACGTGCCGGCTGTGGAA	6	+	2344	2601	Active	Active	7	2
ENSDARG00000005371	ENSDART00000008880	16	6	CAAGGCTGCAGGCGGGCCGCTTTG	6	+	1797	2601	Active	Active	7	3
ENSDARG00000005371	ENSDART00000008880	16	6	AAAGACGCATTCATGAAGAATGT	5	+	2461	2601	Inactive	Active	9	9
ENSDARG00000005762	ENSDART00000027982	16	1	GACGGCCGCTCTCAGGATGATGTC	6	+	85	2241	Active	Active	9	9
ENSDARG00000005762	ENSDART00000027982	16	1	GACGGCCGCTCTCAGGATGATGT	5	+	85	2241	Active	Active	9	2
ENSDARG00000005762	ENSDART00000027982	16	1	CTCCAAAGAGATGCAGATGGAGGG	6	+	117	2241	Inactive	Active	5	9
ENSDARG00000005762	ENSDART00000027982	16	4	ACAGGCTTCCGTATGATGGAGAT	5	+	340	2241	Active	Active	9	8
ENSDARG00000005762	ENSDART00000027982	16	6	TTAACCTTCTTCAATTCTGACTAC	6	+	640	2241	Active	Inactive	7	7
ENSDARG00000005762	ENSDART00000027982	16	7	AAATCCATCAATGCCGCAGGGAAC	6	+	799	2241	Inactive	Active	0	8
ENSDARG00000005762	ENSDART00000027982	16	7	AACATCAGCATTGATGGAGTGGAG	6	+	820	2241	Active	Active	5	8
ENSDARG00000005762	ENSDART00000027982	16	9	TTCCTCAGAGAGTAGAAGAGGAC	5	+	965	2241	Active	Active	1	9
ENSDARG00000005762	ENSDART00000027982	16	21	ACCCGCAGCACAGCTGAAGAGGGC	6	+	2182	2241	Active	Active	9	9
ENSDARG00000005762	ENSDART00000027982	16	21	TTCACCCGCAGCACAGCTGAAGAG	6	+	2179	2241	Active	Active	8	9
ENSDARG00000005762	ENSDART00000027982	16	21	GGCATCGTCCATCAGCCGCAGGA	5	+	2203	2241	Active	Active	9	9
ENSDARG00000005762	ENSDART00000027982	16	21	AACTACAACCCTGAGGATGAGGA	5	+	2017	2241	Inactive	Active	5	9
ENSDARG00000005762	ENSDART00000027982	16	21	AACTACAACCCTGAGGATGAGGAG	6	+	2017	2241	Inactive	Active	5	9
ENSDARG00000005762	ENSDART00000027982	16	21	ACCAACTACAACCCTGAGGATGAG	6	+	2014	2241	Active	Active	6	9
ENSDARG00000005762	ENSDART00000027982	16	21	CTACAACCCTGAGGATGAGGAGGAG	7	+	2019	2241	Inactive	Active	3	9
ENSDARG00000005762	ENSDART00000027982	16	21	ATCAGCCGCAGGAGCATGTGAAGGA	7	+	2213	2241	Active	Active	8	4
ENSDARG00000005867	ENSDART00000088023	16	4	AACAGCTTCCTTCAGCTTAGAAC	5	-	311	4308	Active	Active	9	6
ENSDARG00000005867	ENSDART00000088023	16	6	GTCCTCCTCTTCTTGCAGTGGAA	5	-	416	4308	Active	Active	9	7
ENSDARG00000005867	ENSDART00000088023	16	6	CTCCTCTTCTTGCAGTGGAATGT	5	-	413	4308	Active	Active	9	4
ENSDARG00000005867	ENSDART00000088023	16	7	GTACCAGTCTGGGGCTGTTGCTGGC	7	-	586	4308	Active	Active	4	8
ENSDARG00000005867	ENSDART00000088023	16	7	GGCATCATCACAATGGGGAGGCGTT	7	-	564	4308	Active	Active	9	8
ENSDARG00000005867	ENSDART00000088023	16	7	ATCATCACAATGGGGAGGCGTTT	5	-	563	4308	Inactive	Active	4	6
ENSDARG00000005867	ENSDART00000088023	16	7	GGCATCATCACAATGGGGAGGCG	5	-	566	4308	Active	Active	9	9
ENSDARG00000005867	ENSDART00000088023	16	8	AAAGGCCACAGGATTGAGGAGGAG	6	-	665	4308	Inactive	Active	3	9
ENSDARG00000005867	ENSDART00000088023	16	9	TTATCATACATATCTGGCGTGATGT	7	-	905	4308	Inactive	Active	3	3
ENSDARG00000005867	ENSDART00000088023	16	10	CTCATCTAAATCATCTAAGAAGTT	6	-	1036	4308	Active	Active	6	7
ENSDARG00000005867	ENSDART00000088023	16	17	ACCTCCTCCAACAAGTTGATGGA	5	-	1648	4308	Active	Active	9	8
ENSDARG00000005867	ENSDART00000088023	16	17	AACCTCCTCCAACAAGTTGATGGA	6	-	1648	4308	Active	Active	9	8
ENSDARG00000005867	ENSDART00000088023	16	18	GTACCCGTCTTCTCCTTTGCTGTA	6	-	1858	4308	Active	Inactive	6	7
ENSDARG00000005867	ENSDART00000088023	16	18	GTTTGCTGCGGGAAGGATGCAGGG	6	-	1829	4308	Active	Active	8	9
ENSDARG00000005867	ENSDART00000088023	16	21	TTCAGCAACCTGTGTTTGAGGAA	5	-	2450	4308	Active	Inactive	4	2
ENSDARG00000005867	ENSDART00000088023	16	22	TCCTCATTCCCACTGTTCTGCTTCT	7	-	3020	4308	Active	Inactive	9	7
ENSDARG00000005867	ENSDART00000088023	16	22	TTCTCCATCTTCCTCTCTGCTAAC	6	-	2719	4308	Active	Inactive	9	4
ENSDARG00000005867	ENSDART00000088023	16	22	GCCTTCAGAAGGAAGTGAAGCAGGT	7	-	2577	4308	Active	Active	6	9
ENSDARG00000005867	ENSDART00000088023	16	22	GTCCACTGCAGCTGGTGCTGCGGTC	7	-	2463	4308	Active	Active	7	7
ENSDARG00000005867	ENSDART00000088023	16	22	CTCATCTTCATCCTGTGTGAGGTC	6	-	3241	4308	Active	Inactive	9	1
ENSDARG00000005867	ENSDART00000088023	16	22	CTCATCTTCATCCTGTGTGAGGT	5	-	3242	4308	Active	Active	9	7
ENSDARG00000005867	ENSDART00000088023	16	22	CTCATCTCCGCTGCTGTGTTTGTG	6	-	2971	4308	Active	Active	9	1
ENSDARG00000005867	ENSDART00000088023	16	22	CTCATCTCCGCTGCTGTGTTTGT	5	-	2972	4308	Active	Inactive	9	9
ENSDARG00000005867	ENSDART00000088023	16	27	AAACTCTCCCTGAAGGTGTGTGT	5	-	3815	4308	Active	Inactive	2	5
ENSDARG00000005867	ENSDART00000088023	16	27	ATCCAAAACTCTCCCTGAAGGTGTG	7	-	3818	4308	Inactive	Active	6	9
ENSDARG00000005867	ENSDART00000088023	16	29	ACATGCACCTTGTTGCTCTGACAAC	7	-	4004	4308	Active	Inactive	0	0
ENSDARG00000005867	ENSDART00000088023	16	30	TTCATCATCTTGGTTATGTGTGTTT	7	-	4028	4308	Active	Inactive	9	9
ENSDARG00000005867	ENSDART00000088023	16	30	CTCTTCATCTCGGCTGTGCTTCT	5	-	4090	4308	Active	Inactive	9	7
ENSDARG00000005947	ENSDART00000025669	16	1	CCCATCTGCAGTGCATGTGTTGTG	6	+	19	1263	Active	Inactive	9	7
ENSDARG00000005947	ENSDART00000025669	16	3	ATCTCCGCAGTGCTGGGCTTTTTCT	7	+	937	1263	Inactive	Inactive	4	6
ENSDARG00000005947	ENSDART00000025669	16	3	ATCTCCGCAGTGCTGGGCTTTTTC	6	+	937	1263	Inactive	Inactive	4	8
ENSDARG00000005947	ENSDART00000025669	16	3	CTAAACATCATCGCCTGCGCCGGA	6	+	355	1263	Active	Active	0	6
ENSDARG00000005947	ENSDART00000025669	16	3	GCACTCTTCGGACTCGACGGCTGC	6	+	307	1263	Active	Active	9	9
ENSDARG00000005947	ENSDART00000025669	16	3	GTCATCTCCGCAGTGCTGGGCTTTT	7	+	934	1263	Active	Inactive	9	9
ENSDARG00000005947	ENSDART00000025669	16	3	TACGGCATCTTGATGTTCTTTGGTG	7	+	1030	1263	Active	Inactive	9	6
ENSDARG00000005947	ENSDART00000025669	16	4	CACTCCTACGATCTGGCGTTTTAC	6	+	1111	1263	Active	Inactive	9	6
ENSDARG00000005959	ENSDART00000060655	16	5	AACTCACCACCGCCTGTGACTTC	5	+	489	495	Inactive	Inactive	6	8
ENSDARG00000005959	ENSDART00000060655	16	5	GAACTCACCACCGCCTGTGACTTC	6	+	488	495	Inactive	Inactive	1	8
ENSDARG00000005959	ENSDART00000060655	16	5	GGCTGCCGCTCATCTCTGTGGCT	5	+	432	495	Active	Inactive	9	2
ENSDARG00000005959	ENSDART00000060655	16	5	GGCTGCCGCTCATCTCTGTGGCTCT	7	+	432	495	Active	Inactive	9	7
ENSDARG00000006092	ENSDART00000005927	16	1	GCCGCCAGCCAGATTTTGGCTAG	5	-	49	1935	Active	Inactive	9	8
ENSDARG00000006092	ENSDART00000005927	16	1	GCATTCAAAGACGTGCGCTTTGGTC	7	-	90	1935	Inactive	Inactive	6	1
ENSDARG00000006092	ENSDART00000005927	16	2	TCCTCACCACGCCCAGGAGAAGAT	6	-	182	1935	Active	Active	3	8
ENSDARG00000006092	ENSDART00000005927	16	2	CACCACGCCCAGGAGAAGATGAC	5	-	179	1935	Active	Active	6	9
ENSDARG00000006092	ENSDART00000005927	16	3	GTATGCTGCCTCACGGTTGTCTTC	6	-	301	1935	Active	Inactive	5	8
ENSDARG00000006092	ENSDART00000005927	16	3	GAACTCCTCTGGCAAGGTGATGGC	6	-	328	1935	Active	Active	8	9
ENSDARG00000006092	ENSDART00000005927	16	6	ATCATCATCTCCATGGTCTTGAGGC	7	-	762	1935	Active	Active	9	1
ENSDARG00000006092	ENSDART00000005927	16	8	ATCATCAGCTTTTTGGTTGGAGGA	6	-	1074	1935	Active	Active	6	8
ENSDARG00000006092	ENSDART00000005927	16	8	TTCCACATCATCAGCTTTTTGGTT	6	-	1080	1935	Active	Inactive	7	9
ENSDARG00000006092	ENSDART00000005927	16	8	TCCAACTCCTTCAGGCTGTCGAC	5	-	988	1935	Active	Active	8	3
ENSDARG00000006092	ENSDART00000005927	16	8	GTCCAACTCCTTCAGGCTGTCGAC	6	-	988	1935	Active	Active	8	3
ENSDARG00000006092	ENSDART00000005927	16	8	AGCCAAATCCAGCGTGGTGACGAT	6	-	1051	1935	Active	Active	8	7
ENSDARG00000006092	ENSDART00000005927	16	8	GCCAAATCCAGCGTGGTGACGAT	5	-	1051	1935	Active	Active	7	7
ENSDARG00000006092	ENSDART00000005927	16	8	AGCTTCCTCTTTCTCTTAGCCTTG	6	-	960	1935	Active	Inactive	9	5
ENSDARG00000006092	ENSDART00000005927	16	8	CACATCATCAGCTTTTTGGTTGGAG	7	-	1076	1935	Active	Inactive	9	3
ENSDARG00000006092	ENSDART00000005927	16	9	GAAGTCCTCAAGGCTGTCGGCTTC	6	-	1237	1935	Active	Inactive	8	3
ENSDARG00000006092	ENSDART00000005927	16	11	ACCTGCGGCATCTCGAGCTGATGGG	7	-	1535	1935	Active	Active	9	9
ENSDARG00000006092	ENSDART00000005927	16	11	CTCCTCACCTCTTCGTCGCTGTC	5	-	1651	1935	Active	Active	9	5
ENSDARG00000006092	ENSDART00000005927	16	13	TTCTTCAGCACCAGGAAGCTGTA	5	-	1843	1935	Active	Active	8	9
ENSDARG00000006092	ENSDART00000005927	16	13	CACAGCTCCAGCAGGCTGATGGA	5	-	1783	1935	Active	Active	9	9
ENSDARG00000006151	ENSDART00000006412	16	1	GTCCCAGTCGAGCATGCGGCGGC	5	+	321	2622	Active	Active	9	5
ENSDARG00000006151	ENSDART00000006412	16	1	GTCCAAAACCTCTCCGGCGGAGGAG	7	+	141	2622	Inactive	Active	3	9
ENSDARG00000006151	ENSDART00000006412	16	1	GTCCAAAACCTCTCCGGCGGAGGA	6	+	141	2622	Inactive	Active	3	9
ENSDARG00000006151	ENSDART00000006412	16	1	GACCACCGCGCACATCTTGAGCG	5	+	378	2622	Active	Active	6	6
ENSDARG00000006151	ENSDART00000006412	16	1	GTCCCAGTCGAGCATGCGGCGGCG	6	+	321	2622	Active	Active	9	9
ENSDARG00000006151	ENSDART00000006412	16	1	CAAAACCTCTCCGGCGGAGGAGAA	6	+	144	2622	Active	Active	4	8
ENSDARG00000006151	ENSDART00000006412	16	1	TCCAAAACCTCTCCGGCGGAGGA	5	+	142	2622	Active	Active	2	9
ENSDARG00000006151	ENSDART00000006412	16	1	TCCAAAACCTCTCCGGCGGAGGAG	6	+	142	2622	Active	Active	2	9
ENSDARG00000006151	ENSDART00000006412	16	2	ATCCGCAACAGTGACGGTGAAGTC	6	+	859	2622	Active	Active	3	6
ENSDARG00000006151	ENSDART00000006412	16	2	GCCATCCGCAACAGTGACGGTGAA	6	+	856	2622	Active	Active	9	9
ENSDARG00000006151	ENSDART00000006412	16	3	GAATCCCGCAAGGAGTATGAGAG	5	+	1009	2622	Active	Active	1	8
ENSDARG00000006151	ENSDART00000006412	16	6	AAAGTCAGCATGGAGAAGGTGTC	5	+	1237	2622	Inactive	Active	2	9
ENSDARG00000006151	ENSDART00000006412	16	7	CTCATCAGATTATTGGTGAGTTT	5	+	1427	2622	Active	Inactive	3	4
ENSDARG00000006151	ENSDART00000006412	16	11	AAATTCAAAATTGATTATGAGGT	5	+	1780	2622	Inactive	Active	9	0
ENSDARG00000006151	ENSDART00000006412	16	11	CACGGCCTCCCTGCGGATGTTTTT	6	+	1737	2622	Active	Inactive	9	6
ENSDARG00000006151	ENSDART00000006412	16	12	GCATACCACAACTGGAGGCATGC	5	+	1849	2622	Inactive	Active	1	9
ENSDARG00000006151	ENSDART00000006412	16	13	GACTGCTGCGTTCCAGGAGGTGCT	6	+	1908	2622	Active	Active	9	9
ENSDARG00000006151	ENSDART00000006412	16	15	GAATACTGCAACATGATGCAGCT	5	+	2143	2622	Inactive	Active	3	9
ENSDARG00000006151	ENSDART00000006412	16	20	AGCTTCAGCCAATGGTAGATGGA	5	+	2543	2622	Active	Active	9	9
ENSDARG00000006598	ENSDART00000008152	16	7	CACCTCTCCTCCACATGCGTAGTC	6	-	475	1212	Active	Inactive	9	7
ENSDARG00000006598	ENSDART00000008152	16	8	CTCAGCAGCATAAAATCTGGCTCT	6	-	538	1212	Active	Inactive	8	6
ENSDARG00000006598	ENSDART00000008152	16	9	AAAACCACATGACCCGCTGAATCT	6	-	636	1212	Inactive	Active	9	5
ENSDARG00000006598	ENSDART00000008152	16	9	TTCCACAAAATGTTCTGGTGGTGCC	7	-	700	1212	Inactive	Active	8	8
ENSDARG00000006598	ENSDART00000008152	16	9	CAAAACCACATGACCCGCTGAATCT	7	-	636	1212	Inactive	Active	5	5
ENSDARG00000006598	ENSDART00000008152	16	9	CCCTCCTTACACAAGCCGAAGTC	5	-	664	1212	Active	Active	9	8
ENSDARG00000006598	ENSDART00000008152	16	10	CTCTTCAGCAGATCTCTGGCTGC	5	-	913	1212	Active	Inactive	9	5
ENSDARG00000006598	ENSDART00000008152	16	10	ATCTCAAGACGATCTGCATTGTAG	6	-	837	1212	Inactive	Active	7	0
ENSDARG00000006598	ENSDART00000008152	16	12	ACAGGCTCCGAGTGAGTGTGGAAC	6	-	1126	1212	Active	Active	7	4
ENSDARG00000006773	ENSDART00000012053	16	2	CCCAAATACATGCAGGGCCGCGAAC	7	+	166	927	Active	Active	8	8
ENSDARG00000006773	ENSDART00000012053	16	2	GAACCCTTCCAACTGAGGAAAAC	5	+	187	927	Active	Active	8	9
ENSDARG00000006773	ENSDART00000012053	16	3	AGCTACATCTGCCAGCCGGTGGA	5	+	295	927	Active	Active	8	9
ENSDARG00000006773	ENSDART00000012053	16	4	GGCAGCAGCTTTGTGGTGGTATTT	6	+	348	927	Active	Inactive	9	8
ENSDARG00000006773	ENSDART00000012053	16	4	GTCGCCGGCGGCCAGTGTGAGTT	5	+	502	927	Active	Active	8	2
ENSDARG00000006773	ENSDART00000012053	16	4	GTCGCCGGCGGCCAGTGTGAGTTT	6	+	502	927	Active	Inactive	8	9
ENSDARG00000006773	ENSDART00000012053	16	5	GCAGCCATCCATGTGTTGATGTA	5	+	541	927	Active	Active	8	4
ENSDARG00000006773	ENSDART00000012053	16	5	GAACGCAGCCATCCATGTGTTGAT	6	+	537	927	Inactive	Inactive	1	9
ENSDARG00000006773	ENSDART00000012053	16	5	CAAAAATACAGAAGTTTCTGTGGTG	7	+	593	927	Inactive	Inactive	6	4
ENSDARG00000006773	ENSDART00000012053	16	5	AAATACAGAAGTTTCTGTGGTGGA	6	+	596	927	Inactive	Active	9	0
ENSDARG00000006773	ENSDART00000012053	16	5	AAATACAGAAGTTTCTGTGGTGGAA	7	+	596	927	Inactive	Active	9	3
ENSDARG00000006773	ENSDART00000012053	16	6	AAACACGGCCAAGCTGGAGGAGAA	6	+	864	927	Inactive	Active	7	8
ENSDARG00000006773	ENSDART00000012053	16	6	ATCGGCCACACGGCTCTGTCTCT	5	+	664	927	Active	Inactive	7	8
ENSDARG00000006773	ENSDART00000012053	16	6	GAAGCCGGCGGAGAGCGGCCGCA	5	+	885	927	Active	Active	0	9
ENSDARG00000006869	ENSDART00000002215	16	3	AACTTCTCCATCTCTCGCAGGTTAG	7	-	212	876	Active	Active	8	6
ENSDARG00000006869	ENSDART00000002215	16	4	CTCTGCGGCGTTCTGTTCTGAAGGG	7	-	468	876	Active	Active	9	8
ENSDARG00000006869	ENSDART00000002215	16	6	GTCCCCTCCTCCACATTTGCGGCT	6	-	612	876	Active	Active	9	0
ENSDARG00000006869	ENSDART00000002215	16	6	CCCTCCTCCACATTTGCGGCTGCT	6	-	609	876	Active	Active	9	9
ENSDARG00000006869	ENSDART00000002215	16	6	CCCTCCTCCACATTTGCGGCTGC	5	-	610	876	Active	Inactive	9	4
ENSDARG00000006869	ENSDART00000002215	16	6	CCCCTCCTCCACATTTGCGGCTGCT	7	-	609	876	Active	Active	9	9
ENSDARG00000006869	ENSDART00000002215	16	6	CCCCTCCTCCACATTTGCGGCTGC	6	-	610	876	Active	Inactive	9	4
ENSDARG00000006869	ENSDART00000002215	16	7	GCCAGCTTCGCACGGGCCGCCTGC	6	-	648	876	Active	Active	9	7
ENSDARG00000006869	ENSDART00000002215	16	7	GTCCACCTCCAAAGGCAGCGGCG	5	-	756	876	Active	Active	9	9
ENSDARG00000006872	ENSDART00000024846	16	2	TTCTCAGTCGCTTTGGTGCGTTTCT	7	+	190	927	Active	Inactive	9	9
ENSDARG00000006872	ENSDART00000024846	16	2	TTCTCAGTCGCTTTGGTGCGTTT	5	+	190	927	Active	Inactive	9	5
ENSDARG00000006872	ENSDART00000024846	16	4	CACTTCAGCTCAATGGAGTGGTG	5	+	329	927	Active	Active	9	8
ENSDARG00000006872	ENSDART00000024846	16	5	TTCCTCAGAGTCGAGTGATGGTTTC	7	+	359	927	Active	Active	1	1
ENSDARG00000006872	ENSDART00000024846	16	7	AGCAAACACACGGCGGTGAAGAG	5	+	679	927	Active	Active	3	9
ENSDARG00000006872	ENSDART00000024846	16	7	TTCAGCAAACACACGGCGGTGAA	5	+	676	927	Inactive	Active	6	6
ENSDARG00000006872	ENSDART00000024846	16	8	ACAGACGGCAGAATGGAGACGTG	5	+	746	927	Inactive	Active	1	9
ENSDARG00000006872	ENSDART00000024846	16	9	AGAATCATCCGCAAGAAGAGGAG	5	+	883	927	Active	Active	8	9
ENSDARG00000006872	ENSDART00000024846	16	9	CGCAGCAGCGGTGAGCAGCAGCT	5	+	810	927	Active	Active	9	9
ENSDARG00000006872	ENSDART00000024846	16	9	ACCCTCAGAGTAAGTGTGTGAGTGT	7	+	773	927	Active	Inactive	5	6
ENSDARG00000006872	ENSDART00000024846	16	9	ACCCTCAGAGTAAGTGTGTGAGTG	6	+	773	927	Active	Active	5	7
ENSDARG00000006872	ENSDART00000103714	16	4	CACTTCAGCTCAATGGAGTGGTG	5	+	314	1107	Active	Active	9	8
ENSDARG00000006872	ENSDART00000103714	16	5	TTCCTCAGAGTCGAGTGATGGTTTC	7	+	344	1107	Active	Active	1	1
ENSDARG00000006872	ENSDART00000103714	16	7	TTCAGCAAACACACGGCGGTGAA	5	+	664	1107	Inactive	Active	6	6
ENSDARG00000006872	ENSDART00000103714	16	7	AGCAAACACACGGCGGTGAAGAG	5	+	667	1107	Active	Active	3	9
ENSDARG00000006872	ENSDART00000103714	16	8	AAACACACAGAGCAGAGGGGCGTGC	7	+	764	1107	Inactive	Active	9	7
ENSDARG00000006872	ENSDART00000103714	16	8	ACAGACGGCAGAATGGAGACGTG	5	+	734	1107	Inactive	Active	1	9
ENSDARG00000006872	ENSDART00000103714	16	8	ACACACAGAGCAGAGGGGCGTGC	5	+	766	1107	Inactive	Active	9	7
ENSDARG00000006872	ENSDART00000103714	16	9	AGAATCATCCGCAAGAAGAGGAG	5	+	868	1107	Active	Active	8	9
ENSDARG00000006872	ENSDART00000103714	16	9	CGCAGCAGCGGTGAGCAGCAGCT	5	+	795	1107	Active	Active	9	9
ENSDARG00000006872	ENSDART00000103714	16	10	AAAAAACGCGATGTATGTGTCTGT	6	+	925	1107	Inactive	Inactive	8	9
ENSDARG00000006983	ENSDART00000024206	16	1	AGCGACCCAATGAAGGAGCCGGA	5	+	1	1332	Active	Active	0	9
ENSDARG00000006983	ENSDART00000024206	16	2	AGAAAACACTGCCAGGGGTGAGTG	6	+	221	1332	Inactive	Active	6	8
ENSDARG00000006983	ENSDART00000024206	16	2	AGAAAACACTGCCAGGGGTGAGTGC	7	+	221	1332	Inactive	Active	6	5
ENSDARG00000006983	ENSDART00000024206	16	3	ACCGACCCATTCAGGTGAAGCCTGC	7	+	242	1332	Inactive	Active	0	9
ENSDARG00000006983	ENSDART00000024206	16	4	GAAAGCAGCAGTCGGATGAAGAC	5	+	317	1332	Inactive	Active	3	9
ENSDARG00000006983	ENSDART00000024206	16	6	GGCGCCTCCTCCAGTCTGGTGGT	5	+	499	1332	Active	Active	9	0
ENSDARG00000006983	ENSDART00000024206	16	6	GTTTGCAGACACAGAGAAGGAGCG	6	+	525	1332	Inactive	Active	4	9
ENSDARG00000006983	ENSDART00000024206	16	6	TGCCTACACACAAGCGGTGAGTAC	6	+	627	1332	Active	Inactive	9	0
ENSDARG00000006983	ENSDART00000024206	16	6	GCCTCCTCCAGTCTGGTGGTGAA	5	+	502	1332	Active	Active	9	5
ENSDARG00000006983	ENSDART00000024206	16	6	GCCTACACACAAGCGGTGAGTAC	5	+	628	1332	Inactive	Inactive	4	0
ENSDARG00000006983	ENSDART00000024206	16	6	CGCCTCCTCCAGTCTGGTGGTGAA	6	+	501	1332	Active	Active	9	5
ENSDARG00000006983	ENSDART00000024206	16	8	TGCCTCAACCAATCGCAGTGAAC	5	+	815	1332	Active	Active	9	6
ENSDARG00000006983	ENSDART00000024206	16	9	TCCAGCCCAGAGTCCAGTGGCGGCG	7	+	912	1332	Active	Active	6	9
ENSDARG00000006983	ENSDART00000024206	16	10	AGCAGCTGCAGAGAGAAGGTGCT	5	+	1055	1332	Active	Active	9	9
ENSDARG00000006983	ENSDART00000024206	16	11	AAATGCTCCAGATGTTTCTGCCTTT	7	+	1130	1332	Inactive	Inactive	0	9
ENSDARG00000007086	ENSDART00000009557	16	2	GTTTTCACCTGAGCCGCTGCAGCA	6	-	117	900	Active	Active	6	9
ENSDARG00000007086	ENSDART00000009557	16	2	GACACCTACCGAGAAGGCGATGTT	6	-	175	900	Active	Active	7	6
ENSDARG00000007086	ENSDART00000009557	16	3	AAACTCAGAGACACAGCTGGGTTT	6	-	243	900	Inactive	Inactive	8	5
ENSDARG00000007086	ENSDART00000009557	16	3	AGACACAGCTGGGTTTAGATGAG	5	-	236	900	Inactive	Active	2	6
ENSDARG00000007086	ENSDART00000009557	16	3	AGAGACACAGCTGGGTTTAGATGAG	7	-	236	900	Inactive	Active	9	6
ENSDARG00000007086	ENSDART00000009557	16	4	TACTACATCAGTTGGGTAAGTGGCG	7	-	438	900	Active	Active	6	9
ENSDARG00000007086	ENSDART00000009557	16	5	AGCATCAGCATGGCTGTGCCAAC	5	-	493	900	Active	Inactive	9	4
ENSDARG00000007086	ENSDART00000009557	16	6	AAAACCAAATAAATGATGGAGCC	5	-	766	900	Inactive	Active	9	9
ENSDARG00000007086	ENSDART00000059013	16	3	AGCGCCACATTCCTCCTGTGCCTGC	7	-	160	291	Active	Inactive	2	5
ENSDARG00000007086	ENSDART00000059013	16	3	CTCCGCTGCGTGCACTGCTGCTTGT	7	-	118	291	Active	Active	9	1
ENSDARG00000007121	ENSDART00000020512	16	1	AGAAGCCACAGTCGTGCTGTTGGA	6	-	736	1179	Active	Active	3	6
ENSDARG00000007121	ENSDART00000020512	16	1	CACAAATAAGGATCACTAATAGGAT	7	-	76	1179	Inactive	Active	6	7
ENSDARG00000007121	ENSDART00000020512	16	1	GAAGCCACAGTCGTGCTGTTGGA	5	-	736	1179	Inactive	Active	9	6
ENSDARG00000007121	ENSDART00000020512	16	2	TTCTGCGGCCCCCCGGATGTCGTC	6	-	1099	1179	Active	Active	8	7
ENSDARG00000007121	ENSDART00000020512	16	2	AGAGACGGCAGAACAGAAGGAAAC	6	-	878	1179	Active	Active	0	9
ENSDARG00000007121	ENSDART00000102481	16	3	AGAGACGGCAGAACAGAAGGAAAC	6	-	713	786	Active	Active	0	9
ENSDARG00000007135	ENSDART00000102100	16	2	GTCTTCAAACTGTTCGACGCCTTC	6	-	73	1905	Inactive	Active	3	6
ENSDARG00000007135	ENSDART00000102100	16	4	GTTCTCCACTAGCTGCCTTTTGT	5	-	233	1905	Active	Inactive	8	6
ENSDARG00000007135	ENSDART00000102100	16	5	TCCTCCTTCTCTTTCTGTGCTGGG	6	-	360	1905	Active	Active	9	5
ENSDARG00000007135	ENSDART00000102100	16	5	AGCCCAACCCCTCTTTAGAGTAG	5	-	321	1905	Active	Inactive	7	2
ENSDARG00000007135	ENSDART00000102100	16	5	CCCAACCCCTCTTTAGAGTAGGCC	6	-	318	1905	Active	Active	9	9
ENSDARG00000007135	ENSDART00000102100	16	5	GCCCAACCCCTCTTTAGAGTAGGCC	7	-	318	1905	Active	Active	7	9
ENSDARG00000007135	ENSDART00000102100	16	7	GTTCTCTTCAAAATCTGGGTCTTG	6	-	658	1905	Active	Inactive	9	8
ENSDARG00000007135	ENSDART00000102100	16	7	TTCAAAATCTGGGTCTTGCGAAGAG	7	-	651	1905	Active	Active	4	5
ENSDARG00000007135	ENSDART00000102100	16	10	GACTCCCACCACCAGGTGTGCTGTC	7	-	1180	1905	Active	Inactive	6	5
ENSDARG00000007135	ENSDART00000102100	16	10	CTCCCACCACCAGGTGTGCTGTC	5	-	1180	1905	Active	Inactive	3	5
ENSDARG00000007135	ENSDART00000102100	16	11	ACATACCTCGATCTGTGAGGTGTAG	7	-	1333	1905	Active	Active	5	6
ENSDARG00000007135	ENSDART00000102100	16	12	GGCCCCTAAAGACGGCGGCAGGC	5	-	1430	1905	Active	Active	7	9
ENSDARG00000007135	ENSDART00000102100	16	13	ACACACACCTCCAGGTAGTAGAA	5	-	1678	1905	Inactive	Active	5	4
ENSDARG00000007135	ENSDART00000102100	16	14	GAAACCACATCATGTATTTGGTGTG	7	-	1750	1905	Inactive	Inactive	9	4
ENSDARG00000007135	ENSDART00000102100	16	14	AAACTCATCAGTGATGGTCTTGGGT	7	-	1788	1905	Active	Active	3	2
ENSDARG00000007135	ENSDART00000102100	16	14	TGCTTCTTCAGTGCTTTTGCTGAC	6	-	1713	1905	Active	Inactive	9	5
ENSDARG00000007135	ENSDART00000102100	16	14	AACCACATCATGTATTTGGTGTG	5	-	1750	1905	Active	Inactive	5	4
ENSDARG00000007257	ENSDART00000015694	16	1	AGAGTCTGCTGTGGGGAAGTCGAG	6	+	93	648	Active	Active	9	9
ENSDARG00000007257	ENSDART00000015694	16	5	CCCGCCAAAGGCCCCTGCTGTAGCA	7	+	631	648	Active	Active	5	7
ENSDARG00000007257	ENSDART00000015694	16	5	AGCCCCAGCCCGCAGGTGCCAAC	5	+	566	648	Active	Active	9	5
ENSDARG00000007358	ENSDART00000028141	16	2	CACAAAAGCATAAAGAATTGGGT	5	-	953	1101	Active	Active	0	9
ENSDARG00000007358	ENSDART00000028141	16	2	GTAGGCAAATGTTGAAGTGGCTGTG	7	-	912	1101	Inactive	Active	9	8
ENSDARG00000007358	ENSDART00000028141	16	2	GTTCTATCCTGACGTCTGGAGTC	5	-	577	1101	Active	Inactive	8	3
ENSDARG00000007358	ENSDART00000028141	16	2	TGCTTCAGAAAGCAGATGTGTGGGA	7	-	1093	1101	Active	Inactive	6	3
ENSDARG00000007517	ENSDART00000045067	16	2	CCCAGCCCATACACTGTGTTGGCA	6	-	366	1194	Active	Active	8	7
ENSDARG00000007517	ENSDART00000045067	16	2	CCCAGCCCATACACTGTGTTGGC	5	-	367	1194	Active	Inactive	8	5
ENSDARG00000007517	ENSDART00000045067	16	2	AACCCAGCCCATACACTGTGTTGGC	7	-	367	1194	Active	Inactive	3	5
ENSDARG00000007517	ENSDART00000045067	16	3	GTACTCTGCAAATTTATCTGCGAAC	7	-	417	1194	Active	Inactive	7	3
ENSDARG00000007517	ENSDART00000045067	16	4	GACATCATCACCAGTGCCGTTGAT	6	-	571	1194	Active	Active	9	1
ENSDARG00000007517	ENSDART00000045067	16	5	TTCAGCCTCCTCCTGATAAGCGGCG	7	-	786	1194	Active	Active	9	9
ENSDARG00000007517	ENSDART00000045067	16	5	TACTCACCCGTTTGTGTAGCCTTT	6	-	809	1194	Active	Inactive	6	1
ENSDARG00000007517	ENSDART00000045067	16	5	CTCTGCCTCCCAGTGTTTGTTGGT	6	-	676	1194	Active	Inactive	9	8
ENSDARG00000007517	ENSDART00000045067	16	5	CTACTCACCCGTTTGTGTAGCCTTT	7	-	809	1194	Active	Inactive	4	1
ENSDARG00000007517	ENSDART00000045067	16	6	TCCAGCTCCTCTATTGTTTGGTT	5	-	889	1194	Active	Inactive	9	9
ENSDARG00000007517	ENSDART00000045067	16	6	TCCAGCTCCTCTATTGTTTGGTTC	6	-	888	1194	Active	Inactive	9	7
ENSDARG00000007517	ENSDART00000045067	16	7	TACCTCTAATTTTTTGGTGAGTT	5	-	998	1194	Active	Inactive	2	6
ENSDARG00000007517	ENSDART00000045067	16	7	TACCTCTAATTTTTTGGTGAGTTC	6	-	997	1194	Active	Inactive	2	1
ENSDARG00000007517	ENSDART00000058398	16	2	CCCAGCCCATACACTGTGTTGGCA	6	-	252	579	Active	Active	8	7
ENSDARG00000007517	ENSDART00000058398	16	2	CCCAGCCCATACACTGTGTTGGC	5	-	253	579	Active	Inactive	8	5
ENSDARG00000007517	ENSDART00000058398	16	2	AACCCAGCCCATACACTGTGTTGGC	7	-	253	579	Active	Inactive	3	5
ENSDARG00000007517	ENSDART00000058398	16	3	GTACTCTGCAAATTTATCTGCGAAC	7	-	303	579	Active	Inactive	7	3
ENSDARG00000007517	ENSDART00000058398	16	4	GACATCATCACCAGTGCCGTTGAT	6	-	457	579	Active	Active	9	1
ENSDARG00000007727	ENSDART00000004052	16	2	GGCATCATCTACACTGTGGTGGTG	6	+	70	2055	Active	Active	9	6
ENSDARG00000007727	ENSDART00000004052	16	2	CCCCCACCAGCCCTCAGGTGAGTCT	7	+	110	2055	Active	Active	7	4
ENSDARG00000007727	ENSDART00000004052	16	2	CCCACCAGCCCTCAGGTGAGTCT	5	+	112	2055	Active	Active	9	4
ENSDARG00000007727	ENSDART00000004052	16	2	GGCATCATCTACACTGTGGTGGT	5	+	70	2055	Active	Inactive	9	1
ENSDARG00000007727	ENSDART00000004052	16	2	ATCATCTACACTGTGGTGGTGAA	5	+	73	2055	Active	Active	8	5
ENSDARG00000007727	ENSDART00000004052	16	5	GCCGACAGACTCTTCAGGGGCTGAA	7	+	447	2055	Inactive	Active	0	8
ENSDARG00000007727	ENSDART00000004052	16	7	CACGGCCTCGTGTCTGTGGATGAC	6	+	786	2055	Active	Active	9	8
ENSDARG00000007727	ENSDART00000004052	16	8	AGCAACCCCATTCACAGACTGAGGA	7	+	925	2055	Active	Active	7	9
ENSDARG00000007727	ENSDART00000004052	16	8	ACCCCATTCACAGACTGAGGAAGAC	7	+	929	2055	Active	Active	9	9
ENSDARG00000007727	ENSDART00000004052	16	8	GCCATCCTCTCAGCGCTGCAGAG	5	+	904	2055	Active	Active	9	9
ENSDARG00000007727	ENSDART00000004052	16	8	GCAACCCCATTCACAGACTGAGGA	6	+	926	2055	Inactive	Active	4	9
ENSDARG00000007727	ENSDART00000004052	16	11	AAAGACAGACTAGAGGTGAGGTT	5	+	1189	2055	Inactive	Active	9	5
ENSDARG00000007727	ENSDART00000004052	16	12	ATCAACTTCGATAAACGACGACGGG	7	+	1213	2055	Active	Active	8	9
ENSDARG00000007727	ENSDART00000004052	16	13	TGCCCACTCTACGTGAAGAGGAA	5	+	1334	2055	Active	Active	9	9
ENSDARG00000007727	ENSDART00000004052	16	15	TGCCAATACGACAATGGATGCTGAC	7	+	1464	2055	Active	Active	7	9
ENSDARG00000007727	ENSDART00000004052	16	15	CAATACGACAATGGATGCTGACGGC	7	+	1467	2055	Inactive	Active	6	9
ENSDARG00000007727	ENSDART00000004052	16	16	GACGGCAACTTATACCGCAGCATTC	7	+	1744	2055	Active	Active	5	3
ENSDARG00000007727	ENSDART00000004052	16	18	ATCAAAGCCAAGGGCAGGAGACTAG	7	+	2026	2055	Inactive	Active	3	8
ENSDARG00000007727	ENSDART00000101743	16	2	GCCGACAGACTCTTCAGGGGCTGAA	7	+	327	2040	Inactive	Active	0	8
ENSDARG00000007727	ENSDART00000101743	16	4	CACGGCCTCGTGTCTGTGGATGAC	6	+	666	2040	Active	Active	9	8
ENSDARG00000007727	ENSDART00000101743	16	5	GCCATCCTCTCAGCGCTGCAGAG	5	+	784	2040	Active	Active	9	9
ENSDARG00000007727	ENSDART00000101743	16	5	GCAACCCCATTCACAGACTGAGGA	6	+	806	2040	Inactive	Active	4	9
ENSDARG00000007727	ENSDART00000101743	16	5	AGCAACCCCATTCACAGACTGAGGA	7	+	805	2040	Active	Active	7	9
ENSDARG00000007727	ENSDART00000101743	16	5	ACCCCATTCACAGACTGAGGAAGAC	7	+	809	2040	Active	Active	9	9
ENSDARG00000007727	ENSDART00000101743	16	10	AAAGACAGACTAGAGGTGAGGTT	5	+	1093	2040	Inactive	Active	9	5
ENSDARG00000007727	ENSDART00000101743	16	11	ATCAACTTCGATAAACGACGACGGG	7	+	1117	2040	Active	Active	8	9
ENSDARG00000007727	ENSDART00000101743	16	12	TGCCCACTCTACGTGAAGAGGAA	5	+	1238	2040	Active	Active	9	9
ENSDARG00000007727	ENSDART00000101743	16	16	GACGGCAACTTATACCGCAGCATTC	7	+	1732	2040	Active	Active	5	3
ENSDARG00000007727	ENSDART00000101743	16	18	ATCAAAGCCAAGGGCAGGAGACTAG	7	+	2014	2040	Inactive	Active	3	8
ENSDARG00000007842	ENSDART00000003997	16	1	ATCCAATAAACGCGGGAAGGATTT	6	-	11	855	Inactive	Active	8	5
ENSDARG00000007842	ENSDART00000003997	16	4	ACAGGCCACCTGGTTGCAGTTGTC	6	-	256	855	Active	Active	4	5
ENSDARG00000007842	ENSDART00000003997	16	8	TTAACCAGCTGCAGGATGTGGTA	5	-	691	855	Inactive	Active	3	6
ENSDARG00000007842	ENSDART00000003997	16	8	GTCCGCTTAGCAGGATGTAGATGAA	7	-	802	855	Active	Active	8	8
ENSDARG00000007842	ENSDART00000003997	16	8	GACAAACCAGCCGGTGGCGGAAGTG	7	-	826	855	Inactive	Active	8	9
ENSDARG00000007842	ENSDART00000003997	16	8	CTCGACAAACCAGCCGGTGGCGGAA	7	-	829	855	Inactive	Active	6	8
ENSDARG00000007842	ENSDART00000003997	16	8	CTCGACAAACCAGCCGGTGGCGGA	6	-	830	855	Inactive	Active	6	9
ENSDARG00000007842	ENSDART00000003997	16	8	CAAACCAGCCGGTGGCGGAAGTG	5	-	826	855	Inactive	Active	0	9
ENSDARG00000007842	ENSDART00000003997	16	8	AGACACACAGACAGGTAGTAGCA	5	-	751	855	Inactive	Active	9	8
ENSDARG00000007842	ENSDART00000003997	16	8	ACACGCTCCCGAGGCAGGCTGGTGT	7	-	605	855	Active	Active	7	0
ENSDARG00000007842	ENSDART00000003997	16	8	ACACACAGACAGGTAGTAGCAGGT	6	-	748	855	Inactive	Active	9	9
ENSDARG00000007952	ENSDART00000051251	16	2	CTCACCTGCTGACAGACTGGGAT	5	-	413	516	Active	Active	9	8
ENSDARG00000007952	ENSDART00000051251	16	2	GTCGACGTCGACTATAATGGGAG	5	-	384	516	Active	Active	8	8
ENSDARG00000007952	ENSDART00000051255	16	5	ACATACACAGGATACAGATGAAGGG	7	-	560	795	Inactive	Active	9	9
ENSDARG00000007952	ENSDART00000051255	16	6	GTCGACGTCGACTATAATGGGAG	5	-	654	795	Active	Active	8	8
ENSDARG00000007952	ENSDART00000051255	16	6	CTCACCTGCTGACAGACTGGGAT	5	-	683	795	Active	Active	9	8
ENSDARG00000007959	ENSDART00000006429	16	2	GAAGCCCACCTGGGTTTTAGAAGCC	7	-	96	987	Inactive	Active	1	8
ENSDARG00000007959	ENSDART00000006429	16	3	CACATCTACAACATTGGGGTTGGAG	7	-	300	987	Active	Active	9	6
ENSDARG00000007959	ENSDART00000006429	16	3	CACATCTACAACATTGGGGTTGGA	6	-	301	987	Active	Active	9	7
ENSDARG00000007959	ENSDART00000006429	16	3	ATCTACAACATTGGGGTTGGAGGG	6	-	298	987	Inactive	Active	4	9
ENSDARG00000007959	ENSDART00000006429	16	4	AACAGCACCCAGTTTCTCTGCTGCA	7	-	423	987	Active	Active	2	4
ENSDARG00000007959	ENSDART00000006429	16	5	AGAAGCTCCTTGGCTGCATTGAAC	6	-	531	987	Active	Active	6	4
ENSDARG00000007959	ENSDART00000006429	16	6	GCCAGCAGCATATTGTTGCAGAT	5	-	616	987	Active	Active	9	2
ENSDARG00000007959	ENSDART00000006429	16	7	GAAACCGCCCTGGTAGTTGTTTGC	6	-	796	987	Inactive	Inactive	4	6
ENSDARG00000007959	ENSDART00000006429	16	7	TTCAAAATCTTTGCAAGAAGTTTAG	7	-	698	987	Active	Active	4	6
ENSDARG00000007959	ENSDART00000006429	16	8	AGCCCAACAGCACTGGGGTTTTC	5	-	876	987	Inactive	Inactive	1	7
ENSDARG00000007959	ENSDART00000006429	16	8	GAAGACAGATGAGAAGTCTTTGTT	6	-	946	987	Inactive	Inactive	9	6
ENSDARG00000007959	ENSDART00000006429	16	8	ACATCATGCGGTAAATTTGATGGG	6	-	905	987	Active	Active	4	5
ENSDARG00000008014	ENSDART00000017966	16	3	GCAGTCAGCCAATCAGAAGCTGTT	6	+	306	900	Active	Active	7	9
ENSDARG00000008014	ENSDART00000017966	16	3	CCCTCAGCCGTGGGGTGGATGTG	5	+	266	900	Active	Active	9	9
ENSDARG00000008014	ENSDART00000017966	16	3	ACCCTCAGCCGTGGGGTGGATGTG	6	+	265	900	Active	Active	9	9
ENSDARG00000008014	ENSDART00000017966	16	3	ACCCTCAGCCGTGGGGTGGATGT	5	+	265	900	Active	Inactive	9	0
ENSDARG00000008014	ENSDART00000017966	16	5	CTCGTCTGCTCGGCCTGTGGGAGGT	7	+	482	900	Active	Active	9	8
ENSDARG00000008014	ENSDART00000017966	16	8	GCATCATGCTGATATGGGCTGAC	5	+	891	900	Active	Active	6	0
ENSDARG00000008165	ENSDART00000034544	16	5	ATCAACAACGTGGATTTTGACGAT	6	+	547	1239	Inactive	Inactive	5	4
ENSDARG00000008165	ENSDART00000034544	16	6	TTCTCATCCAAGCCTGCAGGGGAG	6	+	893	1239	Active	Active	7	9
ENSDARG00000008165	ENSDART00000034544	16	6	GTATTCAGACAGCGCATTTGTGGTT	7	+	723	1239	Inactive	Inactive	7	9
ENSDARG00000008165	ENSDART00000034544	16	6	GGCAAAAGAGACGCCATTATGGGTG	7	+	760	1239	Inactive	Active	4	1
ENSDARG00000008165	ENSDART00000034544	16	6	ATCCAAGCCTGCAGGGGAGGTATAA	7	+	898	1239	Inactive	Active	1	2
ENSDARG00000008165	ENSDART00000034544	16	7	AAAGACTTCATTTCTCTGATGTC	5	+	1000	1239	Active	Inactive	1	1
ENSDARG00000008165	ENSDART00000034544	16	8	CAAATCTTACCGGCATGTGCAGAA	6	+	1038	1239	Active	Inactive	4	3
ENSDARG00000008165	ENSDART00000034544	16	8	GTCCAAACCTTAGTGGATGTGTTC	6	+	1075	1239	Inactive	Inactive	1	2
ENSDARG00000008165	ENSDART00000034544	16	9	AAAGACAGAGCAACGCTGCCGAA	5	+	1201	1239	Inactive	Active	9	8
ENSDARG00000008165	ENSDART00000102776	16	3	ATCAACAACGTGGATTTTGACGAT	6	+	457	1149	Inactive	Inactive	5	4
ENSDARG00000008165	ENSDART00000102776	16	4	GGCAAAAGAGACGCCATTATGGGTG	7	+	670	1149	Inactive	Active	4	1
ENSDARG00000008165	ENSDART00000102776	16	4	ATCCAAGCCTGCAGGGGAGGTATAA	7	+	808	1149	Inactive	Active	1	2
ENSDARG00000008165	ENSDART00000102776	16	4	GTATTCAGACAGCGCATTTGTGGTT	7	+	633	1149	Inactive	Inactive	7	9
ENSDARG00000008165	ENSDART00000102776	16	4	TTCTCATCCAAGCCTGCAGGGGAG	6	+	803	1149	Active	Active	7	9
ENSDARG00000008165	ENSDART00000102776	16	5	AAAGACTTCATTTCTCTGATGTC	5	+	910	1149	Active	Inactive	1	1
ENSDARG00000008165	ENSDART00000102776	16	6	GTCCAAACCTTAGTGGATGTGTTC	6	+	985	1149	Inactive	Inactive	1	2
ENSDARG00000008165	ENSDART00000102776	16	6	CAAATCTTACCGGCATGTGCAGAA	6	+	948	1149	Active	Inactive	4	3
ENSDARG00000008165	ENSDART00000102776	16	7	AAAGACAGAGCAACGCTGCCGAA	5	+	1111	1149	Inactive	Active	9	8
ENSDARG00000008170	ENSDART00000025691	16	7	GAAGGCAGATGAGGAGAGGCAGCG	6	+	591	1488	Inactive	Active	8	9
ENSDARG00000008170	ENSDART00000025691	16	10	ATCTTCTCCATCAAGCAGCCGAC	5	+	918	1488	Active	Active	8	9
ENSDARG00000008170	ENSDART00000025691	16	13	AGATTCAGATGCAGAGGTGTCGAG	6	+	1167	1488	Inactive	Active	5	5
ENSDARG00000008170	ENSDART00000025691	16	13	ACAAGCAAAATGCAGATGGAAAC	5	+	1205	1488	Inactive	Active	8	8
ENSDARG00000008170	ENSDART00000103065	16	8	GAAGGCAGATGAGGAGAGGCAGCG	6	+	597	1248	Inactive	Active	8	9
ENSDARG00000008170	ENSDART00000103065	16	11	AAAACCGCAGGTGAGGATGAGAT	5	+	964	1248	Inactive	Active	9	6
ENSDARG00000008170	ENSDART00000103065	16	11	GTTAAAACCGCAGGTGAGGATGAG	6	+	961	1248	Inactive	Active	6	9
ENSDARG00000008363	ENSDART00000010634	16	1	GAAAGCGCATAACCAGTTTGCGGTG	7	+	90	684	Inactive	Inactive	9	1
ENSDARG00000008363	ENSDART00000010634	16	1	CCCTCATTCTAAAAGTGGACGAA	5	+	237	684	Active	Active	9	8
ENSDARG00000008363	ENSDART00000010634	16	1	AGAAACAACGACAACGGCTTTTGGC	7	+	22	684	Inactive	Active	7	4
ENSDARG00000008363	ENSDART00000010634	16	2	CACCACAAACTGGGGTCGTATTG	5	+	414	684	Inactive	Inactive	7	6
ENSDARG00000008363	ENSDART00000010634	16	2	AGAAACAAAGCATGGGTGAGTTT	5	+	565	684	Inactive	Inactive	9	4
ENSDARG00000008363	ENSDART00000010634	16	2	GGCACCACAAACTGGGGTCGTATTG	7	+	412	684	Active	Inactive	2	6
ENSDARG00000008363	ENSDART00000010634	16	3	CACTTCTAACAATTGGTGGTGTG	5	+	635	684	Active	Active	5	7
ENSDARG00000009018	ENSDART00000016309	16	1	ATCCTCATCATTCTCTTTGGAGTA	6	+	70	1011	Active	Inactive	9	7
ENSDARG00000009018	ENSDART00000016309	16	1	GTCATCCTCATCATTCTCTTTGGAG	7	+	67	1011	Active	Inactive	9	5
ENSDARG00000009018	ENSDART00000016309	16	2	CAACACTTATGCAGGGGTTTTTC	5	+	311	1011	Inactive	Inactive	2	8
ENSDARG00000009018	ENSDART00000016309	16	3	GCAGACTTCTGTACTGGTGCTGTG	6	+	385	1011	Active	Active	8	7
ENSDARG00000009018	ENSDART00000016309	16	5	GAACACTTACTACTCTCTGGCTGC	6	+	756	1011	Inactive	Inactive	6	5
ENSDARG00000009018	ENSDART00000016309	16	5	CACAACACAGAACTGCCGCGAAC	5	+	737	1011	Inactive	Active	7	8
ENSDARG00000009018	ENSDART00000058870	16	1	GTCATCCTCATCATTCTCTTTGGAG	7	+	67	1377	Active	Inactive	9	5
ENSDARG00000009018	ENSDART00000058870	16	1	ATCCTCATCATTCTCTTTGGAGTA	6	+	70	1377	Active	Inactive	9	7
ENSDARG00000009018	ENSDART00000058870	16	2	CAACACTTATGCAGGGGTTTTTC	5	+	311	1377	Inactive	Inactive	2	8
ENSDARG00000009018	ENSDART00000058870	16	3	GCAGACTTCTGTACTGGTGCTGTG	6	+	385	1377	Active	Active	8	7
ENSDARG00000009018	ENSDART00000058870	16	5	CACAACACAGAACTGCCGCGAAC	5	+	737	1377	Inactive	Active	7	8
ENSDARG00000009018	ENSDART00000058870	16	5	GAACACTTACTACTCTCTGGCTGC	6	+	756	1377	Inactive	Inactive	6	5
ENSDARG00000009018	ENSDART00000058870	16	6	GAATGCCGCACTGGCTGGCGGTGTT	7	+	852	1377	Active	Active	2	4
ENSDARG00000009018	ENSDART00000058870	16	8	CGCTCAAACAAAGGGTGGCTTTC	5	+	1158	1377	Active	Inactive	8	2
ENSDARG00000009018	ENSDART00000058870	16	9	GCAGTCTACTGGGAGGTGAAGTG	5	+	1297	1377	Active	Active	8	8
ENSDARG00000009018	ENSDART00000058870	16	9	AGACACGCAGTGCTTTGAGGATGCA	7	+	1275	1377	Inactive	Active	8	9
ENSDARG00000009018	ENSDART00000058870	16	9	TCCTCCAGACACGCAGTGCTTTGAG	7	+	1269	1377	Active	Inactive	3	6
ENSDARG00000009023	ENSDART00000027020	16	2	GTAAGCAGCTGCATGCAGCGGTG	5	-	113	2601	Inactive	Active	2	9
ENSDARG00000009023	ENSDART00000027020	16	2	CTCAGCATCTCCAAGGTAAGCAGCT	7	-	126	2601	Active	Active	9	9
ENSDARG00000009023	ENSDART00000027020	16	2	AGCATCTCCAAGGTAAGCAGCTGCA	7	-	123	2601	Active	Active	9	9
ENSDARG00000009023	ENSDART00000027020	16	3	CGCCACGGCGCGGTGCAGAGGAG	5	-	212	2601	Active	Active	9	9
ENSDARG00000009023	ENSDART00000027020	16	4	GCCGCCACATGTAGAGGAGTCTGC	6	-	306	2601	Active	Active	3	3
ENSDARG00000009023	ENSDART00000027020	16	4	GGCCGCTAAAGGCAGCGTGGTGC	5	-	417	2601	Active	Active	8	6
ENSDARG00000009023	ENSDART00000027020	16	4	GCAGCCGCCACATGTAGAGGAGTCT	7	-	308	2601	Active	Active	5	9
ENSDARG00000009023	ENSDART00000027020	16	4	AGCCGCCACATGTAGAGGAGTCTGC	7	-	306	2601	Active	Active	9	3
ENSDARG00000009023	ENSDART00000027020	16	4	AGCCGCCACATGTAGAGGAGTCT	5	-	308	2601	Active	Active	9	9
ENSDARG00000009023	ENSDART00000027020	16	4	AGCAGCCGCCACATGTAGAGGAG	5	-	311	2601	Active	Active	9	9
ENSDARG00000009023	ENSDART00000027020	16	5	GCAAGCCACGTGCAGCGGTGTGTTT	7	-	471	2601	Active	Inactive	4	9
ENSDARG00000009023	ENSDART00000027020	16	5	GCAAGCCACGTGCAGCGGTGTGT	5	-	473	2601	Active	Active	4	0
ENSDARG00000009023	ENSDART00000027020	16	8	GACAGCAGCTTACGGCAGCAGTC	5	-	910	2601	Active	Active	6	9
ENSDARG00000009023	ENSDART00000027020	16	8	TACGGCAGCAGTCCGAGAAGCCGCT	7	-	898	2601	Active	Active	7	9
ENSDARG00000009023	ENSDART00000027020	16	9	TTACCCGCCGGCAGCAGCAGCATGT	7	-	981	2601	Inactive	Active	0	7
ENSDARG00000009023	ENSDART00000027020	16	10	GAAATCTGCCCCCGTGTTGAGGAG	6	-	1024	2601	Active	Active	4	8
ENSDARG00000009023	ENSDART00000027020	16	10	GAAATCTGCCCCCGTGTTGAGGA	5	-	1025	2601	Active	Inactive	4	1
ENSDARG00000009023	ENSDART00000027020	16	11	ATCGGCGTCAGAAGCAGCGGCATAA	7	-	1182	2601	Active	Active	9	3
ENSDARG00000009023	ENSDART00000027020	16	11	TCCATCGGCGTCAGAAGCAGCGGCA	7	-	1185	2601	Active	Active	9	9
ENSDARG00000009023	ENSDART00000027020	16	11	AGCAGCGGCATAATGGAGGGGGGT	6	-	1171	2601	Active	Active	9	9
ENSDARG00000009023	ENSDART00000027020	16	11	AGCAGCGGCATAATGGAGGGGGG	5	-	1172	2601	Active	Active	9	9
ENSDARG00000009023	ENSDART00000027020	16	12	ACATTCAACGTGACCTTTGAAGGC	6	-	1204	2601	Active	Active	0	3
ENSDARG00000009023	ENSDART00000027020	16	13	ACATTCAGAATGACCATTTGTGGCT	7	-	1305	2601	Inactive	Inactive	6	6
ENSDARG00000009023	ENSDART00000027020	16	14	TGCGGCCCCACTTGTCTTTGGCA	5	-	1473	2601	Active	Inactive	9	3
ENSDARG00000009023	ENSDART00000027020	16	15	ACAGGCCCAGTGCAGCGGCGTGT	5	-	1703	2601	Inactive	Active	4	7
ENSDARG00000009023	ENSDART00000027020	16	15	ACAGGCCCAGTGCAGCGGCGTGTAG	7	-	1701	2601	Inactive	Inactive	4	2
ENSDARG00000009023	ENSDART00000027020	16	16	ACCTGCAGAGAGACCATCTGATGTA	7	-	1725	2601	Active	Inactive	2	2
ENSDARG00000009023	ENSDART00000027020	16	16	TTACACAGCACAGTGAAGGGGGC	5	-	1817	2601	Inactive	Active	6	9
ENSDARG00000009023	ENSDART00000027020	16	16	CACAGCACAGTGAAGGGGGCTAA	5	-	1814	2601	Inactive	Active	1	1
ENSDARG00000009023	ENSDART00000027020	16	18	GAATGCAGCAGCGTGAAGAGGAG	5	-	1928	2601	Inactive	Active	2	9
ENSDARG00000009023	ENSDART00000027020	16	18	CACTCCACATGATCGGTGAATGC	5	-	1945	2601	Inactive	Active	1	4
ENSDARG00000009023	ENSDART00000027020	16	18	GCACTCCACATGATCGGTGAATGC	6	-	1945	2601	Active	Active	7	4
ENSDARG00000009023	ENSDART00000027020	16	18	ATCCACACAGTTCACCTGTGCATTG	7	-	1989	2601	Inactive	Inactive	8	8
ENSDARG00000009023	ENSDART00000027020	16	22	ATCGGCCACATCTTTGTTAGGAG	5	-	2354	2601	Active	Active	7	1
ENSDARG00000009023	ENSDART00000027020	16	22	ATCGGCCACATCTTTGTTAGGAGCG	7	-	2352	2601	Active	Active	7	8
ENSDARG00000009023	ENSDART00000027020	16	22	GGCCAATGCTGTTAAAGCTGCAGTA	7	-	2530	2601	Active	Active	9	6
ENSDARG00000009023	ENSDART00000027020	16	22	CTCCTCGTCCTTGTAGAAGCCGTC	6	-	2560	2601	Active	Active	9	9
ENSDARG00000009133	ENSDART00000044971	16	4	TTATCAGCCAGAGCGTAGATGTG	5	-	262	3288	Inactive	Active	4	9
ENSDARG00000009133	ENSDART00000044971	16	4	GTTATCAGCCAGAGCGTAGATGTG	6	-	262	3288	Active	Active	6	9
ENSDARG00000009133	ENSDART00000044971	16	5	GTCCACCCCCAGACACTTTGGAGAT	7	-	388	3288	Active	Inactive	5	7
ENSDARG00000009133	ENSDART00000044971	16	5	TCCACCCCCAGACACTTTGGAGAT	6	-	388	3288	Active	Inactive	9	7
ENSDARG00000009133	ENSDART00000044971	16	5	ACCCCCAGACACTTTGGAGATGTA	6	-	385	3288	Active	Active	2	8
ENSDARG00000009133	ENSDART00000044971	16	5	CCCCCAGACACTTTGGAGATGTA	5	-	385	3288	Active	Active	9	8
ENSDARG00000009133	ENSDART00000044971	16	6	TTACAAAGCGACTGGAGTTGTTG	5	-	495	3288	Inactive	Active	8	3
ENSDARG00000009133	ENSDART00000044971	16	6	TTACAAAGCGACTGGAGTTGTTGTT	7	-	493	3288	Inactive	Inactive	8	6
ENSDARG00000009133	ENSDART00000044971	16	6	TTAGACTGCAGAATGATGTCTTT	5	-	430	3288	Inactive	Inactive	1	4
ENSDARG00000009133	ENSDART00000044971	16	6	GCCTCCAGCAGCGGGTTAGACTGC	6	-	444	3288	Active	Active	9	0
ENSDARG00000009133	ENSDART00000044971	16	6	GACTGCAGAATGATGTCTTTAAC	5	-	427	3288	Inactive	Inactive	2	5
ENSDARG00000009133	ENSDART00000044971	16	6	TTCCCAAAAGCCTCCAGCAGCGGGT	7	-	452	3288	Inactive	Active	7	9
ENSDARG00000009133	ENSDART00000044971	16	6	AAAAGCCTCCAGCAGCGGGTTAG	5	-	449	3288	Active	Active	4	5
ENSDARG00000009133	ENSDART00000044971	16	6	CCCAAAAGCCTCCAGCAGCGGGT	5	-	452	3288	Active	Active	7	9
ENSDARG00000009133	ENSDART00000044971	16	6	CAAAGCGACTGGAGTTGTTGTTTCT	7	-	490	3288	Inactive	Inactive	0	7
ENSDARG00000009133	ENSDART00000044971	16	8	TCCTCCACAGTGTAGGTGTCGGA	5	-	724	3288	Active	Active	1	6
ENSDARG00000009133	ENSDART00000044971	16	8	TTCAAACTCCTTCTTGTCGTTGAC	6	-	748	3288	Active	Inactive	7	0
ENSDARG00000009133	ENSDART00000044971	16	8	GACATCCTCCACAGTGTAGGTGTC	6	-	727	3288	Active	Active	9	7
ENSDARG00000009133	ENSDART00000044971	16	8	GTTGACATCCTCCACAGTGTAGGTG	7	-	729	3288	Active	Active	6	8
ENSDARG00000009133	ENSDART00000044971	16	8	ACATCCTCCACAGTGTAGGTGTC	5	-	727	3288	Active	Active	5	7
ENSDARG00000009133	ENSDART00000044971	16	8	ATCCTCCACAGTGTAGGTGTCGGA	6	-	724	3288	Active	Active	8	6
ENSDARG00000009133	ENSDART00000044971	16	10	ACATCAACCAAATAGTCGAAGAG	5	-	1090	3288	Inactive	Active	3	9
ENSDARG00000009133	ENSDART00000044971	16	10	TCCCCAACAGGTATGATGGGAATGC	7	-	919	3288	Inactive	Inactive	0	0
ENSDARG00000009133	ENSDART00000044971	16	10	GCCTGCTCCGTGTTTAAGGTGAC	5	-	1024	3288	Active	Active	9	7
ENSDARG00000009133	ENSDART00000044971	16	10	CACATCAACCAAATAGTCGAAGAG	6	-	1090	3288	Active	Active	7	9
ENSDARG00000009133	ENSDART00000044971	16	14	TGCGACTGCAGTTTTTGCAGAAGGG	7	-	1442	3288	Active	Active	9	9
ENSDARG00000009133	ENSDART00000044971	16	16	CTCAGCCTCAATGTTCTCTGGGAAC	7	-	1638	3288	Active	Inactive	9	3
ENSDARG00000009133	ENSDART00000044971	16	17	AGATACTCCACCTGGTGTTTTAC	5	-	1810	3288	Active	Inactive	0	8
ENSDARG00000009133	ENSDART00000044971	16	17	CTATGCAGAAATTTTTTGAAGAT	5	-	1885	3288	Inactive	Inactive	6	5
ENSDARG00000009133	ENSDART00000044971	16	17	TACCTATGCAGAAATTTTTTGAA	5	-	1888	3288	Active	Inactive	9	9
ENSDARG00000009133	ENSDART00000044971	16	20	TTCGACCCACAAACTGCCGAATCT	6	-	2261	3288	Inactive	Active	4	7
ENSDARG00000009133	ENSDART00000044971	16	20	CTCTCCTTCTTGTTCAGCAGGAGGT	7	-	2174	3288	Active	Active	9	9
ENSDARG00000009133	ENSDART00000044971	16	22	AACCGCTTATACAGCAGACTGAGGA	7	-	2561	3288	Active	Active	7	9
ENSDARG00000009133	ENSDART00000044971	16	22	TTATACAGCAGACTGAGGAATTC	5	-	2557	3288	Inactive	Active	7	8
ENSDARG00000009133	ENSDART00000044971	16	23	TTCACCTTAAATTCAAGTCTGAGAG	7	-	2624	3288	Active	Active	7	7
ENSDARG00000009133	ENSDART00000044971	16	23	ACCCAATACTGACAGTTAGAATCT	6	-	2744	3288	Active	Inactive	5	2
ENSDARG00000009375	ENSDART00000014041	16	1	GCCCCAGCACAAGCGGAGGGAGTT	6	+	41	609	Active	Active	3	9
ENSDARG00000009375	ENSDART00000014041	16	1	AGCCCCAGCACAAGCGGAGGGAGTT	7	+	40	609	Active	Active	9	9
ENSDARG00000009375	ENSDART00000014041	16	1	GACGGCACCTCCTCAGCAGGAGCG	6	+	84	609	Active	Active	6	9
ENSDARG00000009375	ENSDART00000014041	16	4	ACAGACTGCAACCCTGGTGAGAA	5	+	502	609	Active	Inactive	3	2
ENSDARG00000009510	ENSDART00000006726	16	1	GTCTGCGGCCGCCGCTGCGGTGTC	6	+	135	1278	Active	Inactive	8	3
ENSDARG00000009510	ENSDART00000006726	16	1	CGCGTCTGCGGCCGCCGCTGCGGTG	7	+	132	1278	Active	Active	9	8
ENSDARG00000009510	ENSDART00000006726	16	1	TACACCAGCGCCGATCTGGCTCT	5	+	211	1278	Active	Inactive	5	6
ENSDARG00000009510	ENSDART00000006726	16	2	AGCAGCAGCAGCAGCAGACGGGGCC	7	+	1064	1278	Active	Active	8	9
ENSDARG00000009510	ENSDART00000006726	16	2	CCCGGCGCAGCAGCAGCAGCAGCA	6	+	1056	1278	Active	Active	8	9
ENSDARG00000009510	ENSDART00000006726	16	2	ACAACCACCCGGCGCAGCAGCAGCA	7	+	1049	1278	Inactive	Active	1	9
ENSDARG00000009510	ENSDART00000006726	16	2	GTCCAAAGAGCCGTCGGATGGCAAC	7	+	747	1278	Inactive	Active	8	9
ENSDARG00000009510	ENSDART00000006726	16	2	GCCCGCGTCCCTGCAGGTGCTGTC	6	+	1086	1278	Active	Active	9	5
ENSDARG00000009510	ENSDART00000006726	16	2	ACACGCGTCCAAAGAGCCGTCGGA	6	+	741	1278	Active	Active	8	8
ENSDARG00000009510	ENSDART00000006726	16	2	CGCAGCAGCAGCAGCAGCAGACGGG	7	+	1061	1278	Active	Active	9	9
ENSDARG00000009510	ENSDART00000006726	16	2	ACCAGCACAACCACCCGGCGCAGCA	7	+	1043	1278	Inactive	Active	0	9
ENSDARG00000009510	ENSDART00000006726	16	2	CACAACCACCCGGCGCAGCAGCA	5	+	1048	1278	Active	Active	4	9
ENSDARG00000009510	ENSDART00000006726	16	2	CAACCACCCGGCGCAGCAGCAGCA	6	+	1050	1278	Active	Active	1	9
ENSDARG00000009510	ENSDART00000006726	16	3	CAACGCAACCTTTAAAGTCGTCGTT	7	+	1190	1278	Inactive	Inactive	1	2
ENSDARG00000009510	ENSDART00000044190	16	1	CGCGTCTGCGGCCGCCGCTGCGGTG	7	+	132	1257	Active	Active	9	8
ENSDARG00000009510	ENSDART00000044190	16	1	GTCTGCGGCCGCCGCTGCGGTGTC	6	+	135	1257	Active	Inactive	8	3
ENSDARG00000009510	ENSDART00000044190	16	1	TACACCAGCGCCGATCTGGCTCT	5	+	211	1257	Active	Inactive	5	6
ENSDARG00000009510	ENSDART00000044190	16	2	GTCCAAAGAGCCGTCGGATGGCAAC	7	+	747	1257	Inactive	Active	8	9
ENSDARG00000009510	ENSDART00000044190	16	2	GCCCGCGTCCCTGCAGGTGCTGTC	6	+	1086	1257	Active	Active	9	5
ENSDARG00000009510	ENSDART00000044190	16	2	CGCAGCAGCAGCAGCAGCAGACGGG	7	+	1061	1257	Active	Active	9	9
ENSDARG00000009510	ENSDART00000044190	16	2	CCCGGCGCAGCAGCAGCAGCAGCA	6	+	1056	1257	Active	Active	8	9
ENSDARG00000009510	ENSDART00000044190	16	2	CACAACCACCCGGCGCAGCAGCA	5	+	1048	1257	Active	Active	4	9
ENSDARG00000009510	ENSDART00000044190	16	2	CAACCACCCGGCGCAGCAGCAGCA	6	+	1050	1257	Active	Active	1	9
ENSDARG00000009510	ENSDART00000044190	16	2	AGCAGCAGCAGCAGCAGACGGGGCC	7	+	1064	1257	Active	Active	8	9
ENSDARG00000009510	ENSDART00000044190	16	2	ACCAGCACAACCACCCGGCGCAGCA	7	+	1043	1257	Inactive	Active	0	9
ENSDARG00000009510	ENSDART00000044190	16	2	ACACGCGTCCAAAGAGCCGTCGGA	6	+	741	1257	Active	Active	8	8
ENSDARG00000009510	ENSDART00000044190	16	2	ACAACCACCCGGCGCAGCAGCAGCA	7	+	1049	1257	Inactive	Active	1	9
ENSDARG00000009510	ENSDART00000082371	16	2	TACACCAGCGCCGATCTGGCTCT	5	+	196	834	Active	Inactive	5	6
ENSDARG00000009510	ENSDART00000082371	16	2	CGCGTCTGCGGCCGCCGCTGCGGTG	7	+	117	834	Active	Active	9	8
ENSDARG00000009510	ENSDART00000082371	16	2	GTCTGCGGCCGCCGCTGCGGTGTC	6	+	120	834	Active	Inactive	8	3
ENSDARG00000009510	ENSDART00000082371	16	3	GTCCAAAGAGCCGTCGGATGGCAAC	7	+	732	834	Inactive	Active	8	9
ENSDARG00000009510	ENSDART00000082371	16	3	ACACGCGTCCAAAGAGCCGTCGGA	6	+	726	834	Active	Active	8	8
ENSDARG00000009823	ENSDART00000013148	16	1	TTCCCAGACCACCATCTGTAGAT	5	+	693	1104	Active	Inactive	4	8
ENSDARG00000009823	ENSDART00000013148	16	1	CGCCAAACAGTTCAAGCAGAGGCG	6	+	603	1104	Inactive	Active	0	9
ENSDARG00000009823	ENSDART00000013148	16	1	CCCTCATCCAACCATGGAGGACGTT	7	+	1035	1104	Active	Active	9	9
ENSDARG00000009823	ENSDART00000013148	16	1	CACGACAACCAGATGGAGTCGCC	5	+	508	1104	Active	Active	2	9
ENSDARG00000009823	ENSDART00000013148	16	1	ATCCAACCATGGAGGACGTTTAC	5	+	1040	1104	Inactive	Inactive	8	0
ENSDARG00000009823	ENSDART00000013148	16	1	AGCTCCGACGACCTGGAGCAGTT	5	+	580	1104	Active	Active	8	7
ENSDARG00000009823	ENSDART00000013148	16	1	AGCCACGACAACCAGATGGAGTC	5	+	505	1104	Active	Active	6	8
ENSDARG00000009823	ENSDART00000013148	16	1	AGAGGCGCATCAAACTTGGGTTTAC	7	+	620	1104	Inactive	Inactive	4	9
ENSDARG00000009823	ENSDART00000013148	16	1	ACCCGCTCCACGACGACGCGGGC	5	+	482	1104	Active	Active	9	9
ENSDARG00000009823	ENSDART00000013148	16	1	ACCACCATCTGTAGATTTGAGGCT	6	+	700	1104	Active	Active	9	2
ENSDARG00000009961	ENSDART00000014140	16	2	TTCCTCACCCTTGAGTCTGTGGCT	6	-	205	1350	Active	Inactive	8	2
ENSDARG00000009961	ENSDART00000014140	16	2	TCCTCACCCTTGAGTCTGTGGCT	5	-	205	1350	Active	Inactive	9	2
ENSDARG00000009961	ENSDART00000014140	16	3	ATCCCAAAAACTACGAGGACTCT	5	-	245	1350	Inactive	Active	8	9
ENSDARG00000009961	ENSDART00000014140	16	3	TTACTACACGCCATGCGGATGAA	5	-	268	1350	Inactive	Active	0	9
ENSDARG00000009961	ENSDART00000014140	16	5	AGCCTCCTCCCCCAGAAGTAGAG	5	-	461	1350	Active	Active	9	9
ENSDARG00000009961	ENSDART00000014140	16	6	TCCCCCTTCAGGCAGAAGCTGTC	5	-	526	1350	Active	Active	9	9
ENSDARG00000009961	ENSDART00000014140	16	6	CCCTCCCCCTTCAGGCAGAAGCT	5	-	529	1350	Active	Active	9	9
ENSDARG00000009961	ENSDART00000014140	16	6	CCCCTCCCCCTTCAGGCAGAAGCT	6	-	529	1350	Active	Active	9	9
ENSDARG00000009961	ENSDART00000014140	16	7	TCCTGCTTCACTGCCGCTGCTGCC	6	-	655	1350	Active	Active	9	9
ENSDARG00000009961	ENSDART00000014140	16	9	CTCTTCCCATGGGCCTGTGCGTTT	6	-	1066	1350	Active	Inactive	6	9
ENSDARG00000009961	ENSDART00000014140	16	11	ACAAACCCCTCAGAGATGGGGTGTC	7	-	1225	1350	Inactive	Inactive	3	1
ENSDARG00000009961	ENSDART00000014140	16	11	CACAAACCCCTCAGAGATGGGGTG	6	-	1227	1350	Active	Active	3	9
ENSDARG00000009961	ENSDART00000014140	16	11	ACACAAACCCCTCAGAGATGGGGTG	7	-	1227	1350	Inactive	Active	7	9
ENSDARG00000009961	ENSDART00000014140	16	11	ACAAACCCCTCAGAGATGGGGTG	5	-	1227	1350	Inactive	Active	3	9
ENSDARG00000009961	ENSDART00000014140	16	11	AAACCCCTCAGAGATGGGGTGTC	5	-	1225	1350	Active	Inactive	5	1
ENSDARG00000009978	ENSDART00000004679	16	3	TGCAAATGCTGATGGTTCTGTGGAC	7	+	201	285	Active	Inactive	8	6
ENSDARG00000009978	ENSDART00000004679	16	3	GAAAACTACAGACAAGGCAGCTTTG	7	+	153	285	Inactive	Active	7	6
ENSDARG00000009978	ENSDART00000004679	16	3	AACTACAGACAAGGCAGCTTTGGAC	7	+	156	285	Inactive	Active	8	0
ENSDARG00000010032	ENSDART00000029492	16	1	AACAACTTCCTCGTCGGATGGAGGA	7	+	45	486	Active	Active	7	9
ENSDARG00000010032	ENSDART00000029492	16	1	AACTTCCTCGTCGGATGGAGGATTT	7	+	48	486	Active	Inactive	9	2
ENSDARG00000010032	ENSDART00000029492	16	1	TGCAACATCGCTTATGTGCGTTC	5	+	73	486	Active	Inactive	9	9
ENSDARG00000010032	ENSDART00000029492	16	1	TTCCTCGTCGGATGGAGGATTTT	5	+	51	486	Active	Active	9	6
ENSDARG00000010032	ENSDART00000029492	16	1	TTCCTCGTCGGATGGAGGATTTTGC	7	+	51	486	Active	Inactive	9	1
ENSDARG00000010032	ENSDART00000029492	16	2	TTCTTCTTCCTCATGCATTTGTT	5	+	238	486	Active	Active	9	0
ENSDARG00000010130	ENSDART00000002751	16	3	ATCTTCAGAAACCAAGGTGTATTC	6	+	309	1233	Inactive	Inactive	2	8
ENSDARG00000010130	ENSDART00000002751	16	3	GCAAACAGCAAACCTGTGGCGTG	5	+	399	1233	Inactive	Active	3	0
ENSDARG00000010130	ENSDART00000002751	16	7	GTCAGCTACGACCTGTCGGAGTG	5	+	1129	1233	Active	Active	8	7
ENSDARG00000010411	ENSDART00000013571	16	3	CACTCAAGACCAAAGAGAAGATGGC	7	+	332	1791	Inactive	Active	2	9
ENSDARG00000010411	ENSDART00000013571	16	3	CTCTGCTAAAAGACGAGGAGAGGCT	7	+	287	1791	Active	Active	5	9
ENSDARG00000010411	ENSDART00000013571	16	4	GGCCCCAGAGCTCCGGTGAGGAG	5	+	413	1791	Active	Active	6	9
ENSDARG00000010411	ENSDART00000013571	16	7	AAACCAAGCCCGAGGAGGTGTGT	5	+	647	1791	Inactive	Active	7	6
ENSDARG00000010411	ENSDART00000013571	16	7	AGCGTCTGCGCAGGGGAGACGAC	5	+	584	1791	Active	Active	9	9
ENSDARG00000010411	ENSDART00000013571	16	8	AGCTCCTGCGACAGGCTCTGCAGGA	7	+	702	1791	Active	Active	9	4
ENSDARG00000010411	ENSDART00000013571	16	8	AGCTCCAGACCCATGGAGTGATTC	6	+	855	1791	Active	Active	2	4
ENSDARG00000010411	ENSDART00000013571	16	8	ACCCTCTCCTCCTCCTGCTTTGGGT	7	+	726	1791	Active	Active	9	3
ENSDARG00000010411	ENSDART00000013571	16	8	ACCCTCTCCTCCTCCTGCTTTGGG	6	+	726	1791	Active	Inactive	9	1
ENSDARG00000010411	ENSDART00000013571	16	8	CTCTCAGTCGTCTCTGATGGAGTT	6	+	657	1791	Active	Active	9	8
ENSDARG00000010411	ENSDART00000013571	16	10	GCCCAACGCAGCACTGGTGGATTT	6	+	1218	1791	Active	Inactive	8	7
ENSDARG00000010411	ENSDART00000013571	16	10	GAAAACACCAGAGTCATTTTTGGGG	7	+	1194	1791	Inactive	Inactive	8	4
ENSDARG00000010411	ENSDART00000013571	16	10	GCCCAACGCAGCACTGGTGGATTTG	7	+	1218	1791	Active	Active	8	3
ENSDARG00000010411	ENSDART00000013571	16	10	TCCTCCAGACACAGGGTGTGTTT	5	+	1319	1791	Active	Inactive	3	9
ENSDARG00000010411	ENSDART00000013571	16	10	CCCAACGCAGCACTGGTGGATTTG	6	+	1219	1791	Active	Active	1	3
ENSDARG00000010411	ENSDART00000013571	16	10	AACACCAGAGTCATTTTTGGGGC	5	+	1197	1791	Inactive	Inactive	6	1
ENSDARG00000010411	ENSDART00000013571	16	10	AACACCAGAGTCATTTTTGGGGCC	6	+	1197	1791	Inactive	Active	6	2
ENSDARG00000010411	ENSDART00000013571	16	10	CAACGCAGCACTGGTGGATTTGGA	6	+	1221	1791	Active	Active	2	7
ENSDARG00000010411	ENSDART00000013571	16	10	CCCAACGCAGCACTGGTGGATTT	5	+	1219	1791	Active	Inactive	1	7
ENSDARG00000010411	ENSDART00000013571	16	10	CAACGCAGCACTGGTGGATTTGGAC	7	+	1221	1791	Active	Active	2	6
ENSDARG00000010411	ENSDART00000013571	16	11	GCAGCCTTCACTGATTTTGGGCG	5	+	1692	1791	Active	Active	9	3
ENSDARG00000010411	ENSDART00000013571	16	11	TTCGGCTTCTAATCCTTTTGGCGCG	7	+	1407	1791	Active	Active	9	6
ENSDARG00000010411	ENSDART00000013571	16	11	TCCCCCAAATCCCATGCTGGGTC	5	+	1500	1791	Active	Inactive	0	4
ENSDARG00000010411	ENSDART00000013571	16	11	GTTCCCCCAAATCCCATGCTGGGTC	7	+	1498	1791	Inactive	Inactive	0	4
ENSDARG00000010411	ENSDART00000013571	16	11	GCCTTCCTCAACAGGTATGGGAG	5	+	1335	1791	Active	Active	9	8
ENSDARG00000010411	ENSDART00000013571	16	11	ACATGCCTCCGCCAGTAGTAGGA	5	+	1523	1791	Active	Active	8	8
ENSDARG00000010411	ENSDART00000085342	16	3	CTCTGCTAAAAGACGAGGAGAGGCT	7	+	230	663	Active	Active	5	9
ENSDARG00000010411	ENSDART00000085342	16	3	CACTCAAGACCAAAGAGAAGATGGC	7	+	275	663	Inactive	Active	2	9
ENSDARG00000010411	ENSDART00000085342	16	4	GGCCCCAGAGCTCCGGTGAGGAG	5	+	356	663	Active	Active	6	9
ENSDARG00000010411	ENSDART00000085342	16	5	AGCGTCTGCGCAGGGGAGACGAC	5	+	434	663	Active	Active	9	9
ENSDARG00000010411	ENSDART00000085342	16	5	AAACCAAGCCCGAGGAGGTGTGT	5	+	497	663	Inactive	Active	7	6
ENSDARG00000010411	ENSDART00000085342	16	6	ACCCTCTCCTCCTCCTGCTTTGGGT	7	+	576	663	Active	Active	9	3
ENSDARG00000010411	ENSDART00000085342	16	6	CTCTCAGTCGTCTCTGATGGAGTT	6	+	507	663	Active	Active	9	8
ENSDARG00000010411	ENSDART00000085342	16	6	ACCCTCTCCTCCTCCTGCTTTGGG	6	+	576	663	Active	Inactive	9	1
ENSDARG00000010411	ENSDART00000085342	16	6	AGCTCCTGCGACAGGCTCTGCAGGA	7	+	552	663	Active	Active	9	4
ENSDARG00000010411	ENSDART00000103910	16	2	GCCCAACGCAGCACTGGTGGATTTG	7	+	249	945	Active	Active	8	3
ENSDARG00000010411	ENSDART00000103910	16	2	GCCCAACGCAGCACTGGTGGATTT	6	+	249	945	Active	Inactive	8	7
ENSDARG00000010411	ENSDART00000103910	16	2	GAAAACACCAGAGTCATTTTTGGGG	7	+	225	945	Inactive	Inactive	8	4
ENSDARG00000010411	ENSDART00000103910	16	2	CCCAACGCAGCACTGGTGGATTTG	6	+	250	945	Active	Active	1	3
ENSDARG00000010411	ENSDART00000103910	16	2	CCCAACGCAGCACTGGTGGATTT	5	+	250	945	Active	Inactive	1	7
ENSDARG00000010411	ENSDART00000103910	16	2	CAACGCAGCACTGGTGGATTTGGAC	7	+	252	945	Active	Active	2	6
ENSDARG00000010411	ENSDART00000103910	16	2	CAACGCAGCACTGGTGGATTTGGA	6	+	252	945	Active	Active	2	7
ENSDARG00000010411	ENSDART00000103910	16	2	TCCTCCAGACACAGGGTGTGTTT	5	+	350	945	Active	Inactive	3	9
ENSDARG00000010411	ENSDART00000103910	16	2	AACACCAGAGTCATTTTTGGGGCC	6	+	228	945	Inactive	Active	6	2
ENSDARG00000010411	ENSDART00000103910	16	2	AACACCAGAGTCATTTTTGGGGC	5	+	228	945	Inactive	Inactive	6	1
ENSDARG00000010411	ENSDART00000103910	16	3	TTCGGCTTCTAATCCTTTTGGCGCG	7	+	438	945	Active	Active	9	6
ENSDARG00000010411	ENSDART00000103910	16	3	TCCCCCAAATCCCATGCTGGGTC	5	+	531	945	Active	Inactive	0	4
ENSDARG00000010411	ENSDART00000103910	16	3	GTTCCCCCAAATCCCATGCTGGGTC	7	+	529	945	Inactive	Inactive	0	4
ENSDARG00000010411	ENSDART00000103910	16	3	GCCTTCCTCAACAGGTATGGGAG	5	+	366	945	Active	Active	9	8
ENSDARG00000010411	ENSDART00000103910	16	3	ACATGCCTCCGCCAGTAGTAGGA	5	+	554	945	Active	Active	8	8
ENSDARG00000010411	ENSDART00000103910	16	4	GCAGCCTTCACTGATTTTGGGCG	5	+	721	945	Active	Active	9	3
ENSDARG00000010411	ENSDART00000103910	16	4	ACCAACACAAACAGTTTGTGTTC	5	+	890	945	Inactive	Inactive	7	9
ENSDARG00000010411	ENSDART00000103910	16	4	TTCAACAAAAACAAATGTGTGTTC	6	+	910	945	Inactive	Inactive	9	9
ENSDARG00000010411	ENSDART00000103910	16	4	TACCAACACAAACAGTTTGTGTTC	6	+	889	945	Inactive	Inactive	0	9
ENSDARG00000010420	ENSDART00000049420	16	10	TTCTCAGCCGAAAGGATCTGGAGAT	7	+	692	1119	Active	Inactive	5	4
ENSDARG00000010420	ENSDART00000049420	16	11	TTCCCCAGCTGTGGATGCTGTAGTG	7	+	792	1119	Active	Active	7	4
ENSDARG00000010420	ENSDART00000049420	16	15	TCCTCCAACCGAACCCGCAGCGGCA	7	+	1000	1119	Active	Active	8	9
ENSDARG00000010420	ENSDART00000102896	16	9	TTCTCAGCCGAAAGGATCTGGAGAT	7	+	650	1077	Active	Inactive	5	4
ENSDARG00000010420	ENSDART00000102896	16	10	TTCCCCAGCTGTGGATGCTGTAGTG	7	+	750	1077	Active	Active	7	4
ENSDARG00000010420	ENSDART00000102896	16	14	TCCTCCAACCGAACCCGCAGCGGCA	7	+	958	1077	Active	Active	8	9
ENSDARG00000010738	ENSDART00000011570	16	1	ACCAAAGGCTCGCAGATTTTGGG	5	-	136	984	Active	Active	4	9
ENSDARG00000010738	ENSDART00000011570	16	1	ACCAAAGGCTCGCAGATTTTGGGCT	7	-	134	984	Active	Inactive	4	3
ENSDARG00000010738	ENSDART00000011570	16	4	TCCAGCTGCAGGACGCAGGTGAG	5	-	424	984	Active	Active	9	9
ENSDARG00000010738	ENSDART00000011570	16	4	GTTGTCAGACTCCAGTAGTCTCT	5	-	563	984	Inactive	Active	0	0
ENSDARG00000010738	ENSDART00000011570	16	4	GACAACAGAGCTGCTGGAGGCTGGA	7	-	490	984	Inactive	Active	8	9
ENSDARG00000010738	ENSDART00000011570	16	4	GAAGACAACAGAGCTGCTGGAGGC	6	-	494	984	Inactive	Active	8	9
ENSDARG00000010738	ENSDART00000011570	16	4	AGCTCCAGCTGCAGGACGCAGGT	5	-	427	984	Active	Active	8	9
ENSDARG00000010738	ENSDART00000011570	16	5	GACCTCAGAGACCATCTGAAGTA	5	-	797	984	Active	Inactive	0	1
ENSDARG00000010738	ENSDART00000011570	16	6	TCCTCCTGCAGTTTGCTGTGGAGTT	7	-	923	984	Active	Inactive	9	7
ENSDARG00000010738	ENSDART00000011570	16	6	TCCTCCTGCAGTTTGCTGTGGAG	5	-	925	984	Active	Active	9	6
ENSDARG00000010738	ENSDART00000011570	16	6	TCCTCCCTCATCTTCTCTGGATTG	6	-	834	984	Active	Inactive	9	8
ENSDARG00000010738	ENSDART00000011570	16	6	TCCCTCATCTTCTCTGGATTGAGGT	7	-	830	984	Active	Active	9	9
ENSDARG00000010853	ENSDART00000014602	16	2	GCAAACAAATCTAAAGGATGGTTC	6	+	142	648	Inactive	Inactive	9	1
ENSDARG00000010853	ENSDART00000014602	16	3	TTCTGCTCCTCATCCTTCTGGCAAC	7	+	332	648	Active	Inactive	9	3
ENSDARG00000010853	ENSDART00000014602	16	3	CTCAGCTGCTGTCGTTTGTGGCTTT	7	+	218	648	Active	Inactive	9	9
ENSDARG00000010853	ENSDART00000014602	16	3	CTCAGCTGCTGTCGTTTGTGGCT	5	+	218	648	Active	Inactive	9	6
ENSDARG00000010853	ENSDART00000014602	16	5	CACCAAGACAACCAGAGATTGAGAA	7	+	605	648	Active	Active	1	8
ENSDARG00000010936	ENSDART00000019720	16	5	TACAGCATCATGGGATTTGTGGTC	6	+	391	3603	Active	Inactive	8	8
ENSDARG00000010936	ENSDART00000019720	16	5	TACTACAGCATCATGGGATTTGTG	6	+	388	3603	Active	Active	0	5
ENSDARG00000010936	ENSDART00000019720	16	7	GGCCTATGCGAAGGCTGGAGCAGTG	7	+	774	3603	Active	Active	9	9
ENSDARG00000010936	ENSDART00000019720	16	7	TCCATCAGAACCGTCTTTGCCTTT	6	+	817	3603	Active	Inactive	5	9
ENSDARG00000010936	ENSDART00000019720	16	7	AGAACCGTCTTTGCCTTTGGTGGA	6	+	823	3603	Active	Inactive	8	1
ENSDARG00000010936	ENSDART00000019720	16	8	GCACTCTTATCCTGGGTGGGGAA	5	+	995	3603	Active	Active	8	6
ENSDARG00000010936	ENSDART00000019720	16	10	AGATACCCCTCGCGAGATGATGTG	6	+	1240	3603	Inactive	Active	0	9
ENSDARG00000010936	ENSDART00000019720	16	11	TACGACCCACAGGAAGGGAGCGTAA	7	+	1372	3603	Inactive	Active	5	4
ENSDARG00000010936	ENSDART00000019720	16	12	GTTTGCAACAACAATTGCCGGTTGT	7	+	1479	3603	Active	Active	2	3
ENSDARG00000010936	ENSDART00000019720	16	13	CTACTATTCGAAATGCTGATGTC	5	+	1568	3603	Active	Active	9	7
ENSDARG00000010936	ENSDART00000019720	16	14	AAAAGCACAGAGGTAGCAGAGGAG	6	+	1693	3603	Inactive	Active	9	9
ENSDARG00000010936	ENSDART00000019720	16	14	TTAGACAGAAATCCAGAAGTGGCT	6	+	1784	3603	Inactive	Active	9	9
ENSDARG00000010936	ENSDART00000019720	16	15	GCATGCAGCCTGCTTTTGCTGTC	5	+	1952	3603	Active	Inactive	4	6
ENSDARG00000010936	ENSDART00000019720	16	16	GACCTCTACTCTCTGCTGTTTGC	5	+	2038	3603	Active	Inactive	9	3
ENSDARG00000010936	ENSDART00000019720	16	18	ACCACCAGACTGGCTGCGGATAC	5	+	2224	3603	Active	Inactive	0	8
ENSDARG00000010936	ENSDART00000019720	16	21	GAAAAAAGCACACGTCTTTGGCC	5	+	2577	3603	Inactive	Inactive	9	3
ENSDARG00000010936	ENSDART00000019720	16	22	CTACGCTAAAGCCAAGATGTCTGC	6	+	2772	3603	Inactive	Active	4	5
ENSDARG00000010936	ENSDART00000019720	16	23	GTCTCAAGCTTCGGGTGAAGAAGGG	7	+	2945	3603	Active	Active	5	9
ENSDARG00000010936	ENSDART00000019720	16	23	GGCAAACACTCGCTCTGGTGGGCA	6	+	2969	3603	Active	Active	6	5
ENSDARG00000010936	ENSDART00000019720	16	23	CCCTCAGCAGGGCAGAGTGGTAGGT	7	+	3045	3603	Active	Active	5	5
ENSDARG00000010936	ENSDART00000019720	16	23	CCCTCAGCAGGGCAGAGTGGTAG	5	+	3045	3603	Active	Active	5	8
ENSDARG00000010936	ENSDART00000019720	16	23	ACCCTCAGCAGGGCAGAGTGGTAG	6	+	3044	3603	Active	Active	9	8
ENSDARG00000010936	ENSDART00000019720	16	25	GTACCAGACGCAGGCGGGTGATAA	6	+	3273	3603	Inactive	Inactive	5	2
ENSDARG00000010936	ENSDART00000019720	16	25	GTCTTCAGCGGTACCAGACGCAGGC	7	+	3263	3603	Active	Active	8	9
ENSDARG00000010936	ENSDART00000019720	16	26	AACAGCTTCTCAGCCAGCAGGGGGC	7	+	3554	3603	Active	Active	9	9
ENSDARG00000010936	ENSDART00000019720	16	26	TCCACCATCCAGAATGCAGACTGT	6	+	3484	3603	Active	Active	9	8
ENSDARG00000010936	ENSDART00000019720	16	26	GAATGCAGACTGTATAGCGGTGGTC	7	+	3495	3603	Inactive	Active	8	6
ENSDARG00000010936	ENSDART00000035850	16	3	TACAGCATCATGGGATTTGTGGTC	6	+	178	3549	Active	Inactive	8	8
ENSDARG00000010936	ENSDART00000035850	16	3	TACTACAGCATCATGGGATTTGTG	6	+	175	3549	Active	Active	0	5
ENSDARG00000010936	ENSDART00000035850	16	5	AGAACCGTCTTTGCCTTTGGTGGA	6	+	664	3549	Active	Inactive	8	1
ENSDARG00000010936	ENSDART00000035850	16	5	TCCATCAGAACCGTCTTTGCCTTT	6	+	658	3549	Active	Inactive	5	9
ENSDARG00000010936	ENSDART00000035850	16	5	GGCCTATGCGAAGGCTGGAGCAGTG	7	+	615	3549	Active	Active	9	9
ENSDARG00000010936	ENSDART00000035850	16	6	GCACTCTTATCCTGGGTGGGGAA	5	+	836	3549	Active	Active	8	6
ENSDARG00000010936	ENSDART00000035850	16	9	AGATACCCCTCGCGAGATGATGTG	6	+	1141	3549	Inactive	Active	0	9
ENSDARG00000010936	ENSDART00000035850	16	10	TACGACCCACAGGAAGGGAGCGTAA	7	+	1273	3549	Inactive	Active	5	4
ENSDARG00000010936	ENSDART00000035850	16	11	GTTTGCAACAACAATTGCCGGTTGT	7	+	1380	3549	Active	Active	2	3
ENSDARG00000010936	ENSDART00000035850	16	12	CTACTATTCGAAATGCTGATGTC	5	+	1469	3549	Active	Active	9	7
ENSDARG00000010936	ENSDART00000035850	16	13	AAAAGCACAGAGGTAGCAGAGGAG	6	+	1594	3549	Inactive	Active	9	9
ENSDARG00000010936	ENSDART00000035850	16	13	TTAGACAGAAATCCAGAAGTGGCT	6	+	1685	3549	Inactive	Active	9	9
ENSDARG00000010936	ENSDART00000035850	16	15	GCATGCAGCCTGCTTTTGCTGTC	5	+	1892	3549	Active	Inactive	4	6
ENSDARG00000010936	ENSDART00000035850	16	18	ACCACCAGACTGGCTGCGGATAC	5	+	2077	3549	Active	Inactive	0	8
ENSDARG00000010936	ENSDART00000035850	16	21	GAAAAAAGCACACGTCTTTGGCC	5	+	2430	3549	Inactive	Inactive	9	3
ENSDARG00000010936	ENSDART00000035850	16	22	CTACGCTAAAGCCAAGATGTCTGC	6	+	2625	3549	Inactive	Active	4	5
ENSDARG00000010936	ENSDART00000035850	16	23	GGCAAACACTCGCTCTGGTGGGCA	6	+	2822	3549	Active	Active	6	5
ENSDARG00000010936	ENSDART00000035850	16	23	ACCCTCAGCAGGGCAGAGTGGTAG	6	+	2897	3549	Active	Active	9	8
ENSDARG00000010936	ENSDART00000035850	16	23	CCCTCAGCAGGGCAGAGTGGTAG	5	+	2898	3549	Active	Active	5	8
ENSDARG00000010936	ENSDART00000035850	16	23	CCCTCAGCAGGGCAGAGTGGTAGGT	7	+	2898	3549	Active	Active	5	5
ENSDARG00000010936	ENSDART00000035850	16	23	GTCTCAAGCTTCGGGTGAAGAAGGG	7	+	2798	3549	Active	Active	5	9
ENSDARG00000010936	ENSDART00000035850	16	26	GTCTTCAGCGGTACCAGACGCAGGC	7	+	3209	3549	Active	Active	8	9
ENSDARG00000010936	ENSDART00000035850	16	26	GTACCAGACGCAGGCGGGTGATAA	6	+	3219	3549	Inactive	Inactive	5	2
ENSDARG00000010936	ENSDART00000035850	16	27	AACAGCTTCTCAGCCAGCAGGGGGC	7	+	3500	3549	Active	Active	9	9
ENSDARG00000010936	ENSDART00000035850	16	27	GAATGCAGACTGTATAGCGGTGGTC	7	+	3441	3549	Inactive	Active	8	6
ENSDARG00000010936	ENSDART00000035850	16	27	TCCACCATCCAGAATGCAGACTGT	6	+	3430	3549	Active	Active	9	8
ENSDARG00000010936	ENSDART00000035873	16	1	CTACTATTCGAAATGCTGATGTC	5	+	59	2118	Active	Active	9	7
ENSDARG00000010936	ENSDART00000035873	16	2	AAAAGCACAGAGGTAGCAGAGGAG	6	+	184	2118	Inactive	Active	9	9
ENSDARG00000010936	ENSDART00000035873	16	2	TTAGACAGAAATCCAGAAGTGGCT	6	+	275	2118	Inactive	Active	9	9
ENSDARG00000010936	ENSDART00000035873	16	4	GCATGCAGCCTGCTTTTGCTGTC	5	+	467	2118	Active	Inactive	4	6
ENSDARG00000010936	ENSDART00000035873	16	5	GACCTCTACTCTCTGCTGTTTGC	5	+	553	2118	Active	Inactive	9	3
ENSDARG00000010936	ENSDART00000035873	16	7	ACCACCAGACTGGCTGCGGATAC	5	+	739	2118	Active	Inactive	0	8
ENSDARG00000010936	ENSDART00000035873	16	10	GAAAAAAGCACACGTCTTTGGCC	5	+	1092	2118	Inactive	Inactive	9	3
ENSDARG00000010936	ENSDART00000035873	16	11	CTACGCTAAAGCCAAGATGTCTGC	6	+	1287	2118	Inactive	Active	4	5
ENSDARG00000010936	ENSDART00000035873	16	12	GGCAAACACTCGCTCTGGTGGGCA	6	+	1484	2118	Active	Active	6	5
ENSDARG00000010936	ENSDART00000035873	16	12	CCCTCAGCAGGGCAGAGTGGTAG	5	+	1560	2118	Active	Active	5	8
ENSDARG00000010936	ENSDART00000035873	16	12	GTCTCAAGCTTCGGGTGAAGAAGGG	7	+	1460	2118	Active	Active	5	9
ENSDARG00000010936	ENSDART00000035873	16	12	ACCCTCAGCAGGGCAGAGTGGTAG	6	+	1559	2118	Active	Active	9	8
ENSDARG00000010936	ENSDART00000035873	16	12	CCCTCAGCAGGGCAGAGTGGTAGGT	7	+	1560	2118	Active	Active	5	5
ENSDARG00000010936	ENSDART00000035873	16	14	GTCTTCAGCGGTACCAGACGCAGGC	7	+	1778	2118	Active	Active	8	9
ENSDARG00000010936	ENSDART00000035873	16	14	GTACCAGACGCAGGCGGGTGATAA	6	+	1788	2118	Inactive	Inactive	5	2
ENSDARG00000010936	ENSDART00000035873	16	15	GAATGCAGACTGTATAGCGGTGGTC	7	+	2010	2118	Inactive	Active	8	6
ENSDARG00000010936	ENSDART00000035873	16	15	TCCACCATCCAGAATGCAGACTGT	6	+	1999	2118	Active	Active	9	8
ENSDARG00000010936	ENSDART00000035873	16	15	AACAGCTTCTCAGCCAGCAGGGGGC	7	+	2069	2118	Active	Active	9	9
ENSDARG00000010936	ENSDART00000043423	16	6	TACAGCATCATGGGATTTGTGGTC	6	+	361	3579	Active	Inactive	8	8
ENSDARG00000010936	ENSDART00000043423	16	6	TACTACAGCATCATGGGATTTGTG	6	+	358	3579	Active	Active	0	5
ENSDARG00000010936	ENSDART00000043423	16	8	GGCCTATGCGAAGGCTGGAGCAGTG	7	+	807	3579	Active	Active	9	9
ENSDARG00000010936	ENSDART00000043423	16	8	TCCATCAGAACCGTCTTTGCCTTT	6	+	850	3579	Active	Inactive	5	9
ENSDARG00000010936	ENSDART00000043423	16	8	AGAACCGTCTTTGCCTTTGGTGGA	6	+	856	3579	Active	Inactive	8	1
ENSDARG00000010936	ENSDART00000043423	16	9	GCACTCTTATCCTGGGTGGGGAA	5	+	1028	3579	Active	Active	8	6
ENSDARG00000010936	ENSDART00000043423	16	11	AGATACCCCTCGCGAGATGATGTG	6	+	1273	3579	Inactive	Active	0	9
ENSDARG00000010936	ENSDART00000043423	16	12	TACGACCCACAGGAAGGGAGCGTAA	7	+	1405	3579	Inactive	Active	5	4
ENSDARG00000010936	ENSDART00000043423	16	13	GTTTGCAACAACAATTGCCGGTTGT	7	+	1512	3579	Active	Active	2	3
ENSDARG00000010936	ENSDART00000043423	16	14	CTACTATTCGAAATGCTGATGTC	5	+	1601	3579	Active	Active	9	7
ENSDARG00000010936	ENSDART00000043423	16	15	TTAGACAGAAATCCAGAAGTGGCT	6	+	1817	3579	Inactive	Active	9	9
ENSDARG00000010936	ENSDART00000043423	16	15	AAAAGCACAGAGGTAGCAGAGGAG	6	+	1726	3579	Inactive	Active	9	9
ENSDARG00000010936	ENSDART00000043423	16	16	GCATGCAGCCTGCTTTTGCTGTC	5	+	1982	3579	Active	Inactive	4	6
ENSDARG00000010936	ENSDART00000043423	16	17	GACCTCTACTCTCTGCTGTTTGC	5	+	2068	3579	Active	Inactive	9	3
ENSDARG00000010936	ENSDART00000043423	16	19	ACCACCAGACTGGCTGCGGATAC	5	+	2254	3579	Active	Inactive	0	8
ENSDARG00000010936	ENSDART00000043423	16	22	GAAAAAAGCACACGTCTTTGGCC	5	+	2607	3579	Inactive	Inactive	9	3
ENSDARG00000010936	ENSDART00000043423	16	23	CTACGCTAAAGCCAAGATGTCTGC	6	+	2802	3579	Inactive	Active	4	5
ENSDARG00000010936	ENSDART00000043423	16	24	GTCTCAAGCTTCGGGTGAAGAAGGG	7	+	2975	3579	Active	Active	5	9
ENSDARG00000010936	ENSDART00000043423	16	24	ACCCTCAGCAGGGCAGAGTGGTAG	6	+	3074	3579	Active	Active	9	8
ENSDARG00000010936	ENSDART00000043423	16	24	GGCAAACACTCGCTCTGGTGGGCA	6	+	2999	3579	Active	Active	6	5
ENSDARG00000010936	ENSDART00000043423	16	24	CCCTCAGCAGGGCAGAGTGGTAG	5	+	3075	3579	Active	Active	5	8
ENSDARG00000010936	ENSDART00000043423	16	24	CCCTCAGCAGGGCAGAGTGGTAGGT	7	+	3075	3579	Active	Active	5	5
ENSDARG00000010936	ENSDART00000043423	16	26	GTACCAGACGCAGGCGGGTGATAA	6	+	3249	3579	Inactive	Inactive	5	2
ENSDARG00000010936	ENSDART00000043423	16	26	GTCTTCAGCGGTACCAGACGCAGGC	7	+	3239	3579	Active	Active	8	9
ENSDARG00000010936	ENSDART00000043423	16	27	GAATGCAGACTGTATAGCGGTGGTC	7	+	3471	3579	Inactive	Active	8	6
ENSDARG00000010936	ENSDART00000043423	16	27	TCCACCATCCAGAATGCAGACTGT	6	+	3460	3579	Active	Active	9	8
ENSDARG00000010936	ENSDART00000043423	16	27	AACAGCTTCTCAGCCAGCAGGGGGC	7	+	3530	3579	Active	Active	9	9
ENSDARG00000010941	ENSDART00000010739	16	1	CTCCTCTTCCAGCTGTGATGTGTGT	7	-	111	1755	Active	Active	9	2
ENSDARG00000010941	ENSDART00000010739	16	2	CTCTGCTAATAATTTGGATGATGTT	7	-	1015	1755	Active	Active	5	8
ENSDARG00000010941	ENSDART00000010739	16	2	GAATACTGCTGCATGGTGTAGTA	5	-	553	1755	Inactive	Inactive	3	1
ENSDARG00000010941	ENSDART00000010739	16	2	GAATACTGCTGCATGGTGTAGTAG	6	-	552	1755	Inactive	Active	3	3
ENSDARG00000010941	ENSDART00000010739	16	2	GCCACCTTAGCCTTTTTGAGGTT	5	-	1432	1755	Active	Inactive	9	6
ENSDARG00000010941	ENSDART00000010739	16	2	GGCTTCATCGTCCAAGTCTGAATAC	7	-	570	1755	Active	Inactive	9	7
ENSDARG00000010941	ENSDART00000010739	16	2	GTCCTCATCTGAAACTCTTGAGCT	6	-	957	1755	Active	Inactive	9	0
ENSDARG00000010941	ENSDART00000010739	16	2	GTTCACACCATAAGGGAAGAGTTC	6	-	1114	1755	Inactive	Active	1	8
ENSDARG00000010941	ENSDART00000010739	16	2	TACGACAACAAAGATGTCTTGGCA	6	-	1319	1755	Inactive	Active	2	5
ENSDARG00000010941	ENSDART00000010739	16	2	TACTGCTGCATGGTGTAGTAGAC	5	-	550	1755	Active	Active	9	4
ENSDARG00000010941	ENSDART00000010739	16	2	TCCTCCTCCTCTCTTGTGATGTT	5	-	853	1755	Active	Inactive	9	6
ENSDARG00000010941	ENSDART00000010739	16	2	CTCTGCTAATAATTTGGATGATGT	6	-	1016	1755	Active	Active	5	2
ENSDARG00000010941	ENSDART00000010739	16	2	CTCTCCATCAGAAATGAAGCAAAC	6	-	825	1755	Active	Active	9	9
ENSDARG00000010941	ENSDART00000010739	16	2	AAACTCCTCAGCTTCTGTGCAGTA	6	-	283	1755	Active	Inactive	7	5
ENSDARG00000010941	ENSDART00000010739	16	2	ACCCCAACCCTCCATGAAGACGAG	6	-	598	1755	Active	Active	7	9
ENSDARG00000010941	ENSDART00000010739	16	2	CAACCCTCCATGAAGACGAGTCT	5	-	595	1755	Active	Active	5	9
ENSDARG00000010941	ENSDART00000010739	16	2	CACCCCAACCCTCCATGAAGACGAG	7	-	598	1755	Active	Active	7	9
ENSDARG00000010941	ENSDART00000010739	16	2	CCCCAACCCTCCATGAAGACGAG	5	-	598	1755	Active	Active	8	9
ENSDARG00000010941	ENSDART00000010739	16	2	CTAGCCACCTTAGCCTTTTTGAGGT	7	-	1433	1755	Active	Inactive	1	5
ENSDARG00000010941	ENSDART00000010739	16	2	CTCAGCTTCTGTGCAGTAGCAGAG	6	-	277	1755	Active	Active	9	9
ENSDARG00000010941	ENSDART00000010739	16	2	CTCCTCAGCTTCTGTGCAGTAGCA	6	-	280	1755	Active	Active	9	9
ENSDARG00000010941	ENSDART00000010739	16	2	CTCCTCCTCCTCTCTTGTGATGTT	6	-	853	1755	Active	Inactive	9	6
ENSDARG00000010941	ENSDART00000010739	16	2	CTCGGCCTCGTTCAGGATGAGCC	5	-	920	1755	Active	Active	9	9
ENSDARG00000010981	ENSDART00000017017	16	4	GTCATCTTCAAAGCAGTTGAGGAA	6	-	583	948	Active	Active	9	7
ENSDARG00000010981	ENSDART00000017017	16	5	TGCCAAACATCACAGAGGTGAAGAT	7	-	688	948	Inactive	Active	5	6
ENSDARG00000010981	ENSDART00000017017	16	5	GCCCTCAAAGCACAGGAGGATGAG	6	-	652	948	Active	Active	4	9
ENSDARG00000010981	ENSDART00000017017	16	5	CTCAAAGCACAGGAGGATGAGGAG	6	-	649	948	Inactive	Active	6	9
ENSDARG00000010981	ENSDART00000017017	16	5	CTCAAAGCACAGGAGGATGAGGA	5	-	650	948	Inactive	Active	6	9
ENSDARG00000010981	ENSDART00000017017	16	5	CAAAGCACAGGAGGATGAGGAGGAT	7	-	646	948	Inactive	Active	8	9
ENSDARG00000010981	ENSDART00000017017	16	5	AACATCACAGAGGTGAAGATGAG	5	-	685	948	Inactive	Active	6	9
ENSDARG00000010981	ENSDART00000017017	16	6	GTCTTCTCCCATGTGGGGTCTTC	5	-	766	948	Active	Inactive	9	5
ENSDARG00000010995	ENSDART00000021686	16	1	CCCACCATCATGGAGCGTGGGGT	5	+	943	2640	Active	Active	9	9
ENSDARG00000010995	ENSDART00000021686	16	1	CCCACCATCATGGAGCGTGGGGTGC	7	+	943	2640	Active	Active	9	5
ENSDARG00000010995	ENSDART00000021686	16	1	CTCCACCACATCTCTGATGTGGGC	6	+	1098	2640	Active	Active	7	9
ENSDARG00000010995	ENSDART00000021686	16	1	GACATCGCCACTAAGATGAGGGA	5	+	1183	2640	Active	Active	7	9
ENSDARG00000010995	ENSDART00000021686	16	1	GACGACCCACAGCTGAGGTCTCT	5	+	1273	2640	Inactive	Active	5	7
ENSDARG00000010995	ENSDART00000021686	16	1	TCCACCACATCTCTGATGTGGGC	5	+	1099	2640	Active	Active	0	9
ENSDARG00000010995	ENSDART00000021686	16	1	CACCACATCTCTGATGTGGGCTTGC	7	+	1101	2640	Active	Inactive	8	3
ENSDARG00000010995	ENSDART00000021686	16	1	CACCACATCTCTGATGTGGGCTTG	6	+	1101	2640	Active	Active	8	2
ENSDARG00000010995	ENSDART00000021686	16	1	AGCTCCACCACATCTCTGATGTG	5	+	1096	2640	Active	Active	8	2
ENSDARG00000010995	ENSDART00000021686	16	1	AGCCCACCATCATGGAGCGTGGGGT	7	+	941	2640	Active	Active	3	9
ENSDARG00000010995	ENSDART00000021686	16	1	AGACGCAGACTCTGGTTTGCTGGT	6	+	507	2640	Inactive	Inactive	5	2
ENSDARG00000010995	ENSDART00000021686	16	1	AACACCAGCCAGAAGACGTTTGT	5	+	655	2640	Active	Active	3	3
ENSDARG00000010995	ENSDART00000021686	16	1	ACATGCAGCACACTCCGATGCCTTT	7	+	902	2640	Active	Active	2	2
ENSDARG00000010995	ENSDART00000021686	16	3	CACTACAGAGACACGGCGGTGCT	5	+	1422	2640	Inactive	Active	5	8
ENSDARG00000010995	ENSDART00000021686	16	6	ACAGACAGCCAGCTTCTGCATGC	5	+	2046	2640	Inactive	Inactive	3	5
ENSDARG00000010995	ENSDART00000021686	16	8	CTCCCACGCTGTGCCCTCTGCTTAA	7	+	2374	2640	Active	Inactive	9	8
ENSDARG00000010995	ENSDART00000021686	16	9	GACAAAAAACTAGCGCAGTTTAA	5	+	2470	2640	Inactive	Inactive	9	3
ENSDARG00000011144	ENSDART00000016236	16	2	GAACCAGCCTGCTGTGGGCATGT	5	+	29	585	Inactive	Inactive	4	5
ENSDARG00000011144	ENSDART00000016236	16	3	GTAATCGCCTCCAGTTGCTTTTTCT	7	+	329	585	Active	Inactive	0	6
ENSDARG00000011144	ENSDART00000016236	16	3	GCATTCTACCAAGCAGTTGGTGAG	6	+	394	585	Active	Active	7	6
ENSDARG00000011144	ENSDART00000016236	16	4	TGCCTCAACACCCTTGGGTCGTT	5	+	469	585	Active	Inactive	9	7
ENSDARG00000011144	ENSDART00000016236	16	4	TTCTTCCTCTAGTGTGGGAATTG	5	+	426	585	Active	Inactive	9	4
ENSDARG00000011245	ENSDART00000006736	16	1	TGCTCCAGATGTGGTGGTGAATAA	6	-	40	2019	Active	Inactive	4	1
ENSDARG00000011245	ENSDART00000006736	16	9	ATCTGCCCCCCATGTGATGCTTGT	6	-	869	2019	Active	Active	7	6
ENSDARG00000011245	ENSDART00000006736	16	10	AAAGTCTTCACCTGTTGCCTTGTAA	7	-	903	2019	Active	Inactive	8	7
ENSDARG00000011245	ENSDART00000006736	16	11	TCCGTCACAGGACAAGCTGGGGAG	6	-	1050	2019	Active	Active	5	9
ENSDARG00000011245	ENSDART00000006736	16	11	GAATGCATCCCCAGTGGGCCTGC	5	-	1112	2019	Active	Inactive	3	1
ENSDARG00000011245	ENSDART00000006736	16	11	AGAACCTGCTCTGCGGTGGCATTG	6	-	1017	2019	Active	Active	7	2
ENSDARG00000011245	ENSDART00000006736	16	11	AACTGCAGAACCTGCTCTGCGGTG	6	-	1023	2019	Inactive	Active	5	2
ENSDARG00000011245	ENSDART00000006736	16	12	CACAACAGACAGGATCGGGGATGGA	7	-	1287	2019	Inactive	Active	6	9
ENSDARG00000011245	ENSDART00000006736	16	15	GACCAAGCAGGAACTGGGAGGGG	5	-	1749	2019	Inactive	Active	8	9
ENSDARG00000011245	ENSDART00000006736	16	15	GACCAAGCAGGAACTGGGAGGGGTA	7	-	1747	2019	Inactive	Active	8	8
ENSDARG00000011245	ENSDART00000103431	16	1	TGCTCCAGATGTGGTGGTGAATAA	6	-	40	2142	Active	Inactive	4	1
ENSDARG00000011245	ENSDART00000103431	16	8	ATCTGCCCCCCATGTGATGCTTGT	6	-	866	2142	Active	Active	7	6
ENSDARG00000011245	ENSDART00000103431	16	9	AAAGTCTTCACCTGTTGCCTTGTAA	7	-	900	2142	Active	Inactive	8	7
ENSDARG00000011245	ENSDART00000103431	16	10	GAATGCATCCCCAGTGGGCCTGC	5	-	1109	2142	Active	Inactive	3	1
ENSDARG00000011245	ENSDART00000103431	16	10	TCCGTCACAGGACAAGCTGGGGAG	6	-	1047	2142	Active	Active	5	9
ENSDARG00000011245	ENSDART00000103431	16	10	AGAACCTGCTCTGCGGTGGCATTG	6	-	1014	2142	Active	Active	7	2
ENSDARG00000011245	ENSDART00000103431	16	10	AACTGCAGAACCTGCTCTGCGGTG	6	-	1020	2142	Inactive	Active	5	2
ENSDARG00000011245	ENSDART00000103431	16	11	CACAACAGACAGGATCGGGGATGGA	7	-	1284	2142	Inactive	Active	6	9
ENSDARG00000011245	ENSDART00000103431	16	13	GACCAAGCAGGAACTGGGAGGGG	5	-	1770	2142	Inactive	Active	8	9
ENSDARG00000011245	ENSDART00000103431	16	13	GACCAAGCAGGAACTGGGAGGGGTA	7	-	1768	2142	Inactive	Active	8	8
ENSDARG00000011245	ENSDART00000103431	16	15	CTCCGCCTCCTACAGTCTGGTCT	5	-	2106	2142	Active	Inactive	9	0
ENSDARG00000011245	ENSDART00000103431	16	15	AGCTCCGCCTCCTACAGTCTGGTCT	7	-	2106	2142	Active	Inactive	9	0
ENSDARG00000011257	ENSDART00000047920	16	2	AAAAGCCACATAACGGAGAATAC	5	-	25	2547	Inactive	Active	5	5
ENSDARG00000011257	ENSDART00000047920	16	2	AGAAAAGCCACATAACGGAGAATAC	7	-	25	2547	Inactive	Active	6	5
ENSDARG00000011257	ENSDART00000047920	16	3	AGCTCAAAACACCGTTTTTTGCA	5	-	166	2547	Inactive	Inactive	4	7
ENSDARG00000011257	ENSDART00000047920	16	4	ACATTCAAAACCCCCTGCTGGGGG	6	-	277	2547	Inactive	Active	8	6
ENSDARG00000011257	ENSDART00000047920	16	4	ACATTCAAAACCCCCTGCTGGGGGA	7	-	276	2547	Inactive	Active	8	9
ENSDARG00000011257	ENSDART00000047920	16	4	GCAGTCCTCTGAGCAGTGGCAGGC	6	-	340	2547	Active	Active	9	9
ENSDARG00000011257	ENSDART00000047920	16	7	GTATACAAATTTGGGTAGGTTTT	5	-	616	2547	Inactive	Inactive	9	4
ENSDARG00000011257	ENSDART00000047920	16	8	GGCCTCCCCACCATCGATGATTAA	6	-	740	2547	Active	Active	9	5
ENSDARG00000011257	ENSDART00000047920	16	8	CCCACCATCGATGATTAAGCTTCT	6	-	734	2547	Active	Active	9	4
ENSDARG00000011257	ENSDART00000047920	16	8	GCCTCCCCACCATCGATGATTAA	5	-	740	2547	Active	Active	6	5
ENSDARG00000011257	ENSDART00000047920	16	10	CTCTGCATCGGGGAGATGAAGCC	5	-	866	2547	Active	Active	9	9
ENSDARG00000011257	ENSDART00000047920	16	18	CACTTCTTCAGGCATGTTGGGTA	5	-	1610	2547	Active	Inactive	9	6
ENSDARG00000011257	ENSDART00000047920	16	21	GAACTCTACTATCAGGTCGAATGC	6	-	1925	2547	Active	Active	3	5
ENSDARG00000011257	ENSDART00000047920	16	24	CACAACAAAGTAATGAGTTGGGA	5	-	2258	2547	Inactive	Active	8	9
ENSDARG00000011257	ENSDART00000047920	16	24	GTAACCACAACAAAGTAATGAGTT	6	-	2262	2547	Inactive	Active	9	3
ENSDARG00000011257	ENSDART00000047920	16	25	CTCCACATCCCGCAGGCGGGCTGT	6	-	2437	2547	Active	Active	9	6
ENSDARG00000011257	ENSDART00000104088	16	1	AGCTCAAAACACCGTTTTTTGCA	5	-	13	2475	Inactive	Inactive	4	7
ENSDARG00000011257	ENSDART00000104088	16	2	ACATTCAAAACCCCCTGCTGGGGGA	7	-	123	2475	Inactive	Active	8	9
ENSDARG00000011257	ENSDART00000104088	16	2	ACATTCAAAACCCCCTGCTGGGGG	6	-	124	2475	Inactive	Active	8	6
ENSDARG00000011257	ENSDART00000104088	16	2	GCAGTCCTCTGAGCAGTGGCAGGC	6	-	187	2475	Active	Active	9	9
ENSDARG00000011257	ENSDART00000104088	16	5	GTATACAAATTTGGGTAGGTTTT	5	-	463	2475	Inactive	Inactive	9	4
ENSDARG00000011257	ENSDART00000104088	16	6	GGCCTCCCCACCATCGATGATTAA	6	-	587	2475	Active	Active	9	5
ENSDARG00000011257	ENSDART00000104088	16	6	CCCACCATCGATGATTAAGCTTCT	6	-	581	2475	Active	Active	9	4
ENSDARG00000011257	ENSDART00000104088	16	6	GCCTCCCCACCATCGATGATTAA	5	-	587	2475	Active	Active	6	5
ENSDARG00000011257	ENSDART00000104088	16	11	CTCTGCATCGGGGAGATGAAGCC	5	-	773	2475	Active	Active	9	9
ENSDARG00000011257	ENSDART00000104088	16	20	CACTTCTTCAGGCATGTTGGGTA	5	-	1526	2475	Active	Inactive	9	6
ENSDARG00000011257	ENSDART00000104088	16	24	GAACTCTACTATCAGGTCGAATGC	6	-	1859	2475	Active	Active	3	5
ENSDARG00000011257	ENSDART00000104088	16	28	CACAACAAAGTAATGAGTTGGGA	5	-	2198	2475	Inactive	Active	8	9
ENSDARG00000011257	ENSDART00000104088	16	28	GTAACCACAACAAAGTAATGAGTT	6	-	2202	2475	Inactive	Active	9	3
ENSDARG00000011257	ENSDART00000104088	16	29	CTCCACATCCCGCAGGCGGGCTGT	6	-	2377	2475	Active	Active	9	6
ENSDARG00000011257	ENSDART00000104089	16	2	AAAAGCCACATAACGGAGAATAC	5	-	28	2550	Inactive	Active	5	5
ENSDARG00000011257	ENSDART00000104089	16	2	AGAAAAGCCACATAACGGAGAATAC	7	-	28	2550	Inactive	Active	6	5
ENSDARG00000011257	ENSDART00000104089	16	3	AGCTCAAAACACCGTTTTTTGCA	5	-	169	2550	Inactive	Inactive	4	7
ENSDARG00000011257	ENSDART00000104089	16	4	GCAGTCCTCTGAGCAGTGGCAGGC	6	-	343	2550	Active	Active	9	9
ENSDARG00000011257	ENSDART00000104089	16	4	ACATTCAAAACCCCCTGCTGGGGGA	7	-	279	2550	Inactive	Active	8	9
ENSDARG00000011257	ENSDART00000104089	16	4	ACATTCAAAACCCCCTGCTGGGGG	6	-	280	2550	Inactive	Active	8	6
ENSDARG00000011257	ENSDART00000104089	16	7	GTATACAAATTTGGGTAGGTTTT	5	-	619	2550	Inactive	Inactive	9	4
ENSDARG00000011257	ENSDART00000104089	16	8	GGCCTCCCCACCATCGATGATTAA	6	-	743	2550	Active	Active	9	5
ENSDARG00000011257	ENSDART00000104089	16	8	GCCTCCCCACCATCGATGATTAA	5	-	743	2550	Active	Active	6	5
ENSDARG00000011257	ENSDART00000104089	16	8	CCCACCATCGATGATTAAGCTTCT	6	-	737	2550	Active	Active	9	4
ENSDARG00000011257	ENSDART00000104089	16	10	CTCTGCATCGGGGAGATGAAGCC	5	-	869	2550	Active	Active	9	9
ENSDARG00000011257	ENSDART00000104089	16	18	CACTTCTTCAGGCATGTTGGGTA	5	-	1613	2550	Active	Inactive	9	6
ENSDARG00000011257	ENSDART00000104089	16	21	GAACTCTACTATCAGGTCGAATGC	6	-	1928	2550	Active	Active	3	5
ENSDARG00000011257	ENSDART00000104089	16	24	CACAACAAAGTAATGAGTTGGGA	5	-	2261	2550	Inactive	Active	8	9
ENSDARG00000011257	ENSDART00000104089	16	24	GTAACCACAACAAAGTAATGAGTT	6	-	2265	2550	Inactive	Active	9	3
ENSDARG00000011257	ENSDART00000104089	16	25	CTCCACATCCCGCAGGCGGGCTGT	6	-	2440	2550	Active	Active	9	6
ENSDARG00000011333	ENSDART00000022270	16	1	CACCACTGCCAACTTGAAGGGGAA	6	+	72	2745	Active	Active	8	9
ENSDARG00000011333	ENSDART00000022270	16	2	CACTTCCCCAAGCTTGTTGACTGT	6	+	127	2745	Active	Active	9	1
ENSDARG00000011333	ENSDART00000022270	16	3	ACCTCCAGCTTCAGTTTGCCAAC	5	+	185	2745	Active	Inactive	8	6
ENSDARG00000011333	ENSDART00000022270	16	10	GACCCACCAAACAGAAGCTGAAGCA	7	+	896	2745	Inactive	Active	2	9
ENSDARG00000011333	ENSDART00000022270	16	10	CCCACCAAACAGAAGCTGAAGCA	5	+	898	2745	Active	Active	3	9
ENSDARG00000011333	ENSDART00000022270	16	10	CACCAAACAGAAGCTGAAGCAGAG	6	+	900	2745	Inactive	Active	7	9
ENSDARG00000011333	ENSDART00000022270	16	10	AGACCCACCAAACAGAAGCTGAA	5	+	895	2745	Active	Active	1	9
ENSDARG00000011333	ENSDART00000022270	16	11	ACATACAGAAACTCAGGTGAGTGT	6	+	1079	2745	Inactive	Active	9	3
ENSDARG00000011333	ENSDART00000022270	16	12	CACTGCGTCGGCTCGCTCTGCAAAC	7	+	1156	2745	Active	Inactive	9	4
ENSDARG00000011333	ENSDART00000022270	16	15	GTCCAAAGAAATTGAGGCAGCAGGT	7	+	1431	2745	Inactive	Active	8	9
ENSDARG00000011333	ENSDART00000022270	16	17	GAAGTCAGCGGGTGGAAGCTGGA	5	+	1758	2745	Active	Active	0	9
ENSDARG00000011333	ENSDART00000022270	16	18	CTCTCAGCACAGTGGAGCAGGTTTG	7	+	1929	2745	Inactive	Active	0	5
ENSDARG00000011333	ENSDART00000022270	16	18	CTCAGCACAGTGGAGCAGGTTTG	5	+	1931	2745	Active	Active	0	5
ENSDARG00000011333	ENSDART00000022270	16	19	AGCCCAACCTTTCTGGAAGATGGG	6	+	2221	2745	Active	Active	7	9
ENSDARG00000011333	ENSDART00000058370	16	1	CACTTCCCCAAGCTTGTTGACTGT	6	+	31	1599	Active	Active	9	1
ENSDARG00000011333	ENSDART00000058370	16	2	ACCTCCAGCTTCAGTTTGCCAAC	5	+	89	1599	Active	Inactive	8	6
ENSDARG00000011333	ENSDART00000058370	16	8	GACCCACCAAACAGAAGCTGAAGCA	7	+	752	1599	Inactive	Active	2	9
ENSDARG00000011333	ENSDART00000058370	16	8	CCCACCAAACAGAAGCTGAAGCA	5	+	754	1599	Active	Active	3	9
ENSDARG00000011333	ENSDART00000058370	16	8	CACCAAACAGAAGCTGAAGCAGAG	6	+	756	1599	Inactive	Active	7	9
ENSDARG00000011333	ENSDART00000058370	16	8	AGACCCACCAAACAGAAGCTGAA	5	+	751	1599	Active	Active	1	9
ENSDARG00000011333	ENSDART00000058370	16	9	ACATACAGAAACTCAGGTGAGTGT	6	+	935	1599	Inactive	Active	9	3
ENSDARG00000011333	ENSDART00000058370	16	10	CACTGCGTCGGCTCGCTCTGCAAAC	7	+	1012	1599	Active	Inactive	9	4
ENSDARG00000011333	ENSDART00000058370	16	13	GTCCAAAGAAATTGAGGCAGCAGGT	7	+	1287	1599	Inactive	Active	8	9
ENSDARG00000011405	ENSDART00000048579	16	1	TACTGCAAACCCAAGTCTTGGCA	5	-	18	582	Inactive	Active	6	5
ENSDARG00000011405	ENSDART00000048579	16	1	TTCTCAAAAGGACGTCTTGGGGT	5	-	52	582	Inactive	Inactive	7	0
ENSDARG00000011405	ENSDART00000048579	16	2	GTTACCTTCAAAGAGACGCTTAG	5	-	212	582	Active	Active	9	8
ENSDARG00000011405	ENSDART00000048579	16	3	CAATACGCACCAGACGCCTGAGCA	6	-	239	582	Inactive	Active	9	9
ENSDARG00000011405	ENSDART00000048579	16	3	GCCAGCCCAAGCTTGAAGACTTG	5	-	346	582	Active	Active	6	9
ENSDARG00000011405	ENSDART00000048579	16	4	GCCTCCACCACCACCCTGGGCTTTC	7	-	546	582	Active	Inactive	8	8
ENSDARG00000011405	ENSDART00000048579	16	4	GCCTCACCACAAAGGAGGGGATGTT	7	-	436	582	Active	Active	4	7
ENSDARG00000011405	ENSDART00000048579	16	4	CTCCACCACCACCCTGGGCTTTC	5	-	546	582	Active	Inactive	7	8
ENSDARG00000011405	ENSDART00000048579	16	4	CTCACCACAAAGGAGGGGATGTT	5	-	436	582	Inactive	Active	1	7
ENSDARG00000011405	ENSDART00000048579	16	4	AGCCTCACCACAAAGGAGGGGAT	5	-	439	582	Active	Active	9	8
ENSDARG00000011635	ENSDART00000011858	16	1	GTTCACTGCTCTGAGGACGCTGAT	6	+	285	588	Active	Active	6	9
ENSDARG00000011635	ENSDART00000011858	16	1	GTAACCAGAGACGACTGGTGAGTG	6	+	545	588	Inactive	Active	9	0
ENSDARG00000011635	ENSDART00000011858	16	1	CACCCAGCCCGGACTCTGAAAAC	5	+	488	588	Active	Inactive	7	2
ENSDARG00000011635	ENSDART00000011858	16	1	AGCTACATCTCGCATTTGGGGAA	5	+	367	588	Active	Inactive	8	5
ENSDARG00000011635	ENSDART00000011858	16	1	ACACCCAGCCCGGACTCTGAAAAC	6	+	487	588	Active	Inactive	2	2
ENSDARG00000011824	ENSDART00000020833	16	1	AAACACACCTTTACTTCTGGGGTC	6	-	57	1545	Inactive	Inactive	9	2
ENSDARG00000011824	ENSDART00000020833	16	2	GTCTCAGTCTCTGGCTGGTGAGCA	6	-	198	1545	Active	Active	9	4
ENSDARG00000011824	ENSDART00000020833	16	3	CAACACTAACAGAGCTGGGGCCTTC	7	-	343	1545	Inactive	Active	8	1
ENSDARG00000011824	ENSDART00000020833	16	4	GTCCCAAGCCCTAGAAGAATGATAG	7	-	773	1545	Active	Active	6	8
ENSDARG00000011824	ENSDART00000020833	16	4	TCCCAAGCCCTAGAAGAATGATAG	6	-	773	1545	Active	Active	6	8
ENSDARG00000011824	ENSDART00000020833	16	4	TTCCTCTTCTCTTTGAGGCGGCT	5	-	716	1545	Active	Active	9	9
ENSDARG00000011824	ENSDART00000020833	16	6	ACATCCACATCTGCTTCTGTGGGG	6	-	828	1545	Inactive	Active	8	3
ENSDARG00000011824	ENSDART00000020833	16	6	AACATCCACATCTGCTTCTGTGGGG	7	-	828	1545	Active	Active	6	3
ENSDARG00000011824	ENSDART00000020833	16	7	GTTTGCTTAAAATGTCTGGAGGC	5	-	927	1545	Active	Active	7	4
ENSDARG00000011824	ENSDART00000020833	16	8	AGATGCTCCAGTTCGCTCTGCAGCG	7	-	1205	1545	Active	Active	7	8
ENSDARG00000011824	ENSDART00000020833	16	8	TCCTGCTCCAGCTCCTTCTGAAGAG	7	-	1121	1545	Active	Active	9	4
ENSDARG00000011824	ENSDART00000088901	16	1	AAACACACCTTTACTTCTGGGGTC	6	-	57	1488	Inactive	Inactive	9	2
ENSDARG00000011824	ENSDART00000088901	16	2	GTCTCAGTCTCTGGCTGGTGAGCA	6	-	198	1488	Active	Active	9	4
ENSDARG00000011824	ENSDART00000088901	16	3	CAACACTAACAGAGCTGGGGCCTTC	7	-	343	1488	Inactive	Active	8	1
ENSDARG00000011824	ENSDART00000088901	16	4	TTCCTCTTCTCTTTGAGGCGGCT	5	-	716	1488	Active	Active	9	9
ENSDARG00000011824	ENSDART00000088901	16	4	GTCCCAAGCCCTAGAAGAATGATAG	7	-	773	1488	Active	Active	6	8
ENSDARG00000011824	ENSDART00000088901	16	4	TCCCAAGCCCTAGAAGAATGATAG	6	-	773	1488	Active	Active	6	8
ENSDARG00000011824	ENSDART00000088901	16	6	ACATCCACATCTGCTTCTGTGGGG	6	-	828	1488	Inactive	Active	8	3
ENSDARG00000011824	ENSDART00000088901	16	6	AACATCCACATCTGCTTCTGTGGGG	7	-	828	1488	Active	Active	6	3
ENSDARG00000011824	ENSDART00000088901	16	7	GTTTGCTTAAAATGTCTGGAGGC	5	-	927	1488	Active	Active	7	4
ENSDARG00000011824	ENSDART00000088901	16	8	TCCTGCTCCAGCTCCTTCTGAAGAG	7	-	1121	1488	Active	Active	9	4
ENSDARG00000011824	ENSDART00000088901	16	8	AGATGCTCCAGTTCGCTCTGCAGCG	7	-	1205	1488	Active	Active	7	8
ENSDARG00000011824	ENSDART00000103238	16	1	GTCTCAGTCTCTGGCTGGTGAGCA	6	-	17	2373	Active	Active	9	4
ENSDARG00000011824	ENSDART00000103238	16	3	CAACACTAACAGAGCTGGGGCCTTC	7	-	160	2373	Inactive	Active	8	1
ENSDARG00000011824	ENSDART00000103238	16	4	TTCCTCTTCTCTTTGAGGCGGCT	5	-	533	2373	Active	Active	9	9
ENSDARG00000011824	ENSDART00000103238	16	4	TCCCAAGCCCTAGAAGAATGATAG	6	-	590	2373	Active	Active	6	8
ENSDARG00000011824	ENSDART00000103238	16	4	GTCCCAAGCCCTAGAAGAATGATAG	7	-	590	2373	Active	Active	6	8
ENSDARG00000011824	ENSDART00000103238	16	5	AACATCCACATCTGCTTCTGTGGGG	7	-	621	2373	Active	Active	6	3
ENSDARG00000011824	ENSDART00000103238	16	5	ACATCCACATCTGCTTCTGTGGGG	6	-	621	2373	Inactive	Active	8	3
ENSDARG00000011824	ENSDART00000103238	16	6	GTTTGCTTAAAATGTCTGGAGGC	5	-	720	2373	Active	Active	7	4
ENSDARG00000011824	ENSDART00000103238	16	7	TCCTGCTCCAGCTCCTTCTGAAGAG	7	-	914	2373	Active	Active	9	4
ENSDARG00000011824	ENSDART00000103238	16	7	AGATGCTCCAGTTCGCTCTGCAGCG	7	-	998	2373	Active	Active	7	8
ENSDARG00000011824	ENSDART00000103238	16	8	TTCTGCTGCTCGTGATGGTGATGGC	7	-	1886	2373	Active	Active	9	9
ENSDARG00000011824	ENSDART00000103238	16	8	CTCATCATCATCATCGTCGTCGTC	6	-	2245	2373	Active	Active	9	0
ENSDARG00000011824	ENSDART00000103238	16	8	GTCCTCCACGCCGGTGCAGTGGTC	6	-	1960	2373	Active	Active	8	7
ENSDARG00000011824	ENSDART00000103238	16	8	ATCATCATCATCGTCGTCGTCGTC	6	-	2242	2373	Active	Active	9	0
ENSDARG00000011824	ENSDART00000103238	16	8	GCAGTCCTCCACGCCGGTGCAGTG	6	-	1963	2373	Active	Active	9	8
ENSDARG00000011845	ENSDART00000014769	16	3	GCAAGCAGATGAACTTCTGGCGGG	6	+	129	1338	Inactive	Active	6	7
ENSDARG00000011845	ENSDART00000014769	16	3	ACATACACACTTGCTTTGAGGTA	5	+	199	1338	Inactive	Inactive	9	4
ENSDARG00000011845	ENSDART00000014769	16	11	CCCATCGCCGCTGAGCAGACGGA	5	+	516	1338	Active	Active	9	9
ENSDARG00000011845	ENSDART00000014769	16	13	ACCTGCGCAGGATCAAGAAGGTTTT	7	+	743	1338	Active	Active	3	5
ENSDARG00000011845	ENSDART00000014769	16	13	CAAAGCACACAACACGCCGAGGCC	6	+	792	1338	Inactive	Active	8	9
ENSDARG00000012269	ENSDART00000089292	16	3	TGCAAAAACGACGAGGATGATGGG	6	-	253	2409	Active	Active	1	9
ENSDARG00000012269	ENSDART00000089292	16	3	GTACAAACCTATAGCTTGTGGAGCA	7	-	297	2409	Inactive	Active	8	3
ENSDARG00000012269	ENSDART00000089292	16	5	ACCTCATACACACCGGTGAAGAT	5	-	505	2409	Active	Active	8	6
ENSDARG00000012269	ENSDART00000089292	16	14	GACTGCTCCTGTCATAGCTGCTGCC	7	-	1347	2409	Active	Active	8	9
ENSDARG00000012269	ENSDART00000089292	16	14	CACTGCCACCATCATGGGTAGGAT	6	-	1429	2409	Active	Active	8	7
ENSDARG00000012269	ENSDART00000089292	16	14	CACTGCCACCATCATGGGTAGGA	5	-	1430	2409	Active	Active	8	0
ENSDARG00000012269	ENSDART00000089292	16	17	CTCACCAGATGTGGTGTGATTAG	5	-	1952	2409	Active	Inactive	1	7
ENSDARG00000012269	ENSDART00000089292	16	17	AACTCACCAGATGTGGTGTGATTAG	7	-	1952	2409	Inactive	Inactive	6	7
ENSDARG00000012269	ENSDART00000089292	16	18	GCACACACCTCAGGCTTAGTTTGC	6	-	2040	2409	Inactive	Inactive	3	8
ENSDARG00000012269	ENSDART00000089292	16	19	GTTATCAACTACAGGTGGAGCTGCA	7	-	2061	2409	Active	Active	3	9
ENSDARG00000012269	ENSDART00000089292	16	19	ATCAACTACAGGTGGAGCTGCAGGA	7	-	2058	2409	Active	Active	1	9
ENSDARG00000012269	ENSDART00000089292	16	20	TCCACCAGCTGAAAAGGTGACGGG	6	-	2163	2409	Active	Active	8	9
ENSDARG00000012269	ENSDART00000089292	16	22	GCAGTCGCACACCGCTGCGTGTTG	6	-	2315	2409	Inactive	Inactive	1	9
ENSDARG00000012347	ENSDART00000019658	16	5	GTTATCACCCTCTCCTGTTGATGAG	7	+	168	645	Active	Active	5	8
ENSDARG00000012347	ENSDART00000019658	16	5	TTATCACCCTCTCCTGTTGATGAG	6	+	169	645	Inactive	Active	2	8
ENSDARG00000012367	ENSDART00000045891	16	2	CACAACACACACACACTGTGCGAAC	7	-	113	1914	Inactive	Inactive	7	4
ENSDARG00000012367	ENSDART00000045891	16	2	CAACACACACACACTGTGCGAAC	5	-	113	1914	Inactive	Inactive	9	4
ENSDARG00000012367	ENSDART00000045891	16	2	ACACAAACCTGTCCTGATGACTCT	6	-	274	1914	Inactive	Active	7	8
ENSDARG00000012367	ENSDART00000045891	16	3	TACGCCTGCGTCCCGGATGAGTT	5	-	297	1914	Active	Active	9	5
ENSDARG00000012367	ENSDART00000045891	16	3	TACGCCTGCGTCCCGGATGAGTTC	6	-	296	1914	Active	Active	9	6
ENSDARG00000012367	ENSDART00000045891	16	4	GCAGTCGGCGCAACCTTTAGTGGCT	7	-	513	1914	Active	Inactive	8	0
ENSDARG00000012367	ENSDART00000045891	16	10	GCCCACATCATCCAGACGCTGCC	5	-	1424	1914	Active	Active	9	9
ENSDARG00000012367	ENSDART00000066528	16	1	CACAACACACACACACTGTGCGAAC	7	-	83	2175	Inactive	Inactive	7	4
ENSDARG00000012367	ENSDART00000066528	16	1	CAACACACACACACTGTGCGAAC	5	-	83	2175	Inactive	Inactive	9	4
ENSDARG00000012367	ENSDART00000066528	16	1	ACACAAACCTGTCCTGATGACTCT	6	-	244	2175	Inactive	Active	7	8
ENSDARG00000012367	ENSDART00000066528	16	2	TACGCCTGCGTCCCGGATGAGTTC	6	-	266	2175	Active	Active	9	6
ENSDARG00000012367	ENSDART00000066528	16	2	TACGCCTGCGTCCCGGATGAGTT	5	-	267	2175	Active	Active	9	5
ENSDARG00000012367	ENSDART00000066528	16	3	GCAGTCGGCGCAACCTTTAGTGGCT	7	-	483	2175	Active	Inactive	8	0
ENSDARG00000012367	ENSDART00000066528	16	8	GCCCACATCATCCAGACGCTGCC	5	-	1427	2175	Active	Active	9	9
ENSDARG00000012367	ENSDART00000066528	16	11	AGACACAGCCCGAGACGAGGTGGTA	7	-	1949	2175	Inactive	Active	2	8
ENSDARG00000012389	ENSDART00000025629	16	1	AGAGACCCCCCCTTTGTGGAGAC	5	+	930	4143	Active	Inactive	0	4
ENSDARG00000012389	ENSDART00000025629	16	1	ATCCCACACTTTATGCCTTGGAG	5	+	1349	4143	Active	Active	4	6
ENSDARG00000012389	ENSDART00000025629	16	1	CAACTCTAAGTTTGGAAGATGAC	5	+	1502	4143	Inactive	Active	3	9
ENSDARG00000012389	ENSDART00000025629	16	1	CAATCCCACACTTTATGCCTTGGAG	7	+	1347	4143	Active	Active	1	6
ENSDARG00000012389	ENSDART00000025629	16	1	GACCCCCCCTTTGTGGAGACTCT	5	+	933	4143	Active	Active	8	8
ENSDARG00000012389	ENSDART00000025629	16	1	TCCACCAACAGGTCTGTGCTTTT	5	+	779	4143	Active	Inactive	7	9
ENSDARG00000012389	ENSDART00000025629	16	1	TGCAACTGCAAACCAGGATGTAAAC	7	+	1470	4143	Active	Active	9	5
ENSDARG00000012389	ENSDART00000025629	16	1	AGACTCCCAGTAACGGAGGAGAAC	6	+	1724	4143	Inactive	Active	1	9
ENSDARG00000012389	ENSDART00000025629	16	1	AGACTCCCAGTAACGGAGGAGAA	5	+	1724	4143	Inactive	Active	1	8
ENSDARG00000012389	ENSDART00000025629	16	1	AGACCCCCCCTTTGTGGAGACTCT	6	+	932	4143	Active	Active	6	8
ENSDARG00000012389	ENSDART00000025629	16	1	AAATCAAACAGTTACAGTTTTGGAA	7	+	457	4143	Inactive	Inactive	9	4
ENSDARG00000012389	ENSDART00000025629	16	1	ACCGCCAACGAAAAGCTGCTGCA	5	+	1451	4143	Active	Active	7	9
ENSDARG00000012389	ENSDART00000025629	16	1	ACAGTCACAGTGGGCATCTGATGAT	7	+	1746	4143	Inactive	Inactive	6	3
ENSDARG00000012389	ENSDART00000025629	16	1	ACACAATTCGTTCTGAGGTTGCA	5	+	1787	4143	Active	Active	5	9
ENSDARG00000012389	ENSDART00000025629	16	2	GTCAACCACCGATATGGCAGATGAT	7	+	2154	4143	Active	Active	2	9
ENSDARG00000012389	ENSDART00000025629	16	2	AACCAAACATTGAGGGAGCTGGG	5	+	2132	4143	Inactive	Active	9	9
ENSDARG00000012389	ENSDART00000025629	16	2	GAACCAAACATTGAGGGAGCTGGG	6	+	2131	4143	Inactive	Active	7	9
ENSDARG00000012389	ENSDART00000025629	16	2	AGAACCAAACATTGAGGGAGCTGGG	7	+	2130	4143	Inactive	Active	8	9
ENSDARG00000012389	ENSDART00000025629	16	4	GCCTCAGCACCTAGTAAGAAGGC	5	+	2374	4143	Active	Active	1	9
ENSDARG00000012389	ENSDART00000025629	16	4	TACTACATCTTAACAAGGTGAAGAG	7	+	2450	4143	Active	Active	6	9
ENSDARG00000012389	ENSDART00000025629	16	4	CAAGACAGCTGGCAGCGGAGGAGGC	7	+	2399	4143	Inactive	Active	4	9
ENSDARG00000012389	ENSDART00000025629	16	4	CAAGACAGCTGGCAGCGGAGGAG	5	+	2399	4143	Inactive	Active	4	9
ENSDARG00000012389	ENSDART00000025629	16	4	AGCCTCAGCACCTAGTAAGAAGGC	6	+	2373	4143	Active	Active	9	9
ENSDARG00000012389	ENSDART00000025629	16	5	TCCTCCAGCCTCCAAGTAGTTTCT	6	+	2459	4143	Active	Inactive	9	2
ENSDARG00000012389	ENSDART00000025629	16	5	GGCAGCCCATGAGGCAGGTGTGGGT	7	+	2562	4143	Active	Active	7	4
ENSDARG00000012389	ENSDART00000025629	16	7	TCCAGCACAGCCTTCTGGGTAGAA	6	+	2939	4143	Active	Inactive	1	5
ENSDARG00000012389	ENSDART00000025629	16	7	GCATCCAGCACAGCCTTCTGGGTAG	7	+	2936	4143	Active	Inactive	4	6
ENSDARG00000012389	ENSDART00000025629	16	10	CACTGCTCCATGTGGCGACGGTGCT	7	+	3246	4143	Active	Active	9	9
ENSDARG00000012389	ENSDART00000025629	16	11	TTCATCCACCCTATTTATTTGCA	5	+	3523	4143	Active	Inactive	8	2
ENSDARG00000012389	ENSDART00000025629	16	11	GTTCTCGGCCTGCAGGGGGCGCT	5	+	3490	4143	Active	Active	8	9
ENSDARG00000012389	ENSDART00000025629	16	12	CTCTCAACCACCCTGAGGTAGAC	5	+	3656	4143	Active	Active	6	8
ENSDARG00000012389	ENSDART00000025629	16	14	AACAACAACTTTCTCTCTGCGGCA	6	+	4120	4143	Inactive	Active	6	6
ENSDARG00000012389	ENSDART00000025629	16	14	GTTGACCCCAATAGTTTCTTGAGCT	7	+	4090	4143	Active	Inactive	3	0
ENSDARG00000012389	ENSDART00000025629	16	14	GCCAAAAGCTTTGAGCCGATGGG	5	+	4033	4143	Active	Active	4	9
ENSDARG00000012389	ENSDART00000025629	16	14	CTCTGCGGCACAGGGATTTTAGGGC	7	+	4134	4143	Active	Active	9	1
ENSDARG00000012389	ENSDART00000103213	16	1	AGAGACCCCCCCTTTGTGGAGAC	5	+	930	4140	Active	Inactive	0	4
ENSDARG00000012389	ENSDART00000103213	16	1	ATCCCACACTTTATGCCTTGGAG	5	+	1349	4140	Active	Active	4	6
ENSDARG00000012389	ENSDART00000103213	16	1	CAACTCTAAGTTTGGAAGATGAC	5	+	1502	4140	Inactive	Active	3	9
ENSDARG00000012389	ENSDART00000103213	16	1	CAATCCCACACTTTATGCCTTGGAG	7	+	1347	4140	Active	Active	1	6
ENSDARG00000012389	ENSDART00000103213	16	1	GACCCCCCCTTTGTGGAGACTCT	5	+	933	4140	Active	Active	8	8
ENSDARG00000012389	ENSDART00000103213	16	1	TCCACCAACAGGTCTGTGCTTTT	5	+	779	4140	Active	Inactive	7	9
ENSDARG00000012389	ENSDART00000103213	16	1	TGCAACTGCAAACCAGGATGTAAAC	7	+	1470	4140	Active	Active	9	5
ENSDARG00000012389	ENSDART00000103213	16	1	AGACTCCCAGTAACGGAGGAGAAC	6	+	1724	4140	Inactive	Active	1	9
ENSDARG00000012389	ENSDART00000103213	16	1	AGACTCCCAGTAACGGAGGAGAA	5	+	1724	4140	Inactive	Active	1	8
ENSDARG00000012389	ENSDART00000103213	16	1	AGACCCCCCCTTTGTGGAGACTCT	6	+	932	4140	Active	Active	6	8
ENSDARG00000012389	ENSDART00000103213	16	1	AAATCAAACAGTTACAGTTTTGGAA	7	+	457	4140	Inactive	Inactive	9	4
ENSDARG00000012389	ENSDART00000103213	16	1	ACCGCCAACGAAAAGCTGCTGCA	5	+	1451	4140	Active	Active	7	9
ENSDARG00000012389	ENSDART00000103213	16	1	ACAGTCACAGTGGGCATCTGATGAT	7	+	1746	4140	Inactive	Inactive	6	3
ENSDARG00000012389	ENSDART00000103213	16	1	ACACAATTCGTTCTGAGGTTGCA	5	+	1787	4140	Active	Active	5	9
ENSDARG00000012389	ENSDART00000103213	16	2	GTCAACCACCGATATGGCAGATGAT	7	+	2154	4140	Active	Active	2	9
ENSDARG00000012389	ENSDART00000103213	16	2	AACCAAACATTGAGGGAGCTGGG	5	+	2132	4140	Inactive	Active	9	9
ENSDARG00000012389	ENSDART00000103213	16	2	GAACCAAACATTGAGGGAGCTGGG	6	+	2131	4140	Inactive	Active	7	9
ENSDARG00000012389	ENSDART00000103213	16	2	AGAACCAAACATTGAGGGAGCTGGG	7	+	2130	4140	Inactive	Active	8	9
ENSDARG00000012389	ENSDART00000103213	16	4	GCCTCAGCACCTAGTAAGAAGGC	5	+	2374	4140	Active	Active	1	9
ENSDARG00000012389	ENSDART00000103213	16	4	TACTACATCTTAACAAGGTGAAGAG	7	+	2450	4140	Active	Active	6	9
ENSDARG00000012389	ENSDART00000103213	16	4	CAAGACAGCTGGCAGCGGAGGAGGC	7	+	2399	4140	Inactive	Active	4	9
ENSDARG00000012389	ENSDART00000103213	16	4	CAAGACAGCTGGCAGCGGAGGAG	5	+	2399	4140	Inactive	Active	4	9
ENSDARG00000012389	ENSDART00000103213	16	4	AGCCTCAGCACCTAGTAAGAAGGC	6	+	2373	4140	Active	Active	9	9
ENSDARG00000012389	ENSDART00000103213	16	5	TCCTCCAGCCTCCAAGTAGTTTCT	6	+	2459	4140	Active	Inactive	9	2
ENSDARG00000012389	ENSDART00000103213	16	5	GGCAGCCCATGAGGCAGGTGTGGGT	7	+	2562	4140	Active	Active	7	4
ENSDARG00000012389	ENSDART00000103213	16	9	TCCAGCACAGCCTTCTGGGTAGAA	6	+	2936	4140	Active	Inactive	1	5
ENSDARG00000012389	ENSDART00000103213	16	9	GCATCCAGCACAGCCTTCTGGGTAG	7	+	2933	4140	Active	Inactive	4	6
ENSDARG00000012389	ENSDART00000103213	16	12	CACTGCTCCATGTGGCGACGGTGCT	7	+	3243	4140	Active	Active	9	9
ENSDARG00000012389	ENSDART00000103213	16	13	GTTCTCGGCCTGCAGGGGGCGCT	5	+	3487	4140	Active	Active	8	9
ENSDARG00000012389	ENSDART00000103213	16	13	TTCATCCACCCTATTTATTTGCA	5	+	3520	4140	Active	Inactive	8	2
ENSDARG00000012389	ENSDART00000103213	16	14	CTCTCAACCACCCTGAGGTAGAC	5	+	3653	4140	Active	Active	6	8
ENSDARG00000012389	ENSDART00000103213	16	16	AACAACAACTTTCTCTCTGCGGCA	6	+	4117	4140	Inactive	Active	6	6
ENSDARG00000012389	ENSDART00000103213	16	16	GTTGACCCCAATAGTTTCTTGAGCT	7	+	4087	4140	Active	Inactive	3	0
ENSDARG00000012389	ENSDART00000103213	16	16	GCCAAAAGCTTTGAGCCGATGGG	5	+	4030	4140	Active	Active	4	9
ENSDARG00000012389	ENSDART00000103213	16	16	CTCTGCGGCACAGGGATTTTAGGGC	7	+	4131	4140	Active	Active	9	1
ENSDARG00000012505	ENSDART00000008535	16	3	ACAGACGCAGGTATGTGGAGAAC	5	+	224	1446	Inactive	Active	9	8
ENSDARG00000012505	ENSDART00000008535	16	3	ACAAGCACCACCGGCGCAGTGGCT	6	+	95	1446	Inactive	Active	0	9
ENSDARG00000012505	ENSDART00000008535	16	3	AGAGACAGAGAAAGAAGAGGCAGTC	7	+	166	1446	Inactive	Active	8	9
ENSDARG00000012505	ENSDART00000008535	16	3	AAAGACCGCAGACACAGACGCAGGT	7	+	211	1446	Inactive	Active	6	9
ENSDARG00000012505	ENSDART00000008535	16	5	CCCAACACCTGTTCCTGTCGTGGGA	7	+	438	1446	Active	Active	7	6
ENSDARG00000012505	ENSDART00000008535	16	5	CCCGACGGCTGTATGTGGGCAAC	5	+	482	1446	Active	Active	9	7
ENSDARG00000012505	ENSDART00000008535	16	7	ACCAGCCTCTGCCAGGCATGAGCG	6	+	734	1446	Active	Active	9	9
ENSDARG00000012505	ENSDART00000008535	16	7	GACGACACAGGCCATGGCATTTGAT	7	+	660	1446	Inactive	Active	8	2
ENSDARG00000012505	ENSDART00000008535	16	8	GGCCCATAAACTCTTTATTGGGG	5	+	810	1446	Active	Active	5	2
ENSDARG00000012505	ENSDART00000008535	16	11	GCATTCCCACAGAGGTGTTGTGT	5	+	1145	1446	Inactive	Inactive	0	5
ENSDARG00000012505	ENSDART00000008535	16	11	GCATTCCCACAGAGGTGTTGTGTCT	7	+	1145	1446	Inactive	Inactive	0	6
ENSDARG00000012505	ENSDART00000008535	16	11	TCCCACGGCCTGTCGACGGATTG	5	+	1280	1446	Active	Active	8	7
ENSDARG00000012505	ENSDART00000008535	16	12	TTCGCCAACAGAGTGGTGGTGAC	5	+	1390	1446	Active	Active	5	5
ENSDARG00000012505	ENSDART00000008535	16	12	GCCAACAGAGTGGTGGTGACTAA	5	+	1393	1446	Inactive	Inactive	3	0
ENSDARG00000012505	ENSDART00000008535	16	12	AAATTCGCCAACAGAGTGGTGGTG	6	+	1387	1446	Inactive	Active	3	6
ENSDARG00000012505	ENSDART00000103896	16	2	AGAGACAGAGAAAGAAGAGGCAGTC	7	+	148	1395	Inactive	Active	8	9
ENSDARG00000012505	ENSDART00000103896	16	2	ACAAGCACCACCGGCGCAGTGGCT	6	+	77	1395	Inactive	Active	0	9
ENSDARG00000012505	ENSDART00000103896	16	2	AAAGACCGCAGACACAGACGCAGGT	7	+	193	1395	Inactive	Active	6	9
ENSDARG00000012505	ENSDART00000103896	16	4	CCCAACACCTGTTCCTGTCGTGGGA	7	+	387	1395	Active	Active	7	6
ENSDARG00000012505	ENSDART00000103896	16	4	CCCGACGGCTGTATGTGGGCAAC	5	+	431	1395	Active	Active	9	7
ENSDARG00000012505	ENSDART00000103896	16	6	GACGACACAGGCCATGGCATTTGAT	7	+	609	1395	Inactive	Active	8	2
ENSDARG00000012505	ENSDART00000103896	16	6	ACCAGCCTCTGCCAGGCATGAGCG	6	+	683	1395	Active	Active	9	9
ENSDARG00000012505	ENSDART00000103896	16	7	GGCCCATAAACTCTTTATTGGGG	5	+	759	1395	Active	Active	5	2
ENSDARG00000012505	ENSDART00000103896	16	10	GCATTCCCACAGAGGTGTTGTGT	5	+	1094	1395	Inactive	Inactive	0	5
ENSDARG00000012505	ENSDART00000103896	16	10	GCATTCCCACAGAGGTGTTGTGTCT	7	+	1094	1395	Inactive	Inactive	0	6
ENSDARG00000012505	ENSDART00000103896	16	10	TCCCACGGCCTGTCGACGGATTG	5	+	1229	1395	Active	Active	8	7
ENSDARG00000012505	ENSDART00000103896	16	11	TTCGCCAACAGAGTGGTGGTGAC	5	+	1339	1395	Active	Active	5	5
ENSDARG00000012505	ENSDART00000103896	16	11	AAATTCGCCAACAGAGTGGTGGTG	6	+	1336	1395	Inactive	Active	3	6
ENSDARG00000012505	ENSDART00000103896	16	11	GCCAACAGAGTGGTGGTGACTAA	5	+	1342	1395	Inactive	Inactive	3	0
ENSDARG00000012588	ENSDART00000010792	16	1	GTTGACATCATCTTTGCTGAGAG	5	-	35	1395	Active	Inactive	6	0
ENSDARG00000012588	ENSDART00000010792	16	4	GTCTGCTTCTCGTTTGGCGTAGCG	6	-	421	1395	Active	Active	9	9
ENSDARG00000012588	ENSDART00000010792	16	4	GACGTCTGCTTCTCGTTTGGCGTA	6	-	424	1395	Active	Inactive	9	6
ENSDARG00000012588	ENSDART00000010792	16	6	CTCCGCAAAATTAGGAAGAAGAT	5	-	623	1395	Active	Active	0	9
ENSDARG00000012588	ENSDART00000010792	16	6	CACTCCGCAAAATTAGGAAGAAGAT	7	-	623	1395	Active	Active	1	9
ENSDARG00000012588	ENSDART00000010792	16	11	TGCACCAGCTGAGAGCGTGGCATGC	7	-	952	1395	Active	Active	9	5
ENSDARG00000012588	ENSDART00000010792	16	14	CTCACCTTCTGTCGGGGGCCGTA	5	-	1234	1395	Active	Active	9	8
ENSDARG00000012588	ENSDART00000101446	16	1	GTTGACATCATCTTTGCTGAGAG	5	-	35	1377	Active	Inactive	6	0
ENSDARG00000012588	ENSDART00000101446	16	4	GTCTGCTTCTCGTTTGGCGTAGCG	6	-	421	1377	Active	Active	9	9
ENSDARG00000012588	ENSDART00000101446	16	4	GACGTCTGCTTCTCGTTTGGCGTA	6	-	424	1377	Active	Inactive	9	6
ENSDARG00000012588	ENSDART00000101446	16	6	CTCCGCAAAATTAGGAAGAAGAT	5	-	623	1377	Active	Active	0	9
ENSDARG00000012588	ENSDART00000101446	16	6	CACTCCGCAAAATTAGGAAGAAGAT	7	-	623	1377	Active	Active	1	9
ENSDARG00000012588	ENSDART00000101446	16	8	TGCACCAGCTGAGAGCGTGGCATGC	7	-	931	1377	Active	Active	9	5
ENSDARG00000012588	ENSDART00000101446	16	12	CTCACCTTCTGTCGGGGGCCGTA	5	-	1216	1377	Active	Active	9	8
ENSDARG00000012676	ENSDART00000004832	16	1	AGCGGCACCAGTGCTGTGAGTTG	5	+	181	1275	Active	Inactive	9	7
ENSDARG00000012676	ENSDART00000004832	16	3	GAATCAGCCACAGTTTCTGAAGGT	6	+	561	1275	Inactive	Active	5	4
ENSDARG00000012676	ENSDART00000004832	16	3	GCCTGCAGACAGGAAGTCGTTGGT	6	+	507	1275	Active	Active	4	3
ENSDARG00000012676	ENSDART00000004832	16	4	AGAAAATGCAGCCTCAGACTGAGGT	7	+	797	1275	Inactive	Active	1	9
ENSDARG00000012676	ENSDART00000004832	16	4	TGCAGCCTCAGACTGAGGTAGAG	5	+	803	1275	Active	Active	9	9
ENSDARG00000012676	ENSDART00000004832	16	6	ACAGTCCTCAGTATGTGGAAGCG	5	+	923	1275	Active	Active	9	9
ENSDARG00000012676	ENSDART00000004832	16	8	GGCATCGCCACACAGGTGGTGGTG	6	+	1177	1275	Active	Active	9	6
ENSDARG00000012676	ENSDART00000004832	16	8	GGCATCGCCACACAGGTGGTGGT	5	+	1177	1275	Active	Active	9	7
ENSDARG00000012676	ENSDART00000004832	16	8	CGCCACACAGGTGGTGGTGGAGAA	6	+	1182	1275	Active	Active	2	5
ENSDARG00000012676	ENSDART00000004832	16	8	ATCGCCACACAGGTGGTGGTGGAG	6	+	1180	1275	Inactive	Active	5	7
ENSDARG00000012676	ENSDART00000004832	16	8	ATCGCCACACAGGTGGTGGTGGA	5	+	1180	1275	Inactive	Active	5	8
ENSDARG00000012726	ENSDART00000023995	16	2	TACTACTGCTGTAATGATGATGGA	6	-	580	756	Active	Active	6	9
ENSDARG00000012726	ENSDART00000023995	16	2	GTTGTCAAAGAAACTCTTGAGGT	5	-	749	756	Inactive	Inactive	4	1
ENSDARG00000013153	ENSDART00000014957	16	1	GTCCAAATCAACCACAGGATGATGT	7	-	18	3087	Active	Active	6	2
ENSDARG00000013153	ENSDART00000014957	16	1	CAAATCAACCACAGGATGATGTT	5	-	17	3087	Inactive	Active	1	8
ENSDARG00000013153	ENSDART00000014957	16	2	AACCTCTTCATAGTGGCTGATGTG	6	-	277	3087	Active	Active	9	8
ENSDARG00000013153	ENSDART00000014957	16	2	AACCTCTTCATAGTGGCTGATGT	5	-	278	3087	Active	Inactive	9	1
ENSDARG00000013153	ENSDART00000014957	16	2	AACAAAATCCAGCATGTGTTGGGAC	7	-	222	3087	Active	Inactive	0	5
ENSDARG00000013153	ENSDART00000014957	16	2	AACAAAATCCAGCATGTGTTGGGA	6	-	223	3087	Active	Active	0	6
ENSDARG00000013153	ENSDART00000014957	16	2	AACAAAATCCAGCATGTGTTGGG	5	-	224	3087	Active	Inactive	0	1
ENSDARG00000013153	ENSDART00000014957	16	2	ACAAAATCCAGCATGTGTTGGGAC	6	-	222	3087	Inactive	Inactive	4	5
ENSDARG00000013153	ENSDART00000014957	16	2	AGCAACCTCTTCATAGTGGCTGAT	6	-	280	3087	Active	Active	9	6
ENSDARG00000013153	ENSDART00000014957	16	2	ACAAAATCCAGCATGTGTTGGGA	5	-	223	3087	Inactive	Active	4	6
ENSDARG00000013153	ENSDART00000014957	16	4	GTTGCCAACATCTTCTCTGATTTC	6	-	497	3087	Active	Inactive	3	8
ENSDARG00000013153	ENSDART00000014957	16	6	TTACTAAGCTCCAGTTGGGCAAAC	6	-	738	3087	Inactive	Inactive	1	1
ENSDARG00000013153	ENSDART00000014957	16	12	AAACTCCTCCAGCTGCATGGGGG	5	-	1418	3087	Active	Active	7	9
ENSDARG00000013153	ENSDART00000014957	16	12	GTCTTCACCAGCTCTCTGGGGAA	5	-	1249	3087	Active	Inactive	7	1
ENSDARG00000013153	ENSDART00000014957	16	12	GAAAACCCCAATGTCTGTTTTGTAG	7	-	1227	3087	Inactive	Inactive	7	8
ENSDARG00000013153	ENSDART00000014957	16	12	GAAAACCCCAATGTCTGTTTTGTA	6	-	1228	3087	Inactive	Inactive	7	9
ENSDARG00000013153	ENSDART00000014957	16	12	CTCTTCACCTGACAGATAAGGCGTC	7	-	1331	3087	Active	Active	9	8
ENSDARG00000013153	ENSDART00000014957	16	12	TCCAGCTGCATGGGGGCTTTGGG	5	-	1411	3087	Active	Active	9	7
ENSDARG00000013153	ENSDART00000014957	16	12	TCCAGCTGCATGGGGGCTTTGGGA	6	-	1410	3087	Active	Active	9	5
ENSDARG00000013153	ENSDART00000014957	16	12	AAAACCCCAATGTCTGTTTTGTAG	6	-	1227	3087	Inactive	Inactive	9	8
ENSDARG00000013153	ENSDART00000014957	16	12	TCCTCCAGCTGCATGGGGGCTTT	5	-	1414	3087	Active	Inactive	9	2
ENSDARG00000013153	ENSDART00000014957	16	12	TCCTCCAGCTGCATGGGGGCTTTG	6	-	1413	3087	Active	Active	9	3
ENSDARG00000013153	ENSDART00000014957	16	12	TTCACCAGCTCTCTGGGGAAAAC	5	-	1246	3087	Active	Active	6	8
ENSDARG00000013153	ENSDART00000014957	16	12	ACAAACTCCTCCAGCTGCATGGGGG	7	-	1418	3087	Inactive	Active	1	9
ENSDARG00000013153	ENSDART00000014957	16	12	AAAACCCCAATGTCTGTTTTGTA	5	-	1228	3087	Inactive	Inactive	9	9
ENSDARG00000013153	ENSDART00000014957	16	13	GGCAAAAGAACGTCCTGGGCTTCT	6	-	1584	3087	Inactive	Inactive	4	5
ENSDARG00000013153	ENSDART00000014957	16	14	TTAAAATTCGTACAGGGGCAGAG	5	-	1788	3087	Inactive	Active	0	9
ENSDARG00000013153	ENSDART00000014957	16	15	AAACACACCTTCTTGTCGTAGCT	5	-	2060	3087	Inactive	Active	9	5
ENSDARG00000013153	ENSDART00000014957	16	15	CACACCTTCTTGTCGTAGCTTTT	5	-	2057	3087	Active	Inactive	9	3
ENSDARG00000013153	ENSDART00000014957	16	15	CCCACCACAGCATCCATAAGAAGGA	7	-	1979	3087	Active	Active	5	9
ENSDARG00000013153	ENSDART00000014957	16	15	CACCACAGCATCCATAAGAAGGA	5	-	1979	3087	Active	Active	5	9
ENSDARG00000013153	ENSDART00000014957	16	17	ATCTCCTAAATGAATGCAGTTTTG	6	-	2290	3087	Inactive	Inactive	2	0
ENSDARG00000013153	ENSDART00000014957	16	21	AAACTAGTCCAGATCTGTTGTCTCT	7	-	2756	3087	Active	Inactive	3	5
ENSDARG00000013153	ENSDART00000014957	16	22	CCCTCCAGATGGCGATTCTGCCTTC	7	-	3067	3087	Active	Inactive	7	8
ENSDARG00000013153	ENSDART00000014957	16	22	TTAATCAACCCTCCAGATGGCGAT	6	-	3076	3087	Inactive	Active	4	9
ENSDARG00000013153	ENSDART00000035583	16	1	TTATTCAACTTATCAGATGAAGCT	6	-	48	3804	Inactive	Active	3	9
ENSDARG00000013153	ENSDART00000035583	16	3	GAACTACTCCATGAGACTGGTTT	5	-	417	3804	Active	Active	7	0
ENSDARG00000013153	ENSDART00000035583	16	5	GACCACAGATAGTTTAGCAGAAAAC	7	-	645	3804	Inactive	Active	7	9
ENSDARG00000013153	ENSDART00000035583	16	5	ATCTCAGTCATCTGGCAGATTTT	5	-	604	3804	Active	Active	8	2
ENSDARG00000013153	ENSDART00000035583	16	5	ACATGCAGCTGACCAGGAGGGGGAA	7	-	674	3804	Active	Active	2	9
ENSDARG00000013153	ENSDART00000035583	16	5	ACATGCAGCTGACCAGGAGGGGGA	6	-	675	3804	Active	Active	2	9
ENSDARG00000013153	ENSDART00000035583	16	6	CAAATCAACCACAGGATGATGTT	5	-	749	3804	Inactive	Active	1	8
ENSDARG00000013153	ENSDART00000035583	16	6	GTCCAAATCAACCACAGGATGATGT	7	-	750	3804	Active	Active	6	2
ENSDARG00000013153	ENSDART00000035583	16	7	AACAAAATCCAGCATGTGTTGGGA	6	-	955	3804	Active	Active	0	6
ENSDARG00000013153	ENSDART00000035583	16	7	AGCAACCTCTTCATAGTGGCTGAT	6	-	1012	3804	Active	Active	9	6
ENSDARG00000013153	ENSDART00000035583	16	7	AACAAAATCCAGCATGTGTTGGG	5	-	956	3804	Active	Inactive	0	1
ENSDARG00000013153	ENSDART00000035583	16	7	ACAAAATCCAGCATGTGTTGGGAC	6	-	954	3804	Inactive	Inactive	4	5
ENSDARG00000013153	ENSDART00000035583	16	7	ACAAAATCCAGCATGTGTTGGGA	5	-	955	3804	Inactive	Active	4	6
ENSDARG00000013153	ENSDART00000035583	16	7	AACCTCTTCATAGTGGCTGATGTG	6	-	1009	3804	Active	Active	9	8
ENSDARG00000013153	ENSDART00000035583	16	7	AACCTCTTCATAGTGGCTGATGT	5	-	1010	3804	Active	Inactive	9	1
ENSDARG00000013153	ENSDART00000035583	16	7	AACAAAATCCAGCATGTGTTGGGAC	7	-	954	3804	Active	Inactive	0	5
ENSDARG00000013153	ENSDART00000035583	16	9	GTTGCCAACATCTTCTCTGATTTC	6	-	1229	3804	Active	Inactive	3	8
ENSDARG00000013153	ENSDART00000035583	16	11	TTACTAAGCTCCAGTTGGGCAAAC	6	-	1470	3804	Inactive	Inactive	1	1
ENSDARG00000013153	ENSDART00000035583	16	14	GTATACCCATCTTCCGATGGCTAC	6	-	1589	3804	Inactive	Active	9	5
ENSDARG00000013153	ENSDART00000035583	16	18	TCCTCCAGCTGCATGGGGGCTTTG	6	-	2139	3804	Active	Active	9	3
ENSDARG00000013153	ENSDART00000035583	16	18	TTCACCAGCTCTCTGGGGAAAAC	5	-	1972	3804	Active	Active	6	8
ENSDARG00000013153	ENSDART00000035583	16	18	GTCTTCACCAGCTCTCTGGGGAA	5	-	1975	3804	Active	Inactive	7	1
ENSDARG00000013153	ENSDART00000035583	16	18	TCCAGCTGCATGGGGGCTTTGGG	5	-	2137	3804	Active	Active	9	7
ENSDARG00000013153	ENSDART00000035583	16	18	TCCAGCTGCATGGGGGCTTTGGGA	6	-	2136	3804	Active	Active	9	5
ENSDARG00000013153	ENSDART00000035583	16	18	TCCTCCAGCTGCATGGGGGCTTT	5	-	2140	3804	Active	Inactive	9	2
ENSDARG00000013153	ENSDART00000035583	16	18	AAAACCCCAATGTCTGTTTTGTA	5	-	1954	3804	Inactive	Inactive	9	9
ENSDARG00000013153	ENSDART00000035583	16	18	GAAAACCCCAATGTCTGTTTTGTAG	7	-	1953	3804	Inactive	Inactive	7	8
ENSDARG00000013153	ENSDART00000035583	16	18	GAAAACCCCAATGTCTGTTTTGTA	6	-	1954	3804	Inactive	Inactive	7	9
ENSDARG00000013153	ENSDART00000035583	16	18	CTCTTCACCTGACAGATAAGGCGTC	7	-	2057	3804	Active	Active	9	8
ENSDARG00000013153	ENSDART00000035583	16	18	AAACTCCTCCAGCTGCATGGGGG	5	-	2144	3804	Active	Active	7	9
ENSDARG00000013153	ENSDART00000035583	16	18	ACAAACTCCTCCAGCTGCATGGGGG	7	-	2144	3804	Inactive	Active	1	9
ENSDARG00000013153	ENSDART00000035583	16	18	AAAACCCCAATGTCTGTTTTGTAG	6	-	1953	3804	Inactive	Inactive	9	8
ENSDARG00000013153	ENSDART00000035583	16	19	GGCAAAAGAACGTCCTGGGCTTCT	6	-	2310	3804	Inactive	Inactive	4	5
ENSDARG00000013153	ENSDART00000035583	16	20	TTAAAATTCGTACAGGGGCAGAG	5	-	2514	3804	Inactive	Active	0	9
ENSDARG00000013153	ENSDART00000035583	16	21	CACACCTTCTTGTCGTAGCTTTT	5	-	2783	3804	Active	Inactive	9	3
ENSDARG00000013153	ENSDART00000035583	16	21	AAACACACCTTCTTGTCGTAGCT	5	-	2786	3804	Inactive	Active	9	5
ENSDARG00000013153	ENSDART00000035583	16	21	CCCACCACAGCATCCATAAGAAGGA	7	-	2705	3804	Active	Active	5	9
ENSDARG00000013153	ENSDART00000035583	16	21	CACCACAGCATCCATAAGAAGGA	5	-	2705	3804	Active	Active	5	9
ENSDARG00000013153	ENSDART00000035583	16	23	ATCTCCTAAATGAATGCAGTTTTG	6	-	3016	3804	Inactive	Inactive	2	0
ENSDARG00000013153	ENSDART00000035583	16	27	AAACTAGTCCAGATCTGTTGTCTCT	7	-	3473	3804	Active	Inactive	3	5
ENSDARG00000013153	ENSDART00000035583	16	28	TTAATCAACCCTCCAGATGGCGAT	6	-	3793	3804	Inactive	Active	4	9
ENSDARG00000013153	ENSDART00000035583	16	28	CCCTCCAGATGGCGATTCTGCCTTC	7	-	3784	3804	Active	Inactive	7	8
ENSDARG00000013371	ENSDART00000007842	16	2	AGCAGCACAGAGCCTTTGGTGGA	5	-	31	591	Active	Inactive	0	1
ENSDARG00000013371	ENSDART00000007842	16	2	AGCAGCAGCACAGAGCCTTTGGT	5	-	34	591	Active	Active	8	4
ENSDARG00000013371	ENSDART00000007842	16	3	GTTAAAATCTGAGGGATGTTTAA	5	-	148	591	Active	Inactive	1	3
ENSDARG00000013371	ENSDART00000007842	16	5	GTAAAACTCCCTCTGTAGTGTTG	5	-	474	591	Inactive	Inactive	1	2
ENSDARG00000013371	ENSDART00000007842	16	5	AACTCCCTCTGTAGTGTTGAGAA	5	-	470	591	Active	Inactive	9	6
ENSDARG00000013415	ENSDART00000024919	16	1	GTAGTCCTCACGCACTTTGCTGAG	6	-	316	1986	Active	Inactive	8	2
ENSDARG00000013415	ENSDART00000024919	16	2	CTCTTCTCCCCCAGAGCTGTGGAG	6	-	453	1986	Active	Active	9	6
ENSDARG00000013415	ENSDART00000024919	16	2	TTCTCCCCCAGAGCTGTGGAGAG	5	-	451	1986	Active	Inactive	8	0
ENSDARG00000013415	ENSDART00000024919	16	3	TTCGGCATCCACACGTCGCAGCA	5	-	569	1986	Active	Active	9	9
ENSDARG00000013415	ENSDART00000024919	16	3	GGCATCCACACGTCGCAGCATTT	5	-	566	1986	Active	Active	9	1
ENSDARG00000013415	ENSDART00000024919	16	5	GGCGGCTCCAACCAGATGACTGT	5	-	851	1986	Active	Active	9	8
ENSDARG00000013415	ENSDART00000024919	16	5	TTCTGCAGCTGACTGAGCTGTGAAC	7	-	917	1986	Active	Active	7	0
ENSDARG00000013415	ENSDART00000024919	16	5	ATCCTAACACGTGTTTGCTGCAGTT	7	-	881	1986	Inactive	Active	5	5
ENSDARG00000013415	ENSDART00000024919	16	5	CCCTCCATCCTAACACGTGTTTGCT	7	-	887	1986	Active	Active	9	3
ENSDARG00000013415	ENSDART00000024919	16	6	GTACTCGTCCAGCTGTTGCTGCA	5	-	1064	1986	Active	Active	8	8
ENSDARG00000013415	ENSDART00000024919	16	7	GTCGACTTCGTCAACGGTGACGCG	6	-	1387	1986	Active	Active	9	9
ENSDARG00000013415	ENSDART00000024919	16	7	GTCACCCCACGAGCAGGAGGAGGAC	7	-	1184	1986	Inactive	Active	0	9
ENSDARG00000013415	ENSDART00000024919	16	7	GTCACCCCACGAGCAGGAGGAGGA	6	-	1185	1986	Inactive	Active	0	9
ENSDARG00000013415	ENSDART00000024919	16	7	ACCGTCACCCCACGAGCAGGAGGA	6	-	1188	1986	Active	Active	9	9
ENSDARG00000013415	ENSDART00000024919	16	7	TTCGTCAACGGTGACGCGGCCGCT	6	-	1381	1986	Active	Active	7	9
ENSDARG00000013415	ENSDART00000024919	16	7	CGCGGCCGCTGGCTGAGGCTTGC	5	-	1368	1986	Active	Active	9	9
ENSDARG00000013415	ENSDART00000024919	16	7	GACTTCGTCAACGGTGACGCGGCC	6	-	1384	1986	Active	Active	9	9
ENSDARG00000013415	ENSDART00000024919	16	9	CGCTGCCCCATGAGTTCTGGGTCT	6	-	1616	1986	Active	Inactive	9	6
ENSDARG00000013415	ENSDART00000024919	16	9	CACCTCTCCGCTGGAGCTGATGAG	6	-	1660	1986	Active	Active	9	9
ENSDARG00000013415	ENSDART00000024919	16	11	CTCCTCCTCCACTGCTGAAGGAGCG	7	-	1873	1986	Active	Active	9	9
ENSDARG00000013415	ENSDART00000024919	16	11	TCCTCCTCCTCCACTGCTGAAGGA	6	-	1876	1986	Active	Active	9	9
ENSDARG00000013415	ENSDART00000024919	16	11	TCCTCCTCCACTGCTGAAGGAGCG	6	-	1873	1986	Active	Active	9	9
ENSDARG00000013415	ENSDART00000024919	16	11	GTACACACCTGTCTGGGTTTGTC	5	-	1948	1986	Inactive	Inactive	7	0
ENSDARG00000013415	ENSDART00000024919	16	11	CTCCTCCTCCTCCACTGCTGAAGGA	7	-	1876	1986	Active	Active	9	9
ENSDARG00000013415	ENSDART00000024919	16	11	CACAACACAGTACGGCTGCGCAGGT	7	-	1775	1986	Inactive	Active	7	3
ENSDARG00000013657	ENSDART00000012414	16	3	GAAGTCAGACAAGGAGACGGTGCT	6	-	472	567	Inactive	Active	7	9
ENSDARG00000013657	ENSDART00000012414	16	3	CTCCAAGTCACACTCGGGGGACGAG	7	-	543	567	Active	Active	8	9
ENSDARG00000013657	ENSDART00000012414	16	3	CGCCGCTGCATTCACTGCGTGGGCC	7	-	517	567	Active	Active	9	9
ENSDARG00000013657	ENSDART00000012414	16	3	CGCCGCTGCATTCACTGCGTGGGC	6	-	518	567	Active	Inactive	9	0
ENSDARG00000013657	ENSDART00000012414	16	3	CAAGTCACACTCGGGGGACGAGGCG	7	-	540	567	Inactive	Active	6	9
ENSDARG00000013734	ENSDART00000014956	16	2	CTCCTCACCTGCCTGCAGGGGCA	5	-	140	654	Active	Active	9	9
ENSDARG00000013734	ENSDART00000014956	16	2	CTCCCCTAAACTCCTGTTTGAGGGC	7	-	178	654	Active	Active	5	4
ENSDARG00000013734	ENSDART00000014956	16	2	CTCCCCTAAACTCCTGTTTGAGGG	6	-	179	654	Active	Active	5	8
ENSDARG00000013734	ENSDART00000014956	16	2	CCCCTAAACTCCTGTTTGAGGGC	5	-	178	654	Active	Active	9	4
ENSDARG00000013734	ENSDART00000014956	16	4	GCAAACGCCTCCAGTCTGAAAAC	5	-	312	654	Inactive	Inactive	2	2
ENSDARG00000013734	ENSDART00000014956	16	4	GGCAAACGCCTCCAGTCTGAAAAC	6	-	312	654	Active	Inactive	8	2
ENSDARG00000013734	ENSDART00000014956	16	7	CTCGGCCTCTTCCTCTTCTGGCTTC	7	-	519	654	Active	Inactive	9	8
ENSDARG00000013734	ENSDART00000102338	16	2	CTCCTCACCTGCCTGCAGGGGCA	5	-	137	636	Active	Active	9	9
ENSDARG00000013734	ENSDART00000102338	16	2	CTCCCCTAAACTCCTGTTTGAGGGC	7	-	175	636	Active	Active	5	4
ENSDARG00000013734	ENSDART00000102338	16	2	CTCCCCTAAACTCCTGTTTGAGGG	6	-	176	636	Active	Active	5	8
ENSDARG00000013734	ENSDART00000102338	16	2	CCCCTAAACTCCTGTTTGAGGGC	5	-	175	636	Active	Active	9	4
ENSDARG00000013734	ENSDART00000102338	16	4	GCAAACGCCTCCAGTCTGAAAAC	5	-	309	636	Inactive	Inactive	2	2
ENSDARG00000013734	ENSDART00000102338	16	4	GGCAAACGCCTCCAGTCTGAAAAC	6	-	309	636	Active	Inactive	8	2
ENSDARG00000013734	ENSDART00000102338	16	6	CTCGGCCTCTTCCTCTTCTGGCTTC	7	-	501	636	Active	Inactive	9	8
ENSDARG00000013771	ENSDART00000034102	16	3	TGCAAAATCTCCTCTGTCGTCTGT	6	-	252	990	Active	Inactive	8	4
ENSDARG00000013771	ENSDART00000034102	16	3	GTCTGCAAAATCTCCTCTGTCGTC	6	-	255	990	Inactive	Inactive	5	7
ENSDARG00000013771	ENSDART00000034102	16	4	TCCACCAGCTTTCCTGTGGTCTTC	6	-	468	990	Active	Inactive	8	6
ENSDARG00000013771	ENSDART00000034102	16	4	AGAGCCCCAACAGAGCTGAATGC	5	-	430	990	Inactive	Active	3	6
ENSDARG00000013771	ENSDART00000034102	16	4	ACAGTCCACCAGGTTTTGAGGAC	5	-	497	990	Active	Inactive	6	2
ENSDARG00000013771	ENSDART00000034102	16	5	GTTTGCTGCACGCTGGGATGGGTC	6	-	652	990	Active	Active	8	7
ENSDARG00000013916	ENSDART00000018713	16	1	AGATGCAGAAGCCGTTTTGAAGAG	6	+	48	1767	Inactive	Active	6	0
ENSDARG00000013916	ENSDART00000018713	16	8	GCCGGCTTCTGGGAAGAGTTTGAT	6	+	742	1767	Active	Active	9	6
ENSDARG00000013916	ENSDART00000018713	16	8	GCCCTATTACTCGACGAGGCTGAA	6	+	633	1767	Active	Active	9	9
ENSDARG00000013916	ENSDART00000018713	16	8	GACCTCAGAGAGAGAGAAGATGGA	6	+	696	1767	Active	Active	0	9
ENSDARG00000013916	ENSDART00000018713	16	8	AAAGCCGGCTTCTGGGAAGAGTTT	6	+	739	1767	Inactive	Active	2	8
ENSDARG00000013916	ENSDART00000018713	16	11	TGCCTCGCAACAACTGTAGATGAC	6	+	994	1767	Active	Active	7	8
ENSDARG00000013916	ENSDART00000018713	16	12	GTAGGCAGATATGTGGTGAAGTT	5	+	1138	1767	Inactive	Active	8	5
ENSDARG00000013916	ENSDART00000018713	16	15	TTCATCTACTTGGCTGTGCTGCA	5	+	1537	1767	Active	Active	8	3
ENSDARG00000014015	ENSDART00000018504	16	2	GGCAGCAGCTTCATATTCTGGAGCG	7	-	186	1476	Active	Active	9	7
ENSDARG00000014015	ENSDART00000018504	16	3	TTCCTCTCCATTTCGGAAGATTTT	6	-	307	1476	Active	Active	9	7
ENSDARG00000014015	ENSDART00000018504	16	4	GACAAAACCATCCAAATCTGCCTCT	7	-	420	1476	Inactive	Inactive	5	5
ENSDARG00000014015	ENSDART00000018504	16	5	TGCTCCCACATCAGTGGAGTGAGCG	7	-	549	1476	Active	Active	9	9
ENSDARG00000014015	ENSDART00000018504	16	5	TTCCCCAGAGAAGAAGCCTGAGAT	6	-	463	1476	Inactive	Active	1	5
ENSDARG00000014015	ENSDART00000018504	16	7	CACCTATTCCTCCAGTAGTTTGT	5	-	820	1476	Active	Inactive	9	3
ENSDARG00000014015	ENSDART00000018504	16	8	GAATTCCTCCTGCATGGAGTATTT	6	-	997	1476	Active	Inactive	8	7
ENSDARG00000014015	ENSDART00000018504	16	13	ATCGTCTAAGATGAGTGGATTTG	5	-	1448	1476	Active	Active	2	3
ENSDARG00000014015	ENSDART00000018504	16	13	TTCTTCAGATAGGTGATGAAGTC	5	-	1417	1476	Active	Active	0	9
ENSDARG00000014015	ENSDART00000018504	16	13	ATCGTCTAAGATGAGTGGATTTGTC	7	-	1446	1476	Active	Active	2	1
ENSDARG00000014340	ENSDART00000008920	16	2	AGCACCATCGGGGTGGAGTTTGC	5	+	136	651	Active	Active	9	1
ENSDARG00000014340	ENSDART00000008920	16	2	AGCACCATCGGGGTGGAGTTTGCC	6	+	136	651	Active	Active	9	9
ENSDARG00000014340	ENSDART00000008920	16	5	AGAGGCAGATGTCGGGGCGTGGAG	6	+	545	651	Inactive	Active	5	7
ENSDARG00000014340	ENSDART00000101688	16	2	AGCACCATCGGGGTGGAGTTTGC	5	+	115	630	Active	Active	9	1
ENSDARG00000014340	ENSDART00000101688	16	2	AGCACCATCGGGGTGGAGTTTGCC	6	+	115	630	Active	Active	9	9
ENSDARG00000014340	ENSDART00000101688	16	5	AGAGGCAGATGTCGGGGCGTGGAG	6	+	524	630	Inactive	Active	5	7
ENSDARG00000014391	ENSDART00000006458	16	1	TCCTGCAGCTCTGTGCGGAGGCG	5	+	3	7935	Active	Active	9	9
ENSDARG00000014391	ENSDART00000006458	16	1	TCCTGCAGCTCTGTGCGGAGGCGAT	7	+	3	7935	Active	Active	9	8
ENSDARG00000014391	ENSDART00000006458	16	1	AACTGCACATGGACTCTGGAGGT	5	+	91	7935	Inactive	Active	6	1
ENSDARG00000014391	ENSDART00000006458	16	3	TTCTTCAGAGTATGATCTGGAGCC	6	+	336	7935	Active	Active	0	5
ENSDARG00000014391	ENSDART00000006458	16	3	CACCTCTGCCAAGGTGTGTGGGT	5	+	512	7935	Active	Inactive	9	5
ENSDARG00000014391	ENSDART00000006458	16	3	CACCTCTGCCAAGGTGTGTGGGTA	6	+	512	7935	Active	Active	9	5
ENSDARG00000014391	ENSDART00000006458	16	3	GCAGGCACAGCGGTGGCAGCTTTG	6	+	389	7935	Inactive	Active	5	6
ENSDARG00000014391	ENSDART00000006458	16	3	CACCTCTGCCAAGGTGTGTGGGTAC	7	+	512	7935	Active	Inactive	9	9
ENSDARG00000014391	ENSDART00000006458	16	4	ATCAACATCTCTGCCAGCAGCTTTC	7	+	652	7935	Active	Active	4	3
ENSDARG00000014391	ENSDART00000006458	16	4	AAAAACGCCGGCGTTCTGTTGTC	5	+	556	7935	Inactive	Inactive	8	8
ENSDARG00000014391	ENSDART00000006458	16	4	CAAAAACGCCGGCGTTCTGTTGTC	6	+	555	7935	Inactive	Inactive	5	8
ENSDARG00000014391	ENSDART00000006458	16	5	CACTGCAGATGTTCTAGGAGCTTTC	7	+	723	7935	Active	Active	1	1
ENSDARG00000014391	ENSDART00000006458	16	6	ACAGTCTCCATGGCAGCAGCATTT	6	+	971	7935	Active	Active	8	1
ENSDARG00000014391	ENSDART00000006458	16	6	ATCCGCTCCCCTCCTGCATAGGTA	6	+	1031	7935	Active	Active	8	9
ENSDARG00000014391	ENSDART00000006458	16	9	CCCGCCAACCTGCATTGGTGAGAT	6	+	1557	7935	Active	Inactive	9	5
ENSDARG00000014391	ENSDART00000006458	16	9	ATCACCTGCATTCAGGTGGACAAC	6	+	1513	7935	Active	Active	8	8
ENSDARG00000014391	ENSDART00000006458	16	12	GCCACCAACAGGCCTGAGTGGAAC	6	+	2050	7935	Active	Active	7	9
ENSDARG00000014391	ENSDART00000006458	16	12	GGCGCCACCAACAGGCCTGAGTG	5	+	2047	7935	Active	Active	9	8
ENSDARG00000014391	ENSDART00000006458	16	13	TCCAGCTCCATGTGGAAGCCGCT	5	+	2091	7935	Active	Active	9	9
ENSDARG00000014391	ENSDART00000006458	16	13	ATCTCCAGCTCCATGTGGAAGCC	5	+	2088	7935	Active	Active	5	9
ENSDARG00000014391	ENSDART00000006458	16	14	GACGACCTCTAATGATGTGGTGGA	6	+	2241	7935	Active	Active	8	0
ENSDARG00000014391	ENSDART00000006458	16	14	GACGACCTCTAATGATGTGGTGGAG	7	+	2241	7935	Active	Active	8	7
ENSDARG00000014391	ENSDART00000006458	16	17	AACTGCGTCTGGAAGGTCTTTGTG	6	+	2707	7935	Active	Inactive	9	0
ENSDARG00000014391	ENSDART00000006458	16	21	CGCTACTTCGTGGGTGACGTGGTC	6	+	2971	7935	Active	Active	9	8
ENSDARG00000014391	ENSDART00000006458	16	21	GACCGCTACTTCGTGGGTGACGTG	6	+	2968	7935	Active	Active	8	9
ENSDARG00000014391	ENSDART00000006458	16	21	GGCGACCGCTACTTCGTGGGTGAC	6	+	2965	7935	Active	Active	9	7
ENSDARG00000014391	ENSDART00000006458	16	23	GTCAAACTCCCTATTGGTTTTGGT	6	+	3193	7935	Active	Inactive	7	0
ENSDARG00000014391	ENSDART00000006458	16	23	GTCAAACTCCCTATTGGTTTTGGTG	7	+	3193	7935	Active	Inactive	7	1
ENSDARG00000014391	ENSDART00000006458	16	26	GACTACATCACCATCTGGTAGGAC	6	+	3784	7935	Active	Active	6	1
ENSDARG00000014391	ENSDART00000006458	16	26	TCCCTCAGCACTTTGCGGTGGTA	5	+	3615	7935	Active	Active	9	5
ENSDARG00000014391	ENSDART00000006458	16	27	AGCGACTTCAGCACCAGCGGATTCT	7	+	3904	7935	Active	Active	9	7
ENSDARG00000014391	ENSDART00000006458	16	28	CAACGCAGAGATCCTGGCTGAAGAT	7	+	3987	7935	Inactive	Active	7	7
ENSDARG00000014391	ENSDART00000006458	16	28	AGCCTCCTCCACCGGTCGCCAAC	5	+	3968	7935	Active	Active	9	6
ENSDARG00000014391	ENSDART00000006458	16	29	GACATCATCAGGTACCGCTGCCTGC	7	+	4030	7935	Active	Active	9	6
ENSDARG00000014391	ENSDART00000006458	16	33	AGACTCTCCTCAGCATGGCTTTGTG	7	+	4506	7935	Active	Active	8	1
ENSDARG00000014391	ENSDART00000006458	16	35	ACCCTATTATGTTCCGTTGCTGTA	6	+	4751	7935	Active	Active	9	2
ENSDARG00000014391	ENSDART00000006458	16	37	GAAACCAGCCACAGAAGGTGTGTGT	7	+	4885	7935	Inactive	Inactive	4	5
ENSDARG00000014391	ENSDART00000006458	16	37	CTCACCTGCCCTCATCTGCTGCG	5	+	4863	7935	Active	Active	9	7
ENSDARG00000014391	ENSDART00000006458	16	37	AAACCAGCCACAGAAGGTGTGTGT	6	+	4886	7935	Inactive	Inactive	6	5
ENSDARG00000014391	ENSDART00000006458	16	45	GGCAGCTGCCATCCTGCGTGTGT	5	+	5408	7935	Active	Inactive	9	9
ENSDARG00000014391	ENSDART00000006458	16	45	TTCCCAGCCGGACACTGTGGCATTC	7	+	5248	7935	Active	Inactive	6	2
ENSDARG00000014391	ENSDART00000006458	16	46	GGCTTCAACCTAAATGACGTGGTG	6	+	5482	7935	Active	Active	9	9
ENSDARG00000014391	ENSDART00000006458	16	46	ACCCACCCACATGCAGAGGTTTGC	6	+	5585	7935	Inactive	Active	1	6
ENSDARG00000014391	ENSDART00000006458	16	46	AGCACCCACCCACATGCAGAGGTT	6	+	5582	7935	Active	Active	8	9
ENSDARG00000014391	ENSDART00000006458	16	46	GCACCCACCCACATGCAGAGGTT	5	+	5583	7935	Active	Active	3	9
ENSDARG00000014391	ENSDART00000006458	16	46	CTCCTCAGCCATCAGCTGTGGTC	5	+	5421	7935	Active	Active	9	1
ENSDARG00000014391	ENSDART00000006458	16	46	CCCACCCACATGCAGAGGTTTGC	5	+	5586	7935	Active	Active	9	6
ENSDARG00000014391	ENSDART00000006458	16	46	CACCCACCCACATGCAGAGGTTTGC	7	+	5584	7935	Active	Active	8	6
ENSDARG00000014391	ENSDART00000006458	16	48	GTTCACTACAGGTGTTTAGAAGAC	6	+	5863	7935	Active	Active	3	3
ENSDARG00000014391	ENSDART00000006458	16	48	GTTCTCCTCCTCATGCGGTTGTA	5	+	5810	7935	Active	Active	9	4
ENSDARG00000014391	ENSDART00000006458	16	50	ATCATCTACTCATGTGTGGAGGGA	6	+	6223	7935	Active	Active	8	9
ENSDARG00000014391	ENSDART00000006458	16	50	GACTCCGGCTAATGGACGTGTGT	5	+	6168	7935	Active	Active	7	4
ENSDARG00000014391	ENSDART00000006458	16	50	ATCATCTACTCATGTGTGGAGGG	5	+	6223	7935	Active	Active	8	5
ENSDARG00000014391	ENSDART00000006458	16	51	ACCCACAACGGCACCTGGAGCGGCT	7	+	6460	7935	Active	Active	2	9
ENSDARG00000014391	ENSDART00000006458	16	51	GTTCCAGCCAGCGGTCTGAGAAC	5	+	6346	7935	Active	Inactive	4	1
ENSDARG00000014391	ENSDART00000006458	16	52	GCCGTCTCCAATGGTGAAGTGGAG	6	+	6526	7935	Active	Active	9	9
ENSDARG00000014391	ENSDART00000006458	16	52	AGATTCCTCTGTGTCTGCGTGAGTC	7	+	6659	7935	Active	Active	9	7
ENSDARG00000014391	ENSDART00000006458	16	52	GCCGTCCTCACGTGTGCCGGAAAC	6	+	6619	7935	Active	Active	9	7
ENSDARG00000014391	ENSDART00000006458	16	53	TGCAGCGCCCCCTATGTGCTGGT	5	+	6763	7935	Active	Inactive	9	0
ENSDARG00000014391	ENSDART00000006458	16	53	AGCGCCCCCTATGTGCTGGTGGGCT	7	+	6766	7935	Active	Active	9	3
ENSDARG00000014391	ENSDART00000006458	16	53	AGCTTCATCTTTAAAGCTGAGGTG	6	+	6730	7935	Active	Active	9	9
ENSDARG00000014391	ENSDART00000006458	16	53	AGCGCCCCCTATGTGCTGGTGGG	5	+	6766	7935	Active	Active	9	9
ENSDARG00000014391	ENSDART00000006458	16	53	GCACTCAACCACGCTGCATAGGTA	6	+	6830	7935	Active	Active	4	9
ENSDARG00000014391	ENSDART00000006458	16	53	CTCCTCAGCCAAGTTCTGTGGTG	5	+	6669	7935	Active	Inactive	9	4
ENSDARG00000014391	ENSDART00000006458	16	53	CACTCAACCACGCTGCATAGGTA	5	+	6831	7935	Active	Active	5	9
ENSDARG00000014391	ENSDART00000006458	16	56	TCCTCCGCATGCTAATGTGTTGGG	6	+	7062	7935	Active	Inactive	4	1
ENSDARG00000014391	ENSDART00000006458	16	56	TCCTCCGCATGCTAATGTGTTGGGG	7	+	7062	7935	Active	Active	4	8
ENSDARG00000014391	ENSDART00000006458	16	56	GCATGCTAATGTGTTGGGGATGGA	6	+	7068	7935	Inactive	Active	3	9
ENSDARG00000014391	ENSDART00000006458	16	56	ACCGGCAAAGTGCCCGTCTGTAGAG	7	+	7192	7935	Inactive	Inactive	0	4
ENSDARG00000014391	ENSDART00000006458	16	56	CTCCTCCGCATGCTAATGTGTTGGG	7	+	7061	7935	Active	Inactive	9	1
ENSDARG00000014391	ENSDART00000006458	16	60	AGAGACGCCCGTCTGACGCTGCG	5	+	7465	7935	Inactive	Active	1	9
ENSDARG00000014391	ENSDART00000006458	16	62	AGAACCAACAGCAGCTCTGTGGCC	6	+	7696	7935	Inactive	Active	2	0
ENSDARG00000014391	ENSDART00000074570	16	1	TGCAGCGCCCCCTATGTGCTGGT	5	+	94	1284	Active	Inactive	9	0
ENSDARG00000014391	ENSDART00000074570	16	1	GCACTCAACCACGCTGCATAGGTA	6	+	161	1284	Active	Active	4	9
ENSDARG00000014391	ENSDART00000074570	16	1	CACTCAACCACGCTGCATAGGTA	5	+	162	1284	Active	Active	5	9
ENSDARG00000014391	ENSDART00000074570	16	1	AGCTTCATCTTTAAAGCTGAGGTG	6	+	61	1284	Active	Active	9	9
ENSDARG00000014391	ENSDART00000074570	16	1	AGCGCCCCCTATGTGCTGGTGGGCT	7	+	97	1284	Active	Active	9	3
ENSDARG00000014391	ENSDART00000074570	16	1	AGCGCCCCCTATGTGCTGGTGGG	5	+	97	1284	Active	Active	9	9
ENSDARG00000014391	ENSDART00000074570	16	4	CTCCTCCGCATGCTAATGTGTTGGG	7	+	392	1284	Active	Inactive	9	1
ENSDARG00000014391	ENSDART00000074570	16	4	GCATGCTAATGTGTTGGGGATGGA	6	+	399	1284	Inactive	Active	3	9
ENSDARG00000014391	ENSDART00000074570	16	4	TCCTCCGCATGCTAATGTGTTGGG	6	+	393	1284	Active	Inactive	4	1
ENSDARG00000014391	ENSDART00000074570	16	4	TCCTCCGCATGCTAATGTGTTGGGG	7	+	393	1284	Active	Active	4	8
ENSDARG00000014391	ENSDART00000074570	16	4	ACCGGCAAAGTGCCCGTCTGTAGAG	7	+	523	1284	Inactive	Inactive	0	4
ENSDARG00000014391	ENSDART00000074570	16	7	AGAGACGCCCGTCTGACGCTGCG	5	+	787	1284	Inactive	Active	1	9
ENSDARG00000014391	ENSDART00000074570	16	9	AGAACCAACAGCAGCTCTGTGGCC	6	+	1045	1284	Inactive	Active	2	0
ENSDARG00000014496	ENSDART00000007465	16	2	TTATTCTCCTTAGTGGCGGAAAAC	6	-	147	2133	Active	Active	4	8
ENSDARG00000014496	ENSDART00000007465	16	3	CACAGCAACATGCAGAGCTGTCTCT	7	-	237	2133	Active	Inactive	6	2
ENSDARG00000014496	ENSDART00000007465	16	5	GGCTGCAAATGCCAGGATGTGTTC	6	-	493	2133	Active	Inactive	2	2
ENSDARG00000014496	ENSDART00000007465	16	6	AAAACCAACAGGTGCAGGATGGTGT	7	-	599	2133	Inactive	Active	8	4
ENSDARG00000014496	ENSDART00000007465	16	6	GGCTGCAAAACCAACAGGTGCAGGA	7	-	605	2133	Active	Active	2	8
ENSDARG00000014496	ENSDART00000007465	16	9	GTTTCACACCTTGAAGGTTTTTTTT	7	-	1119	2133	Active	Inactive	3	9
ENSDARG00000014496	ENSDART00000007465	16	9	GTTTCACACCTTGAAGGTTTTTTT	6	-	1120	2133	Active	Inactive	3	9
ENSDARG00000014496	ENSDART00000007465	16	14	ACCTCAAACTGAGAGAAGAGGGT	5	-	1597	2133	Active	Active	4	9
ENSDARG00000014496	ENSDART00000007465	16	14	GTCCAATACACCACTGGATGGGTAA	7	-	1661	2133	Active	Active	2	4
ENSDARG00000014496	ENSDART00000007465	16	14	GTCCAATACACCACTGGATGGGTA	6	-	1662	2133	Active	Active	2	7
ENSDARG00000014496	ENSDART00000007465	16	14	CACCTCAAACTGAGAGAAGAGGGT	6	-	1597	2133	Active	Active	0	9
ENSDARG00000014496	ENSDART00000007465	16	16	CTCTCCATCACTCTTAGAAGGTTTC	7	-	1995	2133	Active	Active	9	7
ENSDARG00000014517	ENSDART00000029121	16	1	GAAAGCGCACTCGTCTTTGTGAAC	6	-	79	2565	Inactive	Inactive	9	9
ENSDARG00000014517	ENSDART00000029121	16	4	AACAACATCTGGCATGGAGGAGAG	6	-	409	2565	Active	Active	3	9
ENSDARG00000014517	ENSDART00000029121	16	5	TCCCACTGCTGCACCTGCAGAGTGT	7	-	488	2565	Active	Active	9	8
ENSDARG00000014517	ENSDART00000029121	16	10	TTCATCTGCGGGGTCTGGGGCTGGT	7	-	1179	2565	Active	Active	9	9
ENSDARG00000014517	ENSDART00000029121	16	13	CTCCGCCTCCTCACGACGACGCT	5	-	1526	2565	Active	Active	9	9
ENSDARG00000014517	ENSDART00000029121	16	13	GACTCCGCCTCCTCACGACGACGCT	7	-	1526	2565	Active	Active	6	9
ENSDARG00000014517	ENSDART00000029121	16	14	GTACTCACCTAGTTTTTTAGGAA	5	-	1757	2565	Inactive	Inactive	0	5
ENSDARG00000014517	ENSDART00000029121	16	14	CAATCCAACCCAAAGGTGAATTT	5	-	1732	2565	Inactive	Inactive	3	5
ENSDARG00000014517	ENSDART00000029121	16	15	GTCGTCCTCCTCGTTGCCGTGGGA	6	-	1912	2565	Active	Active	9	8
ENSDARG00000014517	ENSDART00000029121	16	15	AGAGTCGTCCTCCTCGTTGCCGTG	6	-	1915	2565	Active	Active	9	7
ENSDARG00000014517	ENSDART00000029121	16	15	AGAAGCTCCTCCCCTGGCTGCTGTC	7	-	1826	2565	Active	Active	6	6
ENSDARG00000014571	ENSDART00000038495	16	2	GTCATCCTCCGGGTTGCCTTTGCC	6	-	151	2340	Active	Active	9	7
ENSDARG00000014571	ENSDART00000038495	16	2	ATCGTCATCCTCCGGGTTGCCTTT	6	-	154	2340	Active	Inactive	9	6
ENSDARG00000014571	ENSDART00000038495	16	3	TGCGTCGTCCTGGTAGTTGATGAG	6	-	421	2340	Active	Active	9	8
ENSDARG00000014571	ENSDART00000038495	16	3	CTCTGCGTCGTCCTGGTAGTTGAT	6	-	424	2340	Active	Active	9	1
ENSDARG00000014571	ENSDART00000038495	16	3	GTTGACCACGGCATGTTTGAGCA	5	-	398	2340	Active	Active	1	7
ENSDARG00000014571	ENSDART00000038495	16	4	GAACTAACCCGAGCATTTTGACGAG	7	-	724	2340	Inactive	Active	4	2
ENSDARG00000014571	ENSDART00000038495	16	5	GGCTCCTTCTTGGTGCAGTAGCA	5	-	791	2340	Active	Active	9	9
ENSDARG00000014571	ENSDART00000038495	16	5	CAAGGCCACCATTTTCTGCAGGC	5	-	839	2340	Active	Active	3	4
ENSDARG00000014571	ENSDART00000038495	16	5	AGAGTCCACAGGGGAGCTGAAGAG	6	-	733	2340	Active	Active	6	9
ENSDARG00000014571	ENSDART00000038495	16	6	AACAGCTTCTCATAGGTGTATGT	5	-	994	2340	Active	Inactive	9	6
ENSDARG00000014571	ENSDART00000038495	16	6	GGCCTCCGCTGGCCAGAATGATAA	6	-	944	2340	Active	Active	9	6
ENSDARG00000014571	ENSDART00000038495	16	6	ACCAGCCTCCACAATGGCAGGTTTG	7	-	1065	2340	Active	Active	9	5
ENSDARG00000014571	ENSDART00000038495	16	7	GTACCAGTCGCTGGCTGGGGTCTGT	7	-	1117	2340	Active	Inactive	4	0
ENSDARG00000014571	ENSDART00000038495	16	8	ACCATCATCTTGTTTTTGTAGTT	5	-	1297	2340	Active	Inactive	9	9
ENSDARG00000014571	ENSDART00000038495	16	8	CACACCATCATCTTGTTTTTGTA	5	-	1300	2340	Active	Inactive	9	6
ENSDARG00000014571	ENSDART00000038495	16	8	GCACACGTCACCACGTTGATGTC	5	-	1243	2340	Active	Active	6	4
ENSDARG00000014571	ENSDART00000038495	16	8	CTCTGCATCCTGGTGTCTGGATGT	6	-	1420	2340	Active	Inactive	9	7
ENSDARG00000014571	ENSDART00000038495	16	9	GTTCCACCCATGGAGGTGCGTCT	5	-	1651	2340	Active	Active	6	2
ENSDARG00000014571	ENSDART00000038495	16	9	CTCACCACAAACTGCTGCTGTGTTC	7	-	1670	2340	Inactive	Inactive	1	7
ENSDARG00000014571	ENSDART00000038495	16	9	GTTCCACCCATGGAGGTGCGTCTCT	7	-	1649	2340	Active	Inactive	6	8
ENSDARG00000014571	ENSDART00000038495	16	9	TTCCACCCATGGAGGTGCGTCTCT	6	-	1649	2340	Inactive	Inactive	4	8
ENSDARG00000014571	ENSDART00000038495	16	9	GACTCACCACAAACTGCTGCTGTG	6	-	1673	2340	Inactive	Active	3	8
ENSDARG00000014571	ENSDART00000038495	16	9	CACCACAAACTGCTGCTGTGTTC	5	-	1670	2340	Inactive	Inactive	7	7
ENSDARG00000014571	ENSDART00000038495	16	11	TTCTGCCTCGATGGCTTCTGCCGCC	7	-	1884	2340	Active	Active	9	7
ENSDARG00000014571	ENSDART00000038495	16	11	TCCTGCAGCCACACGCTGGATGT	5	-	1832	2340	Active	Active	9	1
ENSDARG00000014571	ENSDART00000038495	16	11	ACCGACTCCCTCGTTTCTGGAGTG	6	-	1939	2340	Active	Active	8	0
ENSDARG00000014571	ENSDART00000038495	16	11	GGCTCCTTCTGCCTCGATGGCTTC	6	-	1891	2340	Active	Active	9	4
ENSDARG00000014571	ENSDART00000038495	16	12	TGCAGCAGCGTACGTGGCTGTGGGC	7	-	1953	2340	Active	Active	9	7
ENSDARG00000014571	ENSDART00000038495	16	12	AACTGCAGCAGCGTACGTGGCTGTG	7	-	1956	2340	Active	Active	5	8
ENSDARG00000014676	ENSDART00000082071	16	1	GCCCGCGGCTGGGCTGTGCAGTC	5	-	121	948	Active	Inactive	9	4
ENSDARG00000014676	ENSDART00000082071	16	1	CTCTGCGCCCGCGGCTGGGCTGTG	6	-	126	948	Active	Active	9	3
ENSDARG00000014676	ENSDART00000082071	16	1	CTCCTCTGCGCCCGCGGCTGGGCT	6	-	129	948	Active	Active	9	8
ENSDARG00000014676	ENSDART00000082071	16	2	TTCATCTTCTGTGTTGGGCCTGC	5	-	199	948	Active	Inactive	9	1
ENSDARG00000014676	ENSDART00000082071	16	2	AACAAATTCATCTTCTGTGTTGGGC	7	-	203	948	Active	Active	6	6
ENSDARG00000014676	ENSDART00000082071	16	2	AACAAATTCATCTTCTGTGTTGGG	6	-	204	948	Active	Inactive	6	1
ENSDARG00000014676	ENSDART00000082071	16	2	AAATTCATCTTCTGTGTTGGGCC	5	-	202	948	Active	Active	2	1
ENSDARG00000014676	ENSDART00000082071	16	5	GCAGCCCCATGGAGATCTGATGGT	6	-	547	948	Inactive	Active	2	3
ENSDARG00000014676	ENSDART00000082071	16	5	CGCAGCCCCATGGAGATCTGATGGT	7	-	547	948	Active	Active	9	3
ENSDARG00000014676	ENSDART00000082071	16	7	TCCTGCAGCACCTCTGCCTGAGAC	6	-	786	948	Active	Active	9	7
ENSDARG00000014676	ENSDART00000082071	16	8	TCCCGCATCACATGAATCTGCAGCA	7	-	839	948	Active	Active	9	5
ENSDARG00000014825	ENSDART00000041880	16	3	TTCCACACAGAATACATTTGTAGTT	7	-	511	744	Inactive	Inactive	7	9
ENSDARG00000014825	ENSDART00000041880	16	3	CACTGCACAAATATGGTCTGATTTC	7	-	334	744	Inactive	Inactive	0	8
ENSDARG00000014825	ENSDART00000041880	16	3	CACTGCACAAATATGGTCTGATTT	6	-	335	744	Inactive	Inactive	0	8
ENSDARG00000014825	ENSDART00000041880	16	4	GCAGTCAAATGAAAGTGATGCCGGA	7	-	632	744	Inactive	Active	5	9
ENSDARG00000014825	ENSDART00000103863	16	1	TGCAGCTAAACTGTTGATGTAGGC	6	-	683	4269	Active	Active	6	9
ENSDARG00000014825	ENSDART00000103863	16	1	TACTCACCCGCTGCATTAGCCGCT	6	-	2040	4269	Active	Active	6	6
ENSDARG00000014825	ENSDART00000103863	16	1	CTCTGCTGCTGCTGTTGCTGCTGCT	7	-	146	4269	Active	Active	9	8
ENSDARG00000014825	ENSDART00000103863	16	1	GAAGACAAAGACTGTTGTTGTAGAG	7	-	287	4269	Inactive	Active	9	2
ENSDARG00000014825	ENSDART00000103863	16	1	GACAAAGACTGTTGTTGTAGAGGTG	7	-	284	4269	Inactive	Active	4	9
ENSDARG00000014825	ENSDART00000103863	16	1	GTTCTAGACTGGAATTGGCTGGTAC	7	-	739	4269	Active	Inactive	5	3
ENSDARG00000014825	ENSDART00000103863	16	1	GTCTCACTCTGCTGCTGCTGTTGCT	7	-	152	4269	Active	Active	9	5
ENSDARG00000014825	ENSDART00000103863	16	1	GTCAAAGCCCCCGAGTGAGGAAGGC	7	-	999	4269	Inactive	Active	1	9
ENSDARG00000014825	ENSDART00000103863	16	1	GACTGCCACATGAGGATGAGGCT	5	-	1677	4269	Active	Active	7	9
ENSDARG00000014825	ENSDART00000103863	16	1	GACCCAGACGTCTCACTCTGCTGCT	7	-	161	4269	Active	Active	3	2
ENSDARG00000014825	ENSDART00000103863	16	1	TGCTGCTGCTGTAACTGGTGTTGGT	7	-	131	4269	Active	Active	9	2
ENSDARG00000014825	ENSDART00000103863	16	1	TGCTGCTGCTGTTGCTGCTGCTGTA	7	-	143	4269	Active	Active	9	6
ENSDARG00000014825	ENSDART00000103863	16	1	AAAGCCCCCGAGTGAGGAAGGCTGT	7	-	996	4269	Inactive	Active	2	9
ENSDARG00000014825	ENSDART00000103863	16	1	AAAGTCAAAGCCCCCGAGTGAGGA	6	-	1003	4269	Inactive	Active	9	9
ENSDARG00000014825	ENSDART00000103863	16	1	ACATGCAGCTAAACTGTTGATGTA	6	-	686	4269	Active	Active	2	4
ENSDARG00000014825	ENSDART00000103863	16	1	ACCTCCATCCAAGCCTGCTGTGTTC	7	-	1302	4269	Active	Inactive	9	7
ENSDARG00000014825	ENSDART00000103863	16	1	AGAAAATACTGATTTGCTGCCAAC	6	-	708	4269	Inactive	Active	5	7
ENSDARG00000014825	ENSDART00000103863	16	1	CAAAGCCCCCGAGTGAGGAAGGC	5	-	999	4269	Active	Active	3	9
ENSDARG00000014825	ENSDART00000103863	16	1	CACAACAGAAGTAGAGGATGAAGAA	7	-	1377	4269	Inactive	Active	6	9
ENSDARG00000014825	ENSDART00000103863	16	1	TTACTCACCCGCTGCATTAGCCGCT	7	-	2040	4269	Inactive	Active	0	6
ENSDARG00000014825	ENSDART00000103863	16	3	TTCCACACAGAATACATTTGTAGTT	7	-	2854	4269	Inactive	Inactive	7	9
ENSDARG00000014825	ENSDART00000103863	16	3	GTAGCCACCTTGTGGTTGGGGAGGT	7	-	3432	4269	Inactive	Active	2	4
ENSDARG00000014825	ENSDART00000103863	16	3	GTAGCCACCTTGTGGTTGGGGAG	5	-	3434	4269	Inactive	Active	2	7
ENSDARG00000014825	ENSDART00000103863	16	3	GGCTGCCACCACATGGGGTTGTTC	6	-	2168	4269	Active	Inactive	9	7
ENSDARG00000014825	ENSDART00000103863	16	3	GGCTGCCACCACATGGGGTTGTT	5	-	2169	4269	Active	Inactive	9	0
ENSDARG00000014825	ENSDART00000103863	16	3	CACTCATACAATTTGCAGCTGCA	5	-	2364	4269	Active	Active	8	9
ENSDARG00000014825	ENSDART00000103863	16	3	CACTGCACAAATATGGTCTGATTT	6	-	2678	4269	Inactive	Inactive	0	8
ENSDARG00000014825	ENSDART00000103863	16	3	CACTGCACAAATATGGTCTGATTTC	7	-	2677	4269	Inactive	Inactive	0	8
ENSDARG00000014825	ENSDART00000103863	16	3	GACATCATCTTCAGAGTCGTCTAA	6	-	2302	4269	Active	Inactive	9	7
ENSDARG00000014825	ENSDART00000103863	16	3	CGCCTCAACTCTTCTTGGCTTTGAA	7	-	3740	4269	Active	Inactive	9	1
ENSDARG00000014825	ENSDART00000103863	16	3	GACTGCACAGGTATGTTTGGAGCA	6	-	3627	4269	Inactive	Active	4	1
ENSDARG00000014825	ENSDART00000103863	16	3	GCAGTCAAATGAAAGTGATGCCGGA	7	-	3128	4269	Inactive	Active	5	9
ENSDARG00000014825	ENSDART00000103863	16	4	CTCGACACACCTTCTTGTGCCGTG	6	-	4256	4269	Inactive	Active	4	1
ENSDARG00000014825	ENSDART00000103863	16	4	CGCTTCTTAATTTTATGTTGAGTC	6	-	3876	4269	Active	Inactive	9	7
ENSDARG00000014825	ENSDART00000103863	16	4	CACACCTTCTTGTGCCGTGTGAGGA	7	-	4250	4269	Active	Active	9	8
ENSDARG00000014825	ENSDART00000103863	16	4	TTCCTCCACTTCCACGCCTGATTC	6	-	3917	4269	Active	Inactive	8	4
ENSDARG00000014856	ENSDART00000046209	16	2	TCCAGCAGCTCCTGGTCTGTAGGT	6	-	69	264	Active	Inactive	9	5
ENSDARG00000014856	ENSDART00000046209	16	2	CCCAACAACAGCTTGTTTGTAGAG	6	-	103	264	Active	Inactive	6	7
ENSDARG00000014856	ENSDART00000046209	16	2	AACAACAGCTTGTTTGTAGAGGCC	6	-	100	264	Inactive	Active	3	9
ENSDARG00000014856	ENSDART00000046209	16	3	ATCCCATGCATCCCATTTGGCTTT	6	-	169	264	Active	Inactive	8	9
ENSDARG00000014975	ENSDART00000059126	16	2	GACAGCACCTGCAGTGCCTGATTT	6	-	957	1020	Active	Inactive	5	6
ENSDARG00000015091	ENSDART00000027032	16	3	GTCCTCTTCTATCTGAATGATGC	5	+	262	1461	Active	Active	9	9
ENSDARG00000015091	ENSDART00000027032	16	5	GACATCAGCGATTGCAGCCGCTGTA	7	+	476	1461	Active	Active	7	7
ENSDARG00000015091	ENSDART00000027032	16	6	ACAAACTTCTCCACCTGCTGGAGGT	7	+	569	1461	Active	Active	6	8
ENSDARG00000015091	ENSDART00000027032	16	6	AACTTCTCCACCTGCTGGAGGTTTT	7	+	572	1461	Active	Inactive	8	3
[truncated: 9,627 more rows]
