# Supplementary material for: Predicting success of oligomerized pool engineering (OPEN) for zinc finger target site sequences
Source: BMC Bioinformatics. 2010 Nov 2;11:543. doi: 10.1186/1471-2105-11-543 (PMC3098093; doi:10.1186/1471-2105-11-543)
Supplement: Additional file 19 — Zebrafish - chromosome 17 - classified ZFN target list. Potential OPEN ZFN target sites in gene transcripts encoded on zebrafish chromosome 17 classified using ZiFOpT. Data presented as described in the legend to Additional File 3 [file 1471-2105-11-543-S19.XLS]

## Sheet: Chromosome17
Gene ID	Transcript ID	Chromo Number	Coding Exon Number	TargetSite	ZFN Spacer Length	Strand	ZFN Cleavage Site	Coding Sequence Length	ZiFOpT Prediction		Confidence Score
									Left	Right	Left	Right
ENSDARG00000000779	ENSDART00000000853	17	6	AACTTCATCACACTTGAGGATGAT	6	+	433	1896	Active	Active	8	9
ENSDARG00000000779	ENSDART00000000853	17	8	GAATGCTGCCGAAATGGTAGCAGTG	7	+	624	1896	Active	Active	3	9
ENSDARG00000000779	ENSDART00000000853	17	11	GACTTCCACCTGAACCGAGTGAGTG	7	+	835	1896	Active	Active	8	9
ENSDARG00000000779	ENSDART00000000853	17	11	CACTGCTGCTGACAAGTTTTGGCA	6	+	936	1896	Active	Active	9	3
ENSDARG00000000779	ENSDART00000000853	17	12	TTCAGCCCATTCCCAGAGGTTGCA	6	+	970	1896	Active	Active	0	9
ENSDARG00000000779	ENSDART00000000853	17	12	AGCCCATTCCCAGAGGTTGCAGAA	6	+	973	1896	Active	Active	9	4
ENSDARG00000000779	ENSDART00000000853	17	16	AACGGCAGAGGATAAGATGAGGCT	6	+	1323	1896	Inactive	Active	4	9
ENSDARG00000000779	ENSDART00000000853	17	18	AGCCAATTACGGGAGCAGTGGAG	5	+	1497	1896	Active	Active	6	9
ENSDARG00000000779	ENSDART00000000853	17	19	ACCGGCTCCCAGTTTGTGATGGA	5	+	1555	1896	Active	Active	9	3
ENSDARG00000000779	ENSDART00000104166	17	6	AACTTCATCACACTTGAGGATGAT	6	+	433	1896	Active	Active	8	9
ENSDARG00000000779	ENSDART00000104166	17	8	GAATGCTGCCGAAATGGTAGCAGTG	7	+	624	1896	Active	Active	3	9
ENSDARG00000000779	ENSDART00000104166	17	11	GACTTCCACCTGAACCGAGTGAGTG	7	+	835	1896	Active	Active	8	9
ENSDARG00000000779	ENSDART00000104166	17	11	CACTGCTGCTGACAAGTTTTGGCA	6	+	936	1896	Active	Active	9	3
ENSDARG00000000779	ENSDART00000104166	17	12	TTCAGCCCATTCCCAGAGGTTGCA	6	+	970	1896	Active	Active	0	9
ENSDARG00000000779	ENSDART00000104166	17	12	AGCCCATTCCCAGAGGTTGCAGAA	6	+	973	1896	Active	Active	9	4
ENSDARG00000000779	ENSDART00000104166	17	16	AACGGCAGAGGATAAGATGAGGCT	6	+	1323	1896	Inactive	Active	4	9
ENSDARG00000000779	ENSDART00000104166	17	18	AGCCAATTACGGGAGCAGTGGAG	5	+	1497	1896	Active	Active	6	9
ENSDARG00000000779	ENSDART00000104166	17	19	ACCGGCTCCCAGTTTGTGATGGA	5	+	1555	1896	Active	Active	9	3
ENSDARG00000000837	ENSDART00000000924	17	5	CACTACACAATCTAACTGTGTTTGT	7	-	399	1422	Inactive	Inactive	6	9
ENSDARG00000000837	ENSDART00000000924	17	5	ACAATCTAACTGTGTTTGTGGAT	5	-	395	1422	Inactive	Inactive	4	9
ENSDARG00000000837	ENSDART00000000924	17	7	TGCACCTTCTCGTCTCTGTAGTT	5	-	724	1422	Active	Inactive	9	8
ENSDARG00000000837	ENSDART00000000924	17	10	TACTCCTTCTGCAATGCTGTTGGT	6	-	942	1422	Active	Active	9	4
ENSDARG00000000837	ENSDART00000055396	17	13	ACAATCTAACTGTGTTTGTGGAT	5	-	716	1758	Inactive	Inactive	4	9
ENSDARG00000000837	ENSDART00000055396	17	13	CACTACACAATCTAACTGTGTTTGT	7	-	720	1758	Inactive	Inactive	6	9
ENSDARG00000000837	ENSDART00000055396	17	15	TGCACCTTCTCGTCTCTGTAGTT	5	-	1045	1758	Active	Inactive	9	8
ENSDARG00000000837	ENSDART00000055396	17	18	TACTCCTTCTGCAATGCTGTTGGT	6	-	1263	1758	Active	Active	9	4
ENSDARG00000000837	ENSDART00000077488	17	7	ACAATCTAACTGTGTTTGTGGAT	5	-	632	1686	Inactive	Inactive	4	9
ENSDARG00000000837	ENSDART00000077488	17	7	CACTACACAATCTAACTGTGTTTGT	7	-	636	1686	Inactive	Inactive	6	9
ENSDARG00000000837	ENSDART00000077488	17	9	TGCACCTTCTCGTCTCTGTAGTT	5	-	961	1686	Active	Inactive	9	8
ENSDARG00000000837	ENSDART00000077488	17	12	TACTCCTTCTGCAATGCTGTTGGT	6	-	1179	1686	Active	Active	9	4
ENSDARG00000000837	ENSDART00000104474	17	11	CACTACACAATCTAACTGTGTTTGT	7	-	723	1761	Inactive	Inactive	6	9
ENSDARG00000000837	ENSDART00000104474	17	11	ACAATCTAACTGTGTTTGTGGAT	5	-	719	1761	Inactive	Inactive	4	9
ENSDARG00000000837	ENSDART00000104474	17	13	TGCACCTTCTCGTCTCTGTAGTT	5	-	1048	1761	Active	Inactive	9	8
ENSDARG00000000837	ENSDART00000104474	17	16	TACTCCTTCTGCAATGCTGTTGGT	6	-	1266	1761	Active	Active	9	4
ENSDARG00000000837	ENSDART00000104476	17	17	CACTACACAATCTAACTGTGTTTGT	7	-	810	1848	Inactive	Inactive	6	9
ENSDARG00000000837	ENSDART00000104476	17	17	ACAATCTAACTGTGTTTGTGGAT	5	-	806	1848	Inactive	Inactive	4	9
ENSDARG00000000837	ENSDART00000104476	17	19	TGCACCTTCTCGTCTCTGTAGTT	5	-	1135	1848	Active	Inactive	9	8
ENSDARG00000000837	ENSDART00000104476	17	22	TACTCCTTCTGCAATGCTGTTGGT	6	-	1353	1848	Active	Active	9	4
ENSDARG00000001129	ENSDART00000045881	17	2	TTCCCATTCTCGCCACGAATTTGGT	7	-	227	5595	Active	Active	9	9
ENSDARG00000001129	ENSDART00000045881	17	5	AGAATCTTCTCCAGGTTCTGAATTT	7	-	632	5595	Active	Inactive	9	9
ENSDARG00000001129	ENSDART00000045881	17	5	AGCACCACAAGATCAGTGGCAGTT	6	-	672	5595	Inactive	Active	0	5
ENSDARG00000001129	ENSDART00000045881	17	6	TCCTCACGCGGCTGCGACGCATAC	6	-	702	5595	Active	Active	9	6
ENSDARG00000001129	ENSDART00000045881	17	6	TCCAGCACCTCCTCACGCGGCTGCG	7	-	710	5595	Active	Active	8	9
ENSDARG00000001129	ENSDART00000045881	17	6	CACCTCCTCACGCGGCTGCGACGCA	7	-	705	5595	Active	Active	9	8
ENSDARG00000001129	ENSDART00000045881	17	7	AGAATCTCCAAAAGTCTGATGAC	5	-	1096	5595	Active	Inactive	7	0
ENSDARG00000001129	ENSDART00000045881	17	7	TTCCACAGAGGATATTTGTGAAC	5	-	1278	5595	Inactive	Inactive	6	9
ENSDARG00000001129	ENSDART00000045881	17	8	ACCTCCATCTGCTTGTTGCGAGGCT	7	-	1430	5595	Active	Active	9	6
ENSDARG00000001129	ENSDART00000045881	17	8	TCCATCTGCTTGTTGCGAGGCTGGT	7	-	1427	5595	Active	Active	9	9
ENSDARG00000001129	ENSDART00000045881	17	8	GAACTCCACCTCCATCTGCTTGT	5	-	1439	5595	Active	Inactive	1	7
ENSDARG00000001129	ENSDART00000045881	17	9	GCCTTCCTCCACAATGCTGGTTGC	6	-	1519	5595	Active	Active	9	3
ENSDARG00000001129	ENSDART00000045881	17	12	TGCTCACCAATTTTGTGGAGTTT	5	-	2068	5595	Active	Inactive	4	1
ENSDARG00000001129	ENSDART00000045881	17	12	TGCTCACCAATTTTGTGGAGTTTTT	7	-	2066	5595	Active	Inactive	4	7
ENSDARG00000001129	ENSDART00000045881	17	14	TTCCTCCGCCGGAAGTTGAGTTC	5	-	2317	5595	Active	Inactive	9	3
ENSDARG00000001129	ENSDART00000045881	17	14	AGCTTCCTCCGCCGGAAGTTGAG	5	-	2320	5595	Active	Active	9	9
ENSDARG00000001129	ENSDART00000045881	17	15	TTCTGCAGCTCAATGGAGATGGT	5	-	2443	5595	Active	Active	7	9
ENSDARG00000001129	ENSDART00000045881	17	15	TCCAGCTGCTCCGCACTTAGACTAA	7	-	2474	5595	Active	Inactive	9	5
ENSDARG00000001129	ENSDART00000045881	17	16	GTAGTCCTCCAATTTGAAGATGAA	6	-	2725	5595	Active	Active	8	9
ENSDARG00000001129	ENSDART00000045881	17	17	GTCCACATCCAGTAGGGGCTGAT	5	-	2918	5595	Active	Active	7	7
ENSDARG00000001129	ENSDART00000045881	17	17	GCAAAAGTCTCGTACTCTGGAGAG	6	-	2850	5595	Active	Active	2	2
ENSDARG00000001129	ENSDART00000045881	17	18	TTCTCCGCACTGCTGAGAGGAAGGG	7	-	2999	5595	Inactive	Active	2	9
ENSDARG00000001129	ENSDART00000045881	17	19	TCCTCCACAAAGAGGCTGGGATGGG	7	-	3091	5595	Active	Active	1	8
ENSDARG00000001129	ENSDART00000045881	17	19	GCCAGCATCGATGGCTGTCTGAGAC	7	-	3180	5595	Active	Active	9	4
ENSDARG00000001129	ENSDART00000045881	17	19	TTCCTCCACAAAGAGGCTGGGAT	5	-	3094	5595	Active	Active	8	4
ENSDARG00000001129	ENSDART00000045881	17	19	CTCCACAAAGAGGCTGGGATGGG	5	-	3091	5595	Inactive	Active	6	8
ENSDARG00000001129	ENSDART00000045881	17	19	CCCTACGCCAGCATCGATGGCTGT	6	-	3187	5595	Active	Active	8	7
ENSDARG00000001129	ENSDART00000045881	17	19	CCCCTACGCCAGCATCGATGGCTGT	7	-	3187	5595	Active	Active	9	7
ENSDARG00000001129	ENSDART00000045881	17	19	CTCCACAAAGAGGCTGGGATGGGGT	7	-	3089	5595	Inactive	Active	6	9
ENSDARG00000001129	ENSDART00000045881	17	20	TTCTTCACATGTGGGTCGCAGAG	5	-	3679	5595	Inactive	Active	1	8
ENSDARG00000001129	ENSDART00000045881	17	20	TACTGCAGCTCTCGGGGGCAGTG	5	-	3363	5595	Active	Active	6	9
ENSDARG00000001129	ENSDART00000045881	17	20	GCAAACGTCACTTCTGTGAGGGA	5	-	3524	5595	Active	Active	5	5
ENSDARG00000001129	ENSDART00000045881	17	20	GAAGCCGTCACTGGCGTTGGAGAG	6	-	3862	5595	Active	Active	6	7
ENSDARG00000001129	ENSDART00000045881	17	22	ACCCCCGTCTGGCGAGAAGTGGGA	6	-	4405	5595	Active	Active	9	9
ENSDARG00000001129	ENSDART00000045881	17	22	AGAGCCTCCCGAACTCTGCTTCT	5	-	4718	5595	Active	Inactive	7	7
ENSDARG00000001129	ENSDART00000045881	17	22	CTCGTCAGCACCCCCGTCTGGCGAG	7	-	4413	5595	Active	Active	9	3
ENSDARG00000001129	ENSDART00000045881	17	22	CTCGTCTTCGTCATCGCTGGCTTT	6	-	4180	5595	Active	Inactive	9	4
ENSDARG00000001129	ENSDART00000045881	17	22	GAACTCTGCTTCTCCGGTGGTAGCA	7	-	4706	5595	Active	Active	6	8
ENSDARG00000001129	ENSDART00000045881	17	22	GAAGCCAGAGATGAGGTGGTTGAG	6	-	4813	5595	Inactive	Active	8	5
ENSDARG00000001129	ENSDART00000045881	17	22	GCCTGCAGCAGGTACGCCTTGTTC	6	-	4872	5595	Active	Inactive	9	7
ENSDARG00000001129	ENSDART00000045881	17	23	AAAATCGTCGATCACGTGGAAGAG	6	-	5131	5595	Active	Active	4	9
ENSDARG00000001129	ENSDART00000045881	17	24	ATCTTCCTCCGATCGGCGAAGCT	5	-	5201	5595	Active	Active	9	9
ENSDARG00000001129	ENSDART00000045881	17	26	GACTGCGCAGGGCTCGGCGGGCGGC	7	-	5548	5595	Inactive	Active	2	9
ENSDARG00000001214	ENSDART00000001380	17	1	AGCTTCATCCTTTCTGTCGGAGAA	6	-	124	1590	Active	Active	9	6
ENSDARG00000001214	ENSDART00000001380	17	1	AACATCTTCAACATTAGCAGTCTTG	7	-	33	1590	Active	Active	9	2
ENSDARG00000001214	ENSDART00000001380	17	3	AGCTCACCAGCCTTTCTGTTTGC	5	-	420	1590	Active	Inactive	2	9
ENSDARG00000001214	ENSDART00000001380	17	3	CTCACCAGCCTTTCTGTTTGCTTGT	7	-	416	1590	Active	Inactive	8	8
ENSDARG00000001214	ENSDART00000001380	17	4	GAAATCTGCTTCCCTGTCTGAAGCG	7	-	550	1590	Active	Active	4	8
ENSDARG00000001214	ENSDART00000001380	17	4	ATCTGCTTCCCTGTCTGAAGCGGGC	7	-	547	1590	Active	Active	9	9
ENSDARG00000001214	ENSDART00000001380	17	6	CTCTGCCACCAGACCCGCAGTGGAC	7	-	954	1590	Active	Active	9	7
ENSDARG00000001214	ENSDART00000001380	17	7	CTCACCAGCAGTGTGTTGTCTGT	5	-	1030	1590	Active	Inactive	8	6
ENSDARG00000001214	ENSDART00000001380	17	7	CTCTCCAACAGGCAGAGGAAGCC	5	-	1099	1590	Active	Active	7	9
ENSDARG00000001214	ENSDART00000001380	17	7	AGCTCACCAGCAGTGTGTTGTCTGT	7	-	1030	1590	Active	Inactive	2	6
ENSDARG00000001214	ENSDART00000001380	17	7	AGCTCACCAGCAGTGTGTTGTCT	5	-	1032	1590	Active	Inactive	2	4
ENSDARG00000001214	ENSDART00000001380	17	8	GAACACAGCGCTGCTGGAATGGGTG	7	-	1141	1590	Inactive	Active	7	9
ENSDARG00000001214	ENSDART00000001380	17	8	TCCTGCTTCAGACGGGCATGAGAG	6	-	1176	1590	Active	Active	9	9
ENSDARG00000001214	ENSDART00000001380	17	8	TGCCACACACAGTCAAGCAGCAGCA	7	-	1214	1590	Inactive	Active	2	9
ENSDARG00000001214	ENSDART00000001380	17	9	GTCCACAGCTGTAAGGACTGAGGA	6	-	1488	1590	Active	Active	3	9
ENSDARG00000001214	ENSDART00000082305	17	1	AGCTTCATCCTTTCTGTCGGAGAA	6	-	124	1713	Active	Active	9	6
ENSDARG00000001214	ENSDART00000082305	17	1	AACATCTTCAACATTAGCAGTCTTG	7	-	33	1713	Active	Active	9	2
ENSDARG00000001214	ENSDART00000082305	17	4	AGCTCACCAGCCTTTCTGTTTGC	5	-	447	1713	Active	Inactive	2	9
ENSDARG00000001214	ENSDART00000082305	17	4	CTCACCAGCCTTTCTGTTTGCTTGT	7	-	443	1713	Active	Inactive	8	8
ENSDARG00000001214	ENSDART00000082305	17	5	GAAATCTGCTTCCCTGTCTGAAGCG	7	-	577	1713	Active	Active	4	8
ENSDARG00000001214	ENSDART00000082305	17	5	ATCTGCTTCCCTGTCTGAAGCGGGC	7	-	574	1713	Active	Active	9	9
ENSDARG00000001214	ENSDART00000082305	17	7	CTCTGCCACCAGACCCGCAGTGGAC	7	-	981	1713	Active	Active	9	7
ENSDARG00000001214	ENSDART00000082305	17	8	AGCTCACCAGCAGTGTGTTGTCT	5	-	1059	1713	Active	Inactive	2	4
ENSDARG00000001214	ENSDART00000082305	17	8	CTCTCCAACAGGCAGAGGAAGCC	5	-	1126	1713	Active	Active	7	9
ENSDARG00000001214	ENSDART00000082305	17	8	CTCACCAGCAGTGTGTTGTCTGT	5	-	1057	1713	Active	Inactive	8	6
ENSDARG00000001214	ENSDART00000082305	17	8	AGCTCACCAGCAGTGTGTTGTCTGT	7	-	1057	1713	Active	Inactive	2	6
ENSDARG00000001214	ENSDART00000082305	17	9	GAACACAGCGCTGCTGGAATGGGTG	7	-	1168	1713	Inactive	Active	7	9
ENSDARG00000001214	ENSDART00000082305	17	9	TCCTGCTTCAGACGGGCATGAGAG	6	-	1203	1713	Active	Active	9	9
ENSDARG00000001214	ENSDART00000082305	17	9	TGCCACACACAGTCAAGCAGCAGCA	7	-	1241	1713	Inactive	Active	2	9
ENSDARG00000001214	ENSDART00000082305	17	10	GTCCACAGCTGTAAGGACTGAGGA	6	-	1515	1713	Active	Active	3	9
ENSDARG00000001214	ENSDART00000082311	17	1	AGCTTCATCCTTTCTGTCGGAGAA	6	-	112	1356	Active	Active	9	6
ENSDARG00000001214	ENSDART00000082311	17	1	AACATCTTCAACATTAGCAGTCTTG	7	-	21	1356	Active	Active	9	2
ENSDARG00000001214	ENSDART00000082311	17	7	ATCTGCTTCCCTGTCTGAAGCGGGC	7	-	535	1356	Active	Active	9	9
ENSDARG00000001214	ENSDART00000082311	17	7	GAAATCTGCTTCCCTGTCTGAAGCG	7	-	538	1356	Active	Active	4	8
ENSDARG00000001214	ENSDART00000082311	17	9	CTCTGCCACCAGACCCGCAGTGGAC	7	-	942	1356	Active	Active	9	7
ENSDARG00000001214	ENSDART00000082311	17	10	AGCTCACCAGCAGTGTGTTGTCTGT	7	-	1015	1356	Active	Inactive	2	6
ENSDARG00000001214	ENSDART00000082311	17	10	CTCACCAGCAGTGTGTTGTCTGT	5	-	1015	1356	Active	Inactive	8	6
ENSDARG00000001214	ENSDART00000082311	17	10	CTCTCCAACAGGCAGAGGAAGCC	5	-	1084	1356	Active	Active	7	9
ENSDARG00000001214	ENSDART00000082311	17	10	AGCTCACCAGCAGTGTGTTGTCT	5	-	1017	1356	Active	Inactive	2	4
ENSDARG00000001214	ENSDART00000082311	17	11	TGCCACACACAGTCAAGCAGCAGCA	7	-	1199	1356	Inactive	Active	2	9
ENSDARG00000001214	ENSDART00000082311	17	11	TCCTGCTTCAGACGGGCATGAGAG	6	-	1161	1356	Active	Active	9	9
ENSDARG00000001214	ENSDART00000082311	17	11	GAACACAGCGCTGCTGGAATGGGTG	7	-	1126	1356	Inactive	Active	7	9
ENSDARG00000001244	ENSDART00000001415	17	4	TGCATCATCTTTCCATCTGGATTC	6	-	243	2688	Active	Inactive	9	9
ENSDARG00000001244	ENSDART00000001415	17	5	AAAACCAACCGTTTAGGGCTTTTTG	7	-	494	2688	Inactive	Inactive	8	7
ENSDARG00000001244	ENSDART00000001415	17	5	AAACCAACCGTTTAGGGCTTTTTG	6	-	494	2688	Inactive	Inactive	8	7
ENSDARG00000001244	ENSDART00000001415	17	7	TCCTTCTCCCTGTCCCTGGGTTTAG	7	-	794	2688	Active	Inactive	9	8
ENSDARG00000001244	ENSDART00000001415	17	8	AGATTCGCCTCCTGGGACTTGTTC	6	-	917	2688	Active	Inactive	5	3
ENSDARG00000001244	ENSDART00000001415	17	9	GGCCTCGTCTTCTTGGGGGGCTGGA	7	-	1132	2688	Active	Active	9	9
ENSDARG00000001244	ENSDART00000001415	17	9	CTCGTCTTCTTGGGGGGCTGGAGAG	7	-	1129	2688	Active	Active	9	8
ENSDARG00000001244	ENSDART00000001415	17	9	TGCGGCCTCGTCTTCTTGGGGGGCT	7	-	1135	2688	Active	Active	9	6
ENSDARG00000001244	ENSDART00000001415	17	9	GACTGCGGCCTCGTCTTCTTGGGGG	7	-	1138	2688	Active	Active	8	5
ENSDARG00000001244	ENSDART00000001415	17	12	TTCATCTTCAGATGAAGAGGATGAA	7	-	1365	2688	Active	Active	9	9
ENSDARG00000001244	ENSDART00000001415	17	12	GCCGCCTCCGTGGTGAGGCAGGT	5	-	1458	2688	Active	Active	9	9
ENSDARG00000001244	ENSDART00000001415	17	12	TGCCGCCTCCGTGGTGAGGCAGGT	6	-	1458	2688	Active	Active	9	9
ENSDARG00000001244	ENSDART00000001415	17	12	ACCTTCATCTTCAGATGAAGAGGAT	7	-	1368	2688	Active	Active	9	9
ENSDARG00000001244	ENSDART00000001415	17	13	ACCTGCGTCTTGGGGGAGGAGAG	5	-	1572	2688	Active	Active	9	9
ENSDARG00000001244	ENSDART00000001415	17	13	GTCTACGTCCAGGAGGTGACGGA	5	-	1512	2688	Active	Active	8	9
ENSDARG00000001244	ENSDART00000001415	17	13	TGCGGCGGCGAACAGGAGATTGT	5	-	1542	2688	Active	Active	9	6
ENSDARG00000001244	ENSDART00000001415	17	14	GTATTCTACGCTTGGGCATGGGTG	6	-	1718	2688	Active	Active	3	9
ENSDARG00000001244	ENSDART00000001415	17	14	ACATTCTGCGTTTGGGGGGAGGT	5	-	1749	2688	Active	Active	8	9
ENSDARG00000001244	ENSDART00000001415	17	14	ACATACCTCTGCGATTTGCGCGGTT	7	-	2318	2688	Active	Inactive	5	3
ENSDARG00000001244	ENSDART00000001415	17	14	AACTTCTACGTTGCGGGGCAGGT	5	-	1956	2688	Active	Active	7	9
ENSDARG00000001244	ENSDART00000001415	17	14	ACCTTCTTCGTTTGGGGGGAGAC	5	-	1689	2688	Active	Active	9	8
ENSDARG00000001244	ENSDART00000001415	17	14	AAACCCTGCGAATGGGTCTGGTGCT	7	-	2281	2688	Active	Active	1	1
ENSDARG00000001244	ENSDART00000001415	17	14	TTAGCCACAGGGGAAGGCGATGTT	6	-	1854	2688	Inactive	Active	9	6
ENSDARG00000001244	ENSDART00000001415	17	14	AAACCCTGCGAATGGGTCTGGTGC	6	-	2282	2688	Active	Active	1	0
ENSDARG00000001244	ENSDART00000001415	17	14	CTCTGCCCCGTTGGGCTGCAGGG	5	-	2142	2688	Active	Active	9	9
ENSDARG00000001244	ENSDART00000001415	17	14	ACATTCTGCGTTTGGGGGGAGGTG	6	-	1748	2688	Active	Active	8	9
ENSDARG00000001244	ENSDART00000001415	17	15	AGACACTGCTGTTCTTTTTGGCT	5	-	2466	2688	Active	Inactive	3	7
ENSDARG00000001244	ENSDART00000001415	17	15	GAAACCTGCCTCCTTTCTGGCGGA	6	-	2352	2688	Active	Active	1	5
ENSDARG00000001244	ENSDART00000001415	17	15	ACCTGCCTCCTTTCTGGCGGAGGA	6	-	2349	2688	Active	Active	9	9
ENSDARG00000001244	ENSDART00000001415	17	15	ACCTGCCTCCTTTCTGGCGGAGGAC	7	-	2348	2688	Active	Active	9	9
ENSDARG00000001244	ENSDART00000001415	17	15	GGCCGCTTCTGAGCCGGAGGAGGAG	7	-	2393	2688	Active	Active	9	9
ENSDARG00000001244	ENSDART00000001415	17	15	GGCCGCTTCTGAGCCGGAGGAGGA	6	-	2394	2688	Active	Active	9	9
ENSDARG00000001244	ENSDART00000001415	17	15	GCAGGCCGCTTCTGAGCCGGAGGA	6	-	2397	2688	Active	Active	8	9
ENSDARG00000001313	ENSDART00000001444	17	4	GGCTGCTCCATCAAAAGCTGTCGGC	7	+	301	2118	Active	Active	9	7
ENSDARG00000001313	ENSDART00000001444	17	5	CCCCACTCCTGCTCCATCTGTCTAG	7	+	445	2118	Active	Inactive	9	9
ENSDARG00000001313	ENSDART00000001444	17	7	GTCTACCACCGCTGTGATGCAGTG	6	+	709	2118	Active	Active	3	9
ENSDARG00000001313	ENSDART00000001444	17	10	GTTCACAGAGGTGCTGGTGGGAG	5	+	1077	2118	Inactive	Active	8	3
ENSDARG00000001313	ENSDART00000001444	17	10	GTTCACAGAGGTGCTGGTGGGAGAT	7	+	1077	2118	Inactive	Active	8	6
ENSDARG00000001313	ENSDART00000001444	17	12	AGCTTCCTCTGCAAAGGTTTGTAA	6	+	1655	2118	Active	Inactive	9	8
ENSDARG00000001313	ENSDART00000001444	17	12	AGCATCACAATATTTGGAAGCTGCA	7	+	1545	2118	Active	Active	2	9
ENSDARG00000001313	ENSDART00000001444	17	12	AGCAAAGTCAATGAAGGAGCTGAG	6	+	1506	2118	Active	Active	8	9
ENSDARG00000001313	ENSDART00000001444	17	12	AGAAGCAAAGTCAATGAAGGAGCT	6	+	1503	2118	Inactive	Active	8	9
ENSDARG00000001313	ENSDART00000001444	17	13	TTCCTCAGATTCCGTGAAGGTTTG	6	+	1663	2118	Active	Active	1	8
ENSDARG00000001313	ENSDART00000001444	17	13	AAAGACCACGATAAGCTTTTGGA	5	+	1836	2118	Inactive	Active	8	3
ENSDARG00000001313	ENSDART00000001444	17	13	AGAAAAGACCACGATAAGCTTTT	5	+	1833	2118	Inactive	Inactive	7	4
ENSDARG00000001313	ENSDART00000001444	17	14	TTCCTCAGAGCAACTGTGATGCC	5	+	2012	2118	Active	Active	1	5
ENSDARG00000001313	ENSDART00000001444	17	14	CTCACCAGACAACTTGTGTGCTTTT	7	+	1989	2118	Active	Inactive	1	9
ENSDARG00000001463	ENSDART00000001691	17	4	AGCTCCCTCAGGTTTTTGTAGTC	5	-	247	1032	Active	Inactive	9	9
ENSDARG00000001463	ENSDART00000001691	17	4	ACCAGCTCCCTCAGGTTTTTGTA	5	-	250	1032	Active	Inactive	9	6
ENSDARG00000001463	ENSDART00000001691	17	5	CCCATCAGCTCTGCGTGGACTTT	5	-	517	1032	Active	Inactive	9	1
ENSDARG00000001463	ENSDART00000001691	17	5	TCCCCCATCAGCTCTGCGTGGAC	5	-	520	1032	Active	Inactive	9	6
ENSDARG00000001463	ENSDART00000001691	17	7	AGCCACTTCTTCAGGTGTGAAGCT	6	-	811	1032	Active	Active	9	3
ENSDARG00000001463	ENSDART00000001691	17	7	AAAGACAGCTTTCAGGAGCCTGC	5	-	759	1032	Inactive	Active	8	8
ENSDARG00000001463	ENSDART00000001691	17	8	CAAACCGCACTGGCCAGCTGTCTGC	7	-	904	1032	Inactive	Inactive	8	0
ENSDARG00000001729	ENSDART00000030131	17	1	GGCCCATTCGTGCTGGATGTAGTG	6	-	97	2034	Active	Active	9	8
ENSDARG00000001729	ENSDART00000030131	17	5	TTCGCCTCCATTTAGAATTTGTT	5	-	551	2034	Active	Active	9	6
ENSDARG00000001729	ENSDART00000030131	17	5	AGATTCGCCTCCATTTAGAATTT	5	-	554	2034	Active	Inactive	5	8
ENSDARG00000001729	ENSDART00000030131	17	7	AGCACCTTCTCCATCCTCTGCATTC	7	-	828	2034	Active	Inactive	9	8
ENSDARG00000001729	ENSDART00000030131	17	7	CAAAAAGTCAAACTCTTTGAGTGC	6	-	802	2034	Inactive	Inactive	1	6
ENSDARG00000001729	ENSDART00000030131	17	13	AGCATCTCCAGTGTTGTAAGACGCC	7	-	1596	2034	Active	Active	9	9
ENSDARG00000001729	ENSDART00000030131	17	13	AACAACAGCATCTCCAGTGTTGTAA	7	-	1602	2034	Inactive	Inactive	3	7
ENSDARG00000001729	ENSDART00000030131	17	13	GTACCACTCTCTCCCTGTGCAGAG	6	-	1662	2034	Active	Active	6	1
ENSDARG00000001729	ENSDART00000030131	17	15	GCCACCATCGCATGGATGGCTTT	5	-	1792	2034	Active	Active	9	1
ENSDARG00000001898	ENSDART00000040605	17	1	ATCATCAGCACGGGTTTGGGGGA	5	-	178	1314	Active	Active	6	0
ENSDARG00000001898	ENSDART00000040605	17	2	TACAACACCTTCAACTGATTTTTGT	7	-	596	1314	Inactive	Inactive	2	2
ENSDARG00000001898	ENSDART00000040605	17	4	CACCAAGTCATTATAGTCGCAGAA	6	-	988	1314	Active	Active	8	6
ENSDARG00000001898	ENSDART00000040605	17	4	TTCTTCCACAAGAAGGGCGATGAA	6	-	853	1314	Active	Active	8	8
ENSDARG00000002021	ENSDART00000022830	17	2	TTCATCACAGGTATTCTGTAGCC	5	-	320	2529	Inactive	Inactive	2	1
ENSDARG00000002021	ENSDART00000022830	17	8	GCAGCCAAACTTTGAGGATTTGAA	6	-	943	2529	Inactive	Active	7	2
ENSDARG00000002021	ENSDART00000022830	17	8	CCCTGCAGCCAAACTTTGAGGAT	5	-	948	2529	Active	Inactive	9	4
ENSDARG00000002021	ENSDART00000022830	17	10	GTATGCACATGTTTTGGTGGTGAT	6	-	1111	2529	Inactive	Active	9	2
ENSDARG00000002021	ENSDART00000022830	17	10	GCCTCAGGCAGCACAGTGTGGTTT	6	-	1137	2529	Active	Inactive	9	6
ENSDARG00000002021	ENSDART00000022830	17	10	GCCTCAGGCAGCACAGTGTGGTTTG	7	-	1136	2529	Active	Inactive	9	8
ENSDARG00000002021	ENSDART00000022830	17	11	TGCCACACCATTGACAGCGTGAGAA	7	-	1356	2529	Active	Active	7	7
ENSDARG00000002021	ENSDART00000022830	17	12	GCAGCCATCGGCGAGGTGTGATAC	6	-	1466	2529	Active	Inactive	8	4
ENSDARG00000002021	ENSDART00000022830	17	16	CTCCAACCACCGGATCGTGGTTGAC	7	-	1900	2529	Inactive	Active	3	2
ENSDARG00000002021	ENSDART00000022830	17	16	TCCAACCACCGGATCGTGGTTGAC	6	-	1900	2529	Active	Active	6	2
ENSDARG00000002021	ENSDART00000022830	17	16	CTCTGCTAAAGAGACTCTGTAGTT	6	-	1951	2529	Active	Inactive	5	8
ENSDARG00000002021	ENSDART00000022830	17	17	TGCTCAGACAGGTCAGCGGCGGGA	6	-	1983	2529	Active	Active	8	9
ENSDARG00000002021	ENSDART00000022830	17	17	AGCGCCGTCCATCGTGCCGATGGT	6	-	2074	2529	Active	Active	9	9
ENSDARG00000002021	ENSDART00000104692	17	2	TTCATCACAGGTATTCTGTAGCC	5	-	320	1143	Inactive	Inactive	2	1
ENSDARG00000002021	ENSDART00000104692	17	8	GCAGCCAAACTTTGAGGATTTGAA	6	-	943	1143	Inactive	Active	7	2
ENSDARG00000002021	ENSDART00000104692	17	8	CCCTGCAGCCAAACTTTGAGGAT	5	-	948	1143	Active	Inactive	9	4
ENSDARG00000002026	ENSDART00000018737	17	2	TCCACCAGACCGTTGACTGAGTC	5	-	187	1149	Active	Active	2	8
ENSDARG00000002026	ENSDART00000018737	17	4	ACATGCAAATCTTCATTTAGGTGCT	7	-	446	1149	Inactive	Active	8	4
ENSDARG00000002026	ENSDART00000018737	17	6	TGCCAAGGCATAAGGGTAGTCGTA	6	-	877	1149	Active	Active	7	4
ENSDARG00000002353	ENSDART00000025689	17	5	GAACACCCCCTCAGTGTGCAAAC	5	-	356	1863	Inactive	Inactive	5	5
ENSDARG00000002353	ENSDART00000025689	17	5	TGCAAACCCTTTCTCTGCAGCAGAA	7	-	338	1863	Active	Active	7	9
ENSDARG00000002353	ENSDART00000025689	17	7	TCCATCTTCTCTATGTTGCTGTC	5	-	745	1863	Active	Active	9	3
ENSDARG00000002353	ENSDART00000025689	17	8	CACCAAAAATCCGACTGCAGTTGTC	7	-	799	1863	Inactive	Active	8	5
ENSDARG00000002353	ENSDART00000025689	17	9	GTCCACTTCCGTCTGGCTGCTGGA	6	-	1093	1863	Active	Active	9	9
ENSDARG00000002353	ENSDART00000025689	17	9	GTACGCAGAGTCGTGATGGTGCG	5	-	893	1863	Inactive	Active	8	9
ENSDARG00000002353	ENSDART00000025689	17	9	GCCTCAGCATTGTCTCTGTTGTG	5	-	1756	1863	Active	Inactive	1	6
ENSDARG00000002353	ENSDART00000025689	17	9	TGCCTCAGCATTGTCTCTGTTGTG	6	-	1756	1863	Active	Inactive	9	6
ENSDARG00000002353	ENSDART00000025689	17	9	AGCCGCTGCACGTTTGCTTTGAC	5	-	1680	1863	Active	Inactive	9	8
ENSDARG00000002353	ENSDART00000025689	17	9	AGATGCTGCTGAACCGTCTGGGTG	6	-	1068	1863	Active	Active	8	6
ENSDARG00000002353	ENSDART00000025689	17	9	ACAGTCATCGGAGATCTGCTTTT	5	-	1136	1863	Active	Inactive	8	9
ENSDARG00000002353	ENSDART00000025689	17	9	AACGTCTGCGGATCAGGAGTTGGGT	7	-	1024	1863	Active	Active	9	9
ENSDARG00000002353	ENSDART00000025689	17	9	AACGTCTGCGGATCAGGAGTTGGG	6	-	1025	1863	Active	Active	9	9
ENSDARG00000002353	ENSDART00000025689	17	9	AACAACTGCCCTTGTAGGTGTCTGC	7	-	934	1863	Active	Inactive	3	2
ENSDARG00000002353	ENSDART00000025689	17	9	AAAGTCCACTTCCGTCTGGCTGC	5	-	1097	1863	Inactive	Inactive	1	5
ENSDARG00000002353	ENSDART00000058809	17	2	TGCAAACCCTTTCTCTGCAGCAGAA	7	-	95	1539	Active	Active	7	9
ENSDARG00000002353	ENSDART00000058809	17	2	GAACACCCCCTCAGTGTGCAAAC	5	-	113	1539	Inactive	Inactive	5	5
ENSDARG00000002353	ENSDART00000058809	17	4	TCCATCTTCTCTATGTTGCTGTC	5	-	502	1539	Active	Active	9	3
ENSDARG00000002353	ENSDART00000058809	17	5	CACCAAAAATCCGACTGCAGTTGTC	7	-	556	1539	Inactive	Active	8	5
ENSDARG00000002353	ENSDART00000058809	17	7	AACGTCTGCGGATCAGGAGTTGGGT	7	-	811	1539	Active	Active	9	9
ENSDARG00000002353	ENSDART00000058809	17	7	AAAGTCCACTTCCGTCTGGCTGC	5	-	884	1539	Inactive	Inactive	1	5
ENSDARG00000002353	ENSDART00000058809	17	7	AACGTCTGCGGATCAGGAGTTGGG	6	-	812	1539	Active	Active	9	9
ENSDARG00000002353	ENSDART00000058809	17	7	GTCCACTTCCGTCTGGCTGCTGGA	6	-	880	1539	Active	Active	9	9
ENSDARG00000002353	ENSDART00000058809	17	7	GTACGCAGAGTCGTGATGGTGCG	5	-	680	1539	Inactive	Active	8	9
ENSDARG00000002353	ENSDART00000058809	17	7	AACAACTGCCCTTGTAGGTGTCTGC	7	-	721	1539	Active	Inactive	3	2
ENSDARG00000002353	ENSDART00000058809	17	7	AGCCGCTGCACGTTTGCTTTGAC	5	-	1467	1539	Active	Inactive	9	8
ENSDARG00000002353	ENSDART00000058809	17	7	AGATGCTGCTGAACCGTCTGGGTG	6	-	855	1539	Active	Active	8	6
ENSDARG00000002353	ENSDART00000058809	17	7	ACAGTCATCGGAGATCTGCTTTT	5	-	923	1539	Active	Inactive	8	9
ENSDARG00000002353	ENSDART00000058809	17	8	GCCTCAGCATTGTCTCTGTTGTG	5	-	1516	1539	Active	Inactive	1	6
ENSDARG00000002353	ENSDART00000058809	17	8	TGCCTCAGCATTGTCTCTGTTGTG	6	-	1516	1539	Active	Inactive	9	6
ENSDARG00000002401	ENSDART00000005727	17	1	GGCAGCCACTGTGTTGTGGAGCT	5	+	52	1050	Active	Active	9	0
ENSDARG00000002401	ENSDART00000005727	17	1	TACATCGGCAGCCACTGTGTTGTG	6	+	46	1050	Active	Inactive	8	7
ENSDARG00000002401	ENSDART00000005727	17	1	ATCGGCAGCCACTGTGTTGTGGAG	6	+	49	1050	Active	Active	7	3
ENSDARG00000002401	ENSDART00000005727	17	4	AGCAGCATCCAGTAGGCGGCTGCA	6	+	446	1050	Active	Active	9	9
ENSDARG00000002401	ENSDART00000005727	17	4	AGCAGCATCCAGTAGGCGGCTGC	5	+	446	1050	Active	Active	9	5
ENSDARG00000002401	ENSDART00000005727	17	6	GAAAACATCTGAATGTGTTTGGA	5	+	668	1050	Inactive	Active	4	4
ENSDARG00000002401	ENSDART00000005727	17	6	GAAAACATCTGAATGTGTTTGGAA	6	+	668	1050	Inactive	Inactive	4	8
ENSDARG00000002401	ENSDART00000005727	17	7	GCAAAAGGCCACATTGCTGCAGTC	6	+	751	1050	Inactive	Active	3	6
ENSDARG00000002401	ENSDART00000005727	17	9	GAATTCGACCTGGAGAGGATGTG	5	+	976	1050	Inactive	Active	2	9
ENSDARG00000002401	ENSDART00000005727	17	9	GCCCCACGCCGGAGCGGTGATGTG	6	+	898	1050	Active	Active	9	8
ENSDARG00000002401	ENSDART00000005727	17	9	CTATGCAGATGCTAGTCTGGCGGA	6	+	930	1050	Inactive	Active	6	5
ENSDARG00000002401	ENSDART00000005727	17	9	CCCCACGCCGGAGCGGTGATGTG	5	+	899	1050	Active	Active	9	8
ENSDARG00000002502	ENSDART00000013761	17	1	AGATTCAAAAGAAATGCGGGCTGT	6	+	9	1035	Inactive	Active	7	6
ENSDARG00000002502	ENSDART00000013761	17	1	TTCAAAAGAAATGCGGGCTGTGGTT	7	+	12	1035	Inactive	Inactive	8	1
ENSDARG00000002502	ENSDART00000013761	17	2	AACACCAAAGGCTTCGAGGTATGT	6	+	244	1035	Inactive	Active	8	5
ENSDARG00000002502	ENSDART00000013761	17	3	GTAAACTACAATGCCTGGGCAGAG	6	+	286	1035	Inactive	Active	6	5
ENSDARG00000002502	ENSDART00000013761	17	3	GCACTCAGCAGGAGGTGGGGTGGTA	7	+	456	1035	Active	Active	6	4
ENSDARG00000002502	ENSDART00000013761	17	3	GCACTCAGCAGGAGGTGGGGTGGT	6	+	456	1035	Active	Active	6	3
ENSDARG00000002502	ENSDART00000013761	17	3	CTACAATGCCTGGGCAGAGGTCGTA	7	+	291	1035	Active	Active	0	8
ENSDARG00000002502	ENSDART00000013761	17	3	CACTCAGCAGGAGGTGGGGTGGTAA	7	+	457	1035	Inactive	Inactive	1	1
ENSDARG00000002502	ENSDART00000013761	17	3	CACTCAGCAGGAGGTGGGGTGGTA	6	+	457	1035	Inactive	Active	1	4
ENSDARG00000002502	ENSDART00000013761	17	3	CACTCAGCAGGAGGTGGGGTGGT	5	+	457	1035	Inactive	Active	1	3
ENSDARG00000002502	ENSDART00000013761	17	3	ACATTCCCAGAGGCGGCTGCCTTC	6	+	358	1035	Inactive	Inactive	3	1
ENSDARG00000002502	ENSDART00000013761	17	5	ACATACATCCTGTATGGTTAGTAG	6	+	709	1035	Active	Active	1	1
ENSDARG00000002559	ENSDART00000002997	17	2	TCCAGCAGCCGGTGGTGGTGGTG	5	+	113	1671	Active	Active	9	6
ENSDARG00000002559	ENSDART00000002997	17	2	TCCAGCAGCCGGTGGTGGTGGTGGC	7	+	113	1671	Active	Active	9	8
ENSDARG00000002559	ENSDART00000002997	17	2	AGACACCGCCAGCGATGGGAAGCT	6	+	51	1671	Active	Active	2	7
ENSDARG00000002559	ENSDART00000002997	17	2	ACCGCCAGCGATGGGAAGCTGTG	5	+	55	1671	Active	Active	8	9
ENSDARG00000002559	ENSDART00000002997	17	2	TCCTCCAGCAGATCCAGCAGCCGGT	7	+	101	1671	Active	Active	9	9
ENSDARG00000002559	ENSDART00000002997	17	2	GACACCGCCAGCGATGGGAAGCT	5	+	52	1671	Active	Active	6	7
ENSDARG00000002559	ENSDART00000002997	17	3	AGAGACCACCCTGCTGCTGCTGGA	6	+	279	1671	Inactive	Active	1	9
ENSDARG00000002559	ENSDART00000002997	17	4	AACATCTTCAGTCTGGCGGTTCT	5	+	352	1671	Active	Active	9	2
ENSDARG00000002559	ENSDART00000002997	17	4	AGCAACATCTTCAGTCTGGCGGT	5	+	349	1671	Active	Active	8	2
ENSDARG00000002559	ENSDART00000002997	17	5	GTCAAATCCCCAAACGAAGATGTG	6	+	472	1671	Active	Active	2	9
ENSDARG00000002559	ENSDART00000002997	17	5	CAAATCCCCAAACGAAGATGTGGAT	7	+	474	1671	Active	Active	5	6
ENSDARG00000002559	ENSDART00000002997	17	5	ATCCCCAAACGAAGATGTGGATAAC	7	+	477	1671	Inactive	Active	6	7
ENSDARG00000002559	ENSDART00000002997	17	5	ATCCCCAAACGAAGATGTGGATAA	6	+	477	1671	Inactive	Inactive	6	9
ENSDARG00000002559	ENSDART00000002997	17	5	AGCTTCATCTGGGCGGTGCGGGA	5	+	529	1671	Active	Active	9	9
ENSDARG00000002559	ENSDART00000002997	17	5	AAATCCCCAAACGAAGATGTGGAT	6	+	475	1671	Inactive	Active	9	6
ENSDARG00000002559	ENSDART00000002997	17	5	TCCCCAAACGAAGATGTGGATAA	5	+	478	1671	Active	Inactive	7	9
ENSDARG00000002559	ENSDART00000002997	17	5	TCCCCAAACGAAGATGTGGATAAC	6	+	478	1671	Active	Active	7	7
ENSDARG00000002559	ENSDART00000002997	17	6	TCCAACCACGCTGGAGAAGATGTC	6	+	720	1671	Active	Active	6	9
ENSDARG00000002559	ENSDART00000002997	17	6	TTCCAACCACGCTGGAGAAGATGTC	7	+	719	1671	Inactive	Active	6	9
ENSDARG00000002559	ENSDART00000002997	17	6	CACTTCAAAAAAAGTGATGGAGTT	6	+	633	1671	Inactive	Active	0	8
ENSDARG00000002559	ENSDART00000002997	17	7	ATCTCCAGCGGGGCGGTGCCGTG	5	+	910	1671	Active	Active	5	8
ENSDARG00000002559	ENSDART00000002997	17	7	AGAGCCTTCCCTCTGGAGCTGGA	5	+	1030	1671	Active	Active	9	9
ENSDARG00000002559	ENSDART00000002997	17	7	AACACCATCTCCAGCGGGGCGGTG	6	+	904	1671	Active	Active	7	9
ENSDARG00000002559	ENSDART00000002997	17	7	ACCATCTCCAGCGGGGCGGTGCC	5	+	907	1671	Active	Active	9	9
ENSDARG00000002559	ENSDART00000002997	17	8	TTCTACGCCAAACCTGGAGGCTAC	6	+	1276	1671	Active	Active	2	4
ENSDARG00000002559	ENSDART00000002997	17	10	AGACGCAGAGACAGCTGAAGGAGAG	7	+	1532	1671	Inactive	Active	5	9
ENSDARG00000002559	ENSDART00000002997	17	10	TGCAGCAGATGAAGCTGAAGATGGA	7	+	1592	1671	Active	Active	4	9
ENSDARG00000002559	ENSDART00000002997	17	10	AGAGACAGCTGAAGGAGAGGATGGA	7	+	1538	1671	Inactive	Active	2	9
ENSDARG00000002559	ENSDART00000002997	17	10	AGCAGCAGCGGGTGGAGGCGCAGCG	7	+	1628	1671	Active	Active	8	9
ENSDARG00000002635	ENSDART00000005313	17	1	ACACCCACCTTAGTGAGTTGTGC	5	-	55	2874	Active	Active	0	6
ENSDARG00000002635	ENSDART00000005313	17	1	GACACCCACCTTAGTGAGTTGTGC	6	-	55	2874	Active	Active	6	6
ENSDARG00000002635	ENSDART00000005313	17	2	GTCCTCTTCCAGGCCAGCAGGTTTT	7	-	734	2874	Active	Inactive	9	1
ENSDARG00000002635	ENSDART00000005313	17	2	CTCATCCCCGATCTTGCTTTTGTA	6	-	190	2874	Active	Inactive	9	3
ENSDARG00000002635	ENSDART00000005313	17	2	CTCTTCAAATTCGTGTCGCATTT	5	-	389	2874	Active	Inactive	0	6
ENSDARG00000002635	ENSDART00000005313	17	2	GGCGTCTTCGTGCTCGTCGTTTTT	6	-	91	2874	Active	Inactive	9	9
ENSDARG00000002635	ENSDART00000005313	17	2	GCCTGCAGCCGGTTGGTCTTGTCT	6	-	870	2874	Active	Inactive	9	6
ENSDARG00000002635	ENSDART00000005313	17	2	GACTCCAGCTCTGTGCGGTGAAGTT	7	-	572	2874	Active	Active	6	5
ENSDARG00000002635	ENSDART00000005313	17	2	GTTTACACAGAGTCCTCTGCAGTG	6	-	800	2874	Inactive	Active	8	1
ENSDARG00000002635	ENSDART00000005313	17	2	TGCTGCACCTCCTCGTCGTGGGC	5	-	133	2874	Active	Active	9	7
ENSDARG00000002635	ENSDART00000005313	17	2	TTCTCCTGCTCCAGGCTGGAGGA	5	-	541	2874	Active	Active	9	9
ENSDARG00000002635	ENSDART00000005313	17	2	AGACCACGCGTTGGGTGTGCTGGG	6	-	344	2874	Active	Active	5	5
ENSDARG00000002635	ENSDART00000005313	17	2	TTCAACTTCTTGCCGATGGGCTGAT	7	-	483	2874	Active	Inactive	9	2
ENSDARG00000002635	ENSDART00000005313	17	2	GCCTCCTCCTGAGCTCTGTGCAGTT	7	-	833	2874	Active	Inactive	9	6
ENSDARG00000002635	ENSDART00000005313	17	2	AGAGACTCCAGCTCTGTGCGGTG	5	-	577	2874	Active	Active	2	0
ENSDARG00000002635	ENSDART00000005313	17	2	AGAGACTCCAGCTCTGTGCGGTGAA	7	-	575	2874	Active	Inactive	2	2
ENSDARG00000002635	ENSDART00000005313	17	4	AGCGTCTGCATCTGTTTCTGCAGCC	7	-	1178	2874	Active	Active	9	6
ENSDARG00000002635	ENSDART00000005313	17	4	GTCTGCATCTGTTTCTGCAGCCTCT	7	-	1175	2874	Active	Active	9	8
ENSDARG00000002635	ENSDART00000005313	17	6	CCCTCACTCTGGCCCTGGTGACGTC	7	-	1501	2874	Active	Active	9	7
ENSDARG00000002635	ENSDART00000005313	17	6	AGAAGCTTCTCTTGGCTGTCTTT	5	-	1468	2874	Active	Inactive	9	8
ENSDARG00000002635	ENSDART00000005313	17	8	ATCATCTCCAGATCTCTCTGCTGGG	7	-	1754	2874	Active	Active	8	7
ENSDARG00000002635	ENSDART00000005313	17	9	TGCCACCTCCTGCAGCTGCTGTG	5	-	1928	2874	Active	Active	9	8
ENSDARG00000002635	ENSDART00000005313	17	9	AACTGCGCCTGTAGCTGCTGCAGCG	7	-	1880	2874	Active	Active	5	9
ENSDARG00000002635	ENSDART00000005313	17	9	CTCTTCGACTGCGACATCTGCAGCT	7	-	1853	2874	Active	Active	9	3
ENSDARG00000002635	ENSDART00000005313	17	10	GACTCACCCAGCATGGCTTTGCC	5	-	2179	2874	Active	Active	6	6
ENSDARG00000002635	ENSDART00000005313	17	11	AGACTCACATGTTCTTTGCAGCG	5	-	2308	2874	Inactive	Active	5	6
ENSDARG00000002635	ENSDART00000005313	17	11	TTCTCCTTCAAGTGGACTTGTCT	5	-	2248	2874	Active	Active	9	3
ENSDARG00000002635	ENSDART00000005313	17	12	AGCTCCAGCTCCTTGGTTAGTGTGC	7	-	2432	2874	Active	Inactive	8	7
ENSDARG00000002635	ENSDART00000005313	17	12	AGCTCCAGCTCCTTGGTTAGTGT	5	-	2434	2874	Active	Active	8	0
ENSDARG00000002635	ENSDART00000005313	17	15	GACCCCGACATTGGGATTGGTGT	5	-	2837	2874	Active	Active	6	5
ENSDARG00000002635	ENSDART00000039279	17	1	GACACCCACCTTAGTGAGTTGTGC	6	-	55	3030	Active	Active	6	6
ENSDARG00000002635	ENSDART00000039279	17	1	ACACCCACCTTAGTGAGTTGTGC	5	-	55	3030	Active	Active	0	6
ENSDARG00000002635	ENSDART00000039279	17	2	TTCAACTTCTTGCCGATGGGCTGAT	7	-	483	3030	Active	Inactive	9	2
ENSDARG00000002635	ENSDART00000039279	17	2	TTCTCCTGCTCCAGGCTGGAGGA	5	-	541	3030	Active	Active	9	9
ENSDARG00000002635	ENSDART00000039279	17	2	GACTCCAGCTCTGTGCGGTGAAGTT	7	-	572	3030	Active	Active	6	5
ENSDARG00000002635	ENSDART00000039279	17	2	GCCTCCTCCTGAGCTCTGTGCAGTT	7	-	833	3030	Active	Inactive	9	6
ENSDARG00000002635	ENSDART00000039279	17	2	GCCTGCAGCCGGTTGGTCTTGTCT	6	-	870	3030	Active	Inactive	9	6
ENSDARG00000002635	ENSDART00000039279	17	2	GGCGTCTTCGTGCTCGTCGTTTTT	6	-	91	3030	Active	Inactive	9	9
ENSDARG00000002635	ENSDART00000039279	17	2	GTCCTCTTCCAGGCCAGCAGGTTTT	7	-	734	3030	Active	Inactive	9	1
ENSDARG00000002635	ENSDART00000039279	17	2	GTTTACACAGAGTCCTCTGCAGTG	6	-	800	3030	Inactive	Active	8	1
ENSDARG00000002635	ENSDART00000039279	17	2	TGCTGCACCTCCTCGTCGTGGGC	5	-	133	3030	Active	Active	9	7
ENSDARG00000002635	ENSDART00000039279	17	2	CTCTTCAAATTCGTGTCGCATTT	5	-	389	3030	Active	Inactive	0	6
ENSDARG00000002635	ENSDART00000039279	17	2	CTCATCCCCGATCTTGCTTTTGTA	6	-	190	3030	Active	Inactive	9	3
ENSDARG00000002635	ENSDART00000039279	17	2	AGACCACGCGTTGGGTGTGCTGGG	6	-	344	3030	Active	Active	5	5
ENSDARG00000002635	ENSDART00000039279	17	2	AGAGACTCCAGCTCTGTGCGGTG	5	-	577	3030	Active	Active	2	0
ENSDARG00000002635	ENSDART00000039279	17	2	AGAGACTCCAGCTCTGTGCGGTGAA	7	-	575	3030	Active	Inactive	2	2
ENSDARG00000002635	ENSDART00000039279	17	4	GTCTGCATCTGTTTCTGCAGCCTCT	7	-	1175	3030	Active	Active	9	8
ENSDARG00000002635	ENSDART00000039279	17	4	AGCGTCTGCATCTGTTTCTGCAGCC	7	-	1178	3030	Active	Active	9	6
ENSDARG00000002635	ENSDART00000039279	17	10	AGAAGCTTCTCTTGGCTGTCTTT	5	-	1624	3030	Active	Inactive	9	8
ENSDARG00000002635	ENSDART00000039279	17	10	CCCTCACTCTGGCCCTGGTGACGTC	7	-	1657	3030	Active	Active	9	7
ENSDARG00000002635	ENSDART00000039279	17	12	ATCATCTCCAGATCTCTCTGCTGGG	7	-	1910	3030	Active	Active	8	7
ENSDARG00000002635	ENSDART00000039279	17	13	CTCTTCGACTGCGACATCTGCAGCT	7	-	2009	3030	Active	Active	9	3
ENSDARG00000002635	ENSDART00000039279	17	13	AACTGCGCCTGTAGCTGCTGCAGCG	7	-	2036	3030	Active	Active	5	9
ENSDARG00000002635	ENSDART00000039279	17	13	TGCCACCTCCTGCAGCTGCTGTG	5	-	2084	3030	Active	Active	9	8
ENSDARG00000002635	ENSDART00000039279	17	14	GACTCACCCAGCATGGCTTTGCC	5	-	2335	3030	Active	Active	6	6
ENSDARG00000002635	ENSDART00000039279	17	15	TTCTCCTTCAAGTGGACTTGTCT	5	-	2404	3030	Active	Active	9	3
ENSDARG00000002635	ENSDART00000039279	17	15	AGACTCACATGTTCTTTGCAGCG	5	-	2464	3030	Inactive	Active	5	6
ENSDARG00000002635	ENSDART00000039279	17	16	AGCTCCAGCTCCTTGGTTAGTGT	5	-	2590	3030	Active	Active	8	0
ENSDARG00000002635	ENSDART00000039279	17	16	AGCTCCAGCTCCTTGGTTAGTGTGC	7	-	2588	3030	Active	Inactive	8	7
ENSDARG00000002635	ENSDART00000039279	17	19	GACCCCGACATTGGGATTGGTGT	5	-	2993	3030	Active	Active	6	5
ENSDARG00000002635	ENSDART00000105092	17	1	CTCTTCAAATTCGTGTCGCATTT	5	-	329	3102	Active	Inactive	0	6
ENSDARG00000002635	ENSDART00000105092	17	1	GACTCCAGCTCTGTGCGGTGAAGTT	7	-	512	3102	Active	Active	6	5
ENSDARG00000002635	ENSDART00000105092	17	1	GCCTCCTCCTGAGCTCTGTGCAGTT	7	-	773	3102	Active	Inactive	9	6
ENSDARG00000002635	ENSDART00000105092	17	1	GCCTGCAGCCGGTTGGTCTTGTCT	6	-	810	3102	Active	Inactive	9	6
ENSDARG00000002635	ENSDART00000105092	17	1	GGCGTCTTCGTGCTCGTCGTTTTT	6	-	31	3102	Active	Inactive	9	9
ENSDARG00000002635	ENSDART00000105092	17	1	GTCCTCTTCCAGGCCAGCAGGTTTT	7	-	674	3102	Active	Inactive	9	1
ENSDARG00000002635	ENSDART00000105092	17	1	GTTTACACAGAGTCCTCTGCAGTG	6	-	740	3102	Inactive	Active	8	1
ENSDARG00000002635	ENSDART00000105092	17	1	TGCTGCACCTCCTCGTCGTGGGC	5	-	73	3102	Active	Active	9	7
ENSDARG00000002635	ENSDART00000105092	17	1	TTCAACTTCTTGCCGATGGGCTGAT	7	-	423	3102	Active	Inactive	9	2
ENSDARG00000002635	ENSDART00000105092	17	1	TTCTCCTGCTCCAGGCTGGAGGA	5	-	481	3102	Active	Active	9	9
ENSDARG00000002635	ENSDART00000105092	17	1	CTCATCCCCGATCTTGCTTTTGTA	6	-	130	3102	Active	Inactive	9	3
ENSDARG00000002635	ENSDART00000105092	17	1	AGACCACGCGTTGGGTGTGCTGGG	6	-	284	3102	Active	Active	5	5
ENSDARG00000002635	ENSDART00000105092	17	1	AGAGACTCCAGCTCTGTGCGGTG	5	-	517	3102	Active	Active	2	0
ENSDARG00000002635	ENSDART00000105092	17	1	AGAGACTCCAGCTCTGTGCGGTGAA	7	-	515	3102	Active	Inactive	2	2
ENSDARG00000002635	ENSDART00000105092	17	3	GTCTGCATCTGTTTCTGCAGCCTCT	7	-	1115	3102	Active	Active	9	8
ENSDARG00000002635	ENSDART00000105092	17	3	AGCGTCTGCATCTGTTTCTGCAGCC	7	-	1118	3102	Active	Active	9	6
ENSDARG00000002635	ENSDART00000105092	17	10	AGAAGCTTCTCTTGGCTGTCTTT	5	-	1570	3102	Active	Inactive	9	8
ENSDARG00000002635	ENSDART00000105092	17	10	CCCTCACTCTGGCCCTGGTGACGTC	7	-	1603	3102	Active	Active	9	7
ENSDARG00000002635	ENSDART00000105092	17	12	ATCATCTCCAGATCTCTCTGCTGGG	7	-	1856	3102	Active	Active	8	7
ENSDARG00000002635	ENSDART00000105092	17	13	AACTGCGCCTGTAGCTGCTGCAGCG	7	-	1982	3102	Active	Active	5	9
ENSDARG00000002635	ENSDART00000105092	17	13	CTCTTCGACTGCGACATCTGCAGCT	7	-	1955	3102	Active	Active	9	3
ENSDARG00000002635	ENSDART00000105092	17	13	TGCCACCTCCTGCAGCTGCTGTG	5	-	2030	3102	Active	Active	9	8
ENSDARG00000002635	ENSDART00000105092	17	14	GACTCACCCAGCATGGCTTTGCC	5	-	2281	3102	Active	Active	6	6
ENSDARG00000002635	ENSDART00000105092	17	15	AGACTCACATGTTCTTTGCAGCG	5	-	2410	3102	Inactive	Active	5	6
ENSDARG00000002635	ENSDART00000105092	17	15	TTCTCCTTCAAGTGGACTTGTCT	5	-	2350	3102	Active	Active	9	3
ENSDARG00000002635	ENSDART00000105092	17	16	AGCTCCAGCTCCTTGGTTAGTGT	5	-	2536	3102	Active	Active	8	0
ENSDARG00000002635	ENSDART00000105092	17	16	AGCTCCAGCTCCTTGGTTAGTGTGC	7	-	2534	3102	Active	Inactive	8	7
ENSDARG00000002635	ENSDART00000105092	17	18	GACCCCGACATTGGGATTGGTGT	5	-	2792	3102	Active	Active	6	5
ENSDARG00000002635	ENSDART00000105092	17	19	CTCACCTCCGGGTGGAGTTGGCC	5	-	3015	3102	Active	Active	9	9
ENSDARG00000002635	ENSDART00000105092	17	19	TTCAGCCGCAACAATGCTTAGGCT	6	-	2875	3102	Active	Active	8	9
ENSDARG00000002635	ENSDART00000105093	17	1	GTTTACACAGAGTCCTCTGCAGTG	6	-	740	3249	Inactive	Active	8	1
ENSDARG00000002635	ENSDART00000105093	17	1	GTCCTCTTCCAGGCCAGCAGGTTTT	7	-	674	3249	Active	Inactive	9	1
ENSDARG00000002635	ENSDART00000105093	17	1	GGCGTCTTCGTGCTCGTCGTTTTT	6	-	31	3249	Active	Inactive	9	9
ENSDARG00000002635	ENSDART00000105093	17	1	CTCATCCCCGATCTTGCTTTTGTA	6	-	130	3249	Active	Inactive	9	3
ENSDARG00000002635	ENSDART00000105093	17	1	GCCTGCAGCCGGTTGGTCTTGTCT	6	-	810	3249	Active	Inactive	9	6
ENSDARG00000002635	ENSDART00000105093	17	1	GCCTCCTCCTGAGCTCTGTGCAGTT	7	-	773	3249	Active	Inactive	9	6
ENSDARG00000002635	ENSDART00000105093	17	1	TGCTGCACCTCCTCGTCGTGGGC	5	-	73	3249	Active	Active	9	7
ENSDARG00000002635	ENSDART00000105093	17	1	AGAGACTCCAGCTCTGTGCGGTGAA	7	-	515	3249	Active	Inactive	2	2
ENSDARG00000002635	ENSDART00000105093	17	1	AGAGACTCCAGCTCTGTGCGGTG	5	-	517	3249	Active	Active	2	0
ENSDARG00000002635	ENSDART00000105093	17	1	TTCAACTTCTTGCCGATGGGCTGAT	7	-	423	3249	Active	Inactive	9	2
ENSDARG00000002635	ENSDART00000105093	17	1	AGACCACGCGTTGGGTGTGCTGGG	6	-	284	3249	Active	Active	5	5
ENSDARG00000002635	ENSDART00000105093	17	1	CTCTTCAAATTCGTGTCGCATTT	5	-	329	3249	Active	Inactive	0	6
ENSDARG00000002635	ENSDART00000105093	17	1	TTCTCCTGCTCCAGGCTGGAGGA	5	-	481	3249	Active	Active	9	9
ENSDARG00000002635	ENSDART00000105093	17	1	GACTCCAGCTCTGTGCGGTGAAGTT	7	-	512	3249	Active	Active	6	5
ENSDARG00000002635	ENSDART00000105093	17	3	AGCGTCTGCATCTGTTTCTGCAGCC	7	-	1118	3249	Active	Active	9	6
ENSDARG00000002635	ENSDART00000105093	17	3	GTCTGCATCTGTTTCTGCAGCCTCT	7	-	1115	3249	Active	Active	9	8
ENSDARG00000002635	ENSDART00000105093	17	10	AGAAGCTTCTCTTGGCTGTCTTT	5	-	1570	3249	Active	Inactive	9	8
ENSDARG00000002635	ENSDART00000105093	17	10	CCCTCACTCTGGCCCTGGTGACGTC	7	-	1603	3249	Active	Active	9	7
ENSDARG00000002635	ENSDART00000105093	17	12	ATCATCTCCAGATCTCTCTGCTGGG	7	-	1856	3249	Active	Active	8	7
ENSDARG00000002635	ENSDART00000105093	17	13	AACTGCGCCTGTAGCTGCTGCAGCG	7	-	1982	3249	Active	Active	5	9
ENSDARG00000002635	ENSDART00000105093	17	13	CTCTTCGACTGCGACATCTGCAGCT	7	-	1955	3249	Active	Active	9	3
ENSDARG00000002635	ENSDART00000105093	17	13	TGCCACCTCCTGCAGCTGCTGTG	5	-	2030	3249	Active	Active	9	8
ENSDARG00000002635	ENSDART00000105093	17	14	GACTCACCCAGCATGGCTTTGCC	5	-	2281	3249	Active	Active	6	6
ENSDARG00000002635	ENSDART00000105093	17	15	TTCTCCTTCAAGTGGACTTGTCT	5	-	2350	3249	Active	Active	9	3
ENSDARG00000002635	ENSDART00000105093	17	15	AGACTCACATGTTCTTTGCAGCG	5	-	2410	3249	Inactive	Active	5	6
ENSDARG00000002635	ENSDART00000105093	17	16	AGCTCCAGCTCCTTGGTTAGTGTGC	7	-	2534	3249	Active	Inactive	8	7
ENSDARG00000002635	ENSDART00000105093	17	16	AGCTCCAGCTCCTTGGTTAGTGT	5	-	2536	3249	Active	Active	8	0
ENSDARG00000002635	ENSDART00000105093	17	19	GACCCCGACATTGGGATTGGTGT	5	-	2939	3249	Active	Active	6	5
ENSDARG00000002635	ENSDART00000105093	17	20	TTCAGCCGCAACAATGCTTAGGCT	6	-	3022	3249	Active	Active	8	9
ENSDARG00000002635	ENSDART00000105093	17	20	CTCACCTCCGGGTGGAGTTGGCC	5	-	3162	3249	Active	Active	9	9
ENSDARG00000002701	ENSDART00000018801	17	3	TTACTCTTCTGAAGAAGTCGTGGAC	7	+	186	765	Active	Active	9	2
ENSDARG00000002701	ENSDART00000018801	17	3	AGACACTTACTCTTCTGAAGAAGTC	7	+	180	765	Inactive	Active	0	9
ENSDARG00000002701	ENSDART00000018801	17	5	TTCGGCTGCCTTTTCTTTGAAGTC	6	+	484	765	Active	Inactive	9	4
ENSDARG00000002701	ENSDART00000018801	17	5	GGCGACTGCAAAGCTGGTGACTGT	6	+	681	765	Active	Active	9	3
ENSDARG00000002701	ENSDART00000018801	17	5	GCAAACGCAGAGCTCCGACGCTGAC	7	+	725	765	Inactive	Active	8	9
ENSDARG00000002701	ENSDART00000018801	17	5	CAAGTCTGCCATCAGCCTGAGCT	5	+	615	765	Active	Active	8	8
ENSDARG00000002701	ENSDART00000018801	17	5	ACCGGCGACTGCAAAGCTGGTGAC	6	+	678	765	Active	Active	8	6
ENSDARG00000002701	ENSDART00000018801	17	5	AAACGCAGAGCTCCGACGCTGAC	5	+	727	765	Inactive	Active	9	9
ENSDARG00000002776	ENSDART00000026904	17	3	TTCAGCTTCATCAAGCTGCAGAA	5	+	101	879	Active	Active	9	7
ENSDARG00000002776	ENSDART00000026904	17	3	AGCTTCATCAAGCTGCAGAAGTG	5	+	104	879	Active	Active	9	9
ENSDARG00000002776	ENSDART00000026904	17	4	TCCATCAGAAAAAAATAAGGCGAC	6	+	185	879	Active	Active	5	8
ENSDARG00000002776	ENSDART00000026904	17	5	GACAAATACAGCAGCAGCAGCAGCA	7	+	286	879	Inactive	Active	0	9
ENSDARG00000002776	ENSDART00000026904	17	5	CAATGCAAACAAGAGGCAGCGTCT	6	+	309	879	Inactive	Active	8	8
ENSDARG00000002776	ENSDART00000026904	17	5	GTTTCAGACAAATACAGCAGCAGCA	7	+	280	879	Active	Active	1	9
ENSDARG00000002776	ENSDART00000026904	17	9	TGCAGCTCCTCGGCTGAGGTGAAC	6	+	712	879	Active	Active	9	8
ENSDARG00000002776	ENSDART00000026904	17	9	TACTGCAGCTCCTCGGCTGAGGTG	6	+	709	879	Active	Active	6	9
ENSDARG00000002776	ENSDART00000026904	17	9	TACTGCAGCTCCTCGGCTGAGGT	5	+	709	879	Active	Active	6	7
ENSDARG00000002776	ENSDART00000026904	17	10	AGCCAAACAGAGGAAGAGGAAGAA	6	+	864	879	Inactive	Active	6	9
ENSDARG00000002776	ENSDART00000026904	17	10	CCCTCCATCCACTCCGTCTGGCGCG	7	+	771	879	Active	Active	9	8
ENSDARG00000002776	ENSDART00000026904	17	10	TCCATCCACTCCGTCTGGCGCGGGA	7	+	774	879	Active	Active	9	9
ENSDARG00000002776	ENSDART00000026904	17	10	AGCAGCAAAAAGGATTTGGATTC	5	+	736	879	Inactive	Inactive	1	9
ENSDARG00000002776	ENSDART00000026904	17	10	AAAGCCAAACAGAGGAAGAGGAA	5	+	862	879	Inactive	Active	9	9
ENSDARG00000002871	ENSDART00000026264	17	1	GACTCCAACGTCAAGGTGGCGGT	5	+	16	4533	Active	Active	3	8
ENSDARG00000002871	ENSDART00000026264	17	1	GACTCCAACGTCAAGGTGGCGGTT	6	+	16	4533	Active	Active	3	6
ENSDARG00000002871	ENSDART00000026264	17	1	TTCGGCCCATGAACCGGAGAGGTG	6	+	44	4533	Active	Active	3	9
ENSDARG00000002871	ENSDART00000026264	17	5	GTACTACACCAGCGAGAGGAAGAA	6	+	412	4533	Inactive	Active	0	9
ENSDARG00000002871	ENSDART00000026264	17	5	GAAAGCTTCACAGTGGAAGTCTCT	6	+	433	4533	Active	Active	7	8
ENSDARG00000002871	ENSDART00000026264	17	5	TACTACACCAGCGAGAGGAAGAA	5	+	413	4533	Inactive	Active	1	9
ENSDARG00000002871	ENSDART00000026264	17	7	GGCGGCCACCAATATGAATGAGGA	6	+	639	4533	Active	Active	9	9
ENSDARG00000002871	ENSDART00000026264	17	7	ATCCTCACACACACTCTGAAGGA	5	+	694	4533	Inactive	Active	3	6
ENSDARG00000002871	ENSDART00000026264	17	8	TGCAAAGACGGGCGCTGCAGGCGAG	7	+	789	4533	Active	Active	4	9
ENSDARG00000002871	ENSDART00000026264	17	8	AGCTGCAAAGACGGGCGCTGCAGGC	7	+	786	4533	Inactive	Active	0	9
ENSDARG00000002871	ENSDART00000026264	17	10	ATCGTCAACCACGCTGTGGTCAAC	6	+	1066	4533	Active	Active	5	1
ENSDARG00000002871	ENSDART00000026264	17	10	AGCATCGTCAACCACGCTGTGGTC	6	+	1063	4533	Active	Active	9	1
ENSDARG00000002871	ENSDART00000026264	17	12	AGAAGCAGCTGGAGAGCCTTGGAA	6	+	1286	4533	Active	Active	2	2
ENSDARG00000002871	ENSDART00000026264	17	13	ACATCCAGCTATGCGGAATGGGCA	6	+	1448	4533	Active	Active	1	9
ENSDARG00000002871	ENSDART00000026264	17	13	AACATCACACCTGAGGGAGCCGTC	6	+	1495	4533	Inactive	Active	6	9
ENSDARG00000002871	ENSDART00000026264	17	13	ACATCACACCTGAGGGAGCCGTC	5	+	1496	4533	Inactive	Active	1	9
ENSDARG00000002871	ENSDART00000026264	17	15	GGCGCCTGCGGGGTGAGGAAGAG	5	+	1649	4533	Active	Active	9	9
ENSDARG00000002871	ENSDART00000026264	17	15	GTCAGCTTCAGCTACGAGTTTGCT	6	+	1759	4533	Active	Active	9	9
ENSDARG00000002871	ENSDART00000026264	17	15	TTCCAAAGAGGCGCCTGCGGGGTG	6	+	1640	4533	Inactive	Active	8	2
ENSDARG00000002871	ENSDART00000026264	17	15	AGAGGCGCCTGCGGGGTGAGGAA	5	+	1646	4533	Active	Active	5	8
ENSDARG00000002871	ENSDART00000026264	17	16	ACCCCATGCAAGCTGTTTTGCAGTC	7	+	1820	4533	Active	Inactive	9	6
ENSDARG00000002871	ENSDART00000026264	17	16	CTAGACCCCATGCAAGCTGTTTTG	6	+	1816	4533	Active	Inactive	0	6
ENSDARG00000002871	ENSDART00000026264	17	16	AGCGCCAGCATGAGGAGGAGAAGCG	7	+	1850	4533	Active	Active	9	9
ENSDARG00000002871	ENSDART00000026264	17	16	AGCTGCAGCAGCTGCGCAGACAAC	6	+	1913	4533	Active	Active	9	9
ENSDARG00000002871	ENSDART00000026264	17	16	AGCGTCAGCGGCTGATGTATGAGCA	7	+	1886	4533	Active	Active	9	9
ENSDARG00000002871	ENSDART00000026264	17	17	TACCGCAGCATGGAGAGACTGAGTC	7	+	1957	4533	Active	Active	7	8
ENSDARG00000002871	ENSDART00000026264	17	19	GCAAGCAAATCTGGGCTCTTGAGAA	7	+	2258	4533	Inactive	Inactive	8	5
ENSDARG00000002871	ENSDART00000026264	17	21	GTCGACTGCATGTGGAGGTGATGAG	7	+	2510	4533	Active	Active	8	8
ENSDARG00000002871	ENSDART00000026264	17	22	TACCTCTCCAATTTTGTCTTTTGTC	7	+	2662	4533	Active	Inactive	9	9
ENSDARG00000002871	ENSDART00000026264	17	22	AGACCCCCACTGTATGGTGGTGTTC	7	+	2766	4533	Inactive	Inactive	4	7
ENSDARG00000002871	ENSDART00000026264	17	22	AGACCCCCACTGTATGGTGGTGTT	6	+	2766	4533	Inactive	Active	4	1
ENSDARG00000002871	ENSDART00000026264	17	22	GACCCCCACTGTATGGTGGTGTT	5	+	2767	4533	Active	Active	7	1
ENSDARG00000002871	ENSDART00000026264	17	22	GACCCCCACTGTATGGTGGTGTTC	6	+	2767	4533	Active	Inactive	7	7
ENSDARG00000002871	ENSDART00000026264	17	22	TACCTCTCCAATTTTGTCTTTTGT	6	+	2662	4533	Active	Inactive	9	8
ENSDARG00000002871	ENSDART00000026264	17	28	GCCCTCTGCTGGCAGTGGAATAC	5	+	3456	4533	Active	Active	9	1
ENSDARG00000002871	ENSDART00000026264	17	30	GACTTCAGCTCTCAGGAGAATCT	5	+	3559	4533	Active	Active	7	8
ENSDARG00000002871	ENSDART00000026264	17	30	GTCAAACACTATGATGGAGAGGTG	6	+	3658	4533	Inactive	Active	1	9
ENSDARG00000002871	ENSDART00000026264	17	31	AAATGCAGCTCGTCCTGCGCAAAC	6	+	3803	4533	Inactive	Inactive	5	3
ENSDARG00000002871	ENSDART00000026264	17	32	GCACTATTCCAGGCTGTGGTGTG	5	+	3896	4533	Active	Inactive	9	2
ENSDARG00000002871	ENSDART00000026264	17	33	TCCTCACACTGGACCGCCTGAGAC	6	+	4076	4533	Active	Active	8	7
ENSDARG00000002871	ENSDART00000026264	17	33	CAAATCCTCAGATAATGAAGCTGCC	7	+	4011	4533	Active	Active	9	9
ENSDARG00000002871	ENSDART00000026264	17	33	ATCCTCACACTGGACCGCCTGAGAC	7	+	4075	4533	Inactive	Active	3	7
ENSDARG00000002871	ENSDART00000026264	17	37	TGCCCAAGCTGCTCAAGTCGCTGTT	7	+	4403	4533	Active	Active	9	3
ENSDARG00000002871	ENSDART00000026264	17	38	ACAGCCAACAACCCTGATGAAGGA	6	+	4504	4533	Inactive	Active	1	9
ENSDARG00000002871	ENSDART00000046222	17	3	GTCGACTGCATGTGGAGGTGATGAG	7	+	209	2109	Active	Active	8	8
ENSDARG00000002871	ENSDART00000046222	17	4	TACCTCTCCAATTTTGTCTTTTGTC	7	+	361	2109	Active	Inactive	9	9
ENSDARG00000002871	ENSDART00000046222	17	4	TACCTCTCCAATTTTGTCTTTTGT	6	+	361	2109	Active	Inactive	9	8
ENSDARG00000002871	ENSDART00000046222	17	4	GACCCCCACTGTATGGTGGTGTTC	6	+	466	2109	Active	Inactive	7	7
ENSDARG00000002871	ENSDART00000046222	17	4	GACCCCCACTGTATGGTGGTGTT	5	+	466	2109	Active	Active	7	1
ENSDARG00000002871	ENSDART00000046222	17	4	AGACCCCCACTGTATGGTGGTGTT	6	+	465	2109	Inactive	Active	4	1
ENSDARG00000002871	ENSDART00000046222	17	4	AGACCCCCACTGTATGGTGGTGTTC	7	+	465	2109	Inactive	Inactive	4	7
ENSDARG00000002871	ENSDART00000046222	17	9	GCCCTCTGCTGGCAGTGGAATAC	5	+	1125	2109	Active	Active	9	1
ENSDARG00000002871	ENSDART00000046222	17	11	GTCAAACACTATGATGGAGAGGTG	6	+	1327	2109	Inactive	Active	1	9
ENSDARG00000002871	ENSDART00000046222	17	11	GACTTCAGCTCTCAGGAGAATCT	5	+	1228	2109	Active	Active	7	8
ENSDARG00000002871	ENSDART00000046222	17	12	AAATGCAGCTCGTCCTGCGCAAAC	6	+	1472	2109	Inactive	Inactive	5	3
ENSDARG00000002871	ENSDART00000046222	17	13	GCACTATTCCAGGCTGTGGTGTG	5	+	1565	2109	Active	Inactive	9	2
ENSDARG00000002871	ENSDART00000046222	17	14	CAAATCCTCAGATAATGAAGCTGCC	7	+	1683	2109	Active	Active	9	9
ENSDARG00000002871	ENSDART00000046222	17	14	ATCCTCACACTGGACCGCCTGAGAC	7	+	1747	2109	Inactive	Active	3	7
ENSDARG00000002871	ENSDART00000046222	17	14	TCCTCACACTGGACCGCCTGAGAC	6	+	1748	2109	Active	Active	8	7
ENSDARG00000002871	ENSDART00000046222	17	18	TGCCCAAGCTGCTCAAGTCGCTGTT	7	+	2072	2109	Active	Active	9	3
ENSDARG00000002871	ENSDART00000058858	17	1	TACCGCAGCATGGAGAGACTGAGTC	7	+	148	2682	Active	Active	7	8
ENSDARG00000002871	ENSDART00000058858	17	1	AGCGCCAGCATGAGGAGGAGAAGCG	7	+	5	2682	Active	Active	9	9
ENSDARG00000002871	ENSDART00000058858	17	1	AGCGTCAGCGGCTGATGTATGAGCA	7	+	41	2682	Active	Active	9	9
ENSDARG00000002871	ENSDART00000058858	17	1	AGCTGCAGCAGCTGCGCAGACAAC	6	+	68	2682	Active	Active	9	9
ENSDARG00000002871	ENSDART00000058858	17	3	GCAAGCAAATCTGGGCTCTTGAGAA	7	+	449	2682	Inactive	Inactive	8	5
ENSDARG00000002871	ENSDART00000058858	17	5	GTCGACTGCATGTGGAGGTGATGAG	7	+	701	2682	Active	Active	8	8
ENSDARG00000002871	ENSDART00000058858	17	6	TACCTCTCCAATTTTGTCTTTTGTC	7	+	853	2682	Active	Inactive	9	9
ENSDARG00000002871	ENSDART00000058858	17	6	TACCTCTCCAATTTTGTCTTTTGT	6	+	853	2682	Active	Inactive	9	8
ENSDARG00000002871	ENSDART00000058858	17	6	GACCCCCACTGTATGGTGGTGTTC	6	+	958	2682	Active	Inactive	7	7
ENSDARG00000002871	ENSDART00000058858	17	6	GACCCCCACTGTATGGTGGTGTT	5	+	958	2682	Active	Active	7	1
ENSDARG00000002871	ENSDART00000058858	17	6	AGACCCCCACTGTATGGTGGTGTT	6	+	957	2682	Inactive	Active	4	1
ENSDARG00000002871	ENSDART00000058858	17	6	AGACCCCCACTGTATGGTGGTGTTC	7	+	957	2682	Inactive	Inactive	4	7
ENSDARG00000002871	ENSDART00000058858	17	12	GCCCTCTGCTGGCAGTGGAATAC	5	+	1647	2682	Active	Active	9	1
ENSDARG00000002871	ENSDART00000058858	17	14	GTCAAACACTATGATGGAGAGGTG	6	+	1849	2682	Inactive	Active	1	9
ENSDARG00000002871	ENSDART00000058858	17	14	GACTTCAGCTCTCAGGAGAATCT	5	+	1750	2682	Active	Active	7	8
ENSDARG00000002871	ENSDART00000058858	17	15	AAATGCAGCTCGTCCTGCGCAAAC	6	+	1994	2682	Inactive	Inactive	5	3
ENSDARG00000002871	ENSDART00000058858	17	16	GCACTATTCCAGGCTGTGGTGTG	5	+	2087	2682	Active	Inactive	9	2
ENSDARG00000002871	ENSDART00000058858	17	17	ATCCTCACACTGGACCGCCTGAGAC	7	+	2269	2682	Inactive	Active	3	7
ENSDARG00000002871	ENSDART00000058858	17	17	CAAATCCTCAGATAATGAAGCTGCC	7	+	2205	2682	Active	Active	9	9
ENSDARG00000002871	ENSDART00000058858	17	17	TCCTCACACTGGACCGCCTGAGAC	6	+	2270	2682	Active	Active	8	7
ENSDARG00000002871	ENSDART00000058858	17	21	TGCCCAAGCTGCTCAAGTCGCTGTT	7	+	2594	2682	Active	Active	9	3
ENSDARG00000002916	ENSDART00000014190	17	2	AACTGCTGCGCTGCGGTGCCTGC	5	-	85	2877	Active	Active	8	4
ENSDARG00000002916	ENSDART00000014190	17	2	GGCGTCTAACTGCTGCGCTGCGGTG	7	-	90	2877	Active	Active	8	8
ENSDARG00000002916	ENSDART00000014190	17	5	CACCACTGCTTTCCCGCTGGGGTT	6	-	568	2877	Active	Active	8	5
ENSDARG00000002916	ENSDART00000014190	17	7	TCCAGCACAGGATGCGGTTGTCTTT	7	-	847	2877	Active	Inactive	1	9
ENSDARG00000002916	ENSDART00000014190	17	8	AAACACCACTGATTGGCTGTCGGC	6	-	903	2877	Inactive	Active	8	7
ENSDARG00000002916	ENSDART00000014190	17	9	GCCTCCGCACCCACTTTGGAGGC	5	-	1161	2877	Active	Active	4	0
ENSDARG00000002916	ENSDART00000014190	17	9	GGCCTCCGCACCCACTTTGGAGGC	6	-	1161	2877	Active	Active	9	0
ENSDARG00000002916	ENSDART00000014190	17	9	CTCCGCACCCACTTTGGAGGCTTT	6	-	1158	2877	Active	Inactive	8	0
ENSDARG00000002916	ENSDART00000014190	17	9	CGCACCCACTTTGGAGGCTTTTTT	6	-	1155	2877	Active	Inactive	9	9
ENSDARG00000002916	ENSDART00000014190	17	9	CTCCGCACCCACTTTGGAGGCTTTT	7	-	1157	2877	Active	Active	8	4
ENSDARG00000002916	ENSDART00000014190	17	10	ACATGCACCTGTCGAGGGAGTGGAT	7	-	1271	2877	Active	Active	0	5
ENSDARG00000002916	ENSDART00000014190	17	13	ACATACTGCTGCTCTCTGATGAT	5	-	1659	2877	Active	Inactive	1	3
ENSDARG00000002916	ENSDART00000014190	17	15	TGCTCACCATGGAGATGCTGTTGGT	7	-	1894	2877	Active	Active	4	4
ENSDARG00000002916	ENSDART00000014190	17	16	AGCAAACTCCTCGGGGTTAGCGTAG	7	-	2004	2877	Active	Inactive	9	4
ENSDARG00000002916	ENSDART00000014190	17	16	GCAAACTCCTCGGGGTTAGCGTAG	6	-	2004	2877	Active	Inactive	1	4
ENSDARG00000002916	ENSDART00000014190	17	16	AAACTCCTCGGGGTTAGCGTAGGTT	7	-	2001	2877	Active	Active	7	7
ENSDARG00000002916	ENSDART00000014190	17	19	ATCCTCACCGTTGTGTGTGCTGCA	6	-	2469	2877	Active	Active	6	3
ENSDARG00000002916	ENSDART00000014190	17	19	GCCTCCTGCTGGAGCTGAGGGTTTC	7	-	2415	2877	Active	Active	9	6
ENSDARG00000002916	ENSDART00000014190	17	19	AGCGCCTCCTGCTGGAGCTGAGGGT	7	-	2418	2877	Active	Active	9	9
ENSDARG00000002916	ENSDART00000014190	17	20	ATCTCACCACTGTGTGTGCTGCA	5	-	2480	2877	Inactive	Active	5	3
ENSDARG00000002916	ENSDART00000014190	17	22	CCCGGCGGCCCCCAGAGACGGATAC	7	-	2784	2877	Active	Active	9	6
ENSDARG00000003049	ENSDART00000019285	17	1	TTCTCCCACCATCGGAGGCATAA	5	-	916	921	Active	Active	7	7
ENSDARG00000003049	ENSDART00000019285	17	1	TTATGCGTCTCGTTGCTGGAGTT	5	-	31	921	Active	Active	6	4
ENSDARG00000003049	ENSDART00000019285	17	1	GTTCTCCCACCATCGGAGGCATAA	6	-	916	921	Active	Active	2	7
ENSDARG00000003049	ENSDART00000019285	17	1	GAACCAAACGGCCAGTGGTGAAGTA	7	-	260	921	Inactive	Active	7	6
ENSDARG00000003049	ENSDART00000019285	17	1	CTAGACACACCACGGAGTAGATGAA	7	-	91	921	Inactive	Active	9	8
ENSDARG00000003049	ENSDART00000019285	17	1	CGCTACAGACCCATCAGAGTTGGGC	7	-	501	921	Active	Active	3	9
ENSDARG00000003049	ENSDART00000019285	17	1	CCCATCAGAGTTGGGCGCAGTGGTG	7	-	492	921	Active	Active	7	8
ENSDARG00000003049	ENSDART00000019285	17	1	CCCAAAATCACAGCCAGCTGACTAA	7	-	815	921	Active	Active	9	1
ENSDARG00000003049	ENSDART00000019285	17	1	CAACTAGACACACCACGGAGTAGAT	7	-	94	921	Active	Active	0	4
ENSDARG00000003049	ENSDART00000019285	17	1	AGACCCATCAGAGTTGGGCGCAGTG	7	-	495	921	Active	Active	7	8
ENSDARG00000003049	ENSDART00000019285	17	1	AGACACACCACGGAGTAGATGAA	5	-	91	921	Inactive	Active	4	8
ENSDARG00000003049	ENSDART00000019285	17	1	ACCATCATCACCATCAGCGTGATTT	7	-	707	921	Active	Inactive	9	4
ENSDARG00000003049	ENSDART00000019285	17	1	ACACACCACGGAGTAGATGAAGGA	6	-	88	921	Inactive	Active	3	9
ENSDARG00000003049	ENSDART00000019285	17	1	AAACCAAGCGACACAGGAGAGAAC	6	-	281	921	Inactive	Active	7	9
ENSDARG00000003049	ENSDART00000019285	17	1	AAAATCCTCTGGAAGGAGCGTCT	5	-	895	921	Active	Active	6	7
ENSDARG00000003234	ENSDART00000012271	17	2	CACATCTTCACAACTGGATGAGCT	6	+	120	1629	Active	Active	9	9
ENSDARG00000003234	ENSDART00000012271	17	3	AACCACAACGGAAAGACGATGTT	5	+	211	1629	Inactive	Active	5	9
ENSDARG00000003234	ENSDART00000012271	17	3	AACATCAACCAGCTTTTGCAGCA	5	+	235	1629	Active	Active	2	2
ENSDARG00000003234	ENSDART00000012271	17	5	ATCTCAAGCGGAACTTTGTCTCT	5	+	506	1629	Active	Inactive	2	9
ENSDARG00000003234	ENSDART00000012271	17	8	AACTCCAAAGCAAAGAGGCAGAC	5	+	899	1629	Inactive	Active	8	9
ENSDARG00000003234	ENSDART00000012271	17	8	CTCCAAAGCAAAGAGGCAGACTTC	6	+	901	1629	Active	Active	4	6
ENSDARG00000003234	ENSDART00000012271	17	8	TCCAAAGCAAAGAGGCAGACTTC	5	+	902	1629	Inactive	Active	5	6
ENSDARG00000003234	ENSDART00000012271	17	13	GGCTCAGCAGGCCGTGGCCTTTGGC	7	+	1491	1629	Active	Active	3	6
ENSDARG00000003381	ENSDART00000014375	17	2	GCAGACAGACGTCACAGCGGTGGTG	7	+	216	1650	Inactive	Active	8	8
ENSDARG00000003381	ENSDART00000014375	17	2	GACGTCACAGCGGTGGTGAGGAC	5	+	223	1650	Inactive	Active	1	8
ENSDARG00000003381	ENSDART00000014375	17	2	ACCTTCAACAGCTGAAGAATTTGAC	7	+	149	1650	Active	Active	8	8
ENSDARG00000003381	ENSDART00000014375	17	2	ACAGACGTCACAGCGGTGGTGAGGA	7	+	220	1650	Active	Active	5	3
ENSDARG00000003381	ENSDART00000014375	17	2	ACAGACGTCACAGCGGTGGTGAG	5	+	220	1650	Active	Active	5	7
ENSDARG00000003381	ENSDART00000014375	17	9	CCCGTCAGCGCACTGGGAGTTTGC	6	+	683	1650	Active	Active	9	1
ENSDARG00000003381	ENSDART00000014375	17	9	CCCGTCAGCGCACTGGGAGTTTGCT	7	+	683	1650	Active	Active	9	9
ENSDARG00000003381	ENSDART00000014375	17	9	GTCAGCGCACTGGGAGTTTGCTGAG	7	+	686	1650	Inactive	Inactive	1	2
ENSDARG00000003381	ENSDART00000014375	17	9	TCCCCCGTCAGCGCACTGGGAGTTT	7	+	680	1650	Active	Inactive	9	8
ENSDARG00000003381	ENSDART00000014375	17	10	TACCCAGACAAGTCTCGCCGCAGCA	7	+	883	1650	Active	Active	3	9
ENSDARG00000003381	ENSDART00000014375	17	14	GACGGCTTCAAAACTGGAGAAGTC	6	+	1402	1650	Active	Active	9	9
ENSDARG00000003381	ENSDART00000052439	17	2	GTCAGCGCACTGGGAGTTTGCTGAG	7	+	107	1071	Inactive	Inactive	1	2
ENSDARG00000003381	ENSDART00000052439	17	2	CCCGTCAGCGCACTGGGAGTTTGCT	7	+	104	1071	Active	Active	9	9
ENSDARG00000003381	ENSDART00000052439	17	2	CCCGTCAGCGCACTGGGAGTTTGC	6	+	104	1071	Active	Active	9	1
ENSDARG00000003381	ENSDART00000052439	17	3	TACCCAGACAAGTCTCGCCGCAGCA	7	+	304	1071	Active	Active	3	9
ENSDARG00000003381	ENSDART00000052439	17	7	GACGGCTTCAAAACTGGAGAAGTC	6	+	823	1071	Active	Active	9	9
ENSDARG00000003411	ENSDART00000014296	17	2	TTAAAAGACAGCGAGTGGCGGATAG	7	-	602	1227	Inactive	Active	9	2
ENSDARG00000003411	ENSDART00000014296	17	2	TTAAAAGACAGCGAGTGGCGGAT	5	-	604	1227	Inactive	Active	9	7
ENSDARG00000003411	ENSDART00000014296	17	2	TGCTGCTCCGAGGACATTAGGTTGT	7	-	1043	1227	Active	Inactive	9	6
ENSDARG00000003411	ENSDART00000014296	17	2	GTTAGCTGCTGTCATGTTTGCAGTC	7	-	165	1227	Active	Inactive	8	6
ENSDARG00000003411	ENSDART00000014296	17	2	GTCAGCATCTTACTGGGTGATTGC	6	-	504	1227	Active	Active	9	4
ENSDARG00000003411	ENSDART00000014296	17	2	GTCAGCATCTTACTGGGTGATTG	5	-	505	1227	Active	Active	9	0
ENSDARG00000003411	ENSDART00000014296	17	2	AGATGCTGCGCCTGGGAGGTCGGG	6	-	933	1227	Active	Active	8	9
ENSDARG00000003642	ENSDART00000013093	17	4	GACAACGCCGTGAGTCTGATTTC	5	+	307	1212	Active	Inactive	0	8
ENSDARG00000003642	ENSDART00000013093	17	4	GAACGCCTCAACAAGCTGAAGGA	5	+	367	1212	Active	Active	7	9
ENSDARG00000003642	ENSDART00000013093	17	4	GAAACCGTCATCCAGAGCGGCAGGA	7	+	276	1212	Active	Active	4	9
ENSDARG00000003642	ENSDART00000013093	17	4	CGCCTCAACAAGCTGAAGGAGGA	5	+	370	1212	Active	Active	9	9
ENSDARG00000003642	ENSDART00000013093	17	4	GCCTCAACAAGCTGAAGGAGGAGAC	7	+	371	1212	Inactive	Active	1	8
ENSDARG00000003642	ENSDART00000013093	17	4	AGACAACGCCGTGAGTCTGATTTC	6	+	306	1212	Inactive	Inactive	0	8
ENSDARG00000003642	ENSDART00000013093	17	4	AGACAACGCCGTGAGTCTGATTT	5	+	306	1212	Inactive	Inactive	0	8
ENSDARG00000003642	ENSDART00000013093	17	4	ACCGTCATCCAGAGCGGCAGGAGCA	7	+	279	1212	Active	Active	9	9
ENSDARG00000003642	ENSDART00000013093	17	4	AAAGACAACGCCGTGAGTCTGATTT	7	+	304	1212	Inactive	Inactive	9	8
ENSDARG00000003642	ENSDART00000013093	17	5	ACCTTCAGAGAAGGAGCTGGAGTC	6	+	411	1212	Active	Active	4	6
ENSDARG00000003642	ENSDART00000013093	17	5	GACTGCAGAAATGGAGGAGCGTCT	6	+	477	1212	Inactive	Active	2	7
ENSDARG00000003642	ENSDART00000013093	17	5	ATCGACTGCAGAAATGGAGGAGCG	6	+	474	1212	Active	Active	6	9
ENSDARG00000003642	ENSDART00000013093	17	6	CTAATCACACAGATGACGGAGGA	5	+	595	1212	Inactive	Active	7	9
ENSDARG00000003642	ENSDART00000013093	17	7	ACAAACACAGCCAGCAGATGACGCT	7	+	794	1212	Inactive	Active	9	9
ENSDARG00000003642	ENSDART00000013093	17	7	GACAAACACAGCCAGCAGATGAC	5	+	793	1212	Inactive	Active	2	9
ENSDARG00000003642	ENSDART00000013093	17	7	AAACACAGCCAGCAGATGACGCT	5	+	796	1212	Inactive	Active	8	9
ENSDARG00000003642	ENSDART00000013093	17	7	ACAGCCAGCAGATGACGCTGGAGAT	7	+	800	1212	Active	Active	2	5
ENSDARG00000003642	ENSDART00000013093	17	7	GCCAGCAGATGACGCTGGAGATGGC	7	+	803	1212	Active	Active	4	9
ENSDARG00000003642	ENSDART00000013093	17	10	TGCAGCTCCGATCCGGCGGCTGGA	6	+	1077	1212	Active	Active	9	9
ENSDARG00000003642	ENSDART00000013093	17	10	TCCGGCGGCTGGATGATGATGAC	5	+	1088	1212	Active	Active	9	9
ENSDARG00000003642	ENSDART00000013093	17	10	GAAGCCCTCGATGCAGAAGTCTAA	6	+	1035	1212	Active	Active	7	5
ENSDARG00000003642	ENSDART00000093255	17	2	GACAACGCCGTGAGTCTGATTTC	5	+	133	1038	Active	Inactive	0	8
ENSDARG00000003642	ENSDART00000093255	17	2	GAACGCCTCAACAAGCTGAAGGA	5	+	193	1038	Active	Active	7	9
ENSDARG00000003642	ENSDART00000093255	17	2	GAAACCGTCATCCAGAGCGGCAGGA	7	+	102	1038	Active	Active	4	9
ENSDARG00000003642	ENSDART00000093255	17	2	CGCCTCAACAAGCTGAAGGAGGA	5	+	196	1038	Active	Active	9	9
ENSDARG00000003642	ENSDART00000093255	17	2	GCCTCAACAAGCTGAAGGAGGAGAC	7	+	197	1038	Inactive	Active	1	8
ENSDARG00000003642	ENSDART00000093255	17	2	AGACAACGCCGTGAGTCTGATTTC	6	+	132	1038	Inactive	Inactive	0	8
ENSDARG00000003642	ENSDART00000093255	17	2	AGACAACGCCGTGAGTCTGATTT	5	+	132	1038	Inactive	Inactive	0	8
ENSDARG00000003642	ENSDART00000093255	17	2	AAAGACAACGCCGTGAGTCTGATTT	7	+	130	1038	Inactive	Inactive	9	8
ENSDARG00000003642	ENSDART00000093255	17	2	ACCGTCATCCAGAGCGGCAGGAGCA	7	+	105	1038	Active	Active	9	9
ENSDARG00000003642	ENSDART00000093255	17	3	GACTGCAGAAATGGAGGAGCGTCT	6	+	303	1038	Inactive	Active	2	7
ENSDARG00000003642	ENSDART00000093255	17	3	ACCTTCAGAGAAGGAGCTGGAGTC	6	+	237	1038	Active	Active	4	6
ENSDARG00000003642	ENSDART00000093255	17	3	ATCGACTGCAGAAATGGAGGAGCG	6	+	300	1038	Active	Active	6	9
ENSDARG00000003642	ENSDART00000093255	17	4	CTAATCACACAGATGACGGAGGA	5	+	421	1038	Inactive	Active	7	9
ENSDARG00000003642	ENSDART00000093255	17	5	ACAAACACAGCCAGCAGATGACGCT	7	+	620	1038	Inactive	Active	9	9
ENSDARG00000003642	ENSDART00000093255	17	5	ACAGCCAGCAGATGACGCTGGAGAT	7	+	626	1038	Active	Active	2	5
ENSDARG00000003642	ENSDART00000093255	17	5	GACAAACACAGCCAGCAGATGAC	5	+	619	1038	Inactive	Active	2	9
ENSDARG00000003642	ENSDART00000093255	17	5	AAACACAGCCAGCAGATGACGCT	5	+	622	1038	Inactive	Active	8	9
ENSDARG00000003642	ENSDART00000093255	17	5	GCCAGCAGATGACGCTGGAGATGGC	7	+	629	1038	Active	Active	4	9
ENSDARG00000003642	ENSDART00000093255	17	7	AGAGGCCGCTATTAGACGAGTTT	5	+	780	1038	Active	Active	7	6
ENSDARG00000003642	ENSDART00000093255	17	9	TGCAGCTCCGATCCGGCGGCTGGA	6	+	903	1038	Active	Active	9	9
ENSDARG00000003642	ENSDART00000093255	17	9	TCCGGCGGCTGGATGATGATGAC	5	+	914	1038	Active	Active	9	9
ENSDARG00000003642	ENSDART00000093255	17	9	GAAGCCCTCGATGCAGAAGTCTAA	6	+	861	1038	Active	Active	7	5
ENSDARG00000003706	ENSDART00000026272	17	1	TTCTCCCACTGTGTGCGGCTGGA	5	-	37	2415	Active	Active	7	9
ENSDARG00000003706	ENSDART00000026272	17	2	AAAAGCAGAACGTTGTAGAATAA	5	-	379	2415	Inactive	Active	9	2
ENSDARG00000003706	ENSDART00000026272	17	2	TTCTCCTAATGTGTTTTCTGATGTT	7	-	319	2415	Inactive	Inactive	0	4
ENSDARG00000003706	ENSDART00000026272	17	2	TCCATCCACTCAAGAAGATGTGGTA	7	-	451	2415	Active	Active	9	6
ENSDARG00000003706	ENSDART00000026272	17	2	GCAAGCCCAAAAAGGCATGAGTG	5	-	405	2415	Inactive	Active	3	9
ENSDARG00000003706	ENSDART00000026272	17	3	TGCCTCTTCAGACATAAGCCGAA	5	-	664	2415	Active	Active	9	8
ENSDARG00000003706	ENSDART00000026272	17	7	GCCAACAACCTCATGTTGTAGAA	5	-	1012	2415	Active	Inactive	3	2
ENSDARG00000003706	ENSDART00000026272	17	9	CTCCACATCATCAGTGGTTGATGAA	7	-	1128	2415	Active	Active	9	5
ENSDARG00000003706	ENSDART00000026272	17	9	GTAACCTTCAGACAGTAGTAGCC	5	-	1288	2415	Active	Active	7	8
ENSDARG00000003706	ENSDART00000026272	17	9	ACCTTCAGACAGTAGTAGCCGAT	5	-	1285	2415	Active	Active	4	8
ENSDARG00000003706	ENSDART00000026272	17	12	AACCCAGCAGCTCACTGACGCGTGC	7	-	1513	2415	Inactive	Active	6	9
ENSDARG00000003706	ENSDART00000026272	17	12	CCCAGCAGCTCACTGACGCGTGC	5	-	1513	2415	Active	Active	9	9
ENSDARG00000003706	ENSDART00000026272	17	13	TACTTCACATCAGTGGTGTTTAA	5	-	1615	2415	Inactive	Inactive	3	8
ENSDARG00000003706	ENSDART00000026272	17	15	TTCACCGTCTTCACTTTTGTTGTA	6	-	1900	2415	Active	Inactive	9	9
ENSDARG00000003706	ENSDART00000026272	17	16	AAACTCGTCTCCTGCTGGGTCTTC	6	-	2017	2415	Active	Inactive	6	9
ENSDARG00000003706	ENSDART00000026272	17	16	CTCAAACTCGTCTCCTGCTGGGTCT	7	-	2019	2415	Active	Active	8	3
ENSDARG00000003706	ENSDART00000026272	17	16	CTCAAACTCGTCTCCTGCTGGGTC	6	-	2020	2415	Active	Inactive	8	4
ENSDARG00000003706	ENSDART00000026272	17	20	AACATCTTCCACACGTATGATTC	5	-	2332	2415	Active	Inactive	9	4
ENSDARG00000003813	ENSDART00000018678	17	1	GCCACCATCATCAATGAGGAGGTA	6	+	67	1512	Active	Active	9	9
ENSDARG00000003813	ENSDART00000018678	17	4	AACGTCATCATGTTTGTGGGTCTGC	7	+	313	1512	Active	Inactive	9	7
ENSDARG00000003813	ENSDART00000018678	17	4	AACGTCATCATGTTTGTGGGTCT	5	+	313	1512	Active	Inactive	9	7
ENSDARG00000003813	ENSDART00000018678	17	4	AACCACAACATGTTCTAAGGTGAG	6	+	351	1512	Inactive	Active	5	9
ENSDARG00000003813	ENSDART00000018678	17	4	AACAACGTCATCATGTTTGTGGGT	6	+	310	1512	Active	Inactive	5	7
ENSDARG00000003813	ENSDART00000018678	17	9	AACTCAGCCCTTCATAAGCAAAC	5	+	867	1512	Active	Active	2	7
ENSDARG00000003813	ENSDART00000018678	17	9	AAACTCAGCCCTTCATAAGCAAAC	6	+	866	1512	Inactive	Active	2	7
ENSDARG00000003813	ENSDART00000018678	17	14	GTCAACCCATCACAGATGGCGAA	5	+	1357	1512	Inactive	Active	6	9
ENSDARG00000003902	ENSDART00000017756	17	1	TGCTGCTGCTTTTCTGGCTGTTGCC	7	+	27	1002	Active	Active	9	7
ENSDARG00000003902	ENSDART00000017756	17	3	AAAGGCTGCTGTGGTGCCTGATAC	6	+	348	1002	Active	Inactive	2	2
ENSDARG00000003902	ENSDART00000017756	17	5	GTTGACATCGCCAGTGGGGATGAA	6	+	697	1002	Active	Active	6	8
ENSDARG00000003902	ENSDART00000017756	17	5	TTCAACCCAAGCACTGTAGGTGCC	6	+	658	1002	Inactive	Active	6	9
ENSDARG00000003925	ENSDART00000012889	17	1	CTCTCCCTCATGGACGTCTGTGTAC	7	-	315	795	Active	Inactive	9	9
ENSDARG00000003925	ENSDART00000012889	17	1	CACCAAAGACCACCACGCTTTTTTC	7	-	359	795	Inactive	Inactive	6	9
ENSDARG00000003925	ENSDART00000012889	17	1	ACCAAAGACCACCACGCTTTTTTC	6	-	359	795	Active	Inactive	0	9
ENSDARG00000003940	ENSDART00000007271	17	4	TGCATCACCAGCAGTGGCGTAGGCC	7	-	275	927	Active	Active	9	9
ENSDARG00000003940	ENSDART00000007271	17	4	CGCGTCGGCCTTCTCTTCTGAAGTT	7	-	319	927	Active	Inactive	9	3
ENSDARG00000003940	ENSDART00000007271	17	4	CACTCATGCCTCAGTGGACGAGTGT	7	-	248	927	Active	Active	9	9
ENSDARG00000003940	ENSDART00000007271	17	4	AGCTCATCCTGTAACGCTGTGGTG	6	-	384	927	Active	Active	9	5
ENSDARG00000003940	ENSDART00000007271	17	4	TGCATCACCAGCAGTGGCGTAGGC	6	-	276	927	Active	Active	9	7
ENSDARG00000003940	ENSDART00000007271	17	5	ATCAGCAAAGCTTGTTGATTTGGAC	7	-	753	927	Inactive	Active	7	6
ENSDARG00000003940	ENSDART00000007271	17	5	GACAAAAGAGGCTGTGGGAGGGG	5	-	545	927	Inactive	Active	9	9
ENSDARG00000003940	ENSDART00000007271	17	5	GACAAAAGAGGCTGTGGGAGGGGGC	7	-	543	927	Inactive	Active	9	9
ENSDARG00000003940	ENSDART00000007271	17	5	GACATCAGCAAAGCTTGTTGATTTG	7	-	756	927	Active	Inactive	7	1
ENSDARG00000003940	ENSDART00000007271	17	6	CGCTTCAGATATTAGAGAGGCAGAA	7	-	864	927	Active	Active	8	9
ENSDARG00000003998	ENSDART00000006676	17	2	CCCAGCAGATTTTAAAGGAGTCGCA	7	-	190	1125	Active	Active	7	9
ENSDARG00000003998	ENSDART00000006676	17	3	ACCGCCTTAGCAACAAGCTTTGTAG	7	-	314	1125	Active	Inactive	9	6
ENSDARG00000003998	ENSDART00000006676	17	4	ATCACCTGCAGTGTTGGAAGTATTC	7	-	580	1125	Active	Active	8	2
ENSDARG00000003998	ENSDART00000006676	17	5	ACAGTCGCATCAGAAAGCGGTTGTT	7	-	922	1125	Inactive	Active	4	1
ENSDARG00000003998	ENSDART00000006676	17	5	GTTCCCAGAGCTAGCGGCAGCGGCT	7	-	1013	1125	Inactive	Active	3	9
ENSDARG00000003998	ENSDART00000006676	17	5	GTCCCCAAAGTAAAGGCGTGTGT	5	-	791	1125	Inactive	Inactive	5	3
ENSDARG00000003998	ENSDART00000006676	17	5	CGCATCAGAAAGCGGTTGTTGGT	5	-	919	1125	Active	Active	8	0
ENSDARG00000004026	ENSDART00000012932	17	1	TTCCTCCTCGGAGGAGGCGTAGCT	6	-	844	1470	Active	Active	9	6
ENSDARG00000004026	ENSDART00000012932	17	1	TTCCTCCACTGGCACAGCAGCAGCA	7	-	1391	1470	Active	Active	8	9
ENSDARG00000004026	ENSDART00000012932	17	1	TACGGCGTCCAGGTGAGGATGAA	5	-	1219	1470	Active	Active	9	9
ENSDARG00000004026	ENSDART00000012932	17	1	GTTTGCTGCCCACGGCCGGGTTC	5	-	1452	1470	Active	Active	8	0
ENSDARG00000004026	ENSDART00000012932	17	1	GCCAGCACAAAATCGGAGGAGCC	5	-	480	1470	Active	Active	2	9
ENSDARG00000004026	ENSDART00000012932	17	1	CACAGCAGCAGCATGCGGAAGGT	5	-	1381	1470	Active	Active	8	9
ENSDARG00000004026	ENSDART00000012932	17	1	AGCGTCTCCGCTGGAATTTGTTGAC	7	-	699	1470	Active	Inactive	9	9
ENSDARG00000004026	ENSDART00000012932	17	1	ACCGTCTTCAGCTGGCTGTTGAC	5	-	163	1470	Active	Active	9	1
ENSDARG00000004026	ENSDART00000012932	17	1	AAACAAGACCGTATCTTTTGAGGCT	7	-	725	1470	Inactive	Active	9	2
ENSDARG00000004026	ENSDART00000012932	17	1	AAACAAGACCGTATCTTTTGAGGC	6	-	726	1470	Inactive	Inactive	9	3
ENSDARG00000004158	ENSDART00000048930	17	1	ATCAGCAGAATTATGTGGCGCTGGA	7	-	53	1743	Inactive	Active	4	9
ENSDARG00000004158	ENSDART00000048930	17	1	ATCATCAGCAGAATTATGTGGCGCT	7	-	56	1743	Active	Active	6	2
ENSDARG00000004158	ENSDART00000048930	17	9	ACCAAACGCGCTTTTTGCTTGAGAG	7	-	741	1743	Active	Active	6	7
ENSDARG00000004158	ENSDART00000048930	17	12	GTACTCAAAGAAAGACGAATAGTAC	7	-	1125	1743	Inactive	Active	8	8
ENSDARG00000004158	ENSDART00000048930	17	16	CTCACCAAAAGGTACGATGACGGG	6	-	1564	1743	Inactive	Active	3	9
ENSDARG00000004158	ENSDART00000048930	17	17	CACAACAACTTGACTGATGGCGGC	6	-	1675	1743	Inactive	Active	0	9
ENSDARG00000004158	ENSDART00000074802	17	1	AGACCCTGCAGGACGCTGCTGCG	5	-	124	2388	Active	Active	8	9
ENSDARG00000004158	ENSDART00000074802	17	1	AGCCACAGCACAACGTTGATGGC	5	-	175	2388	Active	Active	7	8
ENSDARG00000004158	ENSDART00000074802	17	1	CACAGCACAACGTTGATGGCGAG	5	-	172	2388	Inactive	Active	1	9
ENSDARG00000004158	ENSDART00000074802	17	3	GTTTTCTCCTTCTCGCTTTGTTC	5	-	301	2388	Active	Inactive	8	8
ENSDARG00000004158	ENSDART00000074802	17	5	ATCATCAGCAGAATTATGTGGCGCT	7	-	461	2388	Active	Active	6	2
ENSDARG00000004158	ENSDART00000074802	17	5	ATCAGCAGAATTATGTGGCGCTGGA	7	-	458	2388	Inactive	Active	4	9
ENSDARG00000004158	ENSDART00000074802	17	14	GTACTCAAAGAAAGACGAATAGTAC	7	-	1455	2388	Inactive	Active	8	8
ENSDARG00000004158	ENSDART00000074802	17	18	CTCACCAAAAGGTACGATGACGGG	6	-	1894	2388	Inactive	Active	3	9
ENSDARG00000004158	ENSDART00000074802	17	19	CACAACAACTTGACTGATGGCGGC	6	-	2005	2388	Inactive	Active	0	9
ENSDARG00000004158	ENSDART00000074802	17	21	GCATCCCGCACTGAACTCTGGCTGT	7	-	2285	2388	Active	Inactive	7	6
ENSDARG00000004265	ENSDART00000025410	17	3	ACACTCACCCAACGGTGCGGTTCT	6	-	352	918	Active	Inactive	3	7
ENSDARG00000004265	ENSDART00000025410	17	3	CACTCACCCAACGGTGCGGTTCT	5	-	352	918	Active	Inactive	8	7
ENSDARG00000004265	ENSDART00000025410	17	3	GCATCCACATGCACAGTGGGGTGAG	7	-	242	918	Inactive	Active	7	4
ENSDARG00000004265	ENSDART00000025410	17	5	AACTCCGACTAGTTGAGACGCAGCA	7	-	504	918	Active	Active	3	9
ENSDARG00000004265	ENSDART00000025410	17	7	CACAGCAGCATCCTGAAGTAAAC	5	-	788	918	Active	Active	8	8
ENSDARG00000004265	ENSDART00000105272	17	3	GCATCCACATGCACAGTGGGGTGAG	7	-	242	615	Inactive	Active	7	4
ENSDARG00000004265	ENSDART00000105272	17	3	CACTCACCCAACGGTGCGGTTCT	5	-	352	615	Active	Inactive	8	7
ENSDARG00000004265	ENSDART00000105272	17	3	ACACTCACCCAACGGTGCGGTTCT	6	-	352	615	Active	Inactive	3	7
ENSDARG00000004297	ENSDART00000015418	17	1	TCCGTCGTCTGATTTGGGGAAGCC	6	-	463	2007	Active	Active	9	9
ENSDARG00000004297	ENSDART00000015418	17	1	GTCTTCTAAACGTTCGTGGCAGAT	6	-	1777	2007	Active	Active	3	6
ENSDARG00000004297	ENSDART00000015418	17	1	GTCCAAGCCGGACTGTTGTTGTT	5	-	353	2007	Active	Inactive	1	6
ENSDARG00000004297	ENSDART00000015418	17	1	GTCACCAGAGCTATGCTTTTTCT	5	-	1100	2007	Inactive	Inactive	3	6
ENSDARG00000004297	ENSDART00000015418	17	1	GCCATCCACTGCTGTCTCTGCTGCT	7	-	1337	2007	Active	Active	9	2
ENSDARG00000004297	ENSDART00000015418	17	1	GCCACCAGCCCGTGATTGCGACGCG	7	-	518	2007	Active	Active	9	9
ENSDARG00000004297	ENSDART00000015418	17	1	CTCGCCGACGACGGTGGGCCGTT	5	-	595	2007	Active	Inactive	8	1
ENSDARG00000004297	ENSDART00000015418	17	1	CCCGACGCCACAGCCCGAGGCATGT	7	-	1247	2007	Active	Active	9	8
ENSDARG00000004297	ENSDART00000015418	17	1	ATCGCCCACGGCATGCGCGGCAGGT	7	-	86	2007	Active	Active	7	9
ENSDARG00000004297	ENSDART00000015418	17	1	ATCATCGCCCACGGCATGCGCGGCA	7	-	89	2007	Active	Active	7	6
ENSDARG00000004297	ENSDART00000015418	17	1	AGCTTCAGCGTTACGCTGTTTCT	5	-	749	2007	Active	Inactive	9	4
ENSDARG00000004297	ENSDART00000015418	17	1	AGAGGCTGCGAAAGAGCCTGATGC	6	-	1393	2007	Active	Active	8	3
ENSDARG00000004297	ENSDART00000015418	17	1	AGAAACGCACAGACTCTGGGAGTAA	7	-	1141	2007	Inactive	Inactive	9	5
ENSDARG00000004297	ENSDART00000015418	17	1	ACCTGCGCCGAAGACATGTTGAGCT	7	-	26	2007	Active	Inactive	9	2
ENSDARG00000004297	ENSDART00000015418	17	1	ACCAGCGCCGAGGGCAGCAGAGGGC	7	-	1220	2007	Active	Active	8	9
ENSDARG00000004297	ENSDART00000015418	17	1	AAACGCACAGACTCTGGGAGTAA	5	-	1141	2007	Inactive	Inactive	9	5
ENSDARG00000004297	ENSDART00000015418	17	1	AAACAAAACTTGTGGTTGGGAAC	5	-	1825	2007	Inactive	Active	9	2
ENSDARG00000004377	ENSDART00000037371	17	1	AGCGGCTGCCACCTCGCTGAAGTC	6	+	130	3126	Active	Active	9	7
ENSDARG00000004377	ENSDART00000037371	17	3	CAAGCCCTCCGAAAATGGGGTATGT	7	+	336	3126	Active	Inactive	8	2
ENSDARG00000004377	ENSDART00000037371	17	6	GCAGTCGGCCATGCTGAAGGTGGA	6	+	684	3126	Active	Active	8	9
ENSDARG00000004377	ENSDART00000037371	17	6	CGCAGCAGCTAGACGATCTGCGGCA	7	+	716	3126	Active	Active	9	6
ENSDARG00000004377	ENSDART00000037371	17	9	CCCTCCTTCAGCAGTAATAGGGT	5	+	1186	3126	Active	Active	9	9
ENSDARG00000004377	ENSDART00000037371	17	9	ACCTCCAGATTGGAAAGACGCAAAC	7	+	1218	3126	Active	Active	1	9
ENSDARG00000004377	ENSDART00000037371	17	10	CAACAAATCCAACAGCGGATTAC	5	+	1477	3126	Inactive	Active	1	4
ENSDARG00000004377	ENSDART00000037371	17	10	AACCTCCTCTTGCTGTTGCGGTG	5	+	1556	3126	Active	Active	9	7
ENSDARG00000004377	ENSDART00000037371	17	10	AAACTACTCCGGTAGCAGCAGAA	5	+	1689	3126	Active	Active	5	9
ENSDARG00000004377	ENSDART00000037371	17	10	GCCAAAAACTACTCCGGTAGCAGCA	7	+	1684	3126	Active	Active	0	9
ENSDARG00000004377	ENSDART00000037371	17	10	CACAACAAATCCAACAGCGGATTAC	7	+	1475	3126	Inactive	Active	8	4
ENSDARG00000004377	ENSDART00000037371	17	10	AACCTCCTCTTGCTGTTGCGGTGCG	7	+	1556	3126	Active	Active	9	7
ENSDARG00000004377	ENSDART00000037371	17	10	AAAAACTACTCCGGTAGCAGCAGAA	7	+	1687	3126	Inactive	Active	8	9
ENSDARG00000004377	ENSDART00000037371	17	10	AGAACCTCCTCTTGCTGTTGCGGTG	7	+	1554	3126	Active	Active	5	7
ENSDARG00000004377	ENSDART00000037371	17	11	TTCAACACCCTTGCAGGGGGTATTG	7	+	2053	3126	Inactive	Inactive	1	3
ENSDARG00000004377	ENSDART00000037371	17	11	CTCCTCCCACCGCTTCTGTGTCT	5	+	2225	3126	Active	Inactive	7	8
ENSDARG00000004377	ENSDART00000037371	17	11	TCCTCCTCCCACCGCTTCTGTGTCT	7	+	2223	3126	Active	Inactive	9	8
ENSDARG00000004377	ENSDART00000037371	17	12	GAACCCCACTCCCCTGCAGAGGAA	6	+	2392	3126	Inactive	Active	1	9
ENSDARG00000004377	ENSDART00000037371	17	12	CCCCACTCCCCTGCAGAGGAAGAC	6	+	2395	3126	Active	Active	9	9
ENSDARG00000004377	ENSDART00000037371	17	12	ACCCCACTCCCCTGCAGAGGAAGAC	7	+	2394	3126	Active	Active	9	9
ENSDARG00000004377	ENSDART00000037371	17	12	AGAACCCCACTCCCCTGCAGAGGAA	7	+	2391	3126	Inactive	Active	5	9
ENSDARG00000004377	ENSDART00000037371	17	14	GTAAAATTCCTGCTGGATTTTGGG	6	+	2674	3126	Active	Active	0	9
ENSDARG00000004377	ENSDART00000037371	17	15	GACGGCAGCAGACAAGTGTGAAGAG	7	+	2832	3126	Active	Active	7	3
ENSDARG00000004377	ENSDART00000037371	17	15	TGCCACTACTATCAGTGACGTGGAG	7	+	2808	3126	Active	Active	8	9
ENSDARG00000004377	ENSDART00000037371	17	16	TACCACGCAACTTGTTAGGGGTA	5	+	3077	3126	Inactive	Inactive	7	0
ENSDARG00000004377	ENSDART00000037371	17	16	GTACCACGCAACTTGTTAGGGGTA	6	+	3076	3126	Active	Inactive	0	0
ENSDARG00000004377	ENSDART00000091044	17	1	AGCGGCTGCCACCTCGCTGAAGTC	6	+	130	3102	Active	Active	9	7
ENSDARG00000004377	ENSDART00000091044	17	3	CAAGCCCTCCGAAAATGGGGTATGT	7	+	336	3102	Active	Inactive	8	2
ENSDARG00000004377	ENSDART00000091044	17	6	GCAGTCGGCCATGCTGAAGGTGGA	6	+	684	3102	Active	Active	8	9
ENSDARG00000004377	ENSDART00000091044	17	6	CGCAGCAGCTAGACGATCTGCGGCA	7	+	716	3102	Active	Active	9	6
ENSDARG00000004377	ENSDART00000091044	17	9	GTCCTATACATAATGCCTTGGCT	5	+	1181	3102	Active	Active	8	6
ENSDARG00000004377	ENSDART00000091044	17	10	CACTCAAACACCTGATTAGAAGTG	6	+	1262	3102	Active	Active	4	5
ENSDARG00000004377	ENSDART00000091044	17	11	ACCTCCAGATTGGAAAGACGCAAAC	7	+	1303	3102	Active	Active	1	9
ENSDARG00000004377	ENSDART00000091044	17	13	AGAACCTCCTCTTGCTGTTGCGGTG	7	+	1545	3102	Active	Active	5	7
ENSDARG00000004377	ENSDART00000091044	17	13	AAAAACTACTCCGGTAGCAGCAGAA	7	+	1678	3102	Inactive	Active	8	9
ENSDARG00000004377	ENSDART00000091044	17	13	GCCAAAAACTACTCCGGTAGCAGCA	7	+	1675	3102	Active	Active	0	9
ENSDARG00000004377	ENSDART00000091044	17	13	AAACTACTCCGGTAGCAGCAGAA	5	+	1680	3102	Active	Active	5	9
ENSDARG00000004377	ENSDART00000091044	17	13	AACCTCCTCTTGCTGTTGCGGTG	5	+	1547	3102	Active	Active	9	7
ENSDARG00000004377	ENSDART00000091044	17	13	AACCTCCTCTTGCTGTTGCGGTGCG	7	+	1547	3102	Active	Active	9	7
ENSDARG00000004377	ENSDART00000091044	17	14	CTCCTCCCACCGCTTCTGTGTCT	5	+	2252	3102	Active	Inactive	7	8
ENSDARG00000004377	ENSDART00000091044	17	14	TTCAACACCCTTGCAGGGGGTATTG	7	+	2080	3102	Inactive	Inactive	1	3
ENSDARG00000004377	ENSDART00000091044	17	14	TCCTCCTCCCACCGCTTCTGTGTCT	7	+	2250	3102	Active	Inactive	9	8
ENSDARG00000004377	ENSDART00000091044	17	16	GTAAAATTCCTGCTGGATTTTGGG	6	+	2650	3102	Active	Active	0	9
ENSDARG00000004377	ENSDART00000091044	17	17	GACGGCAGCAGACAAGTGTGAAGAG	7	+	2808	3102	Active	Active	7	3
ENSDARG00000004377	ENSDART00000091044	17	17	TGCCACTACTATCAGTGACGTGGAG	7	+	2784	3102	Active	Active	8	9
ENSDARG00000004377	ENSDART00000091044	17	18	TACCACGCAACTTGTTAGGGGTA	5	+	3053	3102	Inactive	Inactive	7	0
ENSDARG00000004377	ENSDART00000091044	17	18	GTACCACGCAACTTGTTAGGGGTA	6	+	3052	3102	Active	Inactive	0	0
ENSDARG00000004377	ENSDART00000105045	17	1	AGCGGCTGCCACCTCGCTGAAGTC	6	+	121	3087	Active	Active	9	7
ENSDARG00000004377	ENSDART00000105045	17	3	CAAGCCCTCCGAAAATGGGGTATGT	7	+	327	3087	Active	Inactive	8	2
ENSDARG00000004377	ENSDART00000105045	17	6	CGCAGCAGCTAGACGATCTGCGGCA	7	+	707	3087	Active	Active	9	6
ENSDARG00000004377	ENSDART00000105045	17	6	GCAGTCGGCCATGCTGAAGGTGGA	6	+	675	3087	Active	Active	8	9
ENSDARG00000004377	ENSDART00000105045	17	10	GTCCTATACATAATGCCTTGGCT	5	+	1175	3087	Active	Active	8	6
ENSDARG00000004377	ENSDART00000105045	17	12	CCCTCCTTCAGCAGTAATAGGGT	5	+	1315	3087	Active	Active	9	9
ENSDARG00000004377	ENSDART00000105045	17	13	CACAACAAATCCAACAGCGGATTAC	7	+	1427	3087	Inactive	Active	8	4
ENSDARG00000004377	ENSDART00000105045	17	13	GCCAAAAACTACTCCGGTAGCAGCA	7	+	1636	3087	Active	Active	0	9
ENSDARG00000004377	ENSDART00000105045	17	13	CAACAAATCCAACAGCGGATTAC	5	+	1429	3087	Inactive	Active	1	4
ENSDARG00000004377	ENSDART00000105045	17	13	AGAACCTCCTCTTGCTGTTGCGGTG	7	+	1506	3087	Active	Active	5	7
ENSDARG00000004377	ENSDART00000105045	17	13	AAAAACTACTCCGGTAGCAGCAGAA	7	+	1639	3087	Inactive	Active	8	9
ENSDARG00000004377	ENSDART00000105045	17	13	AAACTACTCCGGTAGCAGCAGAA	5	+	1641	3087	Active	Active	5	9
ENSDARG00000004377	ENSDART00000105045	17	13	AACCTCCTCTTGCTGTTGCGGTG	5	+	1508	3087	Active	Active	9	7
ENSDARG00000004377	ENSDART00000105045	17	13	AACCTCCTCTTGCTGTTGCGGTGCG	7	+	1508	3087	Active	Active	9	7
ENSDARG00000004377	ENSDART00000105045	17	14	CTCCTCCCACCGCTTCTGTGTCT	5	+	2177	3087	Active	Inactive	7	8
ENSDARG00000004377	ENSDART00000105045	17	14	TTCAACACCCTTGCAGGGGGTATTG	7	+	2005	3087	Inactive	Inactive	1	3
ENSDARG00000004377	ENSDART00000105045	17	14	TCCTCCTCCCACCGCTTCTGTGTCT	7	+	2175	3087	Active	Inactive	9	8
ENSDARG00000004377	ENSDART00000105045	17	15	AGAACCCCACTCCCCTGCAGAGGAA	7	+	2325	3087	Inactive	Active	5	9
ENSDARG00000004377	ENSDART00000105045	17	15	CCCCACTCCCCTGCAGAGGAAGAC	6	+	2329	3087	Active	Active	9	9
ENSDARG00000004377	ENSDART00000105045	17	15	ACCCCACTCCCCTGCAGAGGAAGAC	7	+	2328	3087	Active	Active	9	9
ENSDARG00000004377	ENSDART00000105045	17	15	GAACCCCACTCCCCTGCAGAGGAA	6	+	2326	3087	Inactive	Active	1	9
ENSDARG00000004377	ENSDART00000105045	17	18	GTAAAATTCCTGCTGGATTTTGGG	6	+	2635	3087	Active	Active	0	9
ENSDARG00000004377	ENSDART00000105045	17	19	GACGGCAGCAGACAAGTGTGAAGAG	7	+	2793	3087	Active	Active	7	3
ENSDARG00000004377	ENSDART00000105045	17	19	TGCCACTACTATCAGTGACGTGGAG	7	+	2769	3087	Active	Active	8	9
ENSDARG00000004377	ENSDART00000105045	17	20	GTACCACGCAACTTGTTAGGGGTA	6	+	3037	3087	Active	Inactive	0	0
ENSDARG00000004377	ENSDART00000105045	17	20	TACCACGCAACTTGTTAGGGGTA	5	+	3038	3087	Inactive	Inactive	7	0
ENSDARG00000004377	ENSDART00000105050	17	1	TCCAAAGGCAGGCCGTGGCTGCA	5	+	37	252	Active	Active	6	9
ENSDARG00000004377	ENSDART00000105050	17	1	GGCTGCAGAAGAGAGTGCGGGCGCA	7	+	53	252	Active	Active	6	9
ENSDARG00000004377	ENSDART00000105050	17	1	ACCTCCAAAGGCAGGCCGTGGCT	5	+	34	252	Inactive	Active	2	8
ENSDARG00000004377	ENSDART00000105050	17	2	AGCGGCTGCCACCTCGCTGAAGTC	6	+	217	252	Active	Active	9	7
ENSDARG00000004421	ENSDART00000002945	17	3	TCCCTATTCCAATTGACGATGGG	5	+	263	447	Active	Active	9	9
ENSDARG00000004576	ENSDART00000043866	17	1	AACAACAGCAGCAGCAGTCGGTTAC	7	+	217	2136	Inactive	Inactive	3	4
ENSDARG00000004576	ENSDART00000043866	17	1	ACCAACAACAGCAGCAGCAGTCGGT	7	+	214	2136	Active	Active	0	9
ENSDARG00000004576	ENSDART00000043866	17	1	GACTCCGGCAGCAGCGACGGAGGC	6	+	145	2136	Active	Active	7	9
ENSDARG00000004576	ENSDART00000043866	17	1	GCAACCAACAACAGCAGCAGCAGTC	7	+	211	2136	Inactive	Active	1	9
ENSDARG00000004576	ENSDART00000043866	17	1	GCAAGCAAAGACTCCGGCAGCAGCG	7	+	136	2136	Inactive	Active	8	9
ENSDARG00000004576	ENSDART00000043866	17	3	CAAAGCAAACACAGAGAAGAAGGA	6	+	981	2136	Inactive	Active	9	9
ENSDARG00000004576	ENSDART00000043866	17	5	ATCCTCATCTGCAGCTTTGATGAT	6	+	1264	2136	Active	Inactive	9	6
ENSDARG00000004576	ENSDART00000043866	17	5	GAAGACATCCTCATCTGCAGCTTTG	7	+	1258	2136	Inactive	Active	2	6
ENSDARG00000004576	ENSDART00000043866	17	6	GTACGCCACAAAGTTTGTGCAGCT	6	+	1317	2136	Active	Active	0	1
ENSDARG00000004576	ENSDART00000043866	17	6	TACGCCACAAAGTTTGTGCAGCT	5	+	1318	2136	Inactive	Active	4	1
ENSDARG00000004576	ENSDART00000043866	17	6	CTCCTAATCCAGACCTGGAGGTGTG	7	+	1409	2136	Active	Active	9	9
ENSDARG00000004576	ENSDART00000043866	17	6	CGCCACAAAGTTTGTGCAGCTGGT	6	+	1320	2136	Active	Active	0	9
ENSDARG00000004576	ENSDART00000043866	17	7	GGCTCAATCCTGAATGCAGACTCT	6	+	1535	2136	Active	Active	9	9
ENSDARG00000004576	ENSDART00000043866	17	8	CCCATCACCATCGGCAGGTGAGGCC	7	+	1657	2136	Active	Active	9	9
ENSDARG00000004576	ENSDART00000043866	17	9	TCCAGCGGCTGCAGCAGAGGTGGCT	7	+	1731	2136	Active	Active	9	9
ENSDARG00000004576	ENSDART00000043866	17	10	TGCCCAACATTGGATGGGCCTCT	5	+	1916	2136	Active	Inactive	1	2
ENSDARG00000004576	ENSDART00000043866	17	12	TCCCGCCGCCCGATGCTGAGGAG	5	+	2130	2136	Active	Active	9	9
ENSDARG00000004576	ENSDART00000043866	17	12	CAATCCCGCCGCCCGATGCTGAGGA	7	+	2127	2136	Active	Active	5	1
ENSDARG00000004576	ENSDART00000043866	17	12	CAATCCCGCCGCCCGATGCTGAG	5	+	2127	2136	Active	Active	5	9
ENSDARG00000004576	ENSDART00000103804	17	2	GTCTACAGAGCTAAATCTGTAAAC	6	+	73	837	Inactive	Inactive	7	8
ENSDARG00000004576	ENSDART00000103804	17	2	AAAGGCTCCTTTGCGTGTGTCTAC	6	+	55	837	Active	Inactive	0	9
ENSDARG00000004576	ENSDART00000103804	17	2	GTAAACACAGGATTGGAAGTGGCG	6	+	91	837	Inactive	Active	9	9
ENSDARG00000004576	ENSDART00000103804	17	3	GCACAAAGCTGGAATGGTGCAGAG	6	+	141	837	Inactive	Active	4	8
ENSDARG00000004576	ENSDART00000103804	17	4	GAAAAATCCTTTTACAGAGGAAGAG	7	+	309	837	Inactive	Active	7	9
ENSDARG00000004576	ENSDART00000103804	17	4	AGCCGCTACCTAAAGGAGAGGAA	5	+	289	837	Active	Active	9	9
ENSDARG00000004576	ENSDART00000103804	17	5	CGCACCCTCAATAAGGTGGTGCT	5	+	649	837	Active	Active	9	8
ENSDARG00000004576	ENSDART00000103804	17	5	AAACGCACCCTCAATAAGGTGGT	5	+	646	837	Inactive	Active	5	8
ENSDARG00000004736	ENSDART00000011676	17	3	TCCATCAAAGAACAGGGGGAGGTA	6	-	256	696	Active	Active	1	8
ENSDARG00000004736	ENSDART00000011676	17	3	TCCATCAAAGAACAGGGGGAGGT	5	-	257	696	Active	Active	1	9
ENSDARG00000004736	ENSDART00000011676	17	4	TGCTTCACCCACCATCTCTGCTGAA	7	-	465	696	Active	Inactive	9	2
ENSDARG00000004736	ENSDART00000011676	17	4	TGCTGCAAAACCTTCAGCGTGGTGC	7	-	431	696	Active	Active	2	6
ENSDARG00000004736	ENSDART00000011676	17	4	ACCTTCAGCGTGGTGCAGATGAC	5	-	424	696	Active	Active	9	9
ENSDARG00000004736	ENSDART00000011676	17	4	AAAACCTTCAGCGTGGTGCAGAT	5	-	427	696	Active	Active	5	4
ENSDARG00000004736	ENSDART00000011676	17	5	GGCGTCTTCACCCCCGTAGCGTTC	6	-	631	696	Active	Active	9	1
ENSDARG00000004861	ENSDART00000009104	17	1	CTCCTCAGACGCCAGCGGTAGCT	5	+	120	1305	Active	Active	5	8
ENSDARG00000004861	ENSDART00000009104	17	1	GACCGCCACATTGAGTCGAGTTG	5	+	22	1305	Active	Active	7	3
ENSDARG00000004861	ENSDART00000009104	17	2	GCCTGCCGCTTCATGAAGTGTCT	5	+	484	1305	Active	Active	9	8
ENSDARG00000004861	ENSDART00000009104	17	3	ACAAACGCCGGATAGATGCAGAA	5	+	569	1305	Inactive	Active	5	9
ENSDARG00000004861	ENSDART00000009104	17	3	TACAAACGCCGGATAGATGCAGAA	6	+	568	1305	Active	Active	1	9
ENSDARG00000004861	ENSDART00000009104	17	5	GTCTACCGCTCACTGTCTTTTGAG	6	+	880	1305	Active	Inactive	6	7
ENSDARG00000004861	ENSDART00000009104	17	5	GTCTTCTGCAGAGTGCGTGGATGGA	7	+	836	1305	Active	Active	9	9
ENSDARG00000004870	ENSDART00000033514	17	2	GCATACAGCTAAATGATGGGATGGA	7	+	38	1368	Inactive	Active	2	7
ENSDARG00000004870	ENSDART00000033514	17	2	CGCCCAGCCGTAATGAGGTGGAGCT	7	+	95	1368	Active	Active	9	8
ENSDARG00000004870	ENSDART00000033514	17	2	CGCCCAGCCGTAATGAGGTGGAG	5	+	95	1368	Active	Active	9	9
ENSDARG00000004870	ENSDART00000033514	17	2	CACCGCTCCGCCCCCGCAGGTGGT	6	+	135	1368	Active	Active	9	9
ENSDARG00000004870	ENSDART00000033514	17	2	GGCGCCGCCCAGCCGTAATGAGGT	6	+	90	1368	Active	Active	9	8
ENSDARG00000004870	ENSDART00000033514	17	2	AGCTCACTCTCAAATATGGGGCGAA	7	+	188	1368	Active	Active	9	2
ENSDARG00000004870	ENSDART00000033514	17	2	ACAAGCAGCACCGCGGCGCCGCC	5	+	76	1368	Active	Active	1	9
ENSDARG00000004870	ENSDART00000033514	17	4	TTCTCCTTAATTTATTTGGGGTG	5	+	505	1368	Active	Inactive	8	2
ENSDARG00000004870	ENSDART00000033514	17	4	TTCTCCTTAATTTATTTGGGGTGAG	7	+	505	1368	Active	Active	8	4
ENSDARG00000004870	ENSDART00000033514	17	5	TGCATCCACTGGAAGGGGCCGCT	5	+	610	1368	Active	Active	9	9
ENSDARG00000004870	ENSDART00000033514	17	6	GCCCTCTGCGAATCCTTGTGGAAAC	7	+	773	1368	Active	Inactive	9	6
ENSDARG00000004870	ENSDART00000033514	17	7	GTCAGCTACGATGGTGTGGCTCT	5	+	840	1368	Active	Inactive	8	7
ENSDARG00000004870	ENSDART00000033514	17	8	GGCGGCTTCACTCCGGCGTGGGT	5	+	970	1368	Active	Active	9	6
ENSDARG00000004870	ENSDART00000033514	17	8	GGCGGCTTCACTCCGGCGTGGGTG	6	+	970	1368	Active	Active	9	9
ENSDARG00000004870	ENSDART00000033514	17	8	GGCTCCCACAGCTCAGCCGGAGGA	6	+	942	1368	Active	Active	9	9
ENSDARG00000004870	ENSDART00000033514	17	8	TCCCACAGCTCAGCCGGAGGACGAT	7	+	945	1368	Active	Active	7	9
ENSDARG00000004870	ENSDART00000033514	17	8	GGCCACCACCACCAGCAGATGAT	5	+	1073	1368	Active	Active	8	9
ENSDARG00000004870	ENSDART00000033514	17	8	ACCACCACCAGCAGATGATGACGAA	7	+	1077	1368	Active	Active	7	9
ENSDARG00000004870	ENSDART00000033514	17	8	ACCACCAGCAGATGATGACGAAGAG	7	+	1080	1368	Active	Active	8	9
ENSDARG00000004870	ENSDART00000033514	17	8	AGCTCAGCCGGAGGACGATGGCGGC	7	+	951	1368	Active	Active	8	9
ENSDARG00000004870	ENSDART00000033514	17	8	CACCACCACCAGCAGATGATGAC	5	+	1076	1368	Active	Active	6	9
ENSDARG00000004870	ENSDART00000033514	17	8	GACCCATGCAGTCCACGGAGGAGAG	7	+	1016	1368	Active	Active	8	9
ENSDARG00000004870	ENSDART00000033514	17	8	GCAGACGACAGATCCAGGAGATGCC	7	+	1040	1368	Inactive	Active	2	9
ENSDARG00000004870	ENSDART00000033514	17	8	GCCACCACCACCAGCAGATGATGAC	7	+	1074	1368	Active	Active	8	9
ENSDARG00000004870	ENSDART00000033514	17	9	AGCTACAGCCAGCGGTGACTGGAAC	7	+	1167	1368	Active	Active	6	8
ENSDARG00000004870	ENSDART00000103641	17	1	AGCTCACTCTCAAATATGGGGCGAA	7	+	35	1110	Active	Active	9	2
ENSDARG00000004870	ENSDART00000103641	17	3	TTCTCCTTAATTTATTTGGGGTGAG	7	+	352	1110	Active	Active	8	4
ENSDARG00000004870	ENSDART00000103641	17	3	TTCTCCTTAATTTATTTGGGGTG	5	+	352	1110	Active	Inactive	8	2
ENSDARG00000004870	ENSDART00000103641	17	4	TGCATCCACTGGAAGGGGCCGCT	5	+	457	1110	Active	Active	9	9
ENSDARG00000004870	ENSDART00000103641	17	5	GCCCTCTGCGAATCCTTGTGGAAAC	7	+	620	1110	Active	Inactive	9	6
ENSDARG00000004870	ENSDART00000103641	17	6	GTCAGCTACGATGGTGTGGCTCT	5	+	687	1110	Active	Inactive	8	7
ENSDARG00000004870	ENSDART00000103641	17	7	CAATCCAACAACACAGTTGGGTTT	6	+	828	1110	Inactive	Inactive	3	7
ENSDARG00000004870	ENSDART00000103641	17	9	AGCTACAGCCAGCGGTGACTGGAAC	7	+	909	1110	Active	Active	6	8
ENSDARG00000004952	ENSDART00000019617	17	1	ACATCAAACCAACTTGGCTTTGCT	6	+	16	1077	Inactive	Active	5	3
ENSDARG00000004952	ENSDART00000019617	17	1	GACATCAAACCAACTTGGCTTTGCT	7	+	15	1077	Inactive	Active	5	3
ENSDARG00000004952	ENSDART00000019617	17	1	GTTCACAACTCCAAGCAGTGTAA	5	+	207	1077	Inactive	Inactive	3	1
ENSDARG00000004952	ENSDART00000019617	17	3	ATCAACACATACAATGTGGAAGAA	6	+	673	1077	Inactive	Active	9	8
ENSDARG00000004952	ENSDART00000019617	17	4	GTTTGCTAATTGAAGGTGAAAAC	5	+	752	1077	Inactive	Active	1	6
ENSDARG00000004952	ENSDART00000019617	17	6	TCCATCAAAGTCCATTCTGGATGT	6	+	960	1077	Active	Inactive	1	7
ENSDARG00000004952	ENSDART00000019617	17	6	ATCAAAGTCCATTCTGGATGTTGGT	7	+	963	1077	Active	Active	4	8
ENSDARG00000004952	ENSDART00000019617	17	6	GAAGCCATCAAGTTCAGCGGTTTTG	7	+	994	1077	Active	Inactive	4	2
ENSDARG00000004975	ENSDART00000067575	17	2	TTCCCACACTTACTTTAAGCTTAA	6	-	59	2523	Active	Inactive	6	0
ENSDARG00000004975	ENSDART00000067575	17	2	TTAAGCTTAAAAAAAAGCAGAAGCG	7	-	44	2523	Inactive	Active	0	9
ENSDARG00000004975	ENSDART00000067575	17	2	GAACTCAAATGAAGGTGCTGTCTCT	7	-	177	2523	Inactive	Inactive	9	2
ENSDARG00000004975	ENSDART00000067575	17	3	GAAGTCTGCCCGTTGCATTTGTC	5	-	418	2523	Active	Active	6	3
ENSDARG00000004975	ENSDART00000067575	17	4	CACAAATTCCCTCTTTATGGGCT	5	-	717	2523	Active	Active	9	3
ENSDARG00000004975	ENSDART00000067575	17	4	AAATGCAACAATAACTTTTGCAGTG	7	-	813	2523	Inactive	Inactive	7	2
ENSDARG00000004975	ENSDART00000067575	17	4	AGCCACAGCATAAACTGCGTTGTA	6	-	1180	2523	Active	Inactive	7	8
ENSDARG00000004975	ENSDART00000067575	17	4	TACTCAGACATTCACAGGAGGCTGC	7	-	532	2523	Active	Active	2	8
ENSDARG00000004975	ENSDART00000067575	17	4	GTCTACCACCTTTTTTAGTTTCT	5	-	776	2523	Active	Inactive	3	8
ENSDARG00000004975	ENSDART00000067575	17	4	GTAATCAAACTCTTTGAAGTTGTC	6	-	924	2523	Inactive	Active	9	8
ENSDARG00000004975	ENSDART00000067575	17	4	AGCCACAGCATAAACTGCGTTGTAG	7	-	1179	2523	Active	Inactive	7	1
ENSDARG00000004975	ENSDART00000067575	17	4	CTCCACACCAACTATTTGGAGGC	5	-	896	2523	Active	Active	5	0
ENSDARG00000004975	ENSDART00000067575	17	4	CACACCAACTATTTGGAGGCCTGT	6	-	892	2523	Active	Active	5	9
ENSDARG00000004975	ENSDART00000067575	17	4	CCCTCCACACCAACTATTTGGAGGC	7	-	896	2523	Active	Active	5	0
ENSDARG00000004975	ENSDART00000067575	17	4	CTCAGCACATTTAATGTTTTTGGA	6	-	948	2523	Active	Inactive	0	0
ENSDARG00000004975	ENSDART00000067575	17	4	CTCAGCACATTTAATGTTTTTGGAG	7	-	947	2523	Active	Inactive	0	8
ENSDARG00000004975	ENSDART00000067575	17	5	CACAACCTCATATTGGGCTAGTGT	6	-	1354	2523	Active	Active	9	3
ENSDARG00000004975	ENSDART00000067575	17	7	TACAGCACAAAATATAAGCATAC	5	-	2327	2523	Inactive	Active	5	1
ENSDARG00000004975	ENSDART00000067575	17	7	TTCCCAACATGTATTGCTTTGTA	5	-	2499	2523	Inactive	Inactive	6	9
ENSDARG00000005179	ENSDART00000003368	17	1	TACTCCGCAGAGCAGACGGAGAT	5	-	42	1863	Inactive	Active	3	9
ENSDARG00000005179	ENSDART00000003368	17	1	ACCTGCTGCGATACCGGAGGTGTTC	7	-	93	1863	Active	Active	9	2
ENSDARG00000005179	ENSDART00000003368	17	1	ACCTGCTGCGATACCGGAGGTGTT	6	-	94	1863	Active	Active	9	6
ENSDARG00000005179	ENSDART00000003368	17	3	AAAGCCAAAACTACAGCCGAGGTA	6	-	373	1863	Inactive	Active	9	8
ENSDARG00000005179	ENSDART00000003368	17	3	AGCCAAAACTACAGCCGAGGTAGAA	7	-	370	1863	Active	Active	1	8
ENSDARG00000005179	ENSDART00000003368	17	7	CTCCACAGCATCCTGCATGATGT	5	-	1181	1863	Active	Active	6	4
ENSDARG00000005179	ENSDART00000003368	17	7	TTCTCCACAGCATCCTGCATGATGT	7	-	1181	1863	Inactive	Active	4	4
ENSDARG00000005179	ENSDART00000003368	17	9	GCCATCTGCTGCCCGGCCGCTGCG	6	-	1333	1863	Active	Active	9	9
ENSDARG00000005179	ENSDART00000003368	17	9	GTTCACTCCTCTCATGTTGTAGTA	6	-	1360	1863	Active	Inactive	5	4
ENSDARG00000005179	ENSDART00000003368	17	11	TTCAGCCCACTTGCTCTGTTGTT	5	-	1688	1863	Active	Inactive	0	9
ENSDARG00000005179	ENSDART00000003368	17	11	ACAGACCCAAACCCCTCTGGAGGT	6	-	1652	1863	Inactive	Active	8	1
ENSDARG00000005179	ENSDART00000062067	17	1	TACTCCGCAGAGCAGACGGAGAT	5	-	42	1866	Inactive	Active	3	9
ENSDARG00000005179	ENSDART00000062067	17	1	ACCTGCTGCGATACCGGAGGTGTT	6	-	94	1866	Active	Active	9	6
ENSDARG00000005179	ENSDART00000062067	17	1	ACCTGCTGCGATACCGGAGGTGTTC	7	-	93	1866	Active	Active	9	2
ENSDARG00000005179	ENSDART00000062067	17	3	AGCCAAAACTACAGCCGAGGTAGAA	7	-	370	1866	Active	Active	1	8
ENSDARG00000005179	ENSDART00000062067	17	3	AAAGCCAAAACTACAGCCGAGGTA	6	-	373	1866	Inactive	Active	9	8
ENSDARG00000005179	ENSDART00000062067	17	7	TTCTCCACAGCATCCTGCATGATGT	7	-	1181	1866	Inactive	Active	4	4
ENSDARG00000005179	ENSDART00000062067	17	7	CTCCACAGCATCCTGCATGATGT	5	-	1181	1866	Active	Active	6	4
ENSDARG00000005179	ENSDART00000062067	17	12	GCCATCTGCTGCCCGGCCGCTGCG	6	-	1336	1866	Active	Active	9	9
ENSDARG00000005179	ENSDART00000062067	17	12	GTTCACTCCTCTCATGTTGTAGTA	6	-	1363	1866	Active	Inactive	5	4
ENSDARG00000005179	ENSDART00000062067	17	14	ACAGACCCAAACCCCTCTGGAGGT	6	-	1655	1866	Inactive	Active	8	1
ENSDARG00000005179	ENSDART00000062067	17	14	TTCAGCCCACTTGCTCTGTTGTT	5	-	1691	1866	Active	Inactive	0	9
ENSDARG00000005232	ENSDART00000018773	17	1	ACAGACGTCTCGAGGGATGATTT	5	+	25	1173	Active	Inactive	5	4
ENSDARG00000005232	ENSDART00000018773	17	1	AGCAAAAACTGAAAGAGCTGGAGAG	7	+	374	1173	Inactive	Active	1	8
ENSDARG00000005232	ENSDART00000018773	17	1	TTCTGCCACTGTCAGGGATGTTGGG	7	+	531	1173	Active	Active	7	9
ENSDARG00000005232	ENSDART00000018773	17	1	TGCATCTGCACGAAATAAGGAGCT	6	+	188	1173	Active	Active	9	9
ENSDARG00000005232	ENSDART00000018773	17	3	CTCCGCAGCAGGGCAGTGTAGGAG	6	+	788	1173	Active	Active	9	9
ENSDARG00000005232	ENSDART00000018773	17	4	TGCAGCACAGAAACCTGAGGCTGTT	7	+	957	1173	Active	Active	3	9
ENSDARG00000005232	ENSDART00000018773	17	6	TCCGCCAACATCTTTCTGGAAAC	5	+	1142	1173	Active	Inactive	8	4
ENSDARG00000005232	ENSDART00000104998	17	1	TTCTGCCACTGTCAGGGATGTTGGG	7	+	501	1182	Active	Active	7	9
ENSDARG00000005232	ENSDART00000104998	17	1	TGCATCTGCACGAAATAAGGAGCT	6	+	158	1182	Active	Active	9	9
ENSDARG00000005232	ENSDART00000104998	17	1	AGCAAAAACTGAAAGAGCTGGAGAG	7	+	344	1182	Inactive	Active	1	8
ENSDARG00000005232	ENSDART00000104998	17	4	CTCCGCAGCAGGGCAGTGTAGGAG	6	+	797	1182	Active	Active	9	9
ENSDARG00000005232	ENSDART00000104998	17	4	TTCTCCGCAGCAGGGCAGTGTAG	5	+	795	1182	Inactive	Active	2	3
ENSDARG00000005232	ENSDART00000104998	17	5	TGCAGCACAGAAACCTGAGGCTGTT	7	+	966	1182	Active	Active	3	9
ENSDARG00000005232	ENSDART00000104998	17	7	TCCGCCAACATCTTTCTGGAAAC	5	+	1151	1182	Active	Inactive	8	4
ENSDARG00000005232	ENSDART00000104999	17	1	ACAGACGTCTCGAGGGATGATTT	5	+	25	1209	Active	Inactive	5	4
ENSDARG00000005232	ENSDART00000104999	17	1	AGCAAAAACTGAAAGAGCTGGAGAG	7	+	374	1209	Inactive	Active	1	8
ENSDARG00000005232	ENSDART00000104999	17	1	TTCTGCCACTGTCAGGGATGTTGGG	7	+	531	1209	Active	Active	7	9
ENSDARG00000005232	ENSDART00000104999	17	1	TGCATCTGCACGAAATAAGGAGCT	6	+	188	1209	Active	Active	9	9
ENSDARG00000005232	ENSDART00000104999	17	5	CTCCGCAGCAGGGCAGTGTAGGAG	6	+	824	1209	Active	Active	9	9
ENSDARG00000005232	ENSDART00000104999	17	6	TGCAGCACAGAAACCTGAGGCTGTT	7	+	993	1209	Active	Active	3	9
ENSDARG00000005232	ENSDART00000104999	17	8	TCCGCCAACATCTTTCTGGAAAC	5	+	1178	1209	Active	Inactive	8	4
ENSDARG00000005271	ENSDART00000020336	17	1	TCCTCAACCTGCAGATGAAGGTGGA	7	+	8	1680	Active	Active	7	9
ENSDARG00000005271	ENSDART00000020336	17	1	CTCCTCAACCTGCAGATGAAGGT	5	+	7	1680	Active	Active	8	9
ENSDARG00000005271	ENSDART00000020336	17	1	GACCTCCTCAACCTGCAGATGAA	5	+	4	1680	Active	Active	9	9
ENSDARG00000005271	ENSDART00000020336	17	1	ACCTGCAGATGAAGGTGGACTTC	5	+	14	1680	Active	Active	2	1
ENSDARG00000005271	ENSDART00000020336	17	3	TACACCTTCACGACGCGTCGGAGGA	7	+	495	1680	Active	Active	9	8
ENSDARG00000005271	ENSDART00000020336	17	4	AGCGTCAACTCTGTCCGTATGGTAA	7	+	770	1680	Active	Inactive	9	2
ENSDARG00000005271	ENSDART00000020336	17	5	GCAATCCCAGAGTTTTGATGAGTTG	7	+	1215	1680	Inactive	Active	1	8
ENSDARG00000005271	ENSDART00000020336	17	5	CACAGCAGCTGGCTGCAGAAGTT	5	+	1637	1680	Active	Active	8	9
ENSDARG00000005271	ENSDART00000020336	17	5	AGATGCACAGCAGCTGGCTGCAGAA	7	+	1632	1680	Inactive	Active	7	7
ENSDARG00000005271	ENSDART00000020336	17	5	ACAGTCTTCCTGCTTGTGGTGGCT	6	+	1391	1680	Active	Active	9	7
ENSDARG00000005271	ENSDART00000020336	17	5	ACAGTCTTCCTGCTTGTGGTGGC	5	+	1391	1680	Active	Active	9	1
ENSDARG00000005271	ENSDART00000020336	17	5	AAACTCAAATCCAGCGGAGAGTTC	6	+	1663	1680	Inactive	Active	9	4
ENSDARG00000005271	ENSDART00000038774	17	1	TCCTCAACCTGCAGATGAAGGTGGA	7	+	8	954	Active	Active	7	9
ENSDARG00000005271	ENSDART00000038774	17	1	GACCTCCTCAACCTGCAGATGAA	5	+	4	954	Active	Active	9	9
ENSDARG00000005271	ENSDART00000038774	17	1	CTCCTCAACCTGCAGATGAAGGT	5	+	7	954	Active	Active	8	9
ENSDARG00000005271	ENSDART00000038774	17	1	ACCTGCAGATGAAGGTGGACTTC	5	+	14	954	Active	Active	2	1
ENSDARG00000005271	ENSDART00000038774	17	3	TACACCTTCACGACGCGTCGGAGGA	7	+	495	954	Active	Active	9	8
ENSDARG00000005271	ENSDART00000038774	17	4	AGCGTCAACTCTGTCCGTATGGTAA	7	+	770	954	Active	Inactive	9	2
ENSDARG00000005271	ENSDART00000061720	17	1	TCCTCAACCTGCAGATGAAGGTGGA	7	+	2	1674	Active	Active	7	9
ENSDARG00000005271	ENSDART00000061720	17	1	CTCCTCAACCTGCAGATGAAGGT	5	+	1	1674	Active	Active	8	9
ENSDARG00000005271	ENSDART00000061720	17	1	ACCTGCAGATGAAGGTGGACTTC	5	+	8	1674	Active	Active	2	1
ENSDARG00000005271	ENSDART00000061720	17	3	TACACCTTCACGACGCGTCGGAGGA	7	+	489	1674	Active	Active	9	8
ENSDARG00000005271	ENSDART00000061720	17	4	AGCGTCAACTCTGTCCGTATGGTAA	7	+	764	1674	Active	Inactive	9	2
ENSDARG00000005271	ENSDART00000061720	17	5	AGATGCACAGCAGCTGGCTGCAGAA	7	+	1626	1674	Inactive	Active	7	7
ENSDARG00000005271	ENSDART00000061720	17	5	CACAGCAGCTGGCTGCAGAAGTT	5	+	1631	1674	Active	Active	8	9
ENSDARG00000005271	ENSDART00000061720	17	5	ACAGTCTTCCTGCTTGTGGTGGCT	6	+	1385	1674	Active	Active	9	7
ENSDARG00000005271	ENSDART00000061720	17	5	GCAATCCCAGAGTTTTGATGAGTTG	7	+	1209	1674	Inactive	Active	1	8
ENSDARG00000005271	ENSDART00000061720	17	5	ACAGTCTTCCTGCTTGTGGTGGC	5	+	1385	1674	Active	Active	9	1
ENSDARG00000005271	ENSDART00000061720	17	5	AAACTCAAATCCAGCGGAGAGTTC	6	+	1657	1674	Inactive	Active	9	4
ENSDARG00000005356	ENSDART00000040431	17	4	CCCTCCAGAGCCTGTGGAGGTGCT	6	+	435	2610	Active	Active	7	9
ENSDARG00000005356	ENSDART00000040431	17	7	TCCCCCTTCTCTCCCTGGGTGGAC	6	+	865	2610	Active	Inactive	9	4
ENSDARG00000005356	ENSDART00000040431	17	8	AGCTCACTCTGTCCTGGGCGACGCT	7	+	962	2610	Active	Active	9	9
ENSDARG00000005356	ENSDART00000040431	17	9	GCCACCTTCCAGGTTGCAGCGTGC	6	+	1117	2610	Active	Active	9	8
ENSDARG00000005356	ENSDART00000040431	17	9	AACGCCACCTTCCAGGTTGCAGCG	6	+	1114	2610	Active	Active	3	9
ENSDARG00000005356	ENSDART00000040431	17	11	GCATTCGCAGCTCAAGGAGCGGAA	6	+	1327	2610	Inactive	Active	3	9
ENSDARG00000005356	ENSDART00000040431	17	13	GAACAACTCTGGGCAGAAGGTTGC	6	+	1554	2610	Inactive	Active	0	9
ENSDARG00000005356	ENSDART00000040431	17	16	ACATCATCCATCGGGATTTGGCTGC	7	+	1883	2610	Active	Inactive	2	7
ENSDARG00000005356	ENSDART00000040431	17	16	AACATCATCCATCGGGATTTGGC	5	+	1882	2610	Active	Active	8	7
ENSDARG00000005356	ENSDART00000040431	17	16	AACATCATCCATCGGGATTTGGCT	6	+	1882	2610	Active	Active	8	8
ENSDARG00000005356	ENSDART00000040431	17	16	ACATCATCCATCGGGATTTGGCT	5	+	1883	2610	Active	Active	2	8
ENSDARG00000005356	ENSDART00000040431	17	17	ACACAACACAGAGTGATGTGGTA	5	+	2060	2610	Inactive	Active	5	6
ENSDARG00000005356	ENSDART00000040431	17	17	CTACACAACACAGAGTGATGTGGTA	7	+	2058	2610	Inactive	Active	6	6
ENSDARG00000005356	ENSDART00000040431	17	17	GTCTACACAACACAGAGTGATGT	5	+	2056	2610	Inactive	Active	8	7
ENSDARG00000005356	ENSDART00000040431	17	18	AACACCTTACCCAGGAGTGGAGAAC	7	+	2124	2610	Active	Active	5	8
ENSDARG00000005574	ENSDART00000019844	17	1	TCCAGCCGCTCAGCAGGACGGTGGG	7	+	374	1272	Active	Active	9	9
ENSDARG00000005574	ENSDART00000019844	17	1	GAACAAATCAAAATCGCTGTGTGC	6	+	48	1272	Inactive	Inactive	5	1
ENSDARG00000005574	ENSDART00000019844	17	1	CGCTCAGCAGGACGGTGGGGCCGCT	7	+	380	1272	Active	Active	6	9
ENSDARG00000005574	ENSDART00000019844	17	1	ACAGTCAGCCCGCGTTTCTGGAGGT	7	+	323	1272	Active	Active	5	1
ENSDARG00000005574	ENSDART00000019844	17	4	CTCCTCCCCGTCAGCTCTGCTGGC	6	+	645	1272	Active	Active	9	4
ENSDARG00000005574	ENSDART00000019844	17	6	TCCCAAACCGGACGAGGCCGAGGCT	7	+	1053	1272	Active	Active	4	9
ENSDARG00000005574	ENSDART00000019844	17	6	CACAGCGCCAAAGTGCTTGGAAC	5	+	1162	1272	Active	Active	8	3
ENSDARG00000005574	ENSDART00000019844	17	6	GTCCAAAGAGGAACTGAGGGAGAA	6	+	1104	1272	Inactive	Active	8	9
ENSDARG00000005574	ENSDART00000019844	17	6	GACCAATCCCAAACCGGACGAGGCC	7	+	1047	1272	Active	Active	3	9
ENSDARG00000005574	ENSDART00000019844	17	6	ATCCCAAACCGGACGAGGCCGAG	5	+	1052	1272	Inactive	Active	0	9
ENSDARG00000005574	ENSDART00000030448	17	1	TCCAGCCGCTCAGCAGGACGGTGGG	7	+	374	1116	Active	Active	9	9
ENSDARG00000005574	ENSDART00000030448	17	1	GAACAAATCAAAATCGCTGTGTGC	6	+	48	1116	Inactive	Inactive	5	1
ENSDARG00000005574	ENSDART00000030448	17	1	CGCTCAGCAGGACGGTGGGGCCGCT	7	+	380	1116	Active	Active	6	9
ENSDARG00000005574	ENSDART00000030448	17	1	ACAGTCAGCCCGCGTTTCTGGAGGT	7	+	323	1116	Active	Active	5	1
ENSDARG00000005574	ENSDART00000030448	17	5	CACAGCGCCAAAGTGCTTGGAAC	5	+	1006	1116	Active	Active	8	3
ENSDARG00000005574	ENSDART00000030448	17	5	ATCCCAAACCGGACGAGGCCGAG	5	+	896	1116	Inactive	Active	0	9
ENSDARG00000005574	ENSDART00000030448	17	5	GACCAATCCCAAACCGGACGAGGCC	7	+	891	1116	Active	Active	3	9
ENSDARG00000005574	ENSDART00000030448	17	5	GTCCAAAGAGGAACTGAGGGAGAA	6	+	948	1116	Inactive	Active	8	9
ENSDARG00000005574	ENSDART00000030448	17	5	TCCCAAACCGGACGAGGCCGAGGCT	7	+	897	1116	Active	Active	4	9
ENSDARG00000005574	ENSDART00000104327	17	1	GAACAAATCAAAATCGCTGTGTGC	6	+	48	1110	Inactive	Inactive	5	1
ENSDARG00000005574	ENSDART00000104327	17	3	CGCTCAGCAGGACGGTGGGGCCGCT	7	+	371	1110	Active	Active	6	9
ENSDARG00000005574	ENSDART00000104327	17	3	TCCAGCCGCTCAGCAGGACGGTGGG	7	+	365	1110	Active	Active	9	9
ENSDARG00000005574	ENSDART00000104327	17	3	ACAGTCAGCCCGCGTTTCTGGAGGT	7	+	314	1110	Active	Active	5	1
ENSDARG00000005574	ENSDART00000104327	17	7	TCCCAAACCGGACGAGGCCGAGGCT	7	+	891	1110	Active	Active	4	9
ENSDARG00000005574	ENSDART00000104327	17	7	GTCCAAAGAGGAACTGAGGGAGAA	6	+	942	1110	Inactive	Active	8	9
ENSDARG00000005574	ENSDART00000104327	17	7	GACCAATCCCAAACCGGACGAGGCC	7	+	885	1110	Active	Active	3	9
ENSDARG00000005574	ENSDART00000104327	17	7	GAATACCCACCATTCTTTGCAGGG	6	+	793	1110	Inactive	Active	9	5
ENSDARG00000005574	ENSDART00000104327	17	7	CACAGCGCCAAAGTGCTTGGAAC	5	+	1000	1110	Active	Active	8	3
ENSDARG00000005574	ENSDART00000104327	17	7	ATCCCAAACCGGACGAGGCCGAG	5	+	890	1110	Inactive	Active	0	9
ENSDARG00000005627	ENSDART00000002562	17	1	CACAGCTTCCCATCGCTGGCGGT	5	-	55	1740	Active	Active	9	8
ENSDARG00000005627	ENSDART00000002562	17	1	AGCTTCCCATCGCTGGCGGTGTCT	6	-	51	1740	Active	Active	7	2
ENSDARG00000005627	ENSDART00000002562	17	1	AGCTTCCCATCGCTGGCGGTGTC	5	-	52	1740	Active	Active	7	6
ENSDARG00000005627	ENSDART00000002562	17	1	ACCACCGGCTGCTGGATCTGCTGGA	7	-	104	1740	Active	Active	9	3
ENSDARG00000005627	ENSDART00000002562	17	2	TCCAGCAGCAGCAGGGTGGTCTCT	6	-	288	1740	Active	Inactive	9	1
ENSDARG00000005627	ENSDART00000002562	17	3	AGAACCGCCAGACTGAAGATGAT	5	-	361	1740	Active	Active	2	9
ENSDARG00000005627	ENSDART00000002562	17	3	ACCGCCAGACTGAAGATGATGGT	5	-	358	1740	Active	Active	2	9
ENSDARG00000005627	ENSDART00000002562	17	4	TCCCGCACCGCCCAGATGAAGCT	5	-	535	1740	Active	Active	9	9
ENSDARG00000005627	ENSDART00000002562	17	4	ATCTACAGCTTCATCAGGGGATTTG	7	-	483	1740	Inactive	Active	0	5
ENSDARG00000005627	ENSDART00000002562	17	4	TACAGCTTCATCAGGGGATTTGAC	6	-	481	1740	Active	Active	9	2
ENSDARG00000005627	ENSDART00000002562	17	6	GGCACCGCCCCGCTGGAGATGGT	5	-	913	1740	Active	Active	9	9
ENSDARG00000005627	ENSDART00000002562	17	6	TCCAGCTCCAGAGGGAAGGCTCT	5	-	1036	1740	Active	Active	9	9
ENSDARG00000005627	ENSDART00000002562	17	6	CACGGCACCGCCCCGCTGGAGAT	5	-	916	1740	Active	Active	8	5
ENSDARG00000005627	ENSDART00000002562	17	6	CACCGCCCCGCTGGAGATGGTGTT	6	-	910	1740	Active	Active	9	7
ENSDARG00000005627	ENSDART00000002562	17	7	GTAGCCTCCGCTCCTGGCGTAGAA	6	-	1282	1740	Active	Active	4	2
ENSDARG00000005627	ENSDART00000002562	17	7	GTAGCCTCCGCTCCTGGCGTAGAAC	7	-	1281	1740	Active	Active	4	8
ENSDARG00000005627	ENSDART00000002562	17	7	AGCCTCCGCTCCTGGCGTAGAAC	5	-	1281	1740	Active	Active	9	8
ENSDARG00000005627	ENSDART00000002562	17	10	TCCATCTGCTGCTCCAGCTGCAGCC	7	-	1538	1740	Active	Active	9	9
ENSDARG00000005627	ENSDART00000002562	17	10	TGCTGCTCCAGCTGCAGCCGCGTCT	7	-	1532	1740	Active	Active	9	6
ENSDARG00000005627	ENSDART00000002562	17	10	CGCTCACGCTCCTCTGCCGATGCA	6	-	1470	1740	Active	Active	9	9
ENSDARG00000005627	ENSDART00000002562	17	10	CCCTGCTCCAGCAGATGCGCCTGC	6	-	1677	1740	Active	Inactive	9	3
ENSDARG00000005627	ENSDART00000002562	17	10	ATCTGCTGCTCCAGCTGCAGCCGCG	7	-	1535	1740	Active	Active	8	9
ENSDARG00000005650	ENSDART00000025728	17	1	CGCTGCTCCAGTCTGTGAAGACGTA	7	-	18	1335	Active	Active	9	9
ENSDARG00000005650	ENSDART00000025728	17	1	CGCTGCTCCAGTCTGTGAAGCATGC	7	-	78	1335	Active	Active	9	9
ENSDARG00000005650	ENSDART00000025728	17	2	CGCTCCTCCAGTCTGTGAAGACGGA	7	-	594	1335	Active	Active	9	9
ENSDARG00000005650	ENSDART00000025728	17	2	CGCTGCTCCAGTCTGTGAAGACGGA	7	-	684	1335	Active	Active	9	9
ENSDARG00000005650	ENSDART00000025728	17	2	GTTCCAGTCTGTGAAGCGTGATTG	6	-	621	1335	Active	Active	8	2
ENSDARG00000005650	ENSDART00000025728	17	3	GGCCGCAGCTTCAGTCTGTGAAGCG	7	-	960	1335	Active	Active	9	8
ENSDARG00000005827	ENSDART00000006058	17	1	AAAATCATCCCCTCGATGTTGTT	5	-	127	945	Active	Active	1	3
ENSDARG00000005827	ENSDART00000006058	17	1	AAATCATCCCCTCGATGTTGTTGTA	7	-	124	945	Inactive	Inactive	4	4
ENSDARG00000005827	ENSDART00000006058	17	1	ATCATCCCCTCGATGTTGTTGTA	5	-	124	945	Active	Inactive	8	4
ENSDARG00000005827	ENSDART00000006058	17	1	CACTACATCCTCCACCTCTGGAAAC	7	-	45	945	Active	Inactive	8	4
ENSDARG00000005827	ENSDART00000006058	17	3	TCCAGCTGCTCATCTTTGGTGTA	5	-	370	945	Active	Inactive	9	7
ENSDARG00000005827	ENSDART00000006058	17	3	CTCTCCAGCTGCTCATCTTTGGTG	6	-	372	945	Active	Inactive	8	6
ENSDARG00000005827	ENSDART00000006058	17	5	ACCTCCATCTGAATGTTGAAGAC	5	-	811	945	Active	Active	9	6
ENSDARG00000005827	ENSDART00000006058	17	6	ATCTCCATCCACCTCAGCATTTTCT	7	-	894	945	Active	Inactive	8	1
ENSDARG00000005861	ENSDART00000084745	17	1	AGCTCCAGCTTTCTTGAAGATGAA	6	+	93	3096	Active	Active	8	9
ENSDARG00000005861	ENSDART00000084745	17	2	GACTCAAGACGTGAGCATGAGCA	5	+	231	3096	Inactive	Active	6	9
ENSDARG00000005861	ENSDART00000084745	17	3	GACATCAGCATTATCGCCGGTGGC	6	+	334	3096	Active	Active	7	9
ENSDARG00000005861	ENSDART00000084745	17	6	GGCTTCACCATGCTAGTGGGAGAC	6	+	826	3096	Active	Active	9	7
ENSDARG00000005861	ENSDART00000084745	17	6	CAACACAGACTCCTTTGAGGTAGTG	7	+	876	3096	Inactive	Active	9	9
ENSDARG00000005861	ENSDART00000084745	17	6	CTCAACACAGACTCCTTTGAGGTA	6	+	874	3096	Inactive	Inactive	6	4
ENSDARG00000005861	ENSDART00000084745	17	12	CTCGACTACATTTACAGGGTGAGTA	7	+	1492	3096	Active	Active	8	6
ENSDARG00000005861	ENSDART00000084745	17	13	CACAACGCCATGGGAGATTTTGGA	6	+	1648	3096	Active	Active	4	8
ENSDARG00000005861	ENSDART00000084745	17	13	GAAATCTCCTCACTGTGGCTGAA	5	+	1670	3096	Active	Active	3	7
ENSDARG00000005861	ENSDART00000084745	17	13	ACACAACGCCATGGGAGATTTTGGA	7	+	1647	3096	Inactive	Active	2	8
ENSDARG00000005861	ENSDART00000084745	17	14	GTCTTCAGAGCTCTCATCTGAGGTC	7	+	1845	3096	Active	Active	0	0
ENSDARG00000005861	ENSDART00000084745	17	14	TTCAAAAGCCCCAATCTGCAGCT	5	+	1870	3096	Inactive	Active	2	3
ENSDARG00000005861	ENSDART00000084745	17	14	GTTCTCTTCCGCACTTTAGATGGC	6	+	2047	3096	Active	Active	9	7
ENSDARG00000005861	ENSDART00000084745	17	14	GCCACCATCCTCTGAGTGGCGGCC	6	+	1769	3096	Active	Active	9	9
ENSDARG00000005861	ENSDART00000084745	17	14	CACGACAACCCCTATGTAGAGTCT	6	+	1825	3096	Active	Active	2	7
ENSDARG00000005861	ENSDART00000084745	17	14	TACCCCTAACTGCTCGCATGGTAA	6	+	1721	3096	Inactive	Active	0	2
ENSDARG00000005861	ENSDART00000084745	17	15	GTCAAAACAGGAGGAAGAGGAGTTG	7	+	2304	3096	Inactive	Active	9	9
ENSDARG00000005861	ENSDART00000084745	17	15	TTCATCAGAGCTGGACGTGGAAGAT	7	+	2124	3096	Inactive	Active	0	7
ENSDARG00000005861	ENSDART00000084745	17	15	ACAGTCAAAACAGGAGGAAGAGGAG	7	+	2301	3096	Inactive	Active	7	9
ENSDARG00000005861	ENSDART00000084745	17	17	AGACACACAAGATAGCAGTCTTC	5	+	2540	3096	Inactive	Inactive	9	2
ENSDARG00000005861	ENSDART00000084745	17	17	AGAGACACACAAGATAGCAGTCTTC	7	+	2538	3096	Inactive	Inactive	9	2
ENSDARG00000005861	ENSDART00000084745	17	17	GCAGTCTTCTATATTGGAGAAGGA	6	+	2554	3096	Active	Active	9	9
ENSDARG00000005861	ENSDART00000084745	17	18	TTACGCTACCTCCAATGTGGAGGTC	7	+	2733	3096	Active	Active	2	8
ENSDARG00000005861	ENSDART00000084745	17	18	TTACGCTACCTCCAATGTGGAGGT	6	+	2733	3096	Active	Inactive	2	0
ENSDARG00000005861	ENSDART00000084745	17	19	GAATCATCCCCACCGACTTTGGA	5	+	2882	3096	Inactive	Active	2	8
ENSDARG00000005861	ENSDART00000084745	17	19	ATCATCCCCACCGACTTTGGAGAT	6	+	2884	3096	Active	Inactive	8	7
ENSDARG00000005861	ENSDART00000084745	17	19	ATCCCCACCGACTTTGGAGATGTC	6	+	2887	3096	Active	Active	4	9
ENSDARG00000005861	ENSDART00000084745	17	20	GTCTGCCACTCTACCAGAGTTTGTA	7	+	3080	3096	Active	Active	8	6
ENSDARG00000006212	ENSDART00000047089	17	1	ACCCACAAAATAGAGGAGATGCA	5	+	151	1497	Inactive	Active	7	9
ENSDARG00000006212	ENSDART00000047089	17	4	GACAAAGCCCGTCCATGGAGAAGGA	7	+	476	1497	Inactive	Active	2	9
ENSDARG00000006212	ENSDART00000047089	17	4	CAACTCTTCGAACAGCGCAGAAGAG	7	+	621	1497	Active	Active	9	9
ENSDARG00000006212	ENSDART00000047089	17	4	AACAGCGCAGAAGAGGACGAGGAG	6	+	631	1497	Inactive	Active	5	9
ENSDARG00000006212	ENSDART00000047089	17	5	GTCTTCGCAACCAGTGCTTTGAC	5	+	923	1497	Active	Inactive	1	8
ENSDARG00000006212	ENSDART00000047089	17	7	CACCTCAGACCGCTCGGAGGATGTT	7	+	1242	1497	Active	Active	4	9
ENSDARG00000006212	ENSDART00000047089	17	7	CACCTCAGACCGCTCGGAGGATGT	6	+	1242	1497	Active	Active	4	5
ENSDARG00000006212	ENSDART00000047089	17	7	ATCAGCATCAGAGTTCTGAGGAG	5	+	1076	1497	Active	Active	8	5
ENSDARG00000006212	ENSDART00000047089	17	7	AGCATCAGAGTTCTGAGGAGTGT	5	+	1079	1497	Active	Active	4	9
ENSDARG00000006212	ENSDART00000047089	17	7	AGAGACCCAACAGCAGCAGCAGCA	6	+	1053	1497	Inactive	Active	7	9
ENSDARG00000006212	ENSDART00000047089	17	7	ACCTCAGACCGCTCGGAGGATGTT	6	+	1243	1497	Active	Active	6	9
ENSDARG00000006212	ENSDART00000047089	17	7	ACCTCAGACCGCTCGGAGGATGT	5	+	1243	1497	Active	Active	6	5
ENSDARG00000006235	ENSDART00000003418	17	9	TCCGTCCTCTGAGCGGGCGTTGTGT	7	-	768	975	Active	Inactive	9	2
ENSDARG00000006235	ENSDART00000003418	17	9	TCCGTCCTCTGAGCGGGCGTTGTG	6	-	769	975	Active	Active	9	4
ENSDARG00000006272	ENSDART00000014306	17	1	ACACCCACCTAGTAAAGCTGGTGGT	7	-	441	2109	Active	Active	0	8
ENSDARG00000006272	ENSDART00000014306	17	1	CTCCTCCTCTCGTCTTCTGCGGTC	6	-	271	2109	Active	Inactive	9	1
ENSDARG00000006272	ENSDART00000014306	17	1	CGCTGCGTCTGACGGGCAGGGTGC	6	-	215	2109	Active	Active	9	8
ENSDARG00000006272	ENSDART00000014306	17	1	TCCACCGCCATCTCCCTGTGCCTCT	7	-	167	2109	Active	Inactive	9	6
ENSDARG00000006272	ENSDART00000014306	17	1	GCACCCAGCTCACTTGGGCAGTC	5	-	190	2109	Active	Active	5	0
ENSDARG00000006272	ENSDART00000014306	17	2	CTCCACGTCCTCTTGACTTTGAG	5	-	512	2109	Active	Active	9	8
ENSDARG00000006272	ENSDART00000014306	17	3	CACACCTGCATGTGGGACGTTGAG	6	-	726	2109	Active	Active	9	9
ENSDARG00000006272	ENSDART00000014306	17	3	AGACACACCTGCATGTGGGACGTT	6	-	729	2109	Inactive	Active	4	0
ENSDARG00000006272	ENSDART00000014306	17	4	CTCTCCTCCCCACTGGGTGAGAG	5	-	827	2109	Active	Active	9	8
ENSDARG00000006272	ENSDART00000014306	17	5	GCAGGCCGCTGCGTTCTGCCGCC	5	-	954	2109	Active	Active	8	7
ENSDARG00000006272	ENSDART00000014306	17	5	CTCGTCTCCTTCGTGTAGCAGGC	5	-	971	2109	Active	Active	9	9
ENSDARG00000006272	ENSDART00000014306	17	6	CTCACCACAGTCTCTTTAATAGGAG	7	-	1115	2109	Inactive	Active	1	9
ENSDARG00000006272	ENSDART00000014306	17	7	GCCTGCCACCAGTTGGGGTCGTC	5	-	1246	2109	Active	Active	9	5
ENSDARG00000006272	ENSDART00000014306	17	7	GTCTTCATCCCCATCTCTGTAGGC	6	-	1267	2109	Active	Inactive	9	2
ENSDARG00000006272	ENSDART00000014306	17	9	CTCACCATCATTTTTGTTAGCATTG	7	-	1443	2109	Active	Inactive	9	6
ENSDARG00000006272	ENSDART00000014306	17	10	TCCTCATTATCAAAGTCTGTAGAT	6	-	1455	2109	Active	Inactive	8	8
ENSDARG00000006272	ENSDART00000014306	17	10	GGCCGCTTACGATTGGCTGGTTG	5	-	1513	2109	Active	Inactive	9	0
ENSDARG00000006272	ENSDART00000014306	17	11	GTACGCACAGGAGGCAGATTTTGCC	7	-	1801	2109	Inactive	Active	8	8
ENSDARG00000006272	ENSDART00000014306	17	11	CACGTCGACTCCGTGTGGTGTCT	5	-	1629	2109	Active	Inactive	9	1
ENSDARG00000006272	ENSDART00000014306	17	12	CTCTCAATCGCTCTTGGGATGGA	5	-	1890	2109	Active	Active	9	7
ENSDARG00000006272	ENSDART00000014306	17	13	AGACGCAGCAGCTCCTGGTAGGAT	6	-	2043	2109	Active	Inactive	4	1
ENSDARG00000006272	ENSDART00000014306	17	13	AGCATCAAACAGGTGGCCGTAGTT	6	-	1993	2109	Active	Active	0	0
ENSDARG00000006272	ENSDART00000014306	17	13	CGCAGCAGCTCCTGGTAGGATTT	5	-	2041	2109	Active	Inactive	9	4
ENSDARG00000006272	ENSDART00000014306	17	13	GGCAGCATCAAACAGGTGGCCGTA	6	-	1996	2109	Active	Active	9	7
ENSDARG00000006272	ENSDART00000014306	17	13	CTCAGCGCAGCCAGGATGAAGGG	5	-	2100	2109	Active	Active	2	9
ENSDARG00000006272	ENSDART00000014306	17	13	GCATCAAACAGGTGGCCGTAGTT	5	-	1993	2109	Inactive	Active	3	0
ENSDARG00000006279	ENSDART00000027667	17	1	GTCAGCTTCCAGATCTGGGACTTT	6	+	175	978	Active	Inactive	9	7
ENSDARG00000006279	ENSDART00000027667	17	2	CCCAGCAGACACACATGTAGACGTA	7	+	273	978	Active	Active	7	9
ENSDARG00000006279	ENSDART00000027667	17	5	ACATGCAGACCTATGAGTTGTGC	5	+	692	978	Inactive	Active	7	6
ENSDARG00000006288	ENSDART00000022218	17	2	CCCACCTCCCACATCAGCCGCGGGT	7	-	167	1548	Active	Active	9	9
ENSDARG00000006288	ENSDART00000022218	17	2	CACCTCCCACATCAGCCGCGGGT	5	-	167	1548	Active	Active	6	9
ENSDARG00000006288	ENSDART00000022218	17	3	TTCTTCTGCTCCTGTGAAGGGGCC	6	-	270	1548	Active	Active	9	9
ENSDARG00000006288	ENSDART00000022218	17	4	GTTCTCGTCTTCATCTTTGATGTC	6	-	427	1548	Active	Inactive	9	5
ENSDARG00000006288	ENSDART00000022218	17	5	GTCTTCAGCACTTCCTCTGTTGTG	6	-	577	1548	Active	Inactive	8	6
ENSDARG00000006288	ENSDART00000022218	17	5	CACGTCTTCACTGGGGAAGCTGCT	6	-	529	1548	Active	Active	9	9
ENSDARG00000006288	ENSDART00000022218	17	5	CACTTCCTCTGTTGTGGAGGCTCT	6	-	569	1548	Active	Active	9	7
ENSDARG00000006288	ENSDART00000022218	17	7	CTCTCCGCCTTACAGATGAAGCG	5	-	796	1548	Active	Active	8	9
ENSDARG00000006288	ENSDART00000022218	17	7	TTACACGCCTCTTTATGCTGCAGGA	7	-	761	1548	Inactive	Active	6	9
ENSDARG00000006288	ENSDART00000022218	17	7	ACACGCCTCTTTATGCTGCAGGA	5	-	761	1548	Active	Active	9	9
ENSDARG00000006288	ENSDART00000022218	17	7	TCCGCCTTACAGATGAAGCGTTC	5	-	793	1548	Active	Active	9	8
ENSDARG00000006288	ENSDART00000022218	17	8	TGCTCCTGCAGGTTGAGTGAGGA	5	-	931	1548	Active	Active	9	9
ENSDARG00000006288	ENSDART00000022218	17	8	CACTTCTTATTACAGATGGTGCA	5	-	904	1548	Active	Active	9	9
ENSDARG00000006288	ENSDART00000022218	17	9	CTCTTCAGCTGATTGGTGGAGAT	5	-	1003	1548	Active	Active	9	3
ENSDARG00000006288	ENSDART00000022218	17	10	AGACGCTTAAAGCTGCGGCTGCA	5	-	1072	1548	Active	Active	6	9
ENSDARG00000006288	ENSDART00000022218	17	11	AAAGGCCTCTCCTCTGAATGAGTC	6	-	1203	1548	Active	Active	6	9
ENSDARG00000006288	ENSDART00000022218	17	13	TTCTCCTTCTCTCCTGTGTGGGTCT	7	-	1457	1548	Active	Inactive	9	7
ENSDARG00000006288	ENSDART00000022218	17	13	TTCTCCTTCTCTCCTGTGTGGGTC	6	-	1458	1548	Active	Active	9	5
ENSDARG00000006288	ENSDART00000022218	17	13	TTCTCCTTCTCTCCTGTGTGGGT	5	-	1459	1548	Active	Inactive	9	5
ENSDARG00000006602	ENSDART00000033947	17	3	GACGACAAACGTTTGGCTGAAAC	5	+	258	1560	Inactive	Active	8	3
ENSDARG00000006602	ENSDART00000033947	17	4	CCCGTCAGAGATGATTTGGGTGC	5	+	348	1560	Active	Inactive	8	7
ENSDARG00000006602	ENSDART00000033947	17	5	TCCATCCGCAACCTCTCTGCATTT	6	+	1227	1560	Active	Inactive	9	9
ENSDARG00000006602	ENSDART00000033947	17	5	GTCAGCATCCTGCTAAGCTTGGTAA	7	+	1316	1560	Active	Inactive	9	4
ENSDARG00000006602	ENSDART00000033947	17	5	TTCCTCTAATCGGCGAGTATTTGCT	7	+	917	1560	Active	Active	4	5
ENSDARG00000006602	ENSDART00000033947	17	5	CTAATCGGCGAGTATTTGCTGTT	5	+	922	1560	Active	Inactive	6	8
ENSDARG00000006602	ENSDART00000033947	17	5	ATCCGCAACCTCTCTGCATTTGTC	6	+	1230	1560	Active	Active	3	3
ENSDARG00000006602	ENSDART00000033947	17	5	ACCAGCAAAACTGCAAGATGAAGTT	7	+	521	1560	Inactive	Active	2	8
ENSDARG00000006602	ENSDART00000033947	17	6	GGCCTCTTCTTACCGCCGTGGCT	5	+	1534	1560	Active	Active	9	8
ENSDARG00000006602	ENSDART00000033947	17	6	GACCGCATCTTTCTGTGGATGTT	5	+	1483	1560	Active	Active	9	6
ENSDARG00000006602	ENSDART00000080590	17	3	GACGACAAACGTTTGGCTGAAAC	5	+	228	1530	Inactive	Active	8	3
ENSDARG00000006602	ENSDART00000080590	17	4	CCCGTCAGAGATGATTTGGGTGC	5	+	318	1530	Active	Inactive	8	7
ENSDARG00000006602	ENSDART00000080590	17	5	TCCATCCGCAACCTCTCTGCATTT	6	+	1197	1530	Active	Inactive	9	9
ENSDARG00000006602	ENSDART00000080590	17	5	GTCAGCATCCTGCTAAGCTTGGTAA	7	+	1286	1530	Active	Inactive	9	4
ENSDARG00000006602	ENSDART00000080590	17	5	TTCCTCTAATCGGCGAGTATTTGCT	7	+	887	1530	Active	Active	4	5
ENSDARG00000006602	ENSDART00000080590	17	5	CTAATCGGCGAGTATTTGCTGTT	5	+	892	1530	Active	Inactive	6	8
ENSDARG00000006602	ENSDART00000080590	17	5	ATCCGCAACCTCTCTGCATTTGTC	6	+	1200	1530	Active	Active	3	3
ENSDARG00000006602	ENSDART00000080590	17	5	ACCAGCAAAACTGCAAGATGAAGTT	7	+	491	1530	Inactive	Active	2	8
ENSDARG00000006602	ENSDART00000080590	17	6	GACCGCATCTTTCTGTGGATGTT	5	+	1453	1530	Active	Active	9	6
ENSDARG00000006602	ENSDART00000080590	17	6	GGCCTCTTCTTACCGCCGTGGCT	5	+	1504	1530	Active	Active	9	8
ENSDARG00000007169	ENSDART00000005784	17	1	AGAAGCGCCACAGCAGCAGCAGCT	6	+	26	594	Active	Active	3	9
ENSDARG00000007169	ENSDART00000005784	17	3	AGCAAAACCCTGCAGGAGCCGCT	5	+	238	594	Active	Active	1	9
ENSDARG00000007169	ENSDART00000005784	17	3	GCAAAACCCTGCAGGAGCCGCTGGA	7	+	239	594	Inactive	Active	3	9
ENSDARG00000007198	ENSDART00000045583	17	1	ACCCACTGCTGATCAGGCGAATAG	6	+	56	1524	Active	Active	8	5
ENSDARG00000007198	ENSDART00000045583	17	5	AGCAAAAGACTCTGCTGGCTGATAA	7	+	413	1524	Inactive	Inactive	6	4
ENSDARG00000007198	ENSDART00000045583	17	5	ACCCACAGCAAAAGACTCTGCTGGC	7	+	407	1524	Active	Active	6	4
ENSDARG00000007198	ENSDART00000045583	17	5	GCAAAAGACTCTGCTGGCTGATAA	6	+	414	1524	Inactive	Inactive	6	4
ENSDARG00000007198	ENSDART00000045583	17	7	GTCTGCACATGAGCGCTGCAGCA	5	+	656	1524	Inactive	Active	3	9
ENSDARG00000007198	ENSDART00000045583	17	8	AACGGCTACGATATGACGCGGGC	5	+	727	1524	Active	Active	7	9
ENSDARG00000007198	ENSDART00000045583	17	11	AGCCCAATCCTAACCAGCTGAGTGT	7	+	1028	1524	Active	Active	9	5
ENSDARG00000007198	ENSDART00000045583	17	11	GCCCAATCCTAACCAGCTGAGTGT	6	+	1029	1524	Active	Active	8	5
ENSDARG00000007198	ENSDART00000045583	17	12	TGCCAACCAGACTAGATGGAGAG	5	+	1253	1524	Inactive	Active	0	9
ENSDARG00000007198	ENSDART00000045583	17	12	CTCCCAACATGCAGTGCCGACTCT	6	+	1184	1524	Inactive	Active	2	7
ENSDARG00000007198	ENSDART00000045583	17	12	CCCAACCGCAACAACATGGTGGGTG	7	+	1285	1524	Active	Active	9	1
ENSDARG00000007198	ENSDART00000045583	17	13	ACCTGCACACGTCTCAGATGACGAA	7	+	1391	1524	Active	Active	0	9
ENSDARG00000007377	ENSDART00000017510	17	1	TTCGCCTTCCTGGAGGAGGGATTC	6	+	40	1380	Active	Active	9	6
ENSDARG00000007377	ENSDART00000017510	17	1	GACTTCGCCTTCCTGGAGGAGGGA	6	+	37	1380	Active	Active	8	9
ENSDARG00000007377	ENSDART00000017510	17	1	GACTTCGCCTTCCTGGAGGAGGG	5	+	37	1380	Active	Active	8	9
ENSDARG00000007377	ENSDART00000017510	17	2	CACCTCCGCTGGCTGCGTGTTTTGC	7	+	163	1380	Active	Inactive	9	5
ENSDARG00000007377	ENSDART00000017510	17	2	AGCACCTCCGCTGGCTGCGTGTTT	6	+	161	1380	Active	Inactive	9	9
ENSDARG00000007377	ENSDART00000017510	17	2	AGAAGCACCTCCGCTGGCTGCGTGT	7	+	158	1380	Active	Active	0	3
ENSDARG00000007377	ENSDART00000017510	17	3	CGCCAACCCGTGCAAGCAGGTTTC	6	+	339	1380	Active	Active	9	1
ENSDARG00000007377	ENSDART00000017510	17	4	ACAGACGACTCGAAGGCTGTTTGC	6	+	478	1380	Inactive	Inactive	4	3
ENSDARG00000007377	ENSDART00000017510	17	4	CGCCACAGACGACTCGAAGGCTGT	6	+	474	1380	Active	Active	4	9
ENSDARG00000007377	ENSDART00000017510	17	5	ACACCAAACTCAAGTTTGAAGAG	5	+	737	1380	Inactive	Active	4	0
ENSDARG00000007377	ENSDART00000017510	17	5	ACCAAACTCAAGTTTGAAGAGGTA	6	+	739	1380	Active	Active	8	9
ENSDARG00000007377	ENSDART00000017510	17	5	GACACCAAACTCAAGTTTGAAGAG	6	+	736	1380	Inactive	Active	7	0
ENSDARG00000007377	ENSDART00000017510	17	6	ATCTGCTTACACACTGGCGGTCAAC	7	+	852	1380	Active	Active	7	5
ENSDARG00000007377	ENSDART00000017510	17	10	CTAATCGTCATTCAAAGTTTGAGTT	7	+	1124	1380	Active	Inactive	8	3
ENSDARG00000007377	ENSDART00000017510	17	10	ACCACCCGCGACCTGGATGAATTT	6	+	1087	1380	Active	Active	9	2
ENSDARG00000007377	ENSDART00000103358	17	1	TTCGCCTTCCTGGAGGAGGGATTC	6	+	40	1383	Active	Active	9	6
ENSDARG00000007377	ENSDART00000103358	17	1	GACTTCGCCTTCCTGGAGGAGGGA	6	+	37	1383	Active	Active	8	9
ENSDARG00000007377	ENSDART00000103358	17	1	GACTTCGCCTTCCTGGAGGAGGG	5	+	37	1383	Active	Active	8	9
ENSDARG00000007377	ENSDART00000103358	17	2	AGAAGCACCTCCGCTGGCTGCGTGT	7	+	158	1383	Active	Active	0	3
ENSDARG00000007377	ENSDART00000103358	17	2	AGCACCTCCGCTGGCTGCGTGTTT	6	+	161	1383	Active	Inactive	9	9
ENSDARG00000007377	ENSDART00000103358	17	2	CACCTCCGCTGGCTGCGTGTTTTGC	7	+	163	1383	Active	Inactive	9	5
ENSDARG00000007377	ENSDART00000103358	17	3	CGCCAACCCGTGCAAGCAGGTTTC	6	+	339	1383	Active	Active	9	1
ENSDARG00000007377	ENSDART00000103358	17	4	CGCCACAGACGACTCGAAGGCTGT	6	+	474	1383	Active	Active	4	9
ENSDARG00000007377	ENSDART00000103358	17	4	ACAGACGACTCGAAGGCTGTTTGC	6	+	478	1383	Inactive	Inactive	4	3
ENSDARG00000007377	ENSDART00000103358	17	5	ACACCAAACTCAAGTTTGAAGAG	5	+	737	1383	Inactive	Active	4	0
ENSDARG00000007377	ENSDART00000103358	17	5	ACCAAACTCAAGTTTGAAGAGGTA	6	+	739	1383	Active	Active	8	9
ENSDARG00000007377	ENSDART00000103358	17	5	GACACCAAACTCAAGTTTGAAGAG	6	+	736	1383	Inactive	Active	7	0
ENSDARG00000007377	ENSDART00000103358	17	6	ATCTGCTTACACACTGGCGGTCAAC	7	+	852	1383	Active	Active	7	5
ENSDARG00000007693	ENSDART00000016597	17	1	GAATGCAGAATCACGGACTTTGTC	6	+	160	936	Inactive	Active	8	5
ENSDARG00000007693	ENSDART00000016597	17	1	CTCAAACACCGACGAGCGTTTGGA	6	+	90	936	Active	Active	3	7
ENSDARG00000007693	ENSDART00000016597	17	3	GCCGGCTGCGATGCATCTTTGGTG	6	+	400	936	Active	Inactive	9	6
ENSDARG00000007693	ENSDART00000016597	17	3	CTAAAAGCCGGCTGCGATGCATCT	6	+	394	936	Inactive	Active	6	7
ENSDARG00000007693	ENSDART00000016597	17	4	GCCTCATCCAGCTCGGCGCAGAT	5	+	602	936	Active	Active	9	6
ENSDARG00000007693	ENSDART00000016597	17	4	AGCCTCATCCAGCTCGGCGCAGAT	6	+	601	936	Active	Active	9	6
ENSDARG00000007693	ENSDART00000016597	17	5	CACGTCGCCACACCTAAGGGAAC	5	+	816	936	Active	Active	9	7
ENSDARG00000007693	ENSDART00000016597	17	5	ATCCAAAAAGTCCTGTATGAGCT	5	+	793	936	Inactive	Active	9	8
ENSDARG00000007693	ENSDART00000016597	17	5	ACATCCAAAAAGTCCTGTATGAGCT	7	+	791	936	Inactive	Active	8	8
ENSDARG00000007918	ENSDART00000027247	17	2	CTCACCTGCGGTGCTGAAGCTGCT	6	-	73	2487	Active	Active	9	9
ENSDARG00000007918	ENSDART00000027247	17	3	TGCACCGCAGAGCTGAAGAGGAC	5	-	139	2487	Active	Active	4	9
ENSDARG00000007918	ENSDART00000027247	17	3	CCCTGCACCGCAGAGCTGAAGAG	5	-	142	2487	Active	Active	9	9
ENSDARG00000007918	ENSDART00000027247	17	3	CACCGCAGAGCTGAAGAGGACGGC	6	-	136	2487	Active	Active	2	9
ENSDARG00000007918	ENSDART00000027247	17	8	AGACTCTCCATCCAGCTGAAGAC	5	-	419	2487	Active	Active	8	8
ENSDARG00000007918	ENSDART00000027247	17	8	GGCGGCGCAGTTGACGAAGATGAC	6	-	487	2487	Active	Active	7	9
ENSDARG00000007918	ENSDART00000027247	17	8	AGCAGCAGCAGGAGAGGGTTGGAG	6	-	456	2487	Active	Active	8	6
ENSDARG00000007918	ENSDART00000027247	17	9	AGCGTCCACCAGGGCAGCAGCTGTT	7	-	524	2487	Active	Active	9	8
ENSDARG00000007918	ENSDART00000027247	17	10	GCCGTCTGCAGATGTTCTTTGGCC	6	-	738	2487	Active	Inactive	9	3
ENSDARG00000007918	ENSDART00000027247	17	14	CACAGCCCAGAACTTAGGCTGAGAC	7	-	1125	2487	Active	Active	3	5
ENSDARG00000007918	ENSDART00000027247	17	15	GAAATCCACCAGAGTCTGAAGGC	5	-	1223	2487	Inactive	Active	1	6
ENSDARG00000007918	ENSDART00000027247	17	17	CTCAAAATCTCCTCCGCCTGAGAG	6	-	1443	2487	Active	Active	7	8
ENSDARG00000007918	ENSDART00000027247	17	20	CACCTCCACGTCCTTGTATTTGTC	6	-	1975	2487	Active	Inactive	9	0
ENSDARG00000007918	ENSDART00000027247	17	21	TGCCCAAAAGCTCCTGGAGTTTGGG	7	-	2071	2487	Inactive	Active	0	9
ENSDARG00000007918	ENSDART00000027247	17	21	CCCAAAAGCTCCTGGAGTTTGGGTC	7	-	2069	2487	Active	Active	7	1
ENSDARG00000007918	ENSDART00000027247	17	21	CCCAAAAGCTCCTGGAGTTTGGG	5	-	2071	2487	Active	Active	7	9
ENSDARG00000007918	ENSDART00000027247	17	22	CACCACAGATTTGAAGCTGCCTGT	6	-	2257	2487	Inactive	Active	4	3
ENSDARG00000007918	ENSDART00000027247	17	22	TTCACCACAGATTTGAAGCTGCC	5	-	2260	2487	Inactive	Active	5	9
ENSDARG00000007918	ENSDART00000027247	17	23	AGCTGCAGAGCCTCTTGAGGACTGC	7	-	2333	2487	Active	Active	3	9
ENSDARG00000007918	ENSDART00000027247	17	23	AGCAGCTGCAGAGCCTCTTGAGGA	6	-	2337	2487	Active	Active	9	0
ENSDARG00000007918	ENSDART00000063772	17	1	CCCTGCACCGCAGAGCTGAAGAG	5	-	70	2136	Active	Active	9	9
ENSDARG00000007918	ENSDART00000063772	17	1	TGCACCGCAGAGCTGAAGAGGAC	5	-	67	2136	Active	Active	4	9
ENSDARG00000007918	ENSDART00000063772	17	1	CACCGCAGAGCTGAAGAGGACGGC	6	-	64	2136	Active	Active	2	9
ENSDARG00000007918	ENSDART00000063772	17	3	GGCGGCGCAGTTGACGAAGATGAC	6	-	427	2136	Active	Active	7	9
ENSDARG00000007918	ENSDART00000063772	17	3	AGCAGCAGCAGGAGAGGGTTGGAG	6	-	396	2136	Active	Active	8	6
ENSDARG00000007918	ENSDART00000063772	17	3	AGACTCTCCATCCAGCTGAAGAC	5	-	359	2136	Active	Active	8	8
ENSDARG00000007918	ENSDART00000063772	17	4	AGCGTCCACCAGGGCAGCAGCTGTT	7	-	464	2136	Active	Active	9	8
ENSDARG00000007918	ENSDART00000063772	17	5	GCCGTCTGCAGATGTTCTTTGGCC	6	-	678	2136	Active	Inactive	9	3
ENSDARG00000007918	ENSDART00000063772	17	9	CACAGCCCAGAACTTAGGCTGAGAC	7	-	1065	2136	Active	Active	3	5
ENSDARG00000007918	ENSDART00000063772	17	10	GAAATCCACCAGAGTCTGAAGGC	5	-	1163	2136	Inactive	Active	1	6
ENSDARG00000007918	ENSDART00000063772	17	12	CTCAAAATCTCCTCCGCCTGAGAG	6	-	1383	2136	Active	Active	7	8
ENSDARG00000007918	ENSDART00000063772	17	15	CACCTCCACGTCCTTGTATTTGTC	6	-	1915	2136	Active	Inactive	9	0
ENSDARG00000007918	ENSDART00000063772	17	16	TGCCCAAAAGCTCCTGGAGTTTGGG	7	-	2011	2136	Inactive	Active	0	9
ENSDARG00000007918	ENSDART00000063772	17	16	CCCAAAAGCTCCTGGAGTTTGGGTC	7	-	2009	2136	Active	Active	7	1
ENSDARG00000007918	ENSDART00000063772	17	16	CCCAAAAGCTCCTGGAGTTTGGG	5	-	2011	2136	Active	Active	7	9
ENSDARG00000008192	ENSDART00000024467	17	2	CTCCTCCTCTGCAGTGATGTCTTT	6	-	100	1119	Active	Inactive	9	4
ENSDARG00000008192	ENSDART00000024467	17	2	TCCTCCTGCTCCTCCTCTGCAGTG	6	-	108	1119	Active	Active	9	1
ENSDARG00000008192	ENSDART00000024467	17	3	GTTCACAGCCAGAATGCTGACGCC	6	-	586	1119	Active	Active	0	9
ENSDARG00000008192	ENSDART00000024467	17	5	GACTGCACACATGCGTGCGATGGA	6	-	916	1119	Inactive	Active	4	5
ENSDARG00000008192	ENSDART00000104724	17	2	CTCCTCCTCTGCAGTGATGTCTTT	6	-	100	1119	Active	Inactive	9	4
ENSDARG00000008192	ENSDART00000104724	17	2	TCCTCCTGCTCCTCCTCTGCAGTG	6	-	108	1119	Active	Active	9	1
ENSDARG00000008192	ENSDART00000104724	17	3	GTTCACAGCCAGAATGCTGACGCC	6	-	586	1119	Active	Active	0	9
ENSDARG00000008192	ENSDART00000104724	17	5	GACTGCACACATGCGTGCGATGGA	6	-	916	1119	Inactive	Active	4	5
ENSDARG00000008200	ENSDART00000014546	17	2	ACCTGCACCTTTGGCTGTGCTTAA	6	-	121	1518	Active	Inactive	8	9
ENSDARG00000008200	ENSDART00000014546	17	2	CTCAGCACCTGCACCTTTGGCTGT	6	-	127	1518	Active	Inactive	8	8
ENSDARG00000008200	ENSDART00000014546	17	7	GCAATCTCCAGTAACCGAAGCTTAC	7	-	902	1518	Active	Active	8	8
ENSDARG00000008200	ENSDART00000014546	17	7	GAATTCATCTACATGAGCCTTGGGA	7	-	933	1518	Active	Active	5	7
ENSDARG00000008200	ENSDART00000014546	17	8	GAAAACGGCTGCGTGGGACGTTGAT	7	-	1156	1518	Inactive	Active	7	6
ENSDARG00000008200	ENSDART00000014546	17	8	CAATCCCCCGTCTATTGTCTGAGAA	7	-	1068	1518	Active	Active	3	3
ENSDARG00000008200	ENSDART00000014546	17	8	ACAGGCAGAAAACGGCTGCGTGGGA	7	-	1163	1518	Inactive	Inactive	6	0
ENSDARG00000008200	ENSDART00000014546	17	8	AACGGCTGCGTGGGACGTTGATGCC	7	-	1153	1518	Active	Active	8	9
ENSDARG00000008200	ENSDART00000040788	17	1	TTACTCTGCAAGCTGGAGGAGGAT	6	-	48	1569	Active	Active	6	9
ENSDARG00000008200	ENSDART00000040788	17	1	TTACTCTGCAAGCTGGAGGAGGA	5	-	49	1569	Active	Active	6	9
ENSDARG00000008200	ENSDART00000040788	17	2	CTCAGCACCTGCACCTTTGGCTGT	6	-	178	1569	Active	Inactive	8	8
ENSDARG00000008200	ENSDART00000040788	17	2	ACCTGCACCTTTGGCTGTGCTTAA	6	-	172	1569	Active	Inactive	8	9
ENSDARG00000008200	ENSDART00000040788	17	7	GAATTCATCTACATGAGCCTTGGGA	7	-	984	1569	Active	Active	5	7
ENSDARG00000008200	ENSDART00000040788	17	7	GCAATCTCCAGTAACCGAAGCTTAC	7	-	953	1569	Active	Active	8	8
ENSDARG00000008200	ENSDART00000040788	17	8	CAATCCCCCGTCTATTGTCTGAGAA	7	-	1119	1569	Active	Active	3	3
ENSDARG00000008200	ENSDART00000040788	17	8	AACGGCTGCGTGGGACGTTGATGCC	7	-	1204	1569	Active	Active	8	9
ENSDARG00000008200	ENSDART00000040788	17	8	ACAGGCAGAAAACGGCTGCGTGGGA	7	-	1214	1569	Inactive	Inactive	6	0
ENSDARG00000008200	ENSDART00000040788	17	8	GAAAACGGCTGCGTGGGACGTTGAT	7	-	1207	1569	Inactive	Active	7	6
ENSDARG00000008203	ENSDART00000020156	17	1	ACCGTCTCCTCGCGGACGGAGTA	5	+	335	1077	Active	Active	9	9
ENSDARG00000008203	ENSDART00000020156	17	2	AGACAAATCATCCATTGATGCAGAC	7	+	747	1077	Active	Active	0	9
ENSDARG00000008203	ENSDART00000020156	17	3	TTACCCACCCTGGCGGTGGCGTAG	6	+	917	1077	Inactive	Active	3	4
ENSDARG00000008203	ENSDART00000020156	17	3	TTACCCACCCTGGCGGTGGCGTA	5	+	917	1077	Inactive	Active	3	5
ENSDARG00000008203	ENSDART00000020156	17	3	CCCTCCAACCAATACGGCGTGTAC	6	+	832	1077	Active	Inactive	9	6
ENSDARG00000008203	ENSDART00000020156	17	4	GCAAGCAGCAGCACGAAGCCTTG	5	+	1025	1077	Active	Active	4	9
ENSDARG00000008203	ENSDART00000020156	17	4	AGCAGCAGCACGAAGCCTTGTCT	5	+	1028	1077	Active	Inactive	8	3
ENSDARG00000008212	ENSDART00000017930	17	1	AAAATCCCAACGCGGTCTGAGAG	5	-	281	1227	Inactive	Active	8	7
ENSDARG00000008212	ENSDART00000017930	17	1	CTCCGCACAGAAGGTAGAGGATGAT	7	-	91	1227	Active	Active	2	9
ENSDARG00000008212	ENSDART00000017930	17	1	GTAAAATCCCAACGCGGTCTGAGAG	7	-	281	1227	Inactive	Active	6	7
ENSDARG00000008212	ENSDART00000017930	17	1	GGCTCCGCACAGAAGGTAGAGGAT	6	-	94	1227	Active	Active	5	8
ENSDARG00000008212	ENSDART00000017930	17	2	TCCCCAAAACCAATGGTGCTGAA	5	-	715	1227	Inactive	Active	2	5
ENSDARG00000008212	ENSDART00000017930	17	2	GTAAAACTCCCTTGCGTCGACGTT	6	-	503	1227	Inactive	Active	1	6
ENSDARG00000008212	ENSDART00000017930	17	2	GCCACCGACCGTGGCGGGGGTGGTC	7	-	357	1227	Active	Active	8	4
ENSDARG00000008212	ENSDART00000017930	17	2	GCCACCGACCGTGGCGGGGGTGGT	6	-	358	1227	Active	Active	8	9
ENSDARG00000008212	ENSDART00000017930	17	2	ATCCCCAAAACCAATGGTGCTGAA	6	-	715	1227	Inactive	Active	6	5
ENSDARG00000008218	ENSDART00000021000	17	2	TCCAGCGGCACACAGGAGGGCTTG	6	-	108	1104	Active	Active	9	8
ENSDARG00000008218	ENSDART00000021000	17	2	CTCTCACCCAGCGGGATGCAGGC	5	-	67	1104	Active	Active	8	9
ENSDARG00000008218	ENSDART00000021000	17	2	AGCGGCACACAGGAGGGCTTGAGCT	7	-	104	1104	Active	Active	3	8
ENSDARG00000008218	ENSDART00000021000	17	3	ACACAAGTCTGACAGCGGCGGGGAC	7	-	162	1104	Active	Active	2	8
ENSDARG00000008218	ENSDART00000021000	17	3	AGCTCCTGCAGGATTGTGGGTGT	5	-	238	1104	Active	Inactive	9	8
ENSDARG00000008218	ENSDART00000021000	17	3	AGCTCCTGCAGGATTGTGGGTGTC	6	-	237	1104	Active	Active	9	6
ENSDARG00000008218	ENSDART00000021000	17	3	AGCTCCTGCAGGATTGTGGGTGTCT	7	-	236	1104	Active	Inactive	9	8
ENSDARG00000008218	ENSDART00000021000	17	3	ACACAAGTCTGACAGCGGCGGGG	5	-	164	1104	Active	Active	2	9
ENSDARG00000008218	ENSDART00000021000	17	4	ACCAGCGGCTCGGCAGACGCAGCA	6	-	312	1104	Active	Active	9	9
ENSDARG00000008218	ENSDART00000021000	17	4	AACACCAGCGGCTCGGCAGACGCA	6	-	315	1104	Active	Active	3	9
ENSDARG00000008218	ENSDART00000021000	17	4	GAACCCGCAGGTACCATGGGGTGCT	7	-	394	1104	Inactive	Active	8	4
ENSDARG00000008218	ENSDART00000021000	17	5	TCCTGCAGCAGCTCTCGTATGGGCA	7	-	580	1104	Active	Active	9	9
ENSDARG00000008218	ENSDART00000021000	17	5	TGCAGCAGCTCTCGTATGGGCAGCG	7	-	577	1104	Active	Active	9	8
ENSDARG00000008218	ENSDART00000021000	17	7	TGCACCAGCATGTGTTTGCGCAGAC	7	-	893	1104	Active	Inactive	9	0
ENSDARG00000008218	ENSDART00000021000	17	8	CTCTTCTTCATGTGGACGTTTCT	5	-	979	1104	Active	Active	9	4
ENSDARG00000008218	ENSDART00000075368	17	2	TCCAGCGGCACACAGGAGGGCTTG	6	-	108	1041	Active	Active	9	8
ENSDARG00000008218	ENSDART00000075368	17	2	CTCTCACCCAGCGGGATGCAGGC	5	-	67	1041	Active	Active	8	9
ENSDARG00000008218	ENSDART00000075368	17	2	AGCGGCACACAGGAGGGCTTGAGCT	7	-	104	1041	Active	Active	3	8
ENSDARG00000008218	ENSDART00000075368	17	3	AGCTCCTGCAGGATTGTGGGTGTCT	7	-	236	1041	Active	Inactive	9	8
ENSDARG00000008218	ENSDART00000075368	17	3	AGCTCCTGCAGGATTGTGGGTGTC	6	-	237	1041	Active	Active	9	6
ENSDARG00000008218	ENSDART00000075368	17	3	AGCTCCTGCAGGATTGTGGGTGT	5	-	238	1041	Active	Inactive	9	8
ENSDARG00000008218	ENSDART00000075368	17	3	ACACAAGTCTGACAGCGGCGGGGAC	7	-	162	1041	Active	Active	2	8
ENSDARG00000008218	ENSDART00000075368	17	3	ACACAAGTCTGACAGCGGCGGGG	5	-	164	1041	Active	Active	2	9
ENSDARG00000008218	ENSDART00000075368	17	5	ACCAGCGGCTCGGCAGACGCAGCA	6	-	312	1041	Active	Active	9	9
ENSDARG00000008218	ENSDART00000075368	17	5	GAACCCGCAGGTACCATGGGGTGCT	7	-	394	1041	Inactive	Active	8	4
ENSDARG00000008218	ENSDART00000075368	17	5	AACACCAGCGGCTCGGCAGACGCA	6	-	315	1041	Active	Active	3	9
ENSDARG00000008218	ENSDART00000075368	17	6	TGCAGCAGCTCTCGTATGGGCAGCG	7	-	577	1041	Active	Active	9	8
ENSDARG00000008218	ENSDART00000075368	17	6	TCCTGCAGCAGCTCTCGTATGGGCA	7	-	580	1041	Active	Active	9	9
ENSDARG00000008218	ENSDART00000075368	17	8	TGCACCAGCATGTGTTTGCGCAGAC	7	-	908	1041	Active	Inactive	9	0
ENSDARG00000008218	ENSDART00000075368	17	9	CTCTTCTTCATGTGGACGTTTCT	5	-	994	1041	Active	Active	9	4
ENSDARG00000008239	ENSDART00000009528	17	9	CACCACACACTCTTTCTGCCGGG	5	-	896	1389	Inactive	Active	6	8
ENSDARG00000008239	ENSDART00000009528	17	9	CACACCACACACTCTTTCTGCCGGG	7	-	896	1389	Inactive	Active	2	8
ENSDARG00000008239	ENSDART00000009528	17	9	ACCATCAAACATCAGCAGCTGCT	5	-	839	1389	Inactive	Active	0	9
ENSDARG00000008239	ENSDART00000009528	17	9	ACACCACACACTCTTTCTGCCGGG	6	-	896	1389	Active	Active	0	8
ENSDARG00000008239	ENSDART00000009528	17	10	CTCTGCTTAGGAGATGTAGCCTTC	6	-	995	1389	Active	Active	9	1
ENSDARG00000008239	ENSDART00000009528	17	10	GTTCTCTGCTTAGGAGATGTAGCC	6	-	998	1389	Active	Active	9	9
ENSDARG00000008239	ENSDART00000009528	17	11	GTCCACCTCTACTTTGGGTCTAA	5	-	1088	1389	Active	Inactive	9	9
ENSDARG00000008757	ENSDART00000035432	17	1	GGCTCCATCTGAAATTTGAAGAT	5	-	235	1332	Active	Inactive	9	5
ENSDARG00000008757	ENSDART00000035432	17	1	GACAGCCCACAAACATGAAGATGAA	7	-	31	1332	Inactive	Active	0	9
ENSDARG00000008757	ENSDART00000035432	17	1	ACAGCCCACAAACATGAAGATGAA	6	-	31	1332	Active	Active	3	9
ENSDARG00000008803	ENSDART00000002932	17	1	AGCAAAAGACGAGACTGCTGCCGAA	7	+	51	696	Inactive	Active	6	8
ENSDARG00000008803	ENSDART00000002932	17	1	GCAAAAGACGAGACTGCTGCCGAA	6	+	52	696	Inactive	Active	6	8
ENSDARG00000008803	ENSDART00000002932	17	2	TGCCTCTCCGAATGCTGAAGCGGCA	7	+	141	696	Active	Active	9	9
ENSDARG00000008803	ENSDART00000002932	17	2	GGCCGCTCCGGAGGGTGAAGGAGAG	7	+	255	696	Active	Active	9	9
ENSDARG00000008803	ENSDART00000002932	17	2	GCCAAAAAAGAAGCTGAAGGTGGA	6	+	418	696	Inactive	Active	8	9
ENSDARG00000008803	ENSDART00000002932	17	2	GAATGCCTCTCCGAATGCTGAAGCG	7	+	138	696	Active	Active	7	9
ENSDARG00000008803	ENSDART00000002932	17	2	GAAGGCCGCTCCGGAGGGTGAAGGA	7	+	252	696	Active	Active	3	9
ENSDARG00000008803	ENSDART00000002932	17	2	GAAACCAGCCAGCGAGGTAGCTGAG	7	+	594	696	Inactive	Active	4	9
ENSDARG00000008803	ENSDART00000002932	17	2	CGCCAAAAAAGAAGCTGAAGGTGGA	7	+	417	696	Inactive	Active	2	9
ENSDARG00000008803	ENSDART00000002932	17	2	AGCGCCAAAAAAGAAGCTGAAGGT	6	+	415	696	Active	Active	0	9
ENSDARG00000008803	ENSDART00000002932	17	2	AAAGGCAGAGGAAGCAGACGCAGAG	7	+	228	696	Inactive	Active	9	9
ENSDARG00000008803	ENSDART00000002932	17	2	AAACCAGCCAGCGAGGTAGCTGAG	6	+	595	696	Inactive	Active	6	9
ENSDARG00000009046	ENSDART00000063716	17	1	GCCCTCTTCTCTTTGGAGGCATGT	6	-	8	2001	Active	Active	9	8
ENSDARG00000009046	ENSDART00000063716	17	5	TGCAGCAGCAGCCATATCTGTATCT	7	-	459	2001	Active	Inactive	9	9
ENSDARG00000009046	ENSDART00000063716	17	9	ATCGCCGACAGCACATCTGTAGCA	6	-	780	2001	Active	Inactive	5	1
ENSDARG00000009046	ENSDART00000063716	17	9	ACCTTCCTCCAGAAGTCTGGATAA	6	-	838	2001	Active	Inactive	9	8
ENSDARG00000009046	ENSDART00000063716	17	12	AAAAGCTCCAAGTCTTTGGGTTC	5	-	1128	2001	Inactive	Inactive	1	9
ENSDARG00000009046	ENSDART00000063716	17	16	TACTTCAGACGCGATCTGCTGCT	5	-	1513	2001	Inactive	Active	1	2
ENSDARG00000009046	ENSDART00000063716	17	17	AGCATCAGCGAGAATTTGCCTGT	5	-	1589	2001	Active	Inactive	9	8
ENSDARG00000009046	ENSDART00000063716	17	20	CTCATCAGCCCAGCAGGGAGTGGGC	7	-	1845	2001	Active	Active	9	9
ENSDARG00000009046	ENSDART00000063716	17	20	ATCAGCCCAGCAGGGAGTGGGCA	5	-	1844	2001	Inactive	Active	2	9
ENSDARG00000009046	ENSDART00000063716	17	20	AGCCCAGCAGGGAGTGGGCATTT	5	-	1841	2001	Active	Inactive	1	8
ENSDARG00000009090	ENSDART00000010568	17	1	ATCGTCGACAACTTCGATGCTTTC	6	+	100	1806	Active	Active	7	2
ENSDARG00000009090	ENSDART00000010568	17	1	AGACACGTCTTTATCGTCGACAAC	6	+	88	1806	Active	Active	5	7
ENSDARG00000009090	ENSDART00000010568	17	3	ACAGACTCCATAAGGACGCCTTC	5	+	314	1806	Active	Active	1	6
ENSDARG00000009090	ENSDART00000010568	17	4	GACACCGGCAAGGATGCGTTTGAT	6	+	418	1806	Active	Active	7	0
ENSDARG00000009090	ENSDART00000010568	17	5	AACGACCACGTGAAGAAGATTTT	5	+	565	1806	Active	Active	0	7
ENSDARG00000009090	ENSDART00000010568	17	6	AACATCGACTGCCAAGAGGTGGCT	6	+	643	1806	Active	Active	4	9
ENSDARG00000009090	ENSDART00000010568	17	6	AACAACGTCTCCACAGATGGCTAC	6	+	688	1806	Active	Active	5	5
ENSDARG00000009090	ENSDART00000010568	17	6	ATCGACTGCCAAGAGGTGGCTGAG	6	+	646	1806	Active	Active	6	9
ENSDARG00000009090	ENSDART00000010568	17	16	AAAGTCTAAAGAAGGGAAGGAGGG	6	+	1328	1806	Inactive	Active	8	9
ENSDARG00000009253	ENSDART00000005355	17	4	GTCTCCGTCACAGGTTTGCAGTT	5	-	310	726	Active	Inactive	9	7
ENSDARG00000009253	ENSDART00000005355	17	5	GACACCAGCCTTAAAATCTGGATTG	7	-	381	726	Active	Inactive	5	8
ENSDARG00000009253	ENSDART00000005355	17	5	ACACCAGCCTTAAAATCTGGATTG	6	-	381	726	Active	Inactive	0	8
ENSDARG00000009253	ENSDART00000005355	17	8	GGCTGCTTCATTCAGAGTAGCGTCT	7	-	582	726	Active	Active	9	6
ENSDARG00000009363	ENSDART00000006848	17	5	CTCAGCAGCCTTCAGGTCTTTTGGG	7	+	407	2697	Active	Inactive	8	2
ENSDARG00000009363	ENSDART00000006848	17	5	GCAGCCTTCAGGTCTTTTGGGCT	5	+	411	2697	Active	Inactive	9	3
ENSDARG00000009363	ENSDART00000006848	17	5	CACAAAGGCCAAACTGCGGCGCT	5	+	519	2697	Active	Active	3	4
ENSDARG00000009363	ENSDART00000006848	17	7	GAACACACAGTTGCTGGCAGAGGCA	7	+	636	2697	Inactive	Active	9	9
ENSDARG00000009363	ENSDART00000006848	17	9	AGAAACGTCTGGAAGAGCTGCTGGA	7	+	959	2697	Active	Active	4	9
ENSDARG00000009363	ENSDART00000006848	17	11	GTCAGCTGCATTCACTGGAGCTGGA	7	+	1223	2697	Active	Active	9	9
ENSDARG00000009363	ENSDART00000006848	17	11	GCCTCCATCAACATGGAGGAAGGT	6	+	1201	2697	Active	Active	9	9
ENSDARG00000009363	ENSDART00000006848	17	11	GCATCCAGCCGACTGTTGAAGCT	5	+	1129	2697	Active	Active	4	8
ENSDARG00000009363	ENSDART00000006848	17	13	AGACCCTCCGTCCAGCAGCTGCA	5	+	1889	2697	Active	Active	7	9
ENSDARG00000009363	ENSDART00000006848	17	13	AGCAGCTACAACGGGAAGCAGCA	5	+	1682	2697	Active	Active	9	9
ENSDARG00000009363	ENSDART00000006848	17	13	AGAAAAAGCAGCTGGAGAAGGAGGC	7	+	2246	2697	Inactive	Active	6	9
ENSDARG00000009363	ENSDART00000006848	17	13	AGCTACAACGGGAAGCAGCAGCC	5	+	1685	2697	Active	Active	3	9
ENSDARG00000009363	ENSDART00000006848	17	13	GCAAACAGCGAGGCCCGAGTGAGGG	7	+	1483	2697	Inactive	Active	3	9
ENSDARG00000009363	ENSDART00000006848	17	13	GAATGCCACCCTGCGTCTGGCTGT	6	+	1806	2697	Inactive	Inactive	2	6
ENSDARG00000009363	ENSDART00000006848	17	13	AAAAGCAGCTGGAGAAGGAGGCGCG	7	+	2249	2697	Inactive	Active	6	9
ENSDARG00000009363	ENSDART00000006848	17	13	AACGGCTGCAACAGACTCTGGAGAA	7	+	2054	2697	Active	Inactive	8	2
ENSDARG00000009363	ENSDART00000006848	17	13	ACAATCGCAGACTCAAGAAGTTGGC	7	+	1769	2697	Inactive	Active	6	9
ENSDARG00000009363	ENSDART00000006848	17	13	ACAGGCCACCATGGATAAGAAGAC	6	+	2442	2697	Active	Active	4	9
ENSDARG00000009363	ENSDART00000006848	17	13	ACCAGCAACTTGAGGAGGAGAAC	5	+	1844	2697	Active	Active	6	9
ENSDARG00000009363	ENSDART00000062005	17	5	CTCAGCAGCCTTCAGGTCTTTTGGG	7	+	416	4017	Active	Inactive	8	2
ENSDARG00000009363	ENSDART00000062005	17	5	CACAAAGGCCAAACTGCGGCGCT	5	+	528	4017	Active	Active	3	4
ENSDARG00000009363	ENSDART00000062005	17	5	GCAGCCTTCAGGTCTTTTGGGCT	5	+	420	4017	Active	Inactive	9	3
ENSDARG00000009363	ENSDART00000062005	17	7	GAACACACAGTTGCTGGCAGAGGCA	7	+	645	4017	Inactive	Active	9	9
ENSDARG00000009363	ENSDART00000062005	17	9	AGAAACGTCTGGAAGAGCTGCTGGA	7	+	968	4017	Active	Active	4	9
ENSDARG00000009363	ENSDART00000062005	17	11	GCATCCAGCCGACTGTTGAAGCT	5	+	1135	4017	Active	Active	4	8
ENSDARG00000009363	ENSDART00000062005	17	11	GTCAGCTGCATTCACTGGAGCTGGA	7	+	1229	4017	Active	Active	9	9
ENSDARG00000009363	ENSDART00000062005	17	11	GCCTCCATCAACATGGAGGAAGGT	6	+	1207	4017	Active	Active	9	9
ENSDARG00000009363	ENSDART00000062005	17	13	GAATGCCACCCTGCGTCTGGCTGT	6	+	1812	4017	Inactive	Inactive	2	6
ENSDARG00000009363	ENSDART00000062005	17	13	ACAATCGCAGACTCAAGAAGTTGGC	7	+	1775	4017	Inactive	Active	6	9
ENSDARG00000009363	ENSDART00000062005	17	13	AGCTACAACGGGAAGCAGCAGCC	5	+	1691	4017	Active	Active	3	9
ENSDARG00000009363	ENSDART00000062005	17	13	GCAAACAGCGAGGCCCGAGTGAGGG	7	+	1489	4017	Inactive	Active	3	9
ENSDARG00000009363	ENSDART00000062005	17	13	AGCAGCTACAACGGGAAGCAGCA	5	+	1688	4017	Active	Active	9	9
ENSDARG00000009363	ENSDART00000062005	17	13	AAAAGCAGCTGGAGAAGGAGGCGCG	7	+	2255	4017	Inactive	Active	6	9
ENSDARG00000009363	ENSDART00000062005	17	13	AACGGCTGCAACAGACTCTGGAGAA	7	+	2060	4017	Active	Inactive	8	2
ENSDARG00000009363	ENSDART00000062005	17	13	ACAGGCCACCATGGATAAGAAGAC	6	+	2448	4017	Active	Active	4	9
ENSDARG00000009363	ENSDART00000062005	17	13	ACCAGCAACTTGAGGAGGAGAAC	5	+	1850	4017	Active	Active	6	9
ENSDARG00000009363	ENSDART00000062005	17	13	AGAAAAAGCAGCTGGAGAAGGAGGC	7	+	2252	4017	Inactive	Active	6	9
ENSDARG00000009363	ENSDART00000062005	17	13	AGACCCTCCGTCCAGCAGCTGCA	5	+	1895	4017	Active	Active	7	9
ENSDARG00000009363	ENSDART00000062005	17	16	AGCAAAGGCATGAAGAAGAAGCA	5	+	2786	4017	Active	Active	5	9
ENSDARG00000009363	ENSDART00000062005	17	16	AAAGACAGACTGATCGATGTTGAG	6	+	2917	4017	Inactive	Active	9	8
ENSDARG00000009363	ENSDART00000062005	17	18	AGCTGCAGACTCTGGAGTCGGAGGC	7	+	3176	4017	Active	Active	3	8
ENSDARG00000009363	ENSDART00000062005	17	18	AGAAACAGCGAGAGGAGGCGAGTGC	7	+	3212	4017	Inactive	Active	4	7
ENSDARG00000009363	ENSDART00000062005	17	18	CTCAGCTGCAGACTCTGGAGTCGGA	7	+	3173	4017	Active	Active	9	9
ENSDARG00000009363	ENSDART00000062005	17	20	AACTGCAGACCAAAGAGCTGAAGAC	7	+	3578	4017	Inactive	Active	5	8
ENSDARG00000009363	ENSDART00000062005	17	21	AAAACCAGACCCTGCTGGAGAGAAC	7	+	3794	4017	Inactive	Active	9	9
ENSDARG00000009363	ENSDART00000062005	17	21	AGCAAAACCAGACCCTGCTGGAGAG	7	+	3791	4017	Active	Active	1	8
ENSDARG00000009363	ENSDART00000062005	17	21	AAACCAGACCCTGCTGGAGAGAAC	6	+	3795	4017	Inactive	Active	7	9
ENSDARG00000009363	ENSDART00000062010	17	3	AAACAAGTCAACAATGATGTTAAC	6	+	202	3864	Inactive	Active	5	4
ENSDARG00000009363	ENSDART00000062010	17	8	CACAAAGGCCAAACTGCGGCGCT	5	+	786	3864	Active	Active	3	4
ENSDARG00000009363	ENSDART00000062010	17	8	CTCAGCAGCCTTCAGGTCTTTTGGG	7	+	674	3864	Active	Inactive	8	2
ENSDARG00000009363	ENSDART00000062010	17	8	GCAGCCTTCAGGTCTTTTGGGCT	5	+	678	3864	Active	Inactive	9	3
ENSDARG00000009363	ENSDART00000062010	17	10	GAACACACAGTTGCTGGCAGAGGCA	7	+	903	3864	Inactive	Active	9	9
ENSDARG00000009363	ENSDART00000062010	17	12	AGAAACGTCTGGAAGAGCTGCTGGA	7	+	1226	3864	Active	Active	4	9
ENSDARG00000009363	ENSDART00000062010	17	13	GCATCCAGCCGACTGTTGAAGCT	5	+	1405	3864	Active	Active	4	8
ENSDARG00000009363	ENSDART00000062010	17	13	GCCTCCATCAACATGGAGGAAGGT	6	+	1477	3864	Active	Active	9	9
ENSDARG00000009363	ENSDART00000062010	17	13	GTCAGCTGCATTCACTGGAGCTGGA	7	+	1499	3864	Active	Active	9	9
ENSDARG00000009363	ENSDART00000062010	17	15	AGCAGCTACAACGGGAAGCAGCA	5	+	1958	3864	Active	Active	9	9
ENSDARG00000009363	ENSDART00000062010	17	15	GCAAACAGCGAGGCCCGAGTGAGGG	7	+	1759	3864	Inactive	Active	3	9
ENSDARG00000009363	ENSDART00000062010	17	15	AGCTACAACGGGAAGCAGCAGCC	5	+	1961	3864	Active	Active	3	9
ENSDARG00000009363	ENSDART00000062010	17	15	ACAATCGCAGACTCAAGAAGTTGGC	7	+	2045	3864	Inactive	Active	6	9
ENSDARG00000009363	ENSDART00000062010	17	16	AAAAGCAGCTGGAGAAGGAGGCGCG	7	+	2102	3864	Inactive	Active	6	9
ENSDARG00000009363	ENSDART00000062010	17	16	ACAGGCCACCATGGATAAGAAGAC	6	+	2295	3864	Active	Active	4	9
ENSDARG00000009363	ENSDART00000062010	17	16	AGAAAAAGCAGCTGGAGAAGGAGGC	7	+	2099	3864	Inactive	Active	6	9
ENSDARG00000009363	ENSDART00000062010	17	19	AAAGACAGACTGATCGATGTTGAG	6	+	2764	3864	Inactive	Active	9	8
ENSDARG00000009363	ENSDART00000062010	17	19	AGCAAAGGCATGAAGAAGAAGCA	5	+	2633	3864	Active	Active	5	9
ENSDARG00000009363	ENSDART00000062010	17	21	AGCTGCAGACTCTGGAGTCGGAGGC	7	+	3023	3864	Active	Active	3	8
ENSDARG00000009363	ENSDART00000062010	17	21	CTCAGCTGCAGACTCTGGAGTCGGA	7	+	3020	3864	Active	Active	9	9
ENSDARG00000009363	ENSDART00000062010	17	21	AGAAACAGCGAGAGGAGGCGAGTGC	7	+	3059	3864	Inactive	Active	4	7
ENSDARG00000009363	ENSDART00000062010	17	23	AACTGCAGACCAAAGAGCTGAAGAC	7	+	3425	3864	Inactive	Active	5	8
ENSDARG00000009363	ENSDART00000062010	17	24	AAAACCAGACCCTGCTGGAGAGAAC	7	+	3641	3864	Inactive	Active	9	9
ENSDARG00000009363	ENSDART00000062010	17	24	AGCAAAACCAGACCCTGCTGGAGAG	7	+	3638	3864	Active	Active	1	8
ENSDARG00000009363	ENSDART00000062010	17	24	AAACCAGACCCTGCTGGAGAGAAC	6	+	3642	3864	Inactive	Active	7	9
ENSDARG00000009363	ENSDART00000075809	17	3	AAACAAGTCAACAATGATGTTAAC	6	+	202	516	Inactive	Active	5	4
ENSDARG00000009866	ENSDART00000080490	17	6	CAAGCCGCCGCCACATGTGACTAC	6	+	457	1746	Active	Inactive	2	8
ENSDARG00000009866	ENSDART00000080490	17	7	TACTTCACATGCCGAGCGGAGGGA	6	+	601	1746	Inactive	Active	3	9
ENSDARG00000009866	ENSDART00000080490	17	8	GGCCAAAAACGTGGCCGGAGAAGTG	7	+	765	1746	Inactive	Active	6	9
ENSDARG00000009866	ENSDART00000080490	17	8	GCCAAAAACGTGGCCGGAGAAGTG	6	+	766	1746	Active	Active	0	9
ENSDARG00000009866	ENSDART00000080490	17	8	GGCTCAATCTTCTGGAAGACGGG	5	+	689	1746	Active	Active	9	9
ENSDARG00000009866	ENSDART00000080490	17	9	CAAAACATCCACCAGGCAGACGGA	6	+	1009	1746	Inactive	Active	0	9
ENSDARG00000009866	ENSDART00000080490	17	9	ACATCACACCTTCAGGAGGACTCT	6	+	980	1746	Inactive	Active	1	9
ENSDARG00000009866	ENSDART00000080490	17	9	AACATCACACCTTCAGGAGGACTCT	7	+	979	1746	Inactive	Active	6	9
ENSDARG00000009866	ENSDART00000080490	17	9	AACATCCACCAGGCAGACGGAGGA	6	+	1012	1746	Active	Active	6	9
ENSDARG00000009866	ENSDART00000080490	17	11	ACAGACGGCATGTGGTGCTGTCGAC	7	+	1238	1746	Inactive	Active	1	3
ENSDARG00000009866	ENSDART00000080490	17	13	TTCCTCATCTAGCATGGTGCTAAC	6	+	1617	1746	Active	Active	9	3
ENSDARG00000009866	ENSDART00000080490	17	14	GACTCCACCCGGAGGCAGCTTTT	5	+	1729	1746	Active	Active	4	0
ENSDARG00000009866	ENSDART00000080490	17	14	AGACTCCACCCGGAGGCAGCTTTT	6	+	1728	1746	Active	Active	6	0
ENSDARG00000009867	ENSDART00000046077	17	2	CTCCACCACCACAGTGTGGCCGGC	6	-	211	1374	Active	Active	7	9
ENSDARG00000009867	ENSDART00000046077	17	2	CACCACCACAGTGTGGCCGGCGTT	6	-	208	1374	Active	Active	6	7
ENSDARG00000009867	ENSDART00000046077	17	2	TCCACCACCACAGTGTGGCCGGC	5	-	211	1374	Active	Active	8	9
ENSDARG00000009867	ENSDART00000046077	17	2	ACCACCACAGTGTGGCCGGCGTT	5	-	208	1374	Inactive	Active	1	7
ENSDARG00000009867	ENSDART00000046077	17	2	TTATTCCACTTGGCAGAAGATGGA	6	-	251	1374	Active	Active	1	9
ENSDARG00000009867	ENSDART00000046077	17	3	CTCAAATAATCCTGGAAGGTGAA	5	-	317	1374	Inactive	Active	5	9
ENSDARG00000009867	ENSDART00000046077	17	7	CACGTCCACTTTCAGAGTAGGGT	5	-	632	1374	Active	Active	9	9
ENSDARG00000009867	ENSDART00000046077	17	7	CACGTCCACTTTCAGAGTAGGGTAC	7	-	630	1374	Active	Active	9	1
ENSDARG00000009867	ENSDART00000046077	17	8	TCCACCAGAATTTTCTTCTGCGGCC	7	-	746	1374	Active	Active	2	6
ENSDARG00000009867	ENSDART00000046077	17	8	GGCTCCCTCCACCAGAATTTTCT	5	-	755	1374	Active	Active	9	5
ENSDARG00000009867	ENSDART00000046077	17	9	CACATCGCCGATGTTTGCAGGAGGG	7	-	870	1374	Active	Active	9	9
ENSDARG00000009867	ENSDART00000046077	17	9	ACCGCCAACAGTGCAGTTAGACGAC	7	-	825	1374	Active	Active	7	4
ENSDARG00000009867	ENSDART00000046077	17	9	TCCCAACTCTAGTAGTGTAGGCC	5	-	909	1374	Active	Active	9	9
ENSDARG00000009867	ENSDART00000046077	17	10	AACCACAGCGTCTCTTTCTGCCTGT	7	-	1009	1374	Inactive	Inactive	1	6
ENSDARG00000009867	ENSDART00000046077	17	12	TACTCCACCTCCACCTTCTGCAGCA	7	-	1196	1374	Active	Active	4	5
ENSDARG00000009867	ENSDART00000046077	17	12	CTCCACCTCCACCTTCTGCAGCA	5	-	1196	1374	Active	Active	9	5
ENSDARG00000009949	ENSDART00000019905	17	2	TGCAGCGTCAGGATGGGTTGATGCA	7	+	122	552	Active	Active	9	9
ENSDARG00000009949	ENSDART00000019905	17	2	TGCAGCGTCAGGATGGGTTGATGC	6	+	122	552	Active	Inactive	9	1
ENSDARG00000009949	ENSDART00000019905	17	2	AAAAAATTCACTTCAGGACGCTTAA	7	+	269	552	Inactive	Active	4	6
ENSDARG00000010113	ENSDART00000014736	17	4	CCCCCAGCCATCATCAGGATAGGGC	7	-	192	552	Active	Active	9	9
ENSDARG00000010113	ENSDART00000014736	17	4	GCCATCATCAGGATAGGGCTGATAA	7	-	186	552	Active	Inactive	9	4
ENSDARG00000010113	ENSDART00000014736	17	6	ATCCCAAACATGAACATGGTGAGAC	7	-	416	552	Inactive	Inactive	0	2
ENSDARG00000010113	ENSDART00000014736	17	6	TCCCAAACATGAACATGGTGAGAC	6	-	416	552	Inactive	Inactive	6	2
ENSDARG00000010113	ENSDART00000014736	17	6	GTACTCACCACGGGTTGGTAGGAG	6	-	456	552	Inactive	Active	0	5
ENSDARG00000010113	ENSDART00000014736	17	6	TACTCACCACGGGTTGGTAGGAG	5	-	456	552	Inactive	Active	4	5
ENSDARG00000010113	ENSDART00000014736	17	6	TACTCACCACGGGTTGGTAGGAGGG	7	-	454	552	Inactive	Active	4	9
ENSDARG00000010113	ENSDART00000014736	17	7	CTCTCCAGATACAGGTTGTTGTA	5	-	490	552	Active	Inactive	2	4
ENSDARG00000010113	ENSDART00000105176	17	4	CCCCCAGCCATCATCAGGATAGGGC	7	-	192	552	Active	Active	9	9
ENSDARG00000010113	ENSDART00000105176	17	4	GCCATCATCAGGATAGGGCTGATAA	7	-	186	552	Active	Inactive	9	4
ENSDARG00000010113	ENSDART00000105176	17	6	TCCCAAACATGAACATGGTGAGAC	6	-	416	552	Inactive	Inactive	6	2
ENSDARG00000010113	ENSDART00000105176	17	6	TACTCACCACGGGTTGGTAGGAGGG	7	-	454	552	Inactive	Active	4	9
ENSDARG00000010113	ENSDART00000105176	17	6	TACTCACCACGGGTTGGTAGGAG	5	-	456	552	Inactive	Active	4	5
ENSDARG00000010113	ENSDART00000105176	17	6	GTACTCACCACGGGTTGGTAGGAG	6	-	456	552	Inactive	Active	0	5
ENSDARG00000010113	ENSDART00000105176	17	6	ATCCCAAACATGAACATGGTGAGAC	7	-	416	552	Inactive	Inactive	0	2
ENSDARG00000010113	ENSDART00000105176	17	7	CTCTCCAGATACAGGTTGTTGTA	5	-	490	552	Active	Inactive	2	4
ENSDARG00000010181	ENSDART00000026152	17	1	CTCACCTCCTCCAGTGCGGATAC	5	-	118	2973	Active	Inactive	9	8
ENSDARG00000010181	ENSDART00000026152	17	6	GACCTCACACATCTGAAGCTGGA	5	-	590	2973	Inactive	Active	1	9
ENSDARG00000010181	ENSDART00000026152	17	11	TTCTGCCACACTTTCCGCAGCCTGT	7	-	959	2973	Active	Active	7	8
ENSDARG00000010181	ENSDART00000026152	17	14	CACCTCTCCCAGGATGGCCTTGGTG	7	-	1266	2973	Active	Active	9	5
ENSDARG00000010181	ENSDART00000026152	17	15	CACAAACCAAGAGCTCGGAGGTGCT	7	-	1453	2973	Inactive	Active	6	9
ENSDARG00000010181	ENSDART00000026152	17	17	CACTTCTTACGAGCGAAGCGTTT	5	-	1606	2973	Active	Active	9	7
ENSDARG00000010181	ENSDART00000026152	17	17	AGCATCACAGAGCGTGTGCAGCT	5	-	1646	2973	Active	Active	2	1
ENSDARG00000010181	ENSDART00000026152	17	20	TCCTCACACTGCAGATGTTTGAGTC	7	-	1997	2973	Active	Inactive	8	0
ENSDARG00000010181	ENSDART00000026152	17	22	GCACAAAGCGTTGCTTGTCTTTAAC	7	-	2239	2973	Inactive	Inactive	4	5
ENSDARG00000010181	ENSDART00000026152	17	26	ACCAAATACGTTTTCCTGGGCATGT	7	-	2774	2973	Active	Inactive	4	5
ENSDARG00000010181	ENSDART00000077151	17	4	GACCTCACACATCTGAAGCTGGA	5	-	389	2856	Inactive	Active	1	9
ENSDARG00000010181	ENSDART00000077151	17	9	TTCTGCCACACTTTCCGCAGCCTGT	7	-	758	2856	Active	Active	7	8
ENSDARG00000010181	ENSDART00000077151	17	12	CACCTCTCCCAGGATGGCCTTGGTG	7	-	1065	2856	Active	Active	9	5
ENSDARG00000010181	ENSDART00000077151	17	13	CACAAACCAAGAGCTCGGAGGTGCT	7	-	1252	2856	Inactive	Active	6	9
ENSDARG00000010181	ENSDART00000077151	17	15	CACTTCTTACGAGCGAAGCGTTT	5	-	1405	2856	Active	Active	9	7
ENSDARG00000010181	ENSDART00000077151	17	15	AGCATCACAGAGCGTGTGCAGCT	5	-	1445	2856	Active	Active	2	1
ENSDARG00000010181	ENSDART00000077151	17	18	TCCTCACACTGCAGATGTTTGAGTC	7	-	1796	2856	Active	Inactive	8	0
ENSDARG00000010181	ENSDART00000077151	17	20	GCACAAAGCGTTGCTTGTCTTTAAC	7	-	2038	2856	Inactive	Inactive	4	5
ENSDARG00000010181	ENSDART00000077151	17	23	TTCACCAGCGGCTATTTGGAGAT	5	-	2441	2856	Active	Inactive	6	7
ENSDARG00000010732	ENSDART00000024644	17	2	CCCATCACACAGAAAGATGACGAA	6	-	112	1071	Active	Active	7	9
ENSDARG00000010732	ENSDART00000024644	17	2	AGCCCATTCCAACTTGAGGAAGAA	6	-	70	1071	Active	Active	9	9
ENSDARG00000010732	ENSDART00000024644	17	3	TTCTCATAAGACAGCTGCAGTTGGG	7	-	320	1071	Inactive	Active	3	9
ENSDARG00000010732	ENSDART00000024644	17	4	CTACTCTTCAGTGATGTGCTGCT	5	-	512	1071	Active	Active	9	0
ENSDARG00000010732	ENSDART00000024644	17	4	GTTCTCCTCCAACAGGTGCTGGT	5	-	470	1071	Active	Active	9	7
ENSDARG00000010732	ENSDART00000024644	17	4	GTTCTCTCCTCAGCTTCTGGTTCT	6	-	488	1071	Active	Inactive	9	7
ENSDARG00000010732	ENSDART00000024644	17	4	TTCTCCTCCAACAGGTGCTGGTTTG	7	-	467	1071	Active	Inactive	8	0
ENSDARG00000010732	ENSDART00000024644	17	4	TCCTCCAACAGGTGCTGGTTTGAG	6	-	465	1071	Active	Inactive	8	5
ENSDARG00000010732	ENSDART00000024644	17	6	AGATTCACCTTCTGTAGGAGGTTTT	7	-	810	1071	Active	Inactive	3	3
ENSDARG00000010732	ENSDART00000024644	17	6	TTCACCTTCTGTAGGAGGTTTTGGG	7	-	807	1071	Active	Active	9	6
ENSDARG00000010732	ENSDART00000024644	17	6	TTCACCTTCTGTAGGAGGTTTTG	5	-	809	1071	Active	Active	9	4
ENSDARG00000010732	ENSDART00000024644	17	7	TGCTGCTCCAGCGTTTTGCGTTT	5	-	934	1071	Active	Inactive	9	9
ENSDARG00000010732	ENSDART00000024644	17	7	TGCTCCAGCGTTTTGCGTTTGGC	5	-	931	1071	Active	Active	9	7
ENSDARG00000010732	ENSDART00000024644	17	8	GTTTGCAGCAGTGTTTGCAGGCTTC	7	-	1026	1071	Active	Active	6	4
ENSDARG00000010948	ENSDART00000024194	17	3	GTTTGCCCCATATTAGATGAAGTT	6	+	262	3186	Active	Active	7	8
ENSDARG00000010948	ENSDART00000024194	17	3	AACTGCACAATCTTTGCGTGAGTA	6	+	298	3186	Inactive	Active	6	7
ENSDARG00000010948	ENSDART00000024194	17	4	AAAACCTTCACAATGGAAGGTGAC	6	+	337	3186	Active	Active	5	9
ENSDARG00000010948	ENSDART00000024194	17	7	GAAATCACACTGGATGGGGAAGAG	6	+	745	3186	Inactive	Active	9	9
ENSDARG00000010948	ENSDART00000024194	17	7	AAATCACACTGGATGGGGAAGAG	5	+	746	3186	Inactive	Active	7	9
ENSDARG00000010948	ENSDART00000024194	17	8	CTCTGCTAACTCTGGGTCGTGTAA	6	+	878	3186	Active	Inactive	5	7
ENSDARG00000010948	ENSDART00000024194	17	8	TCCTGCCTCCATCAATCTGGAGGT	6	+	1017	3186	Active	Active	9	1
ENSDARG00000010948	ENSDART00000024194	17	8	AACATCAACCAGTCTCTGCTAAC	5	+	865	3186	Active	Inactive	2	4
ENSDARG00000010948	ENSDART00000024194	17	12	ACAAAAACCAGAGACTGGAGGAGGC	7	+	1373	3186	Inactive	Active	8	9
ENSDARG00000010948	ENSDART00000024194	17	12	AAAACCAGAGACTGGAGGAGGCT	5	+	1376	3186	Inactive	Active	9	9
ENSDARG00000010948	ENSDART00000024194	17	12	CACCGCCTCAATCAGGAGGAATTC	6	+	1423	3186	Active	Active	9	8
ENSDARG00000010948	ENSDART00000024194	17	13	CTAAGCTACAAAGGAAGAAGGATGT	7	+	1550	3186	Active	Active	4	9
ENSDARG00000010948	ENSDART00000024194	17	13	GCAGACCTCACTGAAGGAGCAGAG	6	+	1641	3186	Active	Active	8	9
ENSDARG00000010948	ENSDART00000024194	17	13	GCATGCAGACCTCACTGAAGGAGCA	7	+	1637	3186	Inactive	Active	5	9
ENSDARG00000010948	ENSDART00000024194	17	13	GCCAGCACACAGGATGTCGGTGGT	6	+	1519	3186	Active	Active	2	7
ENSDARG00000010948	ENSDART00000024194	17	15	GAACACAAACAGCATCTTGAGGA	5	+	1885	3186	Inactive	Active	9	0
ENSDARG00000010948	ENSDART00000024194	17	15	AAATACCACAATCTGGCTGAGCA	5	+	1984	3186	Inactive	Active	8	8
ENSDARG00000010948	ENSDART00000024194	17	15	ACAAACAGCATCTTGAGGAGGTTCT	7	+	1889	3186	Inactive	Active	5	5
ENSDARG00000010948	ENSDART00000024194	17	15	ACAAACAGCATCTTGAGGAGGTT	5	+	1889	3186	Inactive	Active	5	9
ENSDARG00000010948	ENSDART00000024194	17	16	GAAAGCAGATATGATGACGTTTTT	6	+	2019	3186	Inactive	Inactive	9	4
ENSDARG00000010948	ENSDART00000024194	17	16	CAACAAATCAGCCAAGCTGGAAAC	6	+	2131	3186	Inactive	Active	1	5
ENSDARG00000010948	ENSDART00000024194	17	17	ACACTCAGAATGACTTTGAGGGT	5	+	2222	3186	Inactive	Active	5	1
ENSDARG00000010948	ENSDART00000024194	17	17	AGAACCAAATGAATCTGCTGGCGGT	7	+	2195	3186	Inactive	Active	8	8
ENSDARG00000011127	ENSDART00000029771	17	1	GTCAACAACTGGCACTGGTGAGAT	6	+	73	1014	Inactive	Inactive	3	5
ENSDARG00000011127	ENSDART00000029771	17	2	GTCATCAGAGAAGCTGAAGGAGCT	6	+	114	1014	Inactive	Active	0	9
ENSDARG00000011141	ENSDART00000010274	17	1	AGCACCAGCTTTCCTGTGGCATCT	6	-	165	1695	Active	Active	8	4
ENSDARG00000011141	ENSDART00000010274	17	1	CACATCCGCTTCTTGTGTGAAGTC	6	-	73	1695	Active	Inactive	9	2
ENSDARG00000011141	ENSDART00000010274	17	1	CCCCCATACCTTTGTGCCGCTGTA	6	-	259	1695	Active	Active	9	7
ENSDARG00000011141	ENSDART00000010274	17	2	GGCATCAGCGTGAGAGCGGGCTTT	6	-	355	1695	Active	Inactive	9	0
ENSDARG00000011141	ENSDART00000010274	17	5	TACTCACTCTGTTAGCGATGGTGAT	7	-	709	1695	Active	Active	9	8
ENSDARG00000011141	ENSDART00000010274	17	6	GTCTCCTGCTGACATGCTGGAAAC	6	-	754	1695	Active	Active	9	5
ENSDARG00000011141	ENSDART00000010274	17	8	CCCATCGCCTTCTGTTTAGTGGTG	6	-	999	1695	Active	Inactive	9	2
ENSDARG00000011141	ENSDART00000010274	17	10	GCCCTCAGCACAAGTGAAGATGCC	6	-	1360	1695	Active	Active	9	9
ENSDARG00000011141	ENSDART00000010274	17	10	CTCAGCACAAGTGAAGATGCCGTT	6	-	1357	1695	Active	Active	0	8
ENSDARG00000011141	ENSDART00000010274	17	10	CCCTCAGCACAAGTGAAGATGCC	5	-	1360	1695	Active	Active	5	9
ENSDARG00000011141	ENSDART00000010274	17	10	AGACCACGCGACCGCGGCTGATAG	6	-	1328	1695	Active	Inactive	5	0
ENSDARG00000011141	ENSDART00000010274	17	11	CTCTCACTCCTCCGTGGCGTGTGC	6	-	1568	1695	Active	Inactive	9	0
ENSDARG00000011141	ENSDART00000010274	17	11	GCAGCCACATCTCCAGTATAGGGT	6	-	1482	1695	Inactive	Active	6	9
ENSDARG00000011141	ENSDART00000010274	17	11	CGCAGCCACATCTCCAGTATAGGGT	7	-	1482	1695	Active	Active	9	9
ENSDARG00000011141	ENSDART00000010274	17	11	CACTCCTCCGTGGCGTGTGCAGGG	6	-	1564	1695	Active	Active	9	6
ENSDARG00000011141	ENSDART00000010274	17	12	GGCGCCAGAATCCTTGCAGAAGCT	6	-	1653	1695	Active	Active	6	9
ENSDARG00000011235	ENSDART00000008816	17	1	TTCTGCACCCCTCCGTTGGATAC	5	+	80	876	Active	Inactive	6	5
ENSDARG00000011235	ENSDART00000008816	17	3	CAACTCCACCGCGGATTGCTTGGAT	7	+	768	876	Active	Inactive	5	8
ENSDARG00000011235	ENSDART00000008816	17	3	CCCAGCCTCTATCTCGCCGCTGTC	6	+	477	876	Active	Active	9	7
ENSDARG00000011235	ENSDART00000008816	17	3	GGCTTCAACTCCACCGCGGATTGC	6	+	763	876	Active	Active	9	8
ENSDARG00000011235	ENSDART00000008816	17	3	AACTCCACCGCGGATTGCTTGGAT	6	+	769	876	Active	Inactive	2	8
ENSDARG00000011235	ENSDART00000103760	17	1	TTCTGCACCCCTCCGTTGGATAC	5	+	80	876	Active	Inactive	6	5
ENSDARG00000011235	ENSDART00000103760	17	3	GGCTTCAACTCCACCGCGGATTGC	6	+	763	876	Active	Active	9	8
ENSDARG00000011235	ENSDART00000103760	17	3	CCCAGCCTCTATCTCGCCGCTGTC	6	+	477	876	Active	Active	9	7
ENSDARG00000011235	ENSDART00000103760	17	3	CAACTCCACCGCGGATTGCTTGGAT	7	+	768	876	Active	Inactive	5	8
ENSDARG00000011235	ENSDART00000103760	17	3	AACTCCACCGCGGATTGCTTGGAT	6	+	769	876	Active	Inactive	2	8
ENSDARG00000011370	ENSDART00000023320	17	1	TACAACAACTTCCATGCGCCTGT	5	+	157	1611	Inactive	Inactive	4	5
ENSDARG00000011370	ENSDART00000023320	17	1	GAACGCTACGATCCCGGGGAGGAA	6	+	230	1611	Active	Active	1	9
ENSDARG00000011370	ENSDART00000023320	17	3	GTCGACTCCATACAGGCAGAAGAG	6	+	430	1611	Active	Active	7	9
ENSDARG00000011370	ENSDART00000023320	17	4	AAACTAGGCCGTAAAGATGCAGAA	6	+	466	1611	Inactive	Active	2	9
ENSDARG00000011370	ENSDART00000023320	17	6	GTCAAAACCAAAGATGTATGGGAA	6	+	781	1611	Inactive	Active	3	7
ENSDARG00000011370	ENSDART00000023320	17	7	AACGGCAACACTAAAGTGGCAGTG	6	+	880	1611	Active	Active	2	8
ENSDARG00000011370	ENSDART00000023320	17	9	ATCCACAGAGATCTGCGGTCTGC	5	+	1168	1611	Inactive	Active	8	4
ENSDARG00000011370	ENSDART00000023320	17	9	ACATCCACAGAGATCTGCGGTCTGC	7	+	1166	1611	Inactive	Active	8	4
ENSDARG00000011370	ENSDART00000023320	17	9	TACATCCACAGAGATCTGCGGTC	5	+	1165	1611	Active	Inactive	7	1
ENSDARG00000011370	ENSDART00000046414	17	1	GAACGCTACGATCCCGGGGAGGAA	6	+	230	879	Active	Active	1	9
ENSDARG00000011370	ENSDART00000046414	17	1	TACAACAACTTCCATGCGCCTGT	5	+	157	879	Inactive	Inactive	4	5
ENSDARG00000011370	ENSDART00000046414	17	3	GTCGACTCCATACAGGCAGAAGAG	6	+	430	879	Active	Active	7	9
ENSDARG00000011370	ENSDART00000046414	17	4	AAACTAGGCCGTAAAGATGCAGAA	6	+	466	879	Inactive	Active	2	9
ENSDARG00000011370	ENSDART00000046414	17	6	GTCAAAACCAAAGATGTATGGGAA	6	+	781	879	Inactive	Active	3	7
ENSDARG00000011434	ENSDART00000010507	17	1	TGCTCATCCCAACCAATGTGGTGTT	7	-	265	1104	Active	Inactive	9	7
ENSDARG00000011434	ENSDART00000010507	17	1	TCCCAACCAATGTGGTGTTGGTC	5	-	261	1104	Inactive	Inactive	1	0
ENSDARG00000011434	ENSDART00000010507	17	1	GTATCCGCAGCGTTTGGTGATGTG	6	-	418	1104	Inactive	Active	8	8
ENSDARG00000011434	ENSDART00000010507	17	1	CTCATCCCAACCAATGTGGTGTTG	6	-	264	1104	Active	Inactive	6	4
ENSDARG00000011434	ENSDART00000010507	17	1	CTCATCCCAACCAATGTGGTGTT	5	-	265	1104	Active	Inactive	6	7
ENSDARG00000011434	ENSDART00000010507	17	1	ATCCCAACCAATGTGGTGTTGGTC	6	-	261	1104	Active	Inactive	2	0
ENSDARG00000011434	ENSDART00000010507	17	1	ATCCCAACCAATGTGGTGTTGGT	5	-	262	1104	Active	Active	2	2
ENSDARG00000011434	ENSDART00000010507	17	1	AACAGCATCACCGTGGCGTAAAC	5	-	589	1104	Active	Active	8	0
ENSDARG00000011466	ENSDART00000007622	17	1	GACTTCTCCCAGCAGTAGCTGTT	5	+	12	1374	Active	Active	9	6
ENSDARG00000011466	ENSDART00000007622	17	1	GACAGCTACGAGAAGATCTGCAGCA	7	+	77	1374	Active	Active	7	5
ENSDARG00000011466	ENSDART00000007622	17	1	CTCGACTTCTCCCAGCAGTAGCT	5	+	9	1374	Active	Active	9	8
ENSDARG00000011466	ENSDART00000007622	17	1	CTCCCAGCAGTAGCTGTTTTGGTG	6	+	17	1374	Active	Inactive	0	1
ENSDARG00000011466	ENSDART00000007622	17	1	CTCCCAGCAGTAGCTGTTTTGGT	5	+	17	1374	Active	Inactive	0	8
ENSDARG00000011466	ENSDART00000007622	17	1	TGCAGCAAAGAGCCGTTGTGGAA	5	+	95	1374	Active	Inactive	1	1
ENSDARG00000011466	ENSDART00000007622	17	3	TTCAAATTATATTATCTTTTGGG	5	+	233	1374	Inactive	Inactive	0	2
ENSDARG00000011466	ENSDART00000007622	17	3	TTCAAATTATATTATCTTTTGGGAA	7	+	233	1374	Inactive	Inactive	0	7
ENSDARG00000011466	ENSDART00000007622	17	3	GAAAACAGACTAGCATAAGTGTAG	6	+	203	1374	Inactive	Inactive	9	1
ENSDARG00000011466	ENSDART00000007622	17	4	AAATTCTAACTTCTCTTTGCATCT	6	+	270	1374	Inactive	Inactive	8	8
ENSDARG00000011466	ENSDART00000007622	17	6	TGCCCAAGAGAAAAGTGGGAAGAA	6	+	479	1374	Active	Active	3	3
ENSDARG00000011466	ENSDART00000007622	17	7	AACCTCTTCCTGAATGGGGTTGT	5	+	631	1374	Active	Inactive	9	6
ENSDARG00000011466	ENSDART00000007622	17	7	TCCTCAAGCAGCTCTTTGAGAAC	5	+	611	1374	Active	Inactive	8	4
ENSDARG00000011466	ENSDART00000007622	17	7	AACCTCTTCCTGAATGGGGTTGTA	6	+	631	1374	Active	Active	9	2
ENSDARG00000011466	ENSDART00000007622	17	7	AACCTCTTCCTGAATGGGGTTGTAG	7	+	631	1374	Active	Inactive	9	3
ENSDARG00000011466	ENSDART00000007622	17	9	TGCCAAACATTACGTCTGGATTC	5	+	751	1374	Inactive	Inactive	5	9
ENSDARG00000011466	ENSDART00000007622	17	13	ACCCCATTAGATGATCTGTTTGT	5	+	1165	1374	Active	Inactive	8	9
ENSDARG00000011466	ENSDART00000007622	17	14	GCCATCTTCACGGGTGAGGAGGAG	6	+	1276	1374	Active	Active	9	9
ENSDARG00000011466	ENSDART00000007622	17	14	CGCCTCACCGAGATGCAGACGGA	5	+	1327	1374	Active	Active	9	9
ENSDARG00000011604	ENSDART00000064146	17	1	TACAAAGCAGTGTATGCTGTGGCT	6	+	595	1941	Inactive	Active	9	7
ENSDARG00000011604	ENSDART00000064146	17	1	CTACAAAGCAGTGTATGCTGTGGCT	7	+	594	1941	Inactive	Active	6	7
ENSDARG00000011604	ENSDART00000064146	17	1	CACAGCAAAAGTTATTGTTGCTTTT	7	+	228	1941	Inactive	Inactive	3	8
ENSDARG00000011604	ENSDART00000064146	17	1	AGAAAAATCATTATTGAAGGATTT	6	+	409	1941	Inactive	Active	1	5
ENSDARG00000011604	ENSDART00000064146	17	1	AAAAACTTAAAAAAGTTGTAGAG	5	+	191	1941	Inactive	Active	8	2
ENSDARG00000011604	ENSDART00000064146	17	2	GTAGCCCACTATGAAGTTGTCAAC	6	+	772	1941	Active	Inactive	0	3
ENSDARG00000011604	ENSDART00000064146	17	4	TACAAAACAACATATGATGGGGAA	6	+	1887	1941	Inactive	Active	9	9
ENSDARG00000011604	ENSDART00000064151	17	2	CACCTATACATGCTATTATAGGAG	6	+	347	2418	Active	Active	9	5
ENSDARG00000011604	ENSDART00000064151	17	3	TACAAAGCAGTGTATGCTGTGGCT	6	+	1090	2418	Inactive	Active	9	7
ENSDARG00000011604	ENSDART00000064151	17	3	CTACAAAGCAGTGTATGCTGTGGCT	7	+	1089	2418	Inactive	Active	6	7
ENSDARG00000011604	ENSDART00000064151	17	3	CACAGCAAAAGTTATTGTTGCTTTT	7	+	723	2418	Inactive	Inactive	3	8
ENSDARG00000011604	ENSDART00000064151	17	3	AGAAAAATCATTATTGAAGGATTT	6	+	904	2418	Inactive	Active	1	5
ENSDARG00000011604	ENSDART00000064151	17	3	AAAAACTTAAAAAAGTTGTAGAG	5	+	686	2418	Inactive	Active	8	2
ENSDARG00000011604	ENSDART00000064151	17	4	GTAGCCCACTATGAAGTTGTCAAC	6	+	1267	2418	Active	Inactive	0	3
ENSDARG00000011604	ENSDART00000064151	17	6	TACAAAACAACATATGATGGGGAA	6	+	2382	2418	Inactive	Active	9	9
ENSDARG00000011604	ENSDART00000067574	17	2	CACCTATACATGCTATTATAGGAG	6	+	422	2508	Active	Active	9	5
ENSDARG00000011604	ENSDART00000067574	17	3	TACAAAGCAGTGTATGCTGTGGCT	6	+	1165	2508	Inactive	Active	9	7
ENSDARG00000011604	ENSDART00000067574	17	3	CTACAAAGCAGTGTATGCTGTGGCT	7	+	1164	2508	Inactive	Active	6	7
ENSDARG00000011604	ENSDART00000067574	17	3	CACAGCAAAAGTTATTGTTGCTTTT	7	+	798	2508	Inactive	Inactive	3	8
ENSDARG00000011604	ENSDART00000067574	17	3	AGAAAAATCATTATTGAAGGATTT	6	+	979	2508	Inactive	Active	1	5
ENSDARG00000011604	ENSDART00000067574	17	3	AAAAACTTAAAAAAGTTGTAGAG	5	+	761	2508	Inactive	Active	8	2
ENSDARG00000011604	ENSDART00000067574	17	4	GTAGCCCACTATGAAGTTGTCAAC	6	+	1342	2508	Active	Inactive	0	3
ENSDARG00000011604	ENSDART00000067574	17	7	TACAAAACAACATATGATGGGGAA	6	+	2472	2508	Inactive	Active	9	9
ENSDARG00000012187	ENSDART00000015230	17	3	GTCAAACGCTGGTCTGGTGTCTGC	6	+	230	267	Active	Inactive	3	2
ENSDARG00000012271	ENSDART00000010975	17	1	GTTTCATACAAAGAGGTTGAAGAG	6	+	160	900	Active	Active	5	8
ENSDARG00000012271	ENSDART00000010975	17	1	CAACAAAGCTTGCCTGAAGAATGT	6	+	24	900	Inactive	Active	6	9
ENSDARG00000012271	ENSDART00000010975	17	2	TTCCACCTCTTGTTGCATTGGAA	5	+	260	900	Active	Active	9	5
ENSDARG00000012271	ENSDART00000010975	17	2	GTCATCTACCATGGGCCGTATTC	5	+	316	900	Active	Inactive	8	6
ENSDARG00000012271	ENSDART00000010975	17	2	GTATTCAAACCAGACAGAAGTATGT	7	+	333	900	Inactive	Active	9	6
ENSDARG00000012271	ENSDART00000010975	17	2	AAAGGCACATTTATTAAGCTGCA	5	+	216	900	Inactive	Active	9	9
ENSDARG00000012271	ENSDART00000010975	17	2	GAAGTCATCTACCATGGGCCGTA	5	+	313	900	Active	Active	6	1
ENSDARG00000012271	ENSDART00000010975	17	2	ACATTCCACCTCTTGTTGCATTG	5	+	257	900	Active	Inactive	4	2
ENSDARG00000012271	ENSDART00000010975	17	3	GCAATCAGCTATATGATTTTTGC	5	+	454	900	Active	Inactive	5	0
ENSDARG00000012271	ENSDART00000010975	17	3	GGCAACAGAAGCGAGCTTTGGTG	5	+	350	900	Inactive	Active	2	2
ENSDARG00000012271	ENSDART00000010975	17	3	GGCAACAGAAGCGAGCTTTGGTGTT	7	+	350	900	Inactive	Inactive	2	8
ENSDARG00000012271	ENSDART00000010975	17	5	ACAAAAGGCCTCCACTGGAGCAAAC	7	+	665	900	Inactive	Active	6	8
ENSDARG00000012271	ENSDART00000010975	17	6	GCCAAACTCAGCATTAAGTGGAT	5	+	829	900	Active	Active	9	2
ENSDARG00000012581	ENSDART00000025315	17	2	GCATGCAGAATTCTGGCTGGGAA	5	+	237	693	Inactive	Active	5	6
ENSDARG00000012665	ENSDART00000027882	17	1	CTCCAAAAAGCCTCATGGAGATGTC	7	+	24	2286	Inactive	Active	8	9
ENSDARG00000012665	ENSDART00000027882	17	1	ACCCCAAGAAGGACGTGCTGACGAG	7	+	74	2286	Inactive	Active	0	9
ENSDARG00000012665	ENSDART00000027882	17	6	CTCCTCTTAACCTTCAGGAGCGTAA	7	+	548	2286	Active	Active	9	4
ENSDARG00000012665	ENSDART00000027882	17	7	GGCTACTTCCTGGAGGCTTTGCT	5	+	643	2286	Active	Active	9	3
ENSDARG00000012665	ENSDART00000027882	17	8	GTACAACCCTATTTTGGGTATGC	5	+	807	2286	Inactive	Inactive	6	8
ENSDARG00000012665	ENSDART00000027882	17	9	GTCTCCTTCTGGCTGGAGCCGCG	5	+	949	2286	Active	Active	9	9
ENSDARG00000012665	ENSDART00000027882	17	10	AACACCAGCACCCTGACGGAGAG	5	+	1132	2286	Active	Active	3	9
ENSDARG00000012665	ENSDART00000027882	17	10	CTCACCGACATCGAGGTGGTGCG	5	+	1198	2286	Active	Active	8	9
ENSDARG00000012665	ENSDART00000027882	17	10	CCCAGCTCCTCCAGCCTCTGCAGCA	7	+	1159	2286	Active	Active	9	5
ENSDARG00000012665	ENSDART00000027882	17	10	CACCTCACCGACATCGAGGTGGTG	6	+	1195	2286	Active	Active	8	9
ENSDARG00000012665	ENSDART00000027882	17	10	AGCCTCTGCAGCATGGATGAAGAG	6	+	1171	2286	Active	Active	9	9
ENSDARG00000012665	ENSDART00000027882	17	10	ACCGACATCGAGGTGGTGCGCCGGG	7	+	1201	2286	Active	Active	8	8
ENSDARG00000012665	ENSDART00000027882	17	10	GGCCTAGCAGCTCGAGGAGAAGAT	6	+	1045	2286	Active	Active	6	8
ENSDARG00000012665	ENSDART00000027882	17	11	GGCTGCAGCCATGCGTAAGGTGGT	6	+	1302	2286	Active	Active	9	8
ENSDARG00000012665	ENSDART00000027882	17	11	TCCTGCTGCCGATGTGTGAGGCT	5	+	1283	2286	Active	Active	9	4
ENSDARG00000012665	ENSDART00000027882	17	13	AAACCCTAATTGGAGTAGGAGTA	5	+	1515	2286	Inactive	Active	8	7
ENSDARG00000012665	ENSDART00000027882	17	15	TTATGCCTCATGGAAAGAAGAGTAG	7	+	1802	2286	Active	Active	7	9
ENSDARG00000012665	ENSDART00000027882	17	15	TTATCAGGCCGTTTGGCTGGAGCC	6	+	1831	2286	Inactive	Active	3	9
ENSDARG00000012665	ENSDART00000027882	17	16	ACAAACTTAGTGAGCAGAAGCAGAA	7	+	2060	2286	Inactive	Active	4	9
ENSDARG00000012665	ENSDART00000027882	17	17	GTTTCAGACCCCAATGTGTCTTC	5	+	2275	2286	Active	Inactive	1	9
ENSDARG00000012665	ENSDART00000027882	17	17	GTTCTCTAAAGGCTGGAGTCGAG	5	+	2142	2286	Active	Active	1	8
ENSDARG00000012665	ENSDART00000080999	17	1	CTCCAAAAAGCCTCATGGAGATGTC	7	+	15	3453	Inactive	Active	8	9
ENSDARG00000012665	ENSDART00000080999	17	1	ACCCCAAGAAGGACGTGCTGACGAG	7	+	65	3453	Inactive	Active	0	9
ENSDARG00000012665	ENSDART00000080999	17	6	CTCCTCTTAACCTTCAGGAGCGTAA	7	+	536	3453	Active	Active	9	4
ENSDARG00000012665	ENSDART00000080999	17	7	GGCTACTTCCTGGAGGCTTTGCT	5	+	631	3453	Active	Active	9	3
ENSDARG00000012665	ENSDART00000080999	17	8	GTACAACCCTATTTTGGGTATGC	5	+	795	3453	Inactive	Inactive	6	8
ENSDARG00000012665	ENSDART00000080999	17	9	GTCTCCTTCTGGCTGGAGCCGCG	5	+	937	3453	Active	Active	9	9
ENSDARG00000012665	ENSDART00000080999	17	10	CTCACCGACATCGAGGTGGTGCG	5	+	1186	3453	Active	Active	8	9
ENSDARG00000012665	ENSDART00000080999	17	10	CCCAGCTCCTCCAGCCTCTGCAGCA	7	+	1147	3453	Active	Active	9	5
ENSDARG00000012665	ENSDART00000080999	17	10	CACCTCACCGACATCGAGGTGGTG	6	+	1183	3453	Active	Active	8	9
ENSDARG00000012665	ENSDART00000080999	17	10	AGCCTCTGCAGCATGGATGAAGAG	6	+	1159	3453	Active	Active	9	9
ENSDARG00000012665	ENSDART00000080999	17	10	GGCCTAGCAGCTCGAGGAGAAGAT	6	+	1033	3453	Active	Active	6	8
ENSDARG00000012665	ENSDART00000080999	17	10	AACACCAGCACCCTGACGGAGAG	5	+	1120	3453	Active	Active	3	9
ENSDARG00000012665	ENSDART00000080999	17	10	ACCGACATCGAGGTGGTGCGCCGGG	7	+	1189	3453	Active	Active	8	8
ENSDARG00000012665	ENSDART00000080999	17	11	TCCTGCTGCCGATGTGTGAGGCT	5	+	1271	3453	Active	Active	9	4
ENSDARG00000012665	ENSDART00000080999	17	11	GGCTGCAGCCATGCGTAAGGTGGT	6	+	1290	3453	Active	Active	9	8
ENSDARG00000012665	ENSDART00000080999	17	12	AAACCCTAATTGGAGTAGGAGTA	5	+	1467	3453	Inactive	Active	8	7
ENSDARG00000012665	ENSDART00000080999	17	14	TTATCAGGCCGTTTGGCTGGAGCC	6	+	1783	3453	Inactive	Active	3	9
ENSDARG00000012665	ENSDART00000080999	17	14	TTATGCCTCATGGAAAGAAGAGTAG	7	+	1754	3453	Active	Active	7	9
ENSDARG00000012665	ENSDART00000080999	17	15	ACAAACTTAGTGAGCAGAAGCAGAA	7	+	2012	3453	Inactive	Active	4	9
ENSDARG00000012665	ENSDART00000080999	17	16	GTTCTCTAAAGGCTGGAGTCGAG	5	+	2094	3453	Active	Active	1	8
ENSDARG00000012665	ENSDART00000080999	17	17	TTAGTCCGCAGCCAGCAGAGGAC	5	+	2837	3453	Active	Active	6	9
ENSDARG00000012665	ENSDART00000080999	17	17	CAATCAACCCGAGGGCGAAGCGGAG	7	+	2631	3453	Inactive	Active	4	9
ENSDARG00000012665	ENSDART00000080999	17	17	TTCAGCAGCCACTCGGTTGGGGC	5	+	3088	3453	Active	Active	7	8
ENSDARG00000012665	ENSDART00000080999	17	17	TCCATCAGCGGGGCTAGACGTGGAC	7	+	3166	3453	Active	Active	9	8
ENSDARG00000012665	ENSDART00000080999	17	17	TTCAGCAGCCACTCGGTTGGGGCG	6	+	3088	3453	Active	Active	7	9
ENSDARG00000012665	ENSDART00000080999	17	17	GTCCGCAGCCAGCAGAGGACGGT	5	+	2840	3453	Active	Active	8	9
ENSDARG00000012665	ENSDART00000080999	17	17	CCCTCCACAGAGTCTGTGCTGTT	5	+	3004	3453	Active	Inactive	5	7
ENSDARG00000012665	ENSDART00000080999	17	17	AGCCTCCGCTTCCCCGCAGTAGCA	6	+	2327	3453	Active	Active	9	9
ENSDARG00000012665	ENSDART00000080999	17	17	AGCAGCCACTCGGTTGGGGCGAA	5	+	3091	3453	Active	Active	9	2
ENSDARG00000012665	ENSDART00000080999	17	17	CTCCGCTTCCCCGCAGTAGCAGTG	6	+	2330	3453	Active	Active	9	9
ENSDARG00000012665	ENSDART00000080999	17	17	GACAGCAGCAGGTGGCTCTGTTGGG	7	+	3263	3453	Active	Active	6	0
ENSDARG00000012665	ENSDART00000080999	17	17	GCCCTCCACAGAGTCTGTGCTGTT	6	+	3003	3453	Active	Inactive	9	7
ENSDARG00000012693	ENSDART00000012545	17	2	GTCAACAACAGCAGTCGCCGAGGAG	7	+	710	1035	Inactive	Active	3	9
ENSDARG00000012693	ENSDART00000012545	17	2	GCAGTCGCCGAGGAGAGTGGCTGTC	7	+	720	1035	Active	Active	7	6
ENSDARG00000012693	ENSDART00000012545	17	2	CTACACGCAGCGCCAAGGAGGAAAC	7	+	472	1035	Inactive	Active	8	8
ENSDARG00000012693	ENSDART00000012545	17	2	CAAACCAACAGCAAATGCAGCAGCA	7	+	800	1035	Inactive	Active	4	9
ENSDARG00000012693	ENSDART00000012545	17	2	AGCAGCTTCAACAGGAGGGCAAC	5	+	683	1035	Active	Active	9	9
ENSDARG00000012693	ENSDART00000012545	17	2	AGCAGCAGCAGAACGGAGGAGGGG	6	+	818	1035	Active	Active	8	9
ENSDARG00000012693	ENSDART00000012545	17	2	AGCAGCAGCAGAACGGAGGAGGG	5	+	818	1035	Active	Active	8	9
ENSDARG00000012693	ENSDART00000012545	17	2	AACAGCAAATGCAGCAGCAGCAGAA	7	+	806	1035	Inactive	Active	8	9
ENSDARG00000012693	ENSDART00000012545	17	2	ACACGCAGCGCCAAGGAGGAAAC	5	+	474	1035	Active	Active	3	8
ENSDARG00000012693	ENSDART00000012545	17	2	ACCAACAGCAAATGCAGCAGCAGCA	7	+	803	1035	Active	Active	4	9
ENSDARG00000012693	ENSDART00000012545	17	2	AGAATCATCGCTACAAGATGAAGCG	7	+	635	1035	Active	Active	8	9
ENSDARG00000012693	ENSDART00000012545	17	2	AGCAGCAGAACGGAGGAGGGGTC	5	+	821	1035	Active	Active	2	8
ENSDARG00000012833	ENSDART00000015729	17	1	TTCCCACCATCAAACTGGAGAAGGG	7	+	143	951	Inactive	Active	1	9
ENSDARG00000012833	ENSDART00000015729	17	1	TTATGCCTCCCAGTAAGAAGCCGGA	7	+	20	951	Active	Active	7	9
ENSDARG00000012833	ENSDART00000015729	17	1	TGCCAATGCCCCCACGGGGTGGAA	6	+	462	951	Active	Active	9	5
ENSDARG00000012833	ENSDART00000015729	17	1	CTCTCCCTCAATAAGTGTTTTAA	5	+	505	951	Active	Inactive	9	8
ENSDARG00000012833	ENSDART00000015729	17	1	CCCACCATCAAACTGGAGAAGGG	5	+	145	951	Active	Active	9	9
ENSDARG00000012833	ENSDART00000015729	17	1	CAATGCCCCCACGGGGTGGAAGAA	6	+	465	951	Active	Active	4	8
ENSDARG00000012833	ENSDART00000015729	17	1	ATCACCAGAGCCCTGCAGGAGGC	5	+	100	951	Inactive	Active	5	9
ENSDARG00000012833	ENSDART00000015729	17	1	ACCATCAAACTGGAGAAGGGGAG	5	+	148	951	Inactive	Active	0	9
ENSDARG00000012874	ENSDART00000025501	17	1	TACCTCATCTGTAACTTGGTTGGCT	7	-	45	642	Active	Inactive	9	2
ENSDARG00000012874	ENSDART00000025501	17	2	GCCATCTGCAACATCCGCCTAGTGC	7	-	77	642	Active	Active	9	6
ENSDARG00000012874	ENSDART00000025501	17	4	ACACACACAGACCACAGCATTTGGA	7	-	238	642	Inactive	Active	9	8
ENSDARG00000012874	ENSDART00000025501	17	4	ACACACAGACCACAGCATTTGGA	5	-	238	642	Inactive	Active	9	8
ENSDARG00000012874	ENSDART00000025501	17	5	TTCCTCACCTCTTGATGTAGGGGCC	7	-	433	642	Active	Active	8	9
ENSDARG00000012874	ENSDART00000025501	17	6	GTCCAAAGCCAGATTTTTGAGAT	5	-	518	642	Active	Inactive	0	8
ENSDARG00000012874	ENSDART00000025501	17	7	GGCTTCATCAATGCGAGCTTTGTTC	7	-	603	642	Active	Inactive	9	8
ENSDARG00000013020	ENSDART00000040588	17	1	CTCATCTCCATGAAGAGCTGTCTCT	7	-	53	1704	Active	Inactive	9	2
ENSDARG00000013020	ENSDART00000040588	17	3	CAACACACCTGTCATAAGTGGCC	5	-	357	1704	Inactive	Active	6	8
ENSDARG00000013020	ENSDART00000040588	17	3	GACTGCTCCACGTTTATCTGGTGCG	7	-	305	1704	Active	Active	8	7
ENSDARG00000013020	ENSDART00000040588	17	5	CTCACCTGCTGAGGGAAGCATGT	5	-	595	1704	Active	Active	9	9
ENSDARG00000013020	ENSDART00000040588	17	7	ACATTCCACTGGATGGAAGACTGC	6	-	715	1704	Active	Active	4	9
ENSDARG00000013020	ENSDART00000040588	17	7	TGCTCCTTCATCTGGTGCTGGTTGC	7	-	851	1704	Active	Active	9	3
ENSDARG00000013020	ENSDART00000040588	17	9	CTCTTCATCCAGTCGGCTGGGAC	5	-	1022	1704	Active	Active	9	6
ENSDARG00000013020	ENSDART00000040588	17	12	TCCTGCAGAGCTGACATGCGCCTCT	7	-	1322	1704	Active	Inactive	4	4
ENSDARG00000013020	ENSDART00000040588	17	13	TCCTGCGGCGTGTGTGTGGGGGTTG	7	-	1487	1704	Active	Inactive	9	5
ENSDARG00000013020	ENSDART00000040588	17	13	TCCTGCGGCGTGTGTGTGGGGGTT	6	-	1488	1704	Active	Active	9	5
ENSDARG00000013020	ENSDART00000040588	17	13	TCCTGCGGCGTGTGTGTGGGGGT	5	-	1489	1704	Active	Active	9	0
ENSDARG00000013020	ENSDART00000076026	17	1	CTCATCTCCATGAAGAGCTGTCTCT	7	-	53	1890	Active	Inactive	9	2
ENSDARG00000013020	ENSDART00000076026	17	3	CAACACACCTGTCATAAGTGGCC	5	-	357	1890	Inactive	Active	6	8
ENSDARG00000013020	ENSDART00000076026	17	3	GACTGCTCCACGTTTATCTGGTGCG	7	-	305	1890	Active	Active	8	7
ENSDARG00000013020	ENSDART00000076026	17	5	CTCACCTGCTGAGGGAAGCATGT	5	-	595	1890	Active	Active	9	9
ENSDARG00000013020	ENSDART00000076026	17	7	ACATTCCACTGGATGGAAGACTGC	6	-	715	1890	Active	Active	4	9
ENSDARG00000013020	ENSDART00000076026	17	7	TGCTCCTTCATCTGGTGCTGGTTGC	7	-	851	1890	Active	Active	9	3
ENSDARG00000013020	ENSDART00000076026	17	14	CTCTTCATCCAGTCGGCTGGGAC	5	-	1196	1890	Active	Active	9	6
ENSDARG00000013020	ENSDART00000076026	17	17	TCCTGCAGAGCTGACATGCGCCTCT	7	-	1496	1890	Active	Inactive	4	4
ENSDARG00000013020	ENSDART00000076026	17	19	TCCTGCGGCGTGTGTGTGGGGGTTG	7	-	1682	1890	Active	Inactive	9	5
ENSDARG00000013020	ENSDART00000076026	17	19	TCCTGCGGCGTGTGTGTGGGGGTT	6	-	1683	1890	Active	Active	9	5
ENSDARG00000013020	ENSDART00000076026	17	19	TCCTGCGGCGTGTGTGTGGGGGT	5	-	1684	1890	Active	Active	9	0
ENSDARG00000013020	ENSDART00000104010	17	1	CTCATCTCCATGAAGAGCTGTCTCT	7	-	53	1746	Active	Inactive	9	2
ENSDARG00000013020	ENSDART00000104010	17	3	GACTGCTCCACGTTTATCTGGTGCG	7	-	305	1746	Active	Active	8	7
ENSDARG00000013020	ENSDART00000104010	17	3	CAACACACCTGTCATAAGTGGCC	5	-	357	1746	Inactive	Active	6	8
ENSDARG00000013020	ENSDART00000104010	17	5	CTCACCTGCTGAGGGAAGCATGT	5	-	595	1746	Active	Active	9	9
ENSDARG00000013020	ENSDART00000104010	17	7	TGCTCCTTCATCTGGTGCTGGTTGC	7	-	851	1746	Active	Active	9	3
ENSDARG00000013020	ENSDART00000104010	17	7	ACATTCCACTGGATGGAAGACTGC	6	-	715	1746	Active	Active	4	9
ENSDARG00000013020	ENSDART00000104010	17	10	CTACACATCTAATAGGTTTTTCT	5	-	1023	1746	Active	Inactive	3	7
ENSDARG00000013020	ENSDART00000104010	17	12	CTCTTCATCCAGTCGGCTGGGAC	5	-	1124	1746	Active	Active	9	6
ENSDARG00000013020	ENSDART00000104010	17	15	TCCTGCAGAGCTGACATGCGCCTCT	7	-	1424	1746	Active	Inactive	4	4
ENSDARG00000013020	ENSDART00000104010	17	16	TCCTGCGGCGTGTGTGTGGGGGT	5	-	1591	1746	Active	Active	9	0
ENSDARG00000013020	ENSDART00000104010	17	16	TCCTGCGGCGTGTGTGTGGGGGTT	6	-	1590	1746	Active	Active	9	5
ENSDARG00000013020	ENSDART00000104010	17	16	TCCTGCGGCGTGTGTGTGGGGGTTG	7	-	1589	1746	Active	Inactive	9	5
ENSDARG00000013020	ENSDART00000104011	17	1	CTCATCTCCATGAAGAGCTGTCTCT	7	-	53	1905	Active	Inactive	9	2
ENSDARG00000013020	ENSDART00000104011	17	3	CAACACACCTGTCATAAGTGGCC	5	-	357	1905	Inactive	Active	6	8
ENSDARG00000013020	ENSDART00000104011	17	3	GACTGCTCCACGTTTATCTGGTGCG	7	-	305	1905	Active	Active	8	7
ENSDARG00000013020	ENSDART00000104011	17	5	CTCACCTGCTGAGGGAAGCATGT	5	-	595	1905	Active	Active	9	9
ENSDARG00000013020	ENSDART00000104011	17	7	ACATTCCACTGGATGGAAGACTGC	6	-	715	1905	Active	Active	4	9
ENSDARG00000013020	ENSDART00000104011	17	7	TGCTCCTTCATCTGGTGCTGGTTGC	7	-	851	1905	Active	Active	9	3
ENSDARG00000013020	ENSDART00000104011	17	14	CTCTTCATCCAGTCGGCTGGGAC	5	-	1262	1905	Active	Active	9	6
ENSDARG00000013020	ENSDART00000104011	17	17	TCCTGCAGAGCTGACATGCGCCTCT	7	-	1562	1905	Active	Inactive	4	4
ENSDARG00000013020	ENSDART00000104011	17	19	TCCTGCGGCGTGTGTGTGGGGGT	5	-	1750	1905	Active	Active	9	0
ENSDARG00000013020	ENSDART00000104011	17	19	TCCTGCGGCGTGTGTGTGGGGGTT	6	-	1749	1905	Active	Active	9	5
ENSDARG00000013020	ENSDART00000104011	17	19	TCCTGCGGCGTGTGTGTGGGGGTTG	7	-	1748	1905	Active	Inactive	9	5
ENSDARG00000013020	ENSDART00000104012	17	1	CTCATCTCCATGAAGAGCTGTCTCT	7	-	53	1830	Active	Inactive	9	2
ENSDARG00000013020	ENSDART00000104012	17	3	GACTGCTCCACGTTTATCTGGTGCG	7	-	305	1830	Active	Active	8	7
ENSDARG00000013020	ENSDART00000104012	17	3	CAACACACCTGTCATAAGTGGCC	5	-	357	1830	Inactive	Active	6	8
ENSDARG00000013020	ENSDART00000104012	17	5	CTCACCTGCTGAGGGAAGCATGT	5	-	595	1830	Active	Active	9	9
ENSDARG00000013020	ENSDART00000104012	17	7	ACATTCCACTGGATGGAAGACTGC	6	-	715	1830	Active	Active	4	9
ENSDARG00000013020	ENSDART00000104012	17	7	TGCTCCTTCATCTGGTGCTGGTTGC	7	-	851	1830	Active	Active	9	3
ENSDARG00000013020	ENSDART00000104012	17	14	CTCTTCATCCAGTCGGCTGGGAC	5	-	1193	1830	Active	Active	9	6
ENSDARG00000013020	ENSDART00000104012	17	17	TCCTGCAGAGCTGACATGCGCCTCT	7	-	1493	1830	Active	Inactive	4	4
ENSDARG00000013020	ENSDART00000104012	17	18	TCCTGCGGCGTGTGTGTGGGGGTTG	7	-	1658	1830	Active	Inactive	9	5
ENSDARG00000013020	ENSDART00000104012	17	18	TCCTGCGGCGTGTGTGTGGGGGTT	6	-	1659	1830	Active	Active	9	5
ENSDARG00000013020	ENSDART00000104012	17	18	TCCTGCGGCGTGTGTGTGGGGGT	5	-	1660	1830	Active	Active	9	0
ENSDARG00000013020	ENSDART00000104014	17	1	CTCATCTCCATGAAGAGCTGTCTCT	7	-	53	1776	Active	Inactive	9	2
ENSDARG00000013020	ENSDART00000104014	17	3	GACTGCTCCACGTTTATCTGGTGCG	7	-	305	1776	Active	Active	8	7
ENSDARG00000013020	ENSDART00000104014	17	3	CAACACACCTGTCATAAGTGGCC	5	-	357	1776	Inactive	Active	6	8
ENSDARG00000013020	ENSDART00000104014	17	5	CTCACCTGCTGAGGGAAGCATGT	5	-	595	1776	Active	Active	9	9
ENSDARG00000013020	ENSDART00000104014	17	7	ACATTCCACTGGATGGAAGACTGC	6	-	715	1776	Active	Active	4	9
ENSDARG00000013020	ENSDART00000104014	17	7	TGCTCCTTCATCTGGTGCTGGTTGC	7	-	851	1776	Active	Active	9	3
ENSDARG00000013020	ENSDART00000104014	17	11	CTCTTCATCCAGTCGGCTGGGAC	5	-	1130	1776	Active	Active	9	6
ENSDARG00000013020	ENSDART00000104014	17	14	TCCTGCAGAGCTGACATGCGCCTCT	7	-	1430	1776	Active	Inactive	4	4
ENSDARG00000013020	ENSDART00000104014	17	15	TCCTGCGGCGTGTGTGTGGGGGTTG	7	-	1595	1776	Active	Inactive	9	5
ENSDARG00000013020	ENSDART00000104014	17	15	TCCTGCGGCGTGTGTGTGGGGGTT	6	-	1596	1776	Active	Active	9	5
ENSDARG00000013020	ENSDART00000104014	17	15	TCCTGCGGCGTGTGTGTGGGGGT	5	-	1597	1776	Active	Active	9	0
ENSDARG00000013020	ENSDART00000104015	17	1	CTCATCTCCATGAAGAGCTGTCTCT	7	-	53	1920	Active	Inactive	9	2
ENSDARG00000013020	ENSDART00000104015	17	3	GACTGCTCCACGTTTATCTGGTGCG	7	-	305	1920	Active	Active	8	7
ENSDARG00000013020	ENSDART00000104015	17	3	CAACACACCTGTCATAAGTGGCC	5	-	357	1920	Inactive	Active	6	8
ENSDARG00000013020	ENSDART00000104015	17	5	CTCACCTGCTGAGGGAAGCATGT	5	-	595	1920	Active	Active	9	9
ENSDARG00000013020	ENSDART00000104015	17	7	ACATTCCACTGGATGGAAGACTGC	6	-	715	1920	Active	Active	4	9
ENSDARG00000013020	ENSDART00000104015	17	7	TGCTCCTTCATCTGGTGCTGGTTGC	7	-	851	1920	Active	Active	9	3
ENSDARG00000013020	ENSDART00000104015	17	14	AACTCCAGAAAAGCTGTTGTTAAC	6	-	1137	1920	Inactive	Inactive	6	5
ENSDARG00000013020	ENSDART00000104015	17	14	TTAAACTCCAGAAAAGCTGTTGTT	6	-	1140	1920	Inactive	Inactive	5	3
ENSDARG00000013020	ENSDART00000104015	17	15	AAAACCTTCATTGAGGGAGAATGC	6	-	1171	1920	Active	Active	5	8
ENSDARG00000013020	ENSDART00000104015	17	18	CTCTTCATCCAGTCGGCTGGGAC	5	-	1274	1920	Active	Active	9	6
ENSDARG00000013020	ENSDART00000104015	17	21	TCCTGCAGAGCTGACATGCGCCTCT	7	-	1574	1920	Active	Inactive	4	4
ENSDARG00000013020	ENSDART00000104015	17	22	TCCTGCGGCGTGTGTGTGGGGGTTG	7	-	1739	1920	Active	Inactive	9	5
ENSDARG00000013020	ENSDART00000104015	17	22	TCCTGCGGCGTGTGTGTGGGGGTT	6	-	1740	1920	Active	Active	9	5
ENSDARG00000013020	ENSDART00000104015	17	22	TCCTGCGGCGTGTGTGTGGGGGT	5	-	1741	1920	Active	Active	9	0
ENSDARG00000013020	ENSDART00000104018	17	1	CTCATCTCCATGAAGAGCTGTCTCT	7	-	53	1929	Active	Inactive	9	2
ENSDARG00000013020	ENSDART00000104018	17	3	GACTGCTCCACGTTTATCTGGTGCG	7	-	305	1929	Active	Active	8	7
ENSDARG00000013020	ENSDART00000104018	17	3	CAACACACCTGTCATAAGTGGCC	5	-	357	1929	Inactive	Active	6	8
ENSDARG00000013020	ENSDART00000104018	17	5	CTCACCTGCTGAGGGAAGCATGT	5	-	595	1929	Active	Active	9	9
ENSDARG00000013020	ENSDART00000104018	17	7	ACATTCCACTGGATGGAAGACTGC	6	-	715	1929	Active	Active	4	9
ENSDARG00000013020	ENSDART00000104018	17	7	TGCTCCTTCATCTGGTGCTGGTTGC	7	-	851	1929	Active	Active	9	3
ENSDARG00000013020	ENSDART00000104018	17	13	CTCTTCATCCAGTCGGCTGGGAC	5	-	1262	1929	Active	Active	9	6
ENSDARG00000013020	ENSDART00000104018	17	16	TCCTGCAGAGCTGACATGCGCCTCT	7	-	1562	1929	Active	Inactive	4	4
ENSDARG00000013020	ENSDART00000104018	17	18	TCCTGCGGCGTGTGTGTGGGGGTTG	7	-	1748	1929	Active	Inactive	9	5
ENSDARG00000013020	ENSDART00000104018	17	18	TCCTGCGGCGTGTGTGTGGGGGTT	6	-	1749	1929	Active	Active	9	5
ENSDARG00000013020	ENSDART00000104018	17	18	TCCTGCGGCGTGTGTGTGGGGGT	5	-	1750	1929	Active	Active	9	0
ENSDARG00000013020	ENSDART00000104019	17	2	CTCATCTCCATGAAGAGCTGTCTCT	7	-	86	1776	Active	Inactive	9	2
ENSDARG00000013020	ENSDART00000104019	17	4	GACTGCTCCACGTTTATCTGGTGCG	7	-	338	1776	Active	Active	8	7
ENSDARG00000013020	ENSDART00000104019	17	4	CAACACACCTGTCATAAGTGGCC	5	-	390	1776	Inactive	Active	6	8
ENSDARG00000013020	ENSDART00000104019	17	6	CTCACCTGCTGAGGGAAGCATGT	5	-	628	1776	Active	Active	9	9
ENSDARG00000013020	ENSDART00000104019	17	8	ACATTCCACTGGATGGAAGACTGC	6	-	748	1776	Active	Active	4	9
ENSDARG00000013020	ENSDART00000104019	17	8	TGCTCCTTCATCTGGTGCTGGTTGC	7	-	884	1776	Active	Active	9	3
ENSDARG00000013020	ENSDART00000104019	17	11	CTCTTCATCCAGTCGGCTGGGAC	5	-	1130	1776	Active	Active	9	6
ENSDARG00000013020	ENSDART00000104019	17	14	TCCTGCAGAGCTGACATGCGCCTCT	7	-	1430	1776	Active	Inactive	4	4
ENSDARG00000013020	ENSDART00000104019	17	15	TCCTGCGGCGTGTGTGTGGGGGTTG	7	-	1595	1776	Active	Inactive	9	5
ENSDARG00000013020	ENSDART00000104019	17	15	TCCTGCGGCGTGTGTGTGGGGGTT	6	-	1596	1776	Active	Active	9	5
ENSDARG00000013020	ENSDART00000104019	17	15	TCCTGCGGCGTGTGTGTGGGGGT	5	-	1597	1776	Active	Active	9	0
ENSDARG00000013020	ENSDART00000104020	17	2	CTCATCTCCATGAAGAGCTGTCTCT	7	-	71	1914	Active	Inactive	9	2
ENSDARG00000013020	ENSDART00000104020	17	4	GACTGCTCCACGTTTATCTGGTGCG	7	-	323	1914	Active	Active	8	7
ENSDARG00000013020	ENSDART00000104020	17	4	CAACACACCTGTCATAAGTGGCC	5	-	375	1914	Inactive	Active	6	8
ENSDARG00000013020	ENSDART00000104020	17	6	CTCACCTGCTGAGGGAAGCATGT	5	-	613	1914	Active	Active	9	9
ENSDARG00000013020	ENSDART00000104020	17	8	ACATTCCACTGGATGGAAGACTGC	6	-	733	1914	Active	Active	4	9
ENSDARG00000013020	ENSDART00000104020	17	8	TGCTCCTTCATCTGGTGCTGGTTGC	7	-	869	1914	Active	Active	9	3
ENSDARG00000013020	ENSDART00000104020	17	11	CTAAGCACAGGAAACTAAGGCTAC	6	-	1100	1914	Inactive	Active	8	1
ENSDARG00000013020	ENSDART00000104020	17	14	CTCTTCATCCAGTCGGCTGGGAC	5	-	1211	1914	Active	Active	9	6
ENSDARG00000013020	ENSDART00000104020	17	17	TCCTGCAGAGCTGACATGCGCCTCT	7	-	1511	1914	Active	Inactive	4	4
ENSDARG00000013020	ENSDART00000104020	17	19	TCCTGCGGCGTGTGTGTGGGGGTTG	7	-	1697	1914	Active	Inactive	9	5
ENSDARG00000013020	ENSDART00000104020	17	19	TCCTGCGGCGTGTGTGTGGGGGTT	6	-	1698	1914	Active	Active	9	5
ENSDARG00000013020	ENSDART00000104020	17	19	TCCTGCGGCGTGTGTGTGGGGGT	5	-	1699	1914	Active	Active	9	0
ENSDARG00000013266	ENSDART00000025019	17	5	GCACTCGCAGGGGACGCCTAGGGA	6	-	331	813	Inactive	Active	2	9
ENSDARG00000013266	ENSDART00000025019	17	6	GTCCTCGTCGTCGTACGCGTTGTTG	7	-	708	813	Active	Inactive	9	3
ENSDARG00000013266	ENSDART00000025019	17	6	GCCCGCGTCAGTCACGTAGCCGGC	6	-	577	813	Active	Active	9	9
ENSDARG00000013266	ENSDART00000025019	17	6	CTCGTCGTCGTACGCGTTGTTGGG	6	-	706	813	Active	Active	9	6
ENSDARG00000013266	ENSDART00000025019	17	6	CTCCACACAGTCCTCGTCGTCGTA	6	-	718	813	Inactive	Active	5	0
ENSDARG00000013266	ENSDART00000025019	17	6	AGCTGCCGCATCTTTGGGCATAG	5	-	542	813	Active	Inactive	9	4
ENSDARG00000013266	ENSDART00000104086	17	5	GTCCTCGTCGTCGTACGCGTTGTTG	7	-	507	606	Active	Inactive	9	3
ENSDARG00000013266	ENSDART00000104086	17	5	GCCCGCGTCAGTCACGTAGCCGGC	6	-	376	606	Active	Active	9	9
ENSDARG00000013266	ENSDART00000104086	17	5	CTCGTCGTCGTACGCGTTGTTGGG	6	-	505	606	Active	Active	9	6
ENSDARG00000013266	ENSDART00000104086	17	5	CTCCACACAGTCCTCGTCGTCGTA	6	-	517	606	Inactive	Active	5	0
ENSDARG00000013266	ENSDART00000104086	17	5	AGCTGCCGCATCTTTGGGCATAG	5	-	341	606	Active	Inactive	9	4
ENSDARG00000013343	ENSDART00000013170	17	1	CCCTGCCTCTTACGAGCAGTCAAC	6	+	136	4728	Active	Active	9	6
ENSDARG00000013343	ENSDART00000013170	17	1	GTCAAAGACACCCCTGGCATGGGCA	7	+	163	4728	Inactive	Active	3	9
ENSDARG00000013343	ENSDART00000013170	17	2	CTCCAAAGATGTTCGCGTTTGAT	5	+	353	4728	Inactive	Active	5	0
ENSDARG00000013343	ENSDART00000013170	17	2	CTCCAAAGATGTTCGCGTTTGATGC	7	+	353	4728	Inactive	Inactive	5	3
ENSDARG00000013343	ENSDART00000013170	17	2	AGCTCCTTCCTGAAGGTCGATTCT	6	+	244	4728	Active	Active	9	3
ENSDARG00000013343	ENSDART00000013170	17	2	TCCTCCAAAGATGTTCGCGTTTGAT	7	+	351	4728	Inactive	Active	0	0
ENSDARG00000013343	ENSDART00000013170	17	3	GCAGACGGCTGTGTGTTTTGCTTTG	7	+	457	4728	Active	Inactive	1	9
ENSDARG00000013343	ENSDART00000013170	17	4	AAAGACGACTCAATGCAGAGTTT	5	+	520	4728	Inactive	Active	8	4
ENSDARG00000013343	ENSDART00000013170	17	5	TCCTACAGCAGAGAAGGCCGCTTTC	7	+	786	4728	Active	Inactive	6	1
ENSDARG00000013343	ENSDART00000013170	17	5	GAAAAAACCGGCAAGGGTGGAAGTA	7	+	922	4728	Inactive	Active	9	8
ENSDARG00000013343	ENSDART00000013170	17	6	GGCAGCTGCGTGAAGGTTTTGAGCA	7	+	982	4728	Active	Inactive	9	2
ENSDARG00000013343	ENSDART00000013170	17	6	CACCTCATCGACCTGGGCAGCTGCG	7	+	967	4728	Active	Active	9	9
ENSDARG00000013343	ENSDART00000013170	17	6	GGCAGCTGCGTGAAGGTTTTGAG	5	+	982	4728	Active	Active	9	0
ENSDARG00000013343	ENSDART00000013170	17	8	TGCGTCGCCCAACCCAGCTGAGAAC	7	+	1319	4728	Active	Active	9	7
ENSDARG00000013343	ENSDART00000013170	17	10	GAATCCATCAGTGGTGGGAGCAGCA	7	+	1720	4728	Active	Active	2	9
ENSDARG00000013343	ENSDART00000013170	17	10	CTCTCAGCAGGATAGAAGGAGAT	5	+	2369	4728	Inactive	Active	0	9
ENSDARG00000013343	ENSDART00000013170	17	10	AACCTCTCCAGTGGGAATGAGCC	5	+	1959	4728	Active	Active	8	9
ENSDARG00000013343	ENSDART00000013170	17	10	ACAGCCACAGTTATGCTGGAGCA	5	+	2092	4728	Inactive	Active	7	9
ENSDARG00000013343	ENSDART00000013170	17	10	CACAGCCACAGTTATGCTGGAGCA	6	+	2091	4728	Active	Active	8	9
ENSDARG00000013343	ENSDART00000013170	17	11	GGCCTCACCGTTGCAGCAGCGGGC	6	+	4007	4728	Active	Active	9	9
ENSDARG00000013343	ENSDART00000013170	17	11	TACCGCTACCTGAGTGGGGAGTA	5	+	3076	4728	Active	Inactive	8	1
ENSDARG00000013343	ENSDART00000013170	17	11	TTCTACCACAGTGGTGGCAGCAGTG	7	+	4096	4728	Active	Active	2	9
ENSDARG00000013343	ENSDART00000013170	17	11	GAAGGCCTCACCGTTGCAGCAGCG	6	+	4004	4728	Active	Active	7	9
ENSDARG00000013343	ENSDART00000013170	17	11	AACCCAGTCTCTGAGTCGTAGCA	5	+	3780	4728	Active	Active	8	6
ENSDARG00000013343	ENSDART00000013170	17	11	AGCATCAACCGTAGTTTGCTGTC	5	+	3526	4728	Active	Inactive	8	6
ENSDARG00000013343	ENSDART00000013170	17	11	CACAAACCAGACAAGCTGTCTTC	5	+	2593	4728	Inactive	Inactive	6	7
ENSDARG00000013343	ENSDART00000013170	17	11	AGAGCCACACTTGAAAGAAGAAGTT	7	+	3139	4728	Inactive	Active	7	9
ENSDARG00000013343	ENSDART00000013170	17	11	ACACAAACCAGACAAGCTGTCTTC	6	+	2592	4728	Inactive	Inactive	7	7
ENSDARG00000013343	ENSDART00000013170	17	11	ACATACCGCTACCTGAGTGGGGA	5	+	3073	4728	Inactive	Active	0	9
ENSDARG00000013343	ENSDART00000013170	17	12	GACACCTCCTCTCCCATAAGAAAAC	7	+	4291	4728	Active	Active	8	8
ENSDARG00000013343	ENSDART00000013170	17	12	TCCGGCCCACACAGAGGGGATTAG	6	+	4355	4728	Active	Active	7	6
ENSDARG00000013343	ENSDART00000013170	17	12	GCCCACACAGAGGGGATTAGCTGAA	7	+	4359	4728	Inactive	Active	3	0
ENSDARG00000013343	ENSDART00000013170	17	12	CACCTCCTCTCCCATAAGAAAAC	5	+	4293	4728	Active	Active	9	8
ENSDARG00000013343	ENSDART00000013170	17	14	TTCTGCAAAGCTCATCTGATGAT	5	+	4696	4728	Inactive	Inactive	5	3
ENSDARG00000013343	ENSDART00000013170	17	14	TTCAGCAGACGTTTGAAGTGGAC	5	+	4613	4728	Inactive	Active	2	9
ENSDARG00000013343	ENSDART00000013170	17	14	ACCTTCAGCAGACGTTTGAAGTG	5	+	4610	4728	Active	Inactive	9	0
ENSDARG00000013343	ENSDART00000050607	17	1	CTCCAAAGATGTTCGCGTTTGAT	5	+	173	4230	Inactive	Active	5	0
ENSDARG00000013343	ENSDART00000050607	17	1	CTCCAAAGATGTTCGCGTTTGATGC	7	+	173	4230	Inactive	Inactive	5	3
ENSDARG00000013343	ENSDART00000050607	17	1	AGCTCCTTCCTGAAGGTCGATTCT	6	+	64	4230	Active	Active	9	3
ENSDARG00000013343	ENSDART00000050607	17	1	TCCTCCAAAGATGTTCGCGTTTGAT	7	+	171	4230	Inactive	Active	0	0
ENSDARG00000013343	ENSDART00000050607	17	2	GCAGACGGCTGTGTGTTTTGCTTTG	7	+	277	4230	Active	Inactive	1	9
ENSDARG00000013343	ENSDART00000050607	17	3	AAAGACGACTCAATGCAGAGTTT	5	+	340	4230	Inactive	Active	8	4
ENSDARG00000013343	ENSDART00000050607	17	4	TCCTACAGCAGAGAAGGCCGCTTTC	7	+	600	4230	Active	Inactive	6	1
ENSDARG00000013343	ENSDART00000050607	17	4	GAAAAAACCGGCAAGGGTGGAAGTA	7	+	736	4230	Inactive	Active	9	8
ENSDARG00000013343	ENSDART00000050607	17	5	GGCAGCTGCGTGAAGGTTTTGAGCA	7	+	796	4230	Active	Inactive	9	2
ENSDARG00000013343	ENSDART00000050607	17	5	GGCAGCTGCGTGAAGGTTTTGAG	5	+	796	4230	Active	Active	9	0
ENSDARG00000013343	ENSDART00000050607	17	5	CACCTCATCGACCTGGGCAGCTGCG	7	+	781	4230	Active	Active	9	9
ENSDARG00000013343	ENSDART00000050607	17	7	AGAACCCCCTCAAATGGTGGTAGCC	7	+	1392	4230	Active	Active	4	8
ENSDARG00000013343	ENSDART00000050607	17	7	TGCGTCGCCCAACCCAGCTGAGAAC	7	+	1133	4230	Active	Active	9	7
ENSDARG00000013343	ENSDART00000050607	17	7	AACCCCCTCAAATGGTGGTAGCC	5	+	1394	4230	Active	Active	9	8
ENSDARG00000013343	ENSDART00000050607	17	7	ACAGTCTTCGATAGGCAGTTGTG	5	+	1773	4230	Active	Active	9	8
ENSDARG00000013343	ENSDART00000050607	17	8	CTCTCAGCAGGATAGAAGGAGAT	5	+	2372	4230	Inactive	Active	0	9
ENSDARG00000013343	ENSDART00000050607	17	8	CACAGCCACAGTTATGCTGGAGCA	6	+	2094	4230	Active	Active	8	9
ENSDARG00000013343	ENSDART00000050607	17	8	ACAGCCACAGTTATGCTGGAGCA	5	+	2095	4230	Inactive	Active	7	9
ENSDARG00000013343	ENSDART00000050607	17	8	AACCTCTCCAGTGGGAATGAGCC	5	+	1962	4230	Active	Active	8	9
ENSDARG00000013343	ENSDART00000050607	17	10	TACCGCTACCTGAGTGGGGAGTA	5	+	2644	4230	Active	Inactive	8	1
ENSDARG00000013343	ENSDART00000050607	17	10	AGAGCCACACTTGAAAGAAGAAGTT	7	+	2707	4230	Inactive	Active	7	9
ENSDARG00000013343	ENSDART00000050607	17	10	AGCATCAACCGTAGTTTGCTGTC	5	+	3094	4230	Active	Inactive	8	6
ENSDARG00000013343	ENSDART00000050607	17	10	ACATACCGCTACCTGAGTGGGGA	5	+	2641	4230	Inactive	Active	0	9
ENSDARG00000013343	ENSDART00000050607	17	11	AACCCAGTCTCTGAGTCGTAGCA	5	+	3309	4230	Active	Active	8	6
ENSDARG00000013343	ENSDART00000050607	17	11	TTCTACCACAGTGGTGGCAGCAGTG	7	+	3625	4230	Active	Active	2	9
ENSDARG00000013343	ENSDART00000050607	17	11	GGCCTCACCGTTGCAGCAGCGGGC	6	+	3536	4230	Active	Active	9	9
ENSDARG00000013343	ENSDART00000050607	17	11	GAAGGCCTCACCGTTGCAGCAGCG	6	+	3533	4230	Active	Active	7	9
ENSDARG00000013343	ENSDART00000050607	17	15	TTCAGCAGACGTTTGAAGTGGAC	5	+	4112	4230	Inactive	Active	2	9
ENSDARG00000013343	ENSDART00000050607	17	15	ACCTTCAGCAGACGTTTGAAGTG	5	+	4109	4230	Active	Inactive	9	0
ENSDARG00000013343	ENSDART00000050607	17	15	TTCTGCAAAGCTCATCTGATGAT	5	+	4195	4230	Inactive	Inactive	5	3
ENSDARG00000013409	ENSDART00000019364	17	1	GAACGCAGAGCAGGTTAGCAGAC	5	+	237	1158	Inactive	Active	8	1
ENSDARG00000013409	ENSDART00000019364	17	1	CTCCCAGCAGCTCCGCAGTGGTT	5	+	176	1158	Active	Active	0	5
ENSDARG00000013409	ENSDART00000019364	17	1	TTCGGCTTCTGAGCATGTTTGGGC	6	+	137	1158	Active	Inactive	9	5
ENSDARG00000013409	ENSDART00000019364	17	1	TTCGGCTTCTGAGCATGTTTGGGCT	7	+	137	1158	Active	Active	9	6
ENSDARG00000013409	ENSDART00000019364	17	2	TCCATCCCAGACGAGGAGTTGGTG	6	+	400	1158	Active	Active	7	9
ENSDARG00000013409	ENSDART00000019364	17	2	TCCATCCCAGACGAGGAGTTGGT	5	+	400	1158	Active	Active	7	7
ENSDARG00000013409	ENSDART00000019364	17	2	GCATTCTACTGCCAGGGCGAGTGC	6	+	943	1158	Active	Active	7	7
ENSDARG00000013409	ENSDART00000019364	17	2	GACTCCAGAAAACATGTGCGCGTAA	7	+	691	1158	Inactive	Inactive	3	8
ENSDARG00000013409	ENSDART00000019364	17	2	GACGTCAGCAGAGCTGCGCGTTT	5	+	423	1158	Active	Inactive	8	9
ENSDARG00000013409	ENSDART00000019364	17	2	CTAAACAACGCAAGTGCGGGATTT	6	+	469	1158	Inactive	Inactive	7	1
ENSDARG00000013409	ENSDART00000019364	17	2	ATCCCAGACGAGGAGTTGGTGAC	5	+	403	1158	Active	Active	2	3
ENSDARG00000013409	ENSDART00000019364	17	2	ACCTCCATCCCAGACGAGGAGTTG	6	+	397	1158	Active	Active	9	9
ENSDARG00000013409	ENSDART00000019364	17	2	ACATTCCCCGAGCCTGCTGCGTGC	6	+	1043	1158	Active	Active	6	5
ENSDARG00000013443	ENSDART00000007021	17	1	CTCCCAGCCCAGACTGAGTGAGTT	6	+	102	1518	Active	Active	8	8
ENSDARG00000013443	ENSDART00000007021	17	1	TACATCTCCCAGCCCAGACTGAGTG	7	+	97	1518	Active	Active	8	9
ENSDARG00000013443	ENSDART00000007021	17	2	AGCCTACACTACTGTGTCTGGTGTG	7	+	117	1518	Active	Inactive	9	0
ENSDARG00000013443	ENSDART00000007021	17	2	AGCCTACACTACTGTGTCTGGTGT	6	+	117	1518	Active	Inactive	9	2
ENSDARG00000013443	ENSDART00000007021	17	3	GTCATCGGCACCAAAGCTGTCGTT	6	+	247	1518	Active	Inactive	8	0
ENSDARG00000013443	ENSDART00000007021	17	6	CCCATCAACCCACAGTGTCGTATCT	7	+	451	1518	Active	Inactive	9	5
ENSDARG00000013443	ENSDART00000007021	17	6	GACTGCCGCATAATGAGGTGTGC	5	+	569	1518	Active	Active	8	7
ENSDARG00000013443	ENSDART00000007021	17	12	ACCCGCAAAGATCACGCTGATGTC	6	+	1213	1518	Inactive	Active	0	7
ENSDARG00000013443	ENSDART00000007021	17	13	TCCTGCAGAAGTTTGAGAAGAATTT	7	+	1343	1518	Active	Active	4	7
ENSDARG00000013443	ENSDART00000007021	17	14	GACAACAGAACGGTGTTTGAGAC	5	+	1387	1518	Inactive	Active	8	1
ENSDARG00000013443	ENSDART00000007021	17	14	CTCAAAGCACATTGGCCGAATTC	5	+	1469	1518	Inactive	Active	6	1
ENSDARG00000013461	ENSDART00000010362	17	1	TTCAGCTTCATCAGGCCGCAGTT	5	+	42	1242	Active	Active	9	6
ENSDARG00000013461	ENSDART00000010362	17	1	CCCTGCCCACGTTATTAGAGGGC	5	+	269	1242	Active	Active	8	8
ENSDARG00000013461	ENSDART00000010362	17	2	CTCTACTGCCTTCCCTGATGTATTG	7	+	645	1242	Active	Active	8	0
ENSDARG00000013461	ENSDART00000010362	17	2	CACAGCTACATGCTGCAGGTGAG	5	+	748	1242	Active	Active	9	9
ENSDARG00000013461	ENSDART00000010362	17	2	ATCTGCGGCTCACCAAGTTGCTGCG	7	+	590	1242	Active	Active	7	9
ENSDARG00000013461	ENSDART00000010362	17	3	GAACCCAGAAAAGGCTCTGGAGGA	6	+	804	1242	Inactive	Active	8	3
ENSDARG00000013461	ENSDART00000010362	17	4	ACAGCCCTCCCTTGTGGCATTTGGC	7	+	1004	1242	Active	Active	9	8
ENSDARG00000013461	ENSDART00000103871	17	1	TTCAGCTTCATCAGGCCGCAGTT	5	+	42	831	Active	Active	9	6
ENSDARG00000013461	ENSDART00000103871	17	1	CCCTGCCCACGTTATTAGAGGGC	5	+	269	831	Active	Active	8	8
ENSDARG00000013461	ENSDART00000103871	17	2	CACAGCTACATGCTGCAGGTGAG	5	+	748	831	Active	Active	9	9
ENSDARG00000013461	ENSDART00000103871	17	2	CTCTACTGCCTTCCCTGATGTATTG	7	+	645	831	Active	Active	8	0
ENSDARG00000013461	ENSDART00000103871	17	2	ATCTGCGGCTCACCAAGTTGCTGCG	7	+	590	831	Active	Active	7	9
ENSDARG00000013461	ENSDART00000103871	17	4	GAACCCAGAAAAGGCTCTGGAGGA	6	+	799	831	Inactive	Active	8	3
ENSDARG00000013794	ENSDART00000012210	17	3	CAACTCAACAGTGCCAGCAGACTGT	7	+	881	1374	Active	Active	0	8
ENSDARG00000013794	ENSDART00000012210	17	3	AGCAGCGCCACACAGGTCGACTTT	6	+	973	1374	Active	Inactive	9	3
ENSDARG00000013794	ENSDART00000012210	17	3	AGAAGCCCAGCCCTGGGGTGAAGTC	7	+	773	1374	Inactive	Active	5	6
ENSDARG00000013794	ENSDART00000012210	17	3	CCCAGCCCCCAGAGATCTGCATGC	6	+	382	1374	Active	Inactive	9	5
ENSDARG00000013794	ENSDART00000012210	17	3	AACTCAACAGTGCCAGCAGACTGT	6	+	882	1374	Inactive	Active	8	8
ENSDARG00000013794	ENSDART00000012210	17	4	CACCGCAGCCAAGACTTTGCCTAC	6	+	1317	1374	Active	Inactive	8	9
ENSDARG00000013794	ENSDART00000012210	17	4	ACACACACAGGTGAGAAGAAGTT	5	+	1171	1374	Inactive	Active	9	9
ENSDARG00000013794	ENSDART00000012210	17	4	GAACACACACAGGTGAGAAGAAGTT	7	+	1169	1374	Inactive	Active	9	9
ENSDARG00000013794	ENSDART00000012210	17	4	TTCAGCTGCAATTGGGAAGGCTGC	6	+	1102	1374	Active	Active	9	9
ENSDARG00000013794	ENSDART00000074879	17	3	CCCAGCCCCCAGAGATCTGCATGC	6	+	379	1371	Active	Inactive	9	5
ENSDARG00000013794	ENSDART00000074879	17	3	CAACTCAACAGTGCCAGCAGACTGT	7	+	878	1371	Active	Active	0	8
ENSDARG00000013794	ENSDART00000074879	17	3	AGCAGCGCCACACAGGTCGACTTT	6	+	970	1371	Active	Inactive	9	3
ENSDARG00000013794	ENSDART00000074879	17	3	AGAAGCCCAGCCCTGGGGTGAAGTC	7	+	770	1371	Inactive	Active	5	6
ENSDARG00000013794	ENSDART00000074879	17	3	AACTCAACAGTGCCAGCAGACTGT	6	+	879	1371	Inactive	Active	8	8
ENSDARG00000013794	ENSDART00000074879	17	4	ACACACACAGGTGAGAAGAAGTT	5	+	1168	1371	Inactive	Active	9	9
ENSDARG00000013794	ENSDART00000074879	17	4	CACCGCAGCCAAGACTTTGCCTAC	6	+	1314	1371	Active	Inactive	8	9
ENSDARG00000013794	ENSDART00000074879	17	4	GAACACACACAGGTGAGAAGAAGTT	7	+	1166	1371	Inactive	Active	9	9
ENSDARG00000013794	ENSDART00000074879	17	4	TTCAGCTGCAATTGGGAAGGCTGC	6	+	1099	1371	Active	Active	9	9
ENSDARG00000013926	ENSDART00000020167	17	1	TACAACACCCCAACAGATTGAGGG	6	-	105	1536	Inactive	Active	2	9
ENSDARG00000013926	ENSDART00000020167	17	2	CAACAATGCCATAGGAGAAGATGAG	7	-	331	1536	Inactive	Active	1	9
ENSDARG00000013926	ENSDART00000020167	17	2	ACCATCACACCACTGAAGATGGT	5	-	262	1536	Active	Active	1	9
ENSDARG00000013926	ENSDART00000020167	17	3	CAAGTCCACAGCCCATGCCTTGAAC	7	-	352	1536	Active	Active	5	0
ENSDARG00000013926	ENSDART00000020167	17	4	GTTTTCGGCTAAGCCGGGTTTGGT	6	-	706	1536	Active	Active	8	4
ENSDARG00000013926	ENSDART00000020167	17	4	TTCGGCTAAGCCGGGTTTGGTTT	5	-	704	1536	Active	Inactive	2	8
ENSDARG00000013926	ENSDART00000020167	17	4	TTCGGCTAAGCCGGGTTTGGTTTT	6	-	703	1536	Active	Inactive	2	9
ENSDARG00000013926	ENSDART00000020167	17	4	GCCAGCGCCCCAATGATAAGCAGAC	7	-	527	1536	Active	Active	9	8
ENSDARG00000013926	ENSDART00000020167	17	4	AGAAAAACCCAACAGAGGCTGAA	5	-	1191	1536	Inactive	Active	7	9
ENSDARG00000013926	ENSDART00000020167	17	4	AGCTCATTCTGGAGTGTGGCGTAA	6	-	477	1536	Active	Active	9	0
ENSDARG00000013926	ENSDART00000020167	17	4	AGCTCATTCTGGAGTGTGGCGTA	5	-	478	1536	Active	Inactive	9	4
ENSDARG00000013926	ENSDART00000020167	17	4	AGAATCAGCTTACCGATGCCTGT	5	-	1045	1536	Active	Active	4	7
ENSDARG00000013926	ENSDART00000020167	17	4	GTTTTCGGCTAAGCCGGGTTTGGTT	7	-	705	1536	Active	Inactive	8	5
ENSDARG00000013926	ENSDART00000020167	17	5	ACAGTCAAAAGAGTGGTGCTGTT	5	-	1502	1536	Inactive	Active	7	2
ENSDARG00000013926	ENSDART00000020167	17	5	GTTTACATCCTCTTCTGCTTGAGAA	7	-	1470	1536	Active	Active	5	4
ENSDARG00000013926	ENSDART00000020167	17	5	GTCAAAAGAGTGGTGCTGTTGTG	5	-	1499	1536	Inactive	Active	8	3
[truncated: 10,119 more rows]
