# Supplementary material for: Predicting success of oligomerized pool engineering (OPEN) for zinc finger target site sequences
Source: BMC Bioinformatics. 2010 Nov 2;11:543. doi: 10.1186/1471-2105-11-543 (PMC3098093; doi:10.1186/1471-2105-11-543)
Supplement: Additional file 20 — Zebrafish - chromosome 18 - classified ZFN target list. Potential OPEN ZFN target sites in gene transcripts encoded on zebrafish chromosome 18 classified using ZiFOpT. Data presented as described in the legend to Additional File 3 [file 1471-2105-11-543-S20.XLS]

## Sheet: Chromosome18
Gene ID	Transcript ID	Chromo Number	Coding Exon Number	TargetSite	ZFN Spacer Length	Strand	ZFN Cleavage Site	Coding Sequence Length	ZiFOpT Prediction		Confidence Score
									Left	Right	Left	Right
ENSDARG00000001414	ENSDART00000001102	18	1	CGCATCTTCTCGAAGGTGTTAGGGT	7	-	161	1263	Active	Active	9	0
ENSDARG00000001414	ENSDART00000001102	18	2	TACCACTTATATCTGTTGATGGA	5	-	270	1263	Active	Active	3	8
ENSDARG00000001414	ENSDART00000001102	18	5	GTCTTCAACATTCTGGTTATTTGTT	7	-	509	1263	Active	Inactive	6	9
ENSDARG00000001414	ENSDART00000001102	18	6	CTCCGCAAACATGGTTTCTTTTGGC	7	-	624	1263	Active	Inactive	0	5
ENSDARG00000001414	ENSDART00000001102	18	7	GTTCTCCCAGTGGAAGCAGCTTTT	6	-	742	1263	Active	Active	2	0
ENSDARG00000001414	ENSDART00000001102	18	8	GTTCCAGCCAATGAGCAGGAGGA	5	-	845	1263	Active	Active	4	9
ENSDARG00000001414	ENSDART00000001102	18	8	CACCAAGTCCTGACTGTAGCTGGC	6	-	892	1263	Active	Active	8	9
ENSDARG00000001976	ENSDART00000007856	18	4	GAACTCTTCCCTCTGGAAGTAGAA	6	-	655	1209	Active	Active	8	9
ENSDARG00000001976	ENSDART00000007856	18	5	AGAAACAGCACATCTTGACTGGTGT	7	-	851	1209	Inactive	Active	4	7
ENSDARG00000001976	ENSDART00000007856	18	7	ACAAACGGCTTCTTTTTGGGAGGAG	7	-	1112	1209	Inactive	Active	3	7
ENSDARG00000001976	ENSDART00000007856	18	7	AACGGCTTCTTTTTGGGAGGAGGTG	7	-	1109	1209	Active	Active	9	9
ENSDARG00000001976	ENSDART00000007856	18	7	AACGGCTTCTTTTTGGGAGGAGGT	6	-	1110	1209	Active	Active	9	9
ENSDARG00000002148	ENSDART00000007181	18	1	TTCTTCAAATCCATGGACGATGAT	6	+	142	2127	Inactive	Active	3	9
ENSDARG00000002148	ENSDART00000007181	18	1	TTCAAATCCATGGACGATGATTTC	6	+	145	2127	Active	Active	2	4
ENSDARG00000002148	ENSDART00000007181	18	1	GAAAACGTCACTCTAGCCGACTTC	6	+	85	2127	Inactive	Active	2	3
ENSDARG00000002148	ENSDART00000007181	18	1	AACTGCCCATTCCCGCTGAAAAC	5	+	68	2127	Inactive	Active	2	7
ENSDARG00000002148	ENSDART00000007181	18	3	ACCTGCAGCCTCCGCTGGAGAGAAC	7	+	305	2127	Active	Active	8	9
ENSDARG00000002148	ENSDART00000007181	18	5	TTCTTCGACTCAGAGGACGACGAC	6	+	607	2127	Active	Active	7	9
ENSDARG00000002148	ENSDART00000007181	18	5	AGCTTCTTCGACTCAGAGGACGAC	6	+	604	2127	Active	Active	9	9
ENSDARG00000002148	ENSDART00000007181	18	6	CAAAGCACCCAGGATGGAGAGGGT	6	+	714	2127	Inactive	Active	1	9
ENSDARG00000002148	ENSDART00000007181	18	6	GACGCCATCGCAGACGCAGACGGA	6	+	686	2127	Active	Active	9	9
ENSDARG00000002148	ENSDART00000007181	18	6	CCCAAAGCACCCAGGATGGAGAG	5	+	712	2127	Inactive	Active	1	9
ENSDARG00000002148	ENSDART00000007181	18	6	GCCATCGCAGACGCAGACGGAAAC	6	+	689	2127	Active	Active	6	9
ENSDARG00000002148	ENSDART00000007181	18	6	ACCCAAAGCACCCAGGATGGAGAG	6	+	711	2127	Active	Active	3	9
ENSDARG00000002148	ENSDART00000007181	18	8	GGCTCCATCATGAAGGGTGGAGCG	6	+	877	2127	Active	Active	9	9
ENSDARG00000002148	ENSDART00000007181	18	11	CACGGCGGCGATGACGGGGGCGTA	6	+	1134	2127	Active	Active	9	8
ENSDARG00000002148	ENSDART00000007181	18	11	CACGGCGGCGATGACGGGGGCGTAC	7	+	1134	2127	Active	Active	9	3
ENSDARG00000002148	ENSDART00000007181	18	11	GTCCCACACGGCGGCGATGACGGG	6	+	1128	2127	Active	Active	6	9
ENSDARG00000002148	ENSDART00000007181	18	14	TACAGCTTCACTGCAGGCGGAGGCA	7	+	1708	2127	Active	Active	9	9
ENSDARG00000002148	ENSDART00000007181	18	14	GGCTACAGCTTCACTGCAGGCGGA	6	+	1705	2127	Active	Active	7	9
ENSDARG00000002148	ENSDART00000007181	18	14	GGCAGCCCACACAGCGAAGGTGAG	6	+	1738	2127	Active	Active	7	9
ENSDARG00000002148	ENSDART00000007181	18	14	GCAGCCCACACAGCGAAGGTGAG	5	+	1739	2127	Active	Active	6	9
ENSDARG00000002148	ENSDART00000007181	18	14	TACAGCTTCACTGCAGGCGGAGGC	6	+	1708	2127	Active	Active	9	9
ENSDARG00000002148	ENSDART00000007181	18	15	TTCTTCCACTCACAGGCAGTCGAA	6	+	1748	2127	Active	Active	8	7
ENSDARG00000002148	ENSDART00000007181	18	15	CACAACCACCCGTGGCTGCAGCT	5	+	2000	2127	Active	Active	4	9
ENSDARG00000002148	ENSDART00000007181	18	15	CTCCACAACCACCCGTGGCTGCA	5	+	1997	2127	Active	Active	3	9
ENSDARG00000002148	ENSDART00000007181	18	15	CCCTCCACAACCACCCGTGGCTGCA	7	+	1995	2127	Active	Active	5	9
ENSDARG00000002148	ENSDART00000007181	18	15	AGCAGCGGCTCTAATCGCAGCGGTA	7	+	1771	2127	Active	Active	9	9
ENSDARG00000002249	ENSDART00000047555	18	1	GACTCACCAGTAAAGGAGGCTGAG	6	-	94	1638	Inactive	Active	3	9
ENSDARG00000002249	ENSDART00000047555	18	9	TCCGTCATCATTCTCTTCTGTTGGC	7	-	989	1638	Active	Inactive	9	3
ENSDARG00000002249	ENSDART00000047555	18	9	GGCCTCCTCGTCGGCGTCGTTGAC	6	-	919	1638	Active	Inactive	9	0
ENSDARG00000002249	ENSDART00000047555	18	9	GCCAGCCACCAGGAAGATGAAGGA	6	-	1033	1638	Active	Active	9	9
ENSDARG00000002249	ENSDART00000047555	18	9	ATCAACTTCCTCCTGTAGTTTCT	5	-	1124	1638	Active	Inactive	8	2
ENSDARG00000002249	ENSDART00000047555	18	9	ACAGACAAAAACTTTTTGTTGGT	5	-	880	1638	Inactive	Inactive	9	8
ENSDARG00000002249	ENSDART00000047555	18	13	TTCTCCCTCTCTGTGATTTTGAC	5	-	1609	1638	Active	Active	9	4
ENSDARG00000002304	ENSDART00000033746	18	2	AACAACGGCAGAAATGCAGGATAG	6	+	167	546	Inactive	Active	0	7
ENSDARG00000002304	ENSDART00000033746	18	2	AACGGCAGAAATGCAGGATAGTTC	6	+	170	546	Inactive	Active	4	2
ENSDARG00000002304	ENSDART00000033746	18	5	CAAACCTGCAGCCGGGCAGAAGTA	6	+	524	546	Active	Active	5	9
ENSDARG00000002304	ENSDART00000033746	18	5	ACACTACACGCTCGTTTCTGCTGGA	7	+	470	546	Active	Active	3	3
ENSDARG00000002571	ENSDART00000012164	18	3	GGCTTCCTCCTGATGAAGCTGGA	5	-	323	1032	Active	Active	9	9
ENSDARG00000002571	ENSDART00000012164	18	5	TTCTTCAACGTTTGTAGGGTTTGGA	7	-	528	1032	Active	Active	6	6
ENSDARG00000002571	ENSDART00000012164	18	6	AGCTCCTTCAGGGTCGGGATTGGAA	7	-	620	1032	Active	Active	9	4
ENSDARG00000002571	ENSDART00000012164	18	7	TCCAAATTCAAACTCCTTAGCGTCT	7	-	752	1032	Active	Inactive	9	3
ENSDARG00000002571	ENSDART00000012164	18	7	AGCGTCTTATTTTCTCGCAGCATGT	7	-	734	1032	Active	Active	9	7
ENSDARG00000002571	ENSDART00000012164	18	8	GTTCTCACCCAGGTCGTTGTTTTT	6	-	997	1032	Active	Inactive	6	9
ENSDARG00000002571	ENSDART00000012164	18	8	TACCCAAACTTCACGATGCTTGT	5	-	925	1032	Active	Active	0	6
ENSDARG00000002571	ENSDART00000012164	18	8	GTACCCAAACTTCACGATGCTTGT	6	-	925	1032	Inactive	Active	9	6
ENSDARG00000002720	ENSDART00000021370	18	4	AAACTCAACCCAGACGTGTTTGTC	6	+	529	1551	Inactive	Inactive	6	2
ENSDARG00000002720	ENSDART00000021370	18	4	AACTCAACCCAGACGTGTTTGTC	5	+	530	1551	Inactive	Inactive	0	2
ENSDARG00000002720	ENSDART00000021370	18	4	TGCCACCTCGTTCCTGTCTGATGGT	7	+	387	1551	Active	Active	9	3
ENSDARG00000002720	ENSDART00000021370	18	4	AGCAAACTCAACCCAGACGTGTTT	6	+	526	1551	Active	Inactive	9	2
ENSDARG00000002720	ENSDART00000021370	18	5	GTACCCGTCTGAGGCTCTGCTGGT	6	+	651	1551	Active	Active	6	1
ENSDARG00000002720	ENSDART00000021370	18	7	TTCTCAGTCTGGCTGTTGCGGTA	5	+	878	1551	Active	Active	9	4
ENSDARG00000002720	ENSDART00000021370	18	8	TACCGCTTCTTTGTTAAGGGGAA	5	+	1012	1551	Active	Active	9	8
ENSDARG00000002720	ENSDART00000021370	18	10	AACTACTAAACCAGAGGTGACGGT	6	+	1167	1551	Inactive	Active	8	9
ENSDARG00000002720	ENSDART00000021370	18	11	GGCCTCTGCTCACAGTCGGGGAT	5	+	1316	1551	Active	Active	9	5
ENSDARG00000002720	ENSDART00000021370	18	12	TTATTCCCCAGTCACCTGTGGTGGA	7	+	1364	1551	Active	Active	3	0
ENSDARG00000002720	ENSDART00000021370	18	12	TGCAGCGTCTTTATGAGATTTTGGG	7	+	1397	1551	Active	Active	9	9
ENSDARG00000002720	ENSDART00000021370	18	12	TCCCCAGTCACCTGTGGTGGAGCG	6	+	1368	1551	Active	Active	9	9
ENSDARG00000002720	ENSDART00000021370	18	12	GCCTGCTGCAGCGTCTTTATGAGAT	7	+	1391	1551	Active	Inactive	9	5
ENSDARG00000002720	ENSDART00000021370	18	12	CGCGGCAGCAGCAGCGCAGGAGTC	6	+	1521	1551	Active	Active	9	8
ENSDARG00000002720	ENSDART00000021370	18	12	CCCAGCTACAGGCTGCCTGAGGC	5	+	1544	1551	Active	Active	9	9
ENSDARG00000002720	ENSDART00000021370	18	12	AACTTCAACAGGAGCTTCTGCAGGT	7	+	1433	1551	Active	Active	3	2
ENSDARG00000002764	ENSDART00000019831	18	3	GACAAAGTCCAGCGTTTGGTGTG	5	-	134	834	Active	Inactive	5	4
ENSDARG00000002764	ENSDART00000019831	18	4	AAAGTCAACATCAGGGTCGGATTC	6	-	244	834	Inactive	Inactive	5	5
ENSDARG00000002764	ENSDART00000019831	18	4	TTCGACCACACCTGGTGCTGCAGGT	7	-	158	834	Active	Active	4	8
ENSDARG00000002764	ENSDART00000019831	18	8	TACCTCCTCAGGTATTGTGCATTT	6	-	604	834	Active	Inactive	9	9
ENSDARG00000002764	ENSDART00000019831	18	10	TTCAGCCTCTCCACGTCTGGTAG	5	-	769	834	Active	Inactive	9	1
ENSDARG00000002764	ENSDART00000019831	18	10	GTACAAATCAAACTTGCTGTCGGG	6	-	730	834	Inactive	Active	4	9
ENSDARG00000002787	ENSDART00000025018	18	2	GACTCCGCCACTGTGAATTTGAA	5	-	61	2328	Active	Active	6	8
ENSDARG00000002787	ENSDART00000025018	18	7	TTCACCGGCAAGTGTGGCTGACTTC	7	-	554	2328	Active	Active	7	0
ENSDARG00000002787	ENSDART00000025018	18	7	TCCTTCACCGGCAAGTGTGGCTGAC	7	-	557	2328	Active	Active	9	7
ENSDARG00000002787	ENSDART00000025018	18	9	GTCCTCCACTTTGCGTTTTTTGGAG	7	-	741	2328	Active	Inactive	8	8
ENSDARG00000002787	ENSDART00000025018	18	9	GTCCTCCACTTTGCGTTTTTTGGA	6	-	742	2328	Active	Inactive	8	8
ENSDARG00000002787	ENSDART00000025018	18	11	GGCTGCCTCTGGGCGTGGCAGGG	5	-	840	2328	Active	Active	9	9
ENSDARG00000002787	ENSDART00000025018	18	12	GGCCGCAGCCCAGGGGTGGTGCT	5	-	1066	2328	Active	Active	9	8
ENSDARG00000002787	ENSDART00000025018	18	13	AGCAGCCGCGCTCATCTGAGGAG	5	-	1235	2328	Active	Active	9	5
ENSDARG00000002787	ENSDART00000025018	18	14	TCCTCCAGAGATCGAGGTGAGGCT	6	-	1330	2328	Active	Active	3	9
ENSDARG00000002787	ENSDART00000025018	18	15	AACAACCTCACCATGACTGAGTG	5	-	1466	2328	Active	Active	7	9
ENSDARG00000002787	ENSDART00000025018	18	16	GTTTCCATCACTACAGCAGGAGAA	6	-	1795	2328	Active	Active	8	9
ENSDARG00000002787	ENSDART00000025018	18	17	GGCACCATCTGTGTGGCCTTGGAA	6	-	1861	2328	Active	Active	9	2
ENSDARG00000002787	ENSDART00000025018	18	18	GAACGCAGCTCTCGTGAAGGTGCA	6	-	2108	2328	Inactive	Active	1	9
ENSDARG00000002787	ENSDART00000100632	18	2	GACTCCGCCACTGTGAATTTGAA	5	-	61	2283	Active	Active	6	8
ENSDARG00000002787	ENSDART00000100632	18	7	TTCACCGGCAAGTGTGGCTGACTTC	7	-	551	2283	Active	Active	7	0
ENSDARG00000002787	ENSDART00000100632	18	7	TCCTTCACCGGCAAGTGTGGCTGAC	7	-	554	2283	Active	Active	9	7
ENSDARG00000002787	ENSDART00000100632	18	9	GTCCTCCACTTTGCGTTTTTTGGAG	7	-	696	2283	Active	Inactive	8	8
ENSDARG00000002787	ENSDART00000100632	18	9	GTCCTCCACTTTGCGTTTTTTGGA	6	-	697	2283	Active	Inactive	8	8
ENSDARG00000002787	ENSDART00000100632	18	11	GGCTGCCTCTGGGCGTGGCAGGG	5	-	795	2283	Active	Active	9	9
ENSDARG00000002787	ENSDART00000100632	18	12	GGCCGCAGCCCAGGGGTGGTGCT	5	-	1021	2283	Active	Active	9	8
ENSDARG00000002787	ENSDART00000100632	18	13	AGCAGCCGCGCTCATCTGAGGAG	5	-	1190	2283	Active	Active	9	5
ENSDARG00000002787	ENSDART00000100632	18	14	TCCTCCAGAGATCGAGGTGAGGCT	6	-	1285	2283	Active	Active	3	9
ENSDARG00000002787	ENSDART00000100632	18	15	AACAACCTCACCATGACTGAGTG	5	-	1421	2283	Active	Active	7	9
ENSDARG00000002787	ENSDART00000100632	18	16	GTTTCCATCACTACAGCAGGAGAA	6	-	1750	2283	Active	Active	8	9
ENSDARG00000002787	ENSDART00000100632	18	17	GGCACCATCTGTGTGGCCTTGGAA	6	-	1816	2283	Active	Active	9	2
ENSDARG00000002787	ENSDART00000100632	18	18	GAACGCAGCTCTCGTGAAGGTGCA	6	-	2063	2283	Inactive	Active	1	9
ENSDARG00000002787	ENSDART00000100633	18	2	GACTCCGCCACTGTGAATTTGAA	5	-	61	2286	Active	Active	6	8
ENSDARG00000002787	ENSDART00000100633	18	7	TTCACCGGCAAGTGTGGCTGACTTC	7	-	554	2286	Active	Active	7	0
ENSDARG00000002787	ENSDART00000100633	18	7	TCCTTCACCGGCAAGTGTGGCTGAC	7	-	557	2286	Active	Active	9	7
ENSDARG00000002787	ENSDART00000100633	18	9	GTCCTCCACTTTGCGTTTTTTGGAG	7	-	699	2286	Active	Inactive	8	8
ENSDARG00000002787	ENSDART00000100633	18	9	GTCCTCCACTTTGCGTTTTTTGGA	6	-	700	2286	Active	Inactive	8	8
ENSDARG00000002787	ENSDART00000100633	18	11	GGCTGCCTCTGGGCGTGGCAGGG	5	-	798	2286	Active	Active	9	9
ENSDARG00000002787	ENSDART00000100633	18	12	GGCCGCAGCCCAGGGGTGGTGCT	5	-	1024	2286	Active	Active	9	8
ENSDARG00000002787	ENSDART00000100633	18	13	AGCAGCCGCGCTCATCTGAGGAG	5	-	1193	2286	Active	Active	9	5
ENSDARG00000002787	ENSDART00000100633	18	14	TCCTCCAGAGATCGAGGTGAGGCT	6	-	1288	2286	Active	Active	3	9
ENSDARG00000002787	ENSDART00000100633	18	15	AACAACCTCACCATGACTGAGTG	5	-	1424	2286	Active	Active	7	9
ENSDARG00000002787	ENSDART00000100633	18	16	GTTTCCATCACTACAGCAGGAGAA	6	-	1753	2286	Active	Active	8	9
ENSDARG00000002787	ENSDART00000100633	18	17	GGCACCATCTGTGTGGCCTTGGAA	6	-	1819	2286	Active	Active	9	2
ENSDARG00000002787	ENSDART00000100633	18	18	GAACGCAGCTCTCGTGAAGGTGCA	6	-	2066	2286	Inactive	Active	1	9
ENSDARG00000002787	ENSDART00000100636	18	2	GACTCCGCCACTGTGAATTTGAA	5	-	61	2295	Active	Active	6	8
ENSDARG00000002787	ENSDART00000100636	18	7	TCCTTCACCGGCAAGTGTGGCTGAC	7	-	557	2295	Active	Active	9	7
ENSDARG00000002787	ENSDART00000100636	18	7	TTCACCGGCAAGTGTGGCTGACTTC	7	-	554	2295	Active	Active	7	0
ENSDARG00000002787	ENSDART00000100636	18	11	GTCCTCCACTTTGCGTTTTTTGGA	6	-	709	2295	Active	Inactive	8	8
ENSDARG00000002787	ENSDART00000100636	18	11	GTCCTCCACTTTGCGTTTTTTGGAG	7	-	708	2295	Active	Inactive	8	8
ENSDARG00000002787	ENSDART00000100636	18	13	GGCTGCCTCTGGGCGTGGCAGGG	5	-	807	2295	Active	Active	9	9
ENSDARG00000002787	ENSDART00000100636	18	14	GGCCGCAGCCCAGGGGTGGTGCT	5	-	1033	2295	Active	Active	9	8
ENSDARG00000002787	ENSDART00000100636	18	15	AGCAGCCGCGCTCATCTGAGGAG	5	-	1202	2295	Active	Active	9	5
ENSDARG00000002787	ENSDART00000100636	18	16	TCCTCCAGAGATCGAGGTGAGGCT	6	-	1297	2295	Active	Active	3	9
ENSDARG00000002787	ENSDART00000100636	18	17	AACAACCTCACCATGACTGAGTG	5	-	1433	2295	Active	Active	7	9
ENSDARG00000002787	ENSDART00000100636	18	18	GTTTCCATCACTACAGCAGGAGAA	6	-	1762	2295	Active	Active	8	9
ENSDARG00000002787	ENSDART00000100636	18	19	GGCACCATCTGTGTGGCCTTGGAA	6	-	1828	2295	Active	Active	9	2
ENSDARG00000002787	ENSDART00000100636	18	20	GAACGCAGCTCTCGTGAAGGTGCA	6	-	2075	2295	Inactive	Active	1	9
ENSDARG00000002798	ENSDART00000013150	18	1	AGCGCCTGCGGCGTGGATGAGCT	5	+	121	1902	Active	Active	9	9
ENSDARG00000002798	ENSDART00000013150	18	3	TTCGGCCTCTCCTTTAGTCGGGTTG	7	+	1009	1902	Active	Active	9	0
ENSDARG00000002798	ENSDART00000013150	18	3	TACTTCGGCCTCTCCTTTAGTCGGG	7	+	1006	1902	Active	Active	8	5
ENSDARG00000002798	ENSDART00000013150	18	3	GTCAGCAGATGCATCGAGGAAGCC	6	+	1333	1902	Inactive	Active	2	9
ENSDARG00000002798	ENSDART00000013150	18	3	GGCCTCTCCTTTAGTCGGGTTGGTG	7	+	1012	1902	Active	Active	9	5
ENSDARG00000002798	ENSDART00000013150	18	3	GACCTCCACCGTGGGGTGGGAAGCC	7	+	952	1902	Active	Active	8	8
ENSDARG00000002798	ENSDART00000013150	18	3	CTCACCGCCATCCCAGATGAAGAC	6	+	736	1902	Active	Active	8	9
ENSDARG00000002798	ENSDART00000013150	18	3	ACCTCCACCGTGGGGTGGGAAGCC	6	+	953	1902	Active	Active	7	8
ENSDARG00000002798	ENSDART00000013150	18	3	AACTTCTTCAACAACTGCGCAGCA	6	+	593	1902	Active	Active	9	6
ENSDARG00000002798	ENSDART00000013150	18	3	AAAACCATCGAAACCTGCCGGGTGC	7	+	778	1902	Inactive	Active	1	6
ENSDARG00000002798	ENSDART00000013150	18	4	GAATCCGCCTTCAGCAGCCGTGAAC	7	+	1402	1902	Inactive	Active	3	3
ENSDARG00000002798	ENSDART00000013150	18	4	AGAATCCGCCTTCAGCAGCCGTG	5	+	1401	1902	Active	Active	7	9
ENSDARG00000002970	ENSDART00000011919	18	3	TACACCAGATTTCTGTGCAGCATCT	7	-	164	1104	Inactive	Active	5	8
ENSDARG00000002970	ENSDART00000011919	18	3	AAATACACCAGATTTCTGTGCAGCA	7	-	167	1104	Inactive	Active	9	4
ENSDARG00000002970	ENSDART00000011919	18	3	TGCAGCATCTGTTGGTAGCTGTC	5	-	151	1104	Active	Active	9	7
ENSDARG00000002970	ENSDART00000011919	18	5	CCCTGCATCGACATGTGATTTGGAC	7	-	368	1104	Active	Active	9	6
ENSDARG00000002970	ENSDART00000011919	18	6	CGCTGCCACCAGAGGGGGGCATGT	6	-	632	1104	Active	Active	9	5
ENSDARG00000002970	ENSDART00000011919	18	6	GCCCGCTGCCACCAGAGGGGGGC	5	-	636	1104	Active	Active	9	9
ENSDARG00000002970	ENSDART00000011919	18	6	TGCCCCATCATGCCCATGGGGTTCT	7	-	677	1104	Active	Inactive	9	5
ENSDARG00000002970	ENSDART00000011919	18	9	TACTGCTGCCCTTGACTCTGCGGGT	7	-	995	1104	Active	Active	9	3
ENSDARG00000002970	ENSDART00000011919	18	9	GTCAAAAGCATACGGGCGCTGTG	5	-	1064	1104	Inactive	Active	2	8
ENSDARG00000003020	ENSDART00000007520	18	1	TGCAGCACCTCCAGGTGACGGAGGT	7	-	293	1944	Active	Active	9	9
ENSDARG00000003020	ENSDART00000007520	18	1	GTTCTCTGCCCAGGGAGCAGAGTGT	7	-	1821	1944	Active	Active	9	8
ENSDARG00000003020	ENSDART00000007520	18	1	GGCCGCAACAGGTGGAATTTGTG	5	-	963	1944	Active	Active	9	9
ENSDARG00000003020	ENSDART00000007520	18	1	GGCCCCCACCTCAATCTGTCGAA	5	-	335	1944	Active	Inactive	9	6
ENSDARG00000003020	ENSDART00000007520	18	1	GGCAGCACATTGGAGAAGTTTAG	5	-	1228	1944	Active	Active	3	6
ENSDARG00000003020	ENSDART00000007520	18	1	GCCCCCACCTCAATCTGTCGAATAG	7	-	332	1944	Active	Active	9	3
ENSDARG00000003020	ENSDART00000007520	18	1	GCATCCAGAATGAAAGGTGCTGAG	6	-	1053	1944	Inactive	Active	6	8
ENSDARG00000003020	ENSDART00000007520	18	1	GACTGCACAGAGCAGGGCTGCGTTC	7	-	60	1944	Inactive	Inactive	4	1
ENSDARG00000003020	ENSDART00000007520	18	1	GACCTCGTCAAGACTGGCTGGTGGA	7	-	1533	1944	Active	Active	9	8
ENSDARG00000003020	ENSDART00000007520	18	1	AAACAACTCCAGTGTGTTGAGGC	5	-	374	1944	Inactive	Inactive	3	1
ENSDARG00000003020	ENSDART00000007520	18	1	AAACAACTCCAGTGTGTTGAGGCT	6	-	373	1944	Inactive	Active	3	8
ENSDARG00000003020	ENSDART00000007520	18	1	AACAACTCCAGTGTGTTGAGGCT	5	-	373	1944	Active	Active	1	8
ENSDARG00000003020	ENSDART00000007520	18	1	AGCGGCCGCAACAGGTGGAATTT	5	-	966	1944	Active	Inactive	9	2
ENSDARG00000003020	ENSDART00000007520	18	1	AGCGTCCTCGTAGGTAAGCAGGG	5	-	996	1944	Active	Active	9	9
ENSDARG00000003020	ENSDART00000007520	18	1	CCCCACCTCAATCTGTCGAATAG	5	-	332	1944	Active	Active	9	3
ENSDARG00000003061	ENSDART00000033591	18	1	TCCGGCCGCACCACGCTGTTTTC	5	+	208	780	Active	Inactive	9	8
ENSDARG00000003061	ENSDART00000033591	18	1	GCCGTCATCATGCAGGTGGCAGGT	6	+	337	780	Active	Active	9	9
ENSDARG00000003061	ENSDART00000033591	18	2	GTTCCCACAGGCGCAGCTGCAGTG	6	+	450	780	Inactive	Active	5	8
ENSDARG00000003061	ENSDART00000033591	18	2	CCCAACAGCACATACAGCTGCAGAA	7	+	580	780	Active	Active	8	7
ENSDARG00000003061	ENSDART00000033591	18	2	CACCAACCCACTGCTGGGGGACGAG	7	+	606	780	Active	Active	5	9
ENSDARG00000003061	ENSDART00000033591	18	2	ATCACCAACCCACTGCTGGGGGA	5	+	604	780	Active	Active	0	9
ENSDARG00000003061	ENSDART00000033591	18	2	AGAATCACCAACCCACTGCTGGGGG	7	+	601	780	Active	Active	2	6
ENSDARG00000003061	ENSDART00000033591	18	2	ACCAACCCACTGCTGGGGGACGAG	6	+	607	780	Inactive	Active	3	9
ENSDARG00000003061	ENSDART00000033591	18	2	ACAGGCGCAGCTGCAGTGGCAGGA	6	+	456	780	Inactive	Active	5	9
ENSDARG00000003061	ENSDART00000033591	18	3	GTTTCCTCCAGTGGCTCTGTGGGT	6	+	669	780	Active	Inactive	8	4
ENSDARG00000003153	ENSDART00000023721	18	1	AAACCCCTCACCCTGGAGAGAAC	5	+	97	684	Active	Active	5	9
ENSDARG00000003153	ENSDART00000023721	18	1	CTAAACCCCTCACCCTGGAGAGAAC	7	+	95	684	Inactive	Active	2	9
ENSDARG00000003153	ENSDART00000023721	18	2	TTCTGCTACTTCAGCTGGGGACAAC	7	+	293	684	Active	Active	8	8
ENSDARG00000003153	ENSDART00000023721	18	2	ACATTCGGCACCAAGGAGCCGCT	5	+	148	684	Active	Active	6	9
ENSDARG00000003153	ENSDART00000100960	18	1	AAACCCCTCACCCTGGAGAGAAC	5	+	97	684	Active	Active	5	9
ENSDARG00000003153	ENSDART00000100960	18	1	CTAAACCCCTCACCCTGGAGAGAAC	7	+	95	684	Inactive	Active	2	9
ENSDARG00000003153	ENSDART00000100960	18	2	TTCTGCTACTTCAGCTGGGGACAAC	7	+	293	684	Active	Active	8	8
ENSDARG00000003153	ENSDART00000100960	18	2	ACATTCGGCACCAAGGAGCCGCT	5	+	148	684	Active	Active	6	9
ENSDARG00000003210	ENSDART00000022998	18	5	TGCGACTCCTAAAGCCGAGGCTGGA	7	-	258	2073	Active	Active	9	9
ENSDARG00000003210	ENSDART00000022998	18	5	CACTGCGACTCCTAAAGCCGAGGCT	7	-	261	2073	Active	Active	8	9
ENSDARG00000003210	ENSDART00000022998	18	14	ACCACCAGCAGGTTGATGATGAC	5	-	829	2073	Active	Active	8	9
ENSDARG00000003210	ENSDART00000022998	18	14	AGAACCACCAGCAGGTTGATGAT	5	-	832	2073	Inactive	Active	0	3
ENSDARG00000003210	ENSDART00000022998	18	16	GAAGGCCACATAGAAGACTGGTGC	6	-	1024	2073	Inactive	Active	0	8
ENSDARG00000003210	ENSDART00000022998	18	20	GACTGCGTCGGGTCGGCGTATTT	5	-	1484	2073	Active	Inactive	9	8
ENSDARG00000003210	ENSDART00000022998	18	22	TGCACCTGCAAATACGCAGATGCC	6	-	1739	2073	Active	Active	9	9
ENSDARG00000003210	ENSDART00000022998	18	22	GTCAAAGTCAGTGTCATGTGGAGCA	7	-	1713	2073	Active	Active	6	3
ENSDARG00000003210	ENSDART00000022998	18	22	ACCTGCAAATACGCAGATGCCTGT	6	-	1736	2073	Inactive	Active	1	7
ENSDARG00000003210	ENSDART00000022998	18	25	GTCTACGACCTCTGGTTTTGAAGGA	7	-	2049	2073	Active	Active	0	2
ENSDARG00000003210	ENSDART00000022998	18	25	TACGACCTCTGGTTTTGAAGGAGGG	7	-	2046	2073	Active	Active	8	9
ENSDARG00000003397	ENSDART00000020765	18	2	AACAAATAATAACTTGAATTGTAG	6	-	52	1200	Inactive	Active	9	6
ENSDARG00000003397	ENSDART00000020765	18	2	GTCAGCCCCAGTTGTAAGAGTAA	5	-	74	1200	Active	Active	8	3
ENSDARG00000003397	ENSDART00000020765	18	3	TGCCACGCAGGCCCGCAGGATGT	5	-	353	1200	Active	Active	0	6
ENSDARG00000003397	ENSDART00000020765	18	3	TGCAAAGGCAAATAAGGGAGGCTTT	7	-	452	1200	Active	Inactive	7	0
ENSDARG00000003397	ENSDART00000020765	18	3	TCCGTCAGAAATAAAATAAGCCTGT	7	-	786	1200	Active	Active	7	5
ENSDARG00000003397	ENSDART00000020765	18	3	TCCCACAACCGGAAGGCAGGAGAG	6	-	1183	1200	Active	Active	4	9
ENSDARG00000003397	ENSDART00000020765	18	3	GTTCACTTCTTCGATGAGTTTGCG	6	-	313	1200	Active	Active	8	9
ENSDARG00000003397	ENSDART00000020765	18	3	GACATCCCATAGGAGGCGATGTG	5	-	271	1200	Active	Active	1	9
ENSDARG00000003397	ENSDART00000020765	18	3	GAACACGCAGTGAGAGCCGCGAAC	6	-	247	1200	Inactive	Active	9	8
ENSDARG00000003397	ENSDART00000020765	18	3	ATCAGCAGCTAACAGATGCGCGGAG	7	-	726	1200	Active	Active	5	4
ENSDARG00000003397	ENSDART00000020765	18	3	AGCGCCAAATTGTTGGCTTTTAA	5	-	529	1200	Active	Inactive	0	8
ENSDARG00000003397	ENSDART00000020765	18	3	AAAGGCAAATAAGGGAGGCTTTC	5	-	451	1200	Inactive	Active	9	6
ENSDARG00000003397	ENSDART00000101758	18	1	CTCCTCCGCCGGTTATGAGGAAGCT	7	-	34	1161	Active	Active	9	9
ENSDARG00000003397	ENSDART00000101758	18	1	TCCTCCGCCGGTTATGAGGAAGCT	6	-	34	1161	Active	Active	9	9
ENSDARG00000003397	ENSDART00000101758	18	1	GCCTCCTCCGCCGGTTATGAGGA	5	-	38	1161	Active	Active	9	3
ENSDARG00000003397	ENSDART00000101758	18	1	AGCCTCCTCCGCCGGTTATGAGGA	6	-	38	1161	Active	Active	9	3
ENSDARG00000003397	ENSDART00000101758	18	2	TGCCACGCAGGCCCGCAGGATGT	5	-	314	1161	Active	Active	0	6
ENSDARG00000003397	ENSDART00000101758	18	2	TCCGTCAGAAATAAAATAAGCCTGT	7	-	747	1161	Active	Active	7	5
ENSDARG00000003397	ENSDART00000101758	18	2	TCCCACAACCGGAAGGCAGGAGAG	6	-	1144	1161	Active	Active	4	9
ENSDARG00000003397	ENSDART00000101758	18	2	TGCAAAGGCAAATAAGGGAGGCTTT	7	-	413	1161	Active	Inactive	7	0
ENSDARG00000003397	ENSDART00000101758	18	2	GTTCACTTCTTCGATGAGTTTGCG	6	-	274	1161	Active	Active	8	9
ENSDARG00000003397	ENSDART00000101758	18	2	GACATCCCATAGGAGGCGATGTG	5	-	232	1161	Active	Active	1	9
ENSDARG00000003397	ENSDART00000101758	18	2	GAACACGCAGTGAGAGCCGCGAAC	6	-	208	1161	Inactive	Active	9	8
ENSDARG00000003397	ENSDART00000101758	18	2	ATCAGCAGCTAACAGATGCGCGGAG	7	-	687	1161	Active	Active	5	4
ENSDARG00000003397	ENSDART00000101758	18	2	AGCGCCAAATTGTTGGCTTTTAA	5	-	490	1161	Active	Inactive	0	8
ENSDARG00000003397	ENSDART00000101758	18	2	AAAGGCAAATAAGGGAGGCTTTC	5	-	412	1161	Inactive	Active	9	6
ENSDARG00000003420	ENSDART00000021372	18	2	AGCAACTACCAGAAATGGGTGAGAC	7	+	142	1398	Active	Active	7	7
ENSDARG00000003420	ENSDART00000021372	18	4	GCCTTCAGACTCCATCTGGATTC	5	+	345	1398	Active	Inactive	6	9
ENSDARG00000003420	ENSDART00000021372	18	6	ATCATCCCCTGCATTGGATTGTCT	6	+	748	1398	Active	Inactive	8	1
ENSDARG00000003420	ENSDART00000021372	18	6	TTCCTCATCATCCCCTGCATTGGAT	7	+	742	1398	Active	Active	9	4
ENSDARG00000003420	ENSDART00000021372	18	7	TACATCACACGCCATGTGGTGAA	5	+	1210	1398	Inactive	Inactive	4	5
ENSDARG00000003420	ENSDART00000021372	18	7	ACATCACACGCCATGTGGTGAAGGA	7	+	1211	1398	Inactive	Active	1	9
ENSDARG00000003420	ENSDART00000021372	18	7	CTAGACTGCTCTGCATGCGTAGCC	6	+	1058	1398	Active	Inactive	3	0
ENSDARG00000003420	ENSDART00000021372	18	8	GTTCAAGACTGGAAGTTTGTGGCC	6	+	1255	1398	Inactive	Inactive	3	3
ENSDARG00000003420	ENSDART00000021372	18	8	CTACTCGGCTCTGCTCTGCTTTT	5	+	1324	1398	Active	Inactive	7	9
ENSDARG00000003420	ENSDART00000078620	18	1	AGCAACTACCAGAAATGGGTGAGAC	7	+	49	1464	Active	Active	7	7
ENSDARG00000003420	ENSDART00000078620	18	3	GCCTTCAGACTCCATCTGGATTC	5	+	252	1464	Active	Inactive	6	9
ENSDARG00000003420	ENSDART00000078620	18	5	ATCATCCCCTGCATTGGATTGTCT	6	+	655	1464	Active	Inactive	8	1
ENSDARG00000003420	ENSDART00000078620	18	5	TTCCTCATCATCCCCTGCATTGGAT	7	+	649	1464	Active	Active	9	4
ENSDARG00000003420	ENSDART00000078620	18	6	CTAGACTGCTCTGCATGCGTAGCC	6	+	965	1464	Active	Inactive	3	0
ENSDARG00000003420	ENSDART00000078620	18	6	ACATCACACGCCATGTGGTGAAGGA	7	+	1118	1464	Inactive	Active	1	9
ENSDARG00000003420	ENSDART00000078620	18	6	TACATCACACGCCATGTGGTGAA	5	+	1117	1464	Inactive	Inactive	4	5
ENSDARG00000003420	ENSDART00000078620	18	10	GTTCAAGACTGGAAGTTTGTGGCC	6	+	1345	1464	Inactive	Inactive	3	3
ENSDARG00000003420	ENSDART00000078620	18	10	CTACTCGGCTCTGCTCTGCTTTT	5	+	1414	1464	Active	Inactive	7	9
ENSDARG00000003420	ENSDART00000098810	18	1	AGCAACTACCAGAAATGGGTGAGAC	7	+	49	1470	Active	Active	7	7
ENSDARG00000003420	ENSDART00000098810	18	3	GCCTTCAGACTCCATCTGGATTC	5	+	252	1470	Active	Inactive	6	9
ENSDARG00000003420	ENSDART00000098810	18	5	TTCCTCATCATCCCCTGCATTGGAT	7	+	649	1470	Active	Active	9	4
ENSDARG00000003420	ENSDART00000098810	18	5	ATCATCCCCTGCATTGGATTGTCT	6	+	655	1470	Active	Inactive	8	1
ENSDARG00000003420	ENSDART00000098810	18	6	CTAGACTGCTCTGCATGCGTAGCC	6	+	965	1470	Active	Inactive	3	0
ENSDARG00000003420	ENSDART00000098810	18	6	ACATCACACGCCATGTGGTGAAGGA	7	+	1118	1470	Inactive	Active	1	9
ENSDARG00000003420	ENSDART00000098810	18	6	TACATCACACGCCATGTGGTGAA	5	+	1117	1470	Inactive	Inactive	4	5
ENSDARG00000003420	ENSDART00000098810	18	9	GCATGCAAAGTTTCAATTTGCTGAT	7	+	1317	1470	Inactive	Inactive	7	7
ENSDARG00000003420	ENSDART00000098810	18	10	GTTCAAGACTGGAAGTTTGTGGCC	6	+	1351	1470	Inactive	Inactive	3	3
ENSDARG00000003420	ENSDART00000098810	18	10	CTACTCGGCTCTGCTCTGCTTTT	5	+	1420	1470	Active	Inactive	7	9
ENSDARG00000003487	ENSDART00000025782	18	1	CTCTGCTGCAAGCTGTTCTGCCTGC	7	-	42	2460	Active	Inactive	9	4
ENSDARG00000003487	ENSDART00000025782	18	2	AGCCCAAGAGGATGGATCTGAAGAA	7	-	181	2460	Active	Active	0	0
ENSDARG00000003487	ENSDART00000025782	18	4	TTCTCCAGCTCCCAGCAGGGTGT	5	-	446	2460	Active	Active	6	7
ENSDARG00000003487	ENSDART00000025782	18	4	GACCTCCACTTCCTGGCTGAAGTC	6	-	478	2460	Active	Active	8	7
ENSDARG00000003487	ENSDART00000025782	18	7	CTCTTCAGAGTGTCTTTTGCTGGC	6	-	720	2460	Active	Active	4	0
ENSDARG00000003487	ENSDART00000025782	18	8	GGCAGCGGCGTCGGCAGCTTGATGT	7	-	905	2460	Active	Inactive	9	2
ENSDARG00000003487	ENSDART00000025782	18	8	CTCCACCCAGCTGAGCCTGATGC	5	-	846	2460	Inactive	Active	0	3
ENSDARG00000003487	ENSDART00000025782	18	8	CACTCCACCCAGCTGAGCCTGATGC	7	-	846	2460	Active	Active	7	3
ENSDARG00000003487	ENSDART00000025782	18	9	TTCACCACCTGCATGGCGGCAGAC	6	-	1005	2460	Active	Active	5	9
ENSDARG00000003487	ENSDART00000025782	18	9	GTTCACCACCTGCATGGCGGCAGAC	7	-	1005	2460	Active	Active	1	9
ENSDARG00000003487	ENSDART00000025782	18	9	AAAGTCTCCCAGCTGATGCTGTG	5	-	1034	2460	Active	Active	2	9
ENSDARG00000003487	ENSDART00000025782	18	10	GCACACGCCGGTAATGCAGCCGTA	6	-	1124	2460	Inactive	Active	0	9
ENSDARG00000003487	ENSDART00000025782	18	10	ACCTCCCCATGATTGTCGCCGAT	5	-	1207	2460	Active	Active	4	6
ENSDARG00000003487	ENSDART00000025782	18	10	GTAAACAGCACGCTTATAAGGGTCT	7	-	1161	2460	Inactive	Active	7	5
ENSDARG00000003487	ENSDART00000025782	18	10	CACCTCCCCATGATTGTCGCCGAT	6	-	1207	2460	Active	Active	9	6
ENSDARG00000003487	ENSDART00000025782	18	17	AGCCACTGCCATGTTTTTGAGTC	5	-	1997	2460	Active	Inactive	9	8
ENSDARG00000003487	ENSDART00000025782	18	17	AAAACCTTATCAGCATTCTGGAGCA	7	-	1904	2460	Inactive	Active	5	4
ENSDARG00000003487	ENSDART00000025782	18	18	TCCAGCAAAAGGTAGAAGGTGTT	5	-	2071	2460	Inactive	Active	0	9
ENSDARG00000003487	ENSDART00000025782	18	20	TGCTGCTGCCCCCTTTAGCCGCT	5	-	2294	2460	Active	Active	9	6
ENSDARG00000003487	ENSDART00000025782	18	20	TGCTGCCCCCTTTAGCCGCTTGT	5	-	2291	2460	Active	Active	9	4
ENSDARG00000003487	ENSDART00000100261	18	1	CTCTGCTGCAAGCTGTTCTGCCTGC	7	-	42	330	Active	Inactive	9	4
ENSDARG00000003487	ENSDART00000100261	18	2	AGCCCAAGAGGATGGATCTGAAGAA	7	-	181	330	Active	Active	0	0
ENSDARG00000003616	ENSDART00000019581	18	1	TTCCTCTTCCTCGTCGTCGAATTC	6	-	37	1581	Active	Inactive	9	2
ENSDARG00000003616	ENSDART00000019581	18	1	GCATTCCTCTTCCTCGTCGTCGAA	6	-	40	1581	Active	Active	9	2
ENSDARG00000003616	ENSDART00000019581	18	4	TCCTTCCTCTATGATTTTGGTGGT	6	-	568	1581	Active	Inactive	9	3
ENSDARG00000003616	ENSDART00000019581	18	6	TACTTCAACTTCACTTTTGAATCT	6	-	669	1581	Active	Inactive	5	7
ENSDARG00000003616	ENSDART00000019581	18	8	TTCTCCCCACAGTTGAAGCTGCA	5	-	826	1581	Active	Active	0	9
ENSDARG00000003616	ENSDART00000019581	18	8	CAATTCTCCCCACAGTTGAAGCT	5	-	829	1581	Active	Active	6	8
ENSDARG00000003616	ENSDART00000019581	18	10	AGACCCAGCAAAACTCTGCTTTG	5	-	1020	1581	Active	Inactive	3	8
ENSDARG00000003616	ENSDART00000019581	18	10	GACCCAGCAAAACTCTGCTTTGCA	6	-	1018	1581	Inactive	Inactive	4	4
ENSDARG00000003616	ENSDART00000019581	18	10	CCCAGCAAAACTCTGCTTTGCAGTT	7	-	1015	1581	Active	Inactive	4	7
ENSDARG00000003616	ENSDART00000019581	18	10	AGACCCAGCAAAACTCTGCTTTGCA	7	-	1018	1581	Active	Inactive	3	4
ENSDARG00000003616	ENSDART00000019581	18	10	ACAGACCCAGCAAAACTCTGCTTTG	7	-	1020	1581	Inactive	Inactive	8	8
ENSDARG00000003616	ENSDART00000019581	18	11	TCCTGCGCATCCCGTGCTGCCTTG	6	-	1110	1581	Active	Active	5	3
ENSDARG00000003616	ENSDART00000019581	18	12	ATCCACGACATGTTGTGCTGCTGCA	7	-	1253	1581	Inactive	Active	0	9
ENSDARG00000003616	ENSDART00000019581	18	13	GTATCCAGATAGAACCTCTGTGGCA	7	-	1419	1581	Inactive	Inactive	8	0
ENSDARG00000003795	ENSDART00000004692	18	1	TACACCTTCAGAGGGATGAGGTC	5	+	2	693	Active	Active	9	9
ENSDARG00000003795	ENSDART00000004692	18	3	AGAAACTACAAGCCAGAGTTTGAC	6	+	163	693	Inactive	Active	2	7
ENSDARG00000003795	ENSDART00000004692	18	7	CACAGCTGCAAGCTGAATGAGCA	5	+	616	693	Active	Active	9	9
ENSDARG00000003933	ENSDART00000018292	18	1	AGCTGCTGCGTCTGGATGAAGGC	5	-	43	1596	Active	Active	9	9
ENSDARG00000003933	ENSDART00000018292	18	4	CACCTCCACCACCTTGGTGATGTT	6	-	499	1596	Active	Active	9	4
ENSDARG00000003933	ENSDART00000018292	18	4	ACCTCCACCACCTTGGTGATGTT	5	-	499	1596	Active	Active	7	4
ENSDARG00000003933	ENSDART00000018292	18	5	ATCAGCGGCCTTGCGGATGAAGGA	6	-	739	1596	Active	Active	7	9
ENSDARG00000003933	ENSDART00000018292	18	5	CACATCAGCGGCCTTGCGGATGAA	6	-	742	1596	Active	Active	8	9
ENSDARG00000003933	ENSDART00000018292	18	6	AGAAACACCTTTTCCGTGGGGATTT	7	-	911	1596	Inactive	Inactive	6	9
ENSDARG00000003933	ENSDART00000018292	18	8	CTCTCACCATGTGCTGTGTGCGGAC	7	-	1135	1596	Active	Inactive	2	2
ENSDARG00000003933	ENSDART00000018292	18	8	CCCTCCGCACGTGTAGGACGAGGCT	7	-	1022	1596	Active	Active	7	9
ENSDARG00000003933	ENSDART00000018292	18	8	GGCTCCGTCCAGAACTGCATTGGCC	7	-	1056	1596	Active	Active	9	9
ENSDARG00000003933	ENSDART00000018292	18	9	GGCCTCGGCGGGGTCGGTGGAGAG	6	-	1222	1596	Active	Active	9	8
ENSDARG00000003933	ENSDART00000018292	18	9	GTCCTCAAACACCTGCCGATGAA	5	-	1181	1596	Inactive	Active	2	8
ENSDARG00000003933	ENSDART00000018292	18	9	GGCCTCCACTGCCCCGATGGCGAT	6	-	1246	1596	Active	Active	9	9
ENSDARG00000003933	ENSDART00000018292	18	9	CTCCACTGCCCCGATGGCGATGGC	6	-	1243	1596	Active	Active	9	9
ENSDARG00000003933	ENSDART00000018292	18	10	CTCGGCCCACACATCATTAGATGGG	7	-	1440	1596	Active	Active	6	8
ENSDARG00000003933	ENSDART00000018292	18	10	ACCGACATCCATGGCGAAGTTGAC	6	-	1480	1596	Active	Active	8	9
ENSDARG00000003933	ENSDART00000062651	18	1	AGCTGCTGCGTCTGGATGAAGGC	5	-	43	1596	Active	Active	9	9
ENSDARG00000003933	ENSDART00000062651	18	4	CACCTCCACCACCTTGGTGATGTT	6	-	499	1596	Active	Active	9	4
ENSDARG00000003933	ENSDART00000062651	18	4	ACCTCCACCACCTTGGTGATGTT	5	-	499	1596	Active	Active	7	4
ENSDARG00000003933	ENSDART00000062651	18	5	ATCAGCGGCCTTGCGGATGAAGGA	6	-	739	1596	Active	Active	7	9
ENSDARG00000003933	ENSDART00000062651	18	5	CACATCAGCGGCCTTGCGGATGAA	6	-	742	1596	Active	Active	8	9
ENSDARG00000003933	ENSDART00000062651	18	6	AGAAACACCTTTTCCGTGGGGATTT	7	-	911	1596	Inactive	Inactive	6	9
ENSDARG00000003933	ENSDART00000062651	18	8	CCCTCCGCACGTGTAGGACGAGGCT	7	-	1022	1596	Active	Active	7	9
ENSDARG00000003933	ENSDART00000062651	18	8	GGCTCCGTCCAGAACTGCATTGGCC	7	-	1056	1596	Active	Active	9	9
ENSDARG00000003933	ENSDART00000062651	18	8	CTCTCACCATGTGCTGTGTGCGGAC	7	-	1135	1596	Active	Inactive	2	2
ENSDARG00000003933	ENSDART00000062651	18	9	ACCCTCAAACAGCTGCCGGTGGA	5	-	1181	1596	Active	Active	1	9
ENSDARG00000003933	ENSDART00000062651	18	9	TCCCACAGCGACTGCATCTGAAGGG	7	-	1233	1596	Active	Active	7	8
ENSDARG00000003933	ENSDART00000062651	18	9	AACAGCTGCCGGTGGAAGGTGGC	5	-	1174	1596	Active	Active	8	9
ENSDARG00000003933	ENSDART00000062651	18	10	CTCGGCCCACACATCATTAGATGGG	7	-	1440	1596	Active	Active	6	8
ENSDARG00000003933	ENSDART00000062651	18	10	ACCGACATCCATGGCGAAGTTGAC	6	-	1480	1596	Active	Active	8	9
ENSDARG00000003969	ENSDART00000008310	18	2	AGCTGCTGCGTCCTGATGCCAAC	5	+	125	3651	Active	Active	9	9
ENSDARG00000003969	ENSDART00000008310	18	2	ACACACTGCTCACTATGGAGGTGTT	7	+	161	3651	Active	Active	2	6
ENSDARG00000003969	ENSDART00000008310	18	3	TTAGACTACGTTGTGGTGGGCAGTG	7	+	232	3651	Inactive	Active	4	4
ENSDARG00000003969	ENSDART00000008310	18	3	GCAGACGCATTGTGCCTGGGCAGTT	7	+	344	3651	Inactive	Inactive	8	2
ENSDARG00000003969	ENSDART00000008310	18	4	TGCCACAGAGAAACAGAAGTTGGT	6	+	408	3651	Inactive	Active	0	9
ENSDARG00000003969	ENSDART00000008310	18	5	AGCAGCAAACACACAGCAGACTTT	6	+	609	3651	Inactive	Active	1	4
ENSDARG00000003969	ENSDART00000008310	18	5	AGCAAACACACAGCAGACTTTGAC	6	+	612	3651	Active	Active	3	6
ENSDARG00000003969	ENSDART00000008310	18	5	GCAAACACACAGCAGACTTTGAC	5	+	613	3651	Inactive	Active	9	6
ENSDARG00000003969	ENSDART00000008310	18	6	CAATCCCACGCAGGAGAGTGAGTT	6	+	818	3651	Active	Active	1	8
ENSDARG00000003969	ENSDART00000008310	18	9	TTCTTCTGCCATGCCTTTGGAGGA	6	+	1128	3651	Active	Inactive	9	0
ENSDARG00000003969	ENSDART00000008310	18	9	GTTTTCTTCTGCCATGCCTTTGGA	6	+	1125	3651	Active	Active	9	6
ENSDARG00000003969	ENSDART00000008310	18	10	CCCCGCAGCTGTATGTGGCGTGT	5	+	1268	3651	Active	Active	9	4
ENSDARG00000003969	ENSDART00000008310	18	10	GAAGACACCCCGCAGCTGTATGT	5	+	1261	3651	Inactive	Inactive	8	5
ENSDARG00000003969	ENSDART00000008310	18	10	CACCCCGCAGCTGTATGTGGCGTG	6	+	1266	3651	Active	Active	2	0
ENSDARG00000003969	ENSDART00000008310	18	10	ACACCCCGCAGCTGTATGTGGCGTG	7	+	1265	3651	Active	Active	6	0
ENSDARG00000003969	ENSDART00000008310	18	10	CACCCCGCAGCTGTATGTGGCGTGT	7	+	1266	3651	Active	Active	2	4
ENSDARG00000003969	ENSDART00000008310	18	11	ACCGTCAGAAGACATGTTGAAGGT	6	+	1390	3651	Active	Active	5	8
ENSDARG00000003969	ENSDART00000008310	18	12	GTTCACAGATGAGTTTGATGCCTAC	7	+	1404	3651	Inactive	Active	8	6
ENSDARG00000003969	ENSDART00000008310	18	14	GAATACACAGAGAGGAAGGAGAT	5	+	1735	3651	Inactive	Active	9	9
ENSDARG00000003969	ENSDART00000008310	18	17	TCCACCAACACACTGAGGTAAAC	5	+	2281	3651	Active	Active	7	8
ENSDARG00000003969	ENSDART00000008310	18	18	GCAAGCAGCAGATGGCTGAGGTC	5	+	2453	3651	Active	Active	4	8
ENSDARG00000003969	ENSDART00000008310	18	18	CAAAGCCCAGCGCAAGCAGCAGAT	6	+	2442	3651	Inactive	Active	6	8
ENSDARG00000003969	ENSDART00000008310	18	18	GCCGTCTTCAACCAGGTTGCTTTC	6	+	2323	3651	Active	Inactive	9	6
ENSDARG00000003969	ENSDART00000008310	18	19	GGCAGCAGAAATGGCAGCAGCTTTC	7	+	2511	3651	Active	Active	5	3
ENSDARG00000003969	ENSDART00000008310	18	19	GGCAGCAGCTTTCTTGAATGAGAA	6	+	2523	3651	Active	Active	9	9
ENSDARG00000003969	ENSDART00000008310	18	20	TACTCAATCCACGCTCTGTTGGC	5	+	2750	3651	Active	Inactive	7	3
ENSDARG00000003969	ENSDART00000008310	18	21	AACTTCTCCGCAAGTGTGAAAAC	5	+	2936	3651	Active	Inactive	8	4
ENSDARG00000003969	ENSDART00000008310	18	21	GTTGACAGACCCCTGTGGAGGAC	5	+	2828	3651	Inactive	Active	7	8
ENSDARG00000003969	ENSDART00000008310	18	22	AACCAACTCATCATCTTTGCTGAC	6	+	3064	3651	Active	Inactive	6	5
ENSDARG00000003969	ENSDART00000008310	18	22	CAACTCATCATCTTTGCTGACGAT	6	+	3067	3651	Active	Active	8	8
ENSDARG00000003969	ENSDART00000008310	18	23	CCCCAAACACCAGCGATGATGTT	5	+	3185	3651	Inactive	Active	2	8
ENSDARG00000003969	ENSDART00000008310	18	23	CCCAAACACCAGCGATGATGTTGAT	7	+	3186	3651	Active	Active	7	4
ENSDARG00000003969	ENSDART00000008310	18	23	TCCCCCAAACACCAGCGATGATGTT	7	+	3183	3651	Active	Active	0	8
ENSDARG00000003969	ENSDART00000008310	18	23	CCCCCAAACACCAGCGATGATGTT	6	+	3184	3651	Active	Active	8	8
ENSDARG00000003969	ENSDART00000008310	18	23	AACACCAGCGATGATGTTGATGAG	6	+	3190	3651	Active	Active	3	8
ENSDARG00000003969	ENSDART00000008310	18	24	TACACCACACTATCTGGAGGCATTG	7	+	3364	3651	Inactive	Active	6	8
ENSDARG00000003969	ENSDART00000008310	18	24	ACACCACACTATCTGGAGGCATTG	6	+	3365	3651	Active	Active	0	8
ENSDARG00000003969	ENSDART00000008310	18	25	GTTTCCTCCTCTGTGTGGTCGAG	5	+	3462	3651	Active	Active	8	7
ENSDARG00000003994	ENSDART00000018685	18	2	GTCACCACCAATGACAGCAGACTAA	7	-	167	1566	Active	Active	5	7
ENSDARG00000003994	ENSDART00000018685	18	3	ACACCATTCTCTTGAGTCTTTGAT	6	-	438	1566	Active	Inactive	8	5
ENSDARG00000003994	ENSDART00000018685	18	4	TACGCCACAGGGAAGAGGAAGAC	5	-	889	1566	Inactive	Active	4	9
ENSDARG00000003994	ENSDART00000018685	18	4	GCATACGCCACAGGGAAGAGGAA	5	-	892	1566	Inactive	Active	1	9
ENSDARG00000003994	ENSDART00000018685	18	6	TTCCTCTTAGTGGAGGTTTTTCT	5	-	1243	1566	Active	Inactive	9	7
ENSDARG00000003994	ENSDART00000018685	18	6	AACAGCTACGAGAAGGCTGATTTG	6	-	1327	1566	Active	Active	6	2
ENSDARG00000003994	ENSDART00000018685	18	6	AACAGCTACGAGAAGGCTGATTT	5	-	1328	1566	Active	Inactive	6	7
ENSDARG00000003994	ENSDART00000026419	18	1	GTCACCACCAATGACAGCAGACTAA	7	-	20	1440	Active	Active	5	7
ENSDARG00000003994	ENSDART00000026419	18	1	ACACCATTCTCTTGAGTCTTTGAT	6	-	381	1440	Active	Inactive	8	5
ENSDARG00000003994	ENSDART00000026419	18	1	TACTCCGGCGGTCGAGGGTGGCGTC	7	-	211	1440	Active	Active	7	6
ENSDARG00000003994	ENSDART00000026419	18	3	GCATACGCCACAGGGAAGAGGAA	5	-	847	1440	Inactive	Active	1	9
ENSDARG00000003994	ENSDART00000026419	18	3	TACGCCACAGGGAAGAGGAAGAC	5	-	844	1440	Inactive	Active	4	9
ENSDARG00000003994	ENSDART00000026419	18	5	AACAGCTACGAGAAGGCTGATTT	5	-	1283	1440	Active	Inactive	6	7
ENSDARG00000003994	ENSDART00000026419	18	5	AACAGCTACGAGAAGGCTGATTTG	6	-	1282	1440	Active	Active	6	2
ENSDARG00000003994	ENSDART00000026419	18	5	TTCCTCTTAGTGGAGGTTTTTCT	5	-	1198	1440	Active	Inactive	9	7
ENSDARG00000004040	ENSDART00000018659	18	1	CACACCTGCCGGACCCGACGGTGAG	7	+	78	1434	Active	Active	9	9
ENSDARG00000004040	ENSDART00000018659	18	1	AAACGCTTAGGGTTTGTGGTGGTC	6	+	19	1434	Inactive	Active	2	2
ENSDARG00000004040	ENSDART00000018659	18	1	AAACGCTTAGGGTTTGTGGTGGT	5	+	19	1434	Inactive	Inactive	2	1
ENSDARG00000004040	ENSDART00000018659	18	1	GGCGTCAAAACGCTTAGGGTTTGTG	7	+	12	1434	Active	Active	5	3
ENSDARG00000004040	ENSDART00000018659	18	4	GCCAACACCGCCAGCTGAGGAGGAA	7	+	183	1434	Active	Active	5	9
ENSDARG00000004040	ENSDART00000018659	18	4	CAAGCCAACACCGCCAGCTGAGGAG	7	+	180	1434	Inactive	Active	2	9
ENSDARG00000004040	ENSDART00000018659	18	4	CAACACCGCCAGCTGAGGAGGAAAC	7	+	185	1434	Inactive	Active	0	8
ENSDARG00000004040	ENSDART00000018659	18	4	CAACACCGCCAGCTGAGGAGGAA	5	+	185	1434	Inactive	Active	0	9
ENSDARG00000004040	ENSDART00000018659	18	4	AGCCAACACCGCCAGCTGAGGAG	5	+	182	1434	Active	Active	5	9
ENSDARG00000004040	ENSDART00000018659	18	4	TTCTGCAAATGAGCGTTTGGGAG	5	+	294	1434	Inactive	Active	5	6
ENSDARG00000004040	ENSDART00000018659	18	4	AACACCGCCAGCTGAGGAGGAAAC	6	+	186	1434	Active	Active	4	8
ENSDARG00000004040	ENSDART00000018659	18	4	AGATTCTGCAAATGAGCGTTTGGG	6	+	291	1434	Active	Active	8	8
ENSDARG00000004040	ENSDART00000018659	18	6	GCCAACAAAATCTATGAGGAGGAT	6	+	469	1434	Inactive	Active	6	9
ENSDARG00000004040	ENSDART00000018659	18	6	AACAAAATCTATGAGGAGGATGAC	6	+	472	1434	Active	Active	0	9
ENSDARG00000004040	ENSDART00000018659	18	8	GACCTAGTCCTCGATTTGATGAA	5	+	695	1434	Active	Inactive	9	4
ENSDARG00000004040	ENSDART00000018659	18	8	CTAGTCCTCGATTTGATGAAGAG	5	+	698	1434	Active	Active	9	9
ENSDARG00000004040	ENSDART00000018659	18	9	ACCATCACACCTGAAGAAGGAGTG	6	+	1009	1434	Active	Active	1	9
ENSDARG00000004040	ENSDART00000018659	18	11	GACAACACCAAAACAGAAGCTGCC	6	+	1147	1434	Inactive	Active	2	9
ENSDARG00000004040	ENSDART00000018659	18	11	AGAAGCTGCCAAAATGCAGAAGGA	6	+	1161	1434	Active	Active	7	9
ENSDARG00000004040	ENSDART00000018659	18	11	AAAAGCAGCAGATGATGATGACAAC	7	+	1128	1434	Inactive	Active	6	9
ENSDARG00000004040	ENSDART00000018659	18	12	AAAAACACAACAAGGAAGGCAAC	5	+	1298	1434	Inactive	Active	9	9
ENSDARG00000004040	ENSDART00000018659	18	12	AAAAAACACAACAAGGAAGGCAAC	6	+	1297	1434	Inactive	Active	9	9
ENSDARG00000004040	ENSDART00000098744	18	1	CACACCTGCCGGACCCGACGGTGAG	7	+	78	1434	Active	Active	9	9
ENSDARG00000004040	ENSDART00000098744	18	1	AAACGCTTAGGGTTTGTGGTGGTC	6	+	19	1434	Inactive	Active	2	2
ENSDARG00000004040	ENSDART00000098744	18	1	AAACGCTTAGGGTTTGTGGTGGT	5	+	19	1434	Inactive	Inactive	2	1
ENSDARG00000004040	ENSDART00000098744	18	1	GGCGTCAAAACGCTTAGGGTTTGTG	7	+	12	1434	Active	Active	5	3
ENSDARG00000004040	ENSDART00000098744	18	4	GCCAACACCGCCAGCTGAGGAGGAA	7	+	183	1434	Active	Active	5	9
ENSDARG00000004040	ENSDART00000098744	18	4	TTCTGCAAATGAGCGTTTGGGAG	5	+	294	1434	Inactive	Active	5	6
ENSDARG00000004040	ENSDART00000098744	18	4	CAAGCCAACACCGCCAGCTGAGGAG	7	+	180	1434	Inactive	Active	2	9
ENSDARG00000004040	ENSDART00000098744	18	4	CAACACCGCCAGCTGAGGAGGAAAC	7	+	185	1434	Inactive	Active	0	8
ENSDARG00000004040	ENSDART00000098744	18	4	CAACACCGCCAGCTGAGGAGGAA	5	+	185	1434	Inactive	Active	0	9
ENSDARG00000004040	ENSDART00000098744	18	4	AGCCAACACCGCCAGCTGAGGAG	5	+	182	1434	Active	Active	5	9
ENSDARG00000004040	ENSDART00000098744	18	4	AGATTCTGCAAATGAGCGTTTGGG	6	+	291	1434	Active	Active	8	8
ENSDARG00000004040	ENSDART00000098744	18	4	AACACCGCCAGCTGAGGAGGAAAC	6	+	186	1434	Active	Active	4	8
ENSDARG00000004040	ENSDART00000098744	18	5	AACAAAATCTATGAGGAGGATGAC	6	+	472	1434	Active	Active	0	9
ENSDARG00000004040	ENSDART00000098744	18	5	GCCAACAAAATCTATGAGGAGGAT	6	+	469	1434	Inactive	Active	6	9
ENSDARG00000004040	ENSDART00000098744	18	7	CTAGTCCTCGATTTGATGAAGAG	5	+	698	1434	Active	Active	9	9
ENSDARG00000004040	ENSDART00000098744	18	7	GACCTAGTCCTCGATTTGATGAA	5	+	695	1434	Active	Inactive	9	4
ENSDARG00000004040	ENSDART00000098744	18	8	ACCATCACACCTGAAGAAGGAGTG	6	+	1009	1434	Active	Active	1	9
ENSDARG00000004040	ENSDART00000098744	18	10	GACAACACCAAAACAGAAGCTGCC	6	+	1147	1434	Inactive	Active	2	9
ENSDARG00000004040	ENSDART00000098744	18	10	AAAAGCAGCAGATGATGATGACAAC	7	+	1128	1434	Inactive	Active	6	9
ENSDARG00000004040	ENSDART00000098744	18	10	AGAAGCTGCCAAAATGCAGAAGGA	6	+	1161	1434	Active	Active	7	9
ENSDARG00000004040	ENSDART00000098744	18	11	AAAAACACAACAAGGAAGGCAAC	5	+	1298	1434	Inactive	Active	9	9
ENSDARG00000004040	ENSDART00000098744	18	11	AAAAAACACAACAAGGAAGGCAAC	6	+	1297	1434	Inactive	Active	9	9
ENSDARG00000004492	ENSDART00000027772	18	1	CTCTTCCTCTTCCTGCCGCCGCC	5	-	28	1077	Active	Active	9	9
ENSDARG00000004492	ENSDART00000027772	18	3	ACAATCAGATACGTGTTGGGGAA	5	-	307	1077	Inactive	Active	6	5
ENSDARG00000004492	ENSDART00000027772	18	6	AACATCATCAGTTCCGGCTGAGAT	6	-	520	1077	Active	Active	8	3
ENSDARG00000004492	ENSDART00000027772	18	7	GCACTCACATTGATGAAGCTGAC	5	-	694	1077	Inactive	Active	4	9
ENSDARG00000004492	ENSDART00000027772	18	8	CTCCTCCCATTTCTGAATGAGGT	5	-	818	1077	Active	Active	7	9
ENSDARG00000004492	ENSDART00000027772	18	8	TTCTCCTCCCATTTCTGAATGAGGT	7	-	818	1077	Active	Active	8	9
ENSDARG00000004492	ENSDART00000027772	18	9	ATCGTCATCTTTGCTGAAGTGGTG	6	-	1057	1077	Active	Active	9	9
ENSDARG00000004492	ENSDART00000027772	18	9	TCCTTCAACATGTGCTTCTGTTGGA	7	-	890	1077	Active	Inactive	8	3
ENSDARG00000004492	ENSDART00000027772	18	9	GTCGTCATCGTCATCTTTGCTGAA	6	-	1063	1077	Active	Inactive	9	6
ENSDARG00000004492	ENSDART00000027772	18	9	GTCATCGTCATCTTTGCTGAAGTG	6	-	1060	1077	Active	Active	9	9
ENSDARG00000004492	ENSDART00000098278	18	1	CTCTTCCTCTTCCTGCCGCCGCC	5	-	28	1095	Active	Active	9	9
ENSDARG00000004492	ENSDART00000098278	18	3	ACAATCAGATACGTGTTGGGGAA	5	-	307	1095	Inactive	Active	6	5
ENSDARG00000004492	ENSDART00000098278	18	6	AACATCATCAGTTCCGGCTGAGAT	6	-	535	1095	Active	Active	8	3
ENSDARG00000004492	ENSDART00000098278	18	7	GCACTCACATTGATGAAGCTGAC	5	-	712	1095	Inactive	Active	4	9
ENSDARG00000004492	ENSDART00000098278	18	8	TTCTCCTCCCATTTCTGAATGAGGT	7	-	836	1095	Active	Active	8	9
ENSDARG00000004492	ENSDART00000098278	18	8	CTCCTCCCATTTCTGAATGAGGT	5	-	836	1095	Active	Active	7	9
ENSDARG00000004492	ENSDART00000098278	18	9	GTCATCGTCATCTTTGCTGAAGTG	6	-	1078	1095	Active	Active	9	9
ENSDARG00000004492	ENSDART00000098278	18	9	GTCGTCATCGTCATCTTTGCTGAA	6	-	1081	1095	Active	Inactive	9	6
ENSDARG00000004492	ENSDART00000098278	18	9	TCCTTCAACATGTGCTTCTGTTGGA	7	-	908	1095	Active	Inactive	8	3
ENSDARG00000004492	ENSDART00000098278	18	9	ATCGTCATCTTTGCTGAAGTGGTG	6	-	1075	1095	Active	Active	9	9
ENSDARG00000004529	ENSDART00000006628	18	2	ACCAGCAGCTTGTTGTCTGAGCT	5	-	169	432	Active	Active	8	7
ENSDARG00000004529	ENSDART00000006628	18	4	TTATCCCTCAAGGTTTTGTTGTA	5	-	376	432	Active	Inactive	7	9
ENSDARG00000004823	ENSDART00000005145	18	6	AAAACCAAAACAGGGAAGATGGC	5	+	652	1446	Inactive	Active	9	9
ENSDARG00000004823	ENSDART00000005145	18	6	AACTGCTTCAACTAGGAGCAGAT	5	+	620	1446	Active	Active	9	8
ENSDARG00000004823	ENSDART00000005145	18	8	CTCTCAGGCATTATGGTGGTGAGTT	7	+	886	1446	Active	Inactive	8	6
ENSDARG00000004823	ENSDART00000005145	18	8	CTCTCAGGCATTATGGTGGTGAG	5	+	886	1446	Active	Active	8	7
ENSDARG00000004823	ENSDART00000005145	18	8	AACTTCTGCTGCACGGTCTGAATCT	7	+	854	1446	Active	Inactive	9	5
ENSDARG00000004823	ENSDART00000005145	18	13	AGCAAAAGCCAACAAGAGGTTTGC	6	+	1353	1446	Active	Active	3	6
ENSDARG00000004823	ENSDART00000005145	18	13	AAAAAAATCTGCTATTTTTGAGAT	6	+	1438	1446	Inactive	Inactive	8	8
ENSDARG00000004823	ENSDART00000005145	18	13	GCAAAAGCCAACAAGAGGTTTGC	5	+	1354	1446	Inactive	Active	5	6
ENSDARG00000004896	ENSDART00000027791	18	1	AAAAGCAGACTGCTGAAGGGAAC	5	+	136	2520	Inactive	Active	9	9
ENSDARG00000004896	ENSDART00000027791	18	1	TCCCCAGCCGGCTACCTTTGCTGTG	7	+	35	2520	Active	Inactive	8	3
ENSDARG00000004896	ENSDART00000027791	18	1	GTATTCAAATCCCCAGCCGGCTAC	6	+	26	2520	Inactive	Active	9	2
ENSDARG00000004896	ENSDART00000027791	18	2	CTCATCACAGGCTTGTGTCGGTTTC	7	+	310	2520	Active	Inactive	2	5
ENSDARG00000004896	ENSDART00000027791	18	2	CCCTTCCCCGTGGCCGAGGTGGAA	6	+	361	2520	Active	Active	9	9
ENSDARG00000004896	ENSDART00000027791	18	2	AGACCCTTCCCCGTGGCCGAGGTG	6	+	358	2520	Active	Active	9	9
ENSDARG00000004896	ENSDART00000027791	18	3	GCAAAACTCAGGAGGCTGTTGGA	5	+	514	2520	Active	Active	4	6
ENSDARG00000004896	ENSDART00000027791	18	4	CGCAAACTCAGACCGGATGATGAC	6	+	703	2520	Active	Active	9	9
ENSDARG00000004896	ENSDART00000027791	18	5	GGCAGCTGCTATGCCTGAGGCAGCT	7	+	843	2520	Active	Active	9	9
ENSDARG00000004896	ENSDART00000027791	18	5	GAAGGCAGCTGCTATGCCTGAGGC	6	+	840	2520	Inactive	Active	1	9
ENSDARG00000004896	ENSDART00000027791	18	7	TTCACCGCATAGCCCTGGGGGGAG	6	+	1196	2520	Inactive	Active	2	5
ENSDARG00000004896	ENSDART00000027791	18	8	TCCTGCTGCCGCCCTGCTGGAGGT	6	+	1371	2520	Active	Active	9	8
ENSDARG00000004896	ENSDART00000027791	18	8	AAACAATCCTGTGTTTTTATTGGAT	7	+	1311	2520	Inactive	Inactive	8	8
ENSDARG00000004896	ENSDART00000027791	18	11	AGAGGCGCCCACTGAGCAGCATGC	6	+	1773	2520	Active	Active	5	8
ENSDARG00000004896	ENSDART00000027791	18	12	GAATACAGACAGTAAGGTGGAGGAT	7	+	1803	2520	Inactive	Active	9	8
ENSDARG00000004896	ENSDART00000027791	18	12	GAATACAGACAGTAAGGTGGAGGA	6	+	1803	2520	Inactive	Active	9	8
ENSDARG00000004896	ENSDART00000027791	18	13	GGCTGCGCAGCAATGCTAAGACGTA	7	+	2087	2520	Active	Active	6	8
ENSDARG00000004896	ENSDART00000027791	18	13	TACCTCCTCAATGATGGTGAGAT	5	+	2110	2520	Active	Inactive	9	5
ENSDARG00000004896	ENSDART00000027791	18	14	AAATCACTCTGAGAGGACTGGTGC	6	+	2282	2520	Active	Active	1	8
ENSDARG00000004896	ENSDART00000027791	18	15	GAACGCTGCCTTTGATGGAGGATTT	7	+	2466	2520	Active	Inactive	4	2
ENSDARG00000004896	ENSDART00000027791	18	15	ACCATCCACAGGTTCTAAGCAAAC	6	+	2504	2520	Active	Active	9	7
ENSDARG00000004896	ENSDART00000028806	18	1	TCCCCAGCCGGCTACCTTTGCTGTG	7	+	35	2520	Active	Inactive	8	3
ENSDARG00000004896	ENSDART00000028806	18	1	GTATTCAAATCCCCAGCCGGCTAC	6	+	26	2520	Inactive	Active	9	2
ENSDARG00000004896	ENSDART00000028806	18	1	AAAAGCAGACTGCTGAAGGGAAC	5	+	136	2520	Inactive	Active	9	9
ENSDARG00000004896	ENSDART00000028806	18	2	AGACCCTTCCCCGTGGCCGAGGTG	6	+	358	2520	Active	Active	9	9
ENSDARG00000004896	ENSDART00000028806	18	2	CCCTTCCCCGTGGCCGAGGTGGAA	6	+	361	2520	Active	Active	9	9
ENSDARG00000004896	ENSDART00000028806	18	2	CTCATCACAGGCTTGTGTCGGTTTC	7	+	310	2520	Active	Inactive	2	5
ENSDARG00000004896	ENSDART00000028806	18	3	GCAAAACTCAGGAGGCTGTTGGA	5	+	514	2520	Active	Active	4	6
ENSDARG00000004896	ENSDART00000028806	18	4	CGCAAACTCAGACCGGATGATGAC	6	+	703	2520	Active	Active	9	9
ENSDARG00000004896	ENSDART00000028806	18	5	GAAGGCAGCTGCTATGCCTGAGGC	6	+	840	2520	Inactive	Active	1	9
ENSDARG00000004896	ENSDART00000028806	18	5	GGCAGCTGCTATGCCTGAGGCAGCT	7	+	843	2520	Active	Active	9	9
ENSDARG00000004896	ENSDART00000028806	18	7	TTCACCGCATAGCCCTGGGGGGAG	6	+	1196	2520	Inactive	Active	2	5
ENSDARG00000004896	ENSDART00000028806	18	8	TCCTGCTGCCGCCCTGCTGGAGGT	6	+	1371	2520	Active	Active	9	8
ENSDARG00000004896	ENSDART00000028806	18	8	AAACAATCCTGTGTTTTTATTGGAT	7	+	1311	2520	Inactive	Inactive	8	8
ENSDARG00000004896	ENSDART00000028806	18	12	AGAGGCGCCCACTGAGCAGCATGC	6	+	1773	2520	Active	Active	5	8
ENSDARG00000004896	ENSDART00000028806	18	13	GAATACAGACAGTAAGGTGGAGGAT	7	+	1803	2520	Inactive	Active	9	8
ENSDARG00000004896	ENSDART00000028806	18	13	GAATACAGACAGTAAGGTGGAGGA	6	+	1803	2520	Inactive	Active	9	8
ENSDARG00000004896	ENSDART00000028806	18	14	GGCTGCGCAGCAATGCTAAGACGTA	7	+	2087	2520	Active	Active	6	8
ENSDARG00000004896	ENSDART00000028806	18	14	TACCTCCTCAATGATGGTGAGAT	5	+	2110	2520	Active	Inactive	9	5
ENSDARG00000004896	ENSDART00000028806	18	15	AAATCACTCTGAGAGGACTGGTGC	6	+	2282	2520	Active	Active	1	8
ENSDARG00000004896	ENSDART00000028806	18	16	GAACGCTGCCTTTGATGGAGGATTT	7	+	2466	2520	Active	Inactive	4	2
ENSDARG00000004896	ENSDART00000028806	18	16	ACCATCCACAGGTTCTAAGCAAAC	6	+	2504	2520	Active	Active	9	7
ENSDARG00000005115	ENSDART00000005405	18	1	TTCGACTACGACCACGAGGCTTTT	6	+	142	945	Active	Active	5	4
ENSDARG00000005115	ENSDART00000005405	18	1	TACGACCACGAGGCTTTTTTGGGAC	7	+	148	945	Active	Inactive	2	7
ENSDARG00000005115	ENSDART00000005405	18	1	TACGACCACGAGGCTTTTTTGGGA	6	+	148	945	Active	Inactive	2	7
ENSDARG00000005115	ENSDART00000005405	18	1	TACGACCACGAGGCTTTTTTGGG	5	+	148	945	Active	Inactive	2	5
ENSDARG00000005115	ENSDART00000005405	18	1	GACTACGACCACGAGGCTTTTTTG	6	+	145	945	Inactive	Inactive	0	7
ENSDARG00000005115	ENSDART00000005405	18	1	GACTACGACCACGAGGCTTTTTT	5	+	145	945	Inactive	Inactive	0	9
ENSDARG00000005115	ENSDART00000005405	18	3	TTCTTCACCCAGAGGAGTTTGAC	5	+	545	945	Active	Active	7	7
ENSDARG00000005115	ENSDART00000005405	18	5	AGACTCGTCTGAACCAGAGTGGGTG	7	+	675	945	Active	Active	9	9
ENSDARG00000005115	ENSDART00000005405	18	5	TACGACCACGCAGAGGCGGAGGCC	6	+	796	945	Active	Active	2	9
ENSDARG00000005115	ENSDART00000005405	18	5	TACGACCACGCAGAGGCGGAGGC	5	+	796	945	Active	Active	2	9
ENSDARG00000005115	ENSDART00000005405	18	6	CACAAAGCAGGAAATTGTGGATAA	6	+	864	945	Inactive	Inactive	7	9
ENSDARG00000005161	ENSDART00000020914	18	2	AAAAACCTCATCAATGAAGAAGTT	6	+	175	1659	Inactive	Active	2	9
ENSDARG00000005161	ENSDART00000020914	18	3	GGCAAAGTCTCGAGGCGTGGAGGCG	7	+	219	1659	Active	Active	9	9
ENSDARG00000005161	ENSDART00000020914	18	4	AAACACTCCTATACATGTGGACGGG	7	+	327	1659	Inactive	Active	6	9
ENSDARG00000005161	ENSDART00000020914	18	5	AAATCCATCACGGATGTGGTTAA	5	+	445	1659	Inactive	Inactive	0	9
ENSDARG00000005161	ENSDART00000020914	18	6	AAAGGCGGCCCGCGGGTCTGGTTTG	7	+	532	1659	Inactive	Inactive	1	8
ENSDARG00000005161	ENSDART00000020914	18	6	AAAGGCGGCCCGCGGGTCTGGTTT	6	+	532	1659	Inactive	Inactive	1	7
ENSDARG00000005161	ENSDART00000020914	18	7	TGCCAAAGAGTGGTTTCTGCAGGC	6	+	678	1659	Inactive	Active	3	4
ENSDARG00000005161	ENSDART00000020914	18	7	GAAACCATCACAAACGCTGAATCT	6	+	655	1659	Active	Active	1	5
ENSDARG00000005161	ENSDART00000020914	18	12	ATCAACTTCTTCCAGGCGGAGAC	5	+	988	1659	Active	Active	8	7
ENSDARG00000005161	ENSDART00000020914	18	13	CACGACTAAAGGCACGCGGGTGAA	6	+	1098	1659	Inactive	Active	1	8
ENSDARG00000005161	ENSDART00000020914	18	15	GGCTCAAACTGAGGCGCTGATGAA	6	+	1296	1659	Active	Active	7	7
ENSDARG00000005161	ENSDART00000020914	18	15	GAAAACAACAGAAGAGGCGAAGAA	6	+	1323	1659	Inactive	Active	9	8
ENSDARG00000005176	ENSDART00000022593	18	1	TCCGGCTCCTAAAAGAAGGGGTG	5	+	458	870	Active	Active	9	9
ENSDARG00000005176	ENSDART00000022593	18	1	TACTTCAACAGGATTGGGTTTAC	5	+	25	870	Active	Inactive	5	9
ENSDARG00000005176	ENSDART00000022593	18	1	GGCTCCTAAAAGAAGGGGTGAGGTG	7	+	461	870	Active	Active	7	8
ENSDARG00000005176	ENSDART00000022593	18	1	GGCTCCTAAAAGAAGGGGTGAGGT	6	+	461	870	Active	Active	7	8
ENSDARG00000005176	ENSDART00000022593	18	1	CTCCTAAAAGAAGGGGTGAGGTG	5	+	463	870	Inactive	Active	1	8
ENSDARG00000005176	ENSDART00000022593	18	1	CGCACCATCCACATGCTGCATGT	5	+	82	870	Active	Active	9	2
ENSDARG00000005176	ENSDART00000022593	18	1	AGCCACAGCCTCCCGGAGTATTC	5	+	437	870	Active	Inactive	7	5
ENSDARG00000005176	ENSDART00000022593	18	1	ACCTACAACCCAGAGGACGACTCT	6	+	736	870	Active	Active	1	9
ENSDARG00000005176	ENSDART00000022593	18	1	ACACCACACTAGGCTCTAAGGTGTT	7	+	266	870	Active	Active	0	5
ENSDARG00000005353	ENSDART00000006913	18	1	AACTCAGGCGACTGAAGGATTTTGC	7	-	22	1437	Active	Inactive	3	1
ENSDARG00000005353	ENSDART00000006913	18	1	ACAGGCGACTGCAGTATGTGCAGCT	7	-	91	1437	Active	Active	2	1
ENSDARG00000005353	ENSDART00000006913	18	1	GGCGACTGCAGTATGTGCAGCTGAA	7	-	88	1437	Active	Active	9	9
ENSDARG00000005353	ENSDART00000006913	18	2	GGCACCACACCATCAAGATGGGTCT	7	-	401	1437	Active	Active	2	7
ENSDARG00000005353	ENSDART00000006913	18	2	TTCAGCAGAGACTCTTGGTTGGGA	6	-	459	1437	Inactive	Inactive	2	1
ENSDARG00000005353	ENSDART00000006913	18	2	TTCAGCAGAGACTCTTGGTTGGGAA	7	-	458	1437	Inactive	Active	2	4
ENSDARG00000005353	ENSDART00000006913	18	2	GCACCACACCATCAAGATGGGTCT	6	-	401	1437	Active	Active	3	7
ENSDARG00000005353	ENSDART00000006913	18	2	GAAAAACACAAAGGTGTGCATGT	5	-	584	1437	Inactive	Inactive	8	8
ENSDARG00000005353	ENSDART00000006913	18	2	CACCACACCATCAAGATGGGTCTTG	7	-	399	1437	Active	Inactive	4	8
ENSDARG00000005353	ENSDART00000006913	18	2	CACCACACCATCAAGATGGGTCT	5	-	401	1437	Active	Active	4	7
ENSDARG00000005353	ENSDART00000006913	18	2	CAATGCTTATCTCGAAGGTGGCGCT	7	-	914	1437	Active	Active	3	8
ENSDARG00000005353	ENSDART00000006913	18	2	ACACAATGCTTATCTCGAAGGTGGC	7	-	917	1437	Inactive	Active	0	9
ENSDARG00000005353	ENSDART00000006913	18	3	GAAGTCTTCCTCGCTCTGCAGAG	5	-	1280	1437	Active	Active	9	3
ENSDARG00000005353	ENSDART00000006913	18	3	AGAGGCAACTTGCAGATGCGGCA	5	-	1261	1437	Active	Active	1	9
ENSDARG00000005353	ENSDART00000006913	18	3	GTCTTCCTCGCTCTGCAGAGGCA	5	-	1277	1437	Active	Active	9	9
ENSDARG00000005353	ENSDART00000098512	18	1	GGCGACTGCAGTATGTGCAGCTGAA	7	-	232	3546	Active	Active	9	9
ENSDARG00000005353	ENSDART00000098512	18	1	GGCACCACACCATCAAGATGGGTCT	7	-	1745	3546	Active	Active	2	7
ENSDARG00000005353	ENSDART00000098512	18	1	GCCTTCTTCGCAGCGGCTGCATTT	6	-	532	3546	Active	Inactive	9	5
ENSDARG00000005353	ENSDART00000098512	18	1	GCACCACACCATCAAGATGGGTCT	6	-	1745	3546	Active	Active	3	7
ENSDARG00000005353	ENSDART00000098512	18	1	GAAGTCTTCCTCGCTCTGCAGAG	5	-	2801	3546	Active	Active	9	3
ENSDARG00000005353	ENSDART00000098512	18	1	GAAGCCTTCTTCGCAGCGGCTGCA	6	-	535	3546	Active	Active	8	9
ENSDARG00000005353	ENSDART00000098512	18	1	GTCATCGACGTGGCCTGGAGATGTG	7	-	84	3546	Active	Active	7	9
ENSDARG00000005353	ENSDART00000098512	18	1	GTCTTCCTCGCTCTGCAGAGGCA	5	-	2798	3546	Active	Active	9	9
ENSDARG00000005353	ENSDART00000098512	18	1	TACTCCAGAGGGATCCTCTGCGTTG	7	-	1173	3546	Inactive	Inactive	4	7
ENSDARG00000005353	ENSDART00000098512	18	1	TGCTCCGGCTTGTCAGGGTGCTTTG	7	-	1073	3546	Active	Inactive	9	1
ENSDARG00000005353	ENSDART00000098512	18	1	TTCAGCAGAGACTCTTGGTTGGGA	6	-	1803	3546	Inactive	Inactive	2	1
ENSDARG00000005353	ENSDART00000098512	18	1	TTCAGCAGAGACTCTTGGTTGGGAA	7	-	1802	3546	Inactive	Active	2	4
ENSDARG00000005353	ENSDART00000098512	18	1	TTCTTCGCAGCGGCTGCATTTGCG	6	-	529	3546	Active	Active	1	9
ENSDARG00000005353	ENSDART00000098512	18	1	TTCTTCTCCCACGTGTCTTGGGC	5	-	927	3546	Active	Active	9	5
ENSDARG00000005353	ENSDART00000098512	18	1	TTCTTCTCCCACGTGTCTTGGGCA	6	-	926	3546	Active	Active	9	3
ENSDARG00000005353	ENSDART00000098512	18	1	GAAAAACACAAAGGTGTGCATGT	5	-	1928	3546	Inactive	Inactive	8	8
ENSDARG00000005353	ENSDART00000098512	18	1	CGCCTATACATGTCGTTATGGGCG	6	-	957	3546	Active	Active	9	8
ENSDARG00000005353	ENSDART00000098512	18	1	CGCAGCGGCTGCATTTGCGTGTCT	6	-	524	3546	Active	Inactive	9	8
ENSDARG00000005353	ENSDART00000098512	18	1	AACTCAGGCGACTGAAGGATTTTGC	7	-	166	3546	Active	Inactive	3	1
ENSDARG00000005353	ENSDART00000098512	18	1	AACTGCTTCCCTCCATTTAGACTTG	7	-	3131	3546	Active	Inactive	9	3
ENSDARG00000005353	ENSDART00000098512	18	1	ACACAATGCTTATCTCGAAGGTGGC	7	-	2261	3546	Inactive	Active	0	9
ENSDARG00000005353	ENSDART00000098512	18	1	ACACGCCGCACATTTGACGACTTT	6	-	3004	3546	Active	Active	7	6
ENSDARG00000005353	ENSDART00000098512	18	1	ACAGGCGACTGCAGTATGTGCAGCT	7	-	235	3546	Active	Active	2	1
ENSDARG00000005353	ENSDART00000098512	18	1	ACCTTCTTCCATTGTTGATGTAGTT	7	-	1570	3546	Active	Active	9	4
ENSDARG00000005353	ENSDART00000098512	18	1	AGACACGCCGCACATTTGACGAC	5	-	3007	3546	Inactive	Inactive	2	1
ENSDARG00000005353	ENSDART00000098512	18	1	AGAGGCAACTTGCAGATGCGGCA	5	-	2782	3546	Active	Active	1	9
ENSDARG00000005353	ENSDART00000098512	18	1	CACCACACCATCAAGATGGGTCTTG	7	-	1743	3546	Active	Inactive	4	8
ENSDARG00000005353	ENSDART00000098512	18	1	CACGCCGCACATTTGACGACTTT	5	-	3004	3546	Active	Active	2	6
ENSDARG00000005353	ENSDART00000098512	18	1	AGAGTCACAATGAGTCTGCCGGA	5	-	1388	3546	Inactive	Active	5	5
ENSDARG00000005353	ENSDART00000098512	18	1	CAAGACCCATTGACGTTTGAGCC	5	-	3165	3546	Inactive	Active	8	7
ENSDARG00000005353	ENSDART00000098512	18	1	CAATGCTTATCTCGAAGGTGGCGCT	7	-	2258	3546	Active	Active	3	8
ENSDARG00000005353	ENSDART00000098512	18	1	CACCAAGTCGTGCTTAGAGTGGAAC	7	-	3036	3546	Active	Active	8	9
ENSDARG00000005353	ENSDART00000098512	18	1	CACCACACCATCAAGATGGGTCT	5	-	1745	3546	Active	Active	4	7
ENSDARG00000005353	ENSDART00000098512	18	2	TACCTCATCACTTTGTGTGGGGC	5	-	3392	3546	Active	Active	9	9
ENSDARG00000005353	ENSDART00000098512	18	2	TACCTCATCACTTTGTGTGGGGCT	6	-	3391	3546	Active	Active	9	1
ENSDARG00000005355	ENSDART00000014292	18	1	AGCTCATCCAGAAGCTGGTGGCGCA	7	+	71	1287	Active	Active	9	9
ENSDARG00000005355	ENSDART00000014292	18	2	GTTCTCAAACCAGGGAAGGATTT	5	+	505	1287	Inactive	Active	4	5
ENSDARG00000005355	ENSDART00000014292	18	2	GGCTTCCTCCGGGTGTGGTGCGGCT	7	+	1196	1287	Active	Active	9	8
ENSDARG00000005355	ENSDART00000014292	18	2	GCAAAACACATCCATCGGGGAAGTC	7	+	989	1287	Inactive	Active	5	8
ENSDARG00000005355	ENSDART00000014292	18	2	GAAAGCCCATGAGGCGGTCGGCGGA	7	+	621	1287	Inactive	Active	8	9
ENSDARG00000005355	ENSDART00000014292	18	2	CGCCACTCCAACCTGCTGGAGCT	5	+	256	1287	Active	Active	9	8
ENSDARG00000005355	ENSDART00000014292	18	2	CACTCCAACCTGCTGGAGCTGAA	5	+	259	1287	Active	Active	6	8
ENSDARG00000005355	ENSDART00000014292	18	2	CAAAACACATCCATCGGGGAAGTC	6	+	990	1287	Inactive	Active	9	8
ENSDARG00000005355	ENSDART00000014292	18	2	AGCTGCTTCTGAAGGCCTTTGGA	5	+	455	1287	Active	Active	9	6
ENSDARG00000005468	ENSDART00000018163	18	1	GGCTTCAGCATTCCTCTGCTTCT	5	-	653	1839	Active	Inactive	9	7
ENSDARG00000005468	ENSDART00000018163	18	1	GTCCGCGCCCTCGTAGTTGACGCA	6	-	145	1839	Active	Active	8	9
ENSDARG00000005468	ENSDART00000018163	18	1	TCCGTCTTCTAATCTGGGCAGCC	5	-	365	1839	Active	Active	9	7
ENSDARG00000005468	ENSDART00000018163	18	1	TGCATCACATGTGTCCGCTTGAGCT	7	-	200	1839	Active	Active	4	8
ENSDARG00000005468	ENSDART00000018163	18	1	TGCGCCGTCTGGGTCAGGTGATGCT	7	-	1185	1839	Active	Active	9	8
ENSDARG00000005468	ENSDART00000018163	18	1	TGCGTCTGCGTACTCTGGGTTGTG	6	-	1160	1839	Active	Inactive	9	4
ENSDARG00000005468	ENSDART00000018163	18	1	TGCGTCTGCGTACTCTGGGTTGTGT	7	-	1159	1839	Active	Inactive	9	4
ENSDARG00000005468	ENSDART00000018163	18	1	TGCTGCTGCCAGCAGACGGTTCT	5	-	1497	1839	Active	Active	9	8
ENSDARG00000005468	ENSDART00000018163	18	1	GGCATCTTCGGCAGGTCGCAGAG	5	-	79	1839	Active	Active	9	8
ENSDARG00000005468	ENSDART00000018163	18	1	GCAGCCAGATAGGGTGTGCAGGG	5	-	749	1839	Inactive	Active	5	6
ENSDARG00000005468	ENSDART00000018163	18	1	GAAGGCCCACGGCACGTTGGAGCC	6	-	1762	1839	Inactive	Active	7	8
ENSDARG00000005468	ENSDART00000018163	18	1	AAACCCTTCCCACCAGGCCGTGGTC	7	-	799	1839	Active	Active	6	4
ENSDARG00000005468	ENSDART00000018163	18	1	ACCAAAGTCCTCCTCGCAGTAGGG	6	-	414	1839	Active	Active	8	9
ENSDARG00000005468	ENSDART00000018163	18	1	AGCTGCCGCGCGGTGTCGATGAG	5	-	181	1839	Active	Active	9	8
ENSDARG00000005468	ENSDART00000018163	18	1	ATCTTCGGCAGGTCGCAGAGGTA	5	-	76	1839	Active	Active	8	9
ENSDARG00000005468	ENSDART00000018163	18	1	CACCACTGCCGCCTGGAAGATGCC	6	-	51	1839	Active	Active	8	9
ENSDARG00000005468	ENSDART00000018163	18	1	CACTGCCGCCTGGAAGATGCCTGC	6	-	48	1839	Active	Active	9	8
ENSDARG00000005468	ENSDART00000018163	18	1	CGCGCCCTCGTAGTTGACGCAGCC	6	-	142	1839	Active	Active	9	9
ENSDARG00000005468	ENSDART00000018163	18	1	CTCCTCGCAGTAGGGCTCTGCCTAC	7	-	404	1839	Active	Inactive	6	8
ENSDARG00000005842	ENSDART00000019571	18	1	AGCAGCAAAATGGGTGTTGAGGGG	6	+	1	681	Inactive	Active	1	9
ENSDARG00000005842	ENSDART00000019571	18	1	AGCAGCAAAATGGGTGTTGAGGG	5	+	1	681	Inactive	Active	1	3
ENSDARG00000005842	ENSDART00000019571	18	5	CACTTCGGCTCTTCCAGCATGGGGT	7	+	431	681	Active	Active	9	9
ENSDARG00000005842	ENSDART00000019571	18	7	AACTTCACATTATTGGAGGAGTG	5	+	581	681	Inactive	Active	5	9
ENSDARG00000005842	ENSDART00000019571	18	7	AACTCCAAACTTCACATTATTGGAG	7	+	574	681	Inactive	Inactive	8	3
ENSDARG00000005942	ENSDART00000027938	18	1	AGACCCTCCAGAGTCTGTGGATTGC	7	+	222	2787	Active	Active	7	6
ENSDARG00000005942	ENSDART00000027938	18	1	AGACCCTCCAGAGTCTGTGGATTG	6	+	222	2787	Active	Inactive	7	8
ENSDARG00000005942	ENSDART00000027938	18	2	GACCTCCTCTATCTGCTTTGGTG	5	+	455	2787	Active	Active	9	2
ENSDARG00000005942	ENSDART00000027938	18	2	GACCTCCTCTATCTGCTTTGGTGGG	7	+	455	2787	Active	Active	9	3
ENSDARG00000005942	ENSDART00000027938	18	3	CGCGTCAGCCCAACGTTCTGTCTCT	7	+	968	2787	Active	Inactive	9	8
ENSDARG00000005942	ENSDART00000027938	18	3	CACGGCTAAGATCATTGTAGTGTTC	7	+	837	2787	Active	Inactive	5	6
ENSDARG00000005942	ENSDART00000027938	18	3	TCCAGCGCATAGTGCAGACGGTGCA	7	+	806	2787	Active	Active	4	9
ENSDARG00000005942	ENSDART00000027938	18	3	ACCTACTCCGATGTGTCGCAGTT	5	+	1195	2787	Active	Active	8	3
ENSDARG00000005942	ENSDART00000027938	18	3	AAATACGGCATTAAGAGGTTTAA	5	+	709	2787	Inactive	Active	8	1
ENSDARG00000005942	ENSDART00000027938	18	3	ACATACAACGTCTATAAGGCTGT	5	+	1225	2787	Inactive	Active	7	4
ENSDARG00000005942	ENSDART00000027938	18	3	GTACCATCCCAAGTGATGAGAAC	5	+	605	2787	Active	Active	0	9
ENSDARG00000005942	ENSDART00000027938	18	3	TACCTACTCCGATGTGTCGCAGTT	6	+	1194	2787	Active	Active	9	3
ENSDARG00000005942	ENSDART00000027938	18	4	GCCTCACACCGGAGAGGAGTTGTT	6	+	1389	2787	Active	Active	8	1
ENSDARG00000005942	ENSDART00000027938	18	4	TGCCTCACACCGGAGAGGAGTTG	5	+	1388	2787	Active	Active	6	9
ENSDARG00000005942	ENSDART00000027938	18	4	GCCTCACACCGGAGAGGAGTTGTTC	7	+	1389	2787	Active	Inactive	8	0
ENSDARG00000005942	ENSDART00000027938	18	4	TGCCTCACACCGGAGAGGAGTTGTT	7	+	1388	2787	Active	Active	6	1
ENSDARG00000005942	ENSDART00000027938	18	5	GTTTCAGGCACCACGCTCTGTGTGC	7	+	1575	2787	Active	Inactive	5	8
ENSDARG00000005942	ENSDART00000027938	18	5	GAACCAGTCTGTTGCTTTGACTGC	6	+	1645	2787	Active	Inactive	3	5
ENSDARG00000005942	ENSDART00000027938	18	5	GCACCACGCTCTGTGTGCAGTGAAC	7	+	1582	2787	Active	Active	6	6
ENSDARG00000005942	ENSDART00000027938	18	6	TCCAACAGATGCACGAGGCTGTA	5	+	1698	2787	Inactive	Active	3	9
ENSDARG00000005942	ENSDART00000027938	18	6	TGCATCTTAATACACCTTTGGTGAA	7	+	1880	2787	Active	Inactive	9	6
ENSDARG00000005942	ENSDART00000027938	18	6	TGCCAAAGCAGCCGCGGCGGCGTC	6	+	2127	2787	Active	Active	6	7
ENSDARG00000005942	ENSDART00000027938	18	6	TGCCAAAGCAGCCGCGGCGGCGTCT	7	+	2127	2787	Active	Active	6	7
ENSDARG00000005942	ENSDART00000027938	18	6	ACCTTCGGCATGCTGGTGTTTTT	5	+	2482	2787	Active	Inactive	9	9
ENSDARG00000005942	ENSDART00000027938	18	6	TTCCTCAAAAGAATGACGTTGAC	5	+	2189	2787	Inactive	Active	2	8
ENSDARG00000005942	ENSDART00000027938	18	6	GTCCAATGCCAATCATGACGAGTGT	7	+	1743	2787	Active	Active	6	9
ENSDARG00000005942	ENSDART00000027938	18	6	GTAGGCTGCACTGCGTGGTTGATTC	7	+	2269	2787	Active	Inactive	6	7
ENSDARG00000005942	ENSDART00000027938	18	6	GTAGGCTGCACTGCGTGGTTGAT	5	+	2269	2787	Active	Inactive	6	0
ENSDARG00000005942	ENSDART00000027938	18	6	ACCTTCGGCATGCTGGTGTTTTTT	6	+	2482	2787	Active	Inactive	9	9
ENSDARG00000005942	ENSDART00000027938	18	6	AGCAGCCGCGGCGGCGTCTGAGCA	6	+	2133	2787	Active	Active	9	8
ENSDARG00000005942	ENSDART00000027938	18	6	CAAAGCTGCCAAAGCAGCCGCGGCG	7	+	2121	2787	Active	Active	6	9
ENSDARG00000005942	ENSDART00000027938	18	6	CACTTCAACGAGGGTAAGAGTGT	5	+	2458	2787	Active	Active	7	6
ENSDARG00000005942	ENSDART00000027938	18	6	CGCAACCACCAGCAGCTCTGGTAAC	7	+	2733	2787	Active	Inactive	9	5
ENSDARG00000005942	ENSDART00000027938	18	6	CGCCAAAGCTGCCAAAGCAGCCGCG	7	+	2118	2787	Active	Active	8	9
ENSDARG00000005942	ENSDART00000027938	18	6	CTCATCCTCTCTTCGCTAATGGGCA	7	+	2041	2787	Active	Active	9	9
ENSDARG00000005942	ENSDART00000027938	18	6	GCAACCACCAGCAGCTCTGGTAAC	6	+	2734	2787	Active	Inactive	1	5
ENSDARG00000005942	ENSDART00000027938	18	6	GCCAAAGCAGCCGCGGCGGCGTC	5	+	2128	2787	Inactive	Active	5	7
ENSDARG00000005942	ENSDART00000027938	18	6	GCCAAAGCAGCCGCGGCGGCGTCT	6	+	2128	2787	Inactive	Active	5	7
ENSDARG00000005972	ENSDART00000019818	18	2	TTCGACCTCGAGGAGGAGGGTGCA	6	+	112	1608	Active	Active	9	9
ENSDARG00000005972	ENSDART00000019818	18	2	TTCGACCTCGAGGAGGAGGGTGC	5	+	112	1608	Active	Active	9	7
ENSDARG00000005972	ENSDART00000019818	18	2	GCCTTCGACCTCGAGGAGGAGGG	5	+	109	1608	Active	Active	9	9
ENSDARG00000005972	ENSDART00000019818	18	2	GCCTTCGACCTCGAGGAGGAGGGT	6	+	109	1608	Active	Active	9	9
ENSDARG00000005972	ENSDART00000019818	18	3	CTATGCCCCCGCTTGCATTTGGT	5	+	457	1608	Active	Active	5	7
ENSDARG00000005972	ENSDART00000019818	18	3	AAACTACTCACTAATGTGTTGGA	5	+	589	1608	Active	Inactive	5	5
ENSDARG00000005972	ENSDART00000019818	18	3	AAACTACTCACTAATGTGTTGGAA	6	+	589	1608	Active	Active	5	0
ENSDARG00000005972	ENSDART00000019818	18	3	TTCAACCTCACCATGTCTGATTC	5	+	727	1608	Active	Inactive	8	7
ENSDARG00000005972	ENSDART00000019818	18	3	GTCAGCAGAAGAGGAGAGGGTTGT	6	+	345	1608	Inactive	Active	2	8
ENSDARG00000005972	ENSDART00000019818	18	3	GCCGGCACAGCAGATGGGAGGTGAC	7	+	414	1608	Active	Active	4	8
ENSDARG00000005972	ENSDART00000019818	18	3	GCCGGCACAGCAGATGGGAGGTG	5	+	414	1608	Active	Active	4	6
ENSDARG00000005972	ENSDART00000019818	18	3	GCAGTCAGCAGAAGAGGAGAGGGT	6	+	342	1608	Active	Active	7	9
ENSDARG00000005972	ENSDART00000019818	18	3	CCCTCCGGCTGCTGTTTTTGCTTTC	7	+	512	1608	Active	Inactive	9	9
ENSDARG00000005972	ENSDART00000019818	18	3	CACAGCAGATGGGAGGTGACTTG	5	+	419	1608	Active	Active	0	3
ENSDARG00000005972	ENSDART00000019818	18	3	CGCTTCAGAAGGAGGCAGGCGCG	5	+	563	1608	Active	Active	8	9
ENSDARG00000005972	ENSDART00000019818	18	4	CTCCACAAACTTCGGCTGATTGC	5	+	766	1608	Inactive	Active	6	5
ENSDARG00000005972	ENSDART00000019818	18	4	GTCTCCACAAACTTCGGCTGATTGC	7	+	764	1608	Inactive	Active	4	5
ENSDARG00000005972	ENSDART00000019818	18	4	GTCTCCACAAACTTCGGCTGATTG	6	+	764	1608	Inactive	Inactive	4	2
ENSDARG00000005972	ENSDART00000019818	18	4	AGACACCTCCTAATGCTGAAAAC	5	+	799	1608	Active	Active	7	7
ENSDARG00000005972	ENSDART00000019818	18	7	TACCTCCTCTGAAGGATGTGAAGGA	7	+	1106	1608	Active	Active	9	4
ENSDARG00000005972	ENSDART00000019818	18	8	AGAGACGCAGTACTCATCTGATGAA	7	+	1329	1608	Inactive	Inactive	8	0
ENSDARG00000005972	ENSDART00000019818	18	8	CAATGCTGCTGGGCTGTTGATGGC	6	+	1278	1608	Active	Active	6	8
ENSDARG00000005972	ENSDART00000019818	18	9	CAAATCCTCTAGACGAGATGACGGA	7	+	1430	1608	Active	Active	9	9
ENSDARG00000005972	ENSDART00000099780	18	1	CTATGCCCCCGCTTGCATTTGGT	5	+	328	1383	Active	Active	5	7
ENSDARG00000005972	ENSDART00000099780	18	1	GCAGTCAGCAGAAGAGGAGAGGGT	6	+	213	1383	Active	Active	7	9
ENSDARG00000005972	ENSDART00000099780	18	1	GCCGGCACAGCAGATGGGAGGTG	5	+	285	1383	Active	Active	4	6
ENSDARG00000005972	ENSDART00000099780	18	1	GCCGGCACAGCAGATGGGAGGTGAC	7	+	285	1383	Active	Active	4	8
ENSDARG00000005972	ENSDART00000099780	18	1	TTCAACCTCACCATGTCTGATTC	5	+	598	1383	Active	Inactive	8	7
ENSDARG00000005972	ENSDART00000099780	18	1	CCCTCCGGCTGCTGTTTTTGCTTTC	7	+	383	1383	Active	Inactive	9	9
ENSDARG00000005972	ENSDART00000099780	18	1	CACAGCAGATGGGAGGTGACTTG	5	+	290	1383	Active	Active	0	3
ENSDARG00000005972	ENSDART00000099780	18	1	AAACTACTCACTAATGTGTTGGA	5	+	460	1383	Active	Inactive	5	5
ENSDARG00000005972	ENSDART00000099780	18	1	CGCTTCAGAAGGAGGCAGGCGCG	5	+	434	1383	Active	Active	8	9
ENSDARG00000005972	ENSDART00000099780	18	1	GTCAGCAGAAGAGGAGAGGGTTGT	6	+	216	1383	Inactive	Active	2	8
ENSDARG00000005972	ENSDART00000099780	18	1	AAACTACTCACTAATGTGTTGGAA	6	+	460	1383	Active	Active	5	0
ENSDARG00000005972	ENSDART00000099780	18	4	AGACACCTCCTAATGCTGAAAAC	5	+	679	1383	Active	Active	7	7
ENSDARG00000005972	ENSDART00000099780	18	7	TACCTCCTCTGAAGGATGTGAAGGA	7	+	986	1383	Active	Active	9	4
ENSDARG00000005972	ENSDART00000099780	18	8	CAATGCTGCTGGGCTGTTGATGGC	6	+	1158	1383	Active	Active	6	8
ENSDARG00000005972	ENSDART00000099780	18	8	AGAGACGCAGTACTCATCTGATGAA	7	+	1209	1383	Inactive	Inactive	8	0
ENSDARG00000005972	ENSDART00000099780	18	9	CAAATCCTCTAGACGAGATGACGGA	7	+	1310	1383	Active	Active	9	9
ENSDARG00000006025	ENSDART00000014726	18	1	GTCACCTGCTTTAGTGTGCTGGA	5	-	136	720	Active	Active	9	1
ENSDARG00000006025	ENSDART00000014726	18	1	TGCTCCCTCAGCTGAGGGAGAGGGG	7	-	93	720	Active	Active	9	9
ENSDARG00000006025	ENSDART00000014726	18	2	TCCTCCGACACCCAGGATTTTGCG	6	-	235	720	Active	Active	8	9
ENSDARG00000006025	ENSDART00000014726	18	2	TCCTCCGACACCCAGGATTTTGC	5	-	236	720	Active	Inactive	8	1
ENSDARG00000006025	ENSDART00000014726	18	2	TCCGACACCCAGGATTTTGCGTGT	6	-	232	720	Active	Inactive	6	8
ENSDARG00000006025	ENSDART00000014726	18	2	TTCATCAGAGGCGGATGAGGTTTAG	7	-	170	720	Inactive	Active	0	5
ENSDARG00000006025	ENSDART00000014726	18	2	TTCTTCATCAGAGGCGGATGAGGT	6	-	174	720	Active	Active	9	9
ENSDARG00000006025	ENSDART00000014726	18	2	TTCTTCATCAGAGGCGGATGAGGTT	7	-	173	720	Active	Active	9	9
ENSDARG00000006025	ENSDART00000014726	18	5	TACAACCTCATACAGCTGGTTAG	5	-	413	720	Active	Active	8	0
ENSDARG00000006025	ENSDART00000014726	18	7	GCCTGCGTCCCAGATGGTAGTAGTA	7	-	694	720	Active	Active	9	2
ENSDARG00000006025	ENSDART00000014726	18	7	TGCGTCCCAGATGGTAGTAGTAGGA	7	-	691	720	Active	Active	8	8
ENSDARG00000006025	ENSDART00000014726	18	7	AGCTCCACCAGAGTGACGGAGGT	5	-	601	720	Active	Active	8	9
ENSDARG00000006025	ENSDART00000099384	18	1	GTCACCTGCTTTAGTGTGCTGGA	5	-	136	504	Active	Active	9	1
ENSDARG00000006025	ENSDART00000099384	18	1	TGCTCCCTCAGCTGAGGGAGAGGGG	7	-	93	504	Active	Active	9	9
ENSDARG00000006025	ENSDART00000099384	18	2	TTCTTCATCAGAGGCGGATGAGGT	6	-	174	504	Active	Active	9	9
ENSDARG00000006025	ENSDART00000099384	18	2	TTCTTCATCAGAGGCGGATGAGGTT	7	-	173	504	Active	Active	9	9
ENSDARG00000006025	ENSDART00000099384	18	2	TCCGACACCCAGGATTTTGCGTGT	6	-	232	504	Active	Inactive	6	8
ENSDARG00000006025	ENSDART00000099384	18	2	TCCTCCGACACCCAGGATTTTGC	5	-	236	504	Active	Inactive	8	1
ENSDARG00000006025	ENSDART00000099384	18	2	TCCTCCGACACCCAGGATTTTGCG	6	-	235	504	Active	Active	8	9
ENSDARG00000006025	ENSDART00000099384	18	2	TTCATCAGAGGCGGATGAGGTTTAG	7	-	170	504	Inactive	Active	0	5
ENSDARG00000006025	ENSDART00000099384	18	4	TGCGTCCCAGATGGTAGTAGTAGGA	7	-	475	504	Active	Active	8	8
ENSDARG00000006025	ENSDART00000099384	18	4	GCCTGCGTCCCAGATGGTAGTAGTA	7	-	478	504	Active	Active	9	2
ENSDARG00000006025	ENSDART00000099384	18	4	AGCTCCACCAGAGTGACGGAGGT	5	-	385	504	Active	Active	8	9
ENSDARG00000006372	ENSDART00000087645	18	2	TTACAATACTCAGCCAGGAGCCTTT	7	-	385	1656	Inactive	Active	7	0
ENSDARG00000006372	ENSDART00000087645	18	2	TACCAAGGCATTTTGTAGGATTC	5	-	1519	1656	Active	Inactive	1	1
ENSDARG00000006372	ENSDART00000087645	18	2	TACAAACTCAATCCAGAAGATGGC	6	-	1462	1656	Active	Active	6	9
ENSDARG00000006372	ENSDART00000087645	18	2	GTCCCATCCTTTAGTGTTAGGTA	5	-	311	1656	Active	Inactive	8	5
ENSDARG00000006372	ENSDART00000087645	18	2	ATCTCCAAATAACCTTTTGAGGCA	6	-	1076	1656	Inactive	Active	7	4
ENSDARG00000006372	ENSDART00000087645	18	2	ATCTCCAAATAACCTTTTGAGGC	5	-	1077	1656	Inactive	Inactive	7	3
ENSDARG00000006372	ENSDART00000087645	18	2	AACTCAATCCAGAAGATGGCGCT	5	-	1459	1656	Active	Active	6	9
ENSDARG00000006372	ENSDART00000087645	18	2	AACTACAACATCTACTGAGTGATAG	7	-	1545	1656	Inactive	Active	5	7
ENSDARG00000006372	ENSDART00000087645	18	2	AAAGGCGCAACCAAGATTTTGCC	5	-	154	1656	Inactive	Active	9	8
ENSDARG00000006372	ENSDART00000087645	18	2	AAAAGCAGCAGCTATTTCTGCTGTT	7	-	1044	1656	Inactive	Inactive	6	6
ENSDARG00000007180	ENSDART00000007797	18	1	GGCGCCGCCGGGTCATGCGCAAAC	6	+	299	1035	Active	Inactive	9	3
ENSDARG00000007180	ENSDART00000007797	18	1	CTCTACTTCCTGTTTATGGTGGGAG	7	+	340	1035	Active	Active	9	3
ENSDARG00000007180	ENSDART00000007797	18	1	CGCTTCAGCCGGCTGCAGGTGGT	5	+	127	1035	Active	Active	9	9
ENSDARG00000007180	ENSDART00000007797	18	1	CGCAGCACACTGACGGACGATGAT	6	+	196	1035	Active	Active	6	9
ENSDARG00000007180	ENSDART00000007797	18	2	GACTCCATCGACTGGATGAGTCT	5	+	506	1035	Active	Active	8	8
ENSDARG00000007180	ENSDART00000007797	18	5	TACATCGTCAGGTTTAAGGTGCG	5	+	880	1035	Active	Active	9	9
ENSDARG00000007180	ENSDART00000007797	18	6	GGCATCATCCTGCTGGAGGGTGAG	6	+	923	1035	Active	Active	9	9
ENSDARG00000007180	ENSDART00000007797	18	6	GCATCATCCTGCTGGAGGGTGAGAC	7	+	924	1035	Active	Active	5	7
ENSDARG00000007180	ENSDART00000007797	18	6	GCATCATCCTGCTGGAGGGTGAG	5	+	924	1035	Active	Active	5	9
ENSDARG00000007180	ENSDART00000007797	18	6	ACCGGCATCATCCTGCTGGAGGG	5	+	920	1035	Active	Active	9	9
ENSDARG00000007180	ENSDART00000007797	18	7	GTCATCAGAGCAGAGCTGCTGAA	5	+	968	1035	Inactive	Active	0	7
ENSDARG00000007383	ENSDART00000021192	18	1	GTTGGCAAAGAACAGAGAAGACGCC	7	-	306	969	Inactive	Active	6	9
ENSDARG00000007383	ENSDART00000021192	18	1	GTTTCCAGAGCCGTGCTGTTAAC	5	-	202	969	Inactive	Inactive	4	1
ENSDARG00000007383	ENSDART00000021192	18	1	TACGCCAAAATGAAGCCGATGAG	5	-	64	969	Inactive	Active	6	9
ENSDARG00000007383	ENSDART00000021192	18	1	TCCCAATAACAGATATGTGAAGTA	6	-	85	969	Inactive	Inactive	2	3
ENSDARG00000007383	ENSDART00000021192	18	1	TTAAAACTCTTTCTAAGAAGGTTTC	7	-	220	969	Inactive	Active	1	7
ENSDARG00000007383	ENSDART00000021192	18	1	GTTAACGCAGCTCAGGTTGAGGAA	6	-	184	969	Inactive	Active	8	7
ENSDARG00000007383	ENSDART00000021192	18	1	GTTAACGCAGCTCAGGTTGAGGA	5	-	185	969	Inactive	Active	8	7
ENSDARG00000007383	ENSDART00000021192	18	2	ACCGGCGTCTGAGAGTGGCGTCGTG	7	-	360	969	Active	Active	9	6
ENSDARG00000007383	ENSDART00000021192	18	2	TGCTGCAGACCGGCCCGCCGCTGGC	7	-	497	969	Active	Active	5	9
ENSDARG00000007383	ENSDART00000021192	18	2	AGAAACAGCAGGACGATGAAGTG	5	-	541	969	Inactive	Active	4	9
ENSDARG00000007383	ENSDART00000021192	18	2	AGCGACGGCACCACGAAGAAGCA	5	-	574	969	Active	Active	8	9
ENSDARG00000007383	ENSDART00000021192	18	2	GACGGCACCACGAAGAAGCAGAG	5	-	571	969	Active	Active	6	9
ENSDARG00000007383	ENSDART00000021192	18	3	CAATCCCACAAACAGGTAGACTGT	6	-	742	969	Active	Active	1	7
ENSDARG00000007383	ENSDART00000021192	18	3	TTCCTCGCAGCTCGGCAGGTGGA	5	-	833	969	Active	Active	2	9
ENSDARG00000007461	ENSDART00000014617	18	3	TTCAGCTGCAAGAAGATTTGATGAA	7	+	386	3030	Active	Inactive	9	4
ENSDARG00000007461	ENSDART00000014617	18	4	GTTTTCCACATCCGGCTGGAGGA	5	+	541	3030	Active	Active	7	9
ENSDARG00000007461	ENSDART00000014617	18	11	GTTTCAGGCACATATGGGAGACGAG	7	+	942	3030	Active	Active	5	9
ENSDARG00000007461	ENSDART00000014617	18	12	ACAGCCTCCTGTTCAGGCTGAGCT	6	+	984	3030	Active	Active	6	8
ENSDARG00000007461	ENSDART00000014617	18	12	CACAGCCTCCTGTTCAGGCTGAGCT	7	+	983	3030	Active	Active	9	8
ENSDARG00000007461	ENSDART00000014617	18	15	TACATCCACGACTTGTCTGATTT	5	+	1261	3030	Active	Inactive	7	8
ENSDARG00000007461	ENSDART00000014617	18	15	CTCATCAGAGGCAGGCGAAGTATTC	7	+	1154	3030	Active	Active	3	2
ENSDARG00000007461	ENSDART00000014617	18	23	AAACTCTACTTTCGGGGCTTGGAG	6	+	1642	3030	Active	Active	0	5
ENSDARG00000007461	ENSDART00000014617	18	25	CTAGACGGCCCCCTGTATGAGAA	5	+	1999	3030	Inactive	Active	0	6
ENSDARG00000007461	ENSDART00000014617	18	26	AGACCCACACCAGTGAGGATGGTAA	7	+	2105	3030	Inactive	Active	7	0
ENSDARG00000007461	ENSDART00000014617	18	26	AGAGACCCACACCAGTGAGGATGGT	7	+	2103	3030	Inactive	Active	7	9
ENSDARG00000007461	ENSDART00000014617	18	26	AGACCCACACCAGTGAGGATGGT	5	+	2105	3030	Inactive	Active	7	9
ENSDARG00000007461	ENSDART00000014617	18	26	ACCCACACCAGTGAGGATGGTAA	5	+	2107	3030	Active	Active	4	0
ENSDARG00000007461	ENSDART00000014617	18	26	GACCCACACCAGTGAGGATGGTAA	6	+	2106	3030	Active	Active	5	0
ENSDARG00000007461	ENSDART00000014617	18	27	GCATCCGACGATTGGTGGGAGGGC	6	+	2227	3030	Active	Active	2	8
ENSDARG00000007461	ENSDART00000014617	18	27	GCATCCGACGATTGGTGGGAGGG	5	+	2227	3030	Active	Active	2	9
ENSDARG00000007461	ENSDART00000014617	18	28	ACAGCCCGCGGGACATGCTGAGGG	6	+	2438	3030	Active	Active	6	5
ENSDARG00000007461	ENSDART00000014617	18	28	ACAGCCCGCGGGACATGCTGAGGGG	7	+	2438	3030	Active	Active	6	9
ENSDARG00000007461	ENSDART00000014617	18	29	CCCAAACCCATGGTGCCGGTGCC	5	+	2950	3030	Active	Active	8	9
ENSDARG00000007461	ENSDART00000014617	18	29	ACACGCCCCAGACGTGGTGCTGGA	6	+	2724	3030	Active	Active	5	8
ENSDARG00000007461	ENSDART00000014617	18	29	TGCCCAAAACTGGAGCGGCGCAGCA	7	+	2969	3030	Inactive	Active	0	9
ENSDARG00000007461	ENSDART00000014617	18	29	TGCCAAACACGCCCCAGACGTGGTG	7	+	2718	3030	Inactive	Active	5	9
ENSDARG00000007461	ENSDART00000014617	18	29	CTCCACGGCCTCCTGCTGCGGCC	5	+	2809	3030	Active	Active	7	9
ENSDARG00000007461	ENSDART00000014617	18	29	GGCCCAAACCCATGGTGCCGGTGCC	7	+	2948	3030	Active	Active	8	9
ENSDARG00000007461	ENSDART00000014617	18	29	GCCCAAACCCATGGTGCCGGTGCC	6	+	2949	3030	Active	Active	4	9
ENSDARG00000007461	ENSDART00000014617	18	29	GCCCAAAACTGGAGCGGCGCAGCA	6	+	2970	3030	Active	Active	2	9
ENSDARG00000007461	ENSDART00000014617	18	29	CACGGCCTCCTGCTGCGGCCTGC	5	+	2812	3030	Active	Active	9	8
ENSDARG00000007461	ENSDART00000014617	18	29	GACAAATCCTGCACCATGTGAGGAT	7	+	3022	3030	Active	Inactive	1	3
ENSDARG00000007461	ENSDART00000014617	18	29	CACGCCCCAGACGTGGTGCTGGA	5	+	2725	3030	Active	Active	4	8
ENSDARG00000007461	ENSDART00000014617	18	29	AGCACCTTCAAGCCTGCGGTGGCG	6	+	2887	3030	Active	Active	9	9
ENSDARG00000007461	ENSDART00000014617	18	29	AGCACCTTCAAGCCTGCGGTGGC	5	+	2887	3030	Active	Active	9	3
ENSDARG00000007461	ENSDART00000014617	18	29	GCCAAACACGCCCCAGACGTGGTG	6	+	2719	3030	Active	Active	5	9
ENSDARG00000007461	ENSDART00000088908	18	1	GTTTTCCACATCCGGCTGGAGGA	5	+	118	2781	Active	Active	7	9
ENSDARG00000007461	ENSDART00000088908	18	8	GTTTCAGGCACATATGGGAGACGAG	7	+	519	2781	Active	Active	5	9
ENSDARG00000007461	ENSDART00000088908	18	9	ACAGCCTCCTGTTCAGGCTGAGCT	6	+	561	2781	Active	Active	6	8
ENSDARG00000007461	ENSDART00000088908	18	9	CACAGCCTCCTGTTCAGGCTGAGCT	7	+	560	2781	Active	Active	9	8
ENSDARG00000007461	ENSDART00000088908	18	12	CTCATCAGAGGCAGGCGAAGTATTC	7	+	731	2781	Active	Active	3	2
ENSDARG00000007461	ENSDART00000088908	18	12	TACATCCACGACTTGTCTGATTT	5	+	838	2781	Active	Inactive	7	8
ENSDARG00000007461	ENSDART00000088908	18	21	AAACTCTACTTTCGGGGCTTGGAG	6	+	1255	2781	Active	Active	0	5
ENSDARG00000007461	ENSDART00000088908	18	23	CTAGACGGCCCCCTGTATGAGAA	5	+	1612	2781	Inactive	Active	0	6
ENSDARG00000007461	ENSDART00000088908	18	24	GACCCACACCAGTGAGGATGGTAA	6	+	1719	2781	Active	Active	5	0
ENSDARG00000007461	ENSDART00000088908	18	24	ACCCACACCAGTGAGGATGGTAA	5	+	1720	2781	Active	Active	4	0
ENSDARG00000007461	ENSDART00000088908	18	24	AGACCCACACCAGTGAGGATGGT	5	+	1718	2781	Inactive	Active	7	9
ENSDARG00000007461	ENSDART00000088908	18	24	AGAGACCCACACCAGTGAGGATGGT	7	+	1716	2781	Inactive	Active	7	9
ENSDARG00000007461	ENSDART00000088908	18	24	AGACCCACACCAGTGAGGATGGTAA	7	+	1718	2781	Inactive	Active	7	0
ENSDARG00000007461	ENSDART00000088908	18	25	GCATCCGACGATTGGTGGGAGGGC	6	+	1840	2781	Active	Active	2	8
ENSDARG00000007461	ENSDART00000088908	18	25	GCATCCGACGATTGGTGGGAGGG	5	+	1840	2781	Active	Active	2	9
ENSDARG00000007461	ENSDART00000088908	18	26	CTCTCCGACAGACAGCAGACTGC	5	+	2016	2781	Active	Active	8	9
ENSDARG00000007461	ENSDART00000088908	18	26	ACAGACAGCAGACTGCCTGATGC	5	+	2023	2781	Inactive	Active	3	3
ENSDARG00000007461	ENSDART00000088908	18	26	GACAGCAGACTGCCTGATGCCTAC	6	+	2026	2781	Inactive	Active	3	6
ENSDARG00000007461	ENSDART00000088908	18	27	ACAGCCCGCGGGACATGCTGAGGG	6	+	2189	2781	Active	Active	6	5
ENSDARG00000007461	ENSDART00000088908	18	27	ACAGCCCGCGGGACATGCTGAGGGG	7	+	2189	2781	Active	Active	6	9
ENSDARG00000007461	ENSDART00000088908	18	28	GCCCAAACCCATGGTGCCGGTGCC	6	+	2700	2781	Active	Active	4	9
ENSDARG00000007461	ENSDART00000088908	18	28	GGCCCAAACCCATGGTGCCGGTGCC	7	+	2699	2781	Active	Active	8	9
ENSDARG00000007461	ENSDART00000088908	18	28	TGCCCAAAACTGGAGCGGCGCAGCA	7	+	2720	2781	Inactive	Active	0	9
ENSDARG00000007461	ENSDART00000088908	18	28	ACACGCCCCAGACGTGGTGCTGGA	6	+	2475	2781	Active	Active	5	8
ENSDARG00000007461	ENSDART00000088908	18	28	TGCCAAACACGCCCCAGACGTGGTG	7	+	2469	2781	Inactive	Active	5	9
ENSDARG00000007461	ENSDART00000088908	18	28	GCCCAAAACTGGAGCGGCGCAGCA	6	+	2721	2781	Active	Active	2	9
ENSDARG00000007461	ENSDART00000088908	18	28	GCCAAACACGCCCCAGACGTGGTG	6	+	2470	2781	Active	Active	5	9
ENSDARG00000007461	ENSDART00000088908	18	28	AGCACCTTCAAGCCTGCGGTGGC	5	+	2638	2781	Active	Active	9	3
ENSDARG00000007461	ENSDART00000088908	18	28	AGCACCTTCAAGCCTGCGGTGGCG	6	+	2638	2781	Active	Active	9	9
ENSDARG00000007461	ENSDART00000088908	18	28	CACGCCCCAGACGTGGTGCTGGA	5	+	2476	2781	Active	Active	4	8
ENSDARG00000007461	ENSDART00000088908	18	28	CACGGCCTCCTGCTGCGGCCTGC	5	+	2563	2781	Active	Active	9	8
ENSDARG00000007461	ENSDART00000088908	18	28	CTCCACGGCCTCCTGCTGCGGCC	5	+	2560	2781	Active	Active	7	9
ENSDARG00000007461	ENSDART00000088908	18	28	GACAAATCCTGCACCATGTGAGGAT	7	+	2773	2781	Active	Inactive	1	3
ENSDARG00000007461	ENSDART00000088908	18	28	CCCAAACCCATGGTGCCGGTGCC	5	+	2701	2781	Active	Active	8	9
ENSDARG00000007480	ENSDART00000004533	18	4	TGCTCACCCTTTTGTGTAGGTGGG	6	-	546	1503	Active	Active	9	9
ENSDARG00000007480	ENSDART00000004533	18	6	CTCTTCATCCGACTCGAAGCAGTC	6	-	748	1503	Active	Active	9	9
ENSDARG00000007480	ENSDART00000004533	18	6	AGAAACTTCAGCAGGTTGATTTT	5	-	691	1503	Active	Inactive	7	7
ENSDARG00000007480	ENSDART00000004533	18	8	CTCTTCCCAGTTGGCGCGGAGGTT	6	-	952	1503	Active	Active	6	8
ENSDARG00000007480	ENSDART00000004533	18	8	GCCAGCCACAGATAGTTGTAGAC	5	-	928	1503	Active	Inactive	9	2
ENSDARG00000007480	ENSDART00000004533	18	8	AACCTCTTCCCAGTTGGCGCGGAG	6	-	955	1503	Active	Active	9	9
ENSDARG00000007480	ENSDART00000004533	18	9	CCCATCTGCACGCATTGTGGCAGTG	7	-	1092	1503	Active	Active	9	8
ENSDARG00000007480	ENSDART00000004533	18	11	CTCATCCACTCCGTCAGGAGTCTGT	7	-	1338	1503	Active	Active	9	1
ENSDARG00000007480	ENSDART00000004533	18	11	ACAAACAGCGGCTCCGAAGGGTAC	6	-	1314	1503	Inactive	Active	5	8
ENSDARG00000007714	ENSDART00000017798	18	1	GTCCACGCCGCCCATATGGTTTGTG	7	+	21	573	Active	Inactive	4	6
ENSDARG00000007714	ENSDART00000017798	18	1	CGCCGCCCATATGGTTTGTGGATTC	7	+	26	573	Active	Inactive	9	9
ENSDARG00000007714	ENSDART00000017798	18	1	CGCCGCCCATATGGTTTGTGGAT	5	+	26	573	Active	Inactive	9	9
ENSDARG00000007714	ENSDART00000017798	18	1	CACGCCGCCCATATGGTTTGTGGAT	7	+	24	573	Active	Inactive	8	9
ENSDARG00000007714	ENSDART00000017798	18	2	CCCTCAGCATCCAGATGTGGAGAT	6	+	168	573	Active	Inactive	5	6
ENSDARG00000007714	ENSDART00000017798	18	2	TTCAGCTCCTGCAGCAGCTGAAGAG	7	+	110	573	Active	Active	8	9
ENSDARG00000007714	ENSDART00000017798	18	2	TCCCTCAGCATCCAGATGTGGAGAT	7	+	167	573	Active	Inactive	9	6
ENSDARG00000007714	ENSDART00000017798	18	2	TCCCTCAGCATCCAGATGTGGAG	5	+	167	573	Active	Active	9	9
ENSDARG00000007714	ENSDART00000017798	18	2	GTTTTCAGCTCCTGCAGCAGCTGAA	7	+	107	573	Active	Active	7	9
ENSDARG00000007714	ENSDART00000017798	18	2	AGCTCCTGCAGCAGCTGAAGAGGCT	7	+	113	573	Active	Active	9	9
ENSDARG00000007714	ENSDART00000017798	18	2	GCATCCAGATGTGGAGATGCTGGA	6	+	174	573	Inactive	Active	6	9
ENSDARG00000007714	ENSDART00000017798	18	2	CTCAGCATCCAGATGTGGAGATGCT	7	+	170	573	Active	Active	9	9
ENSDARG00000007714	ENSDART00000017798	18	3	GACATCAGAGGAGGAAGAGGAGGAG	7	+	258	573	Inactive	Active	1	9
ENSDARG00000007714	ENSDART00000017798	18	5	GACCGCCTCATGAAGGAGCTGAG	5	+	475	573	Active	Active	9	9
ENSDARG00000007753	ENSDART00000021213	18	2	GAACACAGAATGGGTCTGATTTT	5	-	183	1689	Inactive	Inactive	9	9
ENSDARG00000007753	ENSDART00000021213	18	3	TACCACTCCCAATGTGCAGGTGAA	6	-	397	1689	Active	Active	5	9
ENSDARG00000007753	ENSDART00000021213	18	3	GTACCACTCCCAATGTGCAGGTGAA	7	-	397	1689	Active	Active	6	9
ENSDARG00000007753	ENSDART00000021213	18	3	GAACTCGCCCAGAAAGTCGTGTTC	6	-	376	1689	Active	Inactive	1	8
ENSDARG00000007753	ENSDART00000021213	18	4	TTAGCCAGAATCAGTGGTCGATGCA	7	-	437	1689	Inactive	Active	8	9
ENSDARG00000007753	ENSDART00000021213	18	5	TTCCTCCCACACATGGTTAGGGT	5	-	529	1689	Active	Active	4	8
ENSDARG00000007753	ENSDART00000021213	18	6	CCCATCATCCCCTTGTTTGTGGAA	6	-	598	1689	Active	Inactive	9	8
ENSDARG00000007753	ENSDART00000021213	18	6	GAACTCTAAATAAGGGTCTGATTT	6	-	577	1689	Inactive	Inactive	6	8
ENSDARG00000007753	ENSDART00000021213	18	12	CTCACCTTCCAGTCGGGTGGCAGTT	7	-	1151	1689	Active	Active	9	5
ENSDARG00000007753	ENSDART00000021213	18	12	CCCCAAATCCAAGCGCAGGAAAC	5	-	1125	1689	Active	Active	9	8
ENSDARG00000007753	ENSDART00000021213	18	12	AGCCCCAAATCCAAGCGCAGGAAAC	7	-	1125	1689	Inactive	Active	0	8
ENSDARG00000007753	ENSDART00000021213	18	15	AGAAACTCCATGGCGGTGAAGTC	5	-	1480	1689	Inactive	Active	0	6
ENSDARG00000007753	ENSDART00000021213	18	16	CCCCTATTCCGGCATTGTGTTGCT	6	-	1681	1689	Active	Inactive	9	6
ENSDARG00000007792	ENSDART00000018411	18	4	GTTTTCACCAATGCTGTGTCTGC	5	-	610	1260	Active	Inactive	6	8
ENSDARG00000007792	ENSDART00000018411	18	4	GTTCTCTGCTCTTTTATCTGGTTCT	7	-	527	1260	Active	Inactive	9	7
ENSDARG00000007792	ENSDART00000018411	18	4	CACCAATGCTGTGTCTGCAGGTGAA	7	-	603	1260	Active	Active	7	9
ENSDARG00000007792	ENSDART00000018411	18	4	AAATCCAGCTCTGCTGTGGCTCT	5	-	466	1260	Inactive	Inactive	6	7
ENSDARG00000007792	ENSDART00000018411	18	5	ACCTCCTCCTCCTCGGGGACGCG	5	-	760	1260	Active	Active	9	9
ENSDARG00000007792	ENSDART00000018411	18	5	ACAGCCAGCAGATCTGGGAGCCGGA	7	-	684	1260	Active	Active	2	9
ENSDARG00000007792	ENSDART00000018411	18	5	GACCTCCTCCTCCTCGGGGACGCG	6	-	760	1260	Active	Active	9	9
ENSDARG00000007792	ENSDART00000018411	18	7	GCCGGCATCTTCCTGTTGAGTTT	5	-	949	1260	Active	Inactive	9	6
ENSDARG00000007792	ENSDART00000018411	18	7	AAAGCCGGCATCTTCCTGTTGAGTT	7	-	950	1260	Inactive	Inactive	2	8
ENSDARG00000007792	ENSDART00000018411	18	8	ACCTTCCACATAGAGCTGGAGCT	5	-	1130	1260	Active	Active	9	8
ENSDARG00000007813	ENSDART00000024615	18	1	TGCTCCAGACGTGTTTTTGTCGCT	6	+	216	1854	Active	Inactive	4	5
ENSDARG00000007813	ENSDART00000024615	18	1	ACATCACCCTCCCGGCCGCGGTG	5	+	284	1854	Active	Active	1	9
ENSDARG00000007813	ENSDART00000024615	18	1	AACTTCGCCGTTAAGAGGATAAC	5	+	76	1854	Active	Active	6	9
ENSDARG00000007813	ENSDART00000024615	18	1	AACATCACCCTCCCGGCCGCGGTG	6	+	283	1854	Active	Active	4	9
ENSDARG00000007813	ENSDART00000024615	18	3	GCATGCAGACATTGGGCCTAGGTA	6	+	639	1854	Inactive	Active	5	8
ENSDARG00000007813	ENSDART00000024615	18	5	CACCAATGCTACCTGGGAGGAGAT	6	+	930	1854	Active	Active	7	8
ENSDARG00000007813	ENSDART00000024615	18	5	CAATGCTACCTGGGAGGAGATGTG	6	+	933	1854	Active	Active	4	9
ENSDARG00000007813	ENSDART00000024615	18	6	CTCTTCACAGACAGATGCGTCTTC	6	+	1055	1854	Active	Inactive	3	9
ENSDARG00000007813	ENSDART00000024615	18	6	CAACAATCCTGTCAGTAAGCTGCA	6	+	1086	1854	Inactive	Active	3	9
ENSDARG00000007813	ENSDART00000024615	18	6	AGATGCGTCTTCTCGGAGACAAC	5	+	1067	1854	Active	Active	8	9
ENSDARG00000007813	ENSDART00000024615	18	8	GGCTTCTTCCCGGAGCTGAAGGA	5	+	1306	1854	Active	Active	9	9
ENSDARG00000007813	ENSDART00000024615	18	10	AGCTGCTACGCTGCGTTGTTGGA	5	+	1603	1854	Active	Active	9	3
ENSDARG00000007813	ENSDART00000024615	18	11	CCCCTATACGAGGATCTGTGCGGAG	7	+	1747	1854	Active	Active	9	2
ENSDARG00000007825	ENSDART00000025107	18	2	TTCTGCAGAGCTTCCAGATTTGTTC	7	-	92	1200	Inactive	Inactive	1	5
ENSDARG00000007825	ENSDART00000025107	18	2	GAAAGCTTCCAGGCGTTTTTTCT	5	-	149	1200	Active	Inactive	7	8
ENSDARG00000007825	ENSDART00000025107	18	2	CTCTCCGACCTTCTGCTTTTGGGTG	7	-	174	1200	Active	Inactive	8	5
ENSDARG00000007825	ENSDART00000025107	18	2	CTCTCCGACCTTCTGCTTTTGGG	5	-	176	1200	Active	Active	8	7
ENSDARG00000007825	ENSDART00000025107	18	2	ACCTTCTGCTTTTGGGTGAGGAA	5	-	169	1200	Active	Active	9	8
ENSDARG00000007825	ENSDART00000025107	18	9	CACCAAAGATACTTGGTAGCTTTG	6	-	986	1200	Inactive	Active	6	3
ENSDARG00000007825	ENSDART00000025107	18	10	ACCATCAGCTGCTTGAGGTCTGC	5	-	1063	1200	Active	Active	9	8
ENSDARG00000007825	ENSDART00000025107	18	11	GTCAACCTCCTCAGCCTCTGAGTTC	7	-	1116	1200	Active	Inactive	8	8
ENSDARG00000007825	ENSDART00000025107	18	11	TTCCCACACTGTGAGTCGGAGTT	5	-	1185	1200	Active	Active	6	3
ENSDARG00000007921	ENSDART00000022394	18	2	GTCCTCCCACCGACACTGCGTCGCT	7	-	75	1176	Active	Inactive	4	1
ENSDARG00000007921	ENSDART00000022394	18	2	TCCTCCCACCGACACTGCGTCGCT	6	-	75	1176	Active	Inactive	9	1
ENSDARG00000007921	ENSDART00000022394	18	3	TGCGTCAGACGTTGAGGTTGGTTT	6	-	280	1176	Active	Inactive	7	8
ENSDARG00000007921	ENSDART00000022394	18	3	TGCGTCAGACGTTGAGGTTGGTTTG	7	-	279	1176	Active	Inactive	7	4
ENSDARG00000007921	ENSDART00000022394	18	3	CACTGCGTCAGACGTTGAGGTTGGT	7	-	282	1176	Active	Active	9	9
ENSDARG00000007921	ENSDART00000022394	18	3	ACACACTGCGTCAGACGTTGAGGTT	7	-	285	1176	Active	Active	2	4
ENSDARG00000007921	ENSDART00000022394	18	5	AGCTTCTGCATCCATGCCGTCTTT	6	-	592	1176	Active	Inactive	9	7
ENSDARG00000007921	ENSDART00000022394	18	5	TTCGTCTCCGCCGGCTGTGCGGCT	6	-	380	1176	Active	Active	9	3
ENSDARG00000007921	ENSDART00000022394	18	5	AAACACTGCGTACTCCGTAGTTTTC	7	-	477	1176	Inactive	Inactive	5	7
ENSDARG00000007921	ENSDART00000022394	18	5	AGCAGCCCCATCACGCAGAAAAC	5	-	514	1176	Active	Active	9	9
ENSDARG00000007921	ENSDART00000022394	18	5	TCCAGCTCCAGCCCTGATGGAGGT	6	-	418	1176	Active	Active	9	9
ENSDARG00000007921	ENSDART00000022394	18	5	GTCTCCGCCGGCTGTGCGGCTCT	5	-	378	1176	Active	Inactive	7	5
ENSDARG00000007921	ENSDART00000022394	18	5	AGCTCCAGCCCTGATGGAGGTGCC	6	-	415	1176	Active	Active	8	9
ENSDARG00000007921	ENSDART00000022394	18	5	CCCTTCTTCTTGAGGAGGTTGCA	5	-	550	1176	Active	Active	9	9
ENSDARG00000007921	ENSDART00000022394	18	10	TCCTCCGCCGGCTCCGTCTGACTGC	7	-	1100	1176	Active	Inactive	9	2
ENSDARG00000007921	ENSDART00000101693	18	2	TCCTCCCACCGACACTGCGTCGCT	6	-	75	1176	Active	Inactive	9	1
ENSDARG00000007921	ENSDART00000101693	18	2	GTCCTCCCACCGACACTGCGTCGCT	7	-	75	1176	Active	Inactive	4	1
ENSDARG00000007921	ENSDART00000101693	18	3	CACTGCGTCAGACGTTGAGGTTGGT	7	-	282	1176	Active	Active	9	9
ENSDARG00000007921	ENSDART00000101693	18	3	TGCGTCAGACGTTGAGGTTGGTTT	6	-	280	1176	Active	Inactive	7	8
ENSDARG00000007921	ENSDART00000101693	18	3	ACACACTGCGTCAGACGTTGAGGTT	7	-	285	1176	Active	Active	2	4
ENSDARG00000007921	ENSDART00000101693	18	3	TGCGTCAGACGTTGAGGTTGGTTTG	7	-	279	1176	Active	Inactive	7	4
ENSDARG00000007921	ENSDART00000101693	18	5	TTCGTCTCCGCCGGCTGTGCGGCT	6	-	380	1176	Active	Active	9	3
ENSDARG00000007921	ENSDART00000101693	18	5	TCCAGCTCCAGCCCTGATGGAGGT	6	-	418	1176	Active	Active	9	9
ENSDARG00000007921	ENSDART00000101693	18	5	GTCTCCGCCGGCTGTGCGGCTCT	5	-	378	1176	Active	Inactive	7	5
ENSDARG00000007921	ENSDART00000101693	18	5	CCCTTCTTCTTGAGGAGGTTGCA	5	-	550	1176	Active	Active	9	9
ENSDARG00000007921	ENSDART00000101693	18	5	AGCTTCTGCATCCATGCCGTCTTT	6	-	592	1176	Active	Inactive	9	7
ENSDARG00000007921	ENSDART00000101693	18	5	AGCTCCAGCCCTGATGGAGGTGCC	6	-	415	1176	Active	Active	8	9
ENSDARG00000007921	ENSDART00000101693	18	5	AGCAGCCCCATCACGCAGAAAAC	5	-	514	1176	Active	Active	9	9
ENSDARG00000007921	ENSDART00000101693	18	5	AAACACTGCGTACTCCGTAGTTTTC	7	-	477	1176	Inactive	Inactive	5	7
ENSDARG00000007921	ENSDART00000101693	18	10	TCCTCCGCCGGCTCCGTCTGACTGC	7	-	1100	1176	Active	Inactive	9	2
ENSDARG00000007921	ENSDART00000101694	18	2	TCCTCCCACCGACACTGCGTCGCT	6	-	75	1203	Active	Inactive	9	1
ENSDARG00000007921	ENSDART00000101694	18	2	GTCCTCCCACCGACACTGCGTCGCT	7	-	75	1203	Active	Inactive	4	1
ENSDARG00000007921	ENSDART00000101694	18	3	TGCGTCAGACGTTGAGGTTGGTTTG	7	-	279	1203	Active	Inactive	7	4
ENSDARG00000007921	ENSDART00000101694	18	3	CACTGCGTCAGACGTTGAGGTTGGT	7	-	282	1203	Active	Active	9	9
ENSDARG00000007921	ENSDART00000101694	18	3	TGCGTCAGACGTTGAGGTTGGTTT	6	-	280	1203	Active	Inactive	7	8
ENSDARG00000007921	ENSDART00000101694	18	3	ACACACTGCGTCAGACGTTGAGGTT	7	-	285	1203	Active	Active	2	4
ENSDARG00000007921	ENSDART00000101694	18	5	AGCAGCCCCATCACGCAGAAAAC	5	-	514	1203	Active	Active	9	9
ENSDARG00000007921	ENSDART00000101694	18	5	TTCGTCTCCGCCGGCTGTGCGGCT	6	-	380	1203	Active	Active	9	3
ENSDARG00000007921	ENSDART00000101694	18	5	AAACACTGCGTACTCCGTAGTTTTC	7	-	477	1203	Inactive	Inactive	5	7
ENSDARG00000007921	ENSDART00000101694	18	5	TCCAGCTCCAGCCCTGATGGAGGT	6	-	418	1203	Active	Active	9	9
ENSDARG00000007921	ENSDART00000101694	18	5	GTCTCCGCCGGCTGTGCGGCTCT	5	-	378	1203	Active	Inactive	7	5
ENSDARG00000007921	ENSDART00000101694	18	5	CCCTTCTTCTTGAGGAGGTTGCA	5	-	550	1203	Active	Active	9	9
ENSDARG00000007921	ENSDART00000101694	18	5	AGCTTCTGCATCCATGCCGTCTTT	6	-	592	1203	Active	Inactive	9	7
ENSDARG00000007921	ENSDART00000101694	18	5	AGCTCCAGCCCTGATGGAGGTGCC	6	-	415	1203	Active	Active	8	9
ENSDARG00000007921	ENSDART00000101694	18	9	TCCTCCGCCGGCTCCGTCTGACTGC	7	-	1118	1203	Active	Inactive	9	2
ENSDARG00000007976	ENSDART00000016986	18	1	AACAAATGCAGCGCTTGCGGAGTG	6	+	20	3666	Active	Active	0	1
ENSDARG00000007976	ENSDART00000016986	18	1	AAATGCAGCGCTTGCGGAGTGAGAG	7	+	23	3666	Inactive	Active	5	9
ENSDARG00000007976	ENSDART00000016986	18	2	TTCATCAGCCTGATAGTCTGAGGGA	7	+	296	3666	Active	Active	7	6
ENSDARG00000007976	ENSDART00000016986	18	2	TTCATCAGCCTGATAGTCTGAGGG	6	+	296	3666	Active	Active	7	9
ENSDARG00000007976	ENSDART00000016986	18	6	ATCGGCAACAGGAAGTGGAGGAGGA	7	+	707	3666	Active	Active	4	9
ENSDARG00000007976	ENSDART00000016986	18	6	ATCGGCAACAGGAAGTGGAGGAG	5	+	707	3666	Active	Active	4	9
ENSDARG00000007976	ENSDART00000016986	18	9	GTCAGCAGATTAAAGATGCAGAA	5	+	1055	3666	Inactive	Active	2	9
ENSDARG00000007976	ENSDART00000016986	18	10	AGCAGCACACAGGAGTGTTTGGA	5	+	1126	3666	Active	Active	0	4
ENSDARG00000007976	ENSDART00000016986	18	10	AGCAGCACACAGGAGTGTTTGGAG	6	+	1126	3666	Active	Inactive	0	7
ENSDARG00000007976	ENSDART00000016986	18	11	AAATTCAGAAATGAAAGCGGCTGTT	7	+	1332	3666	Inactive	Active	9	7
ENSDARG00000007976	ENSDART00000016986	18	12	AACAAAAAAGTGAGCTTCTGAGGTT	7	+	1991	3666	Inactive	Inactive	9	2
ENSDARG00000007976	ENSDART00000016986	18	14	GAATCCTCCAATTCCGAAGTTGTT	6	+	2965	3666	Active	Active	0	7
ENSDARG00000007976	ENSDART00000016986	18	14	GGCCAAAGAAGATTTGCTTTTGCA	6	+	2802	3666	Inactive	Active	3	5
ENSDARG00000007976	ENSDART00000016986	18	14	AGAAACTGCAGGCCAATGCTGAGAT	7	+	2852	3666	Active	Inactive	1	6
ENSDARG00000007976	ENSDART00000016986	18	15	AGAATCAAACGCATGTGTTTTAC	5	+	3063	3666	Inactive	Inactive	8	8
ENSDARG00000007976	ENSDART00000016986	18	16	AGAGTCAAACTGGGATCTTTGGAA	6	+	3235	3666	Inactive	Inactive	6	8
ENSDARG00000007982	ENSDART00000010177	18	1	TTCTCCATCGACAGCTGGGCGTTC	6	-	12	1383	Active	Inactive	9	7
ENSDARG00000007982	ENSDART00000010177	18	1	TTCCACATCCTACGGAAGGTTTC	5	-	1015	1383	Active	Active	7	7
ENSDARG00000007982	ENSDART00000010177	18	1	GGCTGCAGCGGAGTGAGGGTGGT	5	-	295	1383	Active	Active	9	9
ENSDARG00000007982	ENSDART00000010177	18	1	GGCGGCAGCCCCTGCTGCGAGTTG	6	-	555	1383	Active	Inactive	9	5
ENSDARG00000007982	ENSDART00000010177	18	1	GCACCATGCTCGCCGAAGACGCG	5	-	687	1383	Active	Active	7	9
ENSDARG00000007982	ENSDART00000010177	18	1	CACAGCACCCTCTGGGCGAAGAT	5	-	922	1383	Active	Active	7	7
ENSDARG00000007982	ENSDART00000010177	18	1	AGCCCCTGCTGCGAGTTGTGAATGC	7	-	548	1383	Active	Inactive	9	5
ENSDARG00000007982	ENSDART00000010177	18	1	AGCACCCTCTGGGCGAAGATGGC	5	-	919	1383	Active	Active	9	9
ENSDARG00000007982	ENSDART00000010177	18	2	CCCAGCTGCTGAGAGATGGTGAT	5	-	1246	1383	Active	Active	9	8
ENSDARG00000007990	ENSDART00000023084	18	1	CTCAAACTCTCTGCCTGTCGGCGGA	7	+	99	1236	Active	Active	8	9
ENSDARG00000007990	ENSDART00000023084	18	1	TCCCACTCCTTCGTGAAGCAGGA	5	+	184	1236	Active	Active	9	9
ENSDARG00000007990	ENSDART00000023084	18	1	GTACACTTCTCTGGGCAGCTGAC	5	+	268	1236	Active	Active	5	9
ENSDARG00000007990	ENSDART00000023084	18	1	TTCCCACTCCTTCGTGAAGCAGGA	6	+	183	1236	Active	Active	9	9
ENSDARG00000007990	ENSDART00000023084	18	2	CTCCGCAAAGCACCATGGGTAGGA	6	+	506	1236	Active	Active	0	0
ENSDARG00000007990	ENSDART00000023084	18	2	CTCCGCAAAGCACCATGGGTAGGAA	7	+	506	1236	Active	Active	0	8
ENSDARG00000007990	ENSDART00000023084	18	3	ACAGTCCACCAGATCAGACGCTGCT	7	+	566	1236	Active	Active	6	9
ENSDARG00000007990	ENSDART00000023084	18	3	AGAAACTCCTTAAACAGGTGCCTGC	7	+	595	1236	Inactive	Active	0	4
ENSDARG00000007990	ENSDART00000023084	18	5	ACATACACACACATGGGTTGTTC	5	+	761	1236	Inactive	Inactive	9	7
ENSDARG00000007990	ENSDART00000023084	18	6	ATCTGCAGATGCACGGCAGGAAAC	6	+	914	1236	Inactive	Active	4	8
ENSDARG00000007990	ENSDART00000023084	18	8	GTCAAACCCTTTCAGTGTGAGAC	5	+	1036	1236	Active	Active	1	5
ENSDARG00000008095	ENSDART00000059498	18	2	GTCCACTGCCCTTCTCTGGCTGT	5	-	246	2442	Active	Inactive	7	6
ENSDARG00000008095	ENSDART00000059498	18	3	ACCAAAGTCATCCCAGAGGACTTT	6	-	793	2442	Active	Active	8	7
ENSDARG00000008095	ENSDART00000059498	18	3	TTCCTCAACTGTATTTTGAGTAA	5	-	626	2442	Active	Inactive	7	8
ENSDARG00000008095	ENSDART00000059498	18	3	GTCATCCCAGAGGACTTTTGATGTG	7	-	786	2442	Active	Inactive	2	1
ENSDARG00000008095	ENSDART00000059498	18	4	TTCCCACCCTGACAAGCTGAAGGG	6	-	1334	2442	Active	Active	7	9
ENSDARG00000008095	ENSDART00000059498	18	4	CTCTTCTCCGAGTGTTGTGAAGTT	6	-	1237	2442	Active	Inactive	9	5
ENSDARG00000008095	ENSDART00000059498	18	5	TACTGCACAAAGATTCTGGCGCC	5	-	1434	2442	Inactive	Active	5	6
ENSDARG00000008095	ENSDART00000059498	18	6	TTAAAAGACCAAAGGCAGAAGCT	5	-	2352	2442	Inactive	Active	9	9
ENSDARG00000008095	ENSDART00000059498	18	6	GGCCAAAAATGCCAAGAAGAAGCA	6	-	2185	2442	Inactive	Active	6	9
ENSDARG00000008095	ENSDART00000059498	18	6	GACAAAAACTCTAAAGTTTTGGGGA	7	-	1622	2442	Inactive	Inactive	6	2
ENSDARG00000008095	ENSDART00000059498	18	6	GACAAAAACTCTAAAGTTTTGGGG	6	-	1623	2442	Inactive	Active	6	6
ENSDARG00000008095	ENSDART00000059498	18	6	CAAAAACTCTAAAGTTTTGGGGAT	6	-	1621	2442	Active	Inactive	1	6
ENSDARG00000008095	ENSDART00000059498	18	6	CAAAAACTCTAAAGTTTTGGGGA	5	-	1622	2442	Active	Inactive	1	2
ENSDARG00000008095	ENSDART00000059498	18	6	AAACTCTAAAGTTTTGGGGATGCA	6	-	1618	2442	Inactive	Active	8	9
ENSDARG00000008095	ENSDART00000059498	18	6	AAACTCTAAAGTTTTGGGGATGC	5	-	1619	2442	Inactive	Inactive	8	3
ENSDARG00000008095	ENSDART00000064153	18	2	GCCCAAAGAAATGTGAGGAAGCA	5	-	182	2340	Inactive	Active	4	9
ENSDARG00000008095	ENSDART00000064153	18	3	CACAACTTCTTTCATTAGAGGAT	5	-	731	2340	Active	Active	9	1
ENSDARG00000008095	ENSDART00000064153	18	5	CACCTCTCCCTGATTTAGCTGCC	5	-	1250	2340	Active	Active	9	7
ENSDARG00000008095	ENSDART00000064153	18	7	ACCATCAGCACATGGGATGCAGTC	6	-	1432	2340	Active	Active	9	9
ENSDARG00000008095	ENSDART00000064153	18	8	AGCCCAAAAGCTGTATGACGTAGCA	7	-	1775	2340	Inactive	Active	3	9
ENSDARG00000008095	ENSDART00000064153	18	8	CCCAAAAGCTGTATGACGTAGCA	5	-	1775	2340	Active	Active	7	9
ENSDARG00000008095	ENSDART00000064153	18	8	GGCTCACCAATGAATGTAAGAGGAC	7	-	1733	2340	Active	Active	5	9
ENSDARG00000008095	ENSDART00000064153	18	8	TTATTCCCATTGTTTCTGTATAC	5	-	1563	2340	Inactive	Inactive	6	9
ENSDARG00000008095	ENSDART00000089383	18	1	GCACCCTAATATACAGTAGAAGAC	6	-	29	2523	Inactive	Active	3	9
ENSDARG00000008095	ENSDART00000089383	18	1	GAAGACACAATGTAAGGAGAGTTG	6	-	11	2523	Inactive	Active	9	7
ENSDARG00000008095	ENSDART00000089383	18	2	GTCCACTGCCCTTCTCTGGCTGT	5	-	369	2523	Active	Inactive	7	6
ENSDARG00000008095	ENSDART00000089383	18	3	GTCATCCCAGAGGACTTTTGATGTG	7	-	909	2523	Active	Inactive	2	1
ENSDARG00000008095	ENSDART00000089383	18	3	TTCCTCAACTGTATTTTGAGTAA	5	-	749	2523	Active	Inactive	7	8
ENSDARG00000008095	ENSDART00000089383	18	3	ACCAAAGTCATCCCAGAGGACTTT	6	-	916	2523	Active	Active	8	7
ENSDARG00000008095	ENSDART00000089383	18	4	TTCCCACCCTGACAAGCTGAAGGG	6	-	1457	2523	Active	Active	7	9
ENSDARG00000008095	ENSDART00000089383	18	4	CTCTTCTCCGAGTGTTGTGAAGTT	6	-	1360	2523	Active	Inactive	9	5
ENSDARG00000008095	ENSDART00000089383	18	6	TACTGCACAAAGATTCTGGCGCC	5	-	1545	2523	Inactive	Active	5	6
ENSDARG00000008095	ENSDART00000089383	18	7	CAAAAACTCTAAAGTTTTGGGGA	5	-	1727	2523	Active	Inactive	1	2
ENSDARG00000008095	ENSDART00000089383	18	7	AAACTCTAAAGTTTTGGGGATGC	5	-	1724	2523	Inactive	Inactive	8	3
ENSDARG00000008095	ENSDART00000089383	18	7	CAAAAACTCTAAAGTTTTGGGGAT	6	-	1726	2523	Active	Inactive	1	6
ENSDARG00000008095	ENSDART00000089383	18	7	TTAAAAGACCAAAGGCAGAAGCT	5	-	2457	2523	Inactive	Active	9	9
ENSDARG00000008095	ENSDART00000089383	18	7	GACAAAAACTCTAAAGTTTTGGGG	6	-	1728	2523	Inactive	Active	6	6
ENSDARG00000008095	ENSDART00000089383	18	7	AAACTCTAAAGTTTTGGGGATGCA	6	-	1723	2523	Inactive	Active	8	9
ENSDARG00000008095	ENSDART00000089383	18	7	GACAAAAACTCTAAAGTTTTGGGGA	7	-	1727	2523	Inactive	Inactive	6	2
ENSDARG00000008095	ENSDART00000089383	18	7	GGCCAAAAATGCCAAGAAGAAGCA	6	-	2290	2523	Inactive	Active	6	9
ENSDARG00000008095	ENSDART00000099087	18	1	GCCCAAAGAAATGTGAGGAAGCA	5	-	62	2241	Inactive	Active	4	9
ENSDARG00000008095	ENSDART00000099087	18	2	CACAACTTCTTTCATTAGAGGAT	5	-	611	2241	Active	Active	9	1
ENSDARG00000008095	ENSDART00000099087	18	7	TTCCCACCCTGACAAGCTGAAGGG	6	-	1214	2241	Active	Active	7	9
ENSDARG00000008095	ENSDART00000099087	18	7	CTCTTCTCCGAGTGTTGTGAAGTT	6	-	1117	2241	Active	Inactive	9	5
ENSDARG00000008095	ENSDART00000099087	18	9	GACAGCACAGAAAATTAGCATGC	5	-	2051	2241	Inactive	Inactive	5	3
ENSDARG00000008095	ENSDART00000099087	18	9	CTACACTAAGTCTCTGTTGAAGAG	6	-	1784	2241	Inactive	Active	8	8
ENSDARG00000008095	ENSDART00000099087	18	9	CCCCACACCCATGATTTCTGTATAG	7	-	1443	2241	Active	Inactive	8	9
ENSDARG00000008095	ENSDART00000099087	18	9	AGAAAACACAGAGTTAATGAGAA	5	-	1588	2241	Inactive	Active	6	6
ENSDARG00000008095	ENSDART00000099087	18	9	AAACTACACTAAGTCTCTGTTGAA	6	-	1787	2241	Inactive	Inactive	4	7
ENSDARG00000008095	ENSDART00000099087	18	9	AAACAAAACACAAGGTTGATAAC	5	-	1968	2241	Inactive	Active	9	3
ENSDARG00000008095	ENSDART00000099090	18	2	GCCCAAAGAAATGTGAGGAAGCA	5	-	272	2541	Inactive	Active	4	9
ENSDARG00000008095	ENSDART00000099090	18	3	CACAACTTCTTTCATTAGAGGAT	5	-	821	2541	Active	Active	9	1
ENSDARG00000008095	ENSDART00000099090	18	8	GCAGACTTCCATCCTTAGTAGGC	5	-	1410	2541	Active	Active	8	0
ENSDARG00000008095	ENSDART00000099090	18	10	GACAGCACAGAAAATTAGCATGC	5	-	2351	2541	Inactive	Inactive	5	3
ENSDARG00000008095	ENSDART00000099090	18	10	CTACACTAAGTCTCTGTTGAAGAG	6	-	2084	2541	Inactive	Active	8	8
ENSDARG00000008095	ENSDART00000099090	18	10	CCCCACACCCATGATTTCTGTATAG	7	-	1743	2541	Active	Inactive	8	9
ENSDARG00000008095	ENSDART00000099090	18	10	AGAAAACACAGAGTTAATGAGAA	5	-	1888	2541	Inactive	Active	6	6
ENSDARG00000008095	ENSDART00000099090	18	10	AAACTACACTAAGTCTCTGTTGAA	6	-	2087	2541	Inactive	Inactive	4	7
ENSDARG00000008095	ENSDART00000099090	18	10	AAACAAAACACAAGGTTGATAAC	5	-	2268	2541	Inactive	Active	9	3
ENSDARG00000008095	ENSDART00000099094	18	1	TTCATCAAAGCCATGCCTGAGAA	5	-	160	2319	Inactive	Active	4	6
ENSDARG00000008095	ENSDART00000099094	18	2	CGCCACCACCACCTTTGTGGTTGC	6	-	604	2319	Active	Inactive	9	7
ENSDARG00000008095	ENSDART00000099094	18	2	CGCCACCACCACCTTTGTGGTTGCC	7	-	603	2319	Active	Active	9	7
ENSDARG00000008095	ENSDART00000099094	18	2	GCCACCACCACCTTTGTGGTTGC	5	-	604	2319	Active	Inactive	8	7
ENSDARG00000008095	ENSDART00000099094	18	2	GCCACCACCACCTTTGTGGTTGCC	6	-	603	2319	Active	Active	8	7
ENSDARG00000008095	ENSDART00000099094	18	2	TACAAATCCCCTCTTGTTTTGCT	5	-	507	2319	Active	Inactive	0	7
ENSDARG00000008095	ENSDART00000099094	18	2	CACCACCACCTTTGTGGTTGCCTTC	7	-	600	2319	Active	Inactive	6	5
ENSDARG00000008095	ENSDART00000099094	18	2	CAAATCCCCTCTTGTTTTGCTGCT	6	-	504	2319	Active	Inactive	5	1
ENSDARG00000008095	ENSDART00000099094	18	2	AAACGCCACCACCACCTTTGTGGTT	7	-	606	2319	Inactive	Inactive	3	9
ENSDARG00000008095	ENSDART00000099094	18	2	ACCACCACCTTTGTGGTTGCCTTC	6	-	600	2319	Active	Inactive	7	5
ENSDARG00000008095	ENSDART00000099094	18	2	AACGCCACCACCACCTTTGTGGTT	6	-	606	2319	Active	Inactive	3	9
ENSDARG00000008095	ENSDART00000099094	18	4	GCAGACTTCCATCCTTAGTAGGC	5	-	1158	2319	Active	Active	8	0
ENSDARG00000008095	ENSDART00000099094	18	6	AAACAAAACACAAGGTTGATAAC	5	-	2016	2319	Inactive	Active	9	3
ENSDARG00000008095	ENSDART00000099094	18	6	AAACTACACTAAGTCTCTGTTGAA	6	-	1835	2319	Inactive	Inactive	4	7
ENSDARG00000008095	ENSDART00000099094	18	6	GACAGCACAGAAAATTAGCATGC	5	-	2099	2319	Inactive	Inactive	5	3
ENSDARG00000008095	ENSDART00000099094	18	6	CTACACTAAGTCTCTGTTGAAGAG	6	-	1832	2319	Inactive	Active	8	8
ENSDARG00000008095	ENSDART00000099094	18	6	AGAAAACACAGAGTTAATGAGAA	5	-	1636	2319	Inactive	Active	6	6
ENSDARG00000008095	ENSDART00000099094	18	6	CCCCACACCCATGATTTCTGTATAG	7	-	1491	2319	Active	Inactive	8	9
ENSDARG00000008133	ENSDART00000018764	18	1	TCCGCCAAAGACTGGTGTTTGGCA	6	+	637	1080	Active	Inactive	1	5
ENSDARG00000008133	ENSDART00000018764	18	1	TCCGCCAAAGACTGGTGTTTGGC	5	+	637	1080	Active	Active	1	5
ENSDARG00000008133	ENSDART00000018764	18	1	TACCACAGCCCCGTGCCGCAGTC	5	+	19	1080	Active	Active	1	8
ENSDARG00000008133	ENSDART00000018764	18	1	GTTCGCGTCTGGCCGGCAGGAGCC	6	+	132	1080	Active	Active	9	9
ENSDARG00000008133	ENSDART00000018764	18	1	GGCATCATCCCCGCGCTGGGGTT	5	+	112	1080	Active	Active	9	5
ENSDARG00000008133	ENSDART00000018764	18	1	CCCAACCTCAAAACGAAGAGGAA	5	+	599	1080	Active	Active	9	9
ENSDARG00000008133	ENSDART00000018764	18	1	CACGACACCTGAACGGAGCAGCA	5	+	693	1080	Active	Active	4	9
ENSDARG00000008133	ENSDART00000018764	18	1	CACCCAACCTCAAAACGAAGAGGAA	7	+	597	1080	Active	Active	6	9
ENSDARG00000008133	ENSDART00000018764	18	1	CAAGGCAAAGGAGTTTAGCATTG	5	+	846	1080	Inactive	Inactive	8	6
ENSDARG00000008133	ENSDART00000018764	18	1	AAAGGCAGCTACTGGACGCTGGA	5	+	373	1080	Inactive	Active	4	9
ENSDARG00000008140	ENSDART00000059394	18	1	GCCATCATCGCTCGGAGCTTTGGCT	7	+	130	1194	Active	Active	9	4
ENSDARG00000008140	ENSDART00000059394	18	1	GTTGCCATCATCGCTCGGAGCTTTG	7	+	127	1194	Active	Active	9	5
ENSDARG00000008140	ENSDART00000059394	18	4	CACTGCAGAGGTGTACGCTGCTGGA	7	+	357	1194	Active	Active	1	9
ENSDARG00000008140	ENSDART00000059394	18	5	ATCATCAAAAAGAAGGGCTGGAGGT	7	+	406	1194	Inactive	Active	6	8
ENSDARG00000008140	ENSDART00000059394	18	6	TACCACAAAGCTCTACTGGGGTGGA	7	+	447	1194	Inactive	Active	8	5
ENSDARG00000008140	ENSDART00000059394	18	8	CAATACACCAATGGAAGGTGAGTTT	7	+	588	1194	Inactive	Inactive	6	4
ENSDARG00000008140	ENSDART00000059394	18	13	CTCTGCAGCCTGGTGTCTGAGGA	5	+	1020	1194	Active	Active	9	7
ENSDARG00000008140	ENSDART00000059394	18	13	CTCTGCAGCCTGGTGTCTGAGGAA	6	+	1020	1194	Active	Active	9	1
ENSDARG00000008140	ENSDART00000059394	18	14	GAACAAGCCCTACAGTAAGAAGGA	6	+	1170	1194	Inactive	Active	8	9
ENSDARG00000008447	ENSDART00000024576	18	1	GCATCCCCATCGAGGGTGAAGAC	5	+	44	1350	Inactive	Active	3	7
ENSDARG00000008447	ENSDART00000024576	18	1	AGCATCCCCATCGAGGGTGAAGAC	6	+	43	1350	Active	Active	9	7
ENSDARG00000008447	ENSDART00000024576	18	4	GACATCACAGATGATGAAGATGGT	6	+	415	1350	Inactive	Active	3	9
ENSDARG00000008447	ENSDART00000024576	18	4	ACACAAAGCCTAATGAGGGTGCA	5	+	476	1350	Inactive	Active	6	9
ENSDARG00000008447	ENSDART00000024576	18	4	TTACACAAAGCCTAATGAGGGTGCA	7	+	474	1350	Inactive	Active	9	9
ENSDARG00000008447	ENSDART00000024576	18	7	GGCCAAAGAATCCTGGGAGATGAA	6	+	756	1350	Inactive	Active	3	9
ENSDARG00000008447	ENSDART00000024576	18	8	GTATGCAGCCAGATGATGAGGAG	5	+	908	1350	Inactive	Active	1	9
ENSDARG00000008748	ENSDART00000014188	18	1	GTTACCTTAATGATCCTGCGGGGCA	7	-	20	462	Active	Active	6	6
ENSDARG00000008748	ENSDART00000014188	18	2	TCCCTCAAAGGGAGAGTCTTGAGGT	7	-	132	462	Active	Inactive	3	1
ENSDARG00000008748	ENSDART00000014188	18	2	GTTGCCCTCATCTGGCTCTGCCTTT	7	-	78	462	Active	Inactive	9	9
ENSDARG00000008748	ENSDART00000099932	18	2	GTTGCCCTCATCTGGCTCTGCCTTT	7	-	78	426	Active	Inactive	9	9
ENSDARG00000008748	ENSDART00000099932	18	2	TCCCTCAAAGGGAGAGTCTTGAGGT	7	-	132	426	Active	Inactive	3	1
ENSDARG00000008849	ENSDART00000015238	18	4	GGCCCCCTCTAAACCTGAAGGTGAA	7	+	183	2964	Active	Active	9	9
ENSDARG00000008849	ENSDART00000015238	18	4	GCATCCTGCTGTCCTGGCGGATGCC	7	+	224	2964	Active	Active	8	9
ENSDARG00000008849	ENSDART00000015238	18	4	GCATCCTGCTGTCCTGGCGGATGC	6	+	224	2964	Active	Active	8	4
ENSDARG00000008849	ENSDART00000015238	18	4	GTCATCAGATATAAGGAGATGTG	5	+	280	2964	Inactive	Active	0	9
ENSDARG00000008849	ENSDART00000015238	18	4	TTCGTCATCAGATATAAGGAGAT	5	+	277	2964	Active	Active	9	6
ENSDARG00000008849	ENSDART00000015238	18	4	ACATACAACATCAAGGTGCAGAA	5	+	388	2964	Inactive	Active	7	6
ENSDARG00000008849	ENSDART00000015238	18	6	GGCCTCATCACTAAGTTTGCAGTG	6	+	559	2964	Active	Inactive	9	2
ENSDARG00000008849	ENSDART00000015238	18	7	ACCCGCCTCCATCTGGAGTGTAC	5	+	771	2964	Active	Inactive	9	2
ENSDARG00000008849	ENSDART00000015238	18	7	GCCTTCACCAGTGACGGGGAGGGC	6	+	853	2964	Active	Active	9	9
ENSDARG00000008849	ENSDART00000015238	18	7	GACTTCCCAGTTGACATCTGCTGTG	7	+	717	2964	Active	Active	2	0
ENSDARG00000008849	ENSDART00000015238	18	7	GTTCCACCCGCCTCCATCTGGAGTG	7	+	766	2964	Active	Active	6	0
ENSDARG00000008849	ENSDART00000015238	18	7	CTACACTCCTTATGTGTTTGAGGTC	7	+	825	2964	Active	Inactive	1	3
ENSDARG00000008849	ENSDART00000015238	18	7	CCCCTACACTCCTTATGTGTTTGAG	7	+	822	2964	Active	Active	9	3
ENSDARG00000008849	ENSDART00000015238	18	7	CTACACTCCTTATGTGTTTGAGGT	6	+	825	2964	Active	Active	1	4
ENSDARG00000008849	ENSDART00000015238	18	7	TCCACCCGCCTCCATCTGGAGTG	5	+	768	2964	Active	Active	9	0
ENSDARG00000008849	ENSDART00000015238	18	7	TCCGCCTTCACCAGTGACGGGGAG	6	+	850	2964	Active	Active	9	9
ENSDARG00000008849	ENSDART00000015238	18	8	TCCAGCTTCACAGCTCTGAAGGT	5	+	1022	2964	Active	Active	9	4
ENSDARG00000008849	ENSDART00000015238	18	8	AGCTTCACAGCTCTGAAGGTAAC	5	+	1025	2964	Active	Active	3	9
ENSDARG00000008849	ENSDART00000015238	18	9	GGCCAAATCAGCAGGTGCCGCAGGA	7	+	1128	2964	Active	Active	9	9
ENSDARG00000008849	ENSDART00000015238	18	9	ACATACTACATCCATGTGATGGC	5	+	1108	2964	Inactive	Active	2	4
ENSDARG00000008849	ENSDART00000015238	18	10	CACTACCGCATTCTGGTGCTGTA	5	+	1288	2964	Active	Active	7	4
ENSDARG00000008849	ENSDART00000015238	18	13	GACTTCACCACAGAATCTGTGTTT	6	+	1429	2964	Active	Inactive	6	9
ENSDARG00000008849	ENSDART00000015238	18	13	TTCACCACAGAATCTGTGTTTAC	5	+	1432	2964	Inactive	Inactive	5	9
ENSDARG00000008849	ENSDART00000015238	18	16	GCCAAAAACATCATTGGGGAAGGA	6	+	1639	2964	Active	Active	0	9
ENSDARG00000008849	ENSDART00000015238	18	16	AGCCAAAAACATCATTGGGGAAGGA	7	+	1638	2964	Inactive	Active	7	9
ENSDARG00000008849	ENSDART00000015238	18	18	GTCCTCTAACCAATGAAGACTAC	5	+	1940	2964	Active	Active	4	9
ENSDARG00000008849	ENSDART00000015238	18	18	GGCGGCGTCCACTGCTGTGGGAGAA	7	+	1914	2964	Active	Active	9	7
ENSDARG00000008849	ENSDART00000015238	18	19	ACACACACACTACAATGTGACTGT	6	+	2175	2964	Inactive	Inactive	9	6
ENSDARG00000008849	ENSDART00000015238	18	20	GCAGCCACACAGGTGGGCATGGGCA	7	+	2485	2964	Inactive	Active	6	9
ENSDARG00000008849	ENSDART00000015238	18	20	ATCCTCTTCTATAATGTGGAATAC	6	+	2365	2964	Active	Active	9	1
ENSDARG00000008849	ENSDART00000015238	18	20	ATCACCACACTGGAGGACGGTGAG	6	+	2533	2964	Inactive	Active	6	9
ENSDARG00000008849	ENSDART00000015238	18	20	AGCCACACAGGTGGGCATGGGCA	5	+	2487	2964	Inactive	Active	4	9
ENSDARG00000008849	ENSDART00000015238	18	20	AACATCACCACACTGGAGGACGGT	6	+	2530	2964	Active	Active	4	9
ENSDARG00000008849	ENSDART00000015238	18	23	ACCCTCCACAGGATGTAGTATAC	5	+	2837	2964	Active	Inactive	9	5
ENSDARG00000008915	ENSDART00000026443	18	7	AAAGCCAGAGCCAATGATGTGGTA	6	+	658	927	Inactive	Active	9	6
ENSDARG00000008915	ENSDART00000026443	18	8	GGCCTACCCTAAACTGCTGAGCA	5	+	897	927	Active	Active	9	2
ENSDARG00000008936	ENSDART00000008013	18	2	TTCCAAATCATCAAGGCTGAAGAT	6	-	96	537	Active	Active	5	7
ENSDARG00000009482	ENSDART00000012554	18	1	GTTTGCTAAAGCTGGAGGAATTC	5	+	78	1239	Inactive	Active	1	8
ENSDARG00000009482	ENSDART00000012554	18	2	AACCTCTTCTTCATATCTGTTGCT	6	+	265	1239	Active	Inactive	9	4
ENSDARG00000009482	ENSDART00000012554	18	2	CTCTTCTTCATATCTGTTGCTTTT	6	+	268	1239	Active	Inactive	9	8
ENSDARG00000009482	ENSDART00000012554	18	2	TTCATCTTCAGTCAGTGGACGAA	5	+	168	1239	Active	Active	9	8
ENSDARG00000009482	ENSDART00000012554	18	6	AGCGTCATCCCGACTATTTGCTTTG	7	+	622	1239	Active	Inactive	9	9
ENSDARG00000009482	ENSDART00000012554	18	8	TACCCCATCATCGTCCTGCTTGGAA	7	+	892	1239	Active	Inactive	9	8
ENSDARG00000009482	ENSDART00000012554	18	9	AAACACACAGCGGTGACTGAGTC	5	+	955	1239	Inactive	Active	9	8
ENSDARG00000009482	ENSDART00000100857	18	1	GTTTGCTAAAGCTGGAGGAATTC	5	+	153	1323	Inactive	Active	1	8
ENSDARG00000009482	ENSDART00000100857	18	2	TTCATCTTCAGTCAGTGGACGAA	5	+	243	1323	Active	Active	9	8
ENSDARG00000009482	ENSDART00000100857	18	2	CTCTTCTTCATATCTGTTGCTTTT	6	+	343	1323	Active	Inactive	9	8
ENSDARG00000009482	ENSDART00000100857	18	2	AACCTCTTCTTCATATCTGTTGCT	6	+	340	1323	Active	Inactive	9	4
ENSDARG00000009482	ENSDART00000100857	18	5	AGCGTCATCCCGACTATTTGCTTTG	7	+	685	1323	Active	Inactive	9	9
ENSDARG00000009482	ENSDART00000100857	18	7	TACCCCATCATCGTCCTGCTTGGAA	7	+	955	1323	Active	Inactive	9	8
ENSDARG00000009482	ENSDART00000100857	18	8	AAACACACAGCGGTGACTGAGTC	5	+	1018	1323	Inactive	Active	9	8
ENSDARG00000009825	ENSDART00000024068	18	2	CTCAAAGACCCATGGAGGAGCAGTG	7	+	147	1134	Active	Active	1	9
ENSDARG00000009825	ENSDART00000024068	18	3	TTCACCAAATGGAGCGACGTCTCT	6	+	298	1134	Inactive	Active	6	6
ENSDARG00000009825	ENSDART00000024068	18	3	AGCGACGTCTCTCCTCTGACTTT	5	+	310	1134	Active	Inactive	9	8
ENSDARG00000009825	ENSDART00000024068	18	4	GGCAAATCCCGCTTCAGCTGGAAAC	7	+	517	1134	Active	Active	8	5
ENSDARG00000009825	ENSDART00000024068	18	4	CTCCACTGCACCCGTGTTTTGAT	5	+	413	1134	Active	Inactive	9	9
ENSDARG00000009825	ENSDART00000024068	18	4	TACAACCACACAGATTGCTGGCGCT	7	+	388	1134	Active	Active	0	9
ENSDARG00000009825	ENSDART00000024068	18	4	ACAACCACACAGATTGCTGGCGCT	6	+	389	1134	Inactive	Active	8	9
ENSDARG00000009825	ENSDART00000024068	18	4	CACTGCACCCGTGTTTTGATGGA	5	+	416	1134	Active	Active	8	1
ENSDARG00000009825	ENSDART00000024068	18	4	CAACCACACAGATTGCTGGCGCT	5	+	390	1134	Inactive	Active	0	9
ENSDARG00000009825	ENSDART00000024068	18	5	CGCTCAAGATGATATCTGGGGCA	5	+	672	1134	Active	Active	6	5
ENSDARG00000009825	ENSDART00000024068	18	7	CTCTTCAGAGCCTCTGGATGCAGTT	7	+	816	1134	Active	Active	4	8
ENSDARG00000009825	ENSDART00000024068	18	8	ACCTGCCGCATCCATCGACGCGGCA	7	+	1057	1134	Active	Active	9	9
ENSDARG00000009825	ENSDART00000024068	18	8	TACAAAGACGGTGAGCAGTTGCT	5	+	955	1134	Inactive	Active	5	8
ENSDARG00000009825	ENSDART00000024068	18	8	CGCGGCACCATCGTCTCTGCAAAC	6	+	1075	1134	Active	Inactive	9	4
ENSDARG00000009837	ENSDART00000006109	18	1	ACACACACCGCAAATGTGGACTTT	6	-	57	1272	Inactive	Inactive	5	1
ENSDARG00000009837	ENSDART00000006109	18	1	ACACACCGCAAATGTGGACTTTTTC	7	-	54	1272	Active	Inactive	0	5
ENSDARG00000009837	ENSDART00000006109	18	1	CACACCGCAAATGTGGACTTTTTC	6	-	54	1272	Active	Inactive	0	5
ENSDARG00000009837	ENSDART00000006109	18	6	CTCATCAGCTCTACGAAGCAGGC	5	-	425	1272	Active	Active	9	9
ENSDARG00000009837	ENSDART00000006109	18	10	GGCTACTAAACCAATGTGCTGCT	5	-	723	1272	Active	Active	1	0
ENSDARG00000009837	ENSDART00000006109	18	12	GAACTCACCCTCTTGACTGGGTT	5	-	982	1272	Inactive	Active	1	8
ENSDARG00000009837	ENSDART00000006109	18	12	GGCTCAGGCTCTTTTGGTGGCTCT	6	-	897	1272	Active	Active	9	2
ENSDARG00000010029	ENSDART00000016983	18	2	TCCTGCGTCCCATGGGATGAGGT	5	-	188	1557	Active	Active	9	9
ENSDARG00000010029	ENSDART00000016983	18	2	GACCCAGCCACACTCTCTGGTGCA	6	-	148	1557	Active	Active	5	4
ENSDARG00000010029	ENSDART00000016983	18	2	CCCAGCCACACTCTCTGGTGCAGAG	7	-	145	1557	Active	Active	9	8
ENSDARG00000010029	ENSDART00000016983	18	2	TCCTGCGTCCCATGGGATGAGGTC	6	-	187	1557	Active	Active	9	9
ENSDARG00000010029	ENSDART00000016983	18	5	TTCCCCTTCTCACATGTCGAGGAG	6	-	507	1557	Active	Active	9	9
ENSDARG00000010029	ENSDART00000016983	18	6	ACATCATGCATGTGGAAGAATCT	5	-	633	1557	Active	Active	4	9
ENSDARG00000010029	ENSDART00000016983	18	7	TGCCAAGCCCACAGGTGGCGCTGCA	7	-	850	1557	Active	Active	7	9
ENSDARG00000010029	ENSDART00000016983	18	7	CAAGCCCACAGGTGGCGCTGCATGC	7	-	847	1557	Active	Active	2	4
ENSDARG00000010029	ENSDART00000016983	18	9	TTAACCTGCAAGCTCATCTGCAGTT	7	-	1386	1557	Active	Inactive	3	5
ENSDARG00000010029	ENSDART00000016983	18	9	GGCTCCAGAGTGATCATGCGTGTAC	7	-	1214	1557	Active	Inactive	5	9
ENSDARG00000010029	ENSDART00000016983	18	9	TTCCTCCTCTTCTTGCGGTCTTC	5	-	1345	1557	Active	Inactive	9	3
ENSDARG00000010083	ENSDART00000023109	18	1	TTAAGCTGCTGGTCCCTGTGAGGGA	7	-	238	615	Active	Active	4	5
ENSDARG00000010083	ENSDART00000023109	18	2	TGCTTCTCCGAAGAGTCTGATGGC	6	-	312	615	Active	Active	9	5
ENSDARG00000010083	ENSDART00000023109	18	2	GGCTGCTGCTTCTCCGAAGAGTCT	6	-	318	615	Active	Active	9	9
ENSDARG00000010083	ENSDART00000023109	18	2	CAACTCACCCCGAACATTTGCCGGA	7	-	392	615	Active	Active	2	2
ENSDARG00000010083	ENSDART00000023109	18	2	AACTCACCCCGAACATTTGCCGGA	6	-	392	615	Active	Active	4	2
ENSDARG00000010207	ENSDART00000043455	18	1	AGCCTCTTCACGATCGGGGGCGTG	6	-	27	1269	Active	Active	9	9
ENSDARG00000010207	ENSDART00000043455	18	1	CCCTTCTTCCAGCCCAGCAGCCTCT	7	-	44	1269	Active	Active	9	8
ENSDARG00000010207	ENSDART00000043455	18	2	AACGCCAGAGACGGCAGTAGATTAC	7	-	262	1269	Inactive	Active	4	2
ENSDARG00000010207	ENSDART00000043455	18	2	GCCAACGCCAGAGACGGCAGTAGAT	7	-	265	1269	Active	Active	7	5
ENSDARG00000010207	ENSDART00000043455	18	6	GCCATCCACAGTTAAAGATGGTTGT	7	-	756	1269	Active	Active	9	6
ENSDARG00000010207	ENSDART00000043455	18	6	CGCGTCAGCTCCACAGCTGCATTC	6	-	840	1269	Active	Inactive	9	2
ENSDARG00000010207	ENSDART00000043455	18	7	GCAAACACCTCACCGCCGATGTA	5	-	895	1269	Inactive	Active	5	8
ENSDARG00000010207	ENSDART00000043455	18	7	AGCAAACACCTCACCGCCGATGTA	6	-	895	1269	Active	Active	3	8
ENSDARG00000010207	ENSDART00000043455	18	7	ACAAACGCACGCCTCGGCCTGAGGA	7	-	868	1269	Inactive	Active	9	9
ENSDARG00000010445	ENSDART00000008035	18	3	GTCTCACCACACCTGAGGGTAGTGT	7	+	176	1080	Inactive	Active	2	5
ENSDARG00000010445	ENSDART00000008035	18	3	CTCACCACACCTGAGGGTAGTGTTG	7	+	178	1080	Inactive	Inactive	1	2
ENSDARG00000010445	ENSDART00000008035	18	3	CTCACCACACCTGAGGGTAGTGT	5	+	178	1080	Inactive	Active	1	5
ENSDARG00000010445	ENSDART00000008035	18	3	CACCACACCTGAGGGTAGTGTTG	5	+	180	1080	Active	Inactive	4	2
ENSDARG00000010445	ENSDART00000008035	18	5	GCCTCATGCAGATACTGCTGCTTAA	7	+	416	1080	Active	Inactive	9	2
ENSDARG00000010445	ENSDART00000008035	18	7	TCCACCGCACTATTGTTGCAGAA	5	+	731	1080	Active	Active	3	4
ENSDARG00000010445	ENSDART00000008035	18	7	ACAGGCAGCGCGCTGTGTAGAGGCG	7	+	783	1080	Active	Active	3	9
ENSDARG00000010445	ENSDART00000008035	18	7	GCCTCCTACTGCTGAGAGTGAGTA	6	+	807	1080	Active	Active	9	9
ENSDARG00000010445	ENSDART00000008035	18	7	GCAAACAAAAGGATCTTCTGGAGCA	7	+	671	1080	Inactive	Active	9	4
ENSDARG00000010445	ENSDART00000008035	18	7	CTCCACCGCACTATTGTTGCAGAA	6	+	730	1080	Active	Active	8	4
ENSDARG00000010445	ENSDART00000008035	18	7	AGAGGCGCCTCCTACTGCTGAGAG	6	+	801	1080	Active	Inactive	5	0
ENSDARG00000010514	ENSDART00000024213	18	1	TGCTACATCTGGCAGTGGCTGAC	5	+	113	936	Active	Active	9	7
ENSDARG00000010514	ENSDART00000024213	18	1	TGCCAAAACAAAGTGTCTGCGTGT	6	+	852	936	Active	Inactive	3	6
ENSDARG00000010514	ENSDART00000024213	18	1	GGCTACTGCTACACCTTTGTAGTC	6	+	541	936	Active	Inactive	9	9
ENSDARG00000010514	ENSDART00000024213	18	1	GCCAAAACAAAGTGTCTGCGTGTTT	7	+	853	936	Inactive	Inactive	7	9
ENSDARG00000010514	ENSDART00000024213	18	1	GCCAAAACAAAGTGTCTGCGTGT	5	+	853	936	Inactive	Inactive	7	6
ENSDARG00000010514	ENSDART00000024213	18	1	CCCAAAGCATAGCCGGATGGCTTT	6	+	170	936	Inactive	Active	1	1
ENSDARG00000010514	ENSDART00000024213	18	1	CACTTCATCACACACCTGTGCTTCT	7	+	496	936	Active	Inactive	9	7
ENSDARG00000010514	ENSDART00000024213	18	1	CAAAACAAAGTGTCTGCGTGTTT	5	+	855	936	Inactive	Inactive	9	9
ENSDARG00000010514	ENSDART00000024213	18	1	ACCTGCTACATCTGGCAGTGGCT	5	+	110	936	Active	Active	9	9
ENSDARG00000010514	ENSDART00000024213	18	1	ACCCAAAGCATAGCCGGATGGCTTT	7	+	169	936	Active	Active	3	1
ENSDARG00000010514	ENSDART00000024213	18	1	AACCTCACCATTCTGATGAATAC	5	+	664	936	Active	Active	5	6
ENSDARG00000010514	ENSDART00000024213	18	1	AACCGCTTATATTTGGTGTTGTTT	6	+	5	936	Active	Inactive	7	9
ENSDARG00000010514	ENSDART00000024213	18	1	AACCGCTTATATTTGGTGTTGTT	5	+	5	936	Active	Inactive	7	5
ENSDARG00000010662	ENSDART00000036928	18	1	AAATACCTCCTTCCGTGTGATAAC	6	-	88	567	Inactive	Inactive	1	4
ENSDARG00000010662	ENSDART00000036928	18	1	AAATACCTCCTTCCGTGTGATAA	5	-	89	567	Inactive	Inactive	1	4
ENSDARG00000010662	ENSDART00000036928	18	4	ATCTTCTTCCTTCGCAGGAGAAGCC	7	-	531	567	Active	Active	9	9
ENSDARG00000010691	ENSDART00000021443	18	1	ACCTTCTCCACGAGCTGGTGGAGCA	7	+	395	570	Active	Active	9	9
ENSDARG00000010691	ENSDART00000021443	18	1	GGCTCAAAAGAAGATTTTGAGCA	5	+	57	570	Inactive	Inactive	1	2
ENSDARG00000010691	ENSDART00000021443	18	1	GTTTTCAACCATTTCGCCGATGTG	6	+	457	570	Active	Active	4	9
ENSDARG00000010745	ENSDART00000018735	18	1	AGATACTCCGAGGAGGTCGTAGAG	6	-	34	1239	Active	Active	0	4
ENSDARG00000010745	ENSDART00000018735	18	3	CACCAAAGATGTGAGAGAAGATGTC	7	-	265	1239	Inactive	Active	6	9
ENSDARG00000010745	ENSDART00000018735	18	5	TGCCACGGCCCCGACATGTGCTGCA	7	-	490	1239	Active	Active	8	3
ENSDARG00000010745	ENSDART00000018735	18	5	ACCCTCTCCATTGCAGTCGGTGCA	6	-	571	1239	Active	Active	9	8
ENSDARG00000010745	ENSDART00000018735	18	9	ACCTCCTTCCTCGTCGGAGCTGTC	6	-	1192	1239	Active	Active	9	8
ENSDARG00000010745	ENSDART00000018735	18	9	CACTTCCTCTGTGTCGGCTGAGAT	6	-	1105	1239	Active	Active	9	3
ENSDARG00000010745	ENSDART00000018735	18	9	TCCTTCCTCGTCGGAGCTGTCGTT	6	-	1189	1239	Active	Inactive	9	0
ENSDARG00000010745	ENSDART00000018735	18	9	TTCCTCGTCGGAGCTGTCGTTGTA	6	-	1186	1239	Active	Inactive	9	2
ENSDARG00000010758	ENSDART00000008322	18	1	GTTCTCAGACTCGGTGTTTGCAGCG	7	+	93	2088	Inactive	Active	1	6
ENSDARG00000010758	ENSDART00000008322	18	1	TTCTCAGACTCGGTGTTTGCAGCG	6	+	94	2088	Active	Active	3	6
ENSDARG00000010758	ENSDART00000008322	18	2	GAAATCACCAGCAATGCCGTCTTT	6	+	187	2088	Inactive	Inactive	3	7
ENSDARG00000010758	ENSDART00000008322	18	2	ATCACCAGCAATGCCGTCTTTGTG	6	+	190	2088	Active	Inactive	4	0
ENSDARG00000010758	ENSDART00000008322	18	3	GGCATCTTCCGATTTAAGGTGAG	5	+	358	2088	Active	Active	9	9
ENSDARG00000010758	ENSDART00000008322	18	4	CGCACCAGCAACGAGTTCTGGAGCG	7	+	460	2088	Active	Active	9	7
ENSDARG00000010758	ENSDART00000008322	18	8	GTAGACAACACTGAGAAGACGAA	5	+	871	2088	Inactive	Active	8	9
ENSDARG00000010758	ENSDART00000008322	18	10	AAAACCCTCAGTATCAGATGATTCT	7	+	1127	2088	Active	Active	3	8
ENSDARG00000010758	ENSDART00000008322	18	15	TTCTCCAGCAACCGTGCGATTTC	5	+	1333	2088	Active	Inactive	6	8
ENSDARG00000010758	ENSDART00000008322	18	15	GACCCAACCAGCAGGGGGAGTTTTT	7	+	1445	2088	Active	Inactive	3	7
ENSDARG00000010758	ENSDART00000008322	18	15	GACCCAACCAGCAGGGGGAGTTT	5	+	1445	2088	Active	Active	3	0
ENSDARG00000010758	ENSDART00000008322	18	15	CGCAGCATCAGGAGCGTCTGGAGGA	7	+	1372	2088	Active	Active	9	3
ENSDARG00000010758	ENSDART00000008322	18	15	AGACCCAACCAGCAGGGGGAGTTT	6	+	1444	2088	Inactive	Active	0	0
ENSDARG00000010758	ENSDART00000008322	18	15	AGACCCAACCAGCAGGGGGAGTT	5	+	1444	2088	Inactive	Active	0	6
ENSDARG00000010758	ENSDART00000008322	18	15	ACCCAACCAGCAGGGGGAGTTTTTC	7	+	1446	2088	Inactive	Inactive	4	3
ENSDARG00000010758	ENSDART00000008322	18	15	ACCCAACCAGCAGGGGGAGTTTTT	6	+	1446	2088	Inactive	Inactive	4	7
ENSDARG00000010758	ENSDART00000008322	18	15	ACAGACCCAACCAGCAGGGGGAGTT	7	+	1442	2088	Inactive	Active	8	6
ENSDARG00000010758	ENSDART00000098972	18	1	GTTCTCAGACTCGGTGTTTGCAGCG	7	+	102	2058	Inactive	Active	1	6
ENSDARG00000010758	ENSDART00000098972	18	1	TTCTCAGACTCGGTGTTTGCAGCG	6	+	103	2058	Active	Active	3	6
ENSDARG00000010758	ENSDART00000098972	18	2	ATCACCAGCAATGCCGTCTTTGTG	6	+	199	2058	Active	Inactive	4	0
ENSDARG00000010758	ENSDART00000098972	18	2	GAAATCACCAGCAATGCCGTCTTT	6	+	196	2058	Inactive	Inactive	3	7
ENSDARG00000010758	ENSDART00000098972	18	3	GGCATCTTCCGATTTAAGGTGAG	5	+	367	2058	Active	Active	9	9
ENSDARG00000010758	ENSDART00000098972	18	4	CGCACCAGCAACGAGTTCTGGAGCG	7	+	469	2058	Active	Active	9	7
ENSDARG00000010758	ENSDART00000098972	18	8	GTAGACAACACTGAGAAGACGAA	5	+	880	2058	Inactive	Active	8	9
ENSDARG00000010758	ENSDART00000098972	18	10	AAAACCCTCAGTATCAGATGATTCT	7	+	1127	2058	Active	Active	3	8
ENSDARG00000010758	ENSDART00000098972	18	12	TTCTCCAGCAACCGTGCGATTTC	5	+	1333	2058	Active	Inactive	6	8
ENSDARG00000010758	ENSDART00000098972	18	12	GACCCAACCAGCAGGGGGAGTTT	5	+	1445	2058	Active	Active	3	0
ENSDARG00000010758	ENSDART00000098972	18	12	GACCCAACCAGCAGGGGGAGTTTTT	7	+	1445	2058	Active	Inactive	3	7
ENSDARG00000010758	ENSDART00000098972	18	12	ACAGACCCAACCAGCAGGGGGAGTT	7	+	1442	2058	Inactive	Active	8	6
ENSDARG00000010758	ENSDART00000098972	18	12	ACCCAACCAGCAGGGGGAGTTTTTC	7	+	1446	2058	Inactive	Inactive	4	3
ENSDARG00000010758	ENSDART00000098972	18	12	ACCCAACCAGCAGGGGGAGTTTTT	6	+	1446	2058	Inactive	Inactive	4	7
ENSDARG00000010758	ENSDART00000098972	18	12	AGACCCAACCAGCAGGGGGAGTT	5	+	1444	2058	Inactive	Active	0	6
ENSDARG00000010758	ENSDART00000098972	18	12	AGACCCAACCAGCAGGGGGAGTTT	6	+	1444	2058	Inactive	Active	0	0
ENSDARG00000010758	ENSDART00000098972	18	12	CGCAGCATCAGGAGCGTCTGGAGGA	7	+	1372	2058	Active	Active	9	3
ENSDARG00000010758	ENSDART00000098972	18	13	TGCACCAACAACTACTCTGCGGTA	6	+	1522	2058	Active	Inactive	8	2
ENSDARG00000010758	ENSDART00000098972	18	16	GCAGACAGCTCATCTTTGGAGAA	5	+	1700	2058	Inactive	Inactive	0	6
ENSDARG00000010758	ENSDART00000098972	18	16	ACCTGCAGACAGCTCATCTTTGGAG	7	+	1696	2058	Active	Inactive	2	5
ENSDARG00000010758	ENSDART00000098972	18	17	TCCTCCCTCCGCAATCTGCAGGT	5	+	1774	2058	Active	Active	9	2
ENSDARG00000010758	ENSDART00000098972	18	20	GAAACCAACCAGGAGGTGAAGGA	5	+	2005	2058	Inactive	Active	7	9
ENSDARG00000011034	ENSDART00000057845	18	2	GCAAAAACCATAGTTTGTGCCTGC	6	-	252	2604	Inactive	Inactive	7	5
ENSDARG00000011034	ENSDART00000057845	18	2	GACAACCCCAATTACTGGAGGAGGA	7	-	432	2604	Active	Active	2	9
ENSDARG00000011034	ENSDART00000057845	18	2	ACAACCCCAATTACTGGAGGAGGA	6	-	432	2604	Inactive	Active	6	9
ENSDARG00000011034	ENSDART00000057845	18	2	ACAACCCCAATTACTGGAGGAGGAC	7	-	431	2604	Inactive	Active	6	9
ENSDARG00000011034	ENSDART00000057845	18	2	AGCAAAAACCATAGTTTGTGCCTGC	7	-	252	2604	Inactive	Inactive	1	5
ENSDARG00000011034	ENSDART00000057845	18	3	GGCATCAGATAGGATGATGTTGAA	6	-	840	2604	Active	Active	6	6
ENSDARG00000011034	ENSDART00000057845	18	3	TGCAGCTTCCAAACTGCTGCATTT	6	-	716	2604	Active	Inactive	9	5
ENSDARG00000011034	ENSDART00000057845	18	3	CTCCACGCCTGATGGCGATGCCTAG	7	-	982	2604	Active	Active	7	8
ENSDARG00000011034	ENSDART00000057845	18	3	CACTCAAACAGGAGCAGGTGGCGTA	7	-	532	2604	Active	Active	4	5
ENSDARG00000011034	ENSDART00000057845	18	3	ACCACCACACTAGCTGTAGAGGCC	6	-	810	2604	Inactive	Active	1	9
ENSDARG00000011034	ENSDART00000057845	18	3	AAAGGCATCACTAGGGATTGTTC	5	-	584	2604	Active	Inactive	2	6
ENSDARG00000011034	ENSDART00000057845	18	3	AAAGGCATCAGATAGGATGATGT	5	-	844	2604	Active	Active	2	2
ENSDARG00000011034	ENSDART00000057845	18	3	AAAGGCATCAGATAGGATGATGTT	6	-	843	2604	Active	Active	2	8
ENSDARG00000011034	ENSDART00000057845	18	3	AACAACCACCACACTAGCTGTAGAG	7	-	813	2604	Inactive	Active	2	5
ENSDARG00000011034	ENSDART00000057845	18	3	AACCACCACACTAGCTGTAGAGGCC	7	-	810	2604	Inactive	Active	0	9
ENSDARG00000011034	ENSDART00000057845	18	3	ACAACCACCACACTAGCTGTAGAG	6	-	813	2604	Inactive	Active	1	5
ENSDARG00000011034	ENSDART00000057845	18	5	CACTACACACAGACCGTGGGGGCT	6	-	1577	2604	Inactive	Active	6	9
ENSDARG00000011034	ENSDART00000057845	18	5	GCACTACACACAGACCGTGGGGGCT	7	-	1577	2604	Active	Active	5	9
ENSDARG00000011034	ENSDART00000057845	18	6	TGCCAAGCAGGGAAGCAGTGGTC	5	-	1818	2604	Inactive	Active	2	7
ENSDARG00000011034	ENSDART00000057845	18	6	GACAAAAGCAGCAGGAAGCTGAG	5	-	1918	2604	Inactive	Active	3	9
ENSDARG00000011034	ENSDART00000057845	18	6	CTCTACTTCCTTAGGGACGCATTG	6	-	1759	2604	Active	Active	9	8
ENSDARG00000011034	ENSDART00000057845	18	6	CCCTCAGGCCGAGATGACTTGAAC	6	-	2085	2604	Active	Active	9	6
ENSDARG00000011034	ENSDART00000099184	18	2	ACAACCCCAATTACTGGAGGAGGAC	7	-	431	2583	Inactive	Active	6	9
ENSDARG00000011034	ENSDART00000099184	18	2	ACAACCCCAATTACTGGAGGAGGA	6	-	432	2583	Inactive	Active	6	9
ENSDARG00000011034	ENSDART00000099184	18	2	AGCAAAAACCATAGTTTGTGCCTGC	7	-	252	2583	Inactive	Inactive	1	5
ENSDARG00000011034	ENSDART00000099184	18	2	GACAACCCCAATTACTGGAGGAGGA	7	-	432	2583	Active	Active	2	9
ENSDARG00000011034	ENSDART00000099184	18	2	GCAAAAACCATAGTTTGTGCCTGC	6	-	252	2583	Inactive	Inactive	7	5
ENSDARG00000011034	ENSDART00000099184	18	3	GGCATCAGATAGGATGATGTTGAA	6	-	840	2583	Active	Active	6	6
ENSDARG00000011034	ENSDART00000099184	18	3	CACTCAAACAGGAGCAGGTGGCGTA	7	-	532	2583	Active	Active	4	5
ENSDARG00000011034	ENSDART00000099184	18	3	TGCAGCTTCCAAACTGCTGCATTT	6	-	716	2583	Active	Inactive	9	5
ENSDARG00000011034	ENSDART00000099184	18	3	CTCCACGCCTGATGGCGATGCCTAG	7	-	982	2583	Active	Active	7	8
ENSDARG00000011034	ENSDART00000099184	18	3	ACCACCACACTAGCTGTAGAGGCC	6	-	810	2583	Inactive	Active	1	9
ENSDARG00000011034	ENSDART00000099184	18	3	ACAACCACCACACTAGCTGTAGAG	6	-	813	2583	Inactive	Active	1	5
ENSDARG00000011034	ENSDART00000099184	18	3	AACCACCACACTAGCTGTAGAGGCC	7	-	810	2583	Inactive	Active	0	9
ENSDARG00000011034	ENSDART00000099184	18	3	AAAGGCATCACTAGGGATTGTTC	5	-	584	2583	Active	Inactive	2	6
ENSDARG00000011034	ENSDART00000099184	18	3	AACAACCACCACACTAGCTGTAGAG	7	-	813	2583	Inactive	Active	2	5
ENSDARG00000011034	ENSDART00000099184	18	3	AAAGGCATCAGATAGGATGATGT	5	-	844	2583	Active	Active	2	2
ENSDARG00000011034	ENSDART00000099184	18	3	AAAGGCATCAGATAGGATGATGTT	6	-	843	2583	Active	Active	2	8
ENSDARG00000011034	ENSDART00000099184	18	6	CACTACACACAGACCGTGGGGGCT	6	-	1559	2583	Inactive	Active	6	9
ENSDARG00000011034	ENSDART00000099184	18	6	GCACTACACACAGACCGTGGGGGCT	7	-	1559	2583	Active	Active	5	9
ENSDARG00000011034	ENSDART00000099184	18	7	TGCCAAGCAGGGAAGCAGTGGTC	5	-	1800	2583	Inactive	Active	2	7
ENSDARG00000011034	ENSDART00000099184	18	7	GACAAAAGCAGCAGGAAGCTGAG	5	-	1900	2583	Inactive	Active	3	9
ENSDARG00000011034	ENSDART00000099184	18	7	CTCTACTTCCTTAGGGACGCATTG	6	-	1741	2583	Active	Active	9	8
ENSDARG00000011034	ENSDART00000099184	18	7	CCCTCAGGCCGAGATGACTTGAAC	6	-	2067	2583	Active	Active	9	6
ENSDARG00000011072	ENSDART00000009217	18	1	AGACTCACCGTGCCTGTGGGACTCT	7	-	122	2670	Active	Inactive	4	0
ENSDARG00000011072	ENSDART00000009217	18	2	AAACTCAGACACCCAGTCTGGCTCT	7	-	282	2670	Inactive	Inactive	8	6
ENSDARG00000011072	ENSDART00000009217	18	2	AACTCAGACACCCAGTCTGGCTCT	6	-	282	2670	Inactive	Inactive	0	6
ENSDARG00000011072	ENSDART00000009217	18	2	AGACACCCAGTCTGGCTCTGGTGGT	7	-	276	2670	Inactive	Active	8	0
ENSDARG00000011072	ENSDART00000009217	18	4	CTCCGCCCCCTCTCTGCTGAGCT	5	-	470	2670	Active	Active	9	0
ENSDARG00000011072	ENSDART00000009217	18	4	CTCCTCCTCTGGGCTGTGAGTCT	5	-	497	2670	Active	Inactive	9	5
ENSDARG00000011072	ENSDART00000009217	18	4	GGCTCCGCCCCCTCTCTGCTGAG	5	-	472	2670	Active	Active	9	2
ENSDARG00000011072	ENSDART00000009217	18	4	GGCTCCGCCCCCTCTCTGCTGAGCT	7	-	470	2670	Active	Active	9	0
ENSDARG00000011072	ENSDART00000009217	18	4	CCCTCCTCCTCTGGGCTGTGAGTCT	7	-	497	2670	Active	Inactive	9	5
ENSDARG00000011072	ENSDART00000009217	18	4	AGCCCCTCCTCCTCTGGGCTGTG	5	-	502	2670	Active	Active	9	3
ENSDARG00000011072	ENSDART00000009217	18	5	ATCATCATCACAGAGTCTGCAGAG	6	-	565	2670	Active	Active	9	3
ENSDARG00000011072	ENSDART00000009217	18	16	TTACAACCCGGCCGTCTTTGTTGGC	7	-	1684	2670	Inactive	Inactive	7	6
ENSDARG00000011072	ENSDART00000009217	18	16	GTCTTCTACTGCCATCTGCTGTT	5	-	1601	2670	Active	Inactive	9	6
ENSDARG00000011072	ENSDART00000009217	18	17	AACCGCGGCGTTCAGCAGGAGAA	5	-	1748	2670	Active	Active	7	9
ENSDARG00000011072	ENSDART00000009217	18	19	CGCAAAGCACTATGGGTAGGATGT	6	-	1928	2670	Active	Active	0	3
ENSDARG00000011072	ENSDART00000009217	18	20	ACCTTCTTCTTAGACTGCAGCCGCT	7	-	2138	2670	Active	Active	9	9
ENSDARG00000011072	ENSDART00000009217	18	20	TTCTTCTTAGACTGCAGCCGCTGGA	7	-	2135	2670	Active	Active	8	9
ENSDARG00000011072	ENSDART00000009217	18	21	TGCTCCACCTGACTGGCTTTTTTG	6	-	2175	2670	Active	Inactive	9	7
ENSDARG00000011072	ENSDART00000009217	18	21	TGCTCCACCTGACTGGCTTTTTT	5	-	2176	2670	Active	Inactive	9	9
ENSDARG00000011072	ENSDART00000009217	18	23	ATCTTCTCCTGCAGCTCTGGTGAC	6	-	2370	2670	Active	Inactive	8	3
ENSDARG00000011072	ENSDART00000009217	18	23	TTCTCCTGCAGCTCTGGTGACTTT	6	-	2367	2670	Active	Inactive	9	4
ENSDARG00000011072	ENSDART00000009217	18	24	TCCGCCTACCGATAGACTGATTG	5	-	2478	2670	Active	Active	9	6
ENSDARG00000011072	ENSDART00000009217	18	25	GTAATCACCACGGTGACGGATTG	5	-	2498	2670	Inactive	Active	2	7
ENSDARG00000011219	ENSDART00000026767	18	1	GGCTCCACAAAAGAGGTGCGGTC	5	+	41	1437	Active	Active	3	6
ENSDARG00000011219	ENSDART00000026767	18	2	ATCGGCTACAAGGAGAAGCCGGA	5	+	115	1437	Active	Active	8	9
ENSDARG00000011219	ENSDART00000026767	18	4	TCCCGCACCAAAGTGGTGAGTGC	5	+	430	1437	Active	Active	9	5
ENSDARG00000011219	ENSDART00000026767	18	5	CCCTCAGACCATGAGTGACTTTGAC	7	+	438	1437	Active	Active	9	6
ENSDARG00000011219	ENSDART00000026767	18	5	GACTACTTAAAGCTGCTGGGTAA	5	+	460	1437	Active	Inactive	2	1
ENSDARG00000011219	ENSDART00000026767	18	7	GTACGCAAATGGAGGCGAGGTTTGT	7	+	693	1437	Inactive	Active	9	4
ENSDARG00000011219	ENSDART00000026767	18	12	CACTCCACCTGACCAATGTGAGTAC	7	+	1353	1437	Active	Inactive	7	8
ENSDARG00000011219	ENSDART00000026767	18	12	ACAGACACACGCTACTTTGATGAT	6	+	1303	1437	Inactive	Inactive	9	6
ENSDARG00000011219	ENSDART00000026767	18	12	ACACGCTACTTTGATGATGAGTTC	6	+	1309	1437	Active	Active	5	6
ENSDARG00000011219	ENSDART00000026767	18	13	CTCCTACTCAGCCAGTGTGCGGGA	6	+	1422	1437	Active	Active	9	3
ENSDARG00000011219	ENSDART00000026767	18	13	CTACTCAGCCAGTGTGCGGGAGTG	6	+	1425	1437	Active	Active	5	9
ENSDARG00000011219	ENSDART00000026767	18	13	TACTCAGCCAGTGTGCGGGAGTG	5	+	1426	1437	Active	Active	4	9
ENSDARG00000011408	ENSDART00000017110	18	2	TCCCACCTCGAGATGATGTCTTT	5	+	173	1344	Active	Inactive	9	4
ENSDARG00000011408	ENSDART00000017110	18	2	CTATCCCACCTCGAGATGATGTC	5	+	170	1344	Active	Active	2	9
ENSDARG00000011408	ENSDART00000017110	18	4	GAAGACCCCGACCCTGGAGCATGC	6	+	459	1344	Inactive	Active	5	7
ENSDARG00000011408	ENSDART00000017110	18	4	TTCTCACCCAGAAATCTGCTGAA	5	+	563	1344	Active	Inactive	6	2
ENSDARG00000011408	ENSDART00000017110	18	5	ACAAACGGCACTCTGGAGGTGAG	5	+	668	1344	Inactive	Active	3	9
ENSDARG00000011408	ENSDART00000017110	18	6	TGCTCCTCCAATGAGAAGGGGGC	5	+	693	1344	Active	Active	9	9
ENSDARG00000011408	ENSDART00000017110	18	6	TTCCAAAGCAAACTGAAGATTAA	5	+	856	1344	Inactive	Active	0	8
ENSDARG00000011408	ENSDART00000017110	18	7	TTCGACAACATCTCCTGTGACGAC	6	+	1015	1344	Inactive	Active	0	0
ENSDARG00000011408	ENSDART00000017110	18	7	AGACCCAAAACAGTGAAGGAAAC	5	+	935	1344	Inactive	Active	8	9
ENSDARG00000011408	ENSDART00000017110	18	8	GAAAACAGCAGCAGGTGCTTTTGGA	7	+	1050	1344	Inactive	Active	8	3
ENSDARG00000011408	ENSDART00000017110	18	9	CACTGCGTCGTGGTCGTGGTGGTT	6	+	1136	1344	Active	Inactive	9	0
ENSDARG00000011408	ENSDART00000017110	18	9	TTCCACTGCGTCGTGGTCGTGGTG	6	+	1133	1344	Active	Active	7	4
ENSDARG00000011408	ENSDART00000017110	18	9	GTATTCCACTGCGTCGTGGTCGTG	6	+	1130	1344	Active	Active	1	6
ENSDARG00000011408	ENSDART00000101790	18	2	TCCCACCTCGAGATGATGTCTTT	5	+	173	1155	Active	Inactive	9	4
ENSDARG00000011408	ENSDART00000101790	18	2	CTATCCCACCTCGAGATGATGTC	5	+	170	1155	Active	Active	2	9
ENSDARG00000011408	ENSDART00000101790	18	5	TTCTCACCCAGAAATCTGCTGAA	5	+	569	1155	Active	Inactive	6	2
ENSDARG00000011408	ENSDART00000101790	18	5	GAAGACCCCGACCCTGGAGCATGC	6	+	465	1155	Inactive	Active	5	7
ENSDARG00000011408	ENSDART00000101790	18	6	ACAAACGGCACTCTGGAGGTGAG	5	+	674	1155	Inactive	Active	3	9
ENSDARG00000011408	ENSDART00000101790	18	8	TTCGACAACATCTCCTGTGACGAC	6	+	955	1155	Inactive	Active	0	0
ENSDARG00000011408	ENSDART00000101790	18	8	AGACCCAAAACAGTGAAGGAAAC	5	+	875	1155	Inactive	Active	8	9
ENSDARG00000011408	ENSDART00000101790	18	9	TTCCACTGCGTCGTGGTCGTGGTG	6	+	1040	1155	Active	Active	7	4
ENSDARG00000011408	ENSDART00000101790	18	9	GTATTCCACTGCGTCGTGGTCGTG	6	+	1037	1155	Active	Active	1	6
ENSDARG00000011408	ENSDART00000101790	18	9	CACTGCGTCGTGGTCGTGGTGGTT	6	+	1043	1155	Active	Inactive	9	0
ENSDARG00000011408	ENSDART00000101795	18	2	TCCCACCTCGAGATGATGTCTTT	5	+	173	1353	Active	Inactive	9	4
ENSDARG00000011408	ENSDART00000101795	18	2	CTATCCCACCTCGAGATGATGTC	5	+	170	1353	Active	Active	2	9
ENSDARG00000011408	ENSDART00000101795	18	5	TTCTCACCCAGAAATCTGCTGAA	5	+	656	1353	Active	Inactive	6	2
ENSDARG00000011408	ENSDART00000101795	18	5	GAAGACCCCGACCCTGGAGCATGC	6	+	552	1353	Inactive	Active	5	7
ENSDARG00000011408	ENSDART00000101795	18	6	TTCCAAAGCAAACTGAAGATTAA	5	+	865	1353	Inactive	Active	0	8
ENSDARG00000011408	ENSDART00000101795	18	6	TGCTCCTCCAATGAGAAGGGGGC	5	+	702	1353	Active	Active	9	9
ENSDARG00000011408	ENSDART00000101795	18	7	TTCGACAACATCTCCTGTGACGAC	6	+	1024	1353	Inactive	Active	0	0
ENSDARG00000011408	ENSDART00000101795	18	7	AGACCCAAAACAGTGAAGGAAAC	5	+	944	1353	Inactive	Active	8	9
ENSDARG00000011408	ENSDART00000101795	18	8	GAAAACAGCAGCAGGTGCTTTTGGA	7	+	1059	1353	Inactive	Active	8	3
ENSDARG00000011408	ENSDART00000101795	18	9	TTCCACTGCGTCGTGGTCGTGGTG	6	+	1142	1353	Active	Active	7	4
ENSDARG00000011408	ENSDART00000101795	18	9	GTATTCCACTGCGTCGTGGTCGTG	6	+	1139	1353	Active	Active	1	6
ENSDARG00000011408	ENSDART00000101795	18	9	CACTGCGTCGTGGTCGTGGTGGTT	6	+	1145	1353	Active	Inactive	9	0
ENSDARG00000011498	ENSDART00000005027	18	1	GTCCCCAGCGAGGTGCGGTGCTGCG	7	-	100	849	Active	Active	7	9
ENSDARG00000011498	ENSDART00000005027	18	2	TGCCAAAGATGATTCTGTAGATGTG	7	-	262	849	Inactive	Active	3	9
ENSDARG00000011498	ENSDART00000005027	18	3	ACCTTCCCAATTACTGGGATGTC	5	-	361	849	Active	Active	6	1
ENSDARG00000011498	ENSDART00000005027	18	5	AACAAAACATTCCCAGGGGTAGGAC	7	-	540	849	Inactive	Active	9	8
ENSDARG00000011498	ENSDART00000005027	18	5	AACAAAACATTCCCAGGGGTAGGA	6	-	541	849	Inactive	Active	9	8
ENSDARG00000011498	ENSDART00000005027	18	5	AAACAAAACATTCCCAGGGGTAGGA	7	-	541	849	Inactive	Active	9	8
ENSDARG00000011533	ENSDART00000049171	18	1	CACAACGTCTAAAGGGATGTTGTC	6	-	91	2997	Active	Active	8	5
ENSDARG00000011533	ENSDART00000049171	18	7	GAAGTCTGCCACCGTAGCAGAGTAC	7	-	564	2997	Active	Active	6	7
ENSDARG00000011533	ENSDART00000049171	18	9	AACAAAAGATGTCCAGTGTTTTTC	6	-	826	2997	Inactive	Inactive	9	8
ENSDARG00000011533	ENSDART00000049171	18	9	GGCACCCCATTAATGTCGATGAT	5	-	922	2997	Active	Active	6	5
ENSDARG00000011533	ENSDART00000049171	18	10	TGCACCAACCTGGGCTTGGGCAGTT	7	-	1097	2997	Active	Inactive	8	2
ENSDARG00000011533	ENSDART00000049171	18	10	GGCGTCCACACTGAATCTGGCGTC	6	-	1059	2997	Active	Inactive	9	2
ENSDARG00000011533	ENSDART00000049171	18	12	TTCAAAGACAGCGGGGATGTCTTG	6	-	1374	2997	Inactive	Active	3	2
ENSDARG00000011533	ENSDART00000049171	18	12	GCCTGCTTCTGAGCCGATGAAAAC	6	-	1330	2997	Active	Active	9	9
ENSDARG00000011533	ENSDART00000049171	18	12	AAAGACAGCGGGGATGTCTTGGCT	6	-	1371	2997	Inactive	Active	8	3
ENSDARG00000011533	ENSDART00000049171	18	13	GTTCGCAGCGGCTGAGTGGTATTC	6	-	1541	2997	Active	Inactive	6	7
ENSDARG00000011533	ENSDART00000049171	18	14	ACATCCATCCGCAGTATGGGTCTCT	7	-	1600	2997	Active	Inactive	6	7
ENSDARG00000011533	ENSDART00000049171	18	15	ACAATCCCCGAGGTGAGCAGTGTTG	7	-	1692	2997	Active	Active	5	1
ENSDARG00000011533	ENSDART00000049171	18	16	CTCTCCCACTGGTTCTTAATGGGCT	7	-	2135	2997	Active	Active	8	9
ENSDARG00000011533	ENSDART00000049171	18	16	TGCTGCTAATTCCGGTGGCTGCC	5	-	2066	2997	Active	Active	7	9
ENSDARG00000011533	ENSDART00000049171	18	16	TGCTCAACAGGTTGGTGTAGAGTTT	7	-	1990	2997	Active	Active	0	0
ENSDARG00000011533	ENSDART00000049171	18	16	TGCAAAGCCGTTGGGTTTGGGTG	5	-	2942	2997	Active	Active	5	5
ENSDARG00000011533	ENSDART00000049171	18	16	GTAAACAACCATGCCTGCGATGAA	6	-	1813	2997	Inactive	Active	9	0
ENSDARG00000011533	ENSDART00000049171	18	16	GGCTGCCCACTCAGGAGCATAGTCT	7	-	2048	2997	Active	Active	7	8
ENSDARG00000011533	ENSDART00000049171	18	16	ACCCACCTCTGTTCATGCTAGGTT	6	-	2762	2997	Active	Inactive	9	4
ENSDARG00000011533	ENSDART00000049171	18	16	GCACCAAGCAGAAACGCAGCTAAC	6	-	1788	2997	Active	Active	2	8
ENSDARG00000011533	ENSDART00000049171	18	16	CACCAAGCAGAAACGCAGCTAAC	5	-	1788	2997	Inactive	Active	6	8
ENSDARG00000011533	ENSDART00000049171	18	16	AAACGCATCTCTATAGCAGTAAAC	6	-	1831	2997	Active	Active	2	5
ENSDARG00000011533	ENSDART00000098788	18	1	CACAACGTCTAAAGGGATGTTGTC	6	-	73	2646	Active	Active	8	5
ENSDARG00000011533	ENSDART00000098788	18	7	GAAGTCTGCCACCGTAGCAGAGTAC	7	-	546	2646	Active	Active	6	7
ENSDARG00000011533	ENSDART00000098788	18	9	GGCACCCCATTAATGTCGATGAT	5	-	904	2646	Active	Active	6	5
ENSDARG00000011533	ENSDART00000098788	18	9	AACAAAAGATGTCCAGTGTTTTTC	6	-	808	2646	Inactive	Inactive	9	8
ENSDARG00000011533	ENSDART00000098788	18	10	GGCGTCCACACTGAATCTGGCGTC	6	-	1041	2646	Active	Inactive	9	2
ENSDARG00000011533	ENSDART00000098788	18	10	TGCACCAACCTGGGCTTGGGCAGTT	7	-	1079	2646	Active	Inactive	8	2
ENSDARG00000011533	ENSDART00000098788	18	12	GCCTGCTTCTGAGCCGATGAAAAC	6	-	1315	2646	Active	Active	9	9
ENSDARG00000011533	ENSDART00000098788	18	12	AAAGACAGCGGGGATGTCTTGGCT	6	-	1356	2646	Inactive	Active	8	3
ENSDARG00000011533	ENSDART00000098788	18	12	TTCAAAGACAGCGGGGATGTCTTG	6	-	1359	2646	Inactive	Active	3	2
ENSDARG00000011533	ENSDART00000098788	18	13	GTTCGCAGCGGCTGAGTGGTATTC	6	-	1514	2646	Active	Inactive	6	7
ENSDARG00000011533	ENSDART00000098788	18	14	ACATCCATCCGCAGTATGGGTCTCT	7	-	1573	2646	Active	Inactive	6	7
ENSDARG00000011533	ENSDART00000098788	18	15	ACAATCCCCGAGGTGAGCAGTGTTG	7	-	1665	2646	Active	Active	5	1
ENSDARG00000011533	ENSDART00000098788	18	16	AAACTAACCAGAGGTTGGGTCGCC	6	-	1735	2646	Inactive	Active	6	3
ENSDARG00000011533	ENSDART00000098788	18	17	GTAAACAACCATGCCTGCGATGAA	6	-	1843	2646	Inactive	Active	9	0
ENSDARG00000011533	ENSDART00000098788	18	17	AAACGCATCTCTATAGCAGTAAAC	6	-	1861	2646	Active	Active	2	5
ENSDARG00000011533	ENSDART00000098788	18	17	CACCAAGCAGAAACGCAGCTAAC	5	-	1818	2646	Inactive	Active	6	8
ENSDARG00000011533	ENSDART00000098788	18	17	GCACCAAGCAGAAACGCAGCTAAC	6	-	1818	2646	Active	Active	2	8
ENSDARG00000011533	ENSDART00000098788	18	18	GGCTGCCCACTCAGGAGCATAGTCT	7	-	2015	2646	Active	Active	7	8
ENSDARG00000011533	ENSDART00000098788	18	18	TGCTGCTAATTCCGGTGGCTGCC	5	-	2033	2646	Active	Active	7	9
ENSDARG00000011533	ENSDART00000098788	18	18	CTCTCCCACTGGTTCTTAATGGGCT	7	-	2102	2646	Active	Active	8	9
ENSDARG00000011533	ENSDART00000098788	18	20	ACCCACCTCTGTTCATGCTAGGTT	6	-	2444	2646	Active	Inactive	9	4
ENSDARG00000011533	ENSDART00000098788	18	21	TGCAAAGCCGTTGGGTTTGGGTG	5	-	2591	2646	Active	Active	5	5
ENSDARG00000011533	ENSDART00000098791	18	1	CACAACGTCTAAAGGGATGTTGTC	6	-	91	3054	Active	Active	8	5
ENSDARG00000011533	ENSDART00000098791	18	7	GAAGTCTGCCACCGTAGCAGAGTAC	7	-	564	3054	Active	Active	6	7
ENSDARG00000011533	ENSDART00000098791	18	9	GGCACCCCATTAATGTCGATGAT	5	-	922	3054	Active	Active	6	5
ENSDARG00000011533	ENSDART00000098791	18	9	AACAAAAGATGTCCAGTGTTTTTC	6	-	826	3054	Inactive	Inactive	9	8
ENSDARG00000011533	ENSDART00000098791	18	10	GGCGTCCACACTGAATCTGGCGTC	6	-	1059	3054	Active	Inactive	9	2
ENSDARG00000011533	ENSDART00000098791	18	10	TGCACCAACCTGGGCTTGGGCAGTT	7	-	1097	3054	Active	Inactive	8	2
ENSDARG00000011533	ENSDART00000098791	18	12	TTCAAAGACAGCGGGGATGTCTTG	6	-	1374	3054	Inactive	Active	3	2
ENSDARG00000011533	ENSDART00000098791	18	12	AAAGACAGCGGGGATGTCTTGGCT	6	-	1371	3054	Inactive	Active	8	3
ENSDARG00000011533	ENSDART00000098791	18	12	GCCTGCTTCTGAGCCGATGAAAAC	6	-	1330	3054	Active	Active	9	9
ENSDARG00000011533	ENSDART00000098791	18	13	GTTCGCAGCGGCTGAGTGGTATTC	6	-	1541	3054	Active	Inactive	6	7
ENSDARG00000011533	ENSDART00000098791	18	14	ACATCCATCCGCAGTATGGGTCTCT	7	-	1600	3054	Active	Inactive	6	7
ENSDARG00000011533	ENSDART00000098791	18	15	ACAATCCCCGAGGTGAGCAGTGTTG	7	-	1692	3054	Active	Active	5	1
ENSDARG00000011533	ENSDART00000098791	18	16	AAACTAACCAGAGGTTGGGTCGCC	6	-	1762	3054	Inactive	Active	6	3
ENSDARG00000011533	ENSDART00000098791	18	17	TGCTCAACAGGTTGGTGTAGAGTTT	7	-	2047	3054	Active	Active	0	0
ENSDARG00000011533	ENSDART00000098791	18	17	TGCAAAGCCGTTGGGTTTGGGTG	5	-	2999	3054	Active	Active	5	5
ENSDARG00000011533	ENSDART00000098791	18	17	TGCTGCTAATTCCGGTGGCTGCC	5	-	2123	3054	Active	Active	7	9
ENSDARG00000011533	ENSDART00000098791	18	17	GTAAACAACCATGCCTGCGATGAA	6	-	1870	3054	Inactive	Active	9	0
ENSDARG00000011533	ENSDART00000098791	18	17	GGCTGCCCACTCAGGAGCATAGTCT	7	-	2105	3054	Active	Active	7	8
ENSDARG00000011533	ENSDART00000098791	18	17	ACCCACCTCTGTTCATGCTAGGTT	6	-	2819	3054	Active	Inactive	9	4
ENSDARG00000011533	ENSDART00000098791	18	17	CACCAAGCAGAAACGCAGCTAAC	5	-	1845	3054	Inactive	Active	6	8
ENSDARG00000011533	ENSDART00000098791	18	17	CTCTCCCACTGGTTCTTAATGGGCT	7	-	2192	3054	Active	Active	8	9
ENSDARG00000011533	ENSDART00000098791	18	17	GCACCAAGCAGAAACGCAGCTAAC	6	-	1845	3054	Active	Active	2	8
ENSDARG00000011533	ENSDART00000098791	18	17	AAACGCATCTCTATAGCAGTAAAC	6	-	1888	3054	Active	Active	2	5
ENSDARG00000011533	ENSDART00000098802	18	1	ACAATCCCCGAGGTGAGCAGTGTTG	7	-	17	201	Active	Active	5	1
ENSDARG00000011533	ENSDART00000098802	18	3	GTTCTCCCCCGTCCAGAGGTGTAA	6	-	155	201	Active	Active	8	3
ENSDARG00000011533	ENSDART00000098802	18	3	TTCTCCCCCGTCCAGAGGTGTAA	5	-	155	201	Active	Active	8	3
ENSDARG00000011583	ENSDART00000008871	18	3	CACCCCTGCCTCAGTGGCTAGTTT	6	-	352	1818	Active	Inactive	9	4
ENSDARG00000011583	ENSDART00000008871	18	4	TGCCCATAATCTCAGCTGTGATTGT	7	-	514	1818	Active	Inactive	5	7
ENSDARG00000011583	ENSDART00000008871	18	6	AGAAAAGTCTACAGGAGAGGCAGCC	7	-	781	1818	Active	Active	1	9
ENSDARG00000011583	ENSDART00000008871	18	7	AGAGACAGAGACGGGGTGCTGTT	5	-	844	1818	Inactive	Active	8	2
ENSDARG00000011583	ENSDART00000008871	18	7	TTAGTCGCAGCTGTGTAGAAGAA	5	-	892	1818	Inactive	Active	7	8
ENSDARG00000011583	ENSDART00000008871	18	9	CAAGGCCCCGGTAGCAGGAGAGTTG	7	-	1477	1818	Active	Active	5	7
ENSDARG00000011583	ENSDART00000008871	18	9	TACCAAGGCCCCGGTAGCAGGAGAG	7	-	1480	1818	Active	Active	1	9
ENSDARG00000011583	ENSDART00000059595	18	3	CACCCCTGCCTCAGTGGCTAGTTT	6	-	352	1842	Active	Inactive	9	4
ENSDARG00000011583	ENSDART00000059595	18	4	TGCCCATAATCTCAGCTGTGATTGT	7	-	514	1842	Active	Inactive	5	7
ENSDARG00000011583	ENSDART00000059595	18	6	AGAAAAGTCTACAGGAGAGGCAGCC	7	-	781	1842	Active	Active	1	9
ENSDARG00000011583	ENSDART00000059595	18	7	AGAGACAGAGACGGGGTGCTGTT	5	-	844	1842	Inactive	Active	8	2
ENSDARG00000011583	ENSDART00000059595	18	7	TTAGTCGCAGCTGTGTAGAAGAA	5	-	892	1842	Inactive	Active	7	8
ENSDARG00000011583	ENSDART00000059595	18	9	TACCAAGGCCCCGGTAGCAGGAGAG	7	-	1480	1842	Active	Active	1	9
ENSDARG00000011583	ENSDART00000059595	18	9	CAAGGCCCCGGTAGCAGGAGAGTTG	7	-	1477	1842	Active	Active	5	7
ENSDARG00000011693	ENSDART00000024768	18	1	CTACCAGTCCTATTGGAGATGTT	5	+	56	561	Active	Active	7	8
ENSDARG00000011909	ENSDART00000061134	18	3	TTCCCATGCTTGCCCTGTTTGGCC	6	-	231	4998	Active	Inactive	8	4
ENSDARG00000011909	ENSDART00000061134	18	4	GACAACCTCACCCAGCAGTTTCT	5	-	332	4998	Active	Active	8	1
ENSDARG00000011909	ENSDART00000061134	18	4	TTCTGCTCCAGTTCTGCTGCATGC	6	-	288	4998	Active	Active	9	4
ENSDARG00000011909	ENSDART00000061134	18	5	CGCAGCTTCCAGAAAGGTTGGATGT	7	-	494	4998	Active	Inactive	9	2
ENSDARG00000011909	ENSDART00000061134	18	5	TTACTCTTAATATGGAGAAGCTGAA	7	-	371	4998	Active	Active	3	9
ENSDARG00000011909	ENSDART00000061134	18	8	CTCTACTTCCCAGAGTGCTTTTGAA	7	-	840	4998	Active	Inactive	9	2
ENSDARG00000011909	ENSDART00000061134	18	11	GCAGTCTGCCCGCTGTAAGGTGGT	6	-	1096	4998	Active	Active	9	8
ENSDARG00000011909	ENSDART00000061134	18	12	CTCCTCAACATCAATGGGAATGT	5	-	1187	4998	Active	Inactive	8	3
ENSDARG00000011909	ENSDART00000061134	18	13	TCCTCCTTCATGTGGCAGGTGCC	5	-	1234	4998	Active	Active	9	9
ENSDARG00000011909	ENSDART00000061134	18	13	GTTACCTGCGTTCATTTGCAGCC	5	-	1377	4998	Active	Active	8	2
ENSDARG00000011909	ENSDART00000061134	18	15	TCCAGCTTCGGCATGGGCGAGTCT	6	-	1575	4998	Active	Active	9	6
ENSDARG00000011909	ENSDART00000061134	18	18	GACTCCAGAGAGGTCTCTGTGTGC	6	-	1998	4998	Inactive	Inactive	3	8
ENSDARG00000011909	ENSDART00000061134	18	20	TTCGTCTACAAAATGCATAGTAG	5	-	2480	4998	Active	Active	9	7
ENSDARG00000011909	ENSDART00000061134	18	20	TTCATCTCCTCTCTGGACGTGTCT	6	-	2442	4998	Active	Active	9	5
ENSDARG00000011909	ENSDART00000061134	18	20	ACAAAATGCATAGTAGGTGCAAAC	6	-	2472	4998	Inactive	Active	2	4
ENSDARG00000011909	ENSDART00000061134	18	20	GTCTACAAAATGCATAGTAGGTGCA	7	-	2475	4998	Inactive	Active	8	9
ENSDARG00000011909	ENSDART00000061134	18	22	CTCACCCACACCGTGGATGGTGCG	6	-	2734	4998	Active	Active	8	9
ENSDARG00000011909	ENSDART00000061134	18	22	ATCTCACCCACACCGTGGATGGTGC	7	-	2735	4998	Active	Active	5	6
ENSDARG00000011909	ENSDART00000061134	18	22	CTCACCCACACCGTGGATGGTGC	5	-	2735	4998	Active	Active	8	6
ENSDARG00000011909	ENSDART00000061134	18	22	ATCTCACCCACACCGTGGATGGT	5	-	2737	4998	Active	Active	5	9
ENSDARG00000011909	ENSDART00000061134	18	23	GACAGCAGATAGGTGATGCGGTA	5	-	2932	4998	Inactive	Active	3	9
ENSDARG00000011909	ENSDART00000061134	18	23	AACCTCTGCCACTGAGGCAGAAGCA	7	-	2991	4998	Active	Active	9	9
ENSDARG00000011909	ENSDART00000061134	18	25	AGAGCCAGAAACCAGCGGAGGAT	5	-	3167	4998	Inactive	Active	6	9
ENSDARG00000011909	ENSDART00000061134	18	25	AGAGCCAGAAACCAGCGGAGGATAG	7	-	3165	4998	Inactive	Active	6	6
ENSDARG00000011909	ENSDART00000061134	18	25	ACCGCCTTCATCGTCGAGGTCAAC	6	-	3100	4998	Active	Active	9	8
ENSDARG00000011909	ENSDART00000061134	18	26	TTCTCCACCCACAGCTCTGATTTC	6	-	3333	4998	Active	Inactive	5	8
ENSDARG00000011909	ENSDART00000061134	18	26	GAATTCTGCTCTTTGTTTTGATTCT	7	-	3389	4998	Active	Inactive	5	8
ENSDARG00000011909	ENSDART00000061134	18	28	TTCTTCAGCAACCGCTGCTGCTGCA	7	-	3557	4998	Active	Active	8	9
ENSDARG00000011909	ENSDART00000061134	18	29	AAACGCACCCCTGGTGTGAGGAA	5	-	3742	4998	Inactive	Inactive	5	0
ENSDARG00000011909	ENSDART00000061134	18	31	AGCAGCTCCACCAGGGTGATGTG	5	-	4069	4998	Active	Active	9	8
ENSDARG00000011909	ENSDART00000061134	18	31	GCCAGCAGCTCCACCAGGGTGATGT	7	-	4070	4998	Active	Active	9	1
ENSDARG00000011909	ENSDART00000061134	18	34	GACGTCAGCAAGTGTTTTGATGCA	6	-	4552	4998	Active	Active	8	3
ENSDARG00000011909	ENSDART00000061134	18	34	ACCGACGTCAGCAAGTGTTTTGAT	6	-	4555	4998	Active	Inactive	9	9
ENSDARG00000011909	ENSDART00000061134	18	35	CGCTGCACCATGCTGGTGTGTGTCT	7	-	4640	4998	Active	Inactive	9	9
ENSDARG00000011909	ENSDART00000061134	18	35	GCACCATGCTGGTGTGTGTCTTC	5	-	4638	4998	Active	Inactive	7	9
ENSDARG00000011909	ENSDART00000061134	18	35	CGCTGCACCATGCTGGTGTGTGT	5	-	4642	4998	Active	Inactive	9	5
ENSDARG00000011909	ENSDART00000061134	18	36	TCCGTCTTCAGTGCGCAGCTGAG	5	-	4862	4998	Active	Active	9	9
ENSDARG00000011909	ENSDART00000061134	18	36	GGCTCCGTCTTCAGTGCGCAGCT	5	-	4865	4998	Active	Active	9	4
ENSDARG00000011909	ENSDART00000061134	18	36	AACAGCATCTCTGGGCTGTGCAGCA	7	-	4826	4998	Active	Active	8	4
ENSDARG00000011909	ENSDART00000061134	18	37	CTATCCAGCATCTCTCGCAGAGTCT	7	-	4961	4998	Active	Active	1	8
ENSDARG00000011938	ENSDART00000014211	18	2	GTATCAACCGCATTTTTAGTGGCA	6	-	63	1965	Inactive	Active	6	2
ENSDARG00000011938	ENSDART00000014211	18	4	CACACCATCAATACTGATGTAGAT	6	-	235	1965	Active	Active	9	5
ENSDARG00000011938	ENSDART00000014211	18	5	TTCGACAAAGGAGAAGATTTTGTC	6	-	337	1965	Inactive	Active	8	3
ENSDARG00000011938	ENSDART00000014211	18	5	TCCAGCACATCTCCCAGCAGAAGGA	7	-	290	1965	Active	Active	1	9
ENSDARG00000011938	ENSDART00000014211	18	5	GTTTTCTTCGACAAAGGAGAAGAT	6	-	343	1965	Active	Active	9	8
ENSDARG00000011938	ENSDART00000014211	18	5	TTCTTCGACAAAGGAGAAGATTTT	6	-	340	1965	Active	Active	7	7
ENSDARG00000011938	ENSDART00000014211	18	5	CCCAGCAGAAGGAAAGGAGTGGTAG	7	-	278	1965	Active	Active	7	8
ENSDARG00000011938	ENSDART00000014211	18	5	CCCAGCAGAAGGAAAGGAGTGGTA	6	-	279	1965	Active	Active	7	5
ENSDARG00000011938	ENSDART00000014211	18	9	TCCTCCTTAACCTCTGTGTGCTGAG	7	-	608	1965	Active	Active	9	0
ENSDARG00000011938	ENSDART00000014211	18	9	TCCTTCCTCCTTAACCTCTGTGTGC	7	-	612	1965	Active	Inactive	9	8
ENSDARG00000011938	ENSDART00000014211	18	11	GTTCTCATCTCCTCCAGCTTTTTCT	7	-	857	1965	Active	Inactive	9	6
ENSDARG00000011938	ENSDART00000014211	18	13	AAACTAACCTGATAGACTAGTTT	5	-	1084	1965	Inactive	Active	6	3
ENSDARG00000011938	ENSDART00000014211	18	16	TCCCCAAGAAGTCTTCTGGTGCT	5	-	1263	1965	Active	Active	1	1
ENSDARG00000011938	ENSDART00000014211	18	17	GCAGGCCTCCATATTGTCGGGGTT	6	-	1345	1965	Active	Active	9	4
ENSDARG00000011938	ENSDART00000014211	18	17	ACACAAACCTGTTTTCTGACTTG	5	-	1368	1965	Inactive	Inactive	7	5
ENSDARG00000011938	ENSDART00000014211	18	19	CTCGCCAACCGTAGTTTGAGTTT	5	-	1476	1965	Active	Inactive	8	9
ENSDARG00000012248	ENSDART00000008638	18	3	AAAGCCACAATGGGTGTAATTGGGA	7	-	483	1347	Inactive	Active	9	7
ENSDARG00000012248	ENSDART00000008638	18	3	TCCAACAACAACTGGAGTGTTTGTA	7	-	609	1347	Active	Inactive	3	3
ENSDARG00000012248	ENSDART00000008638	18	3	CAAAAAAGCCACAATGGGTGTAA	5	-	489	1347	Inactive	Inactive	7	9
ENSDARG00000012248	ENSDART00000008638	18	3	CCCAAAAAAGCCACAATGGGTGTAA	7	-	489	1347	Inactive	Inactive	5	9
ENSDARG00000012248	ENSDART00000008638	18	4	TACAAATCCTCAACAGGTAGACGTT	7	-	1100	1347	Active	Active	0	8
ENSDARG00000012248	ENSDART00000008638	18	4	GTAGGCCGCCAGAGTGAAGTTGAT	6	-	1165	1347	Active	Active	5	8
ENSDARG00000012248	ENSDART00000008638	18	4	GCCTACACCATGGCTCTCTGCTGCT	7	-	1011	1347	Active	Active	5	2
ENSDARG00000012248	ENSDART00000008638	18	4	CTCTACCACACGTAGGGTGTTGGCC	7	-	777	1347	Active	Active	6	7
ENSDARG00000012248	ENSDART00000008638	18	4	CTCTACCACACGTAGGGTGTTGGC	6	-	778	1347	Active	Active	6	5
ENSDARG00000012248	ENSDART00000008638	18	4	CTACCACACGTAGGGTGTTGGCC	5	-	777	1347	Active	Active	1	7
ENSDARG00000012248	ENSDART00000008638	18	4	CACAGCAAAGGTAAGGTAGTGGCC	6	-	871	1347	Inactive	Active	3	8
ENSDARG00000012248	ENSDART00000008638	18	4	CAAATCCTCAACAGGTAGACGTT	5	-	1100	1347	Active	Active	9	8
ENSDARG00000012248	ENSDART00000008638	18	4	AACATCCTCAAAGGCGTAGTAGGC	6	-	1183	1347	Active	Active	9	8
ENSDARG00000012248	ENSDART00000099466	18	2	TCCAACAACAACTGGAGTGTTTGTA	7	-	537	1101	Active	Inactive	3	3
ENSDARG00000012248	ENSDART00000099466	18	2	CCCAAAAAAGCCACAATGGGTGTAA	7	-	417	1101	Inactive	Inactive	5	9
ENSDARG00000012248	ENSDART00000099466	18	2	CAAAAAAGCCACAATGGGTGTAA	5	-	417	1101	Inactive	Inactive	7	9
ENSDARG00000012248	ENSDART00000099466	18	2	AAAGCCACAATGGGTGTAATTGGGA	7	-	411	1101	Inactive	Active	9	7
ENSDARG00000012248	ENSDART00000099466	18	3	CTACCACACGTAGGGTGTTGGCC	5	-	705	1101	Active	Active	1	7
ENSDARG00000012248	ENSDART00000099466	18	3	CTCTACCACACGTAGGGTGTTGGC	6	-	706	1101	Active	Active	6	5
ENSDARG00000012248	ENSDART00000099466	18	3	CTCTACCACACGTAGGGTGTTGGCC	7	-	705	1101	Active	Active	6	7
ENSDARG00000012248	ENSDART00000099466	18	4	CAAATCCTCAACAGGTAGACGTT	5	-	995	1101	Active	Active	9	8
ENSDARG00000012248	ENSDART00000099466	18	4	TACAAATCCTCAACAGGTAGACGTT	7	-	995	1101	Active	Active	0	8
ENSDARG00000012248	ENSDART00000099466	18	4	GTAGGCCGCCAGAGTGAAGTTGAT	6	-	1060	1101	Active	Active	5	8
ENSDARG00000012248	ENSDART00000099466	18	4	GCCTACACCATGGCTCTCTGCTGCT	7	-	906	1101	Active	Active	5	2
ENSDARG00000012248	ENSDART00000099466	18	4	AACATCCTCAAAGGCGTAGTAGGC	6	-	1078	1101	Active	Active	9	8
ENSDARG00000012248	ENSDART00000099466	18	4	CACAGCAAAGGTAAGGTAGTGGCC	6	-	766	1101	Inactive	Active	3	8
ENSDARG00000012248	ENSDART00000099469	18	2	TCCAACAACAACTGGAGTGTTTGTA	7	-	537	1134	Active	Inactive	3	3
ENSDARG00000012248	ENSDART00000099469	18	2	CCCAAAAAAGCCACAATGGGTGTAA	7	-	417	1134	Inactive	Inactive	5	9
ENSDARG00000012248	ENSDART00000099469	18	2	CAAAAAAGCCACAATGGGTGTAA	5	-	417	1134	Inactive	Inactive	7	9
ENSDARG00000012248	ENSDART00000099469	18	2	AAAGCCACAATGGGTGTAATTGGGA	7	-	411	1134	Inactive	Active	9	7
ENSDARG00000012248	ENSDART00000099469	18	3	CAAATCCTCAACAGGTAGACGTT	5	-	1028	1134	Active	Active	9	8
ENSDARG00000012248	ENSDART00000099469	18	3	TACAAATCCTCAACAGGTAGACGTT	7	-	1028	1134	Active	Active	0	8
ENSDARG00000012248	ENSDART00000099469	18	3	GTAGGCCGCCAGAGTGAAGTTGAT	6	-	1093	1134	Active	Active	5	8
ENSDARG00000012248	ENSDART00000099469	18	3	GCCTACACCATGGCTCTCTGCTGCT	7	-	939	1134	Active	Active	5	2
ENSDARG00000012248	ENSDART00000099469	18	3	CTCTACCACACGTAGGGTGTTGGCC	7	-	705	1134	Active	Active	6	7
ENSDARG00000012248	ENSDART00000099469	18	3	CTCTACCACACGTAGGGTGTTGGC	6	-	706	1134	Active	Active	6	5
ENSDARG00000012248	ENSDART00000099469	18	3	CTACCACACGTAGGGTGTTGGCC	5	-	705	1134	Active	Active	1	7
ENSDARG00000012248	ENSDART00000099469	18	3	AACATCCTCAAAGGCGTAGTAGGC	6	-	1111	1134	Active	Active	9	8
ENSDARG00000012248	ENSDART00000099469	18	3	CACAGCAAAGGTAAGGTAGTGGCC	6	-	799	1134	Inactive	Active	3	8
ENSDARG00000012482	ENSDART00000048657	18	1	ACCCTATTCCTGAACCTGTGAGTGC	7	+	86	6942	Active	Inactive	9	4
ENSDARG00000012482	ENSDART00000048657	18	1	GTCCAAACAAAATGGAAGAATAC	5	+	144	6942	Inactive	Active	8	9
ENSDARG00000012482	ENSDART00000048657	18	1	GCATACAGAGCCATCAGTGGTTGGA	7	+	669	6942	Inactive	Active	8	6
ENSDARG00000012482	ENSDART00000048657	18	2	AGAAGCTAAAGCAGCTGTGTCTAG	6	+	1592	6942	Inactive	Inactive	5	9
ENSDARG00000012482	ENSDART00000048657	18	2	CACACCTAACAGCTGATGATGTT	5	+	2567	6942	Active	Active	2	8
ENSDARG00000012482	ENSDART00000048657	18	2	CACCTAACAGCTGATGATGTTGGA	6	+	2569	6942	Inactive	Active	0	8
ENSDARG00000012482	ENSDART00000048657	18	2	GTTGTCCACAAACATGTCTGATTC	6	+	2100	6942	Active	Inactive	8	7
ENSDARG00000012482	ENSDART00000048657	18	2	AGCAAAATCTAGGGTTAAGTGGTA	6	+	2135	6942	Active	Active	7	3
ENSDARG00000012482	ENSDART00000048657	18	2	AACAACAGAAGAAGCCTTAGACTAC	7	+	1083	6942	Inactive	Inactive	9	5
ENSDARG00000012482	ENSDART00000048657	18	2	GCACACACCTAACAGCTGATGAT	5	+	2564	6942	Inactive	Active	3	6
ENSDARG00000012482	ENSDART00000048657	18	2	TTCGGCCCAATTGAGGGGATGTC	5	+	1870	6942	Active	Active	3	8
ENSDARG00000012482	ENSDART00000048657	18	2	AACTACAGAACATGAAGCAGCAGCT	7	+	1697	6942	Inactive	Active	8	9
ENSDARG00000012482	ENSDART00000048657	18	2	GACTCAAAATATTCTGGGGGAGAT	6	+	1921	6942	Inactive	Active	8	7
ENSDARG00000012482	ENSDART00000048657	18	3	GACTGCCCCACAGTCAGAGTTTAAC	7	+	3258	6942	Active	Active	8	6
ENSDARG00000012482	ENSDART00000048657	18	3	AGCAGCACATGAGAGAGGAGTCT	5	+	4847	6942	Active	Active	0	9
ENSDARG00000012482	ENSDART00000048657	18	3	CTAGACTACAGCAACTTTTTGGCC	6	+	4282	6942	Inactive	Inactive	0	6
ENSDARG00000012482	ENSDART00000048657	18	3	CCCTCCACAAACTGAGTCTGAGTC	6	+	3291	6942	Active	Active	5	2
ENSDARG00000012482	ENSDART00000048657	18	3	ATCCACCCCCGGAAGAAGATAAC	5	+	2873	6942	Active	Active	3	9
ENSDARG00000012482	ENSDART00000048657	18	3	CAATCAGTCAGAGCAGAGGTCGAA	6	+	4670	6942	Active	Active	6	9
ENSDARG00000012482	ENSDART00000048657	18	3	CACTTCTTCAACCAGAAGACGAA	5	+	2919	6942	Active	Active	9	9
ENSDARG00000012482	ENSDART00000048657	18	3	GGCCTCTGCCTCATCAGTTGGTGGA	7	+	4302	6942	Active	Active	9	7
ENSDARG00000012482	ENSDART00000048657	18	3	CTCATCCACCCCCGGAAGAAGAT	5	+	2870	6942	Active	Active	9	9
ENSDARG00000012482	ENSDART00000048657	18	3	AGAGCCTACTTACAAGGAGTGGCA	6	+	3151	6942	Active	Active	6	9
ENSDARG00000012482	ENSDART00000048657	18	3	TGCCTCATCAGTTGGTGGACTGT	5	+	4308	6942	Active	Active	9	6
ENSDARG00000012482	ENSDART00000048657	18	3	TCCCTCCACAAACTGAGTCTGAGTC	7	+	3290	6942	Active	Active	9	2
ENSDARG00000012482	ENSDART00000048657	18	3	ACAGGCAGAACTTGATGAGGAGGAG	7	+	3039	6942	Inactive	Active	6	9
ENSDARG00000012482	ENSDART00000048657	18	3	ACCTCATCCACCCCCGGAAGAAGAT	7	+	2868	6942	Active	Active	9	9
ENSDARG00000012482	ENSDART00000048657	18	3	TTCTTCAACCAGAAGACGAATGT	5	+	2922	6942	Active	Active	6	8
ENSDARG00000012482	ENSDART00000048657	18	3	AGCAGCACATGAGAGAGGAGTCTAG	7	+	4847	6942	Active	Active	0	1
ENSDARG00000012482	ENSDART00000048657	18	3	GCCTACTTACAAGGAGTGGCAGAG	6	+	3154	6942	Active	Active	8	9
ENSDARG00000012482	ENSDART00000048657	18	4	ACAAACCCCGCCAGGGACGTGGTG	6	+	4979	6942	Inactive	Active	3	9
ENSDARG00000012482	ENSDART00000048657	18	4	AAACCCCGCCAGGGACGTGGTGGAC	7	+	4981	6942	Inactive	Active	0	4
ENSDARG00000012482	ENSDART00000048657	18	4	GACAAACCCCGCCAGGGACGTGGTG	7	+	4978	6942	Inactive	Active	0	9
ENSDARG00000012482	ENSDART00000048657	18	6	ATCGCCAAAGTTTCAGCAGGAGGA	6	+	5179	6942	Inactive	Active	6	9
ENSDARG00000012482	ENSDART00000048657	18	6	ACCAACAGAGAGATCGGAGCCTAC	6	+	5155	6942	Inactive	Active	5	4
ENSDARG00000012482	ENSDART00000048657	18	7	GTCAGCAGAATGGAGAAGTAGAC	5	+	5306	6942	Inactive	Active	2	9
ENSDARG00000012482	ENSDART00000048657	18	8	ACAATCAGCTAAGAGCTGGTGAG	5	+	5393	6942	Active	Active	3	8
ENSDARG00000012482	ENSDART00000048657	18	8	ACAATCAGCTAAGAGCTGGTGAGTG	7	+	5393	6942	Active	Active	3	0
ENSDARG00000012482	ENSDART00000048657	18	9	CCCAAAGCAGCTGGCGGCGGAGCT	6	+	5439	6942	Inactive	Active	1	9
ENSDARG00000012482	ENSDART00000048657	18	9	ACCCAAAGCAGCTGGCGGCGGAG	5	+	5438	6942	Active	Active	3	9
ENSDARG00000012482	ENSDART00000048657	18	9	CAAAGCAGCTGGCGGCGGAGCTGCA	7	+	5441	6942	Active	Active	0	9
ENSDARG00000012482	ENSDART00000048657	18	9	ACCCAAAGCAGCTGGCGGCGGAGCT	7	+	5438	6942	Active	Active	3	9
ENSDARG00000012482	ENSDART00000048657	18	12	GAAGACCCAGAACCCAGAGTGGAAC	7	+	5838	6942	Inactive	Active	9	9
ENSDARG00000012482	ENSDART00000048657	18	12	TACAAAAACATACATCTGGAGCA	5	+	5875	6942	Inactive	Active	6	4
ENSDARG00000012482	ENSDART00000048657	18	12	AGACCCAGAACCCAGAGTGGAAC	5	+	5840	6942	Inactive	Active	6	9
ENSDARG00000012482	ENSDART00000048657	18	15	ACCTCAGTCATCAAAAGCCGAAGTC	7	+	6115	6942	Active	Active	9	8
ENSDARG00000012482	ENSDART00000048657	18	16	CACCCAAGCACACTTGGAGGAGGCC	7	+	6282	6942	Active	Active	7	9
ENSDARG00000012482	ENSDART00000048657	18	16	AACGCCATCGCTGCAGCGGAAGCT	6	+	6310	6942	Active	Active	8	9
ENSDARG00000012482	ENSDART00000048657	18	16	ACCCAAGCACACTTGGAGGAGGC	5	+	6283	6942	Inactive	Active	5	9
ENSDARG00000012482	ENSDART00000048657	18	16	ACCCAAGCACACTTGGAGGAGGCC	6	+	6283	6942	Inactive	Active	5	9
ENSDARG00000012482	ENSDART00000048657	18	16	AGCTCCAAATCCTCCTCTGAGGGT	6	+	6211	6942	Inactive	Active	1	5
ENSDARG00000012482	ENSDART00000048657	18	16	CACCCAAGCACACTTGGAGGAGGC	6	+	6282	6942	Active	Active	7	9
ENSDARG00000012482	ENSDART00000048657	18	17	AACCACAGAATGACGGATGGAGAA	6	+	6370	6942	Inactive	Active	8	9
ENSDARG00000012482	ENSDART00000048657	18	19	AGAAACATCACCTATAAGTTTAA	5	+	6622	6942	Active	Inactive	1	6
ENSDARG00000012482	ENSDART00000101059	18	1	AGCAGCCACTGTTGAGGCAGATGTA	7	+	99	9744	Active	Active	9	9
ENSDARG00000012482	ENSDART00000101059	18	1	TCCAGCAGCCACTGTTGAGGCAGAT	7	+	96	9744	Active	Active	9	9
ENSDARG00000012482	ENSDART00000101059	18	2	AGATACAAAGAAGAAGAGTGAGGC	6	+	371	9744	Inactive	Active	9	9
ENSDARG00000012482	ENSDART00000101059	18	2	AACTGCTGCAAAACTGTTGCCTGT	6	+	285	9744	Active	Inactive	8	0
ENSDARG00000012482	ENSDART00000101059	18	2	CTCCTCAGATACAAAGAAGAAGAG	6	+	365	9744	Active	Active	5	9
ENSDARG00000012482	ENSDART00000101059	18	3	CTCATCAAAAGGTGATGGGTCTTC	6	+	795	9744	Inactive	Inactive	0	9
ENSDARG00000012482	ENSDART00000101059	18	3	AGACTCATCAAAAGGTGATGGGTCT	7	+	792	9744	Active	Active	8	7
ENSDARG00000012482	ENSDART00000101059	18	3	AGACTCATCTGAGGAGGATGGGTT	6	+	987	9744	Active	Active	8	6
ENSDARG00000012482	ENSDART00000101059	18	3	GACAAACCACTGAGGAGTATGAGAG	7	+	758	9744	Inactive	Active	8	8
ENSDARG00000012482	ENSDART00000101059	18	3	TTCAAATTCTGGAGATGATGAGGAG	7	+	414	9744	Active	Active	8	9
ENSDARG00000012482	ENSDART00000101059	18	3	ACAAACCACTGAGGAGTATGAGAG	6	+	759	9744	Inactive	Active	5	8
ENSDARG00000012482	ENSDART00000101059	18	3	GTAGACAACTCATGAGCATGGGTG	6	+	446	9744	Inactive	Active	8	9
ENSDARG00000012482	ENSDART00000101059	18	4	GTCTCCTGCCTCCCCTTTGACTGT	6	+	1758	9744	Active	Inactive	9	7
ENSDARG00000012482	ENSDART00000101059	18	4	GAAGTCCTCTTCCTTCTCTGACTTT	7	+	1158	9744	Active	Inactive	8	8
ENSDARG00000012482	ENSDART00000101059	18	4	AAATTCAAAGACACTGTTGCAAAC	6	+	1653	9744	Inactive	Active	9	2
ENSDARG00000012482	ENSDART00000101059	18	4	GAACAAGACCAGGCTGCAGCAGCT	6	+	1408	9744	Inactive	Active	8	9
ENSDARG00000012482	ENSDART00000101059	18	6	CAACTCAGAAACCTTTAGCTGGT	5	+	2069	9744	Inactive	Active	5	4
ENSDARG00000012482	ENSDART00000101059	18	7	CCCCCAGCAACTGTGGCTAGTGT	5	+	2431	9744	Active	Active	6	3
ENSDARG00000012482	ENSDART00000101059	18	7	GCAGCCACAGTATCGAGTTTTGTTT	7	+	2221	9744	Inactive	Inactive	6	9
ENSDARG00000012482	ENSDART00000101059	18	7	CCCCCCAGCAACTGTGGCTAGTGT	6	+	2430	9744	Active	Active	9	3
ENSDARG00000012482	ENSDART00000101059	18	7	CTAACCCCCCAGCAACTGTGGCTAG	7	+	2426	9744	Active	Inactive	3	7
ENSDARG00000012482	ENSDART00000101059	18	7	AACCCCCCAGCAACTGTGGCTAG	5	+	2428	9744	Inactive	Inactive	2	7
ENSDARG00000012482	ENSDART00000101059	18	7	GCAGCCACAGTATCGAGTTTTGT	5	+	2221	9744	Inactive	Active	6	2
ENSDARG00000012482	ENSDART00000101059	18	7	ACCAACTTCCAGGCAGCAGGTAAC	6	+	2829	9744	Active	Active	9	8
ENSDARG00000012482	ENSDART00000101059	18	7	TGCAGCCACAGTATCGAGTTTTGT	6	+	2220	9744	Active	Active	9	2
ENSDARG00000012482	ENSDART00000101059	18	7	TTCCCCCCAAACCTGTCTGTATTC	6	+	2501	9744	Active	Inactive	1	9
ENSDARG00000012482	ENSDART00000101059	18	7	GTTCCCCCCAAACCTGTCTGTATTC	7	+	2500	9744	Active	Inactive	7	9
ENSDARG00000012482	ENSDART00000101059	18	8	GTCCAAACAAAATGGAAGAATAC	5	+	3168	9744	Inactive	Active	8	9
ENSDARG00000012482	ENSDART00000101059	18	8	ACCCTATTCCTGAACCTGTGAGTGC	7	+	3110	9744	Active	Inactive	9	4
ENSDARG00000012482	ENSDART00000101059	18	8	GCATACAGAGCCATCAGTGGTTGGA	7	+	3693	9744	Inactive	Active	8	6
ENSDARG00000012482	ENSDART00000101059	18	9	AGAAGCTAAAGCAGCTGTGTCTAG	6	+	4619	9744	Inactive	Inactive	5	9
ENSDARG00000012482	ENSDART00000101059	18	9	AACTACAGAACATGAAGCAGCAGCT	7	+	4724	9744	Inactive	Active	8	9
ENSDARG00000012482	ENSDART00000101059	18	9	AACAACAGAAGAAGCCTTAGACTAC	7	+	4110	9744	Inactive	Inactive	9	5
ENSDARG00000012482	ENSDART00000101059	18	10	AGCAAAATCTAGGGTTAAGTGGTA	6	+	4916	9744	Active	Active	7	3
ENSDARG00000012482	ENSDART00000101059	18	11	GCACACACCTAACAGCTGATGAT	5	+	5324	9744	Inactive	Active	3	6
ENSDARG00000012482	ENSDART00000101059	18	11	CACCTAACAGCTGATGATGTTGGA	6	+	5329	9744	Inactive	Active	0	8
ENSDARG00000012482	ENSDART00000101059	18	11	CACACCTAACAGCTGATGATGTT	5	+	5327	9744	Active	Active	2	8
ENSDARG00000012482	ENSDART00000101059	18	12	GACTGCCCCACAGTCAGAGTTTAAC	7	+	6018	9744	Active	Active	8	6
ENSDARG00000012482	ENSDART00000101059	18	12	CCCTCCACAAACTGAGTCTGAGTC	6	+	6051	9744	Active	Active	5	2
ENSDARG00000012482	ENSDART00000101059	18	12	CTCATCCACCCCCGGAAGAAGAT	5	+	5630	9744	Active	Active	9	9
ENSDARG00000012482	ENSDART00000101059	18	12	CACTTCTTCAACCAGAAGACGAA	5	+	5679	9744	Active	Active	9	9
ENSDARG00000012482	ENSDART00000101059	18	12	ATCCACCCCCGGAAGAAGATAAC	5	+	5633	9744	Active	Active	3	9
ENSDARG00000012482	ENSDART00000101059	18	12	GCCTACTTACAAGGAGTGGCAGAG	6	+	5914	9744	Active	Active	8	9
ENSDARG00000012482	ENSDART00000101059	18	12	AGAGCCTACTTACAAGGAGTGGCA	6	+	5911	9744	Active	Active	6	9
ENSDARG00000012482	ENSDART00000101059	18	12	ACCTCATCCACCCCCGGAAGAAGAT	7	+	5628	9744	Active	Active	9	9
ENSDARG00000012482	ENSDART00000101059	18	12	TCCCTCCACAAACTGAGTCTGAGTC	7	+	6050	9744	Active	Active	9	2
ENSDARG00000012482	ENSDART00000101059	18	12	ACAGGCAGAACTTGATGAGGAGGAG	7	+	5799	9744	Inactive	Active	6	9
ENSDARG00000012482	ENSDART00000101059	18	12	TTCTTCAACCAGAAGACGAATGT	5	+	5682	9744	Active	Active	6	8
ENSDARG00000012482	ENSDART00000101059	18	13	GGCCTCTGCCTCATCAGTTGGTGGA	7	+	7008	9744	Active	Active	9	7
ENSDARG00000012482	ENSDART00000101059	18	13	TGCCTCATCAGTTGGTGGACTGT	5	+	7014	9744	Active	Active	9	6
ENSDARG00000012482	ENSDART00000101059	18	13	CTAGACTACAGCAACTTTTTGGCC	6	+	6988	9744	Inactive	Inactive	0	6
ENSDARG00000012482	ENSDART00000101059	18	13	AGCAGCACATGAGAGAGGAGTCT	5	+	7553	9744	Active	Active	0	9
ENSDARG00000012482	ENSDART00000101059	18	13	AGCAGCACATGAGAGAGGAGTCTAG	7	+	7553	9744	Active	Active	0	1
ENSDARG00000012482	ENSDART00000101059	18	13	CAATCAGTCAGAGCAGAGGTCGAA	6	+	7376	9744	Active	Active	6	9
ENSDARG00000012482	ENSDART00000101059	18	14	AAACCCCGCCAGGGACGTGGTGGAC	7	+	7687	9744	Inactive	Active	0	4
ENSDARG00000012482	ENSDART00000101059	18	14	GACAAACCCCGCCAGGGACGTGGTG	7	+	7684	9744	Inactive	Active	0	9
ENSDARG00000012482	ENSDART00000101059	18	14	ACAAACCCCGCCAGGGACGTGGTG	6	+	7685	9744	Inactive	Active	3	9
ENSDARG00000012482	ENSDART00000101059	18	16	ACCAACAGAGAGATCGGAGCCTAC	6	+	7861	9744	Inactive	Active	5	4
ENSDARG00000012482	ENSDART00000101059	18	16	ATCGCCAAAGTTTCAGCAGGAGGA	6	+	7885	9744	Inactive	Active	6	9
ENSDARG00000012482	ENSDART00000101059	18	17	GTCAGCAGAATGGAGAAGTAGAC	5	+	8012	9744	Inactive	Active	2	9
ENSDARG00000012482	ENSDART00000101059	18	18	ACAATCAGCTAAGAGCTGGTGAG	5	+	8099	9744	Active	Active	3	8
ENSDARG00000012482	ENSDART00000101059	18	18	ACAATCAGCTAAGAGCTGGTGAGTG	7	+	8099	9744	Active	Active	3	0
ENSDARG00000012482	ENSDART00000101059	18	20	CAAAGCAGCTGGCGGCGGAGCTGCA	7	+	8152	9744	Active	Active	0	9
ENSDARG00000012482	ENSDART00000101059	18	20	ACCCAAAGCAGCTGGCGGCGGAG	5	+	8149	9744	Active	Active	3	9
ENSDARG00000012482	ENSDART00000101059	18	20	CCCAAAGCAGCTGGCGGCGGAGCT	6	+	8150	9744	Inactive	Active	1	9
ENSDARG00000012482	ENSDART00000101059	18	20	ACCCAAAGCAGCTGGCGGCGGAGCT	7	+	8149	9744	Active	Active	3	9
ENSDARG00000012482	ENSDART00000101059	18	24	TACAAAAACATACATCTGGAGCA	5	+	8584	9744	Inactive	Active	6	4
ENSDARG00000012482	ENSDART00000101059	18	24	AGACCCAGAACCCAGAGTGGAAC	5	+	8549	9744	Inactive	Active	6	9
ENSDARG00000012482	ENSDART00000101059	18	24	GAAGACCCAGAACCCAGAGTGGAAC	7	+	8547	9744	Inactive	Active	9	9
ENSDARG00000012482	ENSDART00000101059	18	27	ACCTCAGTCATCAAAAGCCGAAGTC	7	+	8866	9744	Active	Active	9	8
ENSDARG00000012482	ENSDART00000101059	18	28	ACCCAAGCACACTTGGAGGAGGC	5	+	9034	9744	Inactive	Active	5	9
ENSDARG00000012482	ENSDART00000101059	18	28	AACGCCATCGCTGCAGCGGAAGCT	6	+	9061	9744	Active	Active	8	9
ENSDARG00000012482	ENSDART00000101059	18	28	CACCCAAGCACACTTGGAGGAGGCC	7	+	9033	9744	Active	Active	7	9
ENSDARG00000012482	ENSDART00000101059	18	28	ACCCAAGCACACTTGGAGGAGGCC	6	+	9034	9744	Inactive	Active	5	9
ENSDARG00000012482	ENSDART00000101059	18	28	AGCTCCAAATCCTCCTCTGAGGGT	6	+	8962	9744	Inactive	Active	1	5
ENSDARG00000012482	ENSDART00000101059	18	28	CACCCAAGCACACTTGGAGGAGGC	6	+	9033	9744	Active	Active	7	9
ENSDARG00000012482	ENSDART00000101059	18	29	TACCAAAAAGTAGATGCAGAAGGA	6	+	9149	9744	Inactive	Active	9	9
ENSDARG00000012482	ENSDART00000101059	18	33	AGAAACATCACCTATAAGTTTAA	5	+	9424	9744	Active	Inactive	1	6
ENSDARG00000012616	ENSDART00000002916	18	2	ACCTGCTTACAAACAGGTGAGTTC	6	+	291	4740	Active	Inactive	9	1
ENSDARG00000012616	ENSDART00000002916	18	5	TCCAACTTCCTGAAGATGAAGAA	5	+	496	4740	Active	Active	9	9
ENSDARG00000012616	ENSDART00000002916	18	6	ACAAACGACTCAAAGGAGAGGTG	5	+	779	4740	Inactive	Active	6	9
ENSDARG00000012616	ENSDART00000002916	18	6	TTCGCCACCGCCTGTGGGCTGTG	5	+	710	4740	Active	Active	6	3
ENSDARG00000012616	ENSDART00000002916	18	7	GAAGACGCCGAGCGGGAGAAGAA	5	+	931	4740	Inactive	Active	6	9
ENSDARG00000012616	ENSDART00000002916	18	7	AGAAAAGCCAAAGAAGAAGCTGAA	6	+	871	4740	Inactive	Active	6	9
ENSDARG00000012616	ENSDART00000002916	18	7	ACCGGCGACGTTTGGAGGCCGAA	5	+	800	4740	Active	Active	8	9
ENSDARG00000012616	ENSDART00000002916	18	8	GCACACACACGTACATGAGGCGGCC	7	+	1250	4740	Inactive	Active	9	9
ENSDARG00000012616	ENSDART00000002916	18	8	GAACGCACCGGGAGCTGGAGGTGGA	7	+	1127	4740	Inactive	Active	3	9
ENSDARG00000012616	ENSDART00000002916	18	10	CGCTCACCCTGAAGAAGAAGTCTAA	7	+	1550	4740	Active	Active	9	5
ENSDARG00000012616	ENSDART00000002916	18	10	AGAGTCACAAGAAGAGCAGCGTGC	6	+	1511	4740	Inactive	Active	5	8
ENSDARG00000012616	ENSDART00000002916	18	10	GAAGTCTAAAATTACAGAGGAGGTC	7	+	1566	4740	Inactive	Active	6	9
ENSDARG00000012616	ENSDART00000002916	18	11	GCATCCTGCGTCCAGGCCTGAGGT	6	+	1694	4740	Active	Active	8	8
ENSDARG00000012616	ENSDART00000002916	18	14	AGCCCATAATGCTGCCGGTGACTTT	7	+	1979	4740	Active	Inactive	3	4
ENSDARG00000012616	ENSDART00000002916	18	14	AGAAGCCCATAATGCTGCCGGTGAC	7	+	1976	4740	Inactive	Active	5	8
ENSDARG00000012616	ENSDART00000002916	18	14	CAAGGCCACAAAATCTAAGAAGCC	6	+	1959	4740	Active	Active	3	9
ENSDARG00000012616	ENSDART00000002916	18	15	CACGACCCAGCTGAGGACGCTGTC	6	+	2275	4740	Inactive	Active	1	9
ENSDARG00000012616	ENSDART00000002916	18	17	TTCTCCAGATTCTACGAGGCCTTC	6	+	2617	4740	Inactive	Active	2	7
ENSDARG00000012616	ENSDART00000002916	18	17	GGCGTCTACACTCAGAAGAGGGT	5	+	2533	4740	Active	Active	9	9
ENSDARG00000012616	ENSDART00000002916	18	20	GACCACCCCACGATGTCGTGGTA	5	+	3119	4740	Active	Inactive	4	0
ENSDARG00000012616	ENSDART00000002916	18	20	AGACCACCCCACGATGTCGTGGTA	6	+	3118	4740	Active	Inactive	3	0
ENSDARG00000012616	ENSDART00000002916	18	22	CCCATCAAACAGGCGCTGCTGAA	5	+	3349	4740	Active	Active	5	7
ENSDARG00000012616	ENSDART00000002916	18	25	ATCCTCCTCACCTGGTGGAGGTGGA	7	+	3752	4740	Active	Active	9	9
ENSDARG00000012616	ENSDART00000002916	18	25	ATCCTCCTCACCTGGTGGAGGTG	5	+	3752	4740	Active	Active	9	9
ENSDARG00000012616	ENSDART00000002916	18	26	GTTTCAGGCCTTTGAGGTGGAGTC	6	+	3834	4740	Active	Active	5	4
ENSDARG00000012616	ENSDART00000002916	18	29	TTCCCAAAATGCTGAAGGAGATGAT	7	+	4265	4740	Inactive	Active	7	8
ENSDARG00000012616	ENSDART00000002916	18	29	CCCGACGACTGGAAAAGGGTTTGTG	7	+	4318	4740	Active	Active	8	3
ENSDARG00000012616	ENSDART00000002916	18	29	GCATTCCCAAAATGCTGAAGGAGAT	7	+	4262	4740	Inactive	Active	0	9
ENSDARG00000012616	ENSDART00000002916	18	30	TACTTCAACAGGCATGCTGGGAA	5	+	4348	4740	Active	Inactive	5	3
ENSDARG00000012616	ENSDART00000002916	18	32	ACCAAAATCTCCAACTGGAGCAGCG	7	+	4561	4740	Active	Active	6	9
ENSDARG00000012616	ENSDART00000002916	18	32	AAAATCTCCAACTGGAGCAGCGGCA	7	+	4564	4740	Active	Active	0	9
ENSDARG00000012616	ENSDART00000025987	18	2	ACCTGCTTACAAACAGGTGAGTTC	6	+	282	4737	Active	Inactive	9	1
ENSDARG00000012616	ENSDART00000025987	18	5	TCCAACTTCCTGAAGATGAAGAA	5	+	487	4737	Active	Active	9	9
ENSDARG00000012616	ENSDART00000025987	18	6	ACAAACGACTCAAAGGAGAGGTG	5	+	770	4737	Inactive	Active	6	9
ENSDARG00000012616	ENSDART00000025987	18	6	TTCGCCACCGCCTGTGGGCTGTG	5	+	701	4737	Active	Active	6	3
ENSDARG00000012616	ENSDART00000025987	18	7	ACCGGCGACGTTTGGAGGCCGAA	5	+	791	4737	Active	Active	8	9
ENSDARG00000012616	ENSDART00000025987	18	7	AGAAAAGCCAAAGAAGAAGCTGAA	6	+	862	4737	Inactive	Active	6	9
ENSDARG00000012616	ENSDART00000025987	18	7	GAAGACGCCGAGCGGGAGAAGAA	5	+	922	4737	Inactive	Active	6	9
ENSDARG00000012616	ENSDART00000025987	18	8	GAACGCACCGGGAGCTGGAGGTGGA	7	+	1118	4737	Inactive	Active	3	9
ENSDARG00000012616	ENSDART00000025987	18	8	GCACACACACGTACATGAGGCGGCC	7	+	1241	4737	Inactive	Active	9	9
ENSDARG00000012616	ENSDART00000025987	18	10	AGAGTCACAAGAAGAGCAGCGTGC	6	+	1502	4737	Inactive	Active	5	8
ENSDARG00000012616	ENSDART00000025987	18	10	GAAGTCTAAAATTACAGAGGAGGTC	7	+	1557	4737	Inactive	Active	6	9
ENSDARG00000012616	ENSDART00000025987	18	10	CGCTCACCCTGAAGAAGAAGTCTAA	7	+	1541	4737	Active	Active	9	5
ENSDARG00000012616	ENSDART00000025987	18	11	GCATCCTGCGTCCAGGCCTGAGGT	6	+	1685	4737	Active	Active	8	8
ENSDARG00000012616	ENSDART00000025987	18	14	AGCCCATAATGCTGCCGGTGACTTT	7	+	1970	4737	Active	Inactive	3	4
ENSDARG00000012616	ENSDART00000025987	18	14	AGAAGCCCATAATGCTGCCGGTGAC	7	+	1967	4737	Inactive	Active	5	8
ENSDARG00000012616	ENSDART00000025987	18	14	CAAGGCCACAAAATCTAAGAAGCC	6	+	1950	4737	Active	Active	3	9
ENSDARG00000012616	ENSDART00000025987	18	15	CACGACCCAGCTGAGGACGCTGTC	6	+	2266	4737	Inactive	Active	1	9
ENSDARG00000012616	ENSDART00000025987	18	17	TTCTCCAGATTCTACGAGGCCTTC	6	+	2614	4737	Inactive	Active	2	7
ENSDARG00000012616	ENSDART00000025987	18	17	GGCGTCTACACTCAGAAGAGGGT	5	+	2530	4737	Active	Active	9	9
ENSDARG00000012616	ENSDART00000025987	18	20	GACCACCCCACGATGTCGTGGTA	5	+	3116	4737	Active	Inactive	4	0
ENSDARG00000012616	ENSDART00000025987	18	20	AGACCACCCCACGATGTCGTGGTA	6	+	3115	4737	Active	Inactive	3	0
ENSDARG00000012616	ENSDART00000025987	18	22	CCCATCAAACAGGCGCTGCTGAA	5	+	3346	4737	Active	Active	5	7
ENSDARG00000012616	ENSDART00000025987	18	25	ATCCTCCTCACCTGGTGGAGGTGGA	7	+	3749	4737	Active	Active	9	9
ENSDARG00000012616	ENSDART00000025987	18	25	ATCCTCCTCACCTGGTGGAGGTG	5	+	3749	4737	Active	Active	9	9
ENSDARG00000012616	ENSDART00000025987	18	26	GTTTCAGGCCTTTGAGGTGGAGTC	6	+	3831	4737	Active	Active	5	4
ENSDARG00000012616	ENSDART00000025987	18	29	TTCCCAAAATGCTGAAGGAGATGAT	7	+	4262	4737	Inactive	Active	7	8
ENSDARG00000012616	ENSDART00000025987	18	29	GCATTCCCAAAATGCTGAAGGAGAT	7	+	4259	4737	Inactive	Active	0	9
ENSDARG00000012616	ENSDART00000025987	18	29	CCCGACGACTGGAAAAGGGTTTGTG	7	+	4315	4737	Active	Active	8	3
ENSDARG00000012616	ENSDART00000025987	18	30	TACTTCAACAGGCATGCTGGGAA	5	+	4345	4737	Active	Inactive	5	3
ENSDARG00000012616	ENSDART00000025987	18	32	ACCAAAATCTCCAACTGGAGCAGCG	7	+	4558	4737	Active	Active	6	9
ENSDARG00000012616	ENSDART00000025987	18	32	AAAATCTCCAACTGGAGCAGCGGCA	7	+	4561	4737	Active	Active	0	9
ENSDARG00000012718	ENSDART00000040074	18	2	GTCCTCCTCCCAGCTGCTGGAGAA	6	-	61	1596	Active	Active	9	6
ENSDARG00000012718	ENSDART00000040074	18	2	TCCTCCTCCCAGCTGCTGGAGAA	5	-	61	1596	Active	Active	9	6
ENSDARG00000012718	ENSDART00000040074	18	2	CTCCTCCCAGCTGCTGGAGAAGTT	6	-	58	1596	Active	Active	7	8
ENSDARG00000012718	ENSDART00000040074	18	3	ATCATCATCACTCCTTTGACTCT	5	-	431	1596	Active	Inactive	9	6
ENSDARG00000012718	ENSDART00000040074	18	3	TTCTGCGCACGGTGTCTGGTGTA	5	-	387	1596	Inactive	Inactive	0	5
ENSDARG00000012718	ENSDART00000040074	18	5	GACTCACTCATTAGCGGAGCCTGC	6	-	679	1596	Active	Active	9	8
ENSDARG00000012718	ENSDART00000040074	18	6	GGCCCAACACAGCATGGGCGTAC	5	-	717	1596	Active	Inactive	1	6
ENSDARG00000012718	ENSDART00000040074	18	6	GTCATCTTCAGCCCATGCAGAGTAG	7	-	762	1596	Active	Active	9	8
ENSDARG00000012718	ENSDART00000040074	18	8	TACAACTCCAGAAGAGTGGCTTTC	6	-	1033	1596	Active	Inactive	3	2
ENSDARG00000012718	ENSDART00000040074	18	9	CCCTTCCTCTACCTGAGGGCTTG	5	-	1094	1596	Active	Active	9	8
ENSDARG00000012718	ENSDART00000040074	18	9	TTCCTCTACCTGAGGGCTTGAGAT	6	-	1090	1596	Active	Active	9	2
ENSDARG00000012718	ENSDART00000040074	18	10	CAATCATCCCCATTCTGGGGAAGTG	7	-	1226	1596	Active	Active	2	9
ENSDARG00000012718	ENSDART00000040074	18	10	ATCATCCCCATTCTGGGGAAGTG	5	-	1226	1596	Active	Active	8	9
ENSDARG00000012718	ENSDART00000040074	18	11	GCCGACACAAAGCTGTTGCAGAT	5	-	1356	1596	Inactive	Active	2	2
ENSDARG00000012718	ENSDART00000040074	18	12	AGCTTCCTCTTAGCCTTGGGAAGGG	7	-	1532	1596	Active	Active	9	9
ENSDARG00000012718	ENSDART00000040074	18	12	ACAAGCTTCCTCTTAGCCTTGGGA	6	-	1536	1596	Active	Active	9	7
ENSDARG00000012718	ENSDART00000040074	18	12	GACTGCTGCGGGGAGGTAGCAGCC	6	-	1494	1596	Active	Active	9	9
ENSDARG00000012718	ENSDART00000100689	18	1	TTAGACAGCAAACTCTGTGGGTGGA	7	-	44	1326	Inactive	Active	6	9
ENSDARG00000012718	ENSDART00000100689	18	1	GACAGCAAACTCTGTGGGTGGAGGA	7	-	41	1326	Inactive	Active	6	8
ENSDARG00000012718	ENSDART00000100689	18	1	GACAGCAAACTCTGTGGGTGGAG	5	-	43	1326	Inactive	Inactive	6	0
ENSDARG00000012718	ENSDART00000100689	18	1	AGCAAACTCTGTGGGTGGAGGAA	5	-	40	1326	Active	Active	9	8
ENSDARG00000012718	ENSDART00000100689	18	2	ATCATCATCACTCCTTTGACTCT	5	-	167	1326	Active	Inactive	9	6
ENSDARG00000012718	ENSDART00000100689	18	2	TTCTGCGCACGGTGTCTGGTGTA	5	-	123	1326	Inactive	Inactive	0	5
ENSDARG00000012718	ENSDART00000100689	18	4	GACTCACTCATTAGCGGAGCCTGC	6	-	415	1326	Active	Active	9	8
ENSDARG00000012718	ENSDART00000100689	18	5	GTCATCTTCAGCCCATGCAGAGTAG	7	-	498	1326	Active	Active	9	8
ENSDARG00000012718	ENSDART00000100689	18	5	GGCCCAACACAGCATGGGCGTAC	5	-	453	1326	Active	Inactive	1	6
ENSDARG00000012718	ENSDART00000100689	18	7	TACAACTCCAGAAGAGTGGCTTTC	6	-	769	1326	Active	Inactive	3	2
ENSDARG00000012718	ENSDART00000100689	18	8	TTCCTCTACCTGAGGGCTTGAGAT	6	-	826	1326	Active	Active	9	2
ENSDARG00000012718	ENSDART00000100689	18	8	CCCTTCCTCTACCTGAGGGCTTG	5	-	830	1326	Active	Active	9	8
ENSDARG00000012718	ENSDART00000100689	18	9	ATCATCCCCATTCTGGGGAAGTG	5	-	962	1326	Active	Active	8	9
ENSDARG00000012718	ENSDART00000100689	18	9	CAATCATCCCCATTCTGGGGAAGTG	7	-	962	1326	Active	Active	2	9
ENSDARG00000012718	ENSDART00000100689	18	10	GCCGACACAAAGCTGTTGCAGAT	5	-	1092	1326	Inactive	Active	2	2
ENSDARG00000012718	ENSDART00000100689	18	11	AGCTTCCTCTTAGCCTTGGGAAGGG	7	-	1268	1326	Active	Active	9	9
ENSDARG00000012718	ENSDART00000100689	18	11	ACAAGCTTCCTCTTAGCCTTGGGA	6	-	1272	1326	Active	Active	9	7
ENSDARG00000012718	ENSDART00000100689	18	11	GACTGCTGCGGGGAGGTAGCAGCC	6	-	1230	1326	Active	Active	9	9
ENSDARG00000012718	ENSDART00000100691	18	1	TCCTCCTCCCAGCTGCTGGAGAA	5	-	61	1197	Active	Active	9	6
ENSDARG00000012718	ENSDART00000100691	18	1	GTCCTCCTCCCAGCTGCTGGAGAA	6	-	61	1197	Active	Active	9	6
ENSDARG00000012718	ENSDART00000100691	18	1	CTCCTCCCAGCTGCTGGAGAAGTT	6	-	58	1197	Active	Active	7	8
ENSDARG00000012718	ENSDART00000100691	18	3	GACTCACTCATTAGCGGAGCCTGC	6	-	286	1197	Active	Active	9	8
ENSDARG00000012718	ENSDART00000100691	18	4	GTCATCTTCAGCCCATGCAGAGTAG	7	-	369	1197	Active	Active	9	8
ENSDARG00000012718	ENSDART00000100691	18	4	GGCCCAACACAGCATGGGCGTAC	5	-	324	1197	Active	Inactive	1	6
ENSDARG00000012718	ENSDART00000100691	18	6	TACAACTCCAGAAGAGTGGCTTTC	6	-	640	1197	Active	Inactive	3	2
ENSDARG00000012718	ENSDART00000100691	18	7	CCCTTCCTCTACCTGAGGGCTTG	5	-	701	1197	Active	Active	9	8
ENSDARG00000012718	ENSDART00000100691	18	7	TTCCTCTACCTGAGGGCTTGAGAT	6	-	697	1197	Active	Active	9	2
ENSDARG00000012718	ENSDART00000100691	18	8	CAATCATCCCCATTCTGGGGAAGTG	7	-	833	1197	Active	Active	2	9
ENSDARG00000012718	ENSDART00000100691	18	8	ATCATCCCCATTCTGGGGAAGTG	5	-	833	1197	Active	Active	8	9
ENSDARG00000012718	ENSDART00000100691	18	9	GCCGACACAAAGCTGTTGCAGAT	5	-	963	1197	Inactive	Active	2	2
ENSDARG00000012718	ENSDART00000100691	18	10	AGCTTCCTCTTAGCCTTGGGAAGGG	7	-	1139	1197	Active	Active	9	9
ENSDARG00000012718	ENSDART00000100691	18	10	ACAAGCTTCCTCTTAGCCTTGGGA	6	-	1143	1197	Active	Active	9	7
ENSDARG00000012718	ENSDART00000100691	18	10	GACTGCTGCGGGGAGGTAGCAGCC	6	-	1101	1197	Active	Active	9	9
ENSDARG00000012788	ENSDART00000010813	18	2	GTTGCCAGAATTGGGATGCAGCG	5	-	662	1323	Inactive	Active	3	9
ENSDARG00000012788	ENSDART00000010813	18	2	TCCTGCATCCCCTCGCTGCTGTG	5	-	796	1323	Active	Active	9	8
ENSDARG00000012788	ENSDART00000010813	18	2	TGCAGCGCCCAGTAGGAGCCTTT	5	-	646	1323	Active	Active	9	0
ENSDARG00000012788	ENSDART00000010813	18	2	TGCATCCCCTCGCTGCTGTGGGT	5	-	793	1323	Active	Active	9	6
ENSDARG00000012788	ENSDART00000010813	18	2	TGCATCCCCTCGCTGCTGTGGGTGC	7	-	791	1323	Active	Inactive	9	6
ENSDARG00000012788	ENSDART00000010813	18	2	TGCCTAGCAGGTGAGGGCTGTTGCC	7	-	1036	1323	Active	Active	6	7
ENSDARG00000012788	ENSDART00000010813	18	2	TTCAGCCCCATCAGAGCCGGTGGT	6	-	832	1323	Active	Active	8	9
ENSDARG00000012788	ENSDART00000010813	18	2	GGCGGCCACTGGAGAGGACGTGGCG	7	-	1218	1323	Active	Active	9	9
ENSDARG00000012788	ENSDART00000010813	18	2	GGCACCAGAGTCAATGGCGGACGGA	7	-	1266	1323	Active	Active	4	9
ENSDARG00000012788	ENSDART00000010813	18	2	AGCCCCATCAGAGCCGGTGGTGGG	6	-	829	1323	Active	Active	9	9
ENSDARG00000012788	ENSDART00000010813	18	2	AGCCCCATCAGAGCCGGTGGTGGGA	7	-	828	1323	Active	Active	9	7
ENSDARG00000012788	ENSDART00000010813	18	2	CACCCATGCTGGATAATGGGCTGCT	7	-	199	1323	Active	Active	9	5
ENSDARG00000012788	ENSDART00000010813	18	2	CCCATCAGAGCCGGTGGTGGGAC	5	-	827	1323	Active	Inactive	7	1
ENSDARG00000012788	ENSDART00000010813	18	2	CTCCACCCATGCTGGATAATGGGCT	7	-	202	1323	Inactive	Active	0	9
ENSDARG00000012788	ENSDART00000010813	18	2	CTCCTCTGCTGCTCCTCTGAGGTG	6	-	888	1323	Active	Active	9	4
ENSDARG00000012788	ENSDART00000010813	18	2	GACCCATGCTTTGGTAATGAGAG	5	-	321	1323	Active	Active	8	8
ENSDARG00000013251	ENSDART00000009912	18	1	AGACTAATCATCTGATCTGCTGGA	6	+	116	1017	Active	Active	7	3
ENSDARG00000013251	ENSDART00000009912	18	1	CTAATCATCTGATCTGCTGGAGTG	6	+	119	1017	Active	Active	8	8
ENSDARG00000013251	ENSDART00000009912	18	2	AAACACAACAACATGGCGAGTTT	5	+	211	1017	Inactive	Inactive	9	1
ENSDARG00000013251	ENSDART00000009912	18	6	GCAGGCAGAATGATGTTCTGTGGAG	7	+	512	1017	Inactive	Inactive	4	3
ENSDARG00000013251	ENSDART00000009912	18	10	GTTCCACTCGGGTCTTGTGAAGTG	6	+	952	1017	Active	Active	9	1
ENSDARG00000013251	ENSDART00000100966	18	1	AGACTAATCATCTGATCTGCTGGA	6	+	107	858	Active	Active	7	3
ENSDARG00000013251	ENSDART00000100966	18	1	CTAATCATCTGATCTGCTGGAGTG	6	+	110	858	Active	Active	8	8
ENSDARG00000013251	ENSDART00000100966	18	2	AAACACAACAACATGGCGAGTTT	5	+	202	858	Inactive	Inactive	9	1
ENSDARG00000013251	ENSDART00000100966	18	5	GCAGGCAGAATGATGTTCTGTGGAG	7	+	494	858	Inactive	Inactive	4	3
ENSDARG00000013478	ENSDART00000018686	18	1	ATCTTCAACAACGACATGTGGCTTC	7	-	27	747	Active	Inactive	4	9
ENSDARG00000013478	ENSDART00000018686	18	2	TGCCCATCCGGCGTTTGGGTTTTC	6	-	181	747	Active	Inactive	9	9
ENSDARG00000013478	ENSDART00000018686	18	2	TCCATCCTCATCGCCGCTGTTTTC	6	-	133	747	Active	Inactive	9	8
ENSDARG00000013478	ENSDART00000018686	18	2	GTTTTCTTCCCCAGGACTTTGGC	5	-	214	747	Active	Active	9	8
ENSDARG00000013478	ENSDART00000018686	18	2	GGCCTCTGCCCATCCGGCGTTTGGG	7	-	186	747	Active	Active	9	8
ENSDARG00000013478	ENSDART00000018686	18	2	CTCTTCATCGTTACTGATGCTTAC	6	-	73	747	Active	Active	9	4
ENSDARG00000013478	ENSDART00000018686	18	2	CTCTGCCCATCCGGCGTTTGGGTTT	7	-	183	747	Active	Inactive	5	9
ENSDARG00000013478	ENSDART00000018686	18	2	CTCTGCCCATCCGGCGTTTGGGTT	6	-	184	747	Active	Inactive	5	1
ENSDARG00000013478	ENSDART00000018686	18	3	GTTTCAGACCTGGTGGCGACTCT	5	-	415	747	Active	Active	1	6
ENSDARG00000013478	ENSDART00000018686	18	5	GCATCAGTCTGACTCGCTGCTGTA	6	-	739	747	Active	Active	7	6
ENSDARG00000013601	ENSDART00000004399	18	1	GTTGGCCTCAAACAGCTGCCGGG	5	-	143	3543	Active	Active	9	9
ENSDARG00000013601	ENSDART00000004399	18	1	TTCAGCTGCTTGTTGACGGAGGT	5	-	262	3543	Active	Active	9	9
ENSDARG00000013601	ENSDART00000004399	18	1	TTCTTCAGCTGCTTGTTGACGGA	5	-	265	3543	Active	Active	8	9
ENSDARG00000013601	ENSDART00000004399	18	2	TCCATCACCTCTCCCTGCTGCGGGA	7	-	362	3543	Active	Active	9	9
ENSDARG00000013601	ENSDART00000004399	18	2	GAAGCCAGCAGGATGCGACGTCTCT	7	-	452	3543	Inactive	Active	2	6
ENSDARG00000013601	ENSDART00000004399	18	2	CCCTGCTGCGGGATGGAGGCCGCC	6	-	351	3543	Active	Active	9	9
ENSDARG00000013601	ENSDART00000004399	18	4	TCCTCCACCCGCGAGCGGTGGCC	5	-	631	3543	Active	Active	8	9
ENSDARG00000013601	ENSDART00000004399	18	4	GCCTCCCACAGCTGATGGAGCTGCT	7	-	725	3543	Active	Active	9	9
ENSDARG00000013601	ENSDART00000004399	18	4	GTCGGCCTCTGGACTGCGGATGGA	6	-	682	3543	Active	Active	9	9
ENSDARG00000013601	ENSDART00000004399	18	4	TGCCTCCCACAGCTGATGGAGCT	5	-	728	3543	Active	Active	8	9
ENSDARG00000013601	ENSDART00000004399	18	4	GTCCTCCACCCGCGAGCGGTGGCC	6	-	631	3543	Active	Active	8	9
ENSDARG00000013601	ENSDART00000004399	18	7	TCCTTCCACTCGGCGATGGTGGC	5	-	1342	3543	Active	Active	9	9
ENSDARG00000013601	ENSDART00000004399	18	7	CTCTCCTGCCCCAGGCCGCCTGT	5	-	1261	3543	Active	Active	9	6
ENSDARG00000013601	ENSDART00000004399	18	7	ACATACCTCTCGGCAGTCTGAGAA	6	-	1453	3543	Active	Active	5	3
ENSDARG00000013601	ENSDART00000004399	18	8	CTCTGCAAAGTGCTGGTATTTGAA	6	-	1536	3543	Inactive	Active	1	0
ENSDARG00000013601	ENSDART00000004399	18	10	GGCTTCCACCTCACTCTTGAGGC	5	-	1892	3543	Active	Active	9	1
ENSDARG00000013601	ENSDART00000004399	18	10	GGCATCACCTCTTCTGATGCAGGG	6	-	1974	3543	Active	Active	9	9
ENSDARG00000013601	ENSDART00000004399	18	10	ACCTCACTCTTGAGGCTCTGGTGAT	7	-	1883	3543	Active	Inactive	9	5
ENSDARG00000013601	ENSDART00000004399	18	12	AGCTCATTACTGTTAAGGAGGGGTT	7	-	2138	3543	Active	Active	8	7
ENSDARG00000013601	ENSDART00000004399	18	12	TTCTTCCCACGTGGCAGCAGCTTTG	7	-	2217	3543	Active	Active	3	6
ENSDARG00000013601	ENSDART00000004399	18	13	TACGTCCCAATAAGGGAGTTGGGG	6	-	2306	3543	Active	Active	3	9
ENSDARG00000013601	ENSDART00000004399	18	13	TACGTCCCAATAAGGGAGTTGGG	5	-	2307	3543	Active	Active	3	9
ENSDARG00000013601	ENSDART00000004399	18	13	GGCTACTGCGAGCTGGAGAAGAG	5	-	2352	3543	Active	Active	9	9
ENSDARG00000013601	ENSDART00000004399	18	13	GGCCACAGAAGAGGGAGAGGGCTGC	7	-	2439	3543	Active	Active	0	9
ENSDARG00000013601	ENSDART00000004399	18	14	TCCCTCCACACCTCCTGAGGAAGCT	7	-	2699	3543	Active	Active	9	9
ENSDARG00000013601	ENSDART00000004399	18	14	CCCTCCACACCTCCTGAGGAAGCT	6	-	2699	3543	Active	Active	5	9
ENSDARG00000013601	ENSDART00000004399	18	16	AGCTGCTCCACAATCTCTGCTAAC	6	-	2880	3543	Active	Inactive	9	4
ENSDARG00000013601	ENSDART00000004399	18	18	TTCTTCGCATCCTTGTAGAAGCC	5	-	3232	3543	Active	Active	1	9
ENSDARG00000013601	ENSDART00000004399	18	20	CTCTGCTGCCATCCCTGCGCGTTC	6	-	3506	3543	Active	Inactive	9	8
ENSDARG00000013601	ENSDART00000004399	18	20	TCCCTCGTCGGTAGATGAGGTAGTT	7	-	3483	3543	Active	Active	9	7
ENSDARG00000013601	ENSDART00000098276	18	3	TCCTTCCACTCGGCGATGGTGGC	5	-	358	1872	Active	Active	9	9
ENSDARG00000013601	ENSDART00000098276	18	3	CTCTCCTGCCCCAGGCCGCCTGT	5	-	277	1872	Active	Active	9	6
ENSDARG00000013601	ENSDART00000098276	18	3	ACATACCTCTCGGCAGTCTGAGAA	6	-	469	1872	Active	Active	5	3
ENSDARG00000013601	ENSDART00000098276	18	4	CTCTGCAAAGTGCTGGTATTTGAA	6	-	552	1872	Inactive	Active	1	0
ENSDARG00000013601	ENSDART00000098276	18	6	ACCTCACTCTTGAGGCTCTGGTGAT	7	-	899	1872	Active	Inactive	9	5
ENSDARG00000013601	ENSDART00000098276	18	6	GGCATCACCTCTTCTGATGCAGGG	6	-	990	1872	Active	Active	9	9
ENSDARG00000013601	ENSDART00000098276	18	6	GGCTTCCACCTCACTCTTGAGGC	5	-	908	1872	Active	Active	9	1
ENSDARG00000013601	ENSDART00000098276	18	8	TTCTTCCCACGTGGCAGCAGCTTTG	7	-	1233	1872	Active	Active	3	6
ENSDARG00000013601	ENSDART00000098276	18	8	AGCTCATTACTGTTAAGGAGGGGTT	7	-	1154	1872	Active	Active	8	7
ENSDARG00000013601	ENSDART00000098276	18	9	TCCCTCCACACCTCCTGAGGAAGCT	7	-	1319	1872	Active	Active	9	9
ENSDARG00000013601	ENSDART00000098276	18	9	CCCTCCACACCTCCTGAGGAAGCT	6	-	1319	1872	Active	Active	5	9
ENSDARG00000013601	ENSDART00000098276	18	11	TTCTTCGCATCCTTGTAGAAGCC	5	-	1714	1872	Active	Active	1	9
ENSDARG00000013775	ENSDART00000009363	18	2	CCCGCCATCACCACTGGACGATGAC	7	-	263	1161	Active	Active	9	9
ENSDARG00000013775	ENSDART00000009363	18	3	GTACCAGCCCAGCATGGTGACGGT	6	-	403	1161	Inactive	Active	3	9
ENSDARG00000013775	ENSDART00000009363	18	3	GTTGGCTACTGGACGCCGCTTGT	5	-	431	1161	Active	Active	8	4
ENSDARG00000013775	ENSDART00000009363	18	3	CCCCACACACGCACAGGTTGAGCT	6	-	566	1161	Active	Active	1	7
ENSDARG00000013775	ENSDART00000009363	18	3	AGCCCAGCATGGTGACGGTGGGGGT	7	-	397	1161	Active	Active	1	8
ENSDARG00000013775	ENSDART00000009363	18	3	ACCAGCCCAGCATGGTGACGGTGGG	7	-	400	1161	Active	Active	4	9
ENSDARG00000013775	ENSDART00000009363	18	3	ACACGCACAGGTTGAGCTGCAGAG	6	-	560	1161	Inactive	Active	7	9
ENSDARG00000013775	ENSDART00000009363	18	3	GCCCCACACACGCACAGGTTGAGCT	7	-	566	1161	Active	Active	9	7
ENSDARG00000013775	ENSDART00000009363	18	4	TCCGCCAGCACAGTAATGTGAATAG	7	-	1055	1161	Active	Inactive	9	6
ENSDARG00000013775	ENSDART00000009363	18	4	TGCACCGTCTCCACCAGCCGCAGAT	7	-	908	1161	Active	Active	9	7
ENSDARG00000013775	ENSDART00000009363	18	4	GGCCGCCACTGCTGCGGATGAGCA	6	-	1124	1161	Active	Active	9	9
ENSDARG00000013775	ENSDART00000009363	18	4	GAAGGCCGCCACTGCTGCGGATGAG	7	-	1126	1161	Active	Active	3	9
ENSDARG00000013775	ENSDART00000009363	18	4	GAACACCGCCAGCTGTGTGAATGT	6	-	994	1161	Inactive	Inactive	4	7
ENSDARG00000013775	ENSDART00000009363	18	4	ACCGTCTCCACCAGCCGCAGATTAG	7	-	905	1161	Active	Active	9	8
ENSDARG00000013775	ENSDART00000009363	18	4	AACACCGCCAGCTGTGTGAATGT	5	-	994	1161	Active	Inactive	4	7
ENSDARG00000013777	ENSDART00000013976	18	2	AGAAGCTGCTCCTGTTGTGCAAAC	6	+	126	2367	Active	Inactive	7	5
ENSDARG00000013777	ENSDART00000013976	18	6	CCCCACTACTATCCTGAAGCTGTG	6	+	1081	2367	Active	Active	9	9
ENSDARG00000013777	ENSDART00000013976	18	6	ACATCCTGCCTACTATGGAGAAGGT	7	+	1221	2367	Active	Active	6	9
ENSDARG00000013777	ENSDART00000013976	18	7	TACTCCATCCCACAGAGGTTGATGC	7	+	1244	2367	Active	Inactive	8	1
ENSDARG00000013777	ENSDART00000013976	18	7	TCCATCCCACAGAGGTTGATGCT	5	+	1247	2367	Active	Active	7	8
ENSDARG00000013777	ENSDART00000013976	18	7	TACTCCATCCCACAGAGGTTGAT	5	+	1244	2367	Active	Active	8	7
ENSDARG00000013777	ENSDART00000013976	18	7	TCCCACAGAGGTTGATGCTGAGCT	6	+	1251	2367	Inactive	Active	1	0
ENSDARG00000013777	ENSDART00000013976	18	7	GAAAACAGCAGCTCTTCTGATGGA	6	+	1615	2367	Inactive	Active	8	5
ENSDARG00000013777	ENSDART00000013976	18	7	CTCAAAATCTCCTATATCTGTAGTT	7	+	1647	2367	Active	Inactive	7	8
ENSDARG00000013777	ENSDART00000013976	18	7	AACAGCAGCTCTTCTGATGGAGAA	6	+	1618	2367	Active	Active	4	9
ENSDARG00000013777	ENSDART00000013976	18	9	CTCTGCACAATGCCATCTGTGGCG	6	+	1889	2367	Active	Active	1	4
ENSDARG00000013777	ENSDART00000013976	18	9	GCACAATGCCATCTGTGGCGGAC	5	+	1893	2367	Active	Active	2	8
ENSDARG00000013777	ENSDART00000013976	18	9	TGCTCCAGACAGCCATGGCTGGTAA	7	+	1962	2367	Active	Inactive	4	3
ENSDARG00000013777	ENSDART00000013976	18	11	GAACTCAGCTTCAAAGAAGGAGAC	6	+	2227	2367	Active	Active	0	9
ENSDARG00000013777	ENSDART00000013976	18	11	GTACCAAACAACTACTTTGGGGTA	6	+	2323	2367	Inactive	Inactive	7	6
ENSDARG00000013777	ENSDART00000013976	18	11	TACCAAACAACTACTTTGGGGTA	5	+	2324	2367	Inactive	Inactive	9	6
ENSDARG00000013777	ENSDART00000013976	18	11	TTCTGCAGAAACCCGAGGGAGAG	5	+	2261	2367	Inactive	Active	1	9
ENSDARG00000013777	ENSDART00000013976	18	12	TGCGACCCAAGACTCTCTGCTGAA	6	+	2357	2367	Active	Inactive	3	2
ENSDARG00000013777	ENSDART00000013976	18	12	ACCCAAGACTCTCTGCTGAATTC	5	+	2361	2367	Active	Inactive	2	1
ENSDARG00000013777	ENSDART00000013976	18	12	GACCCAAGACTCTCTGCTGAATTC	6	+	2360	2367	Inactive	Inactive	5	1
ENSDARG00000013780	ENSDART00000021461	18	1	AACGCCGCCGCCGCTGCTGCCGCC	6	+	169	1575	Active	Active	6	9
ENSDARG00000013780	ENSDART00000021461	18	1	ACAAACAACCTGTCTGTGCTGGA	5	+	298	1575	Inactive	Active	8	1
ENSDARG00000013780	ENSDART00000021461	18	1	TGCTGCTCCTCATGTCTGTCTGC	5	+	38	1575	Active	Inactive	9	8
ENSDARG00000013780	ENSDART00000021461	18	1	GCCGCCGCCGCTGCTGCCGCCGCC	6	+	172	1575	Active	Active	9	9
ENSDARG00000013780	ENSDART00000021461	18	1	CGCCGCCGCCGCTGCTGCCGCCGCC	7	+	171	1575	Active	Active	9	9
ENSDARG00000013780	ENSDART00000021461	18	1	CGCCGCCGCTGCTGCCGCCGCCGCG	7	+	174	1575	Active	Active	9	9
ENSDARG00000013780	ENSDART00000021461	18	4	GACTACCGCCTCATCTGTGGCTTC	6	+	589	1575	Active	Inactive	5	9
ENSDARG00000013780	ENSDART00000021461	18	4	GAAGACATCAACACTCTGCAGTG	5	+	628	1575	Inactive	Active	2	1
ENSDARG00000013780	ENSDART00000021461	18	4	AGCGACTACCGCCTCATCTGTGGCT	7	+	586	1575	Active	Inactive	8	2
ENSDARG00000013780	ENSDART00000021461	18	7	ACCTGCTGCTCTGCCTGGAGTCGGC	7	+	1103	1575	Active	Active	9	9
ENSDARG00000013780	ENSDART00000021461	18	8	GACTACAGACGGATGCTGATGGA	5	+	1177	1575	Inactive	Active	8	9
ENSDARG00000013780	ENSDART00000021461	18	8	GAACGCTGCACTGCCTGATGAGGGT	7	+	1283	1575	Active	Active	4	9
ENSDARG00000013855	ENSDART00000010998	18	1	GAAAACCTCAGTGTTGGTGTAGAA	6	-	181	3036	Active	Inactive	0	0
ENSDARG00000013855	ENSDART00000010998	18	1	AAAGACACCAGAGCTGCGTGAGGC	6	-	118	3036	Inactive	Active	8	9
ENSDARG00000013855	ENSDART00000010998	18	2	TTCATCCTCTGGACTCTGTTTGT	5	-	302	3036	Active	Inactive	9	9
ENSDARG00000013855	ENSDART00000010998	18	2	TCCTCATACAGGGGAGGTGGAGAG	6	-	267	3036	Active	Active	9	8
ENSDARG00000013855	ENSDART00000010998	18	2	AGCCCATCCAAAGCGAGCGGGTTCT	7	-	348	3036	Active	Active	9	6
ENSDARG00000013855	ENSDART00000010998	18	8	TTAGCCCCCGCAAGGATGCCTGT	5	-	1009	3036	Active	Active	1	7
ENSDARG00000013855	ENSDART00000010998	18	9	GTCCAAAAAATGGCCAGCATTGTTC	7	-	1076	3036	Inactive	Inactive	9	5
ENSDARG00000013855	ENSDART00000010998	18	9	TCCAAAAAATGGCCAGCATTGTTC	6	-	1076	3036	Inactive	Inactive	8	5
ENSDARG00000013855	ENSDART00000010998	18	11	ACACCAGACAGGCTAGGGCTGAGGA	7	-	1354	3036	Inactive	Active	2	8
ENSDARG00000013855	ENSDART00000010998	18	16	GACCAAACACTGTGGCCTGAGAA	5	-	1874	3036	Inactive	Active	9	6
ENSDARG00000013855	ENSDART00000010998	18	17	AGCCACTACGGTGTGGTAGAAGGA	6	-	2068	3036	Active	Active	8	9
ENSDARG00000013855	ENSDART00000010998	18	17	ATCAGCCACTACGGTGTGGTAGAA	6	-	2071	3036	Active	Active	6	2
ENSDARG00000013855	ENSDART00000010998	18	21	GGCTGCGTCAGGGCCATTAGAGTCT	7	-	2411	3036	Active	Inactive	9	1
ENSDARG00000013855	ENSDART00000010998	18	22	AACAAACACCCTCACTTTGCATCT	6	-	2554	3036	Inactive	Inactive	5	8
ENSDARG00000013855	ENSDART00000010998	18	22	ACAAACACCCTCACTTTGCATCT	5	-	2554	3036	Inactive	Inactive	7	8
ENSDARG00000013855	ENSDART00000010998	18	26	AGCCAAGCCATGTAAAGAGGACTAG	7	-	2939	3036	Active	Active	5	9
ENSDARG00000013931	ENSDART00000010256	18	3	ACCAGCTTCTCACATAAGCTTTC	5	-	259	1125	Active	Inactive	9	1
ENSDARG00000013931	ENSDART00000010256	18	3	AGCAGCAGAGACACGATGCTGTT	5	-	202	1125	Active	Active	2	8
ENSDARG00000013931	ENSDART00000010256	18	3	TCCGTCTCCAGAATCAGCAGCAGAG	7	-	215	1125	Active	Active	9	9
ENSDARG00000013931	ENSDART00000010256	18	5	AGATACCTCTTCTTGCAGTCGAC	5	-	526	1125	Active	Active	6	8
ENSDARG00000013931	ENSDART00000010256	18	6	TGCGTCCACACGGGCCTGTGAAGCG	7	-	597	1125	Active	Active	9	8
ENSDARG00000013931	ENSDART00000010256	18	6	AACTCCACCATTACTTTGGCTGC	5	-	550	1125	Active	Inactive	2	7
ENSDARG00000013931	ENSDART00000010256	18	9	GTCTTCAGCGCCAATCTGGAGCT	5	-	908	1125	Active	Active	8	2
ENSDARG00000013931	ENSDART00000010256	18	10	GACCACAACCTTCCGCTGTGTCT	5	-	989	1125	Inactive	Inactive	2	2
ENSDARG00000013950	ENSDART00000010129	18	1	ACAGTCATCTTCCAAGAGGCGTGT	6	+	514	741	Active	Active	8	9
ENSDARG00000013950	ENSDART00000010129	18	1	AGCTCCACCGCTTCTGTTGAAGCT	6	+	424	741	Active	Active	8	8
ENSDARG00000013950	ENSDART00000010129	18	1	GAAAGCTCCACCGCTTCTGTTGAA	6	+	421	741	Active	Inactive	1	7
ENSDARG00000013950	ENSDART00000010129	18	1	GTATCCTAAGAAAATGCTGGAGGA	6	+	399	741	Inactive	Active	8	9
ENSDARG00000014165	ENSDART00000021880	18	2	AGCAAAGGCGACCAGGTAGGTGCT	6	-	214	555	Active	Active	5	9
ENSDARG00000014165	ENSDART00000021880	18	2	AAAGGCGACCAGGTAGGTGCTGAC	6	-	211	555	Inactive	Active	5	6
ENSDARG00000014165	ENSDART00000021880	18	4	AGAAACAGAGTGTTGTTGTAGAA	5	-	424	555	Inactive	Inactive	9	2
ENSDARG00000014165	ENSDART00000021880	18	4	AGCAACAGAAACAGAGTGTTGTTG	6	-	429	555	Inactive	Inactive	4	6
ENSDARG00000014215	ENSDART00000013556	18	5	ACCACCACATTCATGTCTTTGGC	5	-	706	1053	Inactive	Active	1	3
ENSDARG00000014215	ENSDART00000013556	18	5	ACCACCACATTCATGTCTTTGGCG	6	-	705	1053	Inactive	Active	1	1
ENSDARG00000014215	ENSDART00000013556	18	5	CACCACCACATTCATGTCTTTGGCG	7	-	705	1053	Active	Active	6	1
ENSDARG00000014215	ENSDART00000013556	18	5	CACCACCACATTCATGTCTTTGGC	6	-	706	1053	Active	Active	6	3
ENSDARG00000014215	ENSDART00000013556	18	6	AGCAGCAACACGTTTGTTTGGAC	5	-	1003	1053	Active	Inactive	7	8
ENSDARG00000014215	ENSDART00000013556	18	6	AGAACCAGCGGCAGGTTGTAGTT	5	-	880	1053	Active	Inactive	1	5
ENSDARG00000014215	ENSDART00000013556	18	6	ACCAGCGGCAGGTTGTAGTTGGC	5	-	877	1053	Active	Active	9	7
ENSDARG00000014215	ENSDART00000099594	18	3	GCACTCACATGGTAGTAGGCGAT	5	-	472	1980	Inactive	Active	4	7
ENSDARG00000014215	ENSDART00000099594	18	6	ATCTCCAGCTCATACTGTGTGGTTG	7	-	818	1980	Active	Inactive	5	0
ENSDARG00000014215	ENSDART00000099594	18	6	ATCTCCAGCTCATACTGTGTGGTT	6	-	819	1980	Active	Inactive	5	9
ENSDARG00000014215	ENSDART00000099594	18	10	CACCACCACATTCATGTCTTTGGCG	7	-	1635	1980	Active	Active	6	1
ENSDARG00000014215	ENSDART00000099594	18	10	ACCACCACATTCATGTCTTTGGC	5	-	1636	1980	Inactive	Active	1	3
ENSDARG00000014215	ENSDART00000099594	18	10	ACCACCACATTCATGTCTTTGGCG	6	-	1635	1980	Inactive	Active	1	1
ENSDARG00000014215	ENSDART00000099594	18	10	CACCACCACATTCATGTCTTTGGC	6	-	1636	1980	Active	Active	6	3
ENSDARG00000014215	ENSDART00000099594	18	11	AGAACCAGCGGCAGGTTGTAGTT	5	-	1810	1980	Active	Inactive	1	5
ENSDARG00000014215	ENSDART00000099594	18	11	ACCAGCGGCAGGTTGTAGTTGGC	5	-	1807	1980	Active	Active	9	7
ENSDARG00000014215	ENSDART00000099594	18	11	AGCAGCAACACGTTTGTTTGGAC	5	-	1933	1980	Active	Inactive	7	8
ENSDARG00000014634	ENSDART00000019861	18	1	CTCTTCCTCTAAATGCTGATGCA	5	+	113	3222	Active	Active	9	9
ENSDARG00000014634	ENSDART00000019861	18	2	ATCAGCAGCGCCCTGCGGGATGT	5	+	256	3222	Active	Active	5	5
ENSDARG00000014634	ENSDART00000019861	18	2	AGCAGCGCCCTGCGGGATGTGGAT	6	+	259	3222	Active	Active	9	6
ENSDARG00000014634	ENSDART00000019861	18	3	CAAGGCCACTCAGGAGGACTAGTCT	7	+	530	3222	Active	Active	3	8
ENSDARG00000014634	ENSDART00000019861	18	9	TGCATCACCTGTTGTGGCAGGAGCT	7	+	1299	3222	Active	Active	9	9
ENSDARG00000014634	ENSDART00000019861	18	10	GAATCCGGCCAGCATGAAGCAGGC	6	+	1365	3222	Inactive	Active	1	9
ENSDARG00000014634	ENSDART00000019861	18	12	GGCCAAAAAAGCAGCATCTTGGGAA	7	+	1758	3222	Inactive	Inactive	6	4
ENSDARG00000014634	ENSDART00000019861	18	12	GCCAAAAAAGCAGCATCTTGGGAA	6	+	1759	3222	Inactive	Inactive	8	4
ENSDARG00000014634	ENSDART00000019861	18	12	CAAAAAAGCAGCATCTTGGGAAGGC	7	+	1761	3222	Inactive	Active	7	7
ENSDARG00000014634	ENSDART00000019861	18	13	CTCCTCCACGCAGTAAGAGGATTCT	7	+	1901	3222	Active	Active	9	9
ENSDARG00000014634	ENSDART00000019861	18	13	CACTCCTCCACGCAGTAAGAGGAT	6	+	1899	3222	Active	Active	9	8
ENSDARG00000014634	ENSDART00000019861	18	14	GCACCAATCACTTGCTTTGATGCC	6	+	2092	3222	Active	Active	7	3
ENSDARG00000014634	ENSDART00000019861	18	14	ATCAGCACCTTCGCAGCATGGGCT	6	+	2048	3222	Active	Active	3	9
ENSDARG00000014634	ENSDART00000019861	18	17	TTATGCATCTGGGTGCAGCATTG	5	+	2412	3222	Active	Active	4	6
ENSDARG00000014634	ENSDART00000019861	18	18	TACCAAACACCCTCTGATGGGGGA	6	+	2545	3222	Inactive	Active	9	9
ENSDARG00000014634	ENSDART00000019861	18	18	GTACCAAACACCCTCTGATGGGGGA	7	+	2544	3222	Inactive	Active	7	9
ENSDARG00000014634	ENSDART00000019861	18	18	AACACCCTCTGATGGGGGAGGCC	5	+	2550	3222	Active	Active	9	9
ENSDARG00000014634	ENSDART00000019861	18	18	ACCAAACACCCTCTGATGGGGGA	5	+	2546	3222	Active	Active	2	9
ENSDARG00000014634	ENSDART00000019861	18	19	TACCACAGAGATTAGAAGGTTAG	5	+	2741	3222	Inactive	Active	7	9
ENSDARG00000014634	ENSDART00000019861	18	22	AGACCATCCCGATGTTTGCCTTT	5	+	3053	3222	Active	Inactive	5	9
ENSDARG00000014673	ENSDART00000024087	18	1	CACAGCCCCTGCCACGTCTGAAGAG	7	-	1592	1734	Active	Active	9	4
ENSDARG00000014673	ENSDART00000024087	18	1	GTCTTCATCACCTTGCGGATGTG	5	-	1276	1734	Active	Active	9	9
ENSDARG00000014673	ENSDART00000024087	18	1	GTTAGCACCGTGAACGCTGTCGAT	6	-	732	1734	Active	Active	3	0
ENSDARG00000014673	ENSDART00000024087	18	1	TGCCACGTCTGAAGAGTCTTTGAG	6	-	1584	1734	Active	Active	9	1
ENSDARG00000014673	ENSDART00000024087	18	1	TTCATCACCTTGCGGATGTGGAA	5	-	1273	1734	Active	Active	7	7
ENSDARG00000014673	ENSDART00000024087	18	1	ATCCCAAAATAGTAAAGGATGAGGA	7	-	950	1734	Inactive	Active	8	9
ENSDARG00000014673	ENSDART00000024087	18	1	AGCCCCTGCCACGTCTGAAGAGTCT	7	-	1589	1734	Active	Active	9	9
ENSDARG00000014673	ENSDART00000024087	18	1	AAAAGCCACCGAGTAGACGTTGTA	6	-	820	1734	Inactive	Active	5	7
ENSDARG00000014673	ENSDART00000024087	18	1	AAAGACGTCCCGATGACGAGGTA	5	-	1225	1734	Inactive	Active	2	9
ENSDARG00000014673	ENSDART00000024087	18	1	AAAGCCACCGAGTAGACGTTGTA	5	-	820	1734	Inactive	Active	6	7
ENSDARG00000014673	ENSDART00000024087	18	1	ACCACCAGCGACATGAAGATTTT	5	-	1531	1734	Active	Active	8	7
ENSDARG00000014673	ENSDART00000024087	18	1	ACCGGCGACTGATCGGATGATAA	5	-	842	1734	Active	Inactive	8	1
ENSDARG00000014680	ENSDART00000015712	18	1	ACCATCTGCAGCAGGTAGCTTTC	5	-	16	2124	Active	Inactive	9	1
ENSDARG00000014680	ENSDART00000015712	18	2	GCATGCTCCATCACTTTAGAATAG	6	-	66	2124	Active	Inactive	7	3
ENSDARG00000014680	ENSDART00000015712	18	2	GCCTCCAGAGACCTCTCTGAAGAC	6	-	417	2124	Active	Active	4	0
ENSDARG00000014680	ENSDART00000015712	18	2	GTAAGCAAATGTGTCTGAAGGTGGC	7	-	1124	2124	Inactive	Active	9	9
ENSDARG00000014680	ENSDART00000015712	18	2	GTTCACATCCTCGTCTGTGGTTTT	6	-	766	2124	Active	Inactive	6	9
ENSDARG00000014680	ENSDART00000015712	18	2	GTTCACATCCTCGTCTGTGGTTTTC	7	-	765	2124	Active	Inactive	6	8
ENSDARG00000014680	ENSDART00000015712	18	2	GTTGGCTGCATGGCTCTCTTGAGGG	7	-	592	2124	Active	Active	9	5
ENSDARG00000014680	ENSDART00000015712	18	2	TGCTTCATCAGATGGTTCTGAAGCT	7	-	1463	2124	Active	Active	9	5
ENSDARG00000014680	ENSDART00000015712	18	2	TTCATCAGATGGTTCTGAAGCTGGC	7	-	1460	2124	Inactive	Active	0	9
ENSDARG00000014680	ENSDART00000015712	18	2	GCATCCGTCTACCGAGGGAGTTTTC	7	-	901	2124	Active	Inactive	8	6
ENSDARG00000014680	ENSDART00000015712	18	2	GACCACCACCGGGTCAGTTTGAGTG	7	-	102	2124	Active	Active	2	4
ENSDARG00000014680	ENSDART00000015712	18	2	ACCACCACCGGGTCAGTTTGAGTG	6	-	102	2124	Active	Active	7	4
ENSDARG00000014680	ENSDART00000015712	18	2	AACGGCAACTGTAAGGCTTGATGT	6	-	1241	2124	Active	Inactive	2	2
ENSDARG00000014680	ENSDART00000015712	18	2	CTCTCAGCCCAAACCATGGGCTGGC	7	-	875	2124	Active	Active	8	6
ENSDARG00000014680	ENSDART00000015712	18	2	CTCAGCCCAAACCATGGGCTGGC	5	-	875	2124	Active	Active	4	6
[truncated: 10,830 more rows]
