# Supplementary material for: Predicting success of oligomerized pool engineering (OPEN) for zinc finger target site sequences
Source: BMC Bioinformatics. 2010 Nov 2;11:543. doi: 10.1186/1471-2105-11-543 (PMC3098093; doi:10.1186/1471-2105-11-543)
Supplement: Additional file 21 — Zebrafish - chromosome 19 - classified ZFN target list. Potential OPEN ZFN target sites in gene transcripts encoded on zebrafish chromosome 19 classified using ZiFOpT. Data presented as described in the legend to Additional File 3 [file 1471-2105-11-543-S21.XLS]

## Sheet: Chromosome19
Gene ID	Transcript ID	Chromo Number	Coding Exon Number	TargetSite	ZFN Spacer Length	Strand	ZFN Cleavage Site	Coding Sequence Length	ZiFOpT Prediction		Confidence Score
									Left	Right	Left	Right
ENSDARG00000000503	ENSDART00000000522	19	2	GTCATCGTCACTGTCCTTAGCCTGT	7	-	33	861	Active	Inactive	9	4
ENSDARG00000000503	ENSDART00000000522	19	4	AACTCCTGCTTAGTCTCTGCAGAA	6	-	204	861	Active	Inactive	8	1
ENSDARG00000000503	ENSDART00000000522	19	4	TCCTCCAACTCCTGCTTAGTCTCT	6	-	210	861	Active	Inactive	8	8
ENSDARG00000000503	ENSDART00000000522	19	7	TCCAGCTCCTCATTGGTAGTTGTT	6	-	477	861	Active	Inactive	9	0
ENSDARG00000000503	ENSDART00000000522	19	10	CTCCCAAAATTACACAGCAGATGAT	7	-	808	861	Inactive	Active	4	9
ENSDARG00000000503	ENSDART00000081951	19	2	GTCATCGTCACTGTCCTTAGCCTGT	7	-	36	864	Active	Inactive	9	4
ENSDARG00000000503	ENSDART00000081951	19	4	AACTCCTGCTTAGTCTCTGCAGAA	6	-	207	864	Active	Inactive	8	1
ENSDARG00000000503	ENSDART00000081951	19	4	TCCTCCAACTCCTGCTTAGTCTCT	6	-	213	864	Active	Inactive	8	8
ENSDARG00000000503	ENSDART00000081951	19	7	TCCAGCTCCTCATTGGTAGTTGTT	6	-	480	864	Active	Inactive	9	0
ENSDARG00000000503	ENSDART00000081951	19	10	CTCCCAAAATTACACAGCAGATGAT	7	-	811	864	Inactive	Active	4	9
ENSDARG00000000503	ENSDART00000082137	19	2	GTCATCGTCACTGTCCTTAGCCTGT	7	-	33	675	Active	Inactive	9	4
ENSDARG00000000503	ENSDART00000082137	19	4	TCCTCCAACTCCTGCTTAGTCTCT	6	-	210	675	Active	Inactive	8	8
ENSDARG00000000503	ENSDART00000082137	19	4	AACTCCTGCTTAGTCTCTGCAGAA	6	-	204	675	Active	Inactive	8	1
ENSDARG00000000503	ENSDART00000082137	19	7	TCCAGCTCCTCATTGGTAGTTGTT	6	-	477	675	Active	Inactive	9	0
ENSDARG00000000503	ENSDART00000082137	19	9	CTCCCAAAATTACACAGCAGATGAT	7	-	622	675	Inactive	Active	4	9
ENSDARG00000000656	ENSDART00000000698	19	1	GAAGTCAAAACCGGGGTGAGTTT	5	+	52	654	Inactive	Inactive	9	4
ENSDARG00000000656	ENSDART00000000698	19	4	GTCAGCACATCTCATTGTTGCAGGC	7	+	348	654	Inactive	Active	4	8
ENSDARG00000000656	ENSDART00000000698	19	4	CTCTGCTGCTACTCTGGTGAAGAA	6	+	297	654	Active	Active	9	7
ENSDARG00000000656	ENSDART00000000698	19	4	GACCCCCTCGTATGCTCTGCTGCT	6	+	283	654	Active	Active	9	2
ENSDARG00000000656	ENSDART00000000698	19	5	GTCTACGCAACATTGAGTGGTTTGC	7	+	397	654	Inactive	Inactive	6	2
ENSDARG00000000656	ENSDART00000000698	19	5	GTCTACGCAACATTGAGTGGTTT	5	+	397	654	Inactive	Active	6	2
ENSDARG00000000656	ENSDART00000000698	19	5	CTACGCAACATTGAGTGGTTTGCT	6	+	399	654	Active	Inactive	0	4
ENSDARG00000000656	ENSDART00000000698	19	5	CTACGCAACATTGAGTGGTTTGC	5	+	399	654	Active	Inactive	0	2
ENSDARG00000000656	ENSDART00000000698	19	6	CTCTCACTCTGGCGATGGGCCGGG	6	+	539	654	Active	Active	9	9
ENSDARG00000000656	ENSDART00000000698	19	6	TTCACCAGCTCTCACTCTGGCGAT	6	+	531	654	Active	Inactive	6	3
ENSDARG00000000656	ENSDART00000104829	19	3	GTCAGCACATCTCATTGTTGCAGGC	7	+	291	630	Inactive	Active	4	8
ENSDARG00000000656	ENSDART00000104829	19	3	CTCTGCTGCTACTCTGGTGAAGAA	6	+	240	630	Active	Active	9	7
ENSDARG00000000656	ENSDART00000104829	19	3	GACCCCCTCGTATGCTCTGCTGCT	6	+	226	630	Active	Active	9	2
ENSDARG00000000656	ENSDART00000104829	19	4	GTCTACGCAACATTGAGTGGTTTGC	7	+	340	630	Inactive	Inactive	6	2
ENSDARG00000000656	ENSDART00000104829	19	4	GTCTACGCAACATTGAGTGGTTT	5	+	340	630	Inactive	Active	6	2
ENSDARG00000000656	ENSDART00000104829	19	4	CTACGCAACATTGAGTGGTTTGCT	6	+	342	630	Active	Inactive	0	4
ENSDARG00000000656	ENSDART00000104829	19	4	CTACGCAACATTGAGTGGTTTGC	5	+	342	630	Active	Inactive	0	2
ENSDARG00000000656	ENSDART00000104829	19	5	CTCTCACTCTGGCGATGGGCCGGG	6	+	482	630	Active	Active	9	9
ENSDARG00000000656	ENSDART00000104829	19	5	TTCACCAGCTCTCACTCTGGCGAT	6	+	474	630	Active	Inactive	6	3
ENSDARG00000000729	ENSDART00000046620	19	2	TGCTTCAGAACAGTGCAGAGTTC	5	-	409	1257	Active	Active	6	6
ENSDARG00000000729	ENSDART00000046620	19	2	GTCGGCAAAGCCTTGGAGTATCT	5	-	295	1257	Inactive	Active	3	0
ENSDARG00000000729	ENSDART00000046620	19	2	GAAAGCGACTGTATGGAGCTTCT	5	-	448	1257	Inactive	Active	4	6
ENSDARG00000000729	ENSDART00000046620	19	3	CTCAAATCCCCCTCCTGAAGCCGGC	7	-	653	1257	Active	Active	6	9
ENSDARG00000000729	ENSDART00000046620	19	3	CAAATCCCCCTCCTGAAGCCGGC	5	-	653	1257	Active	Active	5	9
ENSDARG00000000729	ENSDART00000046620	19	6	GACCTCCTCCAGGCTGCTGATGGC	6	-	1150	1257	Active	Active	9	9
ENSDARG00000000729	ENSDART00000093181	19	2	TGCTTCAGAACAGTGCAGAGTTC	5	-	409	2148	Active	Active	6	6
ENSDARG00000000729	ENSDART00000093181	19	2	GTCGGCAAAGCCTTGGAGTATCT	5	-	295	2148	Inactive	Active	3	0
ENSDARG00000000729	ENSDART00000093181	19	2	GAAAGCGACTGTATGGAGCTTCT	5	-	448	2148	Inactive	Active	4	6
ENSDARG00000000729	ENSDART00000093181	19	3	CTCAAATCCCCCTCCTGAAGCCGGC	7	-	653	2148	Active	Active	6	9
ENSDARG00000000729	ENSDART00000093181	19	3	CAAATCCCCCTCCTGAAGCCGGC	5	-	653	2148	Active	Active	5	9
ENSDARG00000000729	ENSDART00000093181	19	6	GACCTCCTCCAGGCTGCTGATGGC	6	-	1150	2148	Active	Active	9	9
ENSDARG00000000729	ENSDART00000093181	19	8	CTCTCCGGCTTGATCTCTGTGGAC	6	-	1626	2148	Active	Inactive	9	6
ENSDARG00000000729	ENSDART00000093181	19	8	AGCTTCAACGTGATTGGAGGAAAC	6	-	1759	2148	Active	Active	8	8
ENSDARG00000000729	ENSDART00000093181	19	8	GACTTCAGCTAGAGAGTCTGTGTTC	7	-	1722	2148	Active	Inactive	7	9
ENSDARG00000000729	ENSDART00000093181	19	9	GTTACCTTATTTTTCTTGGGTGGTG	7	-	2081	2148	Active	Inactive	6	2
ENSDARG00000000729	ENSDART00000093181	19	10	CACTTCCTCCGGATCGCATTGTGT	6	-	2113	2148	Active	Inactive	9	0
ENSDARG00000001015	ENSDART00000001148	19	2	GGCACCGTCAGCACCGCTGTAGGG	6	-	189	1773	Active	Active	9	8
ENSDARG00000001015	ENSDART00000001148	19	2	CACCTCCACTCTCCTGCTTTGGCA	6	-	251	1773	Active	Active	9	6
ENSDARG00000001015	ENSDART00000001148	19	2	CACCTCCACTCTCCTGCTTTGGC	5	-	252	1773	Active	Inactive	9	5
ENSDARG00000001015	ENSDART00000001148	19	2	GTCAGCACCGCTGTAGGGTAGTGC	6	-	183	1773	Active	Active	6	6
ENSDARG00000001015	ENSDART00000001148	19	2	ACCGTCAGCACCGCTGTAGGGTAG	6	-	186	1773	Active	Active	9	5
ENSDARG00000001015	ENSDART00000001148	19	2	ACCACCTCCACTCTCCTGCTTTGGC	7	-	252	1773	Active	Inactive	9	5
ENSDARG00000001015	ENSDART00000001148	19	3	AGAAACAAAAGACTGAGAGGAGGCA	7	-	447	1773	Inactive	Active	9	9
ENSDARG00000001015	ENSDART00000001148	19	3	AACAAAAGACTGAGAGGAGGCAGGA	7	-	444	1773	Inactive	Active	9	9
ENSDARG00000001015	ENSDART00000001148	19	3	ACAAAAGACTGAGAGGAGGCAGGA	6	-	444	1773	Inactive	Active	8	9
ENSDARG00000001015	ENSDART00000001148	19	4	GCCGTCCTCTTTCTTGTCTGTTTAC	7	-	516	1773	Active	Inactive	9	9
ENSDARG00000001015	ENSDART00000001148	19	5	CTCATCCTCATCATTGGAGAGGTC	6	-	643	1773	Active	Active	9	9
ENSDARG00000001015	ENSDART00000001148	19	7	TTATGCTGCTGTAAGTGACTGAGCT	7	-	1051	1773	Active	Active	4	9
ENSDARG00000001015	ENSDART00000001148	19	9	AAAAGCAGATTTTCAGCAGTTTTT	6	-	1172	1773	Inactive	Inactive	9	6
ENSDARG00000001015	ENSDART00000001148	19	10	AGAGGCCACAGGAATAGAGTTTGGC	7	-	1351	1773	Active	Active	5	9
ENSDARG00000001015	ENSDART00000001148	19	11	TTCTCCTGCCGACACGGTCTTGTAC	7	-	1659	1773	Active	Inactive	9	8
ENSDARG00000001015	ENSDART00000001148	19	11	TGCTGCTGCGGCGGCTGCTGCTGCT	7	-	1548	1773	Active	Active	9	8
ENSDARG00000001015	ENSDART00000001148	19	11	TGCTGCGGCGGCTGCTGCTGCTGCG	7	-	1545	1773	Active	Active	9	9
ENSDARG00000001015	ENSDART00000001148	19	11	TGCGGCGGCTGCTGCTGCTGCGGCT	7	-	1542	1773	Active	Active	9	9
ENSDARG00000001015	ENSDART00000001148	19	11	TCCGTCAGAAACGGAGTAGCTGGT	6	-	1609	1773	Active	Active	7	9
ENSDARG00000001015	ENSDART00000001148	19	11	GGCTGCTGCTGCTGCGGCTGCTGCT	7	-	1536	1773	Active	Active	9	8
ENSDARG00000001015	ENSDART00000001148	19	11	GGCGGCTGCTGCTGCTGCGGCTGCT	7	-	1539	1773	Active	Active	9	9
ENSDARG00000001015	ENSDART00000001148	19	11	GGCGGCTGCTGCTGCTGCGGCTGC	6	-	1540	1773	Active	Inactive	9	4
ENSDARG00000001015	ENSDART00000001148	19	11	CGCTGCTGCTGCGGCGGCTGCTGCT	7	-	1551	1773	Active	Active	9	8
ENSDARG00000001015	ENSDART00000001148	19	11	ATCGGCAACTGTGACCGGCTTGTAC	7	-	1689	1773	Active	Inactive	4	7
ENSDARG00000001015	ENSDART00000086256	19	2	GGCACCGTCAGCACCGCTGTAGGG	6	-	162	1593	Active	Active	9	8
ENSDARG00000001015	ENSDART00000086256	19	2	GTCAGCACCGCTGTAGGGTAGTGC	6	-	156	1593	Active	Active	6	6
ENSDARG00000001015	ENSDART00000086256	19	2	ACCGTCAGCACCGCTGTAGGGTAG	6	-	159	1593	Active	Active	9	5
ENSDARG00000001015	ENSDART00000086256	19	4	ACAAAAGACTGAGAGGAGGCAGGA	6	-	351	1593	Inactive	Active	8	9
ENSDARG00000001015	ENSDART00000086256	19	4	AGAAACAAAAGACTGAGAGGAGGCA	7	-	354	1593	Inactive	Active	9	9
ENSDARG00000001015	ENSDART00000086256	19	4	AACAAAAGACTGAGAGGAGGCAGGA	7	-	351	1593	Inactive	Active	9	9
ENSDARG00000001015	ENSDART00000086256	19	5	GCCGTCCTCTTTCTTGTCTGTTTAC	7	-	402	1593	Active	Inactive	9	9
ENSDARG00000001015	ENSDART00000086256	19	6	CTCATCCTCATCATTGGAGAGGTC	6	-	598	1593	Active	Active	9	9
ENSDARG00000001015	ENSDART00000086256	19	8	TTATGCTGCTGTAAGTGACTGAGCT	7	-	1019	1593	Active	Active	4	9
ENSDARG00000001015	ENSDART00000086256	19	10	AGAGGCCACAGGAATAGAGTTTGGC	7	-	1240	1593	Active	Active	5	9
ENSDARG00000001015	ENSDART00000086256	19	11	TGCTGCGGCGGCTGCTGCTGCTGCG	7	-	1434	1593	Active	Active	9	9
ENSDARG00000001015	ENSDART00000086256	19	11	TGCGGCGGCTGCTGCTGCTGCGGCT	7	-	1431	1593	Active	Active	9	9
ENSDARG00000001015	ENSDART00000086256	19	11	GGCTGCTGCTGCTGCGGCTGCTGCT	7	-	1425	1593	Active	Active	9	8
ENSDARG00000001015	ENSDART00000086256	19	11	GGCGGCTGCTGCTGCTGCGGCTGCT	7	-	1428	1593	Active	Active	9	9
ENSDARG00000001015	ENSDART00000086256	19	11	GGCGGCTGCTGCTGCTGCGGCTGC	6	-	1429	1593	Active	Inactive	9	4
ENSDARG00000001015	ENSDART00000086256	19	12	ATCGGCAACTGTGACCGGCTTGTAC	7	-	1509	1593	Active	Inactive	4	7
ENSDARG00000001015	ENSDART00000086256	19	12	TTCTCCTGCCGACACGGTCTTGTAC	7	-	1479	1593	Active	Inactive	9	8
ENSDARG00000001015	ENSDART00000104891	19	2	GGCACCGTCAGCACCGCTGTAGGG	6	-	162	1749	Active	Active	9	8
ENSDARG00000001015	ENSDART00000104891	19	2	CACCTCCACTCTCCTGCTTTGGCA	6	-	224	1749	Active	Active	9	6
ENSDARG00000001015	ENSDART00000104891	19	2	CACCTCCACTCTCCTGCTTTGGC	5	-	225	1749	Active	Inactive	9	5
ENSDARG00000001015	ENSDART00000104891	19	2	GTCAGCACCGCTGTAGGGTAGTGC	6	-	156	1749	Active	Active	6	6
ENSDARG00000001015	ENSDART00000104891	19	2	ACCGTCAGCACCGCTGTAGGGTAG	6	-	159	1749	Active	Active	9	5
ENSDARG00000001015	ENSDART00000104891	19	2	ACCACCTCCACTCTCCTGCTTTGGC	7	-	225	1749	Active	Inactive	9	5
ENSDARG00000001015	ENSDART00000104891	19	3	AGAAACAAAAGACTGAGAGGAGGCA	7	-	420	1749	Inactive	Active	9	9
ENSDARG00000001015	ENSDART00000104891	19	3	AACAAAAGACTGAGAGGAGGCAGGA	7	-	417	1749	Inactive	Active	9	9
ENSDARG00000001015	ENSDART00000104891	19	3	ACAAAAGACTGAGAGGAGGCAGGA	6	-	417	1749	Inactive	Active	8	9
ENSDARG00000001015	ENSDART00000104891	19	4	GCCGTCCTCTTTCTTGTCTGTTTAC	7	-	489	1749	Active	Inactive	9	9
ENSDARG00000001015	ENSDART00000104891	19	5	CTCATCCTCATCATTGGAGAGGTC	6	-	685	1749	Active	Active	9	9
ENSDARG00000001015	ENSDART00000104891	19	7	TTATGCTGCTGTAAGTGACTGAGCT	7	-	1106	1749	Active	Active	4	9
ENSDARG00000001015	ENSDART00000104891	19	9	AGAGGCCACAGGAATAGAGTTTGGC	7	-	1327	1749	Active	Active	5	9
ENSDARG00000001015	ENSDART00000104891	19	10	TGCTGCTGCGGCGGCTGCTGCTGCT	7	-	1524	1749	Active	Active	9	8
ENSDARG00000001015	ENSDART00000104891	19	10	TGCTGCGGCGGCTGCTGCTGCTGCG	7	-	1521	1749	Active	Active	9	9
ENSDARG00000001015	ENSDART00000104891	19	10	TGCGGCGGCTGCTGCTGCTGCGGCT	7	-	1518	1749	Active	Active	9	9
ENSDARG00000001015	ENSDART00000104891	19	10	TTCTCCTGCCGACACGGTCTTGTAC	7	-	1635	1749	Active	Inactive	9	8
ENSDARG00000001015	ENSDART00000104891	19	10	TCCGTCAGAAACGGAGTAGCTGGT	6	-	1585	1749	Active	Active	7	9
ENSDARG00000001015	ENSDART00000104891	19	10	GGCTGCTGCTGCTGCGGCTGCTGCT	7	-	1512	1749	Active	Active	9	8
ENSDARG00000001015	ENSDART00000104891	19	10	GGCGGCTGCTGCTGCTGCGGCTGCT	7	-	1515	1749	Active	Active	9	9
ENSDARG00000001015	ENSDART00000104891	19	10	GGCGGCTGCTGCTGCTGCGGCTGC	6	-	1516	1749	Active	Inactive	9	4
ENSDARG00000001015	ENSDART00000104891	19	10	CGCTGCTGCTGCGGCGGCTGCTGCT	7	-	1527	1749	Active	Active	9	8
ENSDARG00000001015	ENSDART00000104891	19	10	ATCGGCAACTGTGACCGGCTTGTAC	7	-	1665	1749	Active	Inactive	4	7
ENSDARG00000001015	ENSDART00000104892	19	2	CACCTCCACTCTCCTGCTTTGGCA	6	-	251	1788	Active	Active	9	6
ENSDARG00000001015	ENSDART00000104892	19	2	CACCTCCACTCTCCTGCTTTGGC	5	-	252	1788	Active	Inactive	9	5
ENSDARG00000001015	ENSDART00000104892	19	2	GTCAGCACCGCTGTAGGGTAGTGC	6	-	183	1788	Active	Active	6	6
ENSDARG00000001015	ENSDART00000104892	19	2	GGCACCGTCAGCACCGCTGTAGGG	6	-	189	1788	Active	Active	9	8
ENSDARG00000001015	ENSDART00000104892	19	2	ACCGTCAGCACCGCTGTAGGGTAG	6	-	186	1788	Active	Active	9	5
ENSDARG00000001015	ENSDART00000104892	19	2	ACCACCTCCACTCTCCTGCTTTGGC	7	-	252	1788	Active	Inactive	9	5
ENSDARG00000001015	ENSDART00000104892	19	3	AGAAACAAAAGACTGAGAGGAGGCA	7	-	447	1788	Inactive	Active	9	9
ENSDARG00000001015	ENSDART00000104892	19	3	ACAAAAGACTGAGAGGAGGCAGGA	6	-	444	1788	Inactive	Active	8	9
ENSDARG00000001015	ENSDART00000104892	19	3	AACAAAAGACTGAGAGGAGGCAGGA	7	-	444	1788	Inactive	Active	9	9
ENSDARG00000001015	ENSDART00000104892	19	4	GCCGTCCTCTTTCTTGTCTGTTTAC	7	-	516	1788	Active	Inactive	9	9
ENSDARG00000001015	ENSDART00000104892	19	5	CTCATCCTCATCATTGGAGAGGTC	6	-	643	1788	Active	Active	9	9
ENSDARG00000001015	ENSDART00000104892	19	8	TTATGCTGCTGTAAGTGACTGAGCT	7	-	1066	1788	Active	Active	4	9
ENSDARG00000001015	ENSDART00000104892	19	10	AAAAGCAGATTTTCAGCAGTTTTT	6	-	1187	1788	Inactive	Inactive	9	6
ENSDARG00000001015	ENSDART00000104892	19	11	AGAGGCCACAGGAATAGAGTTTGGC	7	-	1366	1788	Active	Active	5	9
ENSDARG00000001015	ENSDART00000104892	19	12	TGCTGCTGCGGCGGCTGCTGCTGCT	7	-	1563	1788	Active	Active	9	8
ENSDARG00000001015	ENSDART00000104892	19	12	TGCTGCGGCGGCTGCTGCTGCTGCG	7	-	1560	1788	Active	Active	9	9
ENSDARG00000001015	ENSDART00000104892	19	12	TGCGGCGGCTGCTGCTGCTGCGGCT	7	-	1557	1788	Active	Active	9	9
ENSDARG00000001015	ENSDART00000104892	19	12	TTCTCCTGCCGACACGGTCTTGTAC	7	-	1674	1788	Active	Inactive	9	8
ENSDARG00000001015	ENSDART00000104892	19	12	TCCGTCAGAAACGGAGTAGCTGGT	6	-	1624	1788	Active	Active	7	9
ENSDARG00000001015	ENSDART00000104892	19	12	GGCTGCTGCTGCTGCGGCTGCTGCT	7	-	1551	1788	Active	Active	9	8
ENSDARG00000001015	ENSDART00000104892	19	12	GGCGGCTGCTGCTGCTGCGGCTGCT	7	-	1554	1788	Active	Active	9	9
ENSDARG00000001015	ENSDART00000104892	19	12	GGCGGCTGCTGCTGCTGCGGCTGC	6	-	1555	1788	Active	Inactive	9	4
ENSDARG00000001015	ENSDART00000104892	19	12	CGCTGCTGCTGCGGCGGCTGCTGCT	7	-	1566	1788	Active	Active	9	8
ENSDARG00000001015	ENSDART00000104892	19	12	ATCGGCAACTGTGACCGGCTTGTAC	7	-	1704	1788	Active	Inactive	4	7
ENSDARG00000001169	ENSDART00000001331	19	2	GAATCAGCCAATCAGACGCTGGA	5	+	142	771	Inactive	Active	5	9
ENSDARG00000001169	ENSDART00000001331	19	2	GTCTTCAAAGGACAGTGTGGAGAA	6	+	219	771	Inactive	Inactive	3	4
ENSDARG00000001169	ENSDART00000001331	19	2	AGATTCGCCACTGAAGGTGCTTCT	6	+	94	771	Active	Active	5	0
ENSDARG00000001169	ENSDART00000001331	19	3	GAATTCATCCTCAAGATGGAGGA	5	+	319	771	Active	Active	5	9
ENSDARG00000001169	ENSDART00000001331	19	3	TCCTCAAGATGGAGGAAGACGAC	5	+	326	771	Active	Active	0	9
ENSDARG00000001169	ENSDART00000001331	19	3	GCCGGCATCACTCAGGATGAATTC	6	+	301	771	Active	Active	9	5
ENSDARG00000001169	ENSDART00000001331	19	3	GCCTCCATCAGTGTGTGTGAATGC	6	+	276	771	Active	Inactive	9	5
ENSDARG00000001169	ENSDART00000001331	19	3	TTCATCCTCAAGATGGAGGAAGAC	6	+	322	771	Active	Active	9	9
ENSDARG00000001169	ENSDART00000001331	19	4	GACTCAGGCAGTCTCGAAGGCTTT	6	+	393	771	Active	Active	6	6
ENSDARG00000001169	ENSDART00000001331	19	5	TTACGCCTCTTCTAAAGCAGGAGTA	7	+	498	771	Active	Active	8	8
ENSDARG00000001169	ENSDART00000001331	19	7	TTATTCCACTGGGAAGAATGGGAG	6	+	656	771	Active	Active	1	9
ENSDARG00000001169	ENSDART00000001331	19	8	CTATGCAGAAGTAGCTGACGCCTGT	7	+	681	771	Inactive	Active	6	8
ENSDARG00000001303	ENSDART00000001486	19	6	GTTGACGACACCACCAGAATAGGCG	7	-	561	663	Inactive	Active	0	9
ENSDARG00000001303	ENSDART00000001486	19	6	GACACCACCAGAATAGGCGTCTCT	6	-	556	663	Active	Inactive	4	1
ENSDARG00000001303	ENSDART00000001486	19	6	ACATCCGACCAGACAGACGAGTGC	6	-	413	663	Inactive	Active	0	9
ENSDARG00000001303	ENSDART00000001486	19	7	AACATCCCCTTCTTGTAGCGGTG	5	-	649	663	Active	Active	7	9
ENSDARG00000001303	ENSDART00000104838	19	5	GTTGACGACACCACCAGAATAGGCG	7	-	711	813	Inactive	Active	0	9
ENSDARG00000001303	ENSDART00000104838	19	5	GACACCACCAGAATAGGCGTCTCT	6	-	706	813	Active	Inactive	4	1
ENSDARG00000001303	ENSDART00000104838	19	5	ACATCCGACCAGACAGACGAGTGC	6	-	563	813	Inactive	Active	0	9
ENSDARG00000001303	ENSDART00000104838	19	6	AACATCCCCTTCTTGTAGCGGTG	5	-	799	813	Active	Active	7	9
ENSDARG00000001558	ENSDART00000001804	19	2	AACAACAACAGCCTGCGCAGGTTTG	7	+	83	1854	Inactive	Active	6	5
ENSDARG00000001558	ENSDART00000001804	19	2	AACAACAGCCTGCGCAGGTTTGTTT	7	+	86	1854	Inactive	Inactive	3	9
ENSDARG00000001558	ENSDART00000001804	19	2	CACACCAACAGCACTGATGGGGAA	6	+	61	1854	Active	Active	5	9
ENSDARG00000001558	ENSDART00000001804	19	3	CCCCCAAGACGTCCTGTAGCAGTC	6	+	166	1854	Active	Active	5	8
ENSDARG00000001558	ENSDART00000001804	19	3	CCCCAAGACGTCCTGTAGCAGTC	5	+	167	1854	Active	Active	7	8
ENSDARG00000001558	ENSDART00000001804	19	3	AGATGCGCAAGGTGGAGGTAGAG	5	+	107	1854	Inactive	Active	5	9
ENSDARG00000001558	ENSDART00000001804	19	4	CTCTACGTCCAACTGGAGCTGCA	5	+	206	1854	Active	Active	9	9
ENSDARG00000001558	ENSDART00000001804	19	4	TGCTGCTCCTGCAAGAGGTATTG	5	+	237	1854	Active	Active	9	5
ENSDARG00000001558	ENSDART00000001804	19	8	GACCTCTGCGTTGGGCCGGTGTC	5	+	672	1854	Active	Active	9	7
ENSDARG00000001558	ENSDART00000001804	19	10	TTCAGCTTCGACCGTGTGTTTGGTC	7	+	985	1854	Active	Inactive	9	9
ENSDARG00000001558	ENSDART00000001804	19	10	TTCAGCTTCGACCGTGTGTTTGGT	6	+	985	1854	Active	Active	9	2
ENSDARG00000001558	ENSDART00000001804	19	11	CAAAAAGTCAACAATGAGGATGAG	6	+	1369	1854	Inactive	Active	1	9
ENSDARG00000001558	ENSDART00000001804	19	11	AAAGTCAACAATGAGGATGAGGTA	6	+	1372	1854	Inactive	Active	5	9
ENSDARG00000001558	ENSDART00000001804	19	11	AAAGTCAACAATGAGGATGAGGT	5	+	1372	1854	Inactive	Active	5	9
ENSDARG00000001558	ENSDART00000001804	19	13	TCCTCCCTCACCAACCTGGGAATTG	7	+	1624	1854	Active	Inactive	9	4
ENSDARG00000001558	ENSDART00000001804	19	13	TCCCTCACCAACCTGGGAATTGTAA	7	+	1627	1854	Active	Active	9	2
ENSDARG00000001558	ENSDART00000001804	19	13	CCCTCACCAACCTGGGAATTGTAA	6	+	1628	1854	Active	Active	7	2
ENSDARG00000001559	ENSDART00000001805	19	1	GTCTCAGCCAGTTCTTGCTGCTGAT	7	-	40	9852	Active	Active	5	5
ENSDARG00000001559	ENSDART00000001805	19	1	GTTTCCATCTGATGTGAAGTGGAG	6	-	64	9852	Active	Active	8	9
ENSDARG00000001559	ENSDART00000001805	19	3	GAAATCAGAGCCTTTTCTTTTGCC	6	-	262	9852	Inactive	Inactive	8	4
ENSDARG00000001559	ENSDART00000001805	19	5	GACCACCACACATGGGAGCTGAA	5	-	408	9852	Active	Active	2	8
ENSDARG00000001559	ENSDART00000001805	19	6	GCCGTCTCCAACAGTTAGCGTGT	5	-	581	9852	Active	Inactive	9	4
ENSDARG00000001559	ENSDART00000001805	19	6	ACCGTCCGCTGATCGCCGATTAC	5	-	607	9852	Active	Active	9	2
ENSDARG00000001559	ENSDART00000001805	19	7	TTAAGCCACATCTGATGACTAGTGC	7	-	674	9852	Inactive	Active	1	9
ENSDARG00000001559	ENSDART00000001805	19	10	GTTTCCATCTTTGAGGATGCAGGA	6	-	1399	9852	Active	Active	8	9
ENSDARG00000001559	ENSDART00000001805	19	13	GGCGACTCCACTGGAAGTTTGGTTC	7	-	1930	9852	Active	Inactive	9	7
ENSDARG00000001559	ENSDART00000001805	19	13	ACCATCGCAGCTGGGCAGGGGGC	5	-	1952	9852	Active	Active	4	9
ENSDARG00000001559	ENSDART00000001805	19	14	GTCTCAATCATCCAGGTGCAGTT	5	-	2053	9852	Active	Active	8	3
ENSDARG00000001559	ENSDART00000001805	19	16	ACCAACACACCTTGGCAGAGGGG	5	-	2474	9852	Inactive	Active	7	9
ENSDARG00000001559	ENSDART00000001805	19	16	TACCAACACACCTTGGCAGAGGGG	6	-	2474	9852	Inactive	Active	0	9
ENSDARG00000001559	ENSDART00000001805	19	16	CAACACACCTTGGCAGAGGGGAAC	6	-	2471	9852	Inactive	Active	6	9
ENSDARG00000001559	ENSDART00000001805	19	16	AGACCCTTACGAGTGCTGAAGGG	5	-	2344	9852	Active	Active	5	9
ENSDARG00000001559	ENSDART00000001805	19	17	AACACCTTAAGCATGTCGTCTTC	5	-	2647	9852	Active	Inactive	5	7
ENSDARG00000001559	ENSDART00000001805	19	18	AGCTCAAACCCTTTGCTGGTGTT	5	-	2788	9852	Active	Active	5	3
ENSDARG00000001559	ENSDART00000001805	19	18	AACTCAAGCCACATGGAGCTGGA	5	-	2749	9852	Active	Active	1	9
ENSDARG00000001559	ENSDART00000001805	19	19	ACCCACACACTGTGGGAGAGGAC	5	-	2993	9852	Inactive	Active	5	9
ENSDARG00000001559	ENSDART00000001805	19	19	TTACCCACACACTGTGGGAGAGGAC	7	-	2993	9852	Inactive	Active	9	9
ENSDARG00000001559	ENSDART00000001805	19	19	TACCCACACACTGTGGGAGAGGAC	6	-	2993	9852	Active	Active	5	9
ENSDARG00000001559	ENSDART00000001805	19	20	TCCCTCCACACTCGGCTGGGTAA	5	-	3006	9852	Active	Inactive	9	1
ENSDARG00000001559	ENSDART00000001805	19	21	AGCAAATCCCTGCTTGCTGGTGAA	6	-	3307	9852	Active	Active	6	6
ENSDARG00000001559	ENSDART00000001805	19	24	GACAAATCCATTGCTGCTGAGTG	5	-	3818	9852	Active	Inactive	1	1
ENSDARG00000001559	ENSDART00000001805	19	24	AGCTGCCCAGCAGTGGACTGAGAG	6	-	3719	9852	Active	Active	6	9
ENSDARG00000001559	ENSDART00000001805	19	25	CTATGCAAACAGGTTTTGGTTTG	5	-	4026	9852	Inactive	Inactive	8	9
ENSDARG00000001559	ENSDART00000001805	19	25	CTATGCAAACAGGTTTTGGTTTGTT	7	-	4024	9852	Inactive	Inactive	8	9
ENSDARG00000001559	ENSDART00000001805	19	25	TACCTATGCAAACAGGTTTTGGT	5	-	4029	9852	Active	Inactive	9	0
ENSDARG00000001559	ENSDART00000001805	19	25	TACCTATGCAAACAGGTTTTGGTT	6	-	4028	9852	Active	Inactive	9	7
ENSDARG00000001559	ENSDART00000001805	19	26	CAAGTCCTCCCACTGCTGTAGTT	5	-	4111	9852	Active	Inactive	9	2
ENSDARG00000001559	ENSDART00000001805	19	32	ACCGGCTGCAGAGACGCTGATGTC	6	-	4828	9852	Active	Active	9	7
ENSDARG00000001559	ENSDART00000001805	19	32	GAAACCGGCTGCAGAGACGCTGAT	6	-	4831	9852	Inactive	Active	2	9
ENSDARG00000001559	ENSDART00000001805	19	35	GCAGTCGCCGTTGCTAGGGTAGTTT	7	-	5121	9852	Active	Inactive	7	2
ENSDARG00000001559	ENSDART00000001805	19	35	TCCCTCCACACTGAGCTGGAGGA	5	-	5052	9852	Active	Active	9	9
ENSDARG00000001559	ENSDART00000001805	19	37	CACCACACCATTATGGAAGGGTTC	6	-	5416	9852	Active	Active	4	8
ENSDARG00000001559	ENSDART00000001805	19	38	GCCAGCTGCAATCCGCAGATGTG	5	-	5646	9852	Active	Active	9	9
ENSDARG00000001559	ENSDART00000001805	19	42	ACCTTCACCAACCAGGAGCAGGA	5	-	6181	9852	Active	Active	8	9
ENSDARG00000001559	ENSDART00000001805	19	48	AAACAACACTGCCTCTGTAGTTGTA	7	-	7234	9852	Inactive	Active	9	1
ENSDARG00000001559	ENSDART00000001805	19	48	GTAAACAACACTGCCTCTGTAGTT	6	-	7237	9852	Inactive	Inactive	9	8
ENSDARG00000001559	ENSDART00000001805	19	48	CAACACTGCCTCTGTAGTTGTAGTT	7	-	7231	9852	Active	Inactive	1	5
ENSDARG00000001559	ENSDART00000001805	19	48	CACTGCCTCTGTAGTTGTAGTTTTC	7	-	7228	9852	Active	Inactive	9	7
ENSDARG00000001559	ENSDART00000001805	19	49	TGCGTCACACCATTAGCAGGAGTG	6	-	7374	9852	Active	Active	6	9
ENSDARG00000001559	ENSDART00000001805	19	49	AAACGCACAATATCATTTAGGTTAA	7	-	7409	9852	Inactive	Inactive	9	8
ENSDARG00000001559	ENSDART00000001805	19	51	CAATGCTGCGCTGGCCGATGCAGCT	7	-	7798	9852	Active	Active	6	9
ENSDARG00000001559	ENSDART00000001805	19	55	TTCCACTGCCCTGGCAGGTGAGGAT	7	-	8548	9852	Active	Active	7	6
ENSDARG00000001559	ENSDART00000001805	19	56	GACCTATGCAAGAAGGCTGGGTTC	6	-	8756	9852	Active	Inactive	9	2
ENSDARG00000001559	ENSDART00000001805	19	56	GACCTATGCAAGAAGGCTGGGTT	5	-	8757	9852	Active	Active	9	3
ENSDARG00000001559	ENSDART00000001805	19	56	TCCTCCCTCTTCCCCTGGGCTGGA	6	-	8628	9852	Active	Active	9	6
ENSDARG00000001559	ENSDART00000001805	19	56	GCCAACTAAAATCAAAGGCGGGTAA	7	-	8691	9852	Inactive	Inactive	0	0
ENSDARG00000001559	ENSDART00000001805	19	56	CTCCACAAAATACAGCTGCAGAG	5	-	8595	9852	Inactive	Active	6	9
ENSDARG00000001559	ENSDART00000001805	19	58	AACCTATGCACTCAGGCTGCATGC	6	-	8942	9852	Active	Active	8	4
ENSDARG00000001559	ENSDART00000001805	19	61	ACACTCACCAGCCAGATTGAGCT	5	-	9356	9852	Active	Active	3	9
ENSDARG00000001559	ENSDART00000001805	19	61	TTATGCTAAGCATTGCTGGCTGC	5	-	9273	9852	Inactive	Active	7	5
ENSDARG00000001559	ENSDART00000001805	19	62	ACCTGCAGCAGCAACTGGGCTTCT	6	-	9387	9852	Active	Inactive	8	5
ENSDARG00000001572	ENSDART00000001821	19	1	GTCTTCATCTGCACGATGTTGAA	5	-	127	1608	Active	Active	9	6
ENSDARG00000001572	ENSDART00000001821	19	1	GAAGGCAAAGGGAAGGGAGAAGAG	6	-	28	1608	Inactive	Active	9	9
ENSDARG00000001572	ENSDART00000001821	19	1	GTTGTCACAGGCAGTGCAGTTGCC	6	-	202	1608	Inactive	Active	2	9
ENSDARG00000001572	ENSDART00000001821	19	1	CACCACAAACGCTCCGGTGGTCTTC	7	-	144	1608	Inactive	Inactive	7	6
ENSDARG00000001572	ENSDART00000001821	19	1	TTCATCTGCACGATGTTGAAGCC	5	-	124	1608	Active	Active	9	9
ENSDARG00000001572	ENSDART00000001821	19	1	TTCTGCTTCTGGTTGAGCAGCTTGT	7	-	224	1608	Active	Active	9	6
ENSDARG00000001572	ENSDART00000001821	19	1	GGCAACTTCTGCTTCTGGTTGAGCA	7	-	230	1608	Active	Active	9	8
ENSDARG00000001572	ENSDART00000001821	19	2	TGCTTCTTCTAGCGGAGTCGTTTCT	7	-	1015	1608	Active	Inactive	9	5
ENSDARG00000001572	ENSDART00000001821	19	2	GTCTGCGCCGTGTGGCTGCCGTA	5	-	1282	1608	Active	Active	8	7
ENSDARG00000001572	ENSDART00000001821	19	2	GCCTCCGCCGATAAGCAGTTGCT	5	-	736	1608	Active	Active	9	8
ENSDARG00000001572	ENSDART00000001821	19	2	GACTGCTTCTTCTAGCGGAGTCGTT	7	-	1018	1608	Active	Active	9	4
ENSDARG00000001572	ENSDART00000001821	19	2	TGCCTCCGCCGATAAGCAGTTGCT	6	-	736	1608	Active	Active	9	8
ENSDARG00000001572	ENSDART00000001821	19	3	AACACCATCACCACCTGGGGTAGGA	7	-	1572	1608	Active	Active	7	8
ENSDARG00000001572	ENSDART00000001821	19	3	TTCGGCACATTGACGCCTTTTTC	5	-	1459	1608	Inactive	Inactive	2	8
ENSDARG00000001572	ENSDART00000001821	19	3	ACCATCACCACCTGGGGTAGGAG	5	-	1571	1608	Active	Active	8	9
ENSDARG00000001572	ENSDART00000001821	19	3	ACCATCACCACCTGGGGTAGGAGCG	7	-	1569	1608	Active	Active	8	9
ENSDARG00000001572	ENSDART00000001821	19	3	CGCTTCGGCACATTGACGCCTTT	5	-	1462	1608	Active	Active	9	5
ENSDARG00000001656	ENSDART00000001930	19	2	CACTCCAGCAATGGTTGTGCCTGT	6	-	136	843	Active	Inactive	8	7
ENSDARG00000001656	ENSDART00000001930	19	3	AGCAACTACTTCATCAGAGGTGGCT	7	-	198	843	Active	Active	7	9
ENSDARG00000001656	ENSDART00000001930	19	3	AACTACTTCATCAGAGGTGGCTCT	6	-	196	843	Active	Active	8	2
ENSDARG00000001656	ENSDART00000001930	19	4	GTCTTCTCCGTGTCCGCAGCTGTT	6	-	282	843	Active	Active	9	8
ENSDARG00000001656	ENSDART00000001930	19	5	CAACGCCTCCTAAAATTAGATTAG	6	-	428	843	Active	Inactive	9	4
ENSDARG00000001656	ENSDART00000001930	19	5	AACGCCTCCTAAAATTAGATTAG	5	-	428	843	Active	Inactive	8	4
ENSDARG00000001710	ENSDART00000001995	19	4	GGCTGCAGCGTGTCAGATGTTTTT	6	+	252	1314	Active	Inactive	9	6
ENSDARG00000001710	ENSDART00000001995	19	6	TACTGCACAAGTGCAGAAGGATGC	6	+	513	1314	Inactive	Active	5	9
ENSDARG00000001710	ENSDART00000001995	19	7	GTCTTCACCAAAAAAGCGGAATCT	6	+	688	1314	Active	Active	7	8
ENSDARG00000001710	ENSDART00000001995	19	7	AGAGACTACGAGCTGAAGAAGGC	5	+	649	1314	Active	Active	0	9
ENSDARG00000001710	ENSDART00000001995	19	7	GGCTCATGCTATGCAGGAGAAGGT	6	+	582	1314	Active	Active	9	9
ENSDARG00000001710	ENSDART00000001995	19	7	GCCATCTACGACATTGAGGTCTTC	6	+	670	1314	Active	Active	9	2
ENSDARG00000001710	ENSDART00000001995	19	8	GACAAAGCAGCGGATCGAGGAGGAG	7	+	741	1314	Inactive	Active	8	9
ENSDARG00000001710	ENSDART00000001995	19	8	CGCAACAAATCACGCTGCAGGAGCA	7	+	794	1314	Inactive	Active	1	9
ENSDARG00000001710	ENSDART00000001995	19	8	CAACAAATCACGCTGCAGGAGCA	5	+	796	1314	Inactive	Active	1	9
ENSDARG00000001710	ENSDART00000001995	19	8	CAAAGCAGCGGATCGAGGAGGAGAA	7	+	743	1314	Active	Active	0	8
ENSDARG00000001710	ENSDART00000001995	19	8	CAAAGCAGCGGATCGAGGAGGAG	5	+	743	1314	Active	Active	0	9
ENSDARG00000001710	ENSDART00000001995	19	10	AGAGGCAGAAGCGTACGCTGTGGAG	7	+	969	1314	Inactive	Active	5	6
ENSDARG00000001710	ENSDART00000001995	19	11	TGCTGCTAAACTGACAGGCGAAGTC	7	+	1176	1314	Active	Active	7	8
ENSDARG00000001710	ENSDART00000104894	19	3	GGCTGCAGCGTGTCAGATGTTTTT	6	+	222	873	Active	Inactive	9	6
ENSDARG00000001710	ENSDART00000104894	19	5	TACTGCACAAGTGCAGAAGGATGC	6	+	483	873	Inactive	Active	5	9
ENSDARG00000001710	ENSDART00000104894	19	6	GGCTCATGCTATGCAGGAGAAGGT	6	+	552	873	Active	Active	9	9
ENSDARG00000001710	ENSDART00000104894	19	6	GTCTTCACCAAAAAAGCGGAATCT	6	+	658	873	Active	Active	7	8
ENSDARG00000001710	ENSDART00000104894	19	6	AGAGACTACGAGCTGAAGAAGGC	5	+	619	873	Active	Active	0	9
ENSDARG00000001710	ENSDART00000104894	19	6	GCCATCTACGACATTGAGGTCTTC	6	+	640	873	Active	Active	9	2
ENSDARG00000001710	ENSDART00000104894	19	7	GACAAAGCAGCGGATCGAGGAGGAG	7	+	711	873	Inactive	Active	8	9
ENSDARG00000001710	ENSDART00000104894	19	7	CGCAACAAATCACGCTGCAGGAGCA	7	+	764	873	Inactive	Active	1	9
ENSDARG00000001710	ENSDART00000104894	19	7	CAACAAATCACGCTGCAGGAGCA	5	+	766	873	Inactive	Active	1	9
ENSDARG00000001710	ENSDART00000104894	19	7	CAAAGCAGCGGATCGAGGAGGAGAA	7	+	713	873	Active	Active	0	8
ENSDARG00000001710	ENSDART00000104894	19	7	CAAAGCAGCGGATCGAGGAGGAG	5	+	713	873	Active	Active	0	9
ENSDARG00000001784	ENSDART00000003506	19	1	GACAGCTTCACAGAATGTGTCGGA	6	+	486	795	Active	Inactive	9	3
ENSDARG00000001784	ENSDART00000003506	19	1	CTCTGCGTCCAAAAGCTTTGGAA	5	+	390	795	Active	Inactive	9	0
ENSDARG00000001784	ENSDART00000003506	19	1	CTCCCCTGCTCATCCTTAGCCAAC	6	+	307	795	Active	Active	9	0
ENSDARG00000001784	ENSDART00000003506	19	1	AGCTTCACAGAATGTGTCGGAGGC	6	+	489	795	Active	Active	3	8
ENSDARG00000001784	ENSDART00000003506	19	1	AGAAAAGCCACCGGGTAGTGGAC	5	+	462	795	Inactive	Active	6	5
ENSDARG00000002013	ENSDART00000042172	19	4	CAACTCTTCTTCTTGAAGTCGCC	5	-	398	1806	Active	Active	9	9
ENSDARG00000002013	ENSDART00000042172	19	4	CTCTTCTTCTTGAAGTCGCCTAC	5	-	395	1806	Active	Inactive	9	1
ENSDARG00000002013	ENSDART00000042172	19	5	TTCCCACACCATCCTCGCTGAAAAC	7	-	544	1806	Active	Active	6	7
ENSDARG00000002013	ENSDART00000042172	19	5	TCCCACACCATCCTCGCTGAAAAC	6	-	544	1806	Active	Active	6	7
ENSDARG00000002013	ENSDART00000042172	19	5	ACCCAAACCAAGCAAGGAATGATGC	7	-	669	1806	Active	Active	1	9
ENSDARG00000002013	ENSDART00000042172	19	5	CCCAAACCAAGCAAGGAATGATGC	6	-	669	1806	Active	Active	0	9
ENSDARG00000002013	ENSDART00000042172	19	9	CTCACCTTAATGCAGAATTGGTA	5	-	1114	1806	Active	Active	9	8
ENSDARG00000002013	ENSDART00000042172	19	10	GCAGTCATCCAGCATGTGCGGCTCT	7	-	1190	1806	Active	Inactive	9	5
ENSDARG00000002013	ENSDART00000042172	19	10	GCAGTCATCCAGCATGTGCGGCT	5	-	1192	1806	Active	Active	9	3
ENSDARG00000002013	ENSDART00000042172	19	11	GTCTTCCTCTGGTGGGGGGTCTTG	6	-	1257	1806	Active	Inactive	9	1
ENSDARG00000002013	ENSDART00000042172	19	16	GGCCACCACGGTGCAGGGGTGTTT	6	-	1789	1806	Active	Inactive	8	7
ENSDARG00000002046	ENSDART00000043161	19	2	AGCTCCAGCGGTCTCTGGTGTGTCT	7	-	437	1530	Active	Inactive	8	4
ENSDARG00000002046	ENSDART00000043161	19	2	CCCGTCACCTTTAAATGAGGCTGCA	7	-	356	1530	Active	Active	9	9
ENSDARG00000002046	ENSDART00000043161	19	3	CTCTTCTGCAGATCTCTCTGTGTCT	7	-	578	1530	Active	Inactive	9	8
ENSDARG00000002046	ENSDART00000043161	19	7	TCCATCATCAGACAGGATGAGTTC	6	-	1030	1530	Active	Active	9	6
ENSDARG00000002046	ENSDART00000043161	19	7	TCCATCATCAGACAGGATGAGTT	5	-	1031	1530	Active	Active	9	5
ENSDARG00000002046	ENSDART00000043161	19	7	ACAAACACACCGACCCGCTGCGGAC	7	-	1343	1530	Inactive	Active	9	8
ENSDARG00000002046	ENSDART00000043161	19	7	AAACACACCGACCCGCTGCGGAC	5	-	1343	1530	Inactive	Active	9	8
ENSDARG00000002046	ENSDART00000103166	19	2	CCCGTCACCTTTAAATGAGGCTGCA	7	-	356	1509	Active	Active	9	9
ENSDARG00000002046	ENSDART00000103166	19	2	AGCTCCAGCGGTCTCTGGTGTGTCT	7	-	437	1509	Active	Inactive	8	4
ENSDARG00000002046	ENSDART00000103166	19	3	CTCTTCTGCAGATCTCTCTGTGTCT	7	-	578	1509	Active	Inactive	9	8
ENSDARG00000002046	ENSDART00000103166	19	7	AAACACATCGATTTTTAAGTCTGT	6	-	1016	1509	Inactive	Inactive	5	1
ENSDARG00000002046	ENSDART00000103166	19	8	ACAAACACACCGACCCGCTGCGGAC	7	-	1322	1509	Inactive	Active	9	8
ENSDARG00000002046	ENSDART00000103166	19	8	AAACACACCGACCCGCTGCGGAC	5	-	1322	1509	Inactive	Active	9	8
ENSDARG00000002457	ENSDART00000052327	19	1	ACCCAAACAAGTCCTGTCTGCTTGC	7	-	326	927	Inactive	Inactive	7	6
ENSDARG00000002457	ENSDART00000052327	19	1	ATCCTCTGCAGCAGAGGTGACTCT	6	-	117	927	Active	Active	9	5
ENSDARG00000002457	ENSDART00000052327	19	1	CACAAAGACACGGTGGTTGGAAC	5	-	413	927	Inactive	Active	0	2
ENSDARG00000002457	ENSDART00000052327	19	1	TGCCGCTGCAAGATGCTGTGGTTGC	7	-	581	927	Active	Inactive	9	7
ENSDARG00000002457	ENSDART00000052327	19	1	TGCCGCTGCAAGATGCTGTGGTT	5	-	583	927	Active	Inactive	9	1
ENSDARG00000002457	ENSDART00000052327	19	2	TTACACAGCCTGGAGGTGTGTTT	5	-	670	927	Inactive	Inactive	6	9
ENSDARG00000002457	ENSDART00000052327	19	2	CCCCAAACCATCTCGATTGGGTT	5	-	742	927	Active	Active	7	7
ENSDARG00000002457	ENSDART00000052327	19	2	CACCCCAAACCATCTCGATTGGGTT	7	-	742	927	Inactive	Active	2	7
ENSDARG00000002457	ENSDART00000052327	19	2	ACCCCAAACCATCTCGATTGGGTT	6	-	742	927	Active	Active	5	7
ENSDARG00000002549	ENSDART00000023926	19	3	GGCCACCACTGTGGTTCTTTTGTC	6	-	226	1341	Active	Inactive	8	9
ENSDARG00000002549	ENSDART00000023926	19	9	TGCTTCCCAATTCTGCATGAGGA	5	-	545	1341	Active	Active	8	9
ENSDARG00000002549	ENSDART00000023926	19	9	TCCCAATTCTGCATGAGGATTTC	5	-	541	1341	Active	Active	9	7
ENSDARG00000002549	ENSDART00000023926	19	10	CTCTGCTGCAGTGACTGAAGAGGCG	7	-	623	1341	Active	Active	9	9
ENSDARG00000002549	ENSDART00000023926	19	12	CACTCCACAAACTCGGTGATGGG	5	-	886	1341	Inactive	Active	1	9
ENSDARG00000002549	ENSDART00000023926	19	12	ACACTCCACAAACTCGGTGATGGG	6	-	886	1341	Active	Active	5	9
ENSDARG00000002549	ENSDART00000023926	19	14	CACTCACCAGTTTGGAGTCGATTTT	7	-	1162	1341	Active	Inactive	0	5
ENSDARG00000002549	ENSDART00000023926	19	15	TACGGCGACACTGCGTTGTTGCC	5	-	1195	1341	Active	Active	6	4
ENSDARG00000002549	ENSDART00000064209	19	3	GGCCACCACTGTGGTTCTTTTGTC	6	-	226	1203	Active	Inactive	8	9
ENSDARG00000002549	ENSDART00000064209	19	6	TCCCAATTCTGCATGAGGATTTC	5	-	538	1203	Active	Active	9	7
ENSDARG00000002549	ENSDART00000064209	19	6	TGCTTCCCAATTCTGCATGAGGA	5	-	542	1203	Active	Active	8	9
ENSDARG00000002549	ENSDART00000064209	19	9	CACTCCACAAACTCGGTGATGGG	5	-	862	1203	Inactive	Active	1	9
ENSDARG00000002549	ENSDART00000064209	19	9	ACACTCCACAAACTCGGTGATGGG	6	-	862	1203	Active	Active	5	9
ENSDARG00000002549	ENSDART00000064209	19	11	CACTCACCAGTTTGGAGTCGATTTT	7	-	1138	1203	Active	Inactive	0	5
ENSDARG00000002549	ENSDART00000064209	19	12	TTCTGCGGCTGTACCGTGGGAGCT	6	-	1178	1203	Active	Active	8	9
ENSDARG00000002549	ENSDART00000080311	19	3	GGCCACCACTGTGGTTCTTTTGTC	6	-	226	1338	Active	Inactive	8	9
ENSDARG00000002549	ENSDART00000080311	19	6	TGCTTCCCAATTCTGCATGAGGA	5	-	542	1338	Active	Active	8	9
ENSDARG00000002549	ENSDART00000080311	19	6	TCCCAATTCTGCATGAGGATTTC	5	-	538	1338	Active	Active	9	7
ENSDARG00000002549	ENSDART00000080311	19	7	CTCTGCTGCAGTGACTGAAGAGGCG	7	-	620	1338	Active	Active	9	9
ENSDARG00000002549	ENSDART00000080311	19	9	CACTCCACAAACTCGGTGATGGG	5	-	883	1338	Inactive	Active	1	9
ENSDARG00000002549	ENSDART00000080311	19	9	ACACTCCACAAACTCGGTGATGGG	6	-	883	1338	Active	Active	5	9
ENSDARG00000002549	ENSDART00000080311	19	11	CACTCACCAGTTTGGAGTCGATTTT	7	-	1159	1338	Active	Inactive	0	5
ENSDARG00000002549	ENSDART00000080311	19	12	TACGGCGACACTGCGTTGTTGCC	5	-	1192	1338	Active	Active	6	4
ENSDARG00000002610	ENSDART00000009689	19	2	AACTTCTGCCCAATGCAGATGGA	5	+	314	609	Active	Active	9	9
ENSDARG00000002610	ENSDART00000009689	19	3	GTAGTCGCAGCTGTTCTGCTGGT	5	+	493	609	Inactive	Active	6	1
ENSDARG00000002610	ENSDART00000018525	19	3	AACTTCTGCCCAATGCAGATGGA	5	+	338	408	Active	Active	9	9
ENSDARG00000002610	ENSDART00000081890	19	1	TACTGCTGCTGGTTGTCTGTCTAC	6	+	20	1038	Active	Inactive	9	9
ENSDARG00000002610	ENSDART00000081890	19	1	ACATACTGCTGCTGGTTGTCTGT	5	+	17	1038	Active	Inactive	1	6
ENSDARG00000002610	ENSDART00000081890	19	2	CACTGCAACAACTGGATTGAGTC	5	+	84	1038	Active	Active	7	8
ENSDARG00000002610	ENSDART00000081890	19	4	AACTTCTGCCCAATGCAGATGGA	5	+	737	1038	Active	Active	9	9
ENSDARG00000002610	ENSDART00000104852	19	1	AAAAAATGCAGTCGCTAATAGGTC	6	+	5	1044	Inactive	Active	8	8
ENSDARG00000002610	ENSDART00000104852	19	1	GTCTGCTGCTAGTCGTCTGTCTAC	6	+	26	1044	Active	Inactive	9	9
ENSDARG00000002610	ENSDART00000104852	19	4	ATCTTCTTCTTCTCCAGTCGTGTGT	7	+	630	1044	Active	Inactive	9	5
ENSDARG00000002610	ENSDART00000104852	19	5	GTAGTCGCAGCTGTTCTGCTGGT	5	+	928	1044	Inactive	Active	6	1
ENSDARG00000002610	ENSDART00000104855	19	3	AACTTCTGCCCAATGCAGATGGA	5	+	449	684	Active	Active	9	9
ENSDARG00000002610	ENSDART00000104855	19	4	GTAGTCGCAGCTGTTCTGCTGGT	5	+	628	684	Inactive	Active	6	1
ENSDARG00000002610	ENSDART00000104861	19	1	ACATACTGCTGCTGGTTGTCTGT	5	+	17	1059	Active	Inactive	1	6
ENSDARG00000002610	ENSDART00000104861	19	1	TACTGCTGCTGGTTGTCTGTCTAC	6	+	20	1059	Active	Inactive	9	9
ENSDARG00000002610	ENSDART00000104861	19	2	CACTGCAACAACTGGATTGAGTC	5	+	84	1059	Active	Active	7	8
ENSDARG00000002610	ENSDART00000104861	19	4	AACTTCTGCCCAATGCAGATGGA	5	+	737	1059	Active	Active	9	9
ENSDARG00000002610	ENSDART00000104863	19	1	TACTGCTGCTGGTTGTCTGTCTAC	6	+	50	1248	Active	Inactive	9	9
ENSDARG00000002610	ENSDART00000104863	19	1	ACATACTGCTGCTGGTTGTCTGT	5	+	47	1248	Active	Inactive	1	6
ENSDARG00000002610	ENSDART00000104863	19	2	CACTGCAACAACTGGATTGAGTC	5	+	114	1248	Active	Active	7	8
ENSDARG00000002610	ENSDART00000104863	19	4	AACTTCTGCCCAATGCAGATGGA	5	+	767	1248	Active	Active	9	9
ENSDARG00000002610	ENSDART00000104863	19	7	TGCAGCTTCTGACTCAGTTGCTGAA	7	+	1032	1248	Active	Active	9	4
ENSDARG00000002610	ENSDART00000104863	19	8	ACATCAGACATCAGCTCTGTTTGC	6	+	1143	1248	Inactive	Inactive	3	9
ENSDARG00000002610	ENSDART00000104863	19	8	TACATCAGACATCAGCTCTGTTTGC	7	+	1142	1248	Inactive	Inactive	2	9
ENSDARG00000002613	ENSDART00000018553	19	2	ACATCCATCAGGAAAGGTTTTTAC	6	+	111	363	Active	Inactive	6	9
ENSDARG00000002613	ENSDART00000018553	19	4	TCCTCAGCATTACCCATTTGAAGTG	7	+	336	363	Active	Inactive	1	0
ENSDARG00000002614	ENSDART00000020859	19	2	GAATCACACACAGTGTGGGAAGCT	6	+	119	1203	Inactive	Active	5	7
ENSDARG00000002614	ENSDART00000020859	19	4	TACAACACAAAGAAGCAGAATTC	5	+	431	1203	Inactive	Active	8	5
ENSDARG00000002614	ENSDART00000020859	19	4	GTACAACACAAAGAAGCAGAATTC	6	+	430	1203	Inactive	Active	7	5
ENSDARG00000002614	ENSDART00000020859	19	5	CTCTACTGCGTTCAGGCTGATGGG	6	+	529	1203	Active	Active	8	9
ENSDARG00000002614	ENSDART00000020859	19	6	GGCATCTACGGCAGTGCCTGATAC	6	+	861	1203	Active	Inactive	9	2
ENSDARG00000002614	ENSDART00000020859	19	9	CTCTGCTGCATGATGGGGTATGT	5	+	1118	1203	Active	Inactive	9	2
ENSDARG00000002614	ENSDART00000020859	19	10	GTTTCCAGAAATTTATGTGTAGCA	6	+	1175	1203	Inactive	Inactive	4	3
ENSDARG00000002614	ENSDART00000078358	19	4	GAATCACACACAGTGTGGGAAGCT	6	+	215	1680	Inactive	Active	5	7
ENSDARG00000002614	ENSDART00000078358	19	6	TACAACACAAAGAAGCAGAATTC	5	+	527	1680	Inactive	Active	8	5
ENSDARG00000002614	ENSDART00000078358	19	6	GTACAACACAAAGAAGCAGAATTC	6	+	526	1680	Inactive	Active	7	5
ENSDARG00000002614	ENSDART00000078358	19	7	CTCTACTGCGTTCAGGCTGATGGG	6	+	625	1680	Active	Active	8	9
ENSDARG00000002614	ENSDART00000078358	19	8	GGCATCTACGGCAGTGCCTGATAC	6	+	957	1680	Active	Inactive	9	2
ENSDARG00000002614	ENSDART00000078358	19	10	CTCTGCTGCATGATGGGGTATGT	5	+	1196	1680	Active	Inactive	9	2
ENSDARG00000002614	ENSDART00000078358	19	11	GTTTCCAGAAATTTATGTGTAGCA	6	+	1253	1680	Inactive	Inactive	4	3
ENSDARG00000002614	ENSDART00000078358	19	12	TTCTCCCTCAAAGAGAAGCCGCT	5	+	1305	1680	Active	Active	9	9
ENSDARG00000002614	ENSDART00000078358	19	12	GAACTAACCCAGTCGCAGCTGTG	5	+	1408	1680	Inactive	Active	4	9
ENSDARG00000002614	ENSDART00000078358	19	12	TCCCTCAAAGAGAAGCCGCTTAG	5	+	1308	1680	Active	Active	3	4
ENSDARG00000002614	ENSDART00000078358	19	12	CAACAATCCCTTCCTGTAGCAGCA	6	+	1384	1680	Inactive	Active	3	9
ENSDARG00000002614	ENSDART00000078358	19	12	AACCCAGTCGCAGCTGTGGAGCA	5	+	1413	1680	Active	Active	8	3
ENSDARG00000002614	ENSDART00000078358	19	13	TCCTCAACAGGTTGCTGAAGATGAT	7	+	1488	1680	Inactive	Active	1	9
ENSDARG00000002614	ENSDART00000078358	19	13	TGCTTCCTCAACAGGTTGCTGAA	5	+	1484	1680	Active	Active	9	4
ENSDARG00000002614	ENSDART00000078358	19	13	TTCCTCAACAGGTTGCTGAAGAT	5	+	1487	1680	Active	Active	7	7
ENSDARG00000002614	ENSDART00000078358	19	14	CTCAGCCGCAGCAGTGTAGCTGGT	6	+	1591	1680	Active	Active	9	9
ENSDARG00000002696	ENSDART00000005547	19	2	CACCAATGCATGGCGTAGATTTT	5	-	178	1017	Active	Inactive	7	2
ENSDARG00000002696	ENSDART00000005547	19	2	AGCCACTCCAGCAGCGGCTGCCGCC	7	-	99	1017	Active	Active	8	9
ENSDARG00000002696	ENSDART00000005547	19	3	AGCATCCCAGATGAGAAGTTTGC	5	-	239	1017	Active	Active	6	7
ENSDARG00000002696	ENSDART00000005547	19	3	ATCACCTTATTTCCAGAGTGAGCA	6	-	258	1017	Active	Active	6	9
ENSDARG00000002696	ENSDART00000005547	19	6	AGAGACAGACACATGCAGTCGCC	5	-	559	1017	Inactive	Active	8	9
ENSDARG00000002880	ENSDART00000017917	19	1	GTCCTCGACTGTTCGATGCAGAA	5	+	25	2913	Active	Active	8	9
ENSDARG00000002880	ENSDART00000017917	19	2	AAAGTCCTCAGGAAAGTGTGGTTG	6	+	80	2913	Active	Inactive	7	0
ENSDARG00000002880	ENSDART00000017917	19	5	AGAAACAGCCCTCCTATGTGAAGGT	7	+	368	2913	Inactive	Active	4	2
ENSDARG00000002880	ENSDART00000017917	19	6	TGCAAACCAATCTGCAGCTGGCTGC	7	+	413	2913	Inactive	Active	2	5
ENSDARG00000002880	ENSDART00000017917	19	6	CACTGCAAACCAATCTGCAGCTGGC	7	+	410	2913	Inactive	Active	2	9
ENSDARG00000002880	ENSDART00000017917	19	9	AAACACTACAACTGTATAAGGTGAG	7	+	679	2913	Inactive	Active	7	9
ENSDARG00000002880	ENSDART00000017917	19	11	TACACCAAAGTTCAGCTGGCGTA	5	+	796	2913	Inactive	Active	7	7
ENSDARG00000002880	ENSDART00000017917	19	12	ACCGTCTTCCAGGTGGTGCTGGGAT	7	+	889	2913	Active	Inactive	9	5
ENSDARG00000002880	ENSDART00000017917	19	12	ACCGTCTTCCAGGTGGTGCTGGG	5	+	889	2913	Active	Active	9	9
ENSDARG00000002880	ENSDART00000017917	19	12	AACACCGTCTTCCAGGTGGTGCT	5	+	886	2913	Active	Active	8	8
ENSDARG00000002880	ENSDART00000017917	19	14	GTAGGCTAATGGATGTCTGCCGTG	6	+	1004	2913	Inactive	Active	6	3
ENSDARG00000002880	ENSDART00000017917	19	16	CGCAGCTACGTGAAGAAGAAGCT	5	+	1147	2913	Active	Active	9	9
ENSDARG00000002880	ENSDART00000017917	19	16	GGCCGCAGCTACGTGAAGAAGAA	5	+	1144	2913	Active	Active	9	9
ENSDARG00000002880	ENSDART00000017917	19	17	TACGACGACTTCATTGTGGTTCT	5	+	1255	2913	Active	Inactive	0	8
ENSDARG00000002880	ENSDART00000017917	19	17	TCCAACTTCAAGTACGACGACTTC	6	+	1243	2913	Active	Active	9	7
ENSDARG00000002880	ENSDART00000017917	19	18	TTCTGCGGCAGTAAGTCTGAGGTG	6	+	1315	2913	Active	Active	8	4
ENSDARG00000002880	ENSDART00000017917	19	18	TTCTGCGGCAGTAAGTCTGAGGT	5	+	1315	2913	Active	Active	8	6
ENSDARG00000002880	ENSDART00000017917	19	20	GAATCCACAGATCTGCTGGAGCT	5	+	1540	2913	Inactive	Active	9	8
ENSDARG00000002880	ENSDART00000017917	19	20	AGAATCCACAGATCTGCTGGAGCT	6	+	1539	2913	Active	Active	5	8
ENSDARG00000002880	ENSDART00000017917	19	22	ACCCTCAACGTGATCCGCCTAGTTG	7	+	1861	2913	Active	Active	8	4
ENSDARG00000002880	ENSDART00000017917	19	24	AGAGCCTAATAGACATGGTGAGTA	6	+	2072	2913	Inactive	Inactive	4	4
ENSDARG00000002880	ENSDART00000017917	19	24	AGAGCCTAATAGACATGGTGAGTAA	7	+	2072	2913	Inactive	Inactive	4	0
ENSDARG00000002880	ENSDART00000017917	19	27	AGCCAAAGCCATAGATTATGAGCA	6	+	2385	2913	Active	Active	4	4
ENSDARG00000002880	ENSDART00000017917	19	27	TGCTGCTGCTGATGGCTGGAGTG	5	+	2411	2913	Active	Active	9	8
ENSDARG00000002880	ENSDART00000017917	19	27	GCCAAAGCCATAGATTATGAGCA	5	+	2386	2913	Active	Active	5	4
ENSDARG00000002880	ENSDART00000017917	19	29	GACCCATTCCTGACAAGGAGTTTGT	7	+	2714	2913	Active	Inactive	9	1
ENSDARG00000003205	ENSDART00000019206	19	1	TCCAAAAACACTTCCGTGGTATTT	6	-	45	1932	Inactive	Inactive	0	8
ENSDARG00000003205	ENSDART00000019206	19	1	GTTGTCCGCGTATGTAATGAGCA	5	-	80	1932	Active	Active	9	9
ENSDARG00000003205	ENSDART00000019206	19	1	GTCCAAAAACACTTCCGTGGTATTT	7	-	45	1932	Inactive	Inactive	9	8
ENSDARG00000003205	ENSDART00000019206	19	2	ACAGGCAGAAGCTTGGTGGAGAA	5	-	160	1932	Inactive	Active	6	5
ENSDARG00000003205	ENSDART00000019206	19	3	AGCAGCAGCAGGGCCTGCAGAAGCA	7	-	399	1932	Active	Active	8	9
ENSDARG00000003205	ENSDART00000019206	19	3	GCCTGCAGAAGCAGTGGAGGATAG	6	-	388	1932	Active	Active	4	6
ENSDARG00000003205	ENSDART00000019206	19	3	CTCAGCTTCTCCACAGATGCTGAC	6	-	252	1932	Active	Active	9	9
ENSDARG00000003205	ENSDART00000019206	19	4	TGCATCTGCATCATTGGCTTGTTT	6	-	601	1932	Active	Inactive	9	9
ENSDARG00000003205	ENSDART00000019206	19	7	GCCAACTTCATACAGGAGGGGTT	5	-	1046	1932	Active	Active	9	7
ENSDARG00000003205	ENSDART00000019206	19	7	GCCAACTTCATACAGGAGGGGTTT	6	-	1045	1932	Active	Active	9	5
ENSDARG00000003205	ENSDART00000019206	19	7	ACATACCTCAGCGTTGAGTTTGTT	6	-	1207	1932	Active	Active	5	4
ENSDARG00000003205	ENSDART00000019206	19	7	AGCCACGTCTCCTGGACTTGTGT	5	-	1171	1932	Active	Active	9	2
ENSDARG00000003205	ENSDART00000019206	19	7	TCCAGCGGCGCTGAGACTGAGAG	5	-	990	1932	Active	Active	9	9
ENSDARG00000003205	ENSDART00000019206	19	8	TCCACCAGCTCCACCAGCAGCCTTT	7	-	1268	1932	Active	Active	8	2
ENSDARG00000003205	ENSDART00000019206	19	8	ACCAGCTCCACCAGCAGCCTTTGCA	7	-	1265	1932	Active	Active	9	7
ENSDARG00000003205	ENSDART00000019206	19	10	TTCATCTTCATTCCTGCTGGAGCG	6	-	1650	1932	Active	Active	9	9
ENSDARG00000003207	ENSDART00000006338	19	1	CACAACACAACATACTGCAGCAGAG	7	+	101	1206	Inactive	Active	7	9
ENSDARG00000003207	ENSDART00000006338	19	1	CAACACAACATACTGCAGCAGAG	5	+	103	1206	Inactive	Active	7	9
ENSDARG00000003207	ENSDART00000006338	19	1	ATCTGCAGCTCTCCAGCAGTCGAC	6	+	57	1206	Active	Active	6	8
ENSDARG00000003207	ENSDART00000006338	19	1	ATCTACAGCAGACCAGGAGGACTTC	7	+	142	1206	Inactive	Active	0	8
ENSDARG00000003207	ENSDART00000006338	19	2	ACACTCAGACCGTATGTGGAGAA	5	+	397	1206	Inactive	Inactive	5	4
ENSDARG00000003207	ENSDART00000006338	19	3	CTCGACTTCCAGGCAGACGTTGCA	6	+	508	1206	Active	Active	9	9
ENSDARG00000003207	ENSDART00000006338	19	3	CTCTTCCTCAGAGATCTGGGAGTTG	7	+	541	1206	Active	Inactive	9	3
ENSDARG00000003207	ENSDART00000006338	19	3	TTCCTCAGAGATCTGGGAGTTGAG	6	+	544	1206	Active	Active	1	7
ENSDARG00000003207	ENSDART00000006338	19	4	CTCGACAACCGACTGGGCTTTTTT	6	+	736	1206	Active	Inactive	3	9
ENSDARG00000003207	ENSDART00000006338	19	4	CTCGACAACCGACTGGGCTTTTTTC	7	+	736	1206	Active	Inactive	3	9
ENSDARG00000003207	ENSDART00000006338	19	6	AACTCACGCAGATCTTTGACTTT	5	+	950	1206	Active	Inactive	5	9
ENSDARG00000003207	ENSDART00000006338	19	7	TACATCTCCTTGAGTCGTTTGGTGT	7	+	1114	1206	Active	Inactive	8	4
ENSDARG00000003251	ENSDART00000018336	19	1	GTTCAAGGCACACCGATGTGTGC	5	+	168	2013	Active	Active	0	4
ENSDARG00000003251	ENSDART00000018336	19	1	AGCCACAGCGGACCAGACTTTTGT	6	+	18	2013	Active	Inactive	7	0
ENSDARG00000003251	ENSDART00000018336	19	1	CAAGGCACACCGATGTGTGCTGGC	6	+	171	2013	Inactive	Active	7	2
ENSDARG00000003251	ENSDART00000018336	19	2	TTATGCCCAGAAAACAGTGGGTGGT	7	+	896	2013	Inactive	Active	7	8
ENSDARG00000003251	ENSDART00000018336	19	2	GCATACACCGGCCAGCTGCGAATGC	7	+	301	2013	Inactive	Inactive	4	3
ENSDARG00000003251	ENSDART00000018336	19	2	AACTACCTCACTGTTGGCAGTGTGC	7	+	343	2013	Active	Active	7	5
ENSDARG00000003251	ENSDART00000018336	19	2	AGAGACGCAAACTTTGGCGGAGCC	6	+	595	2013	Inactive	Active	8	9
ENSDARG00000003251	ENSDART00000018336	19	3	CAATCAAGCTGCCCTGGAGTCTAC	6	+	1299	2013	Inactive	Inactive	2	2
ENSDARG00000003251	ENSDART00000018336	19	3	TGCCTAGCCAAGGGGCTTTGGGTAG	7	+	1397	2013	Active	Inactive	9	8
ENSDARG00000003251	ENSDART00000018336	19	3	TGCCTAGCCAAGGGGCTTTGGGT	5	+	1397	2013	Active	Active	9	3
ENSDARG00000003251	ENSDART00000018336	19	3	TACCTCAAATTTGAGAGGGGTATAA	7	+	1126	2013	Inactive	Inactive	4	5
ENSDARG00000003251	ENSDART00000018336	19	3	AGCCCAATCAAGGTGGTGCCGGC	5	+	1787	2013	Active	Active	9	9
ENSDARG00000003251	ENSDART00000018336	19	3	GAAGACCCACACCGGTCTGAAGCC	6	+	1611	2013	Inactive	Active	9	7
ENSDARG00000003320	ENSDART00000019459	19	3	TACATCAGCATCATGGAGGTTTG	5	+	301	2496	Active	Active	7	4
ENSDARG00000003320	ENSDART00000019459	19	3	TACATCAGCATCATGGAGGTTTGT	6	+	301	2496	Active	Active	7	4
ENSDARG00000003320	ENSDART00000019459	19	3	ATCAGCATCATGGAGGTTTGTGC	5	+	304	2496	Active	Inactive	8	5
ENSDARG00000003320	ENSDART00000019459	19	8	GAAGGCAGCCATTGATAAGATGAT	6	+	579	2496	Inactive	Active	1	7
ENSDARG00000003320	ENSDART00000019459	19	10	TGCCGCCGCTTGAGGGGTTTGTC	5	+	716	2496	Active	Inactive	9	0
ENSDARG00000003320	ENSDART00000019459	19	12	AGCTGCACCCCTCATGGAAGAGTGC	7	+	929	2496	Active	Active	8	9
ENSDARG00000003320	ENSDART00000019459	19	13	ACCCTCAGAAGATGTTGCTGTCGTG	7	+	986	2496	Active	Active	5	5
ENSDARG00000003320	ENSDART00000019459	19	14	ACAGCCAGCGTGAGCAGTTTGAGTA	7	+	1087	2496	Active	Inactive	2	0
ENSDARG00000003320	ENSDART00000019459	19	14	GCCCTAGACACAGCCAGCGTGAGCA	7	+	1078	2496	Active	Active	9	9
ENSDARG00000003320	ENSDART00000019459	19	17	GCCACCTGCAGCCGCGTGTTGAAC	6	+	1462	2496	Active	Inactive	9	1
ENSDARG00000003320	ENSDART00000019459	19	17	TCCCGCCACCTGCAGCCGCGTGT	5	+	1458	2496	Active	Active	9	5
ENSDARG00000003320	ENSDART00000019459	19	20	CCCTTCCCATTTGACGAGGAAGAC	6	+	1849	2496	Active	Active	9	9
ENSDARG00000003320	ENSDART00000019459	19	20	GTCCCCTTCCCATTTGACGAGGAA	6	+	1846	2496	Active	Active	9	9
ENSDARG00000003320	ENSDART00000019459	19	21	CACAACAACAGACATCGCAGACGAG	7	+	1981	2496	Inactive	Active	0	9
ENSDARG00000003320	ENSDART00000019459	19	23	CTCTGCAGCAAAGACAGGTGACAAC	7	+	2236	2496	Active	Active	9	7
ENSDARG00000003320	ENSDART00000019459	19	23	CTCAGCATCGTCCAGTGAGGATGAG	7	+	2124	2496	Active	Active	9	9
ENSDARG00000003320	ENSDART00000019459	19	23	AGCATCGTCCAGTGAGGATGAGTG	6	+	2127	2496	Active	Active	9	8
ENSDARG00000003320	ENSDART00000103321	19	3	TACATCAGCATCATGGAGGTTTGT	6	+	301	2493	Active	Active	7	4
ENSDARG00000003320	ENSDART00000103321	19	3	TACATCAGCATCATGGAGGTTTG	5	+	301	2493	Active	Active	7	4
ENSDARG00000003320	ENSDART00000103321	19	3	ATCAGCATCATGGAGGTTTGTGC	5	+	304	2493	Active	Inactive	8	5
ENSDARG00000003320	ENSDART00000103321	19	4	CCCAACTTCACTGCTGCTGACTGT	6	+	355	2493	Active	Active	9	5
ENSDARG00000003320	ENSDART00000103321	19	7	GAAGGCAGCCATTGATAAGATGAT	6	+	576	2493	Inactive	Active	1	7
ENSDARG00000003320	ENSDART00000103321	19	9	TGCCGCCGCTTGAGGGGTTTGTC	5	+	713	2493	Active	Inactive	9	0
ENSDARG00000003320	ENSDART00000103321	19	11	AGCTGCACCCCTCATGGAAGAGTGC	7	+	926	2493	Active	Active	8	9
ENSDARG00000003320	ENSDART00000103321	19	12	ACCCTCAGAAGATGTTGCTGTCGTG	7	+	983	2493	Active	Active	5	5
ENSDARG00000003320	ENSDART00000103321	19	13	ACAGCCAGCGTGAGCAGTTTGAGTA	7	+	1084	2493	Active	Inactive	2	0
ENSDARG00000003320	ENSDART00000103321	19	13	GCCCTAGACACAGCCAGCGTGAGCA	7	+	1075	2493	Active	Active	9	9
ENSDARG00000003320	ENSDART00000103321	19	16	TCCCGCCACCTGCAGCCGCGTGT	5	+	1455	2493	Active	Active	9	5
ENSDARG00000003320	ENSDART00000103321	19	16	GCCACCTGCAGCCGCGTGTTGAAC	6	+	1459	2493	Active	Inactive	9	1
ENSDARG00000003320	ENSDART00000103321	19	19	GTCCCCTTCCCATTTGACGAGGAA	6	+	1843	2493	Active	Active	9	9
ENSDARG00000003320	ENSDART00000103321	19	19	CCCTTCCCATTTGACGAGGAAGAC	6	+	1846	2493	Active	Active	9	9
ENSDARG00000003320	ENSDART00000103321	19	20	CACAACAACAGACATCGCAGACGAG	7	+	1978	2493	Inactive	Active	0	9
ENSDARG00000003320	ENSDART00000103321	19	22	AGCATCGTCCAGTGAGGATGAGTG	6	+	2124	2493	Active	Active	9	8
ENSDARG00000003320	ENSDART00000103321	19	22	CTCTGCAGCAAAGACAGGTGACAAC	7	+	2233	2493	Active	Active	9	7
ENSDARG00000003320	ENSDART00000103321	19	22	CTCAGCATCGTCCAGTGAGGATGAG	7	+	2121	2493	Active	Active	9	9
ENSDARG00000003511	ENSDART00000020928	19	2	GGCCCAGACATGAGTGGGTGGAA	5	+	263	1035	Active	Inactive	8	4
ENSDARG00000003511	ENSDART00000020928	19	2	CTCAACCCCCTTAAGGATGAGCC	5	+	238	1035	Active	Active	7	9
ENSDARG00000003511	ENSDART00000020928	19	2	GACTCAACCCCCTTAAGGATGAGCC	7	+	236	1035	Active	Active	2	9
ENSDARG00000003511	ENSDART00000020928	19	4	GCACACATCAGCTCTGGTCGTTGGT	7	+	429	1035	Active	Active	4	3
ENSDARG00000003511	ENSDART00000020928	19	4	CACATCAGCTCTGGTCGTTGGTGGA	7	+	432	1035	Active	Active	8	7
ENSDARG00000003511	ENSDART00000020928	19	8	GTTTACAACACCAATTTTGGCTTG	6	+	802	1035	Inactive	Inactive	4	8
ENSDARG00000003511	ENSDART00000020928	19	10	GTTCCCCACATTCTTCGCTGATGGA	7	+	957	1035	Active	Active	6	9
ENSDARG00000003511	ENSDART00000020928	19	10	TTCCCCACATTCTTCGCTGATGGA	6	+	958	1035	Inactive	Active	3	9
ENSDARG00000003511	ENSDART00000104399	19	3	GGCCCAGACATGAGTGGGTGGAA	5	+	185	957	Active	Inactive	8	4
ENSDARG00000003511	ENSDART00000104399	19	5	CACATCAGCTCTGGTCGTTGGTGGA	7	+	354	957	Active	Active	8	7
ENSDARG00000003511	ENSDART00000104399	19	5	GCACACATCAGCTCTGGTCGTTGGT	7	+	351	957	Active	Active	4	3
ENSDARG00000003511	ENSDART00000104399	19	9	GTTTACAACACCAATTTTGGCTTG	6	+	724	957	Inactive	Inactive	4	8
ENSDARG00000003511	ENSDART00000104399	19	11	TTCCCCACATTCTTCGCTGATGGA	6	+	880	957	Inactive	Active	3	9
ENSDARG00000003511	ENSDART00000104399	19	11	GTTCCCCACATTCTTCGCTGATGGA	7	+	879	957	Active	Active	6	9
ENSDARG00000003513	ENSDART00000023747	19	1	GTCCAAGCCTCCAAATTCTGCTTCT	7	+	12	2268	Active	Inactive	1	7
ENSDARG00000003513	ENSDART00000023747	19	2	GTCTGCCTCCATCTCGACGGCTTT	6	+	858	2268	Active	Active	9	4
ENSDARG00000003513	ENSDART00000023747	19	2	GTCCCAAACGCACTGCTGCATCT	5	+	674	2268	Active	Active	2	3
ENSDARG00000003513	ENSDART00000023747	19	2	GTCAACCTCAACTGGCTTTGGCTTC	7	+	801	2268	Active	Inactive	8	9
ENSDARG00000003513	ENSDART00000023747	19	2	GTCAACCTCAACTGGCTTTGGCT	5	+	801	2268	Active	Active	8	4
ENSDARG00000003513	ENSDART00000023747	19	2	GACGTCAACCTCAACTGGCTTTGGC	7	+	798	2268	Active	Active	6	5
ENSDARG00000003513	ENSDART00000023747	19	2	CTCGACGGCTTTCAAGAAGTATGT	6	+	870	2268	Active	Active	8	6
ENSDARG00000003513	ENSDART00000023747	19	2	AAAGTCCACCAGCAAAGACGTCAAC	7	+	782	2268	Inactive	Active	1	7
ENSDARG00000003513	ENSDART00000023747	19	3	ATCTTCTCCGCCGTCATCTGGAGGC	7	+	1344	2268	Active	Active	8	4
ENSDARG00000003513	ENSDART00000023747	19	3	AGAATCATCAAGGAGGGATGAAGAT	7	+	1206	2268	Active	Active	8	9
ENSDARG00000003513	ENSDART00000023747	19	3	AAAAAACCCTTGTCACGATGCGGGA	7	+	1127	2268	Inactive	Active	9	9
ENSDARG00000003513	ENSDART00000023747	19	3	TCCGCCGTCATCTGGAGGCAGGC	5	+	1350	2268	Active	Active	9	9
ENSDARG00000003513	ENSDART00000023747	19	5	TACCAAAGAAAAGCGGCAGAGGTC	6	+	1705	2268	Inactive	Active	8	9
ENSDARG00000003680	ENSDART00000010294	19	3	AGCTGCCACCGGCCTGTGGAGCA	5	+	287	1764	Active	Active	9	3
ENSDARG00000003680	ENSDART00000010294	19	6	AGAACCAAAGAGAACGGCTTTGAG	6	+	688	1764	Inactive	Active	8	3
ENSDARG00000003680	ENSDART00000010294	19	7	AGCAGCACACGCCAGGAGGAAGTC	6	+	952	1764	Active	Active	0	9
ENSDARG00000003680	ENSDART00000010294	19	7	AGACTCACAGACAGAGAATGGGCA	6	+	985	1764	Inactive	Active	5	9
ENSDARG00000003680	ENSDART00000010294	19	7	ACAGACAGAGAATGGGCAGAAGAG	6	+	991	1764	Inactive	Active	9	9
ENSDARG00000003680	ENSDART00000010294	19	11	AGACACTGCAGGCCCAGCAGCAGGG	7	+	1613	1764	Active	Active	3	9
ENSDARG00000003680	ENSDART00000010294	19	11	TTCAGCCACTCCCAGCAGCGGAG	5	+	1662	1764	Active	Active	7	9
ENSDARG00000003680	ENSDART00000010294	19	11	TCCAGCAGACACACCGTCTGCCGCC	7	+	1692	1764	Active	Active	3	7
ENSDARG00000003680	ENSDART00000010294	19	11	GCAGGCCCAGCAGCAGGGTGAGAC	6	+	1620	1764	Inactive	Active	1	7
ENSDARG00000003680	ENSDART00000010294	19	11	GCAGACACACCGTCTGCCGCCGCC	6	+	1696	1764	Inactive	Active	8	9
ENSDARG00000003680	ENSDART00000010294	19	11	AAAAGCACCACCACGTGTGTGGCC	6	+	1589	1764	Inactive	Inactive	7	1
ENSDARG00000003680	ENSDART00000010294	19	11	AGCCACTCCCAGCAGCGGAGCTGGA	7	+	1665	1764	Active	Active	8	9
ENSDARG00000003680	ENSDART00000021009	19	3	AGCTGCCACCGGCCTGTGGAGCA	5	+	287	1764	Active	Active	9	3
ENSDARG00000003680	ENSDART00000021009	19	6	AGAACCAAAGAGAACGGCTTTGAG	6	+	688	1764	Inactive	Active	8	3
ENSDARG00000003680	ENSDART00000021009	19	7	AGCAGCACACGCCAGGAGGAAGTC	6	+	952	1764	Active	Active	0	9
ENSDARG00000003680	ENSDART00000021009	19	7	AGACTCACAGACAGAGAATGGGCA	6	+	985	1764	Inactive	Active	5	9
ENSDARG00000003680	ENSDART00000021009	19	7	ACAGACAGAGAATGGGCAGAAGAG	6	+	991	1764	Inactive	Active	9	9
ENSDARG00000003680	ENSDART00000021009	19	11	AGACACTGCAGGCCCAGCAGCAGGG	7	+	1613	1764	Active	Active	3	9
ENSDARG00000003680	ENSDART00000021009	19	11	AGCCACTCCCAGCAGCGGAGCTGGA	7	+	1665	1764	Active	Active	8	9
ENSDARG00000003680	ENSDART00000021009	19	11	AAAAGCACCACCACGTGTGTGGCC	6	+	1589	1764	Inactive	Inactive	7	1
ENSDARG00000003680	ENSDART00000021009	19	11	GCAGACACACCGTCTGCCGCCGCC	6	+	1696	1764	Inactive	Active	8	9
ENSDARG00000003680	ENSDART00000021009	19	11	GCAGGCCCAGCAGCAGGGTGAGAC	6	+	1620	1764	Inactive	Active	1	7
ENSDARG00000003680	ENSDART00000021009	19	11	TCCAGCAGACACACCGTCTGCCGCC	7	+	1692	1764	Active	Active	3	7
ENSDARG00000003680	ENSDART00000021009	19	11	TTCAGCCACTCCCAGCAGCGGAG	5	+	1662	1764	Active	Active	7	9
ENSDARG00000003680	ENSDART00000052058	19	2	AGCTGCCACCGGCCTGTGGAGCA	5	+	236	933	Active	Active	9	3
ENSDARG00000003680	ENSDART00000052058	19	5	AGAACCAAAGAGAACGGCTTTGAG	6	+	637	933	Inactive	Active	8	3
ENSDARG00000003810	ENSDART00000054274	19	1	GACGACTGCCCTCTCGGCGGGGTC	6	-	199	4758	Active	Active	7	7
ENSDARG00000003810	ENSDART00000054274	19	1	GTTTGCGCCTCTCGTGTTTGGAT	5	-	153	4758	Active	Inactive	6	9
ENSDARG00000003810	ENSDART00000054274	19	1	GTTTGCGCCTCTCGTGTTTGGATAG	7	-	151	4758	Active	Inactive	6	8
ENSDARG00000003810	ENSDART00000054274	19	3	TCCTCATACAGGTCTGTGATGTG	5	-	304	4758	Active	Active	9	0
ENSDARG00000003810	ENSDART00000054274	19	5	TTAATCCCAGTGTCAGCTTTGGGT	6	-	506	4758	Inactive	Active	7	3
ENSDARG00000003810	ENSDART00000054274	19	6	GTTGACTCCATATTAGCAGCTTCT	6	-	605	4758	Active	Active	5	7
ENSDARG00000003810	ENSDART00000054274	19	7	ACCTTCAGCATCCAGGAGTCGAG	5	-	815	4758	Active	Active	9	8
ENSDARG00000003810	ENSDART00000054274	19	8	GAAAGCGTCGTAGATGGAGGAGAC	6	-	880	4758	Active	Active	5	8
ENSDARG00000003810	ENSDART00000054274	19	8	TCCACCCTCTGGGATCTTGGGGA	5	-	902	4758	Active	Active	9	1
ENSDARG00000003810	ENSDART00000054274	19	11	TTCCTCCTCCAGGTCATTAGGGTGT	7	-	1200	4758	Active	Inactive	9	5
ENSDARG00000003810	ENSDART00000054274	19	12	CTCTTCACAATCTAAAGCCGTGTTC	7	-	1323	4758	Active	Inactive	3	5
ENSDARG00000003810	ENSDART00000054274	19	14	AGCTCATAAATAAAGCGCAGACTGC	7	-	1778	4758	Active	Active	2	9
ENSDARG00000003810	ENSDART00000054274	19	14	CGCTCCAGCAGATCTTGCGTTTCT	6	-	1818	4758	Active	Inactive	9	9
ENSDARG00000003810	ENSDART00000054274	19	15	AACTGCTACGTAAATTGGGTGAGAC	7	-	1963	4758	Active	Active	6	7
ENSDARG00000003810	ENSDART00000054274	19	18	TTAATCCACTGCCACTGCGTCTGC	6	-	2319	4758	Active	Inactive	0	8
ENSDARG00000003810	ENSDART00000054274	19	18	ATCCACTGCCACTGCGTCTGCAGGG	7	-	2315	4758	Active	Active	6	7
ENSDARG00000003810	ENSDART00000054274	19	19	CTAATCTGCCAAGTCTGCTGTTTTT	7	-	2476	4758	Active	Inactive	8	9
ENSDARG00000003810	ENSDART00000054274	19	20	CTACAAGACTGGCCACTGTGCTGCG	7	-	2551	4758	Inactive	Active	6	6
ENSDARG00000003810	ENSDART00000054274	19	21	ACACACTCCTCGCCTTTGCTGAT	5	-	2683	4758	Active	Inactive	0	7
ENSDARG00000003810	ENSDART00000054274	19	21	ACACTCCTCGCCTTTGCTGATGGT	6	-	2680	4758	Active	Active	9	9
ENSDARG00000003810	ENSDART00000054274	19	23	AGAGACACCAGCAGTGTTTGGCA	5	-	3112	4758	Inactive	Inactive	4	5
ENSDARG00000003810	ENSDART00000054274	19	23	GTTGTCTAAAGCCTGCTGTCTCT	5	-	2981	4758	Active	Inactive	2	2
ENSDARG00000003810	ENSDART00000054274	19	23	GTCTCCAGAGACACCAGCAGTGTTT	7	-	3116	4758	Inactive	Inactive	2	5
ENSDARG00000003810	ENSDART00000054274	19	25	ACAGGCACACTGGAAGATGTAGGT	6	-	3390	4758	Inactive	Active	7	8
ENSDARG00000003810	ENSDART00000054274	19	26	GTCCTCTTCACTCAGTCGACTCT	5	-	3554	4758	Active	Active	9	5
ENSDARG00000003810	ENSDART00000054274	19	27	CACTCCACCTGTCTGTAAGCTGGT	6	-	3773	4758	Active	Active	7	9
ENSDARG00000003810	ENSDART00000054274	19	32	GACCCACCCGAGCAGGTCTGAGAC	6	-	4312	4758	Active	Active	7	4
ENSDARG00000003810	ENSDART00000054274	19	33	AGCAACTTCCTCTTTTTTAGCCGCT	7	-	4410	4758	Active	Active	9	6
ENSDARG00000003810	ENSDART00000054274	19	34	ACATACACACTGCTGTAGCATTT	5	-	4751	4758	Inactive	Inactive	9	3
ENSDARG00000003810	ENSDART00000054274	19	34	GTTTCAAGCCGTTGAAGCTGGCGTT	7	-	4676	4758	Active	Active	2	5
ENSDARG00000003810	ENSDART00000054274	19	34	CTATCACACAGTTGTGTGTATGT	5	-	4540	4758	Inactive	Inactive	0	9
ENSDARG00000003931	ENSDART00000038202	19	1	CACCAAAACGAATATGTTGAGGTA	6	+	49	1422	Inactive	Active	1	6
ENSDARG00000003931	ENSDART00000038202	19	1	CACCAAAACGAATATGTTGAGGT	5	+	49	1422	Inactive	Inactive	1	3
ENSDARG00000003931	ENSDART00000038202	19	1	AGCACCAAAACGAATATGTTGAGGT	7	+	47	1422	Inactive	Inactive	2	3
ENSDARG00000003931	ENSDART00000038202	19	2	GGCAAAGACATCGAGAGACTGGGTG	7	+	154	1422	Active	Active	4	9
ENSDARG00000003931	ENSDART00000038202	19	2	AAAGACATCGAGAGACTGGGTGGAA	7	+	157	1422	Inactive	Inactive	4	4
ENSDARG00000003931	ENSDART00000038202	19	3	GCAGCCGGCCAGCATTGAAGATGGC	7	+	315	1422	Active	Active	7	9
ENSDARG00000003931	ENSDART00000038202	19	5	ACCTACGGCTTGAGAGGAATTTGCT	7	+	628	1422	Active	Active	7	9
ENSDARG00000003931	ENSDART00000038202	19	5	GACTACGTCTGCATTTCTGATAAC	6	+	574	1422	Active	Inactive	7	3
ENSDARG00000003931	ENSDART00000038202	19	5	TGCTACTTCTTTATTGAGGTAGGA	6	+	649	1422	Active	Active	9	9
ENSDARG00000003931	ENSDART00000038202	19	9	ATCATCCTCACTACATGGCTGGGAG	7	+	1178	1422	Active	Active	9	8
ENSDARG00000004017	ENSDART00000007578	19	1	GAAGGCTGCCATTCGCTGCCGGG	5	-	144	1170	Active	Active	5	9
ENSDARG00000004017	ENSDART00000007578	19	2	GAACACAGAGATCCTCTGGGCTGTC	7	-	367	1170	Inactive	Inactive	9	0
ENSDARG00000004017	ENSDART00000007578	19	3	GGCTTCAGCGAGAAGGGGTGGAG	5	-	472	1170	Active	Active	9	8
ENSDARG00000004017	ENSDART00000007578	19	3	GGCTTCAGCGAGAAGGGGTGGAGCT	7	-	470	1170	Active	Active	9	8
ENSDARG00000004017	ENSDART00000007578	19	6	AGCCTCTGCTTTTCTGGCTGTGGAG	7	-	774	1170	Active	Active	9	6
ENSDARG00000004017	ENSDART00000007578	19	7	CAAACCTTCAAGCCTTTGTGTGC	5	-	1033	1170	Active	Inactive	8	9
ENSDARG00000004017	ENSDART00000007578	19	7	AGAATCACAGTCCTGTTTGGCTTC	6	-	958	1170	Inactive	Inactive	7	9
ENSDARG00000004169	ENSDART00000007906	19	2	AACTCATTCTTGACATCTGAAGCA	6	-	93	444	Active	Active	9	6
ENSDARG00000004169	ENSDART00000007906	19	2	TTCTGCTGCTTCAAGTTTTTTCT	5	-	164	444	Active	Inactive	9	8
ENSDARG00000004169	ENSDART00000007906	19	3	TGCTCACGCTTTTCTGCTAGGTG	5	-	223	444	Active	Active	9	2
ENSDARG00000004169	ENSDART00000007906	19	3	CTCTTCTGCCATCTTGCTGAAGTT	6	-	286	444	Active	Active	9	6
ENSDARG00000004169	ENSDART00000007906	19	4	TTCTTCACCATTGTGCTCTTTGGTT	7	-	426	444	Active	Inactive	7	9
ENSDARG00000004280	ENSDART00000013865	19	1	TCCTACGACTTCCATGGACGGAGGA	7	+	64	1092	Active	Active	6	9
ENSDARG00000004280	ENSDART00000013865	19	3	CACTGCAGCTGTGTGGGAGGAGAT	6	+	252	1092	Active	Active	8	8
ENSDARG00000004280	ENSDART00000013865	19	4	GTTGACCACCTGCTCTGCAGACGGT	7	+	396	1092	Active	Active	1	9
ENSDARG00000004280	ENSDART00000013865	19	4	ACCACCTGCTCTGCAGACGGTGTG	6	+	400	1092	Active	Active	9	9
ENSDARG00000004280	ENSDART00000013865	19	6	AACTCCTACCACTGAGGTTAGTAG	6	+	755	1092	Active	Active	6	1
ENSDARG00000004280	ENSDART00000013865	19	7	GGCCTCCTCTGGAGATGACGGCTGT	7	+	888	1092	Active	Active	9	8
ENSDARG00000004280	ENSDART00000013865	19	7	TCCCACTAAGTTCGAGGTGCAGGT	6	+	795	1092	Active	Active	1	8
ENSDARG00000004280	ENSDART00000013865	19	8	CGCAGCTACTGCTGGCAGGTGGG	5	+	1059	1092	Active	Active	9	9
ENSDARG00000004280	ENSDART00000013865	19	8	CTCTGCTGCTCTGAGTGCTGTCGGC	7	+	1005	1092	Active	Active	9	7
ENSDARG00000004280	ENSDART00000013865	19	8	AGCTACTGCTGGCAGGTGGGTAG	5	+	1062	1092	Active	Active	8	1
ENSDARG00000004280	ENSDART00000052238	19	1	TCCTACGACTTCCATGGACGGAGGA	7	+	64	558	Active	Active	6	9
ENSDARG00000004280	ENSDART00000052238	19	3	CACTGCAGCTGTGTGGGAGGAGAT	6	+	252	558	Active	Active	8	8
ENSDARG00000004280	ENSDART00000052238	19	4	GTTGACCACCTGCTCTGCAGACGGT	7	+	396	558	Active	Active	1	9
ENSDARG00000004280	ENSDART00000052238	19	4	ACCACCTGCTCTGCAGACGGTGTG	6	+	400	558	Active	Active	9	9
ENSDARG00000004311	ENSDART00000021396	19	1	AAACTCGCCATGGATGTGCTGAA	5	+	1	861	Inactive	Inactive	1	4
ENSDARG00000004311	ENSDART00000021396	19	2	TTAACCTTCGACATCTGGGGATGAC	7	+	149	861	Active	Active	7	8
ENSDARG00000004311	ENSDART00000021396	19	2	AGCTGCTGCTGTCAAGAGGATTGT	6	+	207	861	Active	Active	9	9
ENSDARG00000004311	ENSDART00000021396	19	4	CAAGACGCATGACAAAGTGTTTGCT	7	+	372	861	Inactive	Active	9	3
ENSDARG00000004311	ENSDART00000021396	19	4	ACCAACAGAATGAAACTCTGGAGTG	7	+	410	861	Inactive	Active	5	0
ENSDARG00000004311	ENSDART00000021396	19	5	GGCTCAGGCCTTCAGAGTGGCCTTC	7	+	489	861	Active	Inactive	9	0
ENSDARG00000004343	ENSDART00000047649	19	3	AAATGCTAATCAAATCTGGGGCA	5	+	206	1038	Inactive	Active	9	5
ENSDARG00000004343	ENSDART00000047649	19	7	GTATCCAGAGCGCAGAGGTGTGC	5	+	684	1038	Inactive	Active	8	7
ENSDARG00000004343	ENSDART00000047649	19	7	TACGGCACCGGTTTAGTGGAGGAC	6	+	730	1038	Active	Active	6	8
ENSDARG00000004343	ENSDART00000047649	19	8	ATCAGCAGACCAGGCTGTGGCGGA	6	+	849	1038	Inactive	Active	4	3
ENSDARG00000004343	ENSDART00000047649	19	8	ATCAGCAGACCAGGCTGTGGCGGAG	7	+	849	1038	Inactive	Active	4	9
ENSDARG00000004343	ENSDART00000047649	19	9	AGCAGCCCATGCTGGATGCCGCC	5	+	926	1038	Active	Active	5	9
ENSDARG00000004355	ENSDART00000011128	19	1	GAACCCATCGTTTCTGAAGAAGAC	6	-	221	708	Active	Active	3	9
ENSDARG00000004355	ENSDART00000011128	19	1	ACAGTCGTCTGGTTTCTGCTGAC	5	-	338	708	Active	Inactive	9	2
ENSDARG00000004378	ENSDART00000016415	19	1	TGCGTCCCATTGAATGCGTCGCA	5	-	70	1608	Active	Active	8	1
ENSDARG00000004378	ENSDART00000016415	19	1	GAATGCGTCGCAGGAGTTTTGGTT	6	-	58	1608	Active	Inactive	5	7
ENSDARG00000004378	ENSDART00000016415	19	7	CGCATCGTCCCAGTCTCTGATGGA	6	-	568	1608	Active	Active	9	5
ENSDARG00000004378	ENSDART00000016415	19	9	GTTTTCACAGCCACTTTAGTGGTG	6	-	882	1608	Inactive	Inactive	4	2
ENSDARG00000004378	ENSDART00000016415	19	9	CACAGCCACTTTAGTGGTGCCGTT	6	-	877	1608	Active	Active	8	4
ENSDARG00000004378	ENSDART00000016415	19	12	AGCTCCGTCAACAGGATGCCGAA	5	-	1360	1608	Active	Active	9	9
ENSDARG00000004378	ENSDART00000016415	19	12	AGACCATACGTCTGATTTGATGGT	6	-	1336	1608	Active	Inactive	3	0
ENSDARG00000004378	ENSDART00000016415	19	13	TCCTCCAGCACTGAAGCATGAGCT	6	-	1496	1608	Active	Active	9	9
ENSDARG00000004378	ENSDART00000023798	19	1	TGCGTCCCATTGAATGCGTCGCA	5	-	70	1608	Active	Active	8	1
ENSDARG00000004378	ENSDART00000023798	19	1	GAATGCGTCGCAGGAGTTTTGGTT	6	-	58	1608	Active	Inactive	5	7
ENSDARG00000004378	ENSDART00000023798	19	7	CGCATCGTCCCAGTCTCTGATGGA	6	-	568	1608	Active	Active	9	5
ENSDARG00000004378	ENSDART00000023798	19	9	CACAGCCACTTTAGTGGTGCCGTT	6	-	877	1608	Active	Active	8	4
ENSDARG00000004378	ENSDART00000023798	19	9	GTTTTCACAGCCACTTTAGTGGTG	6	-	882	1608	Inactive	Inactive	4	2
ENSDARG00000004378	ENSDART00000023798	19	12	AGCTCCGTCAACAGGATGCCGAA	5	-	1360	1608	Active	Active	9	9
ENSDARG00000004378	ENSDART00000023798	19	12	AGACCATACGTCTGATTTGATGGT	6	-	1336	1608	Active	Inactive	3	0
ENSDARG00000004378	ENSDART00000023798	19	13	TCCTCCAGCACTGAAGCATGAGCT	6	-	1496	1608	Active	Active	9	9
ENSDARG00000004378	ENSDART00000102394	19	1	TGCGTCCCATTGAATGCGTCGCA	5	-	70	1575	Active	Active	8	1
ENSDARG00000004378	ENSDART00000102394	19	1	GAATGCGTCGCAGGAGTTTTGGTT	6	-	58	1575	Active	Inactive	5	7
ENSDARG00000004378	ENSDART00000102394	19	5	CGCATCGTCCCAGTCTCTGATGGA	6	-	544	1575	Active	Active	9	5
ENSDARG00000004378	ENSDART00000102394	19	6	CTAAGCCCATTGTTTGTGGTGTG	5	-	729	1575	Inactive	Inactive	5	2
ENSDARG00000004378	ENSDART00000102394	19	6	CCCAACTTCCGGTTGAGCTTGAGCG	7	-	782	1575	Active	Active	9	9
ENSDARG00000004378	ENSDART00000102394	19	6	GGCCTAAGCCCATTGTTTGTGGTG	6	-	731	1575	Active	Inactive	9	7
ENSDARG00000004378	ENSDART00000102394	19	7	CACAGCCACTTTAGTGGTGCCGTT	6	-	844	1575	Active	Active	8	4
ENSDARG00000004378	ENSDART00000102394	19	7	GTTTTCACAGCCACTTTAGTGGTG	6	-	849	1575	Inactive	Inactive	4	2
ENSDARG00000004378	ENSDART00000102394	19	10	AGCTCCGTCAACAGGATGCCGAA	5	-	1327	1575	Active	Active	9	9
ENSDARG00000004378	ENSDART00000102394	19	10	AGACCATACGTCTGATTTGATGGT	6	-	1303	1575	Active	Inactive	3	0
ENSDARG00000004378	ENSDART00000102394	19	11	TCCTCCAGCACTGAAGCATGAGCT	6	-	1463	1575	Active	Active	9	9
ENSDARG00000004378	ENSDART00000102395	19	1	TGCGTCCCATTGAATGCGTCGCA	5	-	70	1584	Active	Active	8	1
ENSDARG00000004378	ENSDART00000102395	19	1	GAATGCGTCGCAGGAGTTTTGGTT	6	-	58	1584	Active	Inactive	5	7
ENSDARG00000004378	ENSDART00000102395	19	5	CGCATCGTCCCAGTCTCTGATGGA	6	-	544	1584	Active	Active	9	5
ENSDARG00000004378	ENSDART00000102395	19	7	GTTTTCACAGCCACTTTAGTGGTG	6	-	858	1584	Inactive	Inactive	4	2
ENSDARG00000004378	ENSDART00000102395	19	7	CACAGCCACTTTAGTGGTGCCGTT	6	-	853	1584	Active	Active	8	4
ENSDARG00000004378	ENSDART00000102395	19	10	AGCTCCGTCAACAGGATGCCGAA	5	-	1336	1584	Active	Active	9	9
ENSDARG00000004378	ENSDART00000102395	19	10	AGACCATACGTCTGATTTGATGGT	6	-	1312	1584	Active	Inactive	3	0
ENSDARG00000004378	ENSDART00000102395	19	11	TCCTCCAGCACTGAAGCATGAGCT	6	-	1472	1584	Active	Active	9	9
ENSDARG00000004405	ENSDART00000022803	19	1	TTCCTCACCTTTCTGTCTTGTTT	5	-	88	630	Active	Inactive	8	9
ENSDARG00000004405	ENSDART00000022803	19	4	CCCTGCATCCGTTGTGTGATGTG	5	-	346	630	Active	Active	9	0
ENSDARG00000004405	ENSDART00000022803	19	4	AGCCCCTGCATCCGTTGTGTGATGT	7	-	347	630	Active	Inactive	9	1
ENSDARG00000004405	ENSDART00000022803	19	5	GTACACACCTGTCACAGTCTGAGTC	7	-	586	630	Inactive	Active	7	2
ENSDARG00000004405	ENSDART00000022803	19	5	TTCGCCGCCACATCGCTGGATTG	5	-	512	630	Active	Active	8	0
ENSDARG00000004436	ENSDART00000020301	19	2	GTTGGCAAAGATCTCCGAAGTGTTT	7	-	88	885	Inactive	Active	6	1
ENSDARG00000004436	ENSDART00000020301	19	2	CACCTCTGCTTGCCGGTAGTCTTG	6	-	256	885	Active	Inactive	9	1
ENSDARG00000004436	ENSDART00000020301	19	4	GCCTCATTCTTTCCAGCTGCTGCA	6	-	395	885	Active	Active	9	9
ENSDARG00000004436	ENSDART00000020301	19	4	TCCAGCTGCTGCATCTGCTTGGCC	6	-	384	885	Active	Inactive	9	2
ENSDARG00000004436	ENSDART00000020301	19	6	TTCCTCATCTACATTCTGAATGT	5	-	638	885	Active	Inactive	9	6
ENSDARG00000004472	ENSDART00000049368	19	3	TTCTCAGGCCCAGCAGCTGCCTGC	6	+	156	915	Active	Active	6	6
ENSDARG00000004472	ENSDART00000049368	19	3	CTCTACCTCCTGAAAGATGGAGAA	6	+	223	915	Active	Active	9	9
ENSDARG00000004472	ENSDART00000049368	19	6	GCCTGCGCAGATGGCGTATGATAG	6	+	441	915	Active	Active	5	1
ENSDARG00000004472	ENSDART00000049368	19	6	AACAGCACAAACAGGTGGAGCCTGC	7	+	422	915	Inactive	Active	7	8
ENSDARG00000004472	ENSDART00000049368	19	9	CCCCCAAGAAAGCCAGAGGGAGAG	6	+	641	915	Active	Active	5	9
ENSDARG00000004472	ENSDART00000049368	19	10	CCCCGCTTCGCCCCGCCGCGGCC	5	+	825	915	Active	Active	9	9
ENSDARG00000004472	ENSDART00000050209	19	3	TTCTCAGGCCCAGCAGCTGCCTGC	6	+	156	915	Active	Active	6	6
ENSDARG00000004472	ENSDART00000050209	19	3	CTCTACCTCCTGAAAGATGGAGAA	6	+	223	915	Active	Active	9	9
ENSDARG00000004472	ENSDART00000050209	19	6	AACAGCACAAACAGGTGGAGCCTGC	7	+	422	915	Inactive	Active	7	8
ENSDARG00000004472	ENSDART00000050209	19	6	GCCTGCGCAGATGGCGTATGATAG	6	+	441	915	Active	Active	5	1
ENSDARG00000004472	ENSDART00000050209	19	9	CCCCCAAGAAAGCCAGAGGGAGAG	6	+	641	915	Active	Active	5	9
ENSDARG00000004472	ENSDART00000050209	19	10	CCCCGCTTCGCCCCGCCGCGGCC	5	+	825	915	Active	Active	9	9
ENSDARG00000004472	ENSDART00000103922	19	3	CTCTACCTCCTGAAAGATGGAGAA	6	+	223	891	Active	Active	9	9
ENSDARG00000004472	ENSDART00000103922	19	3	TTCTCAGGCCCAGCAGCTGCCTGC	6	+	156	891	Active	Active	6	6
ENSDARG00000004472	ENSDART00000103922	19	6	GCCTGCGCAGATGGCGTATGATAG	6	+	441	891	Active	Active	5	1
ENSDARG00000004472	ENSDART00000103922	19	6	AACAGCACAAACAGGTGGAGCCTGC	7	+	422	891	Inactive	Active	7	8
ENSDARG00000004472	ENSDART00000103922	19	8	CCCCCAAGAAAGCCAGAGGGAGAG	6	+	595	891	Active	Active	5	9
ENSDARG00000004472	ENSDART00000103922	19	9	CCCCGCTTCGCCCCGCCGCGGCC	5	+	779	891	Active	Active	9	9
ENSDARG00000004481	ENSDART00000015137	19	3	TGCTTCAGCTCCTCGCTCTGAGGAC	7	-	548	771	Active	Active	9	1
ENSDARG00000004481	ENSDART00000015137	19	3	TTCTTCAACATAAGGCTTGAGCT	5	-	374	771	Active	Active	6	8
ENSDARG00000004498	ENSDART00000032374	19	4	CCCTTCTCCAACTTAGGGGAATGC	6	-	489	918	Active	Active	9	7
ENSDARG00000004498	ENSDART00000032374	19	4	AGACCCTTCTCCAACTTAGGGGAA	6	-	492	918	Active	Active	9	1
ENSDARG00000004498	ENSDART00000032374	19	6	CACAGCAAATAGACAGCAGTGGCG	6	-	612	918	Inactive	Active	3	9
ENSDARG00000004498	ENSDART00000104033	19	4	CACAGCAAATAGACAGCAGTGGCG	6	-	600	1032	Inactive	Active	3	9
ENSDARG00000004498	ENSDART00000104033	19	4	CAAAACAAATCCGAATGCCGTTGTG	7	-	559	1032	Inactive	Active	9	6
ENSDARG00000004498	ENSDART00000104033	19	4	AACAAATCCGAATGCCGTTGTGGTA	7	-	556	1032	Inactive	Inactive	1	2
ENSDARG00000004498	ENSDART00000104033	19	4	AAACAAATCCGAATGCCGTTGTG	5	-	559	1032	Inactive	Active	7	6
ENSDARG00000004588	ENSDART00000026992	19	1	TGCTGCTGCTGGTGTGCGTCTGC	5	-	36	1089	Active	Inactive	9	8
ENSDARG00000004588	ENSDART00000026992	19	1	TGCTGCTGCTGCTGGTGTGCGTCT	6	-	38	1089	Active	Inactive	9	6
ENSDARG00000004588	ENSDART00000026992	19	1	TCCTCATCCGAGGAGGATGACTGC	6	-	864	1089	Active	Active	9	9
ENSDARG00000004588	ENSDART00000026992	19	1	GCCGGCACCGCGACAGAGGGCGGG	6	-	684	1089	Active	Active	9	9
ENSDARG00000004588	ENSDART00000026992	19	1	GACTTCACCTTCTTCCGAGGTCGAT	7	-	407	1089	Active	Active	6	8
ENSDARG00000004588	ENSDART00000026992	19	1	GACTGCTCCATAATCTTGCGCCTCT	7	-	242	1089	Active	Inactive	8	4
ENSDARG00000004588	ENSDART00000026992	19	1	GAACTCCTCATCCGAGGAGGATGAC	7	-	867	1089	Active	Active	8	9
ENSDARG00000004588	ENSDART00000026992	19	1	GAACTCAAAGTGCGAGCCGGAGCC	6	-	988	1089	Inactive	Active	9	9
ENSDARG00000004588	ENSDART00000026992	19	1	CTCCTCATCCGAGGAGGATGACTGC	7	-	864	1089	Active	Active	9	9
ENSDARG00000004588	ENSDART00000026992	19	1	CTCCCCAGAATCAATGGAGTCGCC	6	-	79	1089	Active	Active	3	9
ENSDARG00000004588	ENSDART00000026992	19	1	CGCTACTGCTGCTGCTGCTGGTGTG	7	-	43	1089	Active	Active	9	8
ENSDARG00000004588	ENSDART00000026992	19	1	CGCGACAGAGGGCGGGCTGCTGTC	6	-	676	1089	Active	Active	4	6
ENSDARG00000004588	ENSDART00000026992	19	1	CACCGCGACAGAGGGCGGGCTGC	5	-	680	1089	Active	Active	8	8
ENSDARG00000004644	ENSDART00000006575	19	3	ATCTCACCACGGAAGTTAGTCTGC	6	-	270	696	Inactive	Inactive	5	7
ENSDARG00000004644	ENSDART00000006575	19	4	CCCTCACGCTGCCCACTCTGTCGCA	7	-	493	696	Active	Active	9	0
ENSDARG00000004644	ENSDART00000006575	19	5	GAAGGCACAAAACTCGTTGTAGTG	6	-	598	696	Inactive	Active	9	0
ENSDARG00000004644	ENSDART00000006575	19	5	GCACAAAACTCGTTGTAGTGTCT	5	-	595	696	Inactive	Inactive	7	0
ENSDARG00000004644	ENSDART00000103735	19	3	ATCTCACCACGGAAGTTAGTCTGC	6	-	189	567	Inactive	Inactive	5	7
ENSDARG00000004644	ENSDART00000103735	19	4	CCCTCACGCTGCCCACTCTGTCGCA	7	-	412	567	Active	Active	9	0
ENSDARG00000004644	ENSDART00000103735	19	5	GCACAAAACTCGTTGTAGTGTCT	5	-	514	567	Inactive	Inactive	7	0
ENSDARG00000004644	ENSDART00000103735	19	5	GAAGGCACAAAACTCGTTGTAGTG	6	-	517	567	Inactive	Active	9	0
ENSDARG00000004686	ENSDART00000008522	19	3	ACCTTCCCATCAACGCCGAAGAG	5	-	166	522	Active	Active	6	9
ENSDARG00000004686	ENSDART00000008522	19	3	CCCATCAACGCCGAAGAGGCCGTT	6	-	160	522	Active	Active	9	9
ENSDARG00000004686	ENSDART00000008522	19	3	TTCCCATGCAGCTCTGGAATGAGGC	7	-	308	522	Active	Active	8	9
ENSDARG00000004856	ENSDART00000080227	19	7	TTCAGCATCTCAGCTCTGAATAA	5	+	562	2157	Active	Inactive	9	8
ENSDARG00000004856	ENSDART00000080227	19	14	ACATTCAACTCTAAAAGAGGTGAAC	7	+	1591	2157	Active	Active	0	8
ENSDARG00000004856	ENSDART00000080227	19	14	TGCTTCAGCAATGGATTTGCAGAA	6	+	1482	2157	Active	Inactive	9	5
ENSDARG00000004856	ENSDART00000080227	19	15	TTACGCTGCTGTGGGCAGAAGTT	5	+	1703	2157	Active	Active	5	9
ENSDARG00000004856	ENSDART00000080227	19	15	GTTCCATCCCTCCCTCTGCCTTT	5	+	1723	2157	Active	Inactive	7	9
ENSDARG00000004856	ENSDART00000080227	19	15	AACATCACAGTGACTGAAGCTGTG	6	+	1654	2157	Inactive	Active	6	9
ENSDARG00000004856	ENSDART00000080227	19	18	GCCTACAAAGGAAGTTTGGTGAA	5	+	2053	2157	Inactive	Inactive	6	6
ENSDARG00000004856	ENSDART00000089846	19	10	TTCAGCATCTCAGCTCTGAATAA	5	+	847	12573	Active	Inactive	9	8
ENSDARG00000004856	ENSDART00000089846	19	17	ACATTCAACTCTAAAAGAGGTGAAC	7	+	1876	12573	Active	Active	0	8
ENSDARG00000004856	ENSDART00000089846	19	17	TGCTTCAGCAATGGATTTGCAGAA	6	+	1767	12573	Active	Inactive	9	5
ENSDARG00000004856	ENSDART00000089846	19	18	TTACGCTGCTGTGGGCAGAAGTT	5	+	1988	12573	Active	Active	5	9
ENSDARG00000004856	ENSDART00000089846	19	18	AACATCACAGTGACTGAAGCTGTG	6	+	1939	12573	Inactive	Active	6	9
ENSDARG00000004856	ENSDART00000089846	19	18	GTTCCATCCCTCCCTCTGCCTTT	5	+	2008	12573	Active	Inactive	7	9
ENSDARG00000004856	ENSDART00000089846	19	21	GCCTACAAAGGAAGTTTGGTGAA	5	+	2335	12573	Inactive	Inactive	6	6
ENSDARG00000004856	ENSDART00000089846	19	26	TACAAATAAACCACAGGTGTATTT	6	+	3174	12573	Inactive	Inactive	8	9
ENSDARG00000004856	ENSDART00000089846	19	26	CTCTTCAAACAGAAAATTATGGGAG	7	+	3133	12573	Active	Active	0	2
ENSDARG00000004856	ENSDART00000089846	19	27	AAAGACTCCGACAGTGACTGGGAT	6	+	3258	12573	Inactive	Active	6	8
ENSDARG00000004856	ENSDART00000089846	19	27	GACTCCGACAGTGACTGGGATTTC	6	+	3261	12573	Active	Inactive	5	7
ENSDARG00000004856	ENSDART00000089846	19	29	CACTCAACCATGTAGCATTGTAG	5	+	3468	12573	Active	Active	5	0
ENSDARG00000004856	ENSDART00000089846	19	29	GCACTCAACCATGTAGCATTGTAG	6	+	3467	12573	Active	Active	4	0
ENSDARG00000004856	ENSDART00000089846	19	30	CACAAACCACAACAGTATTTGGT	5	+	3641	12573	Inactive	Active	6	4
ENSDARG00000004856	ENSDART00000089846	19	36	CACGTCTGCTCATATCTGGTTCT	5	+	4802	12573	Active	Inactive	9	7
ENSDARG00000004856	ENSDART00000089846	19	36	GAAATCGACCGCAGATTTGTGGTT	6	+	4726	12573	Inactive	Inactive	3	9
ENSDARG00000004856	ENSDART00000089846	19	36	GACAGCAGAGCACCAGTAGGCGTA	6	+	4642	12573	Inactive	Active	3	8
ENSDARG00000004856	ENSDART00000089846	19	36	ATCAACCCAACATCAGGCAGCATTG	7	+	5275	12573	Inactive	Active	7	6
ENSDARG00000004856	ENSDART00000089846	19	36	GCACACACACTCTAAAGGTGGTGGT	7	+	5192	12573	Inactive	Active	9	7
ENSDARG00000004856	ENSDART00000089846	19	36	GCAGACACAGTGAGGTGTTTGAC	5	+	5398	12573	Inactive	Inactive	8	1
ENSDARG00000004856	ENSDART00000089846	19	36	TCCCTCTGCAAGATTTTAGATGTG	6	+	5371	12573	Active	Active	9	4
ENSDARG00000004856	ENSDART00000089846	19	36	GACTGCAGACACAGTGAGGTGTTT	6	+	5394	12573	Inactive	Inactive	2	0
ENSDARG00000004856	ENSDART00000089846	19	36	CAACCCAACATCAGGCAGCATTG	5	+	5277	12573	Inactive	Active	2	6
ENSDARG00000004856	ENSDART00000089846	19	36	ATCGACCGCAGATTTGTGGTTCT	5	+	4729	12573	Active	Inactive	5	8
ENSDARG00000004856	ENSDART00000089846	19	36	ACATCAGGCAGCATTGCTGGAGGA	6	+	5284	12573	Active	Active	0	9
ENSDARG00000004856	ENSDART00000089846	19	36	AAACACAACTGTGAAGCTTGGTAA	6	+	5346	12573	Inactive	Inactive	9	4
ENSDARG00000004856	ENSDART00000089846	19	36	ATCTTCTTCATGCAGTTCTGATTGC	7	+	4959	12573	Active	Inactive	9	4
ENSDARG00000004856	ENSDART00000089846	19	38	CTACTCAACTCAACTGTGAAGTC	5	+	5909	12573	Active	Inactive	2	2
ENSDARG00000004856	ENSDART00000089846	19	39	GTCTGCGCAGTCATTGTGATGAA	5	+	5962	12573	Inactive	Inactive	0	2
ENSDARG00000004856	ENSDART00000089846	19	41	GTCATCTCCCTACACATGGGGTGGT	7	+	6309	12573	Active	Active	9	3
ENSDARG00000004856	ENSDART00000089846	19	41	TCCCTACACATGGGGTGGTCTCT	5	+	6315	12573	Active	Inactive	9	1
ENSDARG00000004856	ENSDART00000089846	19	46	ACCTGCACATTCCGCTGTGGAGGCT	7	+	8053	12573	Active	Active	0	9
ENSDARG00000004856	ENSDART00000089846	19	46	ACCTGCACATTCCGCTGTGGAGGC	6	+	8053	12573	Active	Active	0	2
ENSDARG00000004856	ENSDART00000089846	19	46	GCATTCGCAGGGTTGGTTTGGCT	5	+	7617	12573	Inactive	Active	3	3
ENSDARG00000004856	ENSDART00000089846	19	46	TACTGCACCTATCGCGGTGTTGTC	6	+	7933	12573	Active	Inactive	5	2
ENSDARG00000004856	ENSDART00000089846	19	46	GCATTCGCAGGGTTGGTTTGGCTTG	7	+	7617	12573	Inactive	Inactive	3	8
ENSDARG00000004856	ENSDART00000089846	19	46	ACATTCCGCTGTGGAGGCTGGAGCG	7	+	8059	12573	Active	Active	7	9
ENSDARG00000004856	ENSDART00000089846	19	46	TCCCCATGCGCACCGGCAGCTGCA	6	+	7661	12573	Active	Active	9	9
ENSDARG00000004856	ENSDART00000089846	19	46	AACTACTGCACCTATCGCGGTGTTG	7	+	7930	12573	Active	Inactive	4	0
ENSDARG00000004856	ENSDART00000089846	19	46	TTAGACACAATGCCGCAGCTGGA	5	+	7481	12573	Inactive	Active	9	9
ENSDARG00000004856	ENSDART00000089846	19	48	GACCCACACAATGGGCTGGTTGGTA	7	+	8409	12573	Active	Inactive	5	7
ENSDARG00000004856	ENSDART00000089846	19	48	ACCCACACAATGGGCTGGTTGGTA	6	+	8410	12573	Inactive	Inactive	5	7
ENSDARG00000004856	ENSDART00000089846	19	48	ACCCACACAATGGGCTGGTTGGTAA	7	+	8410	12573	Inactive	Inactive	5	6
ENSDARG00000004856	ENSDART00000089846	19	50	AGCCCCGACAAACGGCCGCAGAC	5	+	8829	12573	Active	Active	8	8
ENSDARG00000004856	ENSDART00000089846	19	51	TGCCACAACAAGGTTCTGATGTG	5	+	8918	12573	Active	Active	6	2
ENSDARG00000004856	ENSDART00000089846	19	51	GTCAAATACATCATTTTGGAGGT	5	+	8871	12573	Active	Inactive	0	2
ENSDARG00000004856	ENSDART00000089846	19	52	TTCAAAGGCATTTGGGTGGTTGT	5	+	8947	12573	Active	Inactive	0	1
ENSDARG00000004856	ENSDART00000089846	19	52	TTCAAAGGCATTTGGGTGGTTGTG	6	+	8947	12573	Active	Active	0	4
ENSDARG00000004856	ENSDART00000089846	19	52	GTCCCCTCCCTGAATAAGCTGAA	5	+	8980	12573	Active	Active	9	8
ENSDARG00000004856	ENSDART00000089846	19	53	ACCAAATTAAGCATTTGAGTTTGTC	7	+	9245	12573	Active	Active	3	6
ENSDARG00000004856	ENSDART00000089846	19	53	GAATTCAACCAAATTAAGCATTT	5	+	9238	12573	Inactive	Inactive	4	3
ENSDARG00000004856	ENSDART00000089846	19	54	GCAAGCACATCCCAGGCAGGAAAC	6	+	9322	12573	Inactive	Active	7	8
ENSDARG00000004856	ENSDART00000089846	19	58	TTCATCACACCGTTGGAGAAGGT	5	+	9893	12573	Inactive	Active	2	9
ENSDARG00000004856	ENSDART00000089846	19	64	AGCCTCACCCTGGATTAATGAGCT	6	+	10571	12573	Active	Active	9	8
ENSDARG00000004856	ENSDART00000089846	19	65	GTCTGCAGACACAACGTTTGTTGGG	7	+	10620	12573	Inactive	Inactive	1	3
ENSDARG00000004856	ENSDART00000089846	19	65	GCAGACACAACGTTTGTTGGGTT	5	+	10624	12573	Inactive	Inactive	8	8
ENSDARG00000004856	ENSDART00000089846	19	65	GCAGACACAACGTTTGTTGGGTTC	6	+	10624	12573	Inactive	Inactive	8	6
ENSDARG00000004856	ENSDART00000089846	19	66	CCCCCAGCACGGACTGGGCGACTAC	7	+	10929	12573	Active	Active	6	3
ENSDARG00000004856	ENSDART00000089846	19	66	AGACCCCCAGCACGGACTGGGCG	5	+	10926	12573	Inactive	Active	4	9
ENSDARG00000004856	ENSDART00000089846	19	69	CAAACCCTCAGCGGTTAGATGTA	5	+	11375	12573	Active	Active	8	0
ENSDARG00000004856	ENSDART00000089846	19	69	TCCAACAAATGCTCAGTGGAATGC	6	+	11421	12573	Inactive	Active	6	6
ENSDARG00000004856	ENSDART00000089846	19	69	CTCAAACCCTCAGCGGTTAGATGTA	7	+	11373	12573	Active	Active	5	0
ENSDARG00000004856	ENSDART00000089846	19	70	CGCACCTCCCCAGTTCTGTTTGT	5	+	11590	12573	Active	Inactive	9	9
ENSDARG00000004856	ENSDART00000089846	19	70	CACCTCCCCAGTTCTGTTTGTGGCC	7	+	11592	12573	Active	Inactive	9	3
ENSDARG00000004856	ENSDART00000089846	19	70	TTAATCAACAATCTTGCTGCATTC	6	+	11662	12573	Inactive	Inactive	4	2
ENSDARG00000004856	ENSDART00000089846	19	70	ACCTCCCCAGTTCTGTTTGTGGCC	6	+	11593	12573	Active	Inactive	4	3
ENSDARG00000004856	ENSDART00000089846	19	70	ACCAACAGCACCACAGGTGACAAC	6	+	11812	12573	Active	Active	4	7
ENSDARG00000004856	ENSDART00000089846	19	73	CTACAACACCATCTAGTGTTGTTG	6	+	12443	12573	Inactive	Inactive	5	6
ENSDARG00000004856	ENSDART00000089846	19	73	TTAGCCATCTATACAAGCGGTGGGT	7	+	12265	12573	Active	Active	5	8
ENSDARG00000004856	ENSDART00000089846	19	73	TACAACACCATCTAGTGTTGTTGTC	7	+	12444	12573	Inactive	Inactive	2	4
ENSDARG00000004856	ENSDART00000089846	19	73	TACAACACCATCTAGTGTTGTTG	5	+	12444	12573	Inactive	Inactive	2	6
ENSDARG00000004856	ENSDART00000089846	19	73	CAACCATTCCATTCAGTGGCTGTT	6	+	12224	12573	Active	Active	8	5
ENSDARG00000004856	ENSDART00000090399	19	10	TTCAGCATCTCAGCTCTGAATAA	5	+	754	12675	Active	Inactive	9	8
ENSDARG00000004856	ENSDART00000090399	19	17	ACATTCAACTCTAAAAGAGGTGAAC	7	+	1783	12675	Active	Active	0	8
ENSDARG00000004856	ENSDART00000090399	19	17	TGCTTCAGCAATGGATTTGCAGAA	6	+	1674	12675	Active	Inactive	9	5
ENSDARG00000004856	ENSDART00000090399	19	18	AACATCACAGTGACTGAAGCTGTG	6	+	1846	12675	Inactive	Active	6	9
ENSDARG00000004856	ENSDART00000090399	19	18	GTTCCATCCCTCCCTCTGCCTTT	5	+	1915	12675	Active	Inactive	7	9
ENSDARG00000004856	ENSDART00000090399	19	18	TTACGCTGCTGTGGGCAGAAGTT	5	+	1895	12675	Active	Active	5	9
ENSDARG00000004856	ENSDART00000090399	19	21	GCCTACAAAGGAAGTTTGGTGAA	5	+	2242	12675	Inactive	Inactive	6	6
ENSDARG00000004856	ENSDART00000090399	19	26	TACAAATAAACCACAGGTGTATTT	6	+	3084	12675	Inactive	Inactive	8	9
ENSDARG00000004856	ENSDART00000090399	19	26	CTCTTCAAACAGAAAATTATGGGAG	7	+	3043	12675	Active	Active	0	2
ENSDARG00000004856	ENSDART00000090399	19	27	GACTCCGACAGTGACTGGGATTTC	6	+	3171	12675	Active	Inactive	5	7
ENSDARG00000004856	ENSDART00000090399	19	27	AAAGACTCCGACAGTGACTGGGAT	6	+	3168	12675	Inactive	Active	6	8
ENSDARG00000004856	ENSDART00000090399	19	29	CCCAACATCAGGAAGTGTGGCAGGT	7	+	3456	12675	Active	Active	9	9
ENSDARG00000004856	ENSDART00000090399	19	30	CACTCAACCATGTAGCATTGTAG	5	+	3540	12675	Active	Active	5	0
ENSDARG00000004856	ENSDART00000090399	19	30	GCACTCAACCATGTAGCATTGTAG	6	+	3539	12675	Active	Active	4	0
ENSDARG00000004856	ENSDART00000090399	19	31	CACAAACCACAACAGTATTTGGT	5	+	3713	12675	Inactive	Active	6	4
ENSDARG00000004856	ENSDART00000090399	19	38	ACATCAGGCAGCATTGCTGGAGGA	6	+	5404	12675	Active	Active	0	9
ENSDARG00000004856	ENSDART00000090399	19	38	GACAGCAGAGCACCAGTAGGCGTA	6	+	4762	12675	Inactive	Active	3	8
ENSDARG00000004856	ENSDART00000090399	19	38	CACGTCTGCTCATATCTGGTTCT	5	+	4922	12675	Active	Inactive	9	7
ENSDARG00000004856	ENSDART00000090399	19	38	GACTGCAGACACAGTGAGGTGTTT	6	+	5514	12675	Inactive	Inactive	2	0
ENSDARG00000004856	ENSDART00000090399	19	38	GAAATCGACCGCAGATTTGTGGTT	6	+	4846	12675	Inactive	Inactive	3	9
ENSDARG00000004856	ENSDART00000090399	19	38	CAACCCAACATCAGGCAGCATTG	5	+	5397	12675	Inactive	Active	2	6
ENSDARG00000004856	ENSDART00000090399	19	38	GCACACACACTCTAAAGGTGGTGGT	7	+	5312	12675	Inactive	Active	9	7
ENSDARG00000004856	ENSDART00000090399	19	38	TCCCTCTGCAAGATTTTAGATGTG	6	+	5491	12675	Active	Active	9	4
ENSDARG00000004856	ENSDART00000090399	19	38	ATCTTCTTCATGCAGTTCTGATTGC	7	+	5079	12675	Active	Inactive	9	4
ENSDARG00000004856	ENSDART00000090399	19	38	ATCGACCGCAGATTTGTGGTTCT	5	+	4849	12675	Active	Inactive	5	8
ENSDARG00000004856	ENSDART00000090399	19	38	ATCAACCCAACATCAGGCAGCATTG	7	+	5395	12675	Inactive	Active	7	6
ENSDARG00000004856	ENSDART00000090399	19	38	AAACACAACTGTGAAGCTTGGTAA	6	+	5466	12675	Inactive	Inactive	9	4
ENSDARG00000004856	ENSDART00000090399	19	38	GCAGACACAGTGAGGTGTTTGAC	5	+	5518	12675	Inactive	Inactive	8	1
ENSDARG00000004856	ENSDART00000090399	19	40	CTACTCAACTCAACTGTGAAGTC	5	+	6029	12675	Active	Inactive	2	2
ENSDARG00000004856	ENSDART00000090399	19	41	GTCTGCGCAGTCATTGTGATGAA	5	+	6100	12675	Inactive	Inactive	0	2
ENSDARG00000004856	ENSDART00000090399	19	43	GTCATCTCCCTACACATGGGGTGGT	7	+	6447	12675	Active	Active	9	3
ENSDARG00000004856	ENSDART00000090399	19	43	TCCCTACACATGGGGTGGTCTCT	5	+	6453	12675	Active	Inactive	9	1
ENSDARG00000004856	ENSDART00000090399	19	48	GCATTCGCAGGGTTGGTTTGGCTTG	7	+	7755	12675	Inactive	Inactive	3	8
ENSDARG00000004856	ENSDART00000090399	19	48	TTAGACACAATGCCGCAGCTGGA	5	+	7619	12675	Inactive	Active	9	9
ENSDARG00000004856	ENSDART00000090399	19	48	AACTACTGCACCTATCGCGGTGTTG	7	+	8068	12675	Active	Inactive	4	0
ENSDARG00000004856	ENSDART00000090399	19	48	ACCTGCACATTCCGCTGTGGAGGC	6	+	8191	12675	Active	Active	0	2
ENSDARG00000004856	ENSDART00000090399	19	48	TACTGCACCTATCGCGGTGTTGTC	6	+	8071	12675	Active	Inactive	5	2
ENSDARG00000004856	ENSDART00000090399	19	48	ACATTCCGCTGTGGAGGCTGGAGCG	7	+	8197	12675	Active	Active	7	9
ENSDARG00000004856	ENSDART00000090399	19	48	ACCTGCACATTCCGCTGTGGAGGCT	7	+	8191	12675	Active	Active	0	9
ENSDARG00000004856	ENSDART00000090399	19	48	TCCCCATGCGCACCGGCAGCTGCA	6	+	7799	12675	Active	Active	9	9
ENSDARG00000004856	ENSDART00000090399	19	48	GCATTCGCAGGGTTGGTTTGGCT	5	+	7755	12675	Inactive	Active	3	3
ENSDARG00000004856	ENSDART00000090399	19	50	ACCCACACAATGGGCTGGTTGGTA	6	+	8548	12675	Inactive	Inactive	5	7
ENSDARG00000004856	ENSDART00000090399	19	50	ACCCACACAATGGGCTGGTTGGTAA	7	+	8548	12675	Inactive	Inactive	5	6
ENSDARG00000004856	ENSDART00000090399	19	50	GACCCACACAATGGGCTGGTTGGTA	7	+	8547	12675	Active	Inactive	5	7
ENSDARG00000004856	ENSDART00000090399	19	52	AGCCCCGACAAACGGCCGCAGAC	5	+	8967	12675	Active	Active	8	8
ENSDARG00000004856	ENSDART00000090399	19	53	GTCAAATACATCATTTTGGAGGT	5	+	9009	12675	Active	Inactive	0	2
ENSDARG00000004856	ENSDART00000090399	19	53	TGCCACAACAAGGTTCTGATGTG	5	+	9056	12675	Active	Active	6	2
ENSDARG00000004856	ENSDART00000090399	19	54	TTCAAAGGCATTTGGGTGGTTGT	5	+	9085	12675	Active	Inactive	0	1
ENSDARG00000004856	ENSDART00000090399	19	54	GTCCCCTCCCTGAATAAGCTGAA	5	+	9118	12675	Active	Active	9	8
ENSDARG00000004856	ENSDART00000090399	19	54	TTCAAAGGCATTTGGGTGGTTGTG	6	+	9085	12675	Active	Active	0	4
ENSDARG00000004856	ENSDART00000090399	19	56	GCAAGCACATCCCAGGCAGGAAAC	6	+	9424	12675	Inactive	Active	7	8
ENSDARG00000004856	ENSDART00000090399	19	60	TTCATCACACCGTTGGAGAAGGT	5	+	9995	12675	Inactive	Active	2	9
ENSDARG00000004856	ENSDART00000090399	19	66	AGCCTCACCCTGGATTAATGAGCT	6	+	10673	12675	Active	Active	9	8
ENSDARG00000004856	ENSDART00000090399	19	67	GTCTGCAGACACAACGTTTGTTGGG	7	+	10722	12675	Inactive	Inactive	1	3
ENSDARG00000004856	ENSDART00000090399	19	67	GCAGACACAACGTTTGTTGGGTT	5	+	10726	12675	Inactive	Inactive	8	8
ENSDARG00000004856	ENSDART00000090399	19	67	GCAGACACAACGTTTGTTGGGTTC	6	+	10726	12675	Inactive	Inactive	8	6
ENSDARG00000004856	ENSDART00000090399	19	68	CCCCCAGCACGGACTGGGCGACTAC	7	+	11031	12675	Active	Active	6	3
ENSDARG00000004856	ENSDART00000090399	19	68	AGACCCCCAGCACGGACTGGGCG	5	+	11028	12675	Inactive	Active	4	9
ENSDARG00000004856	ENSDART00000090399	19	71	CTCAAACCCTCAGCGGTTAGATGTA	7	+	11475	12675	Active	Active	5	0
ENSDARG00000004856	ENSDART00000090399	19	71	CAAACCCTCAGCGGTTAGATGTA	5	+	11477	12675	Active	Active	8	0
ENSDARG00000004856	ENSDART00000090399	19	71	TCCAACAAATGCTCAGTGGAATGC	6	+	11523	12675	Inactive	Active	6	6
ENSDARG00000004856	ENSDART00000090399	19	72	CACCTCCCCAGTTCTGTTTGTGGCC	7	+	11694	12675	Active	Inactive	9	3
ENSDARG00000004856	ENSDART00000090399	19	72	TTAATCAACAATCTTGCTGCATTC	6	+	11764	12675	Inactive	Inactive	4	2
ENSDARG00000004856	ENSDART00000090399	19	72	ACCTCCCCAGTTCTGTTTGTGGCC	6	+	11695	12675	Active	Inactive	4	3
ENSDARG00000004856	ENSDART00000090399	19	72	ACCAACAGCACCACAGGTGACAAC	6	+	11914	12675	Active	Active	4	7
ENSDARG00000004856	ENSDART00000090399	19	72	CGCACCTCCCCAGTTCTGTTTGT	5	+	11692	12675	Active	Inactive	9	9
ENSDARG00000004856	ENSDART00000090399	19	75	CAACCATTCCATTCAGTGGCTGTT	6	+	12326	12675	Active	Active	8	5
ENSDARG00000004856	ENSDART00000090399	19	75	CTACAACACCATCTAGTGTTGTTG	6	+	12545	12675	Inactive	Inactive	5	6
ENSDARG00000004856	ENSDART00000090399	19	75	TACAACACCATCTAGTGTTGTTG	5	+	12546	12675	Inactive	Inactive	2	6
ENSDARG00000004856	ENSDART00000090399	19	75	TTAGCCATCTATACAAGCGGTGGGT	7	+	12367	12675	Active	Active	5	8
ENSDARG00000004856	ENSDART00000090399	19	75	TACAACACCATCTAGTGTTGTTGTC	7	+	12546	12675	Inactive	Inactive	2	4
ENSDARG00000004866	ENSDART00000026282	19	1	CACCACAGCTTCTCTTGAAGACGAC	7	+	207	1560	Active	Active	5	9
ENSDARG00000004866	ENSDART00000026282	19	1	CACAGCTTCTCTTGAAGACGACGCT	7	+	210	1560	Active	Active	9	9
ENSDARG00000004866	ENSDART00000026282	19	1	GCAGACACCGTTGATGGTGAGAT	5	+	25	1560	Inactive	Inactive	2	5
ENSDARG00000004866	ENSDART00000026282	19	2	GTTCCCGGCTCAGACAGAAGTGGTC	7	+	624	1560	Active	Active	7	9
ENSDARG00000004866	ENSDART00000026282	19	2	GTCACCACAGAAGAGCTGATGGC	5	+	646	1560	Inactive	Active	5	9
ENSDARG00000004866	ENSDART00000026282	19	4	GTTGTCGACGGGTCTGGATGTGAAC	7	+	774	1560	Active	Active	7	6
ENSDARG00000004866	ENSDART00000026282	19	5	CTCAGCTACAACCAGCTGGTGGA	5	+	931	1560	Active	Active	9	8
ENSDARG00000004866	ENSDART00000026282	19	5	AGCTACAACCAGCTGGTGGAGAA	5	+	934	1560	Active	Active	3	5
ENSDARG00000004866	ENSDART00000026282	19	6	AACACCACAGCCAAGGAGGGAGAG	6	+	1072	1560	Inactive	Active	7	9
ENSDARG00000004866	ENSDART00000026282	19	6	CAACACCACAGCCAAGGAGGGAGAG	7	+	1071	1560	Inactive	Active	4	9
ENSDARG00000004866	ENSDART00000026282	19	7	GCCCTCCACACAGCAGCAGCAGCA	6	+	1302	1560	Active	Active	9	9
ENSDARG00000004866	ENSDART00000026282	19	7	CCCTCCACACAGCAGCAGCAGCA	5	+	1303	1560	Active	Active	5	9
ENSDARG00000004866	ENSDART00000026282	19	7	CCCTTCCCAGAAGCCTTCTGCAGCA	7	+	1269	1560	Active	Active	9	5
ENSDARG00000004866	ENSDART00000026282	19	7	CTCCACACAGCAGCAGCAGCAGAT	6	+	1305	1560	Inactive	Active	5	8
ENSDARG00000004866	ENSDART00000026282	19	7	AGAGTCTCCATAATGTGGAGGGA	5	+	1208	1560	Active	Active	8	9
ENSDARG00000004866	ENSDART00000026282	19	8	CACAAACACAACAGCAGCAGCAGCA	7	+	1448	1560	Active	Active	1	9
ENSDARG00000004866	ENSDART00000026282	19	8	AGCCACAAACACAACAGCAGCAGCA	7	+	1445	1560	Inactive	Active	6	9
ENSDARG00000004866	ENSDART00000026282	19	8	ACAAACACAACAGCAGCAGCAGCA	6	+	1449	1560	Inactive	Active	9	9
ENSDARG00000004866	ENSDART00000026282	19	8	AAACACAACAGCAGCAGCAGCAGCA	7	+	1451	1560	Inactive	Active	9	9
ENSDARG00000005023	ENSDART00000004392	19	1	GTCATCTAACGGTACCGGCGGCGCG	7	-	69	1704	Active	Active	2	9
ENSDARG00000005023	ENSDART00000004392	19	2	TCCATCCCAGCGATCAGCTGCTTCT	7	-	248	1704	Active	Active	7	2
ENSDARG00000005023	ENSDART00000004392	19	2	GTAACCATCCTTTCCGTAGGCGAG	6	-	331	1704	Active	Active	3	9
ENSDARG00000005023	ENSDART00000004392	19	3	CACATCAAAGTGAAGGATGGAGTC	6	-	373	1704	Inactive	Active	1	8
ENSDARG00000005023	ENSDART00000004392	19	5	GTATTCTACCTTTACTGCGATTTC	6	-	763	1704	Active	Inactive	3	8
ENSDARG00000005023	ENSDART00000004392	19	7	GACAAAGTCTCCACGTTTTGCGTTG	7	-	1140	1704	Active	Inactive	5	8
ENSDARG00000005023	ENSDART00000004392	19	7	AAAGTCTCCACGTTTTGCGTTGTA	6	-	1138	1704	Active	Inactive	2	8
ENSDARG00000005023	ENSDART00000004392	19	7	AAAGTCTCCACGTTTTGCGTTGTAA	7	-	1137	1704	Active	Inactive	2	5
ENSDARG00000005023	ENSDART00000004392	19	8	TACGTCTTACCATACATGTGCCTGC	7	-	1211	1704	Active	Inactive	8	5
ENSDARG00000005023	ENSDART00000004392	19	9	TTCCACACAAACATGTAGCCTTC	5	-	1444	1704	Inactive	Active	7	1
ENSDARG00000005023	ENSDART00000004392	19	10	CTCTTCTACCTGCTGGAGGATGTA	6	-	1546	1704	Active	Active	9	9
ENSDARG00000005023	ENSDART00000004392	19	10	TGCTGCTTCGTCTGCTTTGAGTTT	6	-	1675	1704	Active	Inactive	9	9
ENSDARG00000005023	ENSDART00000004392	19	10	AGCTGCTGCTTCGTCTGCTTTGAG	6	-	1678	1704	Active	Inactive	9	6
ENSDARG00000005023	ENSDART00000004392	19	10	CTCTTCTACCTGCTGGAGGATGT	5	-	1547	1704	Active	Active	9	5
ENSDARG00000005023	ENSDART00000004392	19	10	GCCCTCTTCTACCTGCTGGAGGA	5	-	1550	1704	Active	Active	9	9
ENSDARG00000005026	ENSDART00000024639	19	1	GACAAAGTCCAAAAGTGGCATTG	5	+	1695	2556	Active	Active	5	2
ENSDARG00000005026	ENSDART00000024639	19	1	GCACACTCCAGTTCGAGAAGGAGAA	7	+	1341	2556	Active	Active	3	9
ENSDARG00000005026	ENSDART00000024639	19	1	GCCATCCACTGTTCCTGTGTAGTG	6	+	2222	2556	Active	Inactive	9	6
ENSDARG00000005026	ENSDART00000024639	19	1	GTCCTAGCCATGGAGGAGTTGGT	5	+	1138	2556	Active	Active	8	7
ENSDARG00000005026	ENSDART00000024639	19	1	GTCCTAGCCATGGAGGAGTTGGTG	6	+	1138	2556	Active	Active	8	9
ENSDARG00000005026	ENSDART00000024639	19	1	GTTGACAGCCCACATGATGGTGAC	6	+	516	2556	Active	Active	0	9
ENSDARG00000005026	ENSDART00000024639	19	1	CTCATCTCCTCTTCGGGAGAATGC	6	+	1809	2556	Active	Active	9	8
ENSDARG00000005026	ENSDART00000024639	19	1	CTCACCAGAGCAGCCTTTAGTTAAC	7	+	1467	2556	Active	Inactive	1	7
ENSDARG00000005026	ENSDART00000024639	19	1	ATCCCAGCATTCATGCTGCCTAC	5	+	956	2556	Inactive	Active	5	0
ENSDARG00000005026	ENSDART00000024639	19	1	AGATGCAGATGGATGTGCTTTTGAG	7	+	1920	2556	Inactive	Active	6	2
ENSDARG00000005026	ENSDART00000024639	19	1	AGAGTCTCCTAAAGGTGGCCTAG	5	+	855	2556	Active	Active	8	5
ENSDARG00000005026	ENSDART00000024639	19	1	AGAAAAGTCAGATGCAGATGGATGT	7	+	1911	2556	Active	Active	1	6
ENSDARG00000005026	ENSDART00000024639	19	1	ACCATCTCCCACTGGTTGGCGAA	5	+	2140	2556	Active	Active	9	5
ENSDARG00000005026	ENSDART00000024639	19	1	ACCACCATCTCCCACTGGTTGGCG	6	+	2137	2556	Active	Active	9	4
ENSDARG00000005162	ENSDART00000010997	19	1	TACAACAGCAAGCAGATGAGGCA	5	+	59	750	Inactive	Active	0	9
ENSDARG00000005162	ENSDART00000010997	19	2	TGCAAAAGCTGGAGGAAGCCGAG	5	+	230	750	Active	Active	5	9
ENSDARG00000005162	ENSDART00000010997	19	2	GTATCCAGCTGGTTGAGGAGGAG	5	+	173	750	Inactive	Active	2	9
ENSDARG00000005162	ENSDART00000010997	19	2	GTATCCAGCTGGTTGAGGAGGAGTT	7	+	173	750	Inactive	Active	2	7
ENSDARG00000005162	ENSDART00000010997	19	2	CCCTGCAAAAGCTGGAGGAAGCC	5	+	227	750	Active	Active	5	9
ENSDARG00000005162	ENSDART00000010997	19	3	GACCGCAAATATGAAGAGGTATTT	6	+	382	750	Inactive	Inactive	5	1
ENSDARG00000005162	ENSDART00000010997	19	3	GGCCAAGCACATTGCTGAGGAGGCT	7	+	357	750	Inactive	Active	2	9
ENSDARG00000005162	ENSDART00000027598	19	1	TGCAAAAGCTGGAGGAAGCCGAG	5	+	98	612	Active	Active	5	9
ENSDARG00000005162	ENSDART00000027598	19	1	CCCTGCAAAAGCTGGAGGAAGCC	5	+	95	612	Active	Active	5	9
ENSDARG00000005162	ENSDART00000027598	19	1	GTATCCAGCTGGTTGAGGAGGAGTT	7	+	41	612	Inactive	Active	2	7
ENSDARG00000005162	ENSDART00000027598	19	1	GTATCCAGCTGGTTGAGGAGGAG	5	+	41	612	Inactive	Active	2	9
ENSDARG00000005162	ENSDART00000027598	19	2	GGCCAAGCACATTGCTGAGGAGGCT	7	+	219	612	Inactive	Active	2	9
ENSDARG00000005162	ENSDART00000027598	19	2	GACCGCAAATATGAAGAGGTATTT	6	+	244	612	Inactive	Inactive	5	1
ENSDARG00000005162	ENSDART00000027598	19	4	GTCACCAACAATCTTAAGAGTTT	5	+	367	612	Active	Inactive	3	0
ENSDARG00000005162	ENSDART00000027598	19	4	AGCAAATGCGCTGAGCTGGAGGA	5	+	331	612	Active	Active	7	9
ENSDARG00000005230	ENSDART00000027785	19	3	GGCCGCAGAACCACTGTGTGAGAA	6	-	282	555	Active	Active	6	5
ENSDARG00000005510	ENSDART00000022193	19	1	AACACCATCACGAGCTTTGTGGAC	6	+	325	1236	Active	Inactive	7	8
ENSDARG00000005510	ENSDART00000022193	19	1	AAATACGGCAAGAATGTGCTGTC	5	+	151	1236	Inactive	Inactive	8	5
ENSDARG00000005510	ENSDART00000022193	19	2	AAAGTCAAAATCTAGATGCAGCA	5	+	924	1236	Inactive	Active	9	9
ENSDARG00000005510	ENSDART00000022193	19	2	GTTTTCGACGTCTGGGAGATTTT	5	+	592	1236	Active	Active	6	0
ENSDARG00000005510	ENSDART00000022193	19	2	TCCAAACTCAGTCCCATTAGCATCT	7	+	1147	1236	Active	Inactive	9	4
ENSDARG00000005510	ENSDART00000022193	19	2	TTCGACGTCTGGGAGATTTTTAA	5	+	595	1236	Active	Inactive	8	6
ENSDARG00000005522	ENSDART00000044943	19	1	GTTGCCCACATGGATCTTGGGCG	5	+	237	981	Active	Active	7	6
ENSDARG00000005522	ENSDART00000044943	19	1	GACAACAGCACGTTTTGCTGGGAA	6	+	487	981	Inactive	Inactive	0	3
ENSDARG00000005522	ENSDART00000044943	19	3	AGCTCAGACTGTTCTGGTGGTGGTG	7	+	678	981	Active	Active	7	6
ENSDARG00000005522	ENSDART00000044943	19	3	AGCTCAGACTGTTCTGGTGGTGGT	6	+	678	981	Active	Active	7	7
ENSDARG00000005625	ENSDART00000009149	19	1	CTCTGCCTCCAGAACAGCAGATGCT	7	+	134	1518	Active	Active	9	9
ENSDARG00000005625	ENSDART00000009149	19	1	GAAAGCAAAAGGAAGTGCAGAAGGA	7	+	77	1518	Inactive	Active	9	9
ENSDARG00000005625	ENSDART00000009149	19	2	CACCTCAAAAGGCATGTCTGAAGCA	7	+	189	1518	Active	Active	0	6
ENSDARG00000005625	ENSDART00000009149	19	2	CGCCACATCGAGATTTGATGGAGAA	7	+	620	1518	Active	Active	9	9
ENSDARG00000005625	ENSDART00000009149	19	2	AGCAACAGCAGCACAGCATAGGAA	6	+	323	1518	Active	Active	5	9
ENSDARG00000005625	ENSDART00000009149	19	2	CTCAACAACGAGCTCGGCGGCAGTG	7	+	427	1518	Active	Active	1	9
ENSDARG00000005625	ENSDART00000009149	19	2	ACCTCAAAAGGCATGTCTGAAGCA	6	+	190	1518	Inactive	Active	5	6
ENSDARG00000005625	ENSDART00000009149	19	2	ACATCCTACAGACTGTAGATGCT	5	+	356	1518	Active	Active	3	9
ENSDARG00000005625	ENSDART00000009149	19	2	CAACTCAACCAATGGCAGCGTAC	5	+	540	1518	Active	Active	0	6
ENSDARG00000005625	ENSDART00000009149	19	2	TGCGCCACATCGAGATTTGATGGA	6	+	618	1518	Active	Active	4	1
ENSDARG00000005625	ENSDART00000009149	19	4	GGCCACAGCCGCACGTGCTGTCGCT	7	+	990	1518	Active	Active	8	7
ENSDARG00000005625	ENSDART00000009149	19	4	ACAAGCAAACCATTGTGCAGCTGGA	7	+	881	1518	Inactive	Active	8	9
ENSDARG00000005625	ENSDART00000009149	19	4	AGCAAACCATTGTGCAGCTGGAGAA	7	+	884	1518	Inactive	Active	4	6
ENSDARG00000005625	ENSDART00000009149	19	5	AGCTCACACACGACATGAAGCTGAA	7	+	1091	1518	Active	Active	8	9
ENSDARG00000005625	ENSDART00000009149	19	5	ACACACGACATGAAGCTGAAGGA	5	+	1096	1518	Inactive	Active	5	9
ENSDARG00000005625	ENSDART00000009149	19	5	AGAGTCGCATACGTGAGCTGGAGTC	7	+	1055	1518	Inactive	Active	2	6
ENSDARG00000005625	ENSDART00000009149	19	7	AGATTCTGCAGAAGGAGCAGGAGAT	7	+	1331	1518	Active	Active	8	8
ENSDARG00000005625	ENSDART00000009149	19	7	AGCATCACCTACTCGGCGGAGAC	5	+	1402	1518	Active	Active	8	7
ENSDARG00000005628	ENSDART00000052636	19	1	TCCGTCAAATTAGAGCCGGTTTT	5	-	73	1131	Active	Inactive	4	4
ENSDARG00000005628	ENSDART00000052636	19	1	GTCATCCACTGAGCTTTGCGAATAA	7	-	165	1131	Active	Inactive	8	7
ENSDARG00000005628	ENSDART00000052636	19	1	GTCAAATTAGAGCCGGTTTTGGCA	6	-	69	1131	Active	Active	0	3
ENSDARG00000005628	ENSDART00000052636	19	1	GTCAAATTAGAGCCGGTTTTGGC	5	-	70	1131	Active	Active	0	2
ENSDARG00000005628	ENSDART00000052636	19	3	GCAGACTGCCCGTTGCTGCAGCA	5	-	708	1131	Active	Active	5	9
ENSDARG00000005628	ENSDART00000052636	19	3	AAACTATCCAGCGAGCGCAGGGGAT	7	-	827	1131	Inactive	Active	0	8
ENSDARG00000005628	ENSDART00000052636	19	3	TCCAAAGACACCGAAGATGATTTG	6	-	1089	1131	Active	Active	2	7
ENSDARG00000005628	ENSDART00000052636	19	3	GTCCAAAGACACCGAAGATGATTTG	7	-	1089	1131	Inactive	Active	8	7
ENSDARG00000005628	ENSDART00000052636	19	3	CACTGCTTAGTGGAGAATAGTAA	5	-	762	1131	Active	Active	9	8
ENSDARG00000005628	ENSDART00000052636	19	3	CTATCCAGCGAGCGCAGGGGATTTG	7	-	824	1131	Active	Active	1	5
ENSDARG00000005628	ENSDART00000052636	19	3	GAAGGCCTCAGTCCTGGTCGTGGGC	7	-	1038	1131	Active	Active	7	7
ENSDARG00000005628	ENSDART00000052636	19	3	GTAAAAGGCGGGGTCGGCAGGATGC	7	-	666	1131	Inactive	Active	7	8
ENSDARG00000005628	ENSDART00000052636	19	3	GCCTCAGTCCTGGTCGTGGGCGAAC	7	-	1034	1131	Active	Active	9	0
ENSDARG00000005628	ENSDART00000052636	19	3	GCCTCAGTCCTGGTCGTGGGCGAA	6	-	1035	1131	Active	Active	9	8
ENSDARG00000005834	ENSDART00000033362	19	3	AAAACCGGCGAGGAGCGGCAGCA	5	+	496	1935	Inactive	Active	4	9
ENSDARG00000005834	ENSDART00000033362	19	4	TGCCCCATCGTCAGTGCAGCCGTC	6	+	642	1935	Active	Active	9	9
ENSDARG00000005834	ENSDART00000033362	19	5	CTCCTCCACAGGTGGTCTGGGTA	5	+	882	1935	Active	Active	9	3
ENSDARG00000005834	ENSDART00000033362	19	5	CGCTCCTCCACAGGTGGTCTGGGTA	7	+	880	1935	Active	Active	9	3
ENSDARG00000005834	ENSDART00000033362	19	5	TCCTCCACAGGTGGTCTGGGTAA	5	+	883	1935	Active	Inactive	1	8
ENSDARG00000005834	ENSDART00000033362	19	5	CTCCTCCACAGGTGGTCTGGGTAA	6	+	882	1935	Active	Inactive	9	8
ENSDARG00000005834	ENSDART00000033362	19	6	GGCGTCAGCGGGGTTGGTGCCGTT	6	+	1030	1935	Active	Active	9	4
ENSDARG00000005834	ENSDART00000033362	19	6	GCAGGCGGCAGGAGCAGCTGGCGTC	7	+	999	1935	Active	Active	7	7
ENSDARG00000005834	ENSDART00000033362	19	6	TCCAGCGCCTCCAGCGTGGCTTCT	6	+	1069	1935	Active	Active	9	3
ENSDARG00000005834	ENSDART00000033362	19	6	CCCTGCGCAAACAGCTGGAGAAGAC	7	+	1133	1935	Active	Active	7	9
ENSDARG00000005834	ENSDART00000033362	19	6	ACAGGCTGCCAGCCAGCAGGTGGG	6	+	921	1935	Active	Active	8	9
ENSDARG00000005834	ENSDART00000033362	19	7	GAAAAACGCTTTCGTTAAGGCTCT	6	+	1452	1935	Inactive	Active	7	6
ENSDARG00000005834	ENSDART00000033362	19	9	ACAGGCAGCTCTACAGCGGGGTCT	6	+	1611	1935	Active	Active	3	7
ENSDARG00000005834	ENSDART00000033362	19	9	TCCAGCTCCGCACGGGGGGTTCT	5	+	1636	1935	Active	Active	9	4
ENSDARG00000005834	ENSDART00000033362	19	9	ACCCCAGCACGACAGCCGCAGGC	5	+	1770	1935	Active	Active	0	9
ENSDARG00000005834	ENSDART00000033362	19	9	AGCGGCGGCGGCACCAGCAGCAGTC	7	+	1744	1935	Active	Active	9	9
ENSDARG00000005834	ENSDART00000033362	19	9	GGCGGCGGCACCAGCAGCAGTCGAC	7	+	1747	1935	Active	Active	9	8
ENSDARG00000005834	ENSDART00000033362	19	9	GGCAGCAGCAGTTCCAGCGGCGGCG	7	+	1729	1935	Active	Active	9	9
ENSDARG00000005834	ENSDART00000033362	19	9	GACCCCAGCACGACAGCCGCAGGC	6	+	1769	1935	Active	Active	7	9
ENSDARG00000005901	ENSDART00000013972	19	1	TCCATCATCATCAATGCTGGATTG	6	+	112	1794	Active	Active	9	0
ENSDARG00000005901	ENSDART00000013972	19	1	ATCATCATCAATGCTGGATTGTAG	6	+	115	1794	Active	Inactive	9	1
ENSDARG00000005901	ENSDART00000013972	19	1	AGCCTCTTCCCTGAGGAGAATGC	5	+	16	1794	Active	Active	9	8
ENSDARG00000005901	ENSDART00000013972	19	4	CTCAAAGTCACTGGAGGATGGTGAG	7	+	418	1794	Active	Active	8	9
ENSDARG00000005901	ENSDART00000013972	19	4	TCCCTCAAAGTCACTGGAGGATGGT	7	+	415	1794	Active	Active	3	9
ENSDARG00000005901	ENSDART00000013972	19	6	AGAGCCGCAGCTGGTGCTGTTTGC	6	+	573	1794	Inactive	Inactive	5	3
ENSDARG00000005901	ENSDART00000013972	19	7	ACACACCTCAACACTAGCTGCGTTT	7	+	853	1794	Active	Inactive	6	4
ENSDARG00000005901	ENSDART00000013972	19	9	TTCCTCGGCTCGTGTCGGGTTTGCC	7	+	910	1794	Active	Active	9	7
ENSDARG00000005901	ENSDART00000013972	19	10	ATCCTAACCTGAGCAGCATGGGTT	6	+	1061	1794	Active	Active	4	7
ENSDARG00000005901	ENSDART00000013972	19	15	AGCCTCACCTTCCCTGGGATGGT	5	+	1681	1794	Active	Active	9	5
ENSDARG00000005901	ENSDART00000013972	19	15	AGCCTCACCTTCCCTGGGATGGTGC	7	+	1681	1794	Active	Active	9	6
ENSDARG00000005901	ENSDART00000013972	19	15	CTCACCTTCCCTGGGATGGTGCT	5	+	1684	1794	Active	Active	9	9
ENSDARG00000005901	ENSDART00000013972	19	16	AGCCCAGCCAACAGTGGGAGCTGGA	7	+	1772	1794	Active	Active	8	9
ENSDARG00000005901	ENSDART00000013972	19	16	AGCAGCCCAGCCAACAGTGGGAGCT	7	+	1769	1794	Active	Active	5	9
ENSDARG00000005901	ENSDART00000051914	19	2	TCCCTCAAAGTCACTGGAGGATGGT	7	+	142	573	Active	Active	3	9
ENSDARG00000005901	ENSDART00000051914	19	2	CTCAAAGTCACTGGAGGATGGTGAG	7	+	145	573	Active	Active	8	9
ENSDARG00000005901	ENSDART00000051914	19	4	AGAGCCGCAGCTGGTGCTGTTTGC	6	+	300	573	Inactive	Inactive	5	3
ENSDARG00000005901	ENSDART00000051914	19	5	AGCTACAGATGTCAGCATAGTGT	5	+	397	573	Inactive	Active	3	7
ENSDARG00000005901	ENSDART00000063023	19	1	CTCAAAGTCACTGGAGGATGGTGAG	7	+	133	540	Active	Active	8	9
ENSDARG00000005901	ENSDART00000063023	19	1	TCCCTCAAAGTCACTGGAGGATGGT	7	+	130	540	Active	Active	3	9
ENSDARG00000005901	ENSDART00000063023	19	3	AGCTACAGATGTCAGCATAGTGT	5	+	348	540	Inactive	Active	3	7
ENSDARG00000005926	ENSDART00000003167	19	1	ATCGTCCTCTTGTGTGCTAGGGG	5	-	14	723	Active	Active	9	7
ENSDARG00000005926	ENSDART00000003167	19	4	ACCTTCCACAGATCCTGCGGACTAG	7	-	418	723	Active	Active	9	8
ENSDARG00000005926	ENSDART00000003167	19	6	GACGTCTGCCTGTGGTAAGACTCT	6	-	576	723	Active	Active	9	7
ENSDARG00000006290	ENSDART00000012167	19	1	GAAGGCCGCCCGCTTGCGAGGCT	5	-	83	318	Active	Active	3	6
ENSDARG00000006290	ENSDART00000012167	19	2	GACAGCGGCTCCCCTTTGCCTGT	5	-	304	318	Active	Inactive	7	8
ENSDARG00000006290	ENSDART00000012167	19	2	TTAATCATCTTTTCTTTCTGCGTGC	7	-	248	318	Active	Inactive	5	4
ENSDARG00000006640	ENSDART00000007206	19	1	CACCAATAATAGCCCGGGGTCAAC	6	+	90	1980	Inactive	Active	5	3
ENSDARG00000006640	ENSDART00000007206	19	1	GAAAGCATCCTCCCTGGCGCATCT	6	+	19	1980	Active	Active	2	4
ENSDARG00000006640	ENSDART00000007206	19	1	CTCTCAACCGAGTTCTGACGTGGCC	7	+	351	1980	Active	Active	6	9
ENSDARG00000006640	ENSDART00000007206	19	2	GACTGCGCATTATAATGTGTTTGTG	7	+	765	1980	Inactive	Active	2	1
ENSDARG00000006640	ENSDART00000007206	19	2	GACTGCGCATTATAATGTGTTTGT	6	+	765	1980	Inactive	Inactive	2	9
ENSDARG00000006640	ENSDART00000007206	19	4	CTCGGCTTCACATTGTGGAGGTGAC	7	+	1031	1980	Active	Active	9	8
ENSDARG00000006640	ENSDART00000007206	19	4	CTCGGCTTCACATTGTGGAGGTG	5	+	1031	1980	Active	Active	9	9
ENSDARG00000006640	ENSDART00000007206	19	4	AGCCTCGGCTTCACATTGTGGAGGT	7	+	1028	1980	Active	Inactive	9	0
ENSDARG00000006640	ENSDART00000007206	19	14	TTCACCCACTATAAAGTGTGAGGA	6	+	1896	1980	Active	Active	6	8
ENSDARG00000006640	ENSDART00000007206	19	14	TTCACCCACTATAAAGTGTGAGGAC	7	+	1896	1980	Active	Inactive	6	0
ENSDARG00000006926	ENSDART00000023255	19	1	CCCTCCGTCTTATGTGGCGGCGGTG	7	+	96	1560	Active	Active	9	9
ENSDARG00000006926	ENSDART00000023255	19	1	CCCTCCGTCTTATGTGGCGGCGGT	6	+	96	1560	Active	Active	9	9
ENSDARG00000006926	ENSDART00000023255	19	1	AGCTCCTCCTCCAGGCCGCGGAC	5	+	74	1560	Active	Active	9	8
ENSDARG00000006926	ENSDART00000023255	19	1	TCCGTCTTATGTGGCGGCGGTGTA	6	+	99	1560	Active	Active	9	5
ENSDARG00000006926	ENSDART00000023255	19	1	TCCGTCTTATGTGGCGGCGGTGTAC	7	+	99	1560	Active	Inactive	9	2
ENSDARG00000006926	ENSDART00000023255	19	1	CTAATCTCCGGGTGCTGGAGGAGCA	7	+	197	1560	Active	Active	7	9
ENSDARG00000006926	ENSDART00000023255	19	3	TCCCCCTGCTGGCAGCGGTGCAGAT	7	+	764	1560	Active	Active	9	4
ENSDARG00000006926	ENSDART00000023255	19	3	TGCAGCGGCTCCGTTTGCTGCCAAC	7	+	1186	1560	Active	Active	9	7
ENSDARG00000006926	ENSDART00000023255	19	3	CAATCATTCGCACATGCAGCGGGC	6	+	793	1560	Active	Active	8	9
ENSDARG00000006926	ENSDART00000023255	19	3	AGCTCCCCCTGCTGGCAGCGGTG	5	+	761	1560	Active	Active	9	9
ENSDARG00000006926	ENSDART00000023255	19	3	AGCAGCTAACATCAAAGCTGCGGAG	7	+	828	1560	Active	Active	5	9
ENSDARG00000006926	ENSDART00000023255	19	3	AAAGACGCACGTTTGGTCTTTGAG	6	+	1044	1560	Inactive	Active	9	1
ENSDARG00000007065	ENSDART00000023074	19	1	CAACAAACCTGTGCTTGAAGATGTC	7	-	74	732	Inactive	Active	7	9
ENSDARG00000007065	ENSDART00000023074	19	1	TCCCAATGCGTTGTAAGGAGGCTGC	7	-	13	732	Active	Active	8	8
ENSDARG00000007065	ENSDART00000023074	19	2	GTTATCAGCAGATGAAGATGATGCA	7	-	150	732	Active	Active	6	9
ENSDARG00000007065	ENSDART00000023074	19	3	GTACTCACAATACAGGTTTTTCT	5	-	322	732	Inactive	Inactive	8	7
ENSDARG00000007065	ENSDART00000023074	19	8	TACAGCACCATGAGTGTTTGAATAG	7	-	585	732	Active	Inactive	4	7
ENSDARG00000007065	ENSDART00000073709	19	1	CAACAAACCTGTGCTTGAAGATGTC	7	-	74	726	Inactive	Active	7	9
ENSDARG00000007065	ENSDART00000073709	19	1	TCCCAATGCGTTGTAAGGAGGCTGC	7	-	13	726	Active	Active	8	8
ENSDARG00000007065	ENSDART00000073709	19	2	GTTATCAGCAGATGAAGATGATGCA	7	-	150	726	Active	Active	6	9
ENSDARG00000007065	ENSDART00000073709	19	3	GTACTCACAATACAGGTTTTTCT	5	-	322	726	Inactive	Inactive	8	7
ENSDARG00000007065	ENSDART00000073709	19	7	TACAGCACCATGAGTGTTTGAATAG	7	-	579	726	Active	Inactive	4	7
ENSDARG00000007136	ENSDART00000037169	19	1	TCCTCCATCCCCGCTTCTGTTTTT	6	-	121	1317	Active	Inactive	9	9
ENSDARG00000007136	ENSDART00000037169	19	1	CTCCACCGCTTCCGTGTTGTCGGT	6	-	166	1317	Active	Active	8	3
ENSDARG00000007136	ENSDART00000037169	19	1	CACCGCTTCCGTGTTGTCGGTTTT	6	-	163	1317	Active	Inactive	9	7
ENSDARG00000007136	ENSDART00000037169	19	5	GCATACCTCTAAGATGTGGTTGAA	6	-	766	1317	Active	Active	7	1
ENSDARG00000007136	ENSDART00000037169	19	6	CCCCACCCCGCCTCCCTGTGTTTCT	7	-	1067	1317	Active	Inactive	9	9
ENSDARG00000007136	ENSDART00000037169	19	6	CGCCTATTATACTGCCGACGTCGCT	7	-	1204	1317	Active	Active	9	9
ENSDARG00000007136	ENSDART00000037169	19	6	CAAATCAGAGGCTATGGTTTGCA	5	-	1145	1317	Inactive	Inactive	7	2
ENSDARG00000007136	ENSDART00000037169	19	7	ACAAACTAACACTTCTGTGGTGCT	6	-	1304	1317	Inactive	Inactive	9	0
ENSDARG00000007186	ENSDART00000003164	19	1	CACAAACACAACAGGCTTTGACTGC	7	+	27	1053	Active	Inactive	1	5
ENSDARG00000007186	ENSDART00000003164	19	1	ACAAACACAACAGGCTTTGACTGC	6	+	28	1053	Inactive	Inactive	9	5
ENSDARG00000007186	ENSDART00000003164	19	3	AGACACCTCAAGAGGGTGTTTCT	5	+	235	1053	Active	Inactive	7	6
ENSDARG00000007186	ENSDART00000003164	19	3	ACAGACACCTCAAGAGGGTGTTTCT	7	+	233	1053	Inactive	Inactive	5	6
ENSDARG00000007186	ENSDART00000003164	19	5	ACACTCACCATTGAAGAGGGAAAC	6	+	535	1053	Active	Active	3	9
ENSDARG00000007186	ENSDART00000003164	19	5	CACTCACCATTGAAGAGGGAAAC	5	+	536	1053	Active	Active	0	9
ENSDARG00000007186	ENSDART00000003164	19	6	CGCTTCAGAAACATGGTGCAGAC	5	+	661	1053	Active	Active	8	6
ENSDARG00000007186	ENSDART00000003164	19	7	GTCTCACCCACCACTGTGCAGCC	5	+	913	1053	Active	Active	7	4
ENSDARG00000007186	ENSDART00000003164	19	7	GCCGCCCACCAGCCATGAAGCAGGA	7	+	801	1053	Active	Active	9	9
ENSDARG00000007186	ENSDART00000003164	19	7	CGCCCACCAGCCATGAAGCAGGA	5	+	803	1053	Active	Active	8	9
ENSDARG00000007186	ENSDART00000003164	19	7	CCCCAACCCTGCTCCAGAGGTGGAC	7	+	888	1053	Active	Active	8	9
ENSDARG00000007186	ENSDART00000003164	19	7	CCCACCAGCCATGAAGCAGGAGGG	6	+	805	1053	Active	Active	9	9
ENSDARG00000007186	ENSDART00000003164	19	7	AACTTCCCCCTCAGCGGAGGGCTTT	7	+	766	1053	Active	Active	7	5
ENSDARG00000007186	ENSDART00000003164	19	7	CAACCCTGCTCCAGAGGTGGACGTC	7	+	891	1053	Active	Active	7	8
ENSDARG00000007597	ENSDART00000002547	19	1	CGCTCACCATAGACAGGCTGCTGGC	7	-	106	708	Active	Active	7	9
ENSDARG00000007597	ENSDART00000002547	19	1	TTCTTCAGCATTGGCTCTGATGTA	6	-	289	708	Active	Inactive	8	2
ENSDARG00000007597	ENSDART00000002547	19	2	CTCGTCAACTCTTGTTAGCATTT	5	-	344	708	Active	Inactive	8	9
ENSDARG00000007597	ENSDART00000002547	19	3	CTCTTCAGATTTTCTTTGTATCT	5	-	431	708	Active	Inactive	4	9
ENSDARG00000007597	ENSDART00000002547	19	4	GGCTCCAACCATTTTGACGAAGGC	6	-	490	708	Active	Active	8	9
ENSDARG00000007609	ENSDART00000026989	19	1	GGCTGCTGCTGCAGCGGGTGATTC	6	+	207	942	Active	Inactive	9	3
ENSDARG00000007609	ENSDART00000026989	19	1	GGCTGCTGCTGCAGCGGGTGATTCT	7	+	207	942	Active	Active	9	2
ENSDARG00000007609	ENSDART00000026989	19	1	GTCCCACCACCATGGGAGTGGTG	5	+	330	942	Inactive	Active	1	8
ENSDARG00000007609	ENSDART00000026989	19	1	TACTTCTCCGCCCGCGCTGGATTG	6	+	23	942	Active	Active	9	0
ENSDARG00000007609	ENSDART00000026989	19	1	TCCCACCACCATGGGAGTGGTGGAG	7	+	331	942	Active	Active	7	7
ENSDARG00000007609	ENSDART00000026989	19	1	TTATCCGTCCAGCGAAGTGGCTGCT	7	+	189	942	Active	Active	5	9
ENSDARG00000007609	ENSDART00000026989	19	1	GCAATCACAACCAGTGGATGGAAC	6	+	607	942	Inactive	Active	6	7
ENSDARG00000007609	ENSDART00000026989	19	1	AGCTCACGCGCCAAGGAGTTTGC	5	+	448	942	Active	Active	9	1
ENSDARG00000007609	ENSDART00000026989	19	1	ACCAGCAAAAATATGGAAGGGTTC	6	+	91	942	Inactive	Active	2	8
ENSDARG00000007609	ENSDART00000026989	19	1	CGCCAAGCCCGTGCAGGAATTTGAT	7	+	131	942	Active	Active	8	7
ENSDARG00000007609	ENSDART00000026989	19	1	CCCACCACCATGGGAGTGGTGGAG	6	+	332	942	Active	Active	9	7
ENSDARG00000007609	ENSDART00000026989	19	1	CACATCAGCTTCTACAGGCGAAGAT	7	+	417	942	Active	Active	8	7
ENSDARG00000007609	ENSDART00000026989	19	1	AGCTCACGCGCCAAGGAGTTTGCC	6	+	448	942	Active	Active	9	9
ENSDARG00000007609	ENSDART00000026989	19	2	GACGGCAGCTCCTTCCGCCGCGGAA	7	+	718	942	Active	Active	7	8
ENSDARG00000007609	ENSDART00000026989	19	2	GGCAGCTCCTTCCGCCGCGGAAGGA	7	+	721	942	Active	Active	9	9
ENSDARG00000007730	ENSDART00000014699	19	1	CGCTGCATCTGCGCCATCTGTGTTC	7	+	523	1743	Active	Inactive	9	9
ENSDARG00000007730	ENSDART00000014699	19	1	CTCAGCATCAACCGAGTGTTTGCC	6	+	193	1743	Active	Active	9	6
ENSDARG00000007730	ENSDART00000014699	19	1	GCACACACCGCCTGCTGCCGCCGCA	7	+	428	1743	Inactive	Active	3	9
ENSDARG00000007730	ENSDART00000014699	19	1	GCACTCAAATACCAGCAGATGCG	5	+	223	1743	Inactive	Active	6	9
ENSDARG00000007730	ENSDART00000014699	19	1	GGCTGCGCAGGCCCGGCAGGAGAA	6	+	255	1743	Active	Active	6	9
ENSDARG00000007730	ENSDART00000014699	19	1	GTCTGCAGCGGCGTGAAGAAGCC	5	+	325	1743	Active	Active	7	9
ENSDARG00000007730	ENSDART00000014699	19	1	TGCAGCGGCGTGAAGAAGCCTGC	5	+	328	1743	Active	Active	9	9
ENSDARG00000007730	ENSDART00000014699	19	1	TGCGACACACACCTGCAGCCGCA	5	+	385	1743	Inactive	Active	1	9
ENSDARG00000007730	ENSDART00000014699	19	1	TGCGCCATCTGTGTTCTGGAGGA	5	+	532	1743	Active	Active	9	3
ENSDARG00000007730	ENSDART00000014699	19	1	CACGGCCGCCTGCTGGAGGTGTTC	6	+	484	1743	Active	Active	9	2
ENSDARG00000007730	ENSDART00000014699	19	1	CACGGCCGCCTGCTGGAGGTGTT	5	+	484	1743	Active	Active	9	6
ENSDARG00000007730	ENSDART00000014699	19	1	ACCTGCCGCGAGCACGGCCGCCTGC	7	+	472	1743	Active	Active	9	7
ENSDARG00000007730	ENSDART00000014699	19	1	ACACACCACTGTCTCTGTGCAGAC	6	+	564	1743	Inactive	Inactive	3	3
ENSDARG00000007730	ENSDART00000014699	19	1	ACACACCGCCTGCTGCCGCCGCA	5	+	430	1743	Active	Active	0	9
ENSDARG00000007730	ENSDART00000014699	19	2	AGAGGCTGCTGGGTAAGATGGAGTT	7	+	605	1743	Active	Active	8	8
ENSDARG00000007730	ENSDART00000014699	19	3	ATCCGCTCCGAGCTGGTGGGCGGCA	7	+	772	1743	Active	Active	8	7
ENSDARG00000007730	ENSDART00000014699	19	3	AGATACAGCCAGGCGGAGCAGGC	5	+	703	1743	Inactive	Active	3	9
ENSDARG00000007730	ENSDART00000014699	19	3	ATCCGCTCCGAGCTGGTGGGCGGC	6	+	772	1743	Active	Active	8	9
ENSDARG00000007730	ENSDART00000014699	19	4	AGCGGCCCCATGCAGGATGAGGC	5	+	952	1743	Active	Active	9	9
ENSDARG00000007730	ENSDART00000014699	19	4	GCCCCATGCAGGATGAGGCGGGG	5	+	956	1743	Active	Active	9	9
ENSDARG00000007730	ENSDART00000014699	19	4	GCCCCATGCAGGATGAGGCGGGGCA	7	+	956	1743	Active	Active	9	9
ENSDARG00000007730	ENSDART00000014699	19	4	AGCGGCCCCATGCAGGATGAGGCG	6	+	952	1743	Active	Active	9	9
ENSDARG00000007730	ENSDART00000014699	19	6	GTTGCCCACAGATCTGCGCAGGA	5	+	1170	1743	Active	Active	7	5
ENSDARG00000007730	ENSDART00000014699	19	9	ACCTGCGGCGGGTCGGGGTGTAC	5	+	1580	1743	Active	Inactive	9	4
ENSDARG00000007730	ENSDART00000014699	19	9	TACTGCTTCAGCGGGCCGCTGTC	5	+	1660	1743	Active	Active	9	7
ENSDARG00000007730	ENSDART00000014699	19	9	GTCACCTGCGGCGGGTCGGGGTG	5	+	1577	1743	Active	Active	9	8
ENSDARG00000007730	ENSDART00000014699	19	9	CTACTATGCCCTCTGGTGGAGCG	5	+	1500	1743	Active	Active	7	9
ENSDARG00000007730	ENSDART00000014699	19	9	CTACAATGCCAAGAGCGGCGCAGAG	7	+	1632	1743	Active	Active	0	9
ENSDARG00000007730	ENSDART00000102173	19	1	GCACTCAAATACCAGCAGATGCG	5	+	223	1236	Inactive	Active	6	9
ENSDARG00000007730	ENSDART00000102173	19	1	CTCAGCATCAACCGAGTGTTTGCC	6	+	193	1236	Active	Active	9	6
ENSDARG00000007730	ENSDART00000102173	19	3	AGAGGCTGCTGGGTAAGATGGAGTT	7	+	260	1236	Active	Active	8	8
ENSDARG00000007730	ENSDART00000102173	19	4	AGATACAGCCAGGCGGAGCAGGC	5	+	358	1236	Inactive	Active	3	9
ENSDARG00000007730	ENSDART00000102173	19	4	ATCCGCTCCGAGCTGGTGGGCGGC	6	+	427	1236	Active	Active	8	9
ENSDARG00000007730	ENSDART00000102173	19	4	ATCCGCTCCGAGCTGGTGGGCGGCA	7	+	427	1236	Active	Active	8	7
ENSDARG00000007730	ENSDART00000102173	19	9	GTCACCTGCGGCGGGTCGGGGTG	5	+	1121	1236	Active	Active	9	8
ENSDARG00000007730	ENSDART00000102173	19	9	TACTGCTTCAGCGGGCCGCTGTC	5	+	1204	1236	Active	Active	9	7
ENSDARG00000007730	ENSDART00000102173	19	9	CTACTATGCCCTCTGGTGGAGCG	5	+	1044	1236	Active	Active	7	9
ENSDARG00000007730	ENSDART00000102173	19	9	CTACAATGCCAAGAGCGGCGCAGAG	7	+	1176	1236	Active	Active	0	9
ENSDARG00000007730	ENSDART00000102173	19	9	ACCTGCGGCGGGTCGGGGTGTAC	5	+	1124	1236	Active	Inactive	9	4
ENSDARG00000007730	ENSDART00000102174	19	1	CACGGCCGCCTGCTGGAGGTGTT	5	+	502	1605	Active	Active	9	6
ENSDARG00000007730	ENSDART00000102174	19	1	CACGGCCGCCTGCTGGAGGTGTTC	6	+	502	1605	Active	Active	9	2
ENSDARG00000007730	ENSDART00000102174	19	1	CGCTGCATCTGCGCCATCTGTGTTC	7	+	541	1605	Active	Inactive	9	9
ENSDARG00000007730	ENSDART00000102174	19	1	GGCTGCGCAGGCCCGGCAGGAGAA	6	+	273	1605	Active	Active	6	9
ENSDARG00000007730	ENSDART00000102174	19	1	CTCAGCATCAACCGAGTGTTTGCC	6	+	211	1605	Active	Active	9	6
ENSDARG00000007730	ENSDART00000102174	19	1	GCACACACCGCCTGCTGCCGCCGCA	7	+	446	1605	Inactive	Active	3	9
ENSDARG00000007730	ENSDART00000102174	19	1	GCACTCAAATACCAGCAGATGCG	5	+	241	1605	Inactive	Active	6	9
ENSDARG00000007730	ENSDART00000102174	19	1	GTCTGCAGCGGCGTGAAGAAGCC	5	+	343	1605	Active	Active	7	9
ENSDARG00000007730	ENSDART00000102174	19	1	TGCAGCGGCGTGAAGAAGCCTGC	5	+	346	1605	Active	Active	9	9
ENSDARG00000007730	ENSDART00000102174	19	1	ACACACCACTGTCTCTGTGCAGAC	6	+	582	1605	Inactive	Inactive	3	3
ENSDARG00000007730	ENSDART00000102174	19	1	TGCGACACACACCTGCAGCCGCA	5	+	403	1605	Inactive	Active	1	9
ENSDARG00000007730	ENSDART00000102174	19	1	ACACACCGCCTGCTGCCGCCGCA	5	+	448	1605	Active	Active	0	9
ENSDARG00000007730	ENSDART00000102174	19	1	ACCTGCCGCGAGCACGGCCGCCTGC	7	+	490	1605	Active	Active	9	7
ENSDARG00000007730	ENSDART00000102174	19	1	TGCGCCATCTGTGTTCTGGAGGA	5	+	550	1605	Active	Active	9	3
ENSDARG00000007730	ENSDART00000102174	19	2	AGAGGCTGCTGGGTAAGATGGAGTT	7	+	623	1605	Active	Active	8	8
ENSDARG00000007730	ENSDART00000102174	19	3	ATCCGCTCCGAGCTGGTGGGCGGC	6	+	790	1605	Active	Active	8	9
ENSDARG00000007730	ENSDART00000102174	19	3	AGATACAGCCAGGCGGAGCAGGC	5	+	721	1605	Inactive	Active	3	9
ENSDARG00000007730	ENSDART00000102174	19	3	ATCCGCTCCGAGCTGGTGGGCGGCA	7	+	790	1605	Active	Active	8	7
ENSDARG00000007730	ENSDART00000102174	19	4	GCCCCATGCAGGATGAGGCGGGGCA	7	+	974	1605	Active	Active	9	9
ENSDARG00000007730	ENSDART00000102174	19	4	GCCCCATGCAGGATGAGGCGGGG	5	+	974	1605	Active	Active	9	9
ENSDARG00000007730	ENSDART00000102174	19	4	AGCGGCCCCATGCAGGATGAGGC	5	+	970	1605	Active	Active	9	9
ENSDARG00000007730	ENSDART00000102174	19	4	AGCGGCCCCATGCAGGATGAGGCG	6	+	970	1605	Active	Active	9	9
ENSDARG00000007730	ENSDART00000102174	19	5	GTTGCCCACAGATCTGCGCAGGA	5	+	1080	1605	Active	Active	7	5
ENSDARG00000007730	ENSDART00000102174	19	8	CTACAATGCCAAGAGCGGCGCAGAG	7	+	1542	1605	Active	Active	0	9
ENSDARG00000007730	ENSDART00000102174	19	8	ACCTGCGGCGGGTCGGGGTGTAC	5	+	1490	1605	Active	Inactive	9	4
ENSDARG00000007730	ENSDART00000102174	19	8	CTACTATGCCCTCTGGTGGAGCG	5	+	1410	1605	Active	Active	7	9
ENSDARG00000007730	ENSDART00000102174	19	8	GTCACCTGCGGCGGGTCGGGGTG	5	+	1487	1605	Active	Active	9	8
ENSDARG00000007730	ENSDART00000102174	19	8	TACTGCTTCAGCGGGCCGCTGTC	5	+	1570	1605	Active	Active	9	7
ENSDARG00000007730	ENSDART00000102179	19	2	CTCAGCATCAACCGAGTGTTTGCC	6	+	244	978	Active	Active	9	6
ENSDARG00000007730	ENSDART00000102179	19	2	GCACACACCGCCTGCTGCCGCCGCA	7	+	479	978	Inactive	Active	3	9
ENSDARG00000007730	ENSDART00000102179	19	2	GCACTCAAATACCAGCAGATGCG	5	+	274	978	Inactive	Active	6	9
ENSDARG00000007730	ENSDART00000102179	19	2	GGCTGCGCAGGCCCGGCAGGAGAA	6	+	306	978	Active	Active	6	9
ENSDARG00000007730	ENSDART00000102179	19	2	GTCTGCAGCGGCGTGAAGAAGCC	5	+	376	978	Active	Active	7	9
ENSDARG00000007730	ENSDART00000102179	19	2	TGCAGCGGCGTGAAGAAGCCTGC	5	+	379	978	Active	Active	9	9
ENSDARG00000007730	ENSDART00000102179	19	2	TGCGACACACACCTGCAGCCGCA	5	+	436	978	Inactive	Active	1	9
ENSDARG00000007730	ENSDART00000102179	19	2	TGCGCCATCTGTGTTCTGGAGGA	5	+	583	978	Active	Active	9	3
ENSDARG00000007730	ENSDART00000102179	19	2	CGCTGCATCTGCGCCATCTGTGTTC	7	+	574	978	Active	Inactive	9	9
ENSDARG00000007730	ENSDART00000102179	19	2	CACGGCCGCCTGCTGGAGGTGTTC	6	+	535	978	Active	Active	9	2
ENSDARG00000007730	ENSDART00000102179	19	2	ACACACCACTGTCTCTGTGCAGAC	6	+	615	978	Inactive	Inactive	3	3
ENSDARG00000007730	ENSDART00000102179	19	2	ACACACCGCCTGCTGCCGCCGCA	5	+	481	978	Active	Active	0	9
ENSDARG00000007730	ENSDART00000102179	19	2	ACCTGCCGCGAGCACGGCCGCCTGC	7	+	523	978	Active	Active	9	7
ENSDARG00000007730	ENSDART00000102179	19	2	CACGGCCGCCTGCTGGAGGTGTT	5	+	535	978	Active	Active	9	6
ENSDARG00000007730	ENSDART00000102179	19	3	AGAGGCTGCTGGGTAAGATGGAGTT	7	+	656	978	Active	Active	8	8
ENSDARG00000007730	ENSDART00000102179	19	4	AGATACAGCCAGGCGGAGCAGGC	5	+	754	978	Inactive	Active	3	9
ENSDARG00000007730	ENSDART00000102179	19	4	ATCCGCTCCGAGCTGGTGGGCGGC	6	+	823	978	Active	Active	8	9
ENSDARG00000007730	ENSDART00000102179	19	4	ATCCGCTCCGAGCTGGTGGGCGGCA	7	+	823	978	Active	Active	8	7
ENSDARG00000007863	ENSDART00000008595	19	2	TCCTGCCCAACCCAAGATGGAGAG	6	+	81	891	Active	Active	6	9
ENSDARG00000007863	ENSDART00000008595	19	2	GTCCAAATCGGATCGGGGGAGTC	5	+	60	891	Active	Active	6	7
ENSDARG00000007863	ENSDART00000008595	19	3	GCCCAATTCTAACCGCCGCAAAC	5	+	303	891	Active	Active	9	7
ENSDARG00000007863	ENSDART00000008595	19	3	CGCCGCAAACACGCTGGCAGTCGGG	7	+	316	891	Active	Active	6	9
ENSDARG00000007863	ENSDART00000008595	19	3	CCCGACGCAGAAGGAGCCGAAGTG	6	+	275	891	Active	Active	4	9
ENSDARG00000007863	ENSDART00000008595	19	4	AGATTCGCACAATCAGGGTGATGC	6	+	366	891	Inactive	Active	4	4
ENSDARG00000007863	ENSDART00000008595	19	5	CCCCAATACATGTCTTGGTGTGTTT	7	+	405	891	Active	Inactive	8	9
ENSDARG00000007863	ENSDART00000008595	19	7	GGCAGCAGCAGCGGTGGCCGGAGAC	7	+	724	891	Active	Active	9	8
ENSDARG00000007863	ENSDART00000008595	19	7	GGCGGCAGCAGCAGCGGTGGCCGGA	7	+	721	891	Active	Active	9	9
ENSDARG00000007863	ENSDART00000008595	19	7	GGCGGCGGCAGCAGCAGCGGTGGCC	7	+	718	891	Active	Active	9	9
ENSDARG00000007863	ENSDART00000008595	19	7	AGCAGCAGCGGTGGCCGGAGACGAG	7	+	727	891	Active	Active	8	9
ENSDARG00000007943	ENSDART00000003544	19	1	AGCCGCTTCCAACAGACGCTTTC	5	-	29	1221	Active	Active	9	5
ENSDARG00000007943	ENSDART00000003544	19	2	AGCTGCTAAATGTAATGGAGACGTT	7	-	123	1221	Active	Active	5	8
ENSDARG00000007943	ENSDART00000003544	19	3	ATCTTCAGCATGTCTTTAGCGTTG	6	-	300	1221	Active	Inactive	7	5
ENSDARG00000007943	ENSDART00000003544	19	5	GACCAAGTCCATTAGTCTGCAGGT	6	-	731	1221	Active	Active	6	2
ENSDARG00000007943	ENSDART00000003544	19	7	TGCTCCTGCTGGAGAGCTGCTGTG	6	-	1038	1221	Active	Active	9	8
ENSDARG00000007943	ENSDART00000003544	19	7	TCCTGCAGCTGCCACTGGAGATGCT	7	-	905	1221	Active	Active	9	9
ENSDARG00000007943	ENSDART00000003544	19	7	TCCTCCTCCCCCTCCGCTGTTTCT	6	-	1095	1221	Active	Inactive	9	4
ENSDARG00000007943	ENSDART00000003544	19	7	GCCTCCTGCTCTTTGCGGAGCAGCT	7	-	962	1221	Active	Active	9	9
ENSDARG00000007943	ENSDART00000003544	19	7	CTCGGCCTCCTGCTCTTTGCGGAG	6	-	967	1221	Active	Active	9	0
ENSDARG00000007943	ENSDART00000003544	19	7	CTCCTCCTCCCCCTCCGCTGTTTCT	7	-	1095	1221	Active	Inactive	9	4
ENSDARG00000007943	ENSDART00000104754	19	1	AGCCGCTTCCAACAGACGCTTTC	5	-	29	1221	Active	Active	9	5
ENSDARG00000007943	ENSDART00000104754	19	2	AGCTGCTAAATGTAATGGAGACGTT	7	-	123	1221	Active	Active	5	8
ENSDARG00000007943	ENSDART00000104754	19	3	ATCTTCAGCATGTCTTTAGCGTTG	6	-	300	1221	Active	Inactive	7	5
ENSDARG00000007943	ENSDART00000104754	19	5	GACCAAGTCCATTAGTCTGCAGGT	6	-	731	1221	Active	Active	6	2
ENSDARG00000007943	ENSDART00000104754	19	8	TGCTCCTGCTGGAGAGCTGCTGTG	6	-	1062	1221	Active	Active	9	8
ENSDARG00000007943	ENSDART00000104754	19	8	TCCTGCAGCTGCCACTGGAGATGCT	7	-	929	1221	Active	Active	9	9
ENSDARG00000007943	ENSDART00000104754	19	8	TCCTCCTCCCCCTCCGCTGTTTCT	6	-	1119	1221	Active	Inactive	9	4
ENSDARG00000007943	ENSDART00000104754	19	8	GCCTCCTGCTCTTTGCGGAGCAGCT	7	-	986	1221	Active	Active	9	9
ENSDARG00000007943	ENSDART00000104754	19	8	CTCGGCCTCCTGCTCTTTGCGGAG	6	-	991	1221	Active	Active	9	0
ENSDARG00000007943	ENSDART00000104754	19	8	CTCCTCCTCCCCCTCCGCTGTTTCT	7	-	1119	1221	Active	Inactive	9	4
ENSDARG00000007971	ENSDART00000026276	19	1	TACTCCGACAAATACGACGATGAC	6	+	31	237	Active	Active	5	9
ENSDARG00000007971	ENSDART00000026276	19	2	CAAGACCCATCTGATGTCTGAGAC	6	+	108	237	Inactive	Active	8	4
ENSDARG00000007971	ENSDART00000026276	19	2	TTCAGCAGAGTCAAGGATGGGTG	5	+	152	237	Inactive	Active	2	9
ENSDARG00000007971	ENSDART00000026276	19	2	TTCAGCAGAGTCAAGGATGGGTGC	6	+	152	237	Inactive	Active	2	8
ENSDARG00000008052	ENSDART00000010992	19	1	CGCAGCAGCATGAAGGAGGAGTTC	6	+	56	1011	Active	Active	9	8
ENSDARG00000008052	ENSDART00000010992	19	1	CGCAGCAGCATGAAGGAGGAGTT	5	+	56	1011	Active	Active	9	7
ENSDARG00000008052	ENSDART00000010992	19	3	AGCTGCTAAACTAAAGGAAGAAGAG	7	+	264	1011	Active	Active	5	9
ENSDARG00000008052	ENSDART00000010992	19	3	GAACTCACAGATGAAGAGGCAGAG	6	+	331	1011	Inactive	Active	8	9
ENSDARG00000008052	ENSDART00000010992	19	5	GACTCAGTCCCTGTCTGAAGTGGAT	7	+	537	1011	Active	Active	8	8
ENSDARG00000008052	ENSDART00000010992	19	8	AGAGGCAGAAGTCCATGGGTTTAC	6	+	908	1011	Inactive	Inactive	5	9
ENSDARG00000008052	ENSDART00000010992	19	8	AGACGCGCAGTATGGTGGAGAAGAT	7	+	872	1011	Inactive	Active	5	8
ENSDARG00000008052	ENSDART00000010992	19	8	ACCCACCTCTGAAGAGCAGAAGAA	6	+	930	1011	Active	Active	9	9
ENSDARG00000008052	ENSDART00000103843	19	1	CGCAGCAGCATGAAGGAGGAGTTC	6	+	56	999	Active	Active	9	8
ENSDARG00000008052	ENSDART00000103843	19	1	CGCAGCAGCATGAAGGAGGAGTT	5	+	56	999	Active	Active	9	7
ENSDARG00000008052	ENSDART00000103843	19	3	AGCTGCTAAACTAAAGGAAGAAGAG	7	+	264	999	Active	Active	5	9
ENSDARG00000008052	ENSDART00000103843	19	3	GAACTCACAGATGAAGAGGCAGAG	6	+	331	999	Inactive	Active	8	9
ENSDARG00000008052	ENSDART00000103843	19	5	GACTCAGTCCCTGTCTGAAGTGGAT	7	+	537	999	Active	Active	8	8
ENSDARG00000008052	ENSDART00000103843	19	11	AGAGGCAGAAGTCCATGGGTTTAC	6	+	896	999	Inactive	Inactive	5	9
ENSDARG00000008052	ENSDART00000103843	19	11	AGACGCGCAGTATGGTGGAGAAGAT	7	+	860	999	Inactive	Active	5	8
ENSDARG00000008052	ENSDART00000103843	19	11	ACCCACCTCTGAAGAGCAGAAGAA	6	+	918	999	Active	Active	9	9
ENSDARG00000008075	ENSDART00000014316	19	4	GAACCAATCCAGTGTGTTTGTGTTT	7	-	240	606	Active	Inactive	0	9
ENSDARG00000008075	ENSDART00000014316	19	4	AACCAATCCAGTGTGTTTGTGTTT	6	-	240	606	Active	Inactive	0	9
ENSDARG00000008075	ENSDART00000102904	19	5	AACCAATCCAGTGTGTTTGTGTTT	6	-	414	780	Active	Inactive	0	9
ENSDARG00000008075	ENSDART00000102904	19	5	GAACCAATCCAGTGTGTTTGTGTTT	7	-	414	780	Active	Inactive	0	9
ENSDARG00000008275	ENSDART00000015628	19	1	TCCAAATTATTTTGTGCAGACGGT	6	+	792	1800	Active	Active	5	9
ENSDARG00000008275	ENSDART00000015628	19	1	GCATCCAGCGTTTCGCTGACGCT	5	+	518	1800	Active	Active	4	9
ENSDARG00000008275	ENSDART00000015628	19	1	GCATCCAAATTATTTTGTGCAGAC	6	+	789	1800	Inactive	Inactive	8	3
ENSDARG00000008275	ENSDART00000015628	19	1	GAAGACTAAACCGAGAAGACTCT	5	+	29	1800	Inactive	Active	9	9
ENSDARG00000008275	ENSDART00000015628	19	1	CTCTGCAGAGCTTTGCCGATGTG	5	+	581	1800	Active	Active	3	9
ENSDARG00000008275	ENSDART00000015628	19	1	CACTACAGATAATGTGCAGTTTCT	6	+	402	1800	Inactive	Active	5	1
ENSDARG00000008275	ENSDART00000015628	19	2	CACCAAGTCAGAGTATGCCGTGTGT	7	+	1062	1800	Active	Inactive	8	1
ENSDARG00000008275	ENSDART00000015628	19	3	AGACACAAAATGGCTGTCTTGTTG	6	+	1204	1800	Inactive	Inactive	9	7
ENSDARG00000008275	ENSDART00000015628	19	4	GCCGTCAGCTCGCCAGCCGTGGCC	6	+	1336	1800	Active	Active	9	8
ENSDARG00000008275	ENSDART00000015628	19	6	GGCATCATCACGGGTGTAGCAGCG	6	+	1717	1800	Active	Active	9	9
ENSDARG00000008336	ENSDART00000048850	19	3	AGAATCAAAACCATACTGGGAGGCC	7	+	240	1194	Inactive	Active	8	8
ENSDARG00000008336	ENSDART00000048850	19	5	AAAAAAAACATTCATTAGGAGTA	5	+	306	1194	Inactive	Inactive	9	1
ENSDARG00000008336	ENSDART00000048850	19	8	TTCACCAGACTGCAATCTGATGAA	6	+	388	1194	Inactive	Inactive	3	0
ENSDARG00000008336	ENSDART00000048850	19	8	GCAGACAGCACATGGAGGTGTTC	5	+	368	1194	Inactive	Active	0	2
ENSDARG00000008336	ENSDART00000048850	19	13	TCCGCCATCGGGCCCCGGGGACGAG	7	+	742	1194	Active	Active	9	9
ENSDARG00000008336	ENSDART00000048850	19	13	TGCAGCAACTGAAGCGTCGGGTTG	6	+	617	1194	Active	Active	8	0
ENSDARG00000008336	ENSDART00000048850	19	14	GACTTCAGAGTCCAGCTGCAGTG	5	+	900	1194	Inactive	Active	0	8
ENSDARG00000008336	ENSDART00000048850	19	14	GCCCTCGCAGCGAGTGCAGCGGCG	6	+	1094	1194	Active	Active	7	9
ENSDARG00000008336	ENSDART00000048850	19	14	GGCTCCGGCTCTCTGGAGGGCTTC	6	+	1048	1194	Active	Active	9	7
ENSDARG00000008336	ENSDART00000048850	19	14	CCCGGCTCCGGCTCTCTGGAGGG	5	+	1045	1194	Active	Active	9	7
ENSDARG00000008503	ENSDART00000036854	19	1	TTCCACGCAGGAGCTGGTAGGGC	5	-	153	1593	Inactive	Active	6	7
ENSDARG00000008503	ENSDART00000036854	19	1	GCAACCGGCTCGTGTTGCCGGTGGA	7	-	109	1593	Active	Active	5	9
ENSDARG00000008503	ENSDART00000036854	19	2	TGCTCCGCACCTGTTGTGACTTT	5	-	438	1593	Active	Inactive	5	9
ENSDARG00000008503	ENSDART00000036854	19	2	CTCCGCACCTGTTGTGACTTTGAC	6	-	435	1593	Active	Active	8	6
ENSDARG00000008503	ENSDART00000036854	19	3	CACTCCAACATCCAGGAGTCTGC	5	-	576	1593	Active	Active	6	3
ENSDARG00000008503	ENSDART00000036854	19	5	TTCTCCAGCTCATGGTTGATGCC	5	-	907	1593	Active	Active	6	9
ENSDARG00000008503	ENSDART00000036854	19	6	TCCAGCATCTCGTCGGTGGAGTAC	6	-	1143	1593	Active	Active	9	2
ENSDARG00000008503	ENSDART00000036854	19	6	TCCAGCATCTCGTCGGTGGAGTA	5	-	1144	1593	Active	Active	9	4
ENSDARG00000008503	ENSDART00000036854	19	6	TACTGCTGCTGCGCTGTTGAGGGG	6	-	1007	1593	Active	Active	9	9
ENSDARG00000008503	ENSDART00000036854	19	6	TACTGCTGCTGCGCTGTTGAGGG	5	-	1008	1593	Active	Active	9	3
ENSDARG00000008503	ENSDART00000036854	19	6	CACGACTACTGCTGCTGCGCTGTT	6	-	1013	1593	Active	Inactive	7	5
ENSDARG00000008503	ENSDART00000036854	19	6	GACTACTGCTGCTGCGCTGTTGAG	6	-	1010	1593	Active	Active	6	5
ENSDARG00000008503	ENSDART00000036854	19	6	TGCTGCTGCGCTGTTGAGGGGGAA	6	-	1004	1593	Active	Active	9	9
ENSDARG00000008503	ENSDART00000036854	19	6	CTATACCACGACTACTGCTGCTGCG	7	-	1018	1593	Inactive	Active	3	9
ENSDARG00000008503	ENSDART00000036854	19	7	AACTGCTGCCACTGTCTGCAGGA	5	-	1173	1593	Active	Active	8	4
ENSDARG00000008503	ENSDART00000036854	19	8	TTCCTCGTCCTCCTGCTGGGAAC	5	-	1424	1593	Active	Active	9	6
ENSDARG00000008503	ENSDART00000036854	19	8	TTCTGCGGCTGTGAGCCGGATTC	5	-	1567	1593	Active	Inactive	8	1
ENSDARG00000008503	ENSDART00000036854	19	8	GGCGCCTCCTGCTGTTGGGATGGT	6	-	1539	1593	Active	Active	9	5
ENSDARG00000008503	ENSDART00000036854	19	8	GCCTCCTGCTGTTGGGATGGTGAC	6	-	1536	1593	Active	Active	9	9
ENSDARG00000008503	ENSDART00000036854	19	8	GACTTCAAAGTTCTGCGGCTGTG	5	-	1577	1593	Inactive	Active	4	9
ENSDARG00000008503	ENSDART00000036854	19	8	GAATGCAGAGCCGGTGGGGATGAA	6	-	1360	1593	Inactive	Active	8	8
ENSDARG00000008680	ENSDART00000024140	19	2	TGCTCCAGAAACTTCTGTGCCGCC	6	-	66	606	Active	Active	4	5
ENSDARG00000008680	ENSDART00000024140	19	4	CCCGCCACACACTGAGATGCGGAG	6	-	330	606	Active	Active	6	9
ENSDARG00000008680	ENSDART00000024140	19	4	CGCCACACACTGAGATGCGGAGCT	6	-	328	606	Active	Active	2	3
ENSDARG00000008680	ENSDART00000024140	19	4	GCCCGCCACACACTGAGATGCGGAG	7	-	330	606	Active	Active	9	9
ENSDARG00000008680	ENSDART00000024140	19	6	TGCAAAACAAATAAAGGAGAATAA	6	-	555	606	Inactive	Active	6	4
ENSDARG00000008680	ENSDART00000024140	19	6	TCCATCTGCACCGCTGGGTTTGGCA	7	-	589	606	Active	Active	9	5
ENSDARG00000008680	ENSDART00000024140	19	6	TCCATCTGCACCGCTGGGTTTGGC	6	-	590	606	Active	Active	9	6
ENSDARG00000008680	ENSDART00000102073	19	2	TGCTCCAGAAACTTCTGTGCCGCC	6	-	66	2628	Active	Active	4	5
ENSDARG00000008680	ENSDART00000102073	19	4	GCCCGCCACACACTGAGATGCGGAG	7	-	330	2628	Active	Active	9	9
ENSDARG00000008680	ENSDART00000102073	19	4	CCCGCCACACACTGAGATGCGGAG	6	-	330	2628	Active	Active	6	9
ENSDARG00000008680	ENSDART00000102073	19	4	CGCCACACACTGAGATGCGGAGCT	6	-	328	2628	Active	Active	2	3
ENSDARG00000008680	ENSDART00000102073	19	5	TCCTCATGCCCTGGATGATGGCGGT	7	-	532	2628	Active	Active	9	9
ENSDARG00000008680	ENSDART00000102073	19	6	ACCACCTGCATGATGAAGTGTCT	5	-	652	2628	Active	Active	9	8
ENSDARG00000008680	ENSDART00000102073	19	6	ACACACCACCTGCATGATGAAGTG	6	-	655	2628	Inactive	Active	3	9
ENSDARG00000008680	ENSDART00000102073	19	6	CACACCACCTGCATGATGAAGTG	5	-	655	2628	Active	Active	7	9
ENSDARG00000008680	ENSDART00000102073	19	10	ACATCATCCTCACAGCAGGTGGC	5	-	1075	2628	Active	Active	2	9
ENSDARG00000008680	ENSDART00000102073	19	10	CACATCATCCTCACAGCAGGTGGC	6	-	1075	2628	Active	Active	9	9
ENSDARG00000008680	ENSDART00000102073	19	11	TTCATCAGCTCGATCAGCGTGGGCA	7	-	1238	2628	Active	Active	7	9
ENSDARG00000008680	ENSDART00000102073	19	11	CGCACCACCACACTGGGGTCTTT	5	-	1261	2628	Active	Inactive	9	7
ENSDARG00000008680	ENSDART00000102073	19	11	CCCAGCAGACGTTGGAGGCGACGCG	7	-	1402	2628	Active	Active	7	9
ENSDARG00000008680	ENSDART00000102073	19	11	TACCCAGCAGACGTTGGAGGCGAC	6	-	1405	2628	Inactive	Active	5	9
ENSDARG00000008680	ENSDART00000102073	19	11	TTACCCAGCAGACGTTGGAGGCGAC	7	-	1405	2628	Inactive	Active	1	9
ENSDARG00000008680	ENSDART00000102073	19	11	AGATACACCTCATTGATGGCGGC	5	-	1333	2628	Inactive	Active	5	9
ENSDARG00000008680	ENSDART00000102073	19	13	CGCTGCGCAGGTTATTCTGGTGCC	6	-	1565	2628	Active	Active	8	4
ENSDARG00000008680	ENSDART00000102073	19	15	CCCTCCACCAGTGTGCTGACGGC	5	-	1900	2628	Active	Active	9	9
ENSDARG00000008680	ENSDART00000102073	19	15	CACGCCTCCGGAGCCGGCGGTGCT	6	-	1858	2628	Active	Active	9	8
ENSDARG00000008680	ENSDART00000102073	19	15	GCACGCCTCCGGAGCCGGCGGTGCT	7	-	1858	2628	Active	Active	9	8
ENSDARG00000008680	ENSDART00000102073	19	15	ACCCTCCACCAGTGTGCTGACGGC	6	-	1900	2628	Active	Active	9	9
ENSDARG00000008680	ENSDART00000102073	19	15	CTCACCCTCCACCAGTGTGCTGAC	6	-	1903	2628	Active	Inactive	9	4
ENSDARG00000008680	ENSDART00000102073	19	15	ACCTTCCTCAGCACGTTCTGCAGGA	7	-	1769	2628	Active	Active	9	4
ENSDARG00000008680	ENSDART00000102073	19	15	ATCACCACATCCGAGATCTGCAGCG	7	-	1808	2628	Inactive	Active	6	8
ENSDARG00000008680	ENSDART00000102073	19	15	CACCACATCCGAGATCTGCAGCG	5	-	1808	2628	Active	Active	8	8
ENSDARG00000008680	ENSDART00000102073	19	17	ACACCCAGATTCTCCAGCAGCAGCT	7	-	2090	2628	Inactive	Active	7	9
ENSDARG00000008680	ENSDART00000102073	19	17	TTCTCCAGCAGCAGCTGCATGATTT	7	-	2081	2628	Active	Inactive	6	3
ENSDARG00000008680	ENSDART00000102073	19	18	AAACACAGACAGAATCTGGGGCTTG	7	-	2136	2628	Inactive	Inactive	9	5
ENSDARG00000008680	ENSDART00000102073	19	18	AAACACAGACAGAATCTGGGGCT	5	-	2138	2628	Inactive	Active	9	3
ENSDARG00000008680	ENSDART00000102073	19	19	TCCCCCTTCAGGCCCTGGATGATGC	7	-	2321	2628	Active	Active	9	5
ENSDARG00000008680	ENSDART00000102073	19	20	GTCCTCGTCCTCTGCGATGTGGTG	6	-	2413	2628	Active	Active	9	8
ENSDARG00000008680	ENSDART00000102073	19	20	CTCGTCCTCTGCGATGTGGTGAA	5	-	2411	2628	Active	Inactive	9	5
ENSDARG00000008680	ENSDART00000102073	19	21	ACATCCTTCCCGAAGGTGGTGCA	5	-	2485	2628	Active	Active	9	8
ENSDARG00000008818	ENSDART00000024593	19	1	ACCAAACTCTGGACGCTGGTGGA	5	+	76	1605	Active	Active	8	8
ENSDARG00000008818	ENSDART00000024593	19	2	CACGTCTTCGACCAGGGCAGGTTTT	7	+	151	1605	Active	Inactive	9	1
ENSDARG00000008818	ENSDART00000024593	19	6	TCCAACAGAGTTCTGGGAGTGAAAC	7	+	613	1605	Inactive	Active	3	9
ENSDARG00000008818	ENSDART00000024593	19	9	CCCCGCCCACAGCCCTGAGGTGGAA	7	+	897	1605	Active	Active	8	9
ENSDARG00000008818	ENSDART00000024593	19	9	CCCGCCCACAGCCCTGAGGTGGAA	6	+	898	1605	Active	Active	9	9
ENSDARG00000008818	ENSDART00000024593	19	9	CACATCAAAGAAGAGCCGTCTAG	5	+	874	1605	Inactive	Inactive	1	0
ENSDARG00000008818	ENSDART00000024593	19	9	GCCCACAGCCCTGAGGTGGAAGAG	6	+	901	1605	Active	Active	7	9
ENSDARG00000008818	ENSDART00000024593	19	11	TCCATCGACAGCGGTTTAGAAAAC	6	+	1195	1605	Active	Active	9	0
ENSDARG00000008818	ENSDART00000024593	19	14	CCCTCAGCACCGACAGCAGCAGCA	6	+	1436	1605	Active	Active	5	9
ENSDARG00000008818	ENSDART00000024593	19	14	CCCCTCAGCACCGACAGCAGCAGCA	7	+	1435	1605	Active	Active	9	9
ENSDARG00000008818	ENSDART00000061264	19	1	ACCAAACTCTGGACGCTGGTGGA	5	+	76	1617	Active	Active	8	8
ENSDARG00000008818	ENSDART00000061264	19	2	CACGTCTTCGACCAGGGCAGGTTTT	7	+	151	1617	Active	Inactive	9	1
ENSDARG00000008818	ENSDART00000061264	19	6	TCCAACAGAGTTCTGGGAGTGAAAC	7	+	613	1617	Inactive	Active	3	9
ENSDARG00000008818	ENSDART00000061264	19	9	GCCCACAGCCCTGAGGTGGAAGAG	6	+	901	1617	Active	Active	7	9
ENSDARG00000008818	ENSDART00000061264	19	9	CCCGCCCACAGCCCTGAGGTGGAA	6	+	898	1617	Active	Active	9	9
ENSDARG00000008818	ENSDART00000061264	19	9	CCCCGCCCACAGCCCTGAGGTGGAA	7	+	897	1617	Active	Active	8	9
ENSDARG00000008818	ENSDART00000061264	19	9	CACATCAAAGAAGAGCCGTCTAG	5	+	874	1617	Inactive	Inactive	1	0
ENSDARG00000008818	ENSDART00000061264	19	11	TCCATCGACAGCGGTTTAGAAAAC	6	+	1195	1617	Active	Active	9	0
ENSDARG00000008818	ENSDART00000061264	19	14	CCCCTCAGCACCGACAGCAGCAGCA	7	+	1435	1617	Active	Active	9	9
ENSDARG00000008818	ENSDART00000061264	19	14	CCCTCAGCACCGACAGCAGCAGCA	6	+	1436	1617	Active	Active	5	9
ENSDARG00000008818	ENSDART00000082353	19	1	ACCAAACTCTGGACGCTGGTGGA	5	+	76	1539	Active	Active	8	8
ENSDARG00000008818	ENSDART00000082353	19	2	CACGTCTTCGACCAGGGCAGGTTTT	7	+	151	1539	Active	Inactive	9	1
ENSDARG00000008818	ENSDART00000082353	19	6	TCCAACAGAGTTCTGGGAGTGAAAC	7	+	613	1539	Inactive	Active	3	9
ENSDARG00000008818	ENSDART00000082353	19	9	CCCGCCCACAGCCCTGAGGTGGAA	6	+	898	1539	Active	Active	9	9
ENSDARG00000008818	ENSDART00000082353	19	9	CCCCGCCCACAGCCCTGAGGTGGAA	7	+	897	1539	Active	Active	8	9
ENSDARG00000008818	ENSDART00000082353	19	9	CACATCAAAGAAGAGCCGTCTAG	5	+	874	1539	Inactive	Inactive	1	0
ENSDARG00000008818	ENSDART00000082353	19	9	GCCCACAGCCCTGAGGTGGAAGAG	6	+	901	1539	Active	Active	7	9
ENSDARG00000008818	ENSDART00000082353	19	10	TCCATCGACAGCGGTTTAGAAAAC	6	+	1117	1539	Active	Active	9	0
ENSDARG00000008818	ENSDART00000082353	19	13	CCCTCAGCACCGACAGCAGCAGCA	6	+	1358	1539	Active	Active	5	9
ENSDARG00000008818	ENSDART00000082353	19	13	CCCCTCAGCACCGACAGCAGCAGCA	7	+	1357	1539	Active	Active	9	9
ENSDARG00000008832	ENSDART00000002464	19	1	GTAAAATTCCAATTTGTCGAATAA	6	-	17	1149	Active	Inactive	0	1
ENSDARG00000008832	ENSDART00000002464	19	3	ATCGTCCACTATGAACGAGGTGGGA	7	-	288	1149	Active	Active	8	9
ENSDARG00000008832	ENSDART00000002464	19	3	GAAGCCATCATCCAGACTTTGCA	5	-	437	1149	Active	Active	4	9
ENSDARG00000008832	ENSDART00000002464	19	3	ACCATCATCGTGCTGGAGGGGCT	5	-	415	1149	Active	Active	9	9
ENSDARG00000008832	ENSDART00000002464	19	3	TGCACCATCATCGTGCTGGAGGG	5	-	418	1149	Active	Active	9	9
ENSDARG00000008832	ENSDART00000002464	19	5	TGCGACAGCGGCAGTGGTAGTTGTT	7	-	769	1149	Active	Inactive	8	0
ENSDARG00000008859	ENSDART00000013497	19	2	CTCATCTTATTCTGCAGGAGCAGAC	7	+	260	1416	Active	Active	9	9
ENSDARG00000008859	ENSDART00000013497	19	2	AGCCTCATCTTATTCTGCAGGAGCA	7	+	257	1416	Active	Active	9	9
ENSDARG00000008859	ENSDART00000013497	19	2	TTATTCTGCAGGAGCAGACGAGGTA	7	+	266	1416	Active	Active	6	9
ENSDARG00000008859	ENSDART00000013497	19	3	CTCCTCGCACAGGCCGAGTTTGGG	6	+	373	1416	Active	Active	6	9
ENSDARG00000008859	ENSDART00000013497	19	3	GCACTCCTCGCACAGGCCGAGTTT	6	+	370	1416	Active	Active	9	0
ENSDARG00000008859	ENSDART00000013497	19	4	AGCCAAGCACAAGGCTCTGGAGGG	6	+	480	1416	Inactive	Active	4	7
ENSDARG00000008859	ENSDART00000013497	19	4	GTATCAGGCTCTGCAGCTGGTGTC	6	+	525	1416	Inactive	Active	2	5
ENSDARG00000008859	ENSDART00000013497	19	6	GTCTGCTGCCAGAACTGTGCTGCT	6	+	1216	1416	Active	Active	9	0
ENSDARG00000008859	ENSDART00000013497	19	6	GCCTGCTGCAGGAGAAGCTGCAGAA	7	+	1115	1416	Active	Active	9	7
ENSDARG00000008859	ENSDART00000013497	19	6	GCCGCCTGCTGCAGGAGAAGCTGCA	7	+	1112	1416	Active	Active	9	9
ENSDARG00000008859	ENSDART00000013497	19	6	GCCAGCAGAGCCGCCTGCTGCAGGA	7	+	1103	1416	Active	Active	4	9
ENSDARG00000008859	ENSDART00000013497	19	6	AGAGCCGCCTGCTGCAGGAGAAGCT	7	+	1109	1416	Active	Active	4	9
ENSDARG00000008859	ENSDART00000013497	19	6	CTCTCCGTCCCGGGAGCAGGAGGG	6	+	1059	1416	Active	Active	9	9
ENSDARG00000008859	ENSDART00000013497	19	6	AACATCAACCTGGGGAAGAAGTA	5	+	919	1416	Active	Active	2	9
ENSDARG00000008859	ENSDART00000013497	19	6	CGCCGCACATCTAAGGAAGTGTAC	6	+	955	1416	Active	Active	7	5
ENSDARG00000008859	ENSDART00000013497	19	6	AGCTGCAGAAGCTGAGGGAGGCTCT	7	+	1130	1416	Active	Active	3	7
ENSDARG00000008859	ENSDART00000013497	19	6	ACCAACGCCGTCATGATGCAGTA	5	+	850	1416	Active	Active	5	9
ENSDARG00000008859	ENSDART00000013497	19	6	AGAAGCTGCAGAAGCTGAGGGAGGC	7	+	1127	1416	Active	Active	7	9
ENSDARG00000008859	ENSDART00000013497	19	6	GACCAACGCCGTCATGATGCAGTA	6	+	849	1416	Active	Active	3	9
ENSDARG00000008920	ENSDART00000005255	19	1	GGCGGCGTCCAAGAAGGCAGGAGTA	7	+	12	324	Active	Active	9	8
ENSDARG00000008946	ENSDART00000026634	19	1	GAACTATGCCCTCCTGGTGCCTCT	6	+	84	798	Active	Active	3	3
ENSDARG00000008946	ENSDART00000026634	19	2	TGCAGCGGCAAGCTTTAGAAAAC	5	+	371	798	Active	Active	9	0
ENSDARG00000008946	ENSDART00000026634	19	2	GTCAAATACCGACAGACGCTTTC	5	+	220	798	Active	Active	0	5
ENSDARG00000008946	ENSDART00000026634	19	2	GCCTTCTGCAGTATTTTGGTGCC	5	+	529	798	Active	Active	9	0
ENSDARG00000008946	ENSDART00000026634	19	2	CTCTTCCACTCGGCTCTGGAGAA	5	+	433	798	Active	Inactive	9	2
ENSDARG00000008946	ENSDART00000026634	19	2	CGCACCAGAGAGCCGAGGCTGCT	5	+	761	798	Active	Active	7	9
ENSDARG00000008946	ENSDART00000026634	19	2	AGCCTCTTCTTGCTCATCTGGAGAT	7	+	605	798	Active	Inactive	9	4
ENSDARG00000008946	ENSDART00000026634	19	2	AGAGTCAGAAGCTCCAGGAGGAGCG	7	+	332	798	Inactive	Active	3	9
ENSDARG00000008946	ENSDART00000026634	19	2	AAAGACAGAGGGCCTTCTGCAGTA	6	+	518	798	Inactive	Inactive	9	3
ENSDARG00000008946	ENSDART00000026634	19	2	AAACGCACCAGAGAGCCGAGGCT	5	+	758	798	Inactive	Active	5	9
ENSDARG00000009045	ENSDART00000018232	19	1	AGCGCCCGCACCGGAGCAGCAGCC	6	+	528	945	Active	Active	9	9
ENSDARG00000009045	ENSDART00000018232	19	1	ACCAGCGCCCGCACCGGAGCAGCA	6	+	525	945	Active	Active	8	9
ENSDARG00000009045	ENSDART00000018232	19	2	GACTTCAGCTCTCACGGATGCTTAA	7	+	827	945	Active	Active	7	3
ENSDARG00000009161	ENSDART00000019843	19	1	CACCACTTCAGCCAGCATTGTGT	5	-	203	1035	Active	Inactive	9	0
ENSDARG00000009161	ENSDART00000019843	19	1	CACTTCAGCCAGCATTGTGTTTTT	6	-	199	1035	Active	Inactive	9	9
ENSDARG00000009161	ENSDART00000019843	19	2	AGCTGCTTAATGGCTTTCTGTTTCT	7	-	632	1035	Active	Inactive	9	9
ENSDARG00000009161	ENSDART00000019843	19	3	GTCCTCCACTGTTGTCTGTGTAGAA	7	-	684	1035	Active	Inactive	8	8
ENSDARG00000009161	ENSDART00000019843	19	3	GTCCTCCACTGTTGTCTGTGTAG	5	-	686	1035	Active	Inactive	8	9
ENSDARG00000009161	ENSDART00000052255	19	1	CACCACTTCAGCCAGCATTGTGT	5	-	218	1092	Active	Inactive	9	0
ENSDARG00000009161	ENSDART00000052255	19	1	CACTTCAGCCAGCATTGTGTTTTT	6	-	214	1092	Active	Inactive	9	9
ENSDARG00000009161	ENSDART00000052255	19	2	AGCTGCTTAATGGCTTTCTGTTTCT	7	-	647	1092	Active	Inactive	9	9
ENSDARG00000009161	ENSDART00000052255	19	3	GTCCTCCACTGTTGTCTGTGTAG	5	-	701	1092	Active	Inactive	8	9
ENSDARG00000009161	ENSDART00000052255	19	3	GTCCTCCACTGTTGTCTGTGTAGAA	7	-	699	1092	Active	Inactive	8	8
ENSDARG00000009175	ENSDART00000006198	19	4	GCAGTCAGCTCAGCCAGCTGGTGGA	7	+	293	1959	Active	Active	7	8
ENSDARG00000009175	ENSDART00000006198	19	4	AGCTCAGCCAGCTGGTGGATGAA	5	+	299	1959	Active	Active	8	8
ENSDARG00000009175	ENSDART00000006198	19	8	GCAGACAAAGATGATCTGATGGG	5	+	745	1959	Inactive	Active	9	7
ENSDARG00000009175	ENSDART00000006198	19	9	AGCCCCGCAGAGCTGGAGGGGCC	5	+	862	1959	Active	Active	4	9
ENSDARG00000009175	ENSDART00000006198	19	10	GCAGTCAGCACTATGCTTTGCTGGA	7	+	947	1959	Active	Inactive	7	0
ENSDARG00000009175	ENSDART00000006198	19	10	GAAAAACACTCAGCATTTTTTTGGT	7	+	1058	1959	Inactive	Inactive	8	8
ENSDARG00000009175	ENSDART00000006198	19	13	AAATCAAACATTTCCTAATGAGAG	6	+	1368	1959	Inactive	Active	9	8
ENSDARG00000009175	ENSDART00000006198	19	13	GACCAACACACTTCTTGGGCAGTT	6	+	1392	1959	Inactive	Inactive	0	2
ENSDARG00000009175	ENSDART00000006198	19	13	CTCCTCTGCTATTGTTAGCATAA	5	+	1347	1959	Active	Inactive	9	7
ENSDARG00000009175	ENSDART00000006198	19	13	ACCAACACACTTCTTGGGCAGTT	5	+	1393	1959	Inactive	Inactive	7	2
ENSDARG00000009175	ENSDART00000006198	19	13	ACACACTTCTTGGGCAGTTGCAGGT	7	+	1397	1959	Active	Active	7	7
ENSDARG00000009175	ENSDART00000006198	19	15	TTCAGCAGCTTTTGCTGGCGAGAAC	7	+	1565	1959	Active	Active	7	8
ENSDARG00000009175	ENSDART00000006198	19	16	GACAAACTCAAAAATGATGAAGGT	6	+	1684	1959	Active	Active	6	9
ENSDARG00000009175	ENSDART00000006198	19	17	TTCTCCGGCACATGGAAGCAGTC	5	+	1732	1959	Active	Active	8	9
ENSDARG00000009175	ENSDART00000006198	19	17	TCCGGCACATGGAAGCAGTCTGT	5	+	1735	1959	Active	Active	4	3
ENSDARG00000009175	ENSDART00000006198	19	18	TTCATCATCTGATGGTGGAAGTC	5	+	1925	1959	Active	Active	9	8
ENSDARG00000009175	ENSDART00000006198	19	18	ACACAAACCAAACTTTTGAATGC	5	+	1953	1959	Inactive	Inactive	7	6
ENSDARG00000009175	ENSDART00000006198	19	18	AAACACAAACCAAACTTTTGAATGC	7	+	1951	1959	Inactive	Inactive	9	6
ENSDARG00000009175	ENSDART00000047190	19	6	GCAGTCAGCTCAGCCAGCTGGTGGA	7	+	494	2163	Active	Active	7	8
ENSDARG00000009175	ENSDART00000047190	19	6	AGCTCAGCCAGCTGGTGGATGAA	5	+	500	2163	Active	Active	8	8
ENSDARG00000009175	ENSDART00000047190	19	10	GCAGACAAAGATGATCTGATGGG	5	+	946	2163	Inactive	Active	9	7
ENSDARG00000009175	ENSDART00000047190	19	11	AGCCCCGCAGAGCTGGAGGGGCC	5	+	1063	2163	Active	Active	4	9
ENSDARG00000009175	ENSDART00000047190	19	12	GCAGTCAGCACTATGCTTTGCTGGA	7	+	1148	2163	Active	Inactive	7	0
ENSDARG00000009175	ENSDART00000047190	19	12	GAAAAACACTCAGCATTTTTTTGGT	7	+	1259	2163	Inactive	Inactive	8	8
ENSDARG00000009175	ENSDART00000047190	19	15	CTCCTCTGCTATTGTTAGCATAA	5	+	1548	2163	Active	Inactive	9	7
ENSDARG00000009175	ENSDART00000047190	19	15	ACCAACACACTTCTTGGGCAGTT	5	+	1594	2163	Inactive	Inactive	7	2
ENSDARG00000009175	ENSDART00000047190	19	15	ACACACTTCTTGGGCAGTTGCAGGT	7	+	1598	2163	Active	Active	7	7
ENSDARG00000009175	ENSDART00000047190	19	15	AAATCAAACATTTCCTAATGAGAG	6	+	1569	2163	Inactive	Active	9	8
ENSDARG00000009175	ENSDART00000047190	19	15	GACCAACACACTTCTTGGGCAGTT	6	+	1593	2163	Inactive	Inactive	0	2
ENSDARG00000009175	ENSDART00000047190	19	17	TTCAGCAGCTTTTGCTGGCGAGAAC	7	+	1766	2163	Active	Active	7	8
ENSDARG00000009175	ENSDART00000047190	19	18	GACAAACTCAAAAATGATGAAGGT	6	+	1885	2163	Active	Active	6	9
ENSDARG00000009175	ENSDART00000047190	19	19	TTCTCCGGCACATGGAAGCAGTC	5	+	1936	2163	Active	Active	8	9
ENSDARG00000009175	ENSDART00000047190	19	19	TCCGGCACATGGAAGCAGTCTGT	5	+	1939	2163	Active	Active	4	3
ENSDARG00000009175	ENSDART00000047190	19	20	TTCATCATCTGATGGTGGAAGTC	5	+	2129	2163	Active	Active	9	8
ENSDARG00000009175	ENSDART00000047190	19	20	ACACAAACCAAACTTTTGAATGC	5	+	2157	2163	Inactive	Inactive	7	6
ENSDARG00000009175	ENSDART00000047190	19	20	AAACACAAACCAAACTTTTGAATGC	7	+	2155	2163	Inactive	Inactive	9	6
ENSDARG00000009194	ENSDART00000007058	19	4	GCCCCAGACTGCTTGATTATTGGAC	7	-	137	2856	Active	Inactive	8	6
ENSDARG00000009194	ENSDART00000007058	19	13	GGCATCAACAAGGCATTTGCATAC	6	-	555	2856	Active	Inactive	9	9
ENSDARG00000009194	ENSDART00000027056	19	26	ACCATCTCCACAGGCATCTGCATTC	7	-	1610	2019	Active	Inactive	9	8
ENSDARG00000009194	ENSDART00000086717	19	3	AGCTCCTTCTCCTGGTGGGCCTGC	6	-	139	2019	Active	Inactive	9	1
ENSDARG00000009194	ENSDART00000086717	19	3	CTCAGCTCCTTCTCCTGGTGGGCC	6	-	142	2019	Active	Active	9	6
ENSDARG00000009194	ENSDART00000086717	19	27	ACCATCTCCACAGGCATCTGCATTC	7	-	1655	2019	Active	Inactive	9	8
ENSDARG00000009194	ENSDART00000092100	19	13	TGCTTCAAAATGCCTGCTGGATTT	6	-	723	3243	Active	Inactive	3	6
ENSDARG00000009194	ENSDART00000092100	19	17	CTCAGCTCCTTCTCCTGGTGGGCC	6	-	976	3243	Active	Active	9	6
ENSDARG00000009194	ENSDART00000092100	19	17	AGCTCCTTCTCCTGGTGGGCCTGC	6	-	973	3243	Active	Inactive	9	1
ENSDARG00000009194	ENSDART00000102963	19	32	ACCATCTCCACAGGCATCTGCATTC	7	-	1877	2277	Active	Inactive	9	8
ENSDARG00000009194	ENSDART00000102973	19	34	TTAAAAAACTTTTAACTTTGTCTAA	7	-	1540	2523	Inactive	Inactive	9	9
ENSDARG00000009194	ENSDART00000102973	19	44	ACCATCTCCACAGGCATCTGCATTC	7	-	2240	2523	Active	Inactive	9	8
ENSDARG00000009194	ENSDART00000102981	19	26	ACCATCTCCACAGGCATCTGCATTC	7	-	1580	1983	Active	Inactive	9	8
ENSDARG00000009194	ENSDART00000102988	19	10	AGCTCCTTCTCCTGGTGGGCCTGC	6	-	472	3018	Active	Inactive	9	1
ENSDARG00000009194	ENSDART00000102988	19	10	CTCAGCTCCTTCTCCTGGTGGGCC	6	-	475	3018	Active	Active	9	6
ENSDARG00000009194	ENSDART00000103004	19	7	CTCAGCTCCTTCTCCTGGTGGGCC	6	-	391	3177	Active	Active	9	6
ENSDARG00000009194	ENSDART00000103004	19	7	CACTTCCCACTTCAGAGGGAGAG	5	-	318	3177	Active	Active	5	9
ENSDARG00000009194	ENSDART00000103004	19	7	AGCTCCTTCTCCTGGTGGGCCTGC	6	-	388	3177	Active	Inactive	9	1
ENSDARG00000009194	ENSDART00000103020	19	12	AGCTCCTTCTCCTGGTGGGCCTGC	6	-	694	2919	Active	Inactive	9	1
ENSDARG00000009194	ENSDART00000103020	19	12	CACTTCCCACTTCAGAGGGAGAG	5	-	624	2919	Active	Active	5	9
ENSDARG00000009194	ENSDART00000103020	19	12	CTCAGCTCCTTCTCCTGGTGGGCC	6	-	697	2919	Active	Active	9	6
ENSDARG00000009285	ENSDART00000034837	19	2	CTCAGCTACTGACTGAAGGCTGC	5	-	296	612	Active	Active	9	9
ENSDARG00000009285	ENSDART00000034837	19	3	TGCGTCTAATGGCTTTGTGGAAGGT	7	-	418	612	Active	Active	8	9
ENSDARG00000009285	ENSDART00000034837	19	3	TGCAGCTGCAGAGTGTTGCGTCTCT	7	-	587	612	Active	Inactive	9	8
ENSDARG00000009285	ENSDART00000034837	19	3	TGCAGCTGCAGAGTGTTGCGTCT	5	-	589	612	Active	Active	9	0
ENSDARG00000009285	ENSDART00000034837	19	3	GTCTTCACCCACCCAGTAGGAGTT	6	-	358	612	Active	Active	7	6
ENSDARG00000009285	ENSDART00000034837	19	3	GGCCGCGCATTTCCCTGTGCTTGT	6	-	476	612	Active	Inactive	7	8
ENSDARG00000009285	ENSDART00000034837	19	3	AGAGCCGCCGATGGTAAGGTGAA	5	-	548	612	Active	Active	4	7
ENSDARG00000009287	ENSDART00000011500	19	1	TTCTACATCTTTCTCTCTGGCGCG	6	-	43	1098	Active	Active	6	8
ENSDARG00000009287	ENSDART00000011500	19	2	GTTGCCACCATCTCGGCGCTGTC	5	-	224	1098	Active	Active	5	6
ENSDARG00000009287	ENSDART00000011500	19	2	CTCTTCCCACAAAGGTCTTTGCC	5	-	178	1098	Active	Active	6	4
ENSDARG00000009287	ENSDART00000011500	19	3	CAATCAGCCTGTAATCTGTGCGTGT	7	-	316	1098	Inactive	Inactive	2	7
ENSDARG00000009287	ENSDART00000011500	19	4	CACCTCACCAGCCTGACGCATGT	5	-	386	1098	Active	Active	8	8
ENSDARG00000009287	ENSDART00000011500	19	6	TCCCTCCGCTGATCTGCATTTGGT	6	-	990	1098	Active	Active	9	7
ENSDARG00000009287	ENSDART00000011500	19	6	TGCTGCTCCTGCTCTTAGCCTTC	5	-	696	1098	Active	Inactive	9	7
ENSDARG00000009287	ENSDART00000103747	19	1	TTCTACATCTTTCTCTCTGGCGCG	6	-	43	852	Active	Active	6	8
ENSDARG00000009287	ENSDART00000103747	19	2	CTCTTCCCACAAAGGTCTTTGCC	5	-	178	852	Active	Active	6	4
ENSDARG00000009287	ENSDART00000103747	19	5	TCCCTCCGCTGATCTGCATTTGGT	6	-	744	852	Active	Active	9	7
ENSDARG00000009287	ENSDART00000103747	19	5	TGCTGCTCCTGCTCTTAGCCTTC	5	-	450	852	Active	Inactive	9	7
ENSDARG00000009461	ENSDART00000006934	19	1	GCCAAATCCGATACGAATGAAAC	5	+	352	750	Active	Active	7	9
ENSDARG00000009461	ENSDART00000006934	19	1	GAAGTCTTCACAAACGGAGGATGTT	7	+	421	750	Active	Active	9	9
ENSDARG00000009461	ENSDART00000006934	19	1	GAAGTCTTCACAAACGGAGGATGT	6	+	421	750	Active	Active	9	5
ENSDARG00000009461	ENSDART00000006934	19	1	CTATACTACAGCCTGAAGTCTTC	5	+	407	750	Inactive	Active	2	4
ENSDARG00000009461	ENSDART00000006934	19	1	CGCAACCTCCAGTAGTTGGGGAT	5	+	254	750	Active	Active	9	2
ENSDARG00000009461	ENSDART00000006934	19	1	TGCCAAATCCGATACGAATGAAAC	6	+	351	750	Active	Active	9	9
ENSDARG00000009461	ENSDART00000006934	19	2	TTCCAAAACCGCAGGATGAAGAT	5	+	703	750	Inactive	Active	4	9
ENSDARG00000009461	ENSDART00000006934	19	2	TCCAAAACCGCAGGATGAAGATGAA	7	+	704	750	Active	Active	2	9
ENSDARG00000009461	ENSDART00000006934	19	2	CAAAACCGCAGGATGAAGATGAA	5	+	706	750	Inactive	Active	2	9
ENSDARG00000009511	ENSDART00000025847	19	2	GCAATCAACAAGATGGAAGTGGTG	6	+	194	702	Active	Active	2	9
ENSDARG00000009511	ENSDART00000025847	19	4	CGCTCAATCTGCACGCAGGAGCC	5	+	538	702	Active	Active	9	9
ENSDARG00000009511	ENSDART00000025847	19	4	GTCTACAGCCAGGTGTCTTTGCA	5	+	409	702	Active	Active	2	4
ENSDARG00000009594	ENSDART00000024308	19	1	TCCGACAGCTTTGAGCCGCAGTC	5	-	25	1776	Active	Active	7	8
ENSDARG00000009594	ENSDART00000024308	19	2	TCCCTCCACCATGCCTTGGTGGGCG	7	-	220	1776	Active	Active	9	8
ENSDARG00000009594	ENSDART00000024308	19	2	CCCTCCACCATGCCTTGGTGGGCG	6	-	220	1776	Active	Active	9	8
ENSDARG00000009594	ENSDART00000024308	19	4	GTTGGCATCGGTTCCTGTTGATGCG	7	-	448	1776	Active	Active	9	9
ENSDARG00000009594	ENSDART00000024308	19	5	GCCATCAGCAGCTGAAGTCTGGTTG	7	-	627	1776	Active	Inactive	9	2
ENSDARG00000009594	ENSDART00000024308	19	5	ATCTCAAGCAGCATGCGTTGCTTTT	7	-	548	1776	Active	Inactive	2	8
ENSDARG00000009594	ENSDART00000024308	19	5	GACCACAGCTCGACTGTGGATTC	5	-	984	1776	Active	Inactive	1	9
ENSDARG00000009594	ENSDART00000024308	19	5	GACCACAGCTCGACTGTGGATTCT	6	-	983	1776	Active	Active	1	5
ENSDARG00000009594	ENSDART00000024308	19	5	GCATTCTGCATCTCAAGCAGCATGC	7	-	557	1776	Active	Active	8	8
ENSDARG00000009594	ENSDART00000024308	19	5	ATCAGCAGCTGAAGTCTGGTTGT	5	-	626	1776	Active	Inactive	5	8
ENSDARG00000009594	ENSDART00000024308	19	6	CACCACCTCCCTGACAGCTGGTGTG	7	-	1275	1776	Active	Active	9	8
ENSDARG00000009594	ENSDART00000024308	19	6	ACCACCTCCCTGACAGCTGGTGTG	6	-	1275	1776	Active	Active	9	8
ENSDARG00000009594	ENSDART00000024308	19	7	CACCAACACTACAGCGGTGAAGAG	6	-	1561	1776	Active	Active	3	9
ENSDARG00000009594	ENSDART00000075641	19	2	GTTGGCATCGGTTCCTGTTGATGCG	7	-	154	1002	Active	Active	9	9
ENSDARG00000009594	ENSDART00000075641	19	2	GTCAACAGATGACATTGTTTAGAAC	7	-	251	1002	Inactive	Active	7	2
ENSDARG00000009594	ENSDART00000075641	19	6	CACCACCTCCCTGACAGCTGGTGTG	7	-	507	1002	Active	Active	9	8
ENSDARG00000009594	ENSDART00000075641	19	6	ACCACCTCCCTGACAGCTGGTGTG	6	-	507	1002	Active	Active	9	8
ENSDARG00000009594	ENSDART00000075641	19	7	CACCAACACTACAGCGGTGAAGAG	6	-	793	1002	Active	Active	3	9
ENSDARG00000009594	ENSDART00000104463	19	1	TCCCTCCACCATGCCTTGGTGGGCG	7	-	133	1656	Active	Active	9	8
ENSDARG00000009594	ENSDART00000104463	19	1	CCCTCCACCATGCCTTGGTGGGCG	6	-	133	1656	Active	Active	9	8
ENSDARG00000009594	ENSDART00000104463	19	3	GTTGGCATCGGTTCCTGTTGATGCG	7	-	361	1656	Active	Active	9	9
ENSDARG00000009594	ENSDART00000104463	19	4	GCATTCTGCATCTCAAGCAGCATGC	7	-	470	1656	Active	Active	8	8
ENSDARG00000009594	ENSDART00000104463	19	4	ATCTCAAGCAGCATGCGTTGCTTTT	7	-	461	1656	Active	Inactive	2	8
ENSDARG00000009594	ENSDART00000104463	19	4	GACCACAGCTCGACTGTGGATTC	5	-	897	1656	Active	Inactive	1	9
ENSDARG00000009594	ENSDART00000104463	19	4	GACCACAGCTCGACTGTGGATTCT	6	-	896	1656	Active	Active	1	5
ENSDARG00000009594	ENSDART00000104463	19	4	GCCATCAGCAGCTGAAGTCTGGTTG	7	-	540	1656	Active	Inactive	9	2
ENSDARG00000009594	ENSDART00000104463	19	4	ATCAGCAGCTGAAGTCTGGTTGT	5	-	539	1656	Active	Inactive	5	8
ENSDARG00000009594	ENSDART00000104463	19	6	CACCACCTCCCTGACAGCTGGTGTG	7	-	1155	1656	Active	Active	9	8
ENSDARG00000009594	ENSDART00000104463	19	6	ACCACCTCCCTGACAGCTGGTGTG	6	-	1155	1656	Active	Active	9	8
ENSDARG00000009594	ENSDART00000104463	19	7	CACCAACACTACAGCGGTGAAGAG	6	-	1441	1656	Active	Active	3	9
ENSDARG00000009594	ENSDART00000104466	19	2	TCCCTCCACCATGCCTTGGTGGGCG	7	-	178	1734	Active	Active	9	8
ENSDARG00000009594	ENSDART00000104466	19	2	CCCTCCACCATGCCTTGGTGGGCG	6	-	178	1734	Active	Active	9	8
ENSDARG00000009594	ENSDART00000104466	19	4	GTTGGCATCGGTTCCTGTTGATGCG	7	-	406	1734	Active	Active	9	9
ENSDARG00000009594	ENSDART00000104466	19	5	ATCTCAAGCAGCATGCGTTGCTTTT	7	-	506	1734	Active	Inactive	2	8
ENSDARG00000009594	ENSDART00000104466	19	5	GCATTCTGCATCTCAAGCAGCATGC	7	-	515	1734	Active	Active	8	8
ENSDARG00000009594	ENSDART00000104466	19	5	GACCACAGCTCGACTGTGGATTC	5	-	942	1734	Active	Inactive	1	9
ENSDARG00000009594	ENSDART00000104466	19	5	GACCACAGCTCGACTGTGGATTCT	6	-	941	1734	Active	Active	1	5
ENSDARG00000009594	ENSDART00000104466	19	5	GCCATCAGCAGCTGAAGTCTGGTTG	7	-	585	1734	Active	Inactive	9	2
ENSDARG00000009594	ENSDART00000104466	19	5	ATCAGCAGCTGAAGTCTGGTTGT	5	-	584	1734	Active	Inactive	5	8
ENSDARG00000009594	ENSDART00000104466	19	6	CACCACCTCCCTGACAGCTGGTGTG	7	-	1233	1734	Active	Active	9	8
ENSDARG00000009594	ENSDART00000104466	19	6	ACCACCTCCCTGACAGCTGGTGTG	6	-	1233	1734	Active	Active	9	8
ENSDARG00000009594	ENSDART00000104466	19	7	CACCAACACTACAGCGGTGAAGAG	6	-	1519	1734	Active	Active	3	9
ENSDARG00000009637	ENSDART00000011138	19	1	AAACGCACAGAGCGGAGGGATTC	5	+	15	573	Inactive	Active	9	6
ENSDARG00000009637	ENSDART00000011138	19	1	CAAGTCCACCCTAAAGCTGGAGTG	6	+	297	573	Active	Active	5	8
ENSDARG00000009637	ENSDART00000011138	19	3	TCCTGCAGAACGAGTGGCAGAGGGG	7	+	495	573	Active	Active	4	9
ENSDARG00000009770	ENSDART00000092911	19	2	AAAAGCAGCCAAGAGACGGAGCA	5	+	75	1674	Inactive	Active	6	9
ENSDARG00000009770	ENSDART00000092911	19	3	AACAACAGCAAGACCTGCAGCTGTC	7	+	241	1674	Inactive	Active	3	9
ENSDARG00000009770	ENSDART00000092911	19	3	AACCACGACAGACCTCTGGAGCT	5	+	541	1674	Inactive	Active	2	2
ENSDARG00000009770	ENSDART00000092911	19	4	AGACACAGAAAGACGTGCAGCAGAT	7	+	662	1674	Inactive	Active	8	8
ENSDARG00000009770	ENSDART00000092911	19	5	AGCAGCAGAGAAACAGGAGGAAGAG	7	+	855	1674	Active	Active	2	9
ENSDARG00000009770	ENSDART00000092911	19	6	ACACTCCCCATGCTGAAGACTTT	5	+	947	1674	Active	Active	7	8
ENSDARG00000009770	ENSDART00000092911	19	6	GAACACTCCCCATGCTGAAGACTTT	7	+	945	1674	Inactive	Active	4	8
ENSDARG00000009770	ENSDART00000092911	19	7	GAAAACCCATAATAGTCTGGAGGC	6	+	1032	1674	Inactive	Active	9	4
ENSDARG00000009770	ENSDART00000092911	19	7	AACCCATAATAGTCTGGAGGCTCT	6	+	1035	1674	Inactive	Active	5	7
ENSDARG00000009770	ENSDART00000092911	19	8	GTCTGCAGAGCTGAAGTTGATGCA	6	+	1107	1674	Inactive	Active	1	9
ENSDARG00000009770	ENSDART00000092911	19	9	AGCCGCAGCGGGTCGGTGTGTTTGT	7	+	1490	1674	Active	Inactive	9	9
ENSDARG00000009770	ENSDART00000092911	19	9	ATCTCATCCTGTCTGATGATGGA	5	+	1178	1674	Active	Active	6	9
ENSDARG00000009770	ENSDART00000092911	19	9	AGCCGCAGCGGGTCGGTGTGTTT	5	+	1490	1674	Active	Inactive	9	9
ENSDARG00000009770	ENSDART00000092911	19	9	GAAGCCGCAGCGGGTCGGTGTGTTT	7	+	1488	1674	Inactive	Inactive	8	9
ENSDARG00000009779	ENSDART00000024228	19	1	TGCAGCCCCTTCAGGCCGTTTGT	5	-	160	765	Active	Inactive	9	3
ENSDARG00000009779	ENSDART00000024228	19	1	CAAATCGACCGTCCAGCTGCAGCC	6	-	176	765	Active	Active	1	9
ENSDARG00000009779	ENSDART00000024228	19	1	AGCTCCTCCGGATCTGGGGTGGTC	6	-	225	765	Active	Active	9	4
ENSDARG00000009779	ENSDART00000024228	19	1	AGCTCCTCCGGATCTGGGGTGGT	5	-	226	765	Active	Active	9	3
ENSDARG00000009779	ENSDART00000024228	19	2	TCCTCACCCAGCTCTTGTTTTTGAG	7	-	643	765	Active	Inactive	9	1
ENSDARG00000009779	ENSDART00000024228	19	3	AAACTCCACGAACCCATGCTGAGGA	7	-	654	765	Inactive	Active	1	1
ENSDARG00000009890	ENSDART00000009012	19	1	TGCTGCAGCGGAGGGGGATGACGTG	7	+	1878	1926	Active	Active	9	9
ENSDARG00000009890	ENSDART00000009012	19	1	TGCCCCTCCTTGCTGCAGCGGAG	5	+	1868	1926	Active	Active	9	9
ENSDARG00000009890	ENSDART00000009012	19	1	TCCAAAATCGACTTAGGTTGTCTAG	7	+	389	1926	Active	Inactive	8	6
ENSDARG00000009890	ENSDART00000009012	19	1	GAACCCACCATGGAAGGAGTATGT	6	+	1114	1926	Inactive	Inactive	4	0
ENSDARG00000009890	ENSDART00000009012	19	1	AGATGCCCCTCCTTGCTGCAGCG	5	+	1865	1926	Active	Active	6	9
ENSDARG00000009890	ENSDART00000009012	19	1	AGAACCCACCATGGAAGGAGTATGT	7	+	1113	1926	Active	Inactive	2	0
ENSDARG00000009890	ENSDART00000009012	19	1	ACATCCAAAATCGACTTAGGTTGT	6	+	386	1926	Inactive	Inactive	8	6
ENSDARG00000009890	ENSDART00000009012	19	1	ACATCACTCTAGGGGTAGATGTA	5	+	494	1926	Active	Active	7	8
ENSDARG00000009890	ENSDART00000009012	19	1	AACCCACCATGGAAGGAGTATGT	5	+	1115	1926	Inactive	Inactive	5	0
ENSDARG00000009890	ENSDART00000009012	19	1	AAACGCAGCCGAAGAATTAGGATTT	7	+	714	1926	Inactive	Inactive	4	9
ENSDARG00000009890	ENSDART00000009012	19	1	AAAATCGACTTAGGTTGTCTAGGGG	7	+	392	1926	Inactive	Active	5	9
ENSDARG00000009905	ENSDART00000007356	19	2	GTAGACGCAGCTCGGGCTTTGGGG	6	-	337	1272	Inactive	Active	9	8
ENSDARG00000009905	ENSDART00000007356	19	2	GTAGACGCAGCTCGGGCTTTGGG	5	-	338	1272	Inactive	Active	9	7
ENSDARG00000009905	ENSDART00000007356	19	2	AGACGCAGCTCGGGCTTTGGGGTT	6	-	335	1272	Active	Inactive	4	7
ENSDARG00000009905	ENSDART00000007356	19	2	TCCTCCTCCGTTGAGTTTATTGGAG	7	-	432	1272	Active	Inactive	9	3
ENSDARG00000009905	ENSDART00000007356	19	7	TTCCCATCCCGCTGGAGTTGGGG	5	-	960	1272	Active	Active	8	9
ENSDARG00000009905	ENSDART00000007356	19	7	GTTCCCATCCCGCTGGAGTTGGGG	6	-	960	1272	Active	Active	8	9
ENSDARG00000009905	ENSDART00000007356	19	7	GTTCCCATCCCGCTGGAGTTGGG	5	-	961	1272	Active	Active	8	9
ENSDARG00000010266	ENSDART00000010140	19	1	TACAACAAAATGAATAAGCTGTA	5	+	1	1746	Inactive	Active	9	7
ENSDARG00000010266	ENSDART00000010140	19	3	CACCTCACATGCAGTGGGAAGTA	5	+	275	1746	Active	Active	2	1
ENSDARG00000010266	ENSDART00000010140	19	6	TGCCCCTGCTGTGGGTGGCAGGA	5	+	495	1746	Active	Active	9	9
ENSDARG00000010266	ENSDART00000010140	19	6	TACCCACCCAGTTTGTAGGAGCT	5	+	611	1746	Active	Active	6	9
ENSDARG00000010266	ENSDART00000010140	19	6	CGCCAAGGCTCTCCCAGTCTGGGCG	7	+	544	1746	Active	Active	9	9
ENSDARG00000010266	ENSDART00000010140	19	6	GTACCCACCCAGTTTGTAGGAGCT	6	+	610	1746	Inactive	Active	3	9
ENSDARG00000010266	ENSDART00000010140	19	7	CACTCAACACCAGAGGGCTGCAGTT	7	+	745	1746	Inactive	Active	4	5
ENSDARG00000010266	ENSDART00000010140	19	7	CTCAACACCAGAGGGCTGCAGTT	5	+	747	1746	Active	Active	3	5
ENSDARG00000010266	ENSDART00000010140	19	10	GGCTCAATCTGAATGCATTGGGT	5	+	1106	1746	Active	Active	9	8
ENSDARG00000010266	ENSDART00000010140	19	11	ACAGGCGCAGATGGAGTCGGAAAC	6	+	1215	1746	Inactive	Active	5	4
ENSDARG00000010266	ENSDART00000010140	19	13	TTCTCAGGCTCAGGGACGTATCT	5	+	1407	1746	Active	Active	6	5
ENSDARG00000010266	ENSDART00000010140	19	15	AGCCCAAGCCCTCAGCTGCAGGT	5	+	1712	1746	Active	Active	8	8
ENSDARG00000010290	ENSDART00000041578	19	2	GACACCAGCGGCCTGCGGGAGAG	5	+	151	801	Active	Active	5	9
ENSDARG00000010290	ENSDART00000041578	19	6	GACCACCACTCAGACAGAAGACGTG	7	+	477	801	Active	Active	2	9
ENSDARG00000010382	ENSDART00000026372	19	2	ACACTCGCAGGATCGTGCAGGAGTT	7	+	134	1806	Inactive	Active	4	8
ENSDARG00000010382	ENSDART00000026372	19	2	AAAGCCTGCAGAGAGAGCTGATTAA	7	+	182	1806	Active	Inactive	1	0
ENSDARG00000010382	ENSDART00000026372	19	3	AAATCCAGCCATTTCTTTGCCGAA	6	+	294	1806	Inactive	Inactive	6	4
ENSDARG00000010382	ENSDART00000026372	19	4	CTCAACTTCAAAGCTGAAGTGGAC	6	+	379	1806	Active	Active	9	9
ENSDARG00000010382	ENSDART00000026372	19	4	CGCATCAAAGTTAATAGCTGGTGTG	7	+	354	1806	Active	Active	6	8
ENSDARG00000010382	ENSDART00000026372	19	6	CTCTCAGTCTTGGAAGACTGATAA	6	+	651	1806	Active	Active	9	3
ENSDARG00000010382	ENSDART00000026372	19	7	GACTCACCAGTTATGAGGATTTC	5	+	805	1806	Inactive	Active	3	7
ENSDARG00000010382	ENSDART00000026372	19	8	GGCAGCACAGATTTTGCATGGGGG	6	+	852	1806	Active	Active	3	9
ENSDARG00000010382	ENSDART00000026372	19	11	CCCAAACTCTTTCGTGCAGTTGGC	6	+	1224	1806	Active	Active	9	9
ENSDARG00000010382	ENSDART00000026372	19	12	CTCTCCAACCAATCAGATGCTGAG	6	+	1347	1806	Active	Active	7	9
ENSDARG00000010382	ENSDART00000026372	19	12	CTCCAACCAATCAGATGCTGAGCT	6	+	1349	1806	Inactive	Active	3	0
ENSDARG00000010382	ENSDART00000026372	19	13	CTCCTCACAGAGCAGGTGAGTAA	5	+	1453	1806	Active	Inactive	4	0
ENSDARG00000010382	ENSDART00000026372	19	13	AGCCTCCTCACAGAGCAGGTGAG	5	+	1450	1806	Active	Active	9	9
ENSDARG00000010382	ENSDART00000026372	19	13	TACAGCTGCTCAGAGAGGCTGTC	5	+	1418	1806	Active	Active	8	9
ENSDARG00000010382	ENSDART00000026372	19	15	CACAAATACAGACAGTGTGATGT	5	+	1611	1806	Active	Inactive	3	1
ENSDARG00000010382	ENSDART00000026372	19	15	CACAAATACAGACAGTGTGATGTG	6	+	1611	1806	Active	Active	3	0
ENSDARG00000010382	ENSDART00000026372	19	15	AAATACAGACAGTGTGATGTGTTT	6	+	1614	1806	Inactive	Inactive	9	5
ENSDARG00000010728	ENSDART00000046609	19	1	TGCTTCACCACAAAGAGTTTGAG	5	+	35	2220	Active	Active	9	8
ENSDARG00000010728	ENSDART00000046609	19	1	TGCTTCACCACAAAGAGTTTGAGAA	7	+	35	2220	Active	Active	9	1
ENSDARG00000010728	ENSDART00000046609	19	2	ACCAGCTACTTCAAAGGCGGGATAA	7	+	346	2220	Active	Active	9	2
ENSDARG00000010728	ENSDART00000046609	19	4	GTAATCTACCAATGGTGTGGGTC	5	+	541	2220	Active	Active	2	5
ENSDARG00000010728	ENSDART00000046609	19	4	GTAATCTACCAATGGTGTGGGTCT	6	+	541	2220	Active	Inactive	2	7
ENSDARG00000010728	ENSDART00000046609	19	8	AGAAACACCCATCTTTAAGCAGTT	6	+	1029	2220	Inactive	Active	6	6
ENSDARG00000010728	ENSDART00000046609	19	8	CAATACAACATGGTTGATGACGGC	6	+	1183	2220	Inactive	Active	7	9
ENSDARG00000010728	ENSDART00000046609	19	10	GAACTAGACCGTTCACTGGGGGGAA	7	+	1414	2220	Inactive	Active	4	1
ENSDARG00000010728	ENSDART00000046609	19	11	AGACAAGCCTTTGATTGTGTATAA	6	+	1500	2220	Inactive	Inactive	4	9
ENSDARG00000010728	ENSDART00000046609	19	11	CTCTTCAAAGACAAGCCTTTGAT	5	+	1492	2220	Active	Inactive	0	2
ENSDARG00000010728	ENSDART00000046609	19	11	TTCAAAGACAAGCCTTTGATTGT	5	+	1495	2220	Inactive	Inactive	3	8
ENSDARG00000010728	ENSDART00000046609	19	12	TGCAAAACCAAAATGGTTGTTGAA	6	+	1762	2220	Active	Inactive	3	3
ENSDARG00000010728	ENSDART00000046609	19	12	AAAACCAAAATGGTTGTTGAAGGA	6	+	1765	2220	Inactive	Active	9	8
ENSDARG00000010728	ENSDART00000046609	19	16	GCCCCCCACCTTCACCGGCTGGTTC	7	+	2136	2220	Active	Inactive	9	4
ENSDARG00000010728	ENSDART00000046609	19	16	CCCCCCACCTTCACCGGCTGGTTC	6	+	2137	2220	Active	Inactive	9	4
ENSDARG00000011076	ENSDART00000017535	19	1	TGCTGCTGCTGTGAGGATGAAGAT	6	+	52	702	Active	Active	9	9
ENSDARG00000011076	ENSDART00000017535	19	1	TGCTGCTGCTGCTGCTGTGAGGAT	6	+	46	702	Active	Inactive	9	3
ENSDARG00000011076	ENSDART00000017535	19	1	ATCAAATTCTGCTGCTGCTGCTGCT	7	+	37	702	Active	Active	7	8
ENSDARG00000011076	ENSDART00000017535	19	1	AGAAAAGGCGCCTTTAATTGGGT	5	+	81	702	Inactive	Active	5	5
ENSDARG00000011076	ENSDART00000017535	19	1	TGCTGCTGCTGCTGTGAGGATGAA	6	+	49	702	Active	Active	9	9
ENSDARG00000011076	ENSDART00000017535	19	1	AAATTCTGCTGCTGCTGCTGCTGTG	7	+	40	702	Active	Active	3	8
ENSDARG00000011076	ENSDART00000017535	19	1	TGCATCAAATTCTGCTGCTGCTGCT	7	+	34	702	Active	Active	3	8
ENSDARG00000011076	ENSDART00000017535	19	5	CTACCCTCCCAAAGACGATGACGAA	7	+	576	702	Active	Active	6	9
ENSDARG00000011076	ENSDART00000017535	19	5	TCCCAAAGACGATGACGAAGAAGAA	7	+	582	702	Inactive	Active	4	9
ENSDARG00000011076	ENSDART00000017535	19	5	CCCAAAGACGATGACGAAGAAGAA	6	+	583	702	Active	Active	6	9
ENSDARG00000011076	ENSDART00000017535	19	5	ACCCTCCCAAAGACGATGACGAA	5	+	578	702	Active	Active	7	9
ENSDARG00000011076	ENSDART00000017535	19	5	AACATCTCCGGAGGAGAAGATGAG	6	+	661	702	Active	Active	8	9
ENSDARG00000011146	ENSDART00000005191	19	2	GCATCCGGCAGGTTCGTGGATGTC	6	+	34	333	Active	Active	6	7
ENSDARG00000011146	ENSDART00000005191	19	3	TCCTTCCCAAAGACCAGTGGACGAA	7	+	233	333	Active	Active	7	8
ENSDARG00000011171	ENSDART00000040740	19	3	ACACTCTTCCACCGAGTCTGAGAC	6	-	391	6939	Active	Active	9	4
ENSDARG00000011171	ENSDART00000040740	19	3	GCACTCTCCATTGCCGTGGCAGTT	6	-	421	6939	Active	Active	8	5
ENSDARG00000011171	ENSDART00000040740	19	4	ACCCGCTTCACAGGTGCAGCTGCC	6	-	646	6939	Active	Active	9	9
ENSDARG00000011171	ENSDART00000040740	19	13	ACCAGCTGCCCAAGTTTGAGGGG	5	-	2175	6939	Active	Active	9	7
ENSDARG00000011171	ENSDART00000040740	19	13	AGCTGCCCAAGTTTGAGGGGTTGAG	7	-	2170	6939	Active	Active	6	7
ENSDARG00000011171	ENSDART00000040740	19	13	AGCTGCCCAAGTTTGAGGGGTTG	5	-	2172	6939	Active	Active	6	8
ENSDARG00000011171	ENSDART00000040740	19	14	TACCCATAATGCTGTTGATGATGGG	7	-	2287	6939	Inactive	Active	3	9
ENSDARG00000011171	ENSDART00000040740	19	14	ACAGCCATCGGTGCCAGCAGCTTGT	7	-	2366	6939	Active	Active	7	6
ENSDARG00000011171	ENSDART00000040740	19	14	TCCCACTGCAGCTTGGGCATGAGAT	7	-	2329	6939	Active	Active	9	7
ENSDARG00000011171	ENSDART00000040740	19	14	CACCGCTGCCCTTATGAAGGATTC	6	-	2234	6939	Active	Active	9	7
ENSDARG00000011171	ENSDART00000040740	19	14	GCCATCCCACTGCAGCTTGGGCA	5	-	2335	6939	Active	Active	7	9
ENSDARG00000011171	ENSDART00000040740	19	14	GTCACCCACATACAGGTTGCCGTC	6	-	2404	6939	Active	Active	7	5
ENSDARG00000011171	ENSDART00000040740	19	17	CTCTCCGCACCCGAAGTGTGTTGTT	7	-	3538	6939	Active	Inactive	2	9
ENSDARG00000011171	ENSDART00000040740	19	17	TGCCACCTCCTGGCTGAGGGCGGA	6	-	3652	6939	Active	Active	9	9
ENSDARG00000011171	ENSDART00000040740	19	17	AGAGGCATCGGTAACAGCCGCCAAC	7	-	3513	6939	Active	Active	8	8
ENSDARG00000011171	ENSDART00000040740	19	17	GTTGACATCATTCTTGCAGTCGCA	6	-	3199	6939	Active	Active	6	9
ENSDARG00000011171	ENSDART00000040740	19	17	ACATCATTCTTGCAGTCGCATTC	5	-	3196	6939	Active	Inactive	8	4
ENSDARG00000011171	ENSDART00000040740	19	17	CTCCGCACCCGAAGTGTGTTGTT	5	-	3538	6939	Active	Inactive	8	9
ENSDARG00000011171	ENSDART00000040740	19	17	TTCATCTCCTGAAAAGCAGTTGCA	6	-	3223	6939	Active	Active	9	9
ENSDARG00000011171	ENSDART00000040740	19	18	GACTCCTCCATCTCACGGCGCAGGC	7	-	3806	6939	Active	Active	8	9
ENSDARG00000011171	ENSDART00000040740	19	18	GACATCATCATCTCGGTTTGAGCT	6	-	3850	6939	Active	Active	9	5
ENSDARG00000011171	ENSDART00000040740	19	19	TGCGCCTCCCGATGGTTGGGCTTAC	7	-	4036	6939	Active	Inactive	9	7
ENSDARG00000011171	ENSDART00000040740	19	19	TGCCCATCCCATTAGCATAGGAC	5	-	3975	6939	Active	Active	9	9
ENSDARG00000011171	ENSDART00000040740	19	20	CTAGTCGACCAGTGGGTGAGTAA	5	-	4323	6939	Active	Inactive	5	0
ENSDARG00000011171	ENSDART00000040740	19	21	TCCAACCTCCTGCTGTGCGGCTGTA	7	-	5512	6939	Active	Active	9	8
ENSDARG00000011171	ENSDART00000040740	19	21	TCCAACCTCCTGCTGTGCGGCTGT	6	-	5513	6939	Active	Inactive	9	6
ENSDARG00000011171	ENSDART00000040740	19	21	GTCATCACCGCTGTGGTGATGAT	5	-	5068	6939	Active	Active	7	5
ENSDARG00000011171	ENSDART00000040740	19	21	GTACCCGACAGACACATGGGTGGCC	7	-	4566	6939	Inactive	Active	2	3
ENSDARG00000011171	ENSDART00000040740	19	21	ACCTCCTGCTGTGCGGCTGTAGGC	6	-	5509	6939	Active	Active	9	7
ENSDARG00000011171	ENSDART00000040740	19	21	ATCAAAGACGTACTGCTTTTGAC	5	-	4484	6939	Inactive	Inactive	5	2
ENSDARG00000011171	ENSDART00000040740	19	21	AGCGTCATCACCGCTGTGGTGAT	5	-	5071	6939	Active	Inactive	9	6
ENSDARG00000011171	ENSDART00000040740	19	21	CGCTCAAGAAGACCCTTAGAGTTG	6	-	5484	6939	Active	Inactive	6	3
ENSDARG00000011171	ENSDART00000040740	19	21	CTAGCCACCCTGAAGCTGTTGTC	5	-	4927	6939	Active	Inactive	1	0
ENSDARG00000011171	ENSDART00000040740	19	21	CTCGCCTTCACTTGTTCTGCGGGA	6	-	5575	6939	Active	Active	9	5
ENSDARG00000011171	ENSDART00000040740	19	21	CACTCCAACCTCCTGCTGTGCGGCT	7	-	5515	6939	Active	Active	6	3
ENSDARG00000011171	ENSDART00000040740	19	23	AGCCCAAGCTTCACGAAGAAGTG	5	-	6502	6939	Active	Active	8	9
ENSDARG00000011299	ENSDART00000044274	19	2	TCCTGCAGCGGCTCTGCTGGAGGT	6	-	354	1182	Active	Active	9	8
ENSDARG00000011299	ENSDART00000044274	19	2	TCCGTCAGCTGCTCAGGGGCTGGC	6	-	96	1182	Active	Active	9	9
ENSDARG00000011299	ENSDART00000044274	19	2	TACTCCTGCAGCGGCTCTGCTGGA	6	-	357	1182	Active	Active	8	3
ENSDARG00000011299	ENSDART00000044274	19	2	TGCAGCGGCTCTGCTGGAGGTGGA	6	-	351	1182	Active	Active	9	9
ENSDARG00000011299	ENSDART00000044274	19	2	TGCAGCGGCTCTGCTGGAGGTGGAG	7	-	350	1182	Active	Active	9	9
ENSDARG00000011299	ENSDART00000044274	19	3	CGCTCCAGCTGCTCCGCCGTGTGC	6	-	600	1182	Active	Active	9	1
ENSDARG00000011299	ENSDART00000044274	19	5	GCCATCTTCTCGGCCGGTGTGTTG	6	-	987	1182	Active	Inactive	9	6
ENSDARG00000011299	ENSDART00000044274	19	5	TCCGCCATCTTCTCGGCCGGTGTG	6	-	990	1182	Active	Active	9	8
ENSDARG00000011299	ENSDART00000044274	19	5	CACTGCAGAGACACCAGCAGCTGCT	7	-	809	1182	Active	Active	1	9
ENSDARG00000011299	ENSDART00000044274	19	5	TGCCCAGCAGGTGAGCGTTGATGGC	7	-	916	1182	Active	Active	4	8
ENSDARG00000011299	ENSDART00000044274	19	6	AGAAACGGCGAATCAGATGAAGAC	6	-	1068	1182	Inactive	Active	2	9
ENSDARG00000011299	ENSDART00000044274	19	6	GGCCAATGCTCTTCCTGTTGGGCA	6	-	1091	1182	Active	Active	9	1
ENSDARG00000011312	ENSDART00000008698	19	2	TTACCAAGCAGCCAGAGGAAGTA	5	+	62	1476	Inactive	Active	4	9
ENSDARG00000011312	ENSDART00000008698	19	2	TACCAAGCAGCCAGAGGAAGTATTT	7	+	63	1476	Inactive	Inactive	8	0
ENSDARG00000011312	ENSDART00000008698	19	2	GCAGCCAGAGGAAGTATTTGATGTT	7	+	69	1476	Inactive	Inactive	5	7
ENSDARG00000011312	ENSDART00000008698	19	4	TTCAAAAACACAGATCTGTGGATTG	7	+	274	1476	Inactive	Inactive	5	8
ENSDARG00000011312	ENSDART00000008698	19	4	TTCAAAAACACAGATCTGTGGAT	5	+	274	1476	Inactive	Inactive	5	8
ENSDARG00000011312	ENSDART00000008698	19	4	GACTGCGCAACAAAACGGTGAATAA	7	+	341	1476	Inactive	Inactive	2	1
ENSDARG00000011312	ENSDART00000008698	19	4	CAAAAACACAGATCTGTGGATTGT	6	+	276	1476	Inactive	Active	7	4
ENSDARG00000011312	ENSDART00000008698	19	4	CAAAAACACAGATCTGTGGATTG	5	+	276	1476	Inactive	Inactive	7	8
ENSDARG00000011312	ENSDART00000008698	19	4	AAAAACACAGATCTGTGGATTGT	5	+	277	1476	Inactive	Active	9	4
ENSDARG00000011312	ENSDART00000008698	19	4	AACAGCCCATATGTGGTGAAGTA	5	+	238	1476	Inactive	Active	3	6
ENSDARG00000011312	ENSDART00000008698	19	6	ACATACATCCAATGAGAGTGAGTG	6	+	674	1476	Active	Active	1	9
ENSDARG00000011312	ENSDART00000008698	19	7	GACGGCAACTCAACTGCTGCAGGT	6	+	807	1476	Active	Active	5	8
ENSDARG00000011312	ENSDART00000008698	19	8	AGCAGCAGAGAGAGCTGGAGGAGGA	7	+	917	1476	Active	Active	2	9
ENSDARG00000011312	ENSDART00000008698	19	9	GTTATCAACAGCGATGATGAGGAA	6	+	1105	1476	Active	Active	3	9
ENSDARG00000011312	ENSDART00000008698	19	9	GGCAGCACCATGCTGGAGTCTAA	5	+	1069	1476	Active	Inactive	9	2
ENSDARG00000011312	ENSDART00000008698	19	9	ATCAACAGCGATGATGAGGAAGAA	6	+	1108	1476	Inactive	Active	1	9
ENSDARG00000011334	ENSDART00000016128	19	1	TGCGTCTCCATAGGGGAAGAAGTT	6	-	169	576	Active	Active	9	9
ENSDARG00000011334	ENSDART00000016128	19	1	CCCATCTCCATTGGCGTCGAAGGT	6	-	220	576	Active	Active	9	8
ENSDARG00000011334	ENSDART00000016128	19	1	AGCATCTCCGCCTTGCTGATGTA	5	-	352	576	Active	Active	9	7
ENSDARG00000011334	ENSDART00000016128	19	3	GCAAAAGTCGCACGATGGATGGGTC	7	-	535	576	Active	Active	2	7
ENSDARG00000011334	ENSDART00000016128	19	3	AAAGTCGCACGATGGATGGGTCGTT	7	-	532	576	Inactive	Inactive	8	7
ENSDARG00000011506	ENSDART00000009431	19	1	TTCGTCTGCTCTTTGCTGCATTC	5	+	35	1335	Active	Inactive	9	2
ENSDARG00000011506	ENSDART00000009431	19	2	ACCTCACTCTTCCTACTTTGATGCC	7	+	264	1335	Active	Active	9	3
ENSDARG00000011506	ENSDART00000009431	19	8	CACTCCGTCAGAAGAGGAGAAGAA	6	+	696	1335	Active	Active	9	9
ENSDARG00000011506	ENSDART00000009431	19	9	GCCAAAGGCCCTTTGCGTTTGCC	5	+	820	1335	Active	Active	6	8
ENSDARG00000011506	ENSDART00000009431	19	9	GAATTCGCCAGACTGGTGCGACTTT	7	+	862	1335	Inactive	Inactive	0	8
ENSDARG00000011506	ENSDART00000009431	19	10	CACCAACCCATGACAGAAGCAGTC	6	+	994	1335	Active	Active	5	9
ENSDARG00000011506	ENSDART00000009431	19	10	CCCGTCAGCTGTGTGGAAGACGAC	6	+	941	1335	Active	Active	9	9
ENSDARG00000011506	ENSDART00000009431	19	10	GAAGACAAAAGTCACAGATGAAGTC	7	+	894	1335	Inactive	Active	9	9
ENSDARG00000011506	ENSDART00000009431	19	10	ACCAACCCATGACAGAAGCAGTC	5	+	995	1335	Inactive	Active	3	9
ENSDARG00000011506	ENSDART00000009431	19	10	ACAAAAGTCACAGATGAAGTCTTG	6	+	898	1335	Inactive	Active	0	7
ENSDARG00000011506	ENSDART00000009431	19	11	GTTTCCAGCATGGGATGATGGATGT	7	+	1037	1335	Active	Active	5	6
ENSDARG00000011506	ENSDART00000009431	19	12	AAAAACTGCTCTGGGAGTTGGAG	5	+	1194	1335	Inactive	Active	6	9
ENSDARG00000011506	ENSDART00000103855	19	1	ACACACGGCGGTGAACGGAGGAGAC	7	+	33	1551	Inactive	Active	1	8
ENSDARG00000011506	ENSDART00000103855	19	1	GAAAACTACACACGGCGGTGAAC	5	+	26	1551	Inactive	Active	7	5
ENSDARG00000011506	ENSDART00000103855	19	2	TTCGTCTGCTCTTTGCTGCATTC	5	+	161	1551	Active	Inactive	9	2
ENSDARG00000011506	ENSDART00000103855	19	3	ACCTCACTCTTCCTACTTTGATGCC	7	+	390	1551	Active	Active	9	3
ENSDARG00000011506	ENSDART00000103855	19	9	CACTCCGTCAGAAGAGGAGAAGAA	6	+	822	1551	Active	Active	9	9
ENSDARG00000011506	ENSDART00000103855	19	10	GCCAAAGGCCCTTTGCGTTTGCC	5	+	946	1551	Active	Active	6	8
ENSDARG00000011506	ENSDART00000103855	19	10	GAATTCGCCAGACTGGTGCGACTTT	7	+	988	1551	Inactive	Inactive	0	8
ENSDARG00000011506	ENSDART00000103855	19	11	GAAGACAAAAGTCACAGATGAAGTC	7	+	1020	1551	Inactive	Active	9	9
ENSDARG00000011506	ENSDART00000103855	19	11	CCCGTCAGCTGTGTGGAAGACGAC	6	+	1067	1551	Active	Active	9	9
ENSDARG00000011506	ENSDART00000103855	19	11	CACCAACCCATGACAGAAGCAGTC	6	+	1120	1551	Active	Active	5	9
ENSDARG00000011506	ENSDART00000103855	19	11	ACCAACCCATGACAGAAGCAGTC	5	+	1121	1551	Inactive	Active	3	9
ENSDARG00000011506	ENSDART00000103855	19	11	ACAAAAGTCACAGATGAAGTCTTG	6	+	1024	1551	Inactive	Active	0	7
ENSDARG00000011506	ENSDART00000103855	19	12	GTTTCCAGCATGGGATGATGGATGT	7	+	1163	1551	Active	Active	5	6
ENSDARG00000011506	ENSDART00000103855	19	13	AAAAACTGCTCTGGGAGTTGGAG	5	+	1320	1551	Inactive	Active	6	9
ENSDARG00000011564	ENSDART00000017359	19	1	CTACCCAAACCCGCGATGGGGAA	5	+	508	1914	Inactive	Active	8	9
ENSDARG00000011564	ENSDART00000017359	19	1	GCCCACAAATGGGTGGTGGATTT	5	+	191	1914	Inactive	Inactive	5	7
ENSDARG00000011564	ENSDART00000017359	19	1	ACCTACCCAAACCCGCGATGGGGAA	7	+	506	1914	Inactive	Active	2	9
ENSDARG00000011564	ENSDART00000017359	19	1	TCCAGCCCCGAGGCCGCGGAGGAA	6	+	44	1914	Active	Active	9	9
ENSDARG00000011564	ENSDART00000017359	19	1	ATCTACACAACAGAAGCCGCAGGA	6	+	246	1914	Inactive	Active	8	9
ENSDARG00000011564	ENSDART00000017359	19	2	ACATACACCCAACGTTGTCGTCTTT	7	+	709	1914	Inactive	Inactive	6	8
ENSDARG00000011564	ENSDART00000017359	19	2	TGCTGCGCAAGCCTGGGGAGAAAAC	7	+	686	1914	Active	Active	6	8
ENSDARG00000011564	ENSDART00000017359	19	2	GAAGGCAACGCTCTCTTTGCTGCG	6	+	669	1914	Inactive	Active	5	5
ENSDARG00000011564	ENSDART00000017359	19	3	CGCTCAACAGGGAAAGGCATTGTTG	7	+	1060	1914	Active	Inactive	4	1
ENSDARG00000011564	ENSDART00000017359	19	4	CCCCCCGTCCAATTGTGGTTGAA	5	+	1157	1914	Active	Active	9	1
ENSDARG00000011564	ENSDART00000017359	19	6	AGCTGCACAGTCAGGAGATGCAGAA	7	+	1487	1914	Active	Active	1	9
ENSDARG00000011564	ENSDART00000017359	19	6	AACTTCGCCGCATGGAGGAGCTGCA	7	+	1469	1914	Active	Active	6	9
ENSDARG00000011637	ENSDART00000015932	19	4	CTCGCCCCCGGGCCTCTGTTTTC	5	-	581	1872	Active	Inactive	9	9
ENSDARG00000011637	ENSDART00000015932	19	4	TTCCTCCTCCATAAGAGGAGGCT	5	-	344	1872	Active	Active	9	9
ENSDARG00000011637	ENSDART00000015932	19	5	GTTTACTGCTGGTCCCGTTGGCTTT	7	-	910	1872	Active	Inactive	5	7
ENSDARG00000011637	ENSDART00000015932	19	11	TCCTGCAGCACTGCTGGGAGCAGAG	7	-	1767	1872	Active	Active	9	9
ENSDARG00000011740	ENSDART00000023571	19	2	TACCCACCATGACCGTTTAGACTGT	7	-	62	1425	Inactive	Inactive	3	2
ENSDARG00000011740	ENSDART00000023571	19	3	GGCACCTGCGTCTGTGTCGGCGTT	6	-	194	1425	Active	Active	9	4
ENSDARG00000011740	ENSDART00000023571	19	3	GACTGCGTCGCCGGTGCCGGTTCT	6	-	92	1425	Active	Active	9	4
ENSDARG00000011740	ENSDART00000023571	19	6	GCCTACTACAGGCACCGGGGTCGGC	7	-	417	1425	Active	Active	8	8
ENSDARG00000011740	ENSDART00000023571	19	10	TTAACCAGATTGAAGGCTTTGAG	5	-	871	1425	Inactive	Active	9	3
ENSDARG00000011740	ENSDART00000023571	19	11	ACCAGCAGCTTCTTATCTGCCAAC	6	-	990	1425	Active	Inactive	8	2
ENSDARG00000011740	ENSDART00000023571	19	12	GCCATCGACGGGTCTGGGAATTT	5	-	1256	1425	Active	Inactive	9	8
ENSDARG00000011740	ENSDART00000023571	19	13	GTCACCACCACCCTGTTGGCGAA	5	-	1369	1425	Active	Active	5	5
ENSDARG00000011740	ENSDART00000104560	19	2	GACTGCGTCGCCGGTGCCGGTTCT	6	-	77	1374	Active	Active	9	4
ENSDARG00000011740	ENSDART00000104560	19	2	GGCACCTGCGTCTGTGTCGGCGTT	6	-	179	1374	Active	Active	9	4
ENSDARG00000011740	ENSDART00000104560	19	4	GCCTACTACAGGCACCGGGGTCGGC	7	-	366	1374	Active	Active	8	8
ENSDARG00000011740	ENSDART00000104560	19	8	TTAACCAGATTGAAGGCTTTGAG	5	-	820	1374	Inactive	Active	9	3
ENSDARG00000011740	ENSDART00000104560	19	9	ACCAGCAGCTTCTTATCTGCCAAC	6	-	939	1374	Active	Inactive	8	2
ENSDARG00000011740	ENSDART00000104560	19	10	GCCATCGACGGGTCTGGGAATTT	5	-	1205	1374	Active	Inactive	9	8
ENSDARG00000011740	ENSDART00000104560	19	11	GTCACCACCACCCTGTTGGCGAA	5	-	1318	1374	Active	Active	5	5
ENSDARG00000011796	ENSDART00000007642	19	4	ACATCAGGCAGTGCTATCTGAGGAA	7	-	341	1638	Active	Active	0	1
ENSDARG00000011796	ENSDART00000007642	19	5	CCCATCATCTCATAGTGGTGCGGCA	7	-	506	1638	Active	Active	9	9
ENSDARG00000011796	ENSDART00000007642	19	5	ACCCACAGACGGTATGTGTTTTTC	6	-	450	1638	Inactive	Inactive	4	8
ENSDARG00000011796	ENSDART00000007642	19	5	ACCCACAGACGGTATGTGTTTTT	5	-	451	1638	Inactive	Inactive	4	9
ENSDARG00000011796	ENSDART00000007642	19	6	TTCTACAAAATCTTGAATGGGAT	5	-	683	1638	Inactive	Active	8	9
ENSDARG00000011796	ENSDART00000007642	19	6	GGCCAAACATTCGGTGGGCGTGGCT	7	-	718	1638	Inactive	Active	4	7
ENSDARG00000011796	ENSDART00000007642	19	6	TACAAAATCTTGAATGGGATTGGCT	7	-	678	1638	Active	Active	2	7
ENSDARG00000011796	ENSDART00000007642	19	9	GCAGTCCACCAGCATCTGCTGGG	5	-	1133	1638	Active	Active	7	7
ENSDARG00000011796	ENSDART00000007642	19	9	GCAGTCCACCAGCATCTGCTGGGAC	7	-	1131	1638	Active	Inactive	7	3
ENSDARG00000011796	ENSDART00000007642	19	10	GTAGACTCCATTGCTGTAGAAGGC	6	-	1423	1638	Inactive	Active	2	9
ENSDARG00000011796	ENSDART00000007642	19	11	GTAGCCACACCGCAGTTGTTGTC	5	-	1600	1638	Inactive	Inactive	8	4
ENSDARG00000011796	ENSDART00000007642	19	11	AGCCACACCGCAGTTGTTGTCTTT	6	-	1597	1638	Active	Inactive	5	9
ENSDARG00000011796	ENSDART00000051733	19	1	GAAAAATCCACATTGTGTAGTCTAC	7	-	58	999	Inactive	Inactive	7	4
ENSDARG00000011796	ENSDART00000051733	19	1	GAAAAATCCACATTGTGTAGTCT	5	-	60	999	Inactive	Active	7	4
ENSDARG00000011796	ENSDART00000051733	19	1	AGAAAAATCCACATTGTGTAGTCT	6	-	60	999	Inactive	Active	1	4
ENSDARG00000011796	ENSDART00000051733	19	1	AGAAAAATCCACATTGTGTAGTC	5	-	61	999	Inactive	Inactive	1	8
ENSDARG00000011796	ENSDART00000051733	19	1	AAAATCCACATTGTGTAGTCTAC	5	-	58	999	Inactive	Inactive	3	4
ENSDARG00000011796	ENSDART00000051733	19	3	AAACACTTAATAACACTGGGAGGAA	7	-	338	999	Inactive	Active	7	4
ENSDARG00000011796	ENSDART00000051733	19	4	CCCTCCATCTCAAAGCGGTGTGGTG	7	-	560	999	Active	Active	9	4
ENSDARG00000011796	ENSDART00000051733	19	5	GGCCAAACATCCGGTGGGCGTGGCT	7	-	772	999	Inactive	Active	4	7
ENSDARG00000011796	ENSDART00000051733	19	6	TGCATCCTCCTCCTTTTTTGGAA	5	-	983	999	Active	Inactive	9	9
ENSDARG00000011796	ENSDART00000051733	19	6	TCCTCCTCCTTTTTTGGAAGTAAAC	7	-	977	999	Active	Active	9	8
ENSDARG00000011796	ENSDART00000051733	19	6	GGCCAACTCTTCCTTTGTCTTGTCT	7	-	939	999	Active	Inactive	9	6
ENSDARG00000011796	ENSDART00000056990	19	1	AAAATCCACATTGTGTAGTCTAC	5	-	58	999	Inactive	Inactive	3	4
ENSDARG00000011796	ENSDART00000056990	19	1	AGAAAAATCCACATTGTGTAGTC	5	-	61	999	Inactive	Inactive	1	8
ENSDARG00000011796	ENSDART00000056990	19	1	AGAAAAATCCACATTGTGTAGTCT	6	-	60	999	Inactive	Active	1	4
ENSDARG00000011796	ENSDART00000056990	19	1	GAAAAATCCACATTGTGTAGTCTAC	7	-	58	999	Inactive	Inactive	7	4
ENSDARG00000011796	ENSDART00000056990	19	1	GAAAAATCCACATTGTGTAGTCT	5	-	60	999	Inactive	Active	7	4
ENSDARG00000011796	ENSDART00000056990	19	3	AAACACTTAATAACACTGGGAGGAA	7	-	338	999	Inactive	Active	7	4
ENSDARG00000011796	ENSDART00000056990	19	4	CCCTCCATCTCAAAGCGGTGTGGTG	7	-	560	999	Active	Active	9	4
ENSDARG00000011796	ENSDART00000056990	19	5	GGCCAAACATCCGGTGGGCGTGGCT	7	-	772	999	Inactive	Active	4	7
ENSDARG00000011796	ENSDART00000056990	19	6	TGCATCCTCCTCCTTTTTTGGAA	5	-	983	999	Active	Inactive	9	9
ENSDARG00000011796	ENSDART00000056990	19	6	TCCTCCTCCTTTTTTGGAAGTAAAC	7	-	977	999	Active	Active	9	8
ENSDARG00000011796	ENSDART00000056990	19	6	GGCCAACTCTTCCTTTGTCTTGTCT	7	-	939	999	Active	Inactive	9	6
ENSDARG00000011796	ENSDART00000076819	19	1	ATCCCCACAGTGAATTTGTATTC	5	-	12	450	Inactive	Inactive	5	9
ENSDARG00000011796	ENSDART00000076819	19	2	GCAGTCCACCAGCATCTGCTGGG	5	-	74	450	Active	Active	7	7
ENSDARG00000011796	ENSDART00000076819	19	2	GCAGTCCACCAGCATCTGCTGGGAC	7	-	72	450	Active	Inactive	7	3
ENSDARG00000011796	ENSDART00000076819	19	3	GTAGACTCCATTGCTGTAGAAGGC	6	-	364	450	Inactive	Active	2	9
ENSDARG00000011796	ENSDART00000082897	19	2	AAACACTTAATAACACTGGGAGGAA	7	-	242	1593	Inactive	Active	7	4
ENSDARG00000011796	ENSDART00000082897	19	3	CCCTCCATCTCAAAGCGGTGTGGTG	7	-	464	1593	Active	Active	9	4
ENSDARG00000011796	ENSDART00000082897	19	4	GGCCAAACATCCGGTGGGCGTGGCT	7	-	676	1593	Inactive	Active	4	7
ENSDARG00000011796	ENSDART00000082897	19	5	TGCATCCTCCTCCTTTTTTGGAA	5	-	887	1593	Active	Inactive	9	9
ENSDARG00000011796	ENSDART00000082897	19	5	TCCTCCTCCTTTTTTGGAAGTAAAC	7	-	881	1593	Active	Active	9	8
ENSDARG00000011796	ENSDART00000082897	19	5	GGCCAACTCTTCCTTTGTCTTGTCT	7	-	843	1593	Active	Inactive	9	6
ENSDARG00000011796	ENSDART00000082897	19	8	GCAGTCCACCAGCATCTGCTGGGAC	7	-	1086	1593	Active	Inactive	7	3
ENSDARG00000011796	ENSDART00000082897	19	8	GCAGTCCACCAGCATCTGCTGGG	5	-	1088	1593	Active	Active	7	7
ENSDARG00000011796	ENSDART00000082897	19	9	GTAGACTCCATTGCTGTAGAAGGC	6	-	1378	1593	Inactive	Active	2	9
ENSDARG00000011796	ENSDART00000082897	19	10	GTAGCCACACCGCAGTTGTTGTC	5	-	1555	1593	Inactive	Inactive	8	4
ENSDARG00000011796	ENSDART00000082897	19	10	AGCCACACCGCAGTTGTTGTCTTT	6	-	1552	1593	Active	Inactive	5	9
ENSDARG00000011797	ENSDART00000022076	19	1	AGAACCGGCGCTGTTGTGTTTTGTC	7	+	41	1185	Active	Inactive	4	9
ENSDARG00000011797	ENSDART00000022076	19	1	AGAACCGGCGCTGTTGTGTTTTGT	6	+	41	1185	Active	Inactive	4	7
ENSDARG00000011797	ENSDART00000022076	19	1	AGAACCGGCGCTGTTGTGTTTTG	5	+	41	1185	Active	Inactive	4	9
ENSDARG00000011797	ENSDART00000022076	19	1	GTCCACCGCGGATGTGTCGGAGCA	6	+	18	1185	Active	Active	7	9
ENSDARG00000011797	ENSDART00000022076	19	1	ACACTCTCCGTTCAGCCGCGGCA	5	+	139	1185	Active	Active	7	9
ENSDARG00000011797	ENSDART00000022076	19	2	CTCTCCATCGCGTGGTAGATGAA	5	+	938	1185	Active	Active	9	8
ENSDARG00000011797	ENSDART00000022076	19	2	CTATCAGACATGGATGGCTTGTAG	6	+	1170	1185	Inactive	Inactive	2	5
ENSDARG00000011797	ENSDART00000022076	19	2	CCCTTCGACGGCAGTTTGAGTTC	5	+	527	1185	Active	Inactive	9	9
ENSDARG00000011797	ENSDART00000022076	19	2	AGCAGCAGAGGAAGCTGGAGGCGTA	7	+	860	1185	Active	Active	2	8
ENSDARG00000011797	ENSDART00000022076	19	2	ACCTGCAGAACCACTTTAATGGGAT	7	+	884	1185	Active	Active	2	5
ENSDARG00000011870	ENSDART00000012791	19	1	CTCACCCCAAGAAGTGAAGTTGCC	6	-	12	1218	Active	Active	4	9
ENSDARG00000011870	ENSDART00000012791	19	2	GCCCACTGCTTAGGAGATGTGGAG	6	-	599	1218	Active	Active	9	9
ENSDARG00000011870	ENSDART00000012791	19	2	GTTGGCACCAGTGCTGCTGTCTGT	6	-	667	1218	Active	Inactive	5	3
ENSDARG00000011870	ENSDART00000012791	19	2	GTTTCCAAACGGGCTGGTGGAGGT	6	-	250	1218	Inactive	Active	7	7
ENSDARG00000011870	ENSDART00000012791	19	2	GTTTCCAAACGGGCTGGTGGAGGTG	7	-	249	1218	Inactive	Active	7	9
ENSDARG00000011870	ENSDART00000012791	19	2	TCCCGCAGCCCGGGATGTGGCAGCT	7	-	850	1218	Active	Active	9	9
ENSDARG00000011870	ENSDART00000012791	19	2	TGCTGCCCACTGCTTAGGAGATGTG	7	-	602	1218	Active	Active	7	9
ENSDARG00000011870	ENSDART00000012791	19	2	GCCAGCGCAAATGCGCTTTGAGGTG	7	-	895	1218	Active	Active	4	0
ENSDARG00000011870	ENSDART00000012791	19	2	GAACCCGTCCATCAGGTGCTGCC	5	-	620	1218	Active	Active	6	9
ENSDARG00000011870	ENSDART00000012791	19	2	ACATCAATCCAACCTGTGCCAAC	5	-	469	1218	Active	Inactive	4	4
ENSDARG00000011870	ENSDART00000012791	19	2	AGCAGCTGCTGGGCGCTGCGCGTTT	7	-	151	1218	Active	Inactive	9	9
ENSDARG00000011870	ENSDART00000012791	19	2	CACTGCTTAGGAGATGTGGAGAC	5	-	597	1218	Active	Inactive	9	4
ENSDARG00000011870	ENSDART00000012791	19	2	CCCTCCTAAAACCGCGCTGTTGGC	6	-	685	1218	Active	Active	8	6
ENSDARG00000011870	ENSDART00000012791	19	2	CGCGGCACCATTCGCGCTTTGAAC	6	-	490	1218	Active	Inactive	9	2
ENSDARG00000011870	ENSDART00000012791	19	2	CTCCCATCCCCGGAGGAGATGCC	5	-	427	1218	Active	Active	9	9
ENSDARG00000012040	ENSDART00000024193	19	1	CTCCACCTCTGAGCTGCTGGAGTG	6	+	291	1764	Active	Active	9	8
ENSDARG00000012040	ENSDART00000024193	19	1	GACTCCTAAGAAGCGGCGTATCT	5	+	75	1764	Inactive	Inactive	1	3
ENSDARG00000012040	ENSDART00000024193	19	1	GCACTAGCCGCCGGAGTAGATGGC	6	+	154	1764	Active	Active	5	9
ENSDARG00000012040	ENSDART00000024193	19	1	GCCACCACCGCTCGTGTGCCGAC	5	+	368	1764	Active	Inactive	8	1
ENSDARG00000012040	ENSDART00000024193	19	1	GGCTCCACCTCTGAGCTGCTGGA	5	+	289	1764	Active	Active	9	9
ENSDARG00000012040	ENSDART00000024193	19	1	TGCCACCACCGCTCGTGTGCCGAC	6	+	367	1764	Active	Inactive	8	1
ENSDARG00000012040	ENSDART00000024193	19	1	CACCACCGCTCGTGTGCCGACTGC	6	+	370	1764	Active	Active	8	8
ENSDARG00000012040	ENSDART00000024193	19	1	ATCAGCAGCAGCAGGGGTCGGAGAG	7	+	2	1764	Active	Active	5	8
ENSDARG00000012040	ENSDART00000024193	19	1	AGCAGCAGCAGGGGTCGGAGAGGGA	7	+	5	1764	Active	Active	8	9
ENSDARG00000012040	ENSDART00000024193	19	1	CGCTTCGGCTCTTTCTGCGGCCGGT	7	+	228	1764	Active	Active	9	9
ENSDARG00000012040	ENSDART00000024193	19	2	CAAATCAGACCTGTGACGCCGCT	5	+	698	1764	Inactive	Active	7	9
ENSDARG00000012040	ENSDART00000024193	19	2	GCATCCAAATCAGACCTGTGACGCC	7	+	693	1764	Inactive	Active	8	6
ENSDARG00000012040	ENSDART00000024193	19	2	ATCCAAATCAGACCTGTGACGCC	5	+	695	1764	Active	Active	3	6
ENSDARG00000012040	ENSDART00000024193	19	3	GTAATCACATGACCTGCGCAGTG	5	+	866	1764	Inactive	Active	8	2
ENSDARG00000012040	ENSDART00000024193	19	6	TGCCGCAGCGGTGGTTGCGGTGTGT	7	+	1282	1764	Active	Active	9	0
ENSDARG00000012040	ENSDART00000024193	19	6	TGCCGCAGCGGTGGTTGCGGTGTG	6	+	1282	1764	Active	Active	9	0
ENSDARG00000012040	ENSDART00000024193	19	7	AAAACCCCAGCATTGGTGAGGGC	5	+	1400	1764	Inactive	Active	9	9
ENSDARG00000012040	ENSDART00000024193	19	7	GCAAAACCCCAGCATTGGTGAGGGC	7	+	1398	1764	Inactive	Active	3	9
ENSDARG00000012040	ENSDART00000024193	19	7	GGCAAAACCCCAGCATTGGTGAGGG	7	+	1397	1764	Active	Active	3	7
ENSDARG00000012040	ENSDART00000024193	19	7	CAAAACCCCAGCATTGGTGAGGGC	6	+	1399	1764	Inactive	Active	4	9
ENSDARG00000012040	ENSDART00000024193	19	7	CAAAACCCCAGCATTGGTGAGGG	5	+	1399	1764	Inactive	Active	4	7
ENSDARG00000012040	ENSDART00000024193	19	7	GCAAAACCCCAGCATTGGTGAGGG	6	+	1398	1764	Inactive	Active	3	7
ENSDARG00000012044	ENSDART00000013666	19	2	TTCTTCACCTGTATGCAGAGGCA	5	-	149	663	Active	Active	7	9
ENSDARG00000012044	ENSDART00000013666	19	5	GACTCATACCTCTAGTTTTTGAA	5	-	449	663	Active	Inactive	6	5
ENSDARG00000012044	ENSDART00000013666	19	6	CTCTTCGTCATCATTCTGTTTCT	5	-	518	663	Active	Inactive	9	9
ENSDARG00000012060	ENSDART00000043133	19	1	AAACGCCTCCGAGTTTGGGTGGCA	6	-	122	2793	Active	Active	6	2
ENSDARG00000012060	ENSDART00000043133	19	1	AACGCCTCCGAGTTTGGGTGGCA	5	-	122	2793	Active	Active	8	2
ENSDARG00000012060	ENSDART00000043133	19	2	TCCCTCTGCGAGAGCAGGGTTTTGT	7	-	267	2793	Active	Inactive	9	5
ENSDARG00000012060	ENSDART00000043133	19	2	ATCCACAGATTCCGCCTCTGATGGA	7	-	411	2793	Inactive	Active	8	5
ENSDARG00000012060	ENSDART00000043133	19	7	ACATCATGCTCTCCATGCAGCTTAC	7	-	787	2793	Active	Active	4	4
ENSDARG00000012060	ENSDART00000043133	19	8	TTCCAAACCAACCCCTTTGAGTGT	6	-	979	2793	Inactive	Inactive	2	7
ENSDARG00000012060	ENSDART00000043133	19	8	TCCAAACCAACCCCTTTGAGTGT	5	-	979	2793	Inactive	Inactive	3	7
ENSDARG00000012060	ENSDART00000043133	19	8	AACCAACCCCTTTGAGTGTTGGAC	6	-	974	2793	Inactive	Active	1	1
ENSDARG00000012060	ENSDART00000043133	19	8	ACCAACCCCTTTGAGTGTTGGAC	5	-	974	2793	Active	Active	6	1
ENSDARG00000012060	ENSDART00000043133	19	8	AAACCAACCCCTTTGAGTGTTGGAC	7	-	974	2793	Inactive	Active	8	1
ENSDARG00000012060	ENSDART00000043133	19	10	TGCAAAACAGCCTACAGTCTGATTT	7	-	1140	2793	Inactive	Inactive	6	8
ENSDARG00000012060	ENSDART00000043133	19	10	TGCGTCCCATCACACAGTGTGAGTT	7	-	1207	2793	Active	Active	8	2
ENSDARG00000012060	ENSDART00000043133	19	10	CAAAACAGCCTACAGTCTGATTTC	6	-	1139	2793	Inactive	Inactive	6	8
ENSDARG00000012060	ENSDART00000043133	19	10	CAAAACAGCCTACAGTCTGATTT	5	-	1140	2793	Inactive	Inactive	6	8
ENSDARG00000012060	ENSDART00000043133	19	12	TCCTGCCCAGAGTTTGGAGTGTTT	6	-	1374	2793	Active	Inactive	6	6
ENSDARG00000012060	ENSDART00000043133	19	12	TCCTCCTGCCCAGAGTTTGGAGTG	6	-	1377	2793	Active	Inactive	9	3
ENSDARG00000012060	ENSDART00000043133	19	12	GTATCCTCCTGCCCAGAGTTTGGA	6	-	1380	2793	Active	Active	2	9
ENSDARG00000012060	ENSDART00000043133	19	13	GTATCAAGCTGATCGCCGTTGGG	5	-	1558	2793	Inactive	Active	5	9
ENSDARG00000012060	ENSDART00000043133	19	13	GCAAGCATCACCATAGGAGTCTGT	6	-	1516	2793	Active	Active	8	1
ENSDARG00000012060	ENSDART00000043133	19	14	ACCATCTCCATCTCGGTCTGTCTGC	7	-	1677	2793	Active	Inactive	9	8
ENSDARG00000012060	ENSDART00000043133	19	14	CTAACCTGCAGTGGGTCGTTGAC	5	-	1732	2793	Active	Inactive	6	0
ENSDARG00000012060	ENSDART00000043133	19	19	ATCAACACCATTAAATGCTGTGTAG	7	-	2226	2793	Inactive	Inactive	3	3
ENSDARG00000012060	ENSDART00000043133	19	19	GTAATCATCATCAGTGGCTGTGTTC	7	-	2271	2793	Active	Inactive	5	7
ENSDARG00000012060	ENSDART00000043133	19	19	CACATCACCACATAGAAGCTGGA	5	-	2326	2793	Active	Active	8	9
ENSDARG00000012060	ENSDART00000043133	19	20	GTATCCCACCTGTGGACGGTGAG	5	-	2567	2793	Inactive	Active	1	9
ENSDARG00000012060	ENSDART00000090825	19	1	ACATACAGAACAAGCAGGTTTGGCA	7	-	29	2787	Inactive	Active	9	5
ENSDARG00000012060	ENSDART00000090825	19	2	AAACGCCTCCGAGTTTGGGTGGCA	6	-	200	2787	Active	Active	6	2
ENSDARG00000012060	ENSDART00000090825	19	2	AACGCCTCCGAGTTTGGGTGGCA	5	-	200	2787	Active	Active	8	2
ENSDARG00000012060	ENSDART00000090825	19	3	TCCCTCTGCGAGAGCAGGGTTTTGT	7	-	345	2787	Active	Inactive	9	5
ENSDARG00000012060	ENSDART00000090825	19	3	ATCCACAGATTCCGCCTCTGATGGA	7	-	489	2787	Inactive	Active	8	5
ENSDARG00000012060	ENSDART00000090825	19	8	ACATCATGCTCTCCATGCAGCTTAC	7	-	865	2787	Active	Active	4	4
ENSDARG00000012060	ENSDART00000090825	19	9	ACCAACCCCTTTGAGTGTTGGAC	5	-	983	2787	Active	Active	6	1
ENSDARG00000012060	ENSDART00000090825	19	9	TTCCAAACCAACCCCTTTGAGTGT	6	-	988	2787	Inactive	Inactive	2	7
ENSDARG00000012060	ENSDART00000090825	19	9	AACCAACCCCTTTGAGTGTTGGAC	6	-	983	2787	Inactive	Active	1	1
ENSDARG00000012060	ENSDART00000090825	19	9	AAACCAACCCCTTTGAGTGTTGGAC	7	-	983	2787	Inactive	Active	8	1
ENSDARG00000012060	ENSDART00000090825	19	9	TCCAAACCAACCCCTTTGAGTGT	5	-	988	2787	Inactive	Inactive	3	7
ENSDARG00000012060	ENSDART00000090825	19	11	TGCGTCCCATCACACAGTGTGAGTT	7	-	1216	2787	Active	Active	8	2
ENSDARG00000012060	ENSDART00000090825	19	11	TGCAAAACAGCCTACAGTCTGATTT	7	-	1149	2787	Inactive	Inactive	6	8
ENSDARG00000012060	ENSDART00000090825	19	11	CAAAACAGCCTACAGTCTGATTT	5	-	1149	2787	Inactive	Inactive	6	8
ENSDARG00000012060	ENSDART00000090825	19	11	CAAAACAGCCTACAGTCTGATTTC	6	-	1148	2787	Inactive	Inactive	6	8
ENSDARG00000012060	ENSDART00000090825	19	13	TCCTCCTGCCCAGAGTTTGGAGTG	6	-	1386	2787	Active	Inactive	9	3
ENSDARG00000012060	ENSDART00000090825	19	13	GTATCCTCCTGCCCAGAGTTTGGA	6	-	1389	2787	Active	Active	2	9
ENSDARG00000012060	ENSDART00000090825	19	13	TCCTGCCCAGAGTTTGGAGTGTTT	6	-	1383	2787	Active	Inactive	6	6
ENSDARG00000012060	ENSDART00000090825	19	14	GTATCAAGCTGATCGCCGTTGGG	5	-	1567	2787	Inactive	Active	5	9
ENSDARG00000012060	ENSDART00000090825	19	14	GCAAGCATCACCATAGGAGTCTGT	6	-	1525	2787	Active	Active	8	1
ENSDARG00000012060	ENSDART00000090825	19	15	ACCATCTCCATCTCGGTCTGTCTGC	7	-	1686	2787	Active	Inactive	9	8
ENSDARG00000012060	ENSDART00000090825	19	15	CTAACCTGCAGTGGGTCGTTGAC	5	-	1741	2787	Active	Inactive	6	0
ENSDARG00000012060	ENSDART00000090825	19	20	ATCAACACCATTAAATGCTGTGTAG	7	-	2235	2787	Inactive	Inactive	3	3
ENSDARG00000012060	ENSDART00000090825	19	20	GTAATCATCATCAGTGGCTGTGTTC	7	-	2280	2787	Active	Inactive	5	7
ENSDARG00000012060	ENSDART00000090825	19	20	CACATCACCACATAGAAGCTGGA	5	-	2335	2787	Active	Active	8	9
ENSDARG00000012060	ENSDART00000090825	19	21	GTATCCCACCTGTGGACGGTGAG	5	-	2576	2787	Inactive	Active	1	9
ENSDARG00000012113	ENSDART00000024777	19	1	GCCGCCAAAGATGCGTTTGATGGC	6	+	121	654	Active	Active	1	2
ENSDARG00000012113	ENSDART00000024777	19	1	CGCCAAAGATGCGTTTGATGGCGGT	7	+	123	654	Active	Active	1	9
ENSDARG00000012113	ENSDART00000024777	19	1	AAAGGCCGCCAAAGATGCGTTTGAT	7	+	117	654	Active	Active	0	0
ENSDARG00000012113	ENSDART00000024777	19	1	AAACTAGCCGAGAAAATGTGAGTTT	7	+	310	654	Inactive	Inactive	4	9
ENSDARG00000012113	ENSDART00000024777	19	2	GTCTCAGACATGCTGGAGTGGCT	5	+	454	654	Active	Active	4	8
ENSDARG00000012113	ENSDART00000024777	19	2	TGCGTCTCCAGATCAGCCGTCTGT	6	+	424	654	Active	Inactive	9	1
ENSDARG00000012113	ENSDART00000024777	19	3	GCCGGCTCCTCCTTCAGACGCTGAC	7	+	518	654	Active	Active	9	9
ENSDARG00000012135	ENSDART00000018328	19	1	AACGGCATCACCAAGGGCAGATTTG	7	+	13	1296	Active	Active	8	7
ENSDARG00000012135	ENSDART00000018328	19	9	TGCAGCAACATCACAGACGCTTCT	6	+	766	1296	Active	Active	8	8
ENSDARG00000012135	ENSDART00000018328	19	9	TGCAGCAAATCACAGACGACGGC	5	+	689	1296	Active	Active	1	9
ENSDARG00000012135	ENSDART00000018328	19	9	GTTGCCACAAGCTGCAGATGGTTTG	7	+	731	1296	Inactive	Active	5	5
ENSDARG00000012135	ENSDART00000018328	19	9	GACGACGGCTTTGTGAGTTTGTG	5	+	703	1296	Active	Active	4	8
ENSDARG00000012135	ENSDART00000018328	19	9	CAAATCACAGACGACGGCTTTGTG	6	+	694	1296	Inactive	Active	8	1
ENSDARG00000012135	ENSDART00000018328	19	9	ACAAGCTGCAGATGGTTTGCATTT	6	+	737	1296	Active	Inactive	6	9
ENSDARG00000012135	ENSDART00000018328	19	9	ACAGACGACGGCTTTGTGAGTTT	5	+	700	1296	Inactive	Inactive	4	9
ENSDARG00000012135	ENSDART00000018328	19	12	ATCCACTGCCCTCGGCTGCAGGC	5	+	961	1296	Active	Active	6	9
ENSDARG00000012135	ENSDART00000018328	19	12	CTCGGCTGCAGGCGCTGGTGAGTG	6	+	971	1296	Active	Active	9	0
ENSDARG00000012135	ENSDART00000018328	19	12	CTCGGCTGCAGGCGCTGGTGAGTGC	7	+	971	1296	Active	Active	9	5
ENSDARG00000012135	ENSDART00000018328	19	12	GCCCTCGGCTGCAGGCGCTGGTGAG	7	+	968	1296	Active	Active	9	8
ENSDARG00000012135	ENSDART00000018328	19	13	TCCGCCACCTGAGCAGCAGTGTGT	6	+	1025	1296	Active	Active	9	2
ENSDARG00000012135	ENSDART00000018328	19	13	ACCTCAAGAACTGCCAGCGGCTGGA	7	+	1118	1296	Inactive	Active	1	9
ENSDARG00000012135	ENSDART00000018328	19	13	CTCTACGACTGCCAGCAGGTGTC	5	+	1153	1296	Active	Active	4	8
ENSDARG00000012135	ENSDART00000018328	19	13	AGCGCCTGCAGGTGGTGGAGCTGGA	7	+	1058	1296	Active	Active	9	9
ENSDARG00000012135	ENSDART00000018328	19	14	GTCAGCGTCTGTGCCGCTGCTGCG	6	+	1274	1296	Active	Active	9	9
ENSDARG00000012135	ENSDART00000018328	19	14	ACCTCCATCAGTGCACGGCGGAGGT	7	+	1251	1296	Active	Active	9	8
ENSDARG00000012138	ENSDART00000006501	19	2	TGCGACTTAGAGAGGATGGTGAC	5	-	49	1242	Active	Active	8	9
ENSDARG00000012138	ENSDART00000006501	19	2	ACAAAAAGCACTCCGGCAGAAGGA	6	-	90	1242	Inactive	Active	7	9
ENSDARG00000012138	ENSDART00000006501	19	6	AACTTCTTATCGCAGCTGATGAC	5	-	700	1242	Active	Active	7	8
ENSDARG00000012138	ENSDART00000006501	19	9	CACGTCTGCGTCTGCATAAGTGGCA	7	-	1172	1242	Active	Active	9	8
ENSDARG00000012138	ENSDART00000006501	19	9	GTCTGCGTCTGCATAAGTGGCATGC	7	-	1169	1242	Active	Active	9	5
ENSDARG00000012138	ENSDART00000102807	19	2	GTCTGCGTCTGCATAAGTGGCATGC	7	-	221	366	Active	Active	9	5
ENSDARG00000012138	ENSDART00000102807	19	2	CACGTCTGCGTCTGCATAAGTGGCA	7	-	224	366	Active	Active	9	8
ENSDARG00000012422	ENSDART00000033363	19	2	CACACCTTCAGGAAGGGAAGGCAAC	7	-	120	5085	Active	Active	9	9
ENSDARG00000012422	ENSDART00000033363	19	2	CAAAACATCTACTGGATCTGTAGGA	7	-	84	5085	Inactive	Inactive	0	3
ENSDARG00000012422	ENSDART00000033363	19	3	GCCGTCAGCCAGGTTGACGCCTTT	6	-	439	5085	Active	Active	9	5
ENSDARG00000012422	ENSDART00000033363	19	3	CCCAGCTCCAGCCCAAGCTGCTGCA	7	-	347	5085	Active	Active	9	9
ENSDARG00000012422	ENSDART00000033363	19	4	AAAACCTCCTCATCCAGGAGACGGG	7	-	599	5085	Inactive	Active	3	9
ENSDARG00000012422	ENSDART00000033363	19	4	AACCTCCTCATCCAGGAGACGGG	5	-	599	5085	Active	Active	9	9
ENSDARG00000012422	ENSDART00000033363	19	5	GTACTCACATAGGTGTTTGGGTC	5	-	736	5085	Inactive	Active	8	1
ENSDARG00000012422	ENSDART00000033363	19	29	ACCATCTTCTCCTCTTGGGCCGGG	6	-	2053	5085	Active	Active	9	9
ENSDARG00000012422	ENSDART00000033363	19	60	AGAATCTTACTGGCGTCGATGGA	5	-	4312	5085	Active	Active	6	9
ENSDARG00000012422	ENSDART00000033363	19	60	GAACTCAGAGCCAGTGGTGTCGGC	6	-	4357	5085	Inactive	Active	8	6
ENSDARG00000012422	ENSDART00000033363	19	61	ACATTCTCCACTGCTTTGCTGGG	5	-	4624	5085	Active	Active	7	4
ENSDARG00000012422	ENSDART00000033363	19	61	ACATTCTCCACTGCTTTGCTGGGAT	7	-	4622	5085	Active	Inactive	7	5
ENSDARG00000012422	ENSDART00000033363	19	63	GCAGCCGTCGATGAGGGCTTTGAT	6	-	4924	5085	Active	Inactive	9	3
ENSDARG00000012422	ENSDART00000033363	19	63	GTATCCGCCGTCGGTGGTTTGGT	5	-	4838	5085	Inactive	Inactive	1	5
ENSDARG00000012422	ENSDART00000033363	19	63	GTATCCGCCGTCGGTGGTTTGGTC	6	-	4837	5085	Inactive	Inactive	1	3
ENSDARG00000012422	ENSDART00000033363	19	64	TTCAAAACCAAATTTCTGATTGT	5	-	5048	5085	Inactive	Inactive	4	6
ENSDARG00000012422	ENSDART00000033363	19	64	AGCTGCTCCACCTGAGGTGTGTTC	6	-	4986	5085	Active	Inactive	9	8
ENSDARG00000012422	ENSDART00000104799	19	2	CAAAACATCTACTGGATCTGTAGGA	7	-	84	5631	Inactive	Inactive	0	3
ENSDARG00000012422	ENSDART00000104799	19	2	CACACCTTCAGGAAGGGAAGGCAAC	7	-	120	5631	Active	Active	9	9
ENSDARG00000012422	ENSDART00000104799	19	3	GCCGTCAGCCAGGTTGACGCCTTT	6	-	439	5631	Active	Active	9	5
ENSDARG00000012422	ENSDART00000104799	19	3	CCCAGCTCCAGCCCAAGCTGCTGCA	7	-	347	5631	Active	Active	9	9
ENSDARG00000012422	ENSDART00000104799	19	4	AAAACCTCCTCATCCAGGAGACGGG	7	-	599	5631	Inactive	Active	3	9
ENSDARG00000012422	ENSDART00000104799	19	4	AACCTCCTCATCCAGGAGACGGG	5	-	599	5631	Active	Active	9	9
ENSDARG00000012422	ENSDART00000104799	19	5	GTACTCACATAGGTGTTTGGGTC	5	-	736	5631	Inactive	Active	8	1
ENSDARG00000012422	ENSDART00000104799	19	6	GGCAAAGGCACGGGGGTGGGTTTG	6	-	1338	5631	Active	Active	7	0
ENSDARG00000012422	ENSDART00000104799	19	6	GGCAAAGGCACGGGGGTGGGTTT	5	-	1339	5631	Active	Inactive	7	6
ENSDARG00000012422	ENSDART00000104799	19	28	ACCATCTTCTCCTCTTGGGCCGGG	6	-	2599	5631	Active	Active	9	9
ENSDARG00000012422	ENSDART00000104799	19	59	AGAATCTTACTGGCGTCGATGGA	5	-	4858	5631	Active	Active	6	9
ENSDARG00000012422	ENSDART00000104799	19	59	GAACTCAGAGCCAGTGGTGTCGGC	6	-	4903	5631	Inactive	Active	8	6
ENSDARG00000012422	ENSDART00000104799	19	60	ACATTCTCCACTGCTTTGCTGGG	5	-	5170	5631	Active	Active	7	4
ENSDARG00000012422	ENSDART00000104799	19	60	ACATTCTCCACTGCTTTGCTGGGAT	7	-	5168	5631	Active	Inactive	7	5
ENSDARG00000012422	ENSDART00000104799	19	62	GCAGCCGTCGATGAGGGCTTTGAT	6	-	5470	5631	Active	Inactive	9	3
ENSDARG00000012422	ENSDART00000104799	19	62	GTATCCGCCGTCGGTGGTTTGGT	5	-	5384	5631	Inactive	Inactive	1	5
ENSDARG00000012422	ENSDART00000104799	19	62	GTATCCGCCGTCGGTGGTTTGGTC	6	-	5383	5631	Inactive	Inactive	1	3
ENSDARG00000012422	ENSDART00000104799	19	63	AGCTGCTCCACCTGAGGTGTGTTC	6	-	5532	5631	Active	Inactive	9	8
ENSDARG00000012422	ENSDART00000104799	19	63	TTCAAAACCAAATTTCTGATTGT	5	-	5594	5631	Inactive	Inactive	4	6
ENSDARG00000012515	ENSDART00000085619	19	3	GTAACCGCAAGAAGTGAAGAATAC	6	-	251	1230	Inactive	Active	8	9
ENSDARG00000012515	ENSDART00000085619	19	3	ACAGTCATCCTGTGTGCGGCTGCC	6	-	229	1230	Active	Active	8	9
ENSDARG00000012515	ENSDART00000085619	19	3	ACAGTCATCCTGTGTGCGGCTGC	5	-	230	1230	Active	Inactive	8	4
ENSDARG00000012515	ENSDART00000085619	19	4	TGCAGCTCCGCCTGTTTGGAGTG	5	-	539	1230	Active	Inactive	9	3
ENSDARG00000012515	ENSDART00000085619	19	4	TCCTGCAGCTCCGCCTGTTTGGAG	6	-	541	1230	Active	Inactive	9	7
ENSDARG00000012515	ENSDART00000085619	19	4	GGCGTCTTCTCTTGCTCTTGAGAA	6	-	445	1230	Active	Inactive	9	5
ENSDARG00000012515	ENSDART00000085619	19	4	GAAAAACTCTGAAGGGGCGTCTTC	6	-	460	1230	Inactive	Inactive	3	6
ENSDARG00000012515	ENSDART00000085619	19	4	AGCTCCGCCTGTTTGGAGTGTAA	5	-	536	1230	Active	Inactive	9	3
ENSDARG00000012515	ENSDART00000085619	19	7	ACATTCACCTTTGCTTTGGTTGC	5	-	856	1230	Active	Inactive	2	8
ENSDARG00000012515	ENSDART00000085619	19	9	TTCACCTGCTCCAGGTGGAAGGT	5	-	1045	1230	Active	Active	9	9
ENSDARG00000012515	ENSDART00000085619	19	9	AGAGCCTCCAGTTTGCTGCTGCG	5	-	1112	1230	Active	Active	7	9
ENSDARG00000012515	ENSDART00000085619	19	9	GTTTGCTGCTGCGGCTGCTGTTGTT	7	-	1100	1230	Active	Inactive	8	3
ENSDARG00000012688	ENSDART00000009132	19	2	TTCAACAGCGGAACGGGCGGAAGAC	7	+	113	339	Active	Active	0	9
ENSDARG00000012745	ENSDART00000023046	19	1	TTCCACCCATTGAGGAGGAAGAG	5	+	161	1746	Inactive	Active	4	9
ENSDARG00000012745	ENSDART00000023046	19	1	TTCACCTCCATCTCTGGCTGATAA	6	+	105	1746	Active	Inactive	8	4
ENSDARG00000012745	ENSDART00000023046	19	1	GACTCCAACGCTCCTGGAGAATAC	6	+	232	1746	Active	Active	3	5
ENSDARG00000012745	ENSDART00000023046	19	1	CAAGACAACAGGATGCATGAGTA	5	+	373	1746	Inactive	Active	7	7
ENSDARG00000012745	ENSDART00000023046	19	1	ACCTTCCACCCATTGAGGAGGAA	5	+	158	1746	Active	Active	9	9
ENSDARG00000012745	ENSDART00000023046	19	2	AGAACCATCCACAGTGTGCTGGA	5	+	481	1746	Active	Active	6	1
ENSDARG00000012745	ENSDART00000023046	19	2	ACATCATTCTAGTTGACGACTTC	5	+	530	1746	Active	Active	8	7
ENSDARG00000012745	ENSDART00000023046	19	2	ACCATCCACAGTGTGCTGGAGAC	5	+	484	1746	Active	Active	9	7
ENSDARG00000012745	ENSDART00000023046	19	2	CACACCGGCTGTCCTGCTGAAGGA	6	+	507	1746	Active	Active	8	9
ENSDARG00000012745	ENSDART00000023046	19	2	GAACCATCCACAGTGTGCTGGAGAC	7	+	482	1746	Inactive	Active	1	7
ENSDARG00000012745	ENSDART00000023046	19	2	GACTTCAGCGATAGAGGTGAGGGG	6	+	547	1746	Active	Active	7	9
[truncated: 10,340 more rows]
