# Supplementary material for: Predicting success of oligomerized pool engineering (OPEN) for zinc finger target site sequences
Source: BMC Bioinformatics. 2010 Nov 2;11:543. doi: 10.1186/1471-2105-11-543 (PMC3098093; doi:10.1186/1471-2105-11-543)
Supplement: Additional file 22 — Zebrafish - chromosome 20 - classified ZFN target list. Potential OPEN ZFN target sites in gene transcripts encoded on zebrafish chromosome 20 classified using ZiFOpT. Data presented as described in the legend to Additional File 3 [file 1471-2105-11-543-S22.XLS]

## Sheet: Chromosome20
Gene ID	Transcript ID	Chromo Number	Coding Exon Number	TargetSite	ZFN Spacer Length	Strand	ZFN Cleavage Site	Coding Sequence Length	ZiFOpT Prediction		Confidence Score
									Left	Right	Left	Right
ENSDARG00000000161	ENSDART00000000170	20	1	CTCCACCACCTCCCTTGCGAGTAA	6	+	30	4254	Active	Inactive	7	7
ENSDARG00000000161	ENSDART00000000170	20	5	AGCAGCAGAGGAGAGAGGAGGAG	5	+	536	4254	Active	Active	2	9
ENSDARG00000000161	ENSDART00000000170	20	5	AGCAGCAGAGGAGAGAGGAGGAGCG	7	+	536	4254	Active	Active	2	9
ENSDARG00000000161	ENSDART00000000170	20	6	GACAAAGACGGAGGGAATGGGAG	5	+	794	4254	Inactive	Active	4	9
ENSDARG00000000161	ENSDART00000000170	20	6	AGAGACTAAAGGACAGGAAGAGGAG	7	+	872	4254	Inactive	Active	8	9
ENSDARG00000000161	ENSDART00000000170	20	6	AGACTCAGAAAGAAAAGGAGCAGAA	7	+	839	4254	Inactive	Active	4	9
ENSDARG00000000161	ENSDART00000000170	20	7	GTCAGCTGCGTGATGCTAAGAGTAA	7	+	947	4254	Active	Active	9	3
ENSDARG00000000161	ENSDART00000000170	20	10	AGAGACACAGGAAAGAGGAAGAG	5	+	1370	4254	Inactive	Active	9	9
ENSDARG00000000161	ENSDART00000000170	20	11	ACAGGCCCAGTTGGAGCAGGAGCG	6	+	1428	4254	Inactive	Active	4	9
ENSDARG00000000161	ENSDART00000000170	20	11	AGAGCCAAAGAGGAGAAGAGGAG	5	+	1570	4254	Inactive	Active	8	9
ENSDARG00000000161	ENSDART00000000170	20	12	AGCTCACGCTGGAGGCAGACTGT	5	+	1760	4254	Active	Active	9	8
ENSDARG00000000161	ENSDART00000000170	20	13	ACAGTCAGAGAGACCGGCTGGCTGT	7	+	1804	4254	Inactive	Active	5	2
ENSDARG00000000161	ENSDART00000000170	20	13	AGACTCAACCGACCGCAGCTGAA	5	+	1898	4254	Active	Active	2	9
ENSDARG00000000161	ENSDART00000000170	20	13	GTTTCCAGAGAGCTATGCTGAGAG	6	+	1857	4254	Inactive	Inactive	4	0
ENSDARG00000000161	ENSDART00000000170	20	17	AACTCAAACAGCTGGTGGCTTGGTG	7	+	2434	4254	Inactive	Active	3	3
ENSDARG00000000161	ENSDART00000000170	20	17	GAACTCAAACAGCTGGTGGCTTG	5	+	2433	4254	Inactive	Active	9	0
ENSDARG00000000161	ENSDART00000000170	20	17	CAACAACACCAGAGCAGCTGAGTCT	7	+	2375	4254	Inactive	Active	6	6
ENSDARG00000000161	ENSDART00000000170	20	17	TGCAACAACACCAGAGCAGCTGAG	6	+	2373	4254	Active	Active	4	9
ENSDARG00000000161	ENSDART00000000170	20	17	AACAACACCAGAGCAGCTGAGTCT	6	+	2376	4254	Inactive	Active	5	6
ENSDARG00000000161	ENSDART00000000170	20	19	TCCAACTAATTATGTGAAGATGAC	6	+	2706	4254	Inactive	Active	1	9
ENSDARG00000000161	ENSDART00000000170	20	19	GTTTCCAACTAATTATGTGAAGAT	6	+	2703	4254	Active	Inactive	1	4
ENSDARG00000000161	ENSDART00000000170	20	20	AGCTCATTCAGACAGAAGAGTCT	5	+	2825	4254	Active	Active	9	9
ENSDARG00000000161	ENSDART00000000170	20	22	CTCAACGCAGCTGCTCTGTTGCA	5	+	3103	4254	Inactive	Inactive	4	2
ENSDARG00000000161	ENSDART00000000170	20	22	CGCAGCTGCTCTGTTGCAGCAGAA	6	+	3108	4254	Active	Active	9	9
ENSDARG00000000161	ENSDART00000000170	20	22	CAACGCAGCTGCTCTGTTGCAGCA	6	+	3105	4254	Active	Active	2	8
ENSDARG00000000161	ENSDART00000000170	20	24	GCAGGCGGCGCTGGAGCAGGCGGA	6	+	3312	4254	Active	Active	7	9
ENSDARG00000000161	ENSDART00000000170	20	24	GACCACTCCAATCTGCAGGCGGC	5	+	3298	4254	Active	Active	5	9
ENSDARG00000000161	ENSDART00000000170	20	25	GAAAACTGCTGCACAGCGGCAAAC	6	+	3476	4254	Inactive	Active	4	8
ENSDARG00000000161	ENSDART00000037890	20	1	CTCATCAACACAGGTGGCTTTTCT	6	+	4	2256	Active	Inactive	8	6
ENSDARG00000000161	ENSDART00000037890	20	1	AACTCCAGAAGAGAGGGGGAAAC	5	+	39	2256	Inactive	Active	6	7
ENSDARG00000000161	ENSDART00000037890	20	4	AGACGCCCACCCCTGTGATGACGTC	7	+	299	2256	Inactive	Active	3	9
ENSDARG00000000161	ENSDART00000037890	20	4	GCAGACGCCCACCCCTGTGATGAC	6	+	297	2256	Inactive	Inactive	0	2
ENSDARG00000000161	ENSDART00000037890	20	4	GACGCCCACCCCTGTGATGACGTC	6	+	300	2256	Active	Active	7	9
ENSDARG00000000161	ENSDART00000037890	20	5	CTCTCCGCCATGTCGGTGATGCC	5	+	358	2256	Active	Active	8	9
ENSDARG00000000161	ENSDART00000037890	20	7	TTCCCAGTCTCCAGTGGTTTGAC	5	+	583	2256	Active	Inactive	9	7
ENSDARG00000000161	ENSDART00000037890	20	8	TCCACCACCTCCCTTGCGAGTAA	5	+	655	2256	Active	Inactive	8	7
ENSDARG00000000161	ENSDART00000037890	20	8	GCCTCAGTCATCCCGTCTGAAGTA	6	+	711	2256	Active	Inactive	9	1
ENSDARG00000000161	ENSDART00000037890	20	8	CTCCACCACCTCCCTTGCGAGTAA	6	+	654	2256	Active	Inactive	7	7
ENSDARG00000000161	ENSDART00000037890	20	12	AGCAGCAGAGGAGAGAGGAGGAGCG	7	+	1160	2256	Active	Active	2	9
ENSDARG00000000161	ENSDART00000037890	20	12	AGCAGCAGAGGAGAGAGGAGGAG	5	+	1160	2256	Active	Active	2	9
ENSDARG00000000161	ENSDART00000037890	20	14	AGACTCAGAAAGAAAAGGAGCAGAA	7	+	1448	2256	Inactive	Active	4	9
ENSDARG00000000161	ENSDART00000037890	20	14	AGAGACTAAAGGACAGGAAGAGGAG	7	+	1481	2256	Inactive	Active	8	9
ENSDARG00000000161	ENSDART00000037890	20	14	GACAAAGACGGAGGGAATGGGAG	5	+	1403	2256	Inactive	Active	4	9
ENSDARG00000000161	ENSDART00000037890	20	15	GTCAGCTGCGTGATGCTAAGAGTAA	7	+	1556	2256	Active	Active	9	3
ENSDARG00000000161	ENSDART00000037890	20	18	AGAGACACAGGAAAGAGGAAGAG	5	+	1979	2256	Inactive	Active	9	9
ENSDARG00000000161	ENSDART00000037890	20	20	AGAGCCAAAGAGGAGAAGAGGAG	5	+	2191	2256	Inactive	Active	8	9
ENSDARG00000000161	ENSDART00000037890	20	20	ACAGGCCCAGTTGGAGCAGGAGCG	6	+	2049	2256	Inactive	Active	4	9
ENSDARG00000000161	ENSDART00000062780	20	1	CTCATCAACACAGGTGGCTTTTCT	6	+	1	4992	Active	Inactive	8	6
ENSDARG00000000161	ENSDART00000062780	20	1	AACTCCAGAAGAGAGGGGGAAAC	5	+	36	4992	Inactive	Active	6	7
ENSDARG00000000161	ENSDART00000062780	20	3	GCAGACGCCCACCCCTGTGATGAC	6	+	294	4992	Inactive	Inactive	0	2
ENSDARG00000000161	ENSDART00000062780	20	3	GACGCCCACCCCTGTGATGACGTC	6	+	297	4992	Active	Active	7	9
ENSDARG00000000161	ENSDART00000062780	20	3	AGACGCCCACCCCTGTGATGACGTC	7	+	296	4992	Inactive	Active	3	9
ENSDARG00000000161	ENSDART00000062780	20	4	CTCTCCGCCATGTCGGTGATGCC	5	+	355	4992	Active	Active	8	9
ENSDARG00000000161	ENSDART00000062780	20	5	TTCCCAGTCTCCAGTGGTTTGAC	5	+	529	4992	Active	Inactive	9	7
ENSDARG00000000161	ENSDART00000062780	20	6	CTCCACCACCTCCCTTGCGAGTAA	6	+	600	4992	Active	Inactive	7	7
ENSDARG00000000161	ENSDART00000062780	20	6	TCCACCACCTCCCTTGCGAGTAA	5	+	601	4992	Active	Inactive	8	7
ENSDARG00000000161	ENSDART00000062780	20	6	GCCTCAGTCATCCCGTCTGAAGTA	6	+	657	4992	Active	Inactive	9	1
ENSDARG00000000161	ENSDART00000062780	20	10	AGCAGCAGAGGAGAGAGGAGGAG	5	+	1106	4992	Active	Active	2	9
ENSDARG00000000161	ENSDART00000062780	20	10	AGCAGCAGAGGAGAGAGGAGGAGCG	7	+	1106	4992	Active	Active	2	9
ENSDARG00000000161	ENSDART00000062780	20	11	AGAGACTAAAGGACAGGAAGAGGAG	7	+	1442	4992	Inactive	Active	8	9
ENSDARG00000000161	ENSDART00000062780	20	11	AGACTCAGAAAGAAAAGGAGCAGAA	7	+	1409	4992	Inactive	Active	4	9
ENSDARG00000000161	ENSDART00000062780	20	11	GACAAAGACGGAGGGAATGGGAG	5	+	1364	4992	Inactive	Active	4	9
ENSDARG00000000161	ENSDART00000062780	20	12	GTCAGCTGCGTGATGCTAAGAGTAA	7	+	1517	4992	Active	Active	9	3
ENSDARG00000000161	ENSDART00000062780	20	15	AGAGACACAGGAAAGAGGAAGAG	5	+	1940	4992	Inactive	Active	9	9
ENSDARG00000000161	ENSDART00000062780	20	16	AGAGCCAAAGAGGAGAAGAGGAG	5	+	2140	4992	Inactive	Active	8	9
ENSDARG00000000161	ENSDART00000062780	20	16	ACAGGCCCAGTTGGAGCAGGAGCG	6	+	1998	4992	Inactive	Active	4	9
ENSDARG00000000161	ENSDART00000062780	20	17	AGCTCACGCTGGAGGCAGACTGT	5	+	2330	4992	Active	Active	9	8
ENSDARG00000000161	ENSDART00000062780	20	18	GTTTCCAGAGAGCTATGCTGAGAG	6	+	2427	4992	Inactive	Inactive	4	0
ENSDARG00000000161	ENSDART00000062780	20	18	ACAGTCAGAGAGACCGGCTGGCTGT	7	+	2374	4992	Inactive	Active	5	2
ENSDARG00000000161	ENSDART00000062780	20	18	AGACTCAACCGACCGCAGCTGAA	5	+	2468	4992	Active	Active	2	9
ENSDARG00000000161	ENSDART00000062780	20	24	TGCAACAACACCAGAGCAGCTGAG	6	+	3111	4992	Active	Active	4	9
ENSDARG00000000161	ENSDART00000062780	20	24	CAACAACACCAGAGCAGCTGAGTCT	7	+	3113	4992	Inactive	Active	6	6
ENSDARG00000000161	ENSDART00000062780	20	24	GAACTCAAACAGCTGGTGGCTTG	5	+	3171	4992	Inactive	Active	9	0
ENSDARG00000000161	ENSDART00000062780	20	24	AACAACACCAGAGCAGCTGAGTCT	6	+	3114	4992	Inactive	Active	5	6
ENSDARG00000000161	ENSDART00000062780	20	24	AACTCAAACAGCTGGTGGCTTGGTG	7	+	3172	4992	Inactive	Active	3	3
ENSDARG00000000161	ENSDART00000062780	20	26	TCCAACTAATTATGTGAAGATGAC	6	+	3444	4992	Inactive	Active	1	9
ENSDARG00000000161	ENSDART00000062780	20	26	GTTTCCAACTAATTATGTGAAGAT	6	+	3441	4992	Active	Inactive	1	4
ENSDARG00000000161	ENSDART00000062780	20	27	AGCTCATTCAGACAGAAGAGTCT	5	+	3563	4992	Active	Active	9	9
ENSDARG00000000161	ENSDART00000062780	20	29	CAACGCAGCTGCTCTGTTGCAGCA	6	+	3843	4992	Active	Active	2	8
ENSDARG00000000161	ENSDART00000062780	20	29	CGCAGCTGCTCTGTTGCAGCAGAA	6	+	3846	4992	Active	Active	9	9
ENSDARG00000000161	ENSDART00000062780	20	29	CTCAACGCAGCTGCTCTGTTGCA	5	+	3841	4992	Inactive	Inactive	4	2
ENSDARG00000000161	ENSDART00000062780	20	31	GACCACTCCAATCTGCAGGCGGC	5	+	4036	4992	Active	Active	5	9
ENSDARG00000000161	ENSDART00000062780	20	31	GCAGGCGGCGCTGGAGCAGGCGGA	6	+	4050	4992	Active	Active	7	9
ENSDARG00000000161	ENSDART00000062780	20	32	GAAAACTGCTGCACAGCGGCAAAC	6	+	4214	4992	Inactive	Active	4	8
ENSDARG00000000161	ENSDART00000064027	20	1	AACTCCAGAAGAGAGGGGGAAAC	5	+	60	5130	Inactive	Active	6	7
ENSDARG00000000161	ENSDART00000064027	20	1	CTCATCAACACAGGTGGCTTTTCT	6	+	25	5130	Active	Inactive	8	6
ENSDARG00000000161	ENSDART00000064027	20	4	GCAGACGCCCACCCCTGTGATGAC	6	+	318	5130	Inactive	Inactive	0	2
ENSDARG00000000161	ENSDART00000064027	20	4	GACGCCCACCCCTGTGATGACGTC	6	+	321	5130	Active	Active	7	9
ENSDARG00000000161	ENSDART00000064027	20	4	AGACGCCCACCCCTGTGATGACGTC	7	+	320	5130	Inactive	Active	3	9
ENSDARG00000000161	ENSDART00000064027	20	8	TCCACCACCTCCCTTGCGAGTAA	5	+	553	5130	Active	Inactive	8	7
ENSDARG00000000161	ENSDART00000064027	20	8	GCCTCAGTCATCCCGTCTGAAGTA	6	+	609	5130	Active	Inactive	9	1
ENSDARG00000000161	ENSDART00000064027	20	8	CTCCACCACCTCCCTTGCGAGTAA	6	+	552	5130	Active	Inactive	7	7
ENSDARG00000000161	ENSDART00000064027	20	13	AGCAGCAGAGGAGAGAGGAGGAGCG	7	+	1088	5130	Active	Active	2	9
ENSDARG00000000161	ENSDART00000064027	20	13	AGCAGCAGAGGAGAGAGGAGGAG	5	+	1088	5130	Active	Active	2	9
ENSDARG00000000161	ENSDART00000064027	20	16	GACAAAGACGGAGGGAATGGGAG	5	+	1298	5130	Inactive	Active	4	9
ENSDARG00000000161	ENSDART00000064027	20	16	AGAGACTAAAGGACAGGAAGAGGAG	7	+	1376	5130	Inactive	Active	8	9
ENSDARG00000000161	ENSDART00000064027	20	16	AGACTCAGAAAGAAAAGGAGCAGAA	7	+	1343	5130	Inactive	Active	4	9
ENSDARG00000000161	ENSDART00000064027	20	17	GTCAGCTGCGTGATGCTAAGAGTAA	7	+	1451	5130	Active	Active	9	3
ENSDARG00000000161	ENSDART00000064027	20	21	AGAGACACAGGAAAGAGGAAGAG	5	+	1939	5130	Inactive	Active	9	9
ENSDARG00000000161	ENSDART00000064027	20	25	AGCTCACGCTGGAGGCAGACTGT	5	+	2204	5130	Active	Active	9	8
ENSDARG00000000161	ENSDART00000064027	20	26	GTTTCCAGAGAGCTATGCTGAGAG	6	+	2301	5130	Inactive	Inactive	4	0
ENSDARG00000000161	ENSDART00000064027	20	26	ACAGTCAGAGAGACCGGCTGGCTGT	7	+	2248	5130	Inactive	Active	5	2
ENSDARG00000000161	ENSDART00000064027	20	26	AGACTCAACCGACCGCAGCTGAA	5	+	2342	5130	Active	Active	2	9
ENSDARG00000000161	ENSDART00000064027	20	33	ATCCTCTTCTGATTATGTGTGTGT	6	+	2664	5130	Active	Inactive	9	9
ENSDARG00000000161	ENSDART00000064027	20	38	AACAACACCAGAGCAGCTGAGTCT	6	+	3237	5130	Inactive	Active	5	6
ENSDARG00000000161	ENSDART00000064027	20	38	TGCAACAACACCAGAGCAGCTGAG	6	+	3234	5130	Active	Active	4	9
ENSDARG00000000161	ENSDART00000064027	20	38	GAACTCAAACAGCTGGTGGCTTG	5	+	3294	5130	Inactive	Active	9	0
ENSDARG00000000161	ENSDART00000064027	20	38	CAACAACACCAGAGCAGCTGAGTCT	7	+	3236	5130	Inactive	Active	6	6
ENSDARG00000000161	ENSDART00000064027	20	38	AACTCAAACAGCTGGTGGCTTGGTG	7	+	3295	5130	Inactive	Active	3	3
ENSDARG00000000161	ENSDART00000064027	20	40	CTCCTCTTCCCCCTGTAGTGTGT	5	+	3431	5130	Active	Inactive	9	1
ENSDARG00000000161	ENSDART00000064027	20	40	TCCAACTAATTATGTGAAGATGAC	6	+	3591	5130	Inactive	Active	1	9
ENSDARG00000000161	ENSDART00000064027	20	40	GTTTCCAACTAATTATGTGAAGAT	6	+	3588	5130	Active	Inactive	1	4
ENSDARG00000000161	ENSDART00000064027	20	41	AGCTCATTCAGACAGAAGAGTCT	5	+	3710	5130	Active	Active	9	9
ENSDARG00000000161	ENSDART00000064027	20	43	CGCAGCTGCTCTGTTGCAGCAGAA	6	+	3993	5130	Active	Active	9	9
ENSDARG00000000161	ENSDART00000064027	20	43	CAACGCAGCTGCTCTGTTGCAGCA	6	+	3990	5130	Active	Active	2	8
ENSDARG00000000161	ENSDART00000064027	20	43	CTCAACGCAGCTGCTCTGTTGCA	5	+	3988	5130	Inactive	Inactive	4	2
ENSDARG00000000161	ENSDART00000064027	20	45	GCAGGCGGCGCTGGAGCAGGCGGA	6	+	4197	5130	Active	Active	7	9
ENSDARG00000000161	ENSDART00000064027	20	45	GACCACTCCAATCTGCAGGCGGC	5	+	4183	5130	Active	Active	5	9
ENSDARG00000000161	ENSDART00000064027	20	46	GAAAACTGCTGCACAGCGGCAAAC	6	+	4361	5130	Inactive	Active	4	8
ENSDARG00000001807	ENSDART00000037855	20	2	GGCACCTTCACTCGGGGTGAAAAC	6	+	250	1911	Active	Active	9	6
ENSDARG00000001807	ENSDART00000037855	20	2	AGCTGCTGCTTACTGTGGTCGGT	5	+	44	1911	Active	Active	9	6
ENSDARG00000001807	ENSDART00000037855	20	2	TGCCACCGCTGTCAGAGACGCTGCC	7	+	286	1911	Active	Active	9	9
ENSDARG00000001807	ENSDART00000037855	20	2	AAAGGCACAAAGAAGACTGATAA	5	+	574	1911	Inactive	Active	9	3
ENSDARG00000001807	ENSDART00000037855	20	2	TGCTGCTTACTGTGGTCGGTGAC	5	+	47	1911	Active	Active	9	5
ENSDARG00000001807	ENSDART00000037855	20	3	ACACACAGCTAGTACAGCAGTTTTG	7	+	681	1911	Inactive	Inactive	4	0
ENSDARG00000001807	ENSDART00000037855	20	3	AGCTGCAGATATCCAGGATGAAGCT	7	+	708	1911	Active	Active	3	9
ENSDARG00000001807	ENSDART00000037855	20	3	TCCAGCACAGACCAAGGAGAGGTG	6	+	1167	1911	Active	Active	1	9
ENSDARG00000001807	ENSDART00000037855	20	3	CTACTCAAATGGTCAAGGTGAGTTT	7	+	1197	1911	Inactive	Inactive	7	4
ENSDARG00000001807	ENSDART00000037855	20	3	CTAACCATCAGGGTGTGGAGTCT	5	+	899	1911	Active	Active	6	6
ENSDARG00000001807	ENSDART00000037855	20	4	GTTGACATCCTGAAGTTGGTGGC	5	+	1216	1911	Active	Active	6	7
ENSDARG00000001807	ENSDART00000037855	20	4	TGCCACAGAGCGAGAGGTGGCCGCC	7	+	1287	1911	Inactive	Active	0	9
ENSDARG00000001807	ENSDART00000037855	20	4	GCCAACGCCGCATTGACGTGGTG	5	+	1421	1911	Active	Active	7	9
ENSDARG00000001807	ENSDART00000037855	20	4	CTCTTCACCGCCAACGCCGCATTG	6	+	1412	1911	Active	Active	9	4
ENSDARG00000001807	ENSDART00000037855	20	4	CGCCAACGCCGCATTGACGTGGTG	6	+	1420	1911	Active	Active	9	9
ENSDARG00000001807	ENSDART00000037855	20	4	CAACGCCGCATTGACGTGGTGGAC	6	+	1423	1911	Active	Active	6	4
ENSDARG00000001807	ENSDART00000037855	20	4	AACGCCGCATTGACGTGGTGGAC	5	+	1424	1911	Inactive	Active	4	4
ENSDARG00000001807	ENSDART00000037855	20	5	ACAAGCTAATGACGGCTGTGAATGT	7	+	1490	1911	Inactive	Inactive	6	7
ENSDARG00000001807	ENSDART00000037855	20	5	GCCCCAGTCATAAGCCTTTGGAGTC	7	+	1529	1911	Active	Inactive	9	6
ENSDARG00000001807	ENSDART00000037855	20	6	GAAGCCAGCCAAACGCTGCTGGA	5	+	1867	1911	Inactive	Active	2	9
ENSDARG00000001807	ENSDART00000037855	20	6	ACCTTCAGCCCATTTTTGACGAT	5	+	1739	1911	Active	Inactive	9	4
ENSDARG00000001891	ENSDART00000045840	20	1	GCCCAAAACAGCAGTGCTGTCGCT	6	-	238	1191	Active	Active	2	7
ENSDARG00000001891	ENSDART00000045840	20	1	CCCAAAACAGCAGTGCTGTCGCT	5	-	238	1191	Inactive	Active	4	7
ENSDARG00000001891	ENSDART00000045840	20	1	GGCCCAAAACAGCAGTGCTGTCGCT	7	-	238	1191	Inactive	Active	0	7
ENSDARG00000001891	ENSDART00000045840	20	1	CACTTCCACTACCCTCTGCAGAG	5	-	141	1191	Active	Active	9	3
ENSDARG00000001891	ENSDART00000045840	20	1	CAAAACAGCAGTGCTGTCGCTGGG	6	-	235	1191	Inactive	Active	6	9
ENSDARG00000001891	ENSDART00000045840	20	2	GCCCTCTGCTTCTTGGTGGGCAGTA	7	-	452	1191	Active	Inactive	9	0
ENSDARG00000001891	ENSDART00000045840	20	2	GTCACCGTCACCGCAAGCCGTTGCT	7	-	362	1191	Active	Active	9	7
ENSDARG00000001891	ENSDART00000045840	20	2	TGCCACATCCAATGTGCCGTATTT	6	-	319	1191	Active	Inactive	9	8
ENSDARG00000001891	ENSDART00000045840	20	2	GAATGCCACATCCAATGTGCCGTA	6	-	322	1191	Inactive	Inactive	2	3
ENSDARG00000001891	ENSDART00000045840	20	2	CTCTGCTTCTTGGTGGGCAGTAGAA	7	-	449	1191	Active	Active	9	7
ENSDARG00000001891	ENSDART00000045840	20	2	CCCTGCAGATTGAGTTTGGTTAA	5	-	637	1191	Active	Inactive	7	9
ENSDARG00000001891	ENSDART00000045840	20	3	ACAGTCTTCCTGTGGTGGAGTTGTA	7	-	805	1191	Active	Active	9	3
ENSDARG00000001891	ENSDART00000045840	20	3	ACAGTCTTCCTGTGGTGGAGTTG	5	-	807	1191	Active	Active	9	5
ENSDARG00000001891	ENSDART00000045840	20	3	AGAAGCTCCGGAATGGAGGATTC	5	-	769	1191	Active	Active	6	0
ENSDARG00000001891	ENSDART00000045840	20	4	GAAGACAAATGTCTCTTTGTAGGT	6	-	976	1191	Inactive	Inactive	9	7
ENSDARG00000001891	ENSDART00000045840	20	4	GTACACAGATACCTGGAGGGTGAC	6	-	1027	1191	Inactive	Active	9	9
ENSDARG00000001891	ENSDART00000045840	20	4	AGCTTCACATAAGTGTCTGATGGA	6	-	879	1191	Active	Active	3	5
ENSDARG00000001891	ENSDART00000045840	20	4	GACATCTCCTTCCCTTTGGAGTC	5	-	913	1191	Active	Inactive	9	6
ENSDARG00000001891	ENSDART00000104513	20	1	TTCTCCATCCACTCCTCTGCTGAT	6	-	92	1374	Active	Inactive	9	4
ENSDARG00000001891	ENSDART00000104513	20	1	TCCATCCACTCCTCTGCTGATGAG	6	-	89	1374	Active	Active	9	9
ENSDARG00000001891	ENSDART00000104513	20	1	GTTTACCCAGCTCAGCCGAGGCC	5	-	150	1374	Inactive	Active	7	9
ENSDARG00000001891	ENSDART00000104513	20	2	GGCCCAAAACAGCAGTGCTGTCGCT	7	-	361	1374	Inactive	Active	0	7
ENSDARG00000001891	ENSDART00000104513	20	2	CCCAAAACAGCAGTGCTGTCGCT	5	-	361	1374	Inactive	Active	4	7
ENSDARG00000001891	ENSDART00000104513	20	2	CACTTCCACTACCCTCTGCAGAG	5	-	264	1374	Active	Active	9	3
ENSDARG00000001891	ENSDART00000104513	20	2	CAAAACAGCAGTGCTGTCGCTGGG	6	-	358	1374	Inactive	Active	6	9
ENSDARG00000001891	ENSDART00000104513	20	2	GCCCAAAACAGCAGTGCTGTCGCT	6	-	361	1374	Active	Active	2	7
ENSDARG00000001891	ENSDART00000104513	20	3	GTCACCGTCACCGCAAGCCGTTGCT	7	-	485	1374	Active	Active	9	7
ENSDARG00000001891	ENSDART00000104513	20	3	GCCCTCTGCTTCTTGGTGGGCAGTA	7	-	575	1374	Active	Inactive	9	0
ENSDARG00000001891	ENSDART00000104513	20	3	TGCCACATCCAATGTGCCGTATTT	6	-	442	1374	Active	Inactive	9	8
ENSDARG00000001891	ENSDART00000104513	20	3	CCCTGCAGATTGAGTTTGGTTAA	5	-	760	1374	Active	Inactive	7	9
ENSDARG00000001891	ENSDART00000104513	20	3	GAATGCCACATCCAATGTGCCGTA	6	-	445	1374	Inactive	Inactive	2	3
ENSDARG00000001891	ENSDART00000104513	20	3	CTCTGCTTCTTGGTGGGCAGTAGAA	7	-	572	1374	Active	Active	9	7
ENSDARG00000001891	ENSDART00000104513	20	4	ACAGTCTTCCTGTGGTGGAGTTGTA	7	-	928	1374	Active	Active	9	3
ENSDARG00000001891	ENSDART00000104513	20	4	ACAGTCTTCCTGTGGTGGAGTTG	5	-	930	1374	Active	Active	9	5
ENSDARG00000001891	ENSDART00000104513	20	4	AGAAGCTCCGGAATGGAGGATTC	5	-	892	1374	Active	Active	6	0
ENSDARG00000001891	ENSDART00000104513	20	5	GTTGCCCACTAATGAAGTGTTTTAC	7	-	1030	1374	Active	Inactive	7	8
ENSDARG00000001891	ENSDART00000104513	20	6	GACATCTCCTTCCCTTTGGAGTC	5	-	1096	1374	Active	Inactive	9	6
ENSDARG00000001891	ENSDART00000104513	20	6	AGCTTCACATAAGTGTCTGATGGA	6	-	1062	1374	Active	Active	3	5
ENSDARG00000001891	ENSDART00000104513	20	6	GTACACAGATACCTGGAGGGTGAC	6	-	1210	1374	Inactive	Active	9	9
ENSDARG00000001891	ENSDART00000104513	20	6	GAAGACAAATGTCTCTTTGTAGGT	6	-	1159	1374	Inactive	Inactive	9	7
ENSDARG00000002129	ENSDART00000040380	20	1	TTACTAGGCACTCATGGGGGAAC	5	-	2	1983	Active	Inactive	1	0
ENSDARG00000002129	ENSDART00000040380	20	2	GACAAAAAAAAAAAGCTGATGAA	5	-	13	1983	Inactive	Active	9	7
ENSDARG00000002129	ENSDART00000040380	20	3	GTCTGCTGCATTGTTGATGGTGAC	6	-	64	1983	Active	Active	9	9
ENSDARG00000002129	ENSDART00000040380	20	5	CAATTCCACTCGCAGCTGCTGTT	5	-	270	1983	Active	Active	4	4
ENSDARG00000002129	ENSDART00000040380	20	7	CCCTCCAAATCTTTTCTTGAGAT	5	-	395	1983	Active	Inactive	4	7
ENSDARG00000002129	ENSDART00000040380	20	9	GACAAAGGCTCCAGCGATGATAAC	6	-	631	1983	Inactive	Active	0	9
ENSDARG00000002129	ENSDART00000040380	20	10	AAAGGCATCCTCTCGTGGCATGT	5	-	779	1983	Active	Active	2	3
ENSDARG00000002129	ENSDART00000040380	20	12	GAAACCACCAGTTTTGGATAGGCA	6	-	1104	1983	Inactive	Active	6	9
ENSDARG00000002129	ENSDART00000040380	20	13	AGCTCCTTATCCCTAGCTTGAGGC	6	-	1254	1983	Active	Active	9	8
ENSDARG00000002129	ENSDART00000040380	20	14	GAAGACTGCTGCTATAGGAGGGGCT	7	-	1401	1983	Inactive	Active	2	9
ENSDARG00000002129	ENSDART00000040380	20	15	GACTCCACATATGACTTTTGGGCA	6	-	1561	1983	Inactive	Inactive	5	0
ENSDARG00000002129	ENSDART00000040380	20	18	ATCTTCATCATGATGGATTGTTC	5	-	1792	1983	Active	Inactive	9	6
ENSDARG00000002129	ENSDART00000040380	20	18	AAATTCTTCCAAAGTGGGTTTTC	5	-	1909	1983	Active	Inactive	7	9
ENSDARG00000002129	ENSDART00000040380	20	18	TTCCTCTTCTGTAGGCTCTGGAGCT	7	-	1848	1983	Active	Active	9	2
ENSDARG00000002129	ENSDART00000104305	20	1	GTCTGCTGCATTGTTGATGGTGAC	6	-	34	1986	Active	Active	9	9
ENSDARG00000002129	ENSDART00000104305	20	3	CAATTCCACTCGCAGCTGCTGTT	5	-	240	1986	Active	Active	4	4
ENSDARG00000002129	ENSDART00000104305	20	5	CCCTCCAAATCTTTTCTTGAGAT	5	-	365	1986	Active	Inactive	4	7
ENSDARG00000002129	ENSDART00000104305	20	7	GACAAAGGCTCCAGCGATGATAAC	6	-	601	1986	Inactive	Active	0	9
ENSDARG00000002129	ENSDART00000104305	20	8	AAAGGCATCCTCTCGTGGCATGT	5	-	749	1986	Active	Active	2	3
ENSDARG00000002129	ENSDART00000104305	20	10	GAAACCACCAGTTTTGGATAGGCA	6	-	1074	1986	Inactive	Active	6	9
ENSDARG00000002129	ENSDART00000104305	20	11	AGCTCCTTATCCCTAGCTTGAGGC	6	-	1224	1986	Active	Active	9	8
ENSDARG00000002129	ENSDART00000104305	20	12	GAAGACTGCTGCTATAGGAGGGGCT	7	-	1371	1986	Inactive	Active	2	9
ENSDARG00000002129	ENSDART00000104305	20	13	GACTCCACATATGACTTTTGGGCA	6	-	1531	1986	Inactive	Inactive	5	0
ENSDARG00000002129	ENSDART00000104305	20	14	GCCCTCCTCTTTTCATCTGCCTCT	6	-	1740	1986	Active	Inactive	9	5
ENSDARG00000002129	ENSDART00000104305	20	15	ATCTTCATCATGATGGATTGTTC	5	-	1795	1986	Active	Inactive	9	6
ENSDARG00000002129	ENSDART00000104305	20	15	AAATTCTTCCAAAGTGGGTTTTC	5	-	1912	1986	Active	Inactive	7	9
ENSDARG00000002129	ENSDART00000104305	20	15	TTCCTCTTCTGTAGGCTCTGGAGCT	7	-	1851	1986	Active	Active	9	2
ENSDARG00000002333	ENSDART00000020183	20	1	TCCGACTGCTCGACGGCGGATTCT	6	+	104	1101	Active	Active	9	7
ENSDARG00000002333	ENSDART00000020183	20	1	TCCGACTGCTCGACGGCGGATTC	5	+	104	1101	Active	Inactive	9	3
ENSDARG00000002333	ENSDART00000020183	20	4	GCACCACACGCAGGTGTCTGTTGGA	7	+	341	1101	Active	Inactive	3	3
ENSDARG00000002333	ENSDART00000020183	20	6	GTCAACTGCCACCGTAATAGGCA	5	+	465	1101	Active	Active	6	9
ENSDARG00000002333	ENSDART00000020183	20	7	GTTCTCTGCCTGATGAGCTGGGGCT	7	+	581	1101	Active	Active	9	9
ENSDARG00000002333	ENSDART00000020183	20	8	GCCCCCTACTGCCCCGGGAGTCTGC	7	+	792	1101	Active	Active	9	3
ENSDARG00000002333	ENSDART00000020183	20	10	ACCATCTTCCTGCCAGGTGAGTCT	6	+	1055	1101	Active	Active	9	4
ENSDARG00000002333	ENSDART00000102058	20	1	TCCGACTGCTCGACGGCGGATTCT	6	+	104	1101	Active	Active	9	7
ENSDARG00000002333	ENSDART00000102058	20	1	TCCGACTGCTCGACGGCGGATTC	5	+	104	1101	Active	Inactive	9	3
ENSDARG00000002333	ENSDART00000102058	20	4	GCACCACACGCAGGTGTCTGTTGGA	7	+	341	1101	Active	Inactive	3	3
ENSDARG00000002333	ENSDART00000102058	20	6	GTCAACTGCCACCGTAATAGGCA	5	+	465	1101	Active	Active	6	9
ENSDARG00000002333	ENSDART00000102058	20	7	GTTCTCTGCCTGATGAGCTGGGGCT	7	+	581	1101	Active	Active	9	9
ENSDARG00000002333	ENSDART00000102058	20	8	GCCCCCTACTGCCCCGGGAGTCTGC	7	+	792	1101	Active	Active	9	3
ENSDARG00000002333	ENSDART00000102058	20	11	ACCATCTTCCTGCCAGGTGAGTCT	6	+	1055	1101	Active	Active	9	4
ENSDARG00000002411	ENSDART00000023820	20	6	GCACTAACCCTCAATCTGCCTGT	5	+	401	2061	Active	Inactive	3	6
ENSDARG00000002411	ENSDART00000023820	20	9	TGCATCCCACGGTTTGGTGTCAAC	6	+	766	2061	Active	Inactive	7	1
ENSDARG00000002411	ENSDART00000023820	20	9	ACATGCATCCCACGGTTTGGTGT	5	+	763	2061	Active	Inactive	7	4
ENSDARG00000002411	ENSDART00000023820	20	9	ACATGCATCCCACGGTTTGGTGTC	6	+	763	2061	Active	Inactive	7	7
ENSDARG00000002411	ENSDART00000023820	20	9	GCATCCCACGGTTTGGTGTCAAC	5	+	767	2061	Active	Inactive	4	1
ENSDARG00000002411	ENSDART00000023820	20	9	GTCGGCAGCATGTAAGGAGGAGAA	6	+	672	2061	Active	Active	8	8
ENSDARG00000002411	ENSDART00000023820	20	10	ATCGGCCACTCACAGTGATGATGTA	7	+	878	2061	Active	Active	7	9
ENSDARG00000002411	ENSDART00000023820	20	11	CTCCACACCTGCCCTAGAGGTCTAC	7	+	1062	2061	Active	Active	5	4
ENSDARG00000002411	ENSDART00000023820	20	11	AACATCCACGCAGCAGATGTTGTT	6	+	1018	2061	Active	Active	6	3
ENSDARG00000002411	ENSDART00000023820	20	11	AACAACATCCACGCAGCAGATGTT	6	+	1015	2061	Active	Active	3	8
ENSDARG00000002411	ENSDART00000023820	20	13	AGAATCATCATTTGGCGGTGGGC	5	+	1223	2061	Active	Active	8	9
ENSDARG00000002411	ENSDART00000104292	20	1	CAAAACCGCCGAAGCATCTTTGGAG	7	+	38	477	Inactive	Inactive	2	5
ENSDARG00000002411	ENSDART00000104292	20	1	AAAACCGCCGAAGCATCTTTGGAG	6	+	39	477	Inactive	Inactive	6	5
ENSDARG00000002467	ENSDART00000025330	20	1	TTCCGCGCATCAGAGCCGGGGGG	5	-	144	1002	Active	Active	0	9
ENSDARG00000002467	ENSDART00000025330	20	1	GTCGCCTTCCCGATGCCGCAGTT	5	-	190	1002	Active	Active	9	6
ENSDARG00000002467	ENSDART00000025330	20	1	GCCGACATCAGTGCAGGAGTTGCG	6	-	27	1002	Active	Active	9	9
ENSDARG00000002467	ENSDART00000025330	20	1	TTCAGCAGCTCCGCCGCGGTCGCC	6	-	207	1002	Active	Active	7	9
ENSDARG00000002467	ENSDART00000025330	20	1	CGCGTCCTCCGCCCTCTGCCTGT	5	-	263	1002	Active	Inactive	9	6
ENSDARG00000002467	ENSDART00000025330	20	1	CGCATCAGAGCCGGGGGGTAGCT	5	-	139	1002	Active	Active	8	7
ENSDARG00000002467	ENSDART00000025330	20	1	AGCTTCAGCAGCTCCGCCGCGGTC	6	-	210	1002	Active	Active	9	8
ENSDARG00000002467	ENSDART00000025330	20	1	AGCGGCTAAAACCACCGCTGCCGAC	7	-	45	1002	Active	Active	6	8
ENSDARG00000002467	ENSDART00000025330	20	1	AGCAGCTCCGCCGCGGTCGCCTTC	6	-	204	1002	Active	Inactive	9	2
ENSDARG00000002467	ENSDART00000025330	20	2	CACGACGACGCGGCTGGGAGACGAC	7	-	546	1002	Active	Active	4	9
ENSDARG00000002467	ENSDART00000025330	20	2	AGACCAGCCAAAAAAGAGGCTTAA	6	-	794	1002	Active	Active	1	7
ENSDARG00000002467	ENSDART00000025330	20	2	CTCCCATACTTGTAGAGTTTGGA	5	-	577	1002	Active	Active	8	9
ENSDARG00000002467	ENSDART00000025330	20	2	TTAATCAGCAGGGGGATGTTGAC	5	-	775	1002	Inactive	Active	0	6
ENSDARG00000002467	ENSDART00000025330	20	2	AGAGGCTTAATCAGCAGGGGGATGT	7	-	779	1002	Active	Active	6	4
ENSDARG00000002467	ENSDART00000025330	20	2	AGCACCCTCCAGTGGGCTTTTAA	5	-	830	1002	Active	Inactive	9	8
ENSDARG00000002467	ENSDART00000025330	20	2	GACCACGACGACGCGGCTGGGAG	5	-	551	1002	Active	Active	0	8
ENSDARG00000002622	ENSDART00000019409	20	1	CTAAGCAGCAGGCAGCGTCGAGGCC	7	+	67	888	Active	Active	2	9
ENSDARG00000002622	ENSDART00000019409	20	3	GTCAAACCAATCCAGCAGCATTG	5	+	741	888	Inactive	Active	7	6
ENSDARG00000002622	ENSDART00000019409	20	3	GCAGACCTCAAACAGCCTTTGTT	5	+	595	888	Active	Inactive	8	3
ENSDARG00000002622	ENSDART00000019409	20	3	GACCTCAAACAGCCTTTGTTGTC	5	+	598	888	Inactive	Inactive	3	9
ENSDARG00000002622	ENSDART00000019409	20	3	CAAGCCAGACCATTAGCTTTGGAC	6	+	854	888	Inactive	Active	7	0
ENSDARG00000002622	ENSDART00000019409	20	3	AGCTGCAGACACCATTTGAAGCC	5	+	485	888	Active	Active	3	4
ENSDARG00000002622	ENSDART00000019409	20	3	ACCATCAGAAGTTCAGGTTGTCTCT	7	+	822	888	Active	Inactive	3	5
ENSDARG00000002622	ENSDART00000019409	20	3	ACACAAGCCAGACCATTAGCTTTG	6	+	851	888	Inactive	Inactive	5	6
ENSDARG00000002622	ENSDART00000019409	20	3	AAACCAATCCAGCAGCATTGAAC	5	+	744	888	Inactive	Active	2	4
ENSDARG00000002653	ENSDART00000023432	20	1	AACTACGACAGTCCTGCGGCCGCT	6	+	85	360	Inactive	Active	3	9
ENSDARG00000002653	ENSDART00000023432	20	2	GGCTCCAAACTGCCTGCGCTGCC	5	+	243	360	Active	Active	1	5
ENSDARG00000002656	ENSDART00000026719	20	1	AGAGCCGACAGCCTTCTGGAGGT	5	+	140	1413	Active	Active	3	1
ENSDARG00000002656	ENSDART00000026719	20	1	GCCGACAGCCTTCTGGAGGTCTGT	6	+	143	1413	Active	Active	7	6
ENSDARG00000002656	ENSDART00000026719	20	4	GGCCTCACACCTAGTCTGTGGGTTG	7	+	397	1413	Active	Inactive	6	8
ENSDARG00000002656	ENSDART00000026719	20	4	GGCCTCACACCTAGTCTGTGGGT	5	+	397	1413	Active	Inactive	6	4
ENSDARG00000002656	ENSDART00000026719	20	4	GCCTCACACCTAGTCTGTGGGTTG	6	+	398	1413	Active	Inactive	8	8
ENSDARG00000002656	ENSDART00000026719	20	4	ACACACGCAAGGCAGATGGTGGC	5	+	377	1413	Inactive	Active	9	9
ENSDARG00000002656	ENSDART00000026719	20	5	CTATTCTTCCCTCTCCTTTTGAGCC	7	+	575	1413	Active	Inactive	9	1
ENSDARG00000002656	ENSDART00000026719	20	5	CAATGCCCCAGCCAATGGGGAGGAA	7	+	612	1413	Active	Active	4	9
ENSDARG00000002656	ENSDART00000026719	20	5	CAATGCCCCAGCCAATGGGGAGGA	6	+	612	1413	Active	Active	4	6
ENSDARG00000002656	ENSDART00000026719	20	6	GTTTCAGTCTGCCAGGATTGAGAC	6	+	878	1413	Active	Active	8	8
ENSDARG00000002656	ENSDART00000026719	20	7	GTTTACTCCAGTGGAGACGCCGGA	6	+	1068	1413	Active	Active	4	9
ENSDARG00000002656	ENSDART00000026719	20	8	GGCAGCATCAGGCATCGTGGGGGAC	7	+	1245	1413	Active	Active	9	8
ENSDARG00000002656	ENSDART00000026719	20	8	AGAAACTAAGCGAGGTGGAAGAG	5	+	1307	1413	Inactive	Active	8	9
ENSDARG00000002656	ENSDART00000101759	20	3	ATCCACATCGTGAATGTGGAGTC	5	+	253	3225	Active	Inactive	6	5
ENSDARG00000002656	ENSDART00000101759	20	3	ACATCCACATCGTGAATGTGGAGTC	7	+	251	3225	Inactive	Inactive	8	5
ENSDARG00000002656	ENSDART00000101759	20	5	AGCTCATAATAGGATTTGAGTCT	5	+	386	3225	Active	Inactive	2	7
ENSDARG00000002656	ENSDART00000101759	20	6	ACAATCACACCACACGGTTAGTTT	6	+	580	3225	Inactive	Inactive	7	6
ENSDARG00000002656	ENSDART00000101759	20	6	CAATCACACCACACGGTTAGTTT	5	+	581	3225	Inactive	Inactive	1	6
ENSDARG00000002656	ENSDART00000101759	20	14	GAAAACAGCAAAGGTGTTTGAGAA	6	+	1188	3225	Inactive	Active	8	1
ENSDARG00000002656	ENSDART00000101759	20	14	CCCAGCACAGAGATTGTGGATGAA	6	+	1234	3225	Active	Active	5	8
ENSDARG00000002656	ENSDART00000101759	20	15	AGAGTCTCCAGAAGGGGGAGGAG	5	+	1425	3225	Active	Active	8	9
ENSDARG00000002656	ENSDART00000101759	20	16	AACTCCTGCTATGGCTTGTGAGTCT	7	+	1681	3225	Active	Inactive	8	5
ENSDARG00000002656	ENSDART00000101759	20	17	AGAGCCGACAGCCTTCTGGAGGT	5	+	1829	3225	Active	Active	3	1
ENSDARG00000002656	ENSDART00000101759	20	17	GCCGACAGCCTTCTGGAGGTCTGT	6	+	1832	3225	Active	Active	7	6
ENSDARG00000002656	ENSDART00000101759	20	26	GGCCTCACACCTAGTCTGTGGGTTG	7	+	2209	3225	Active	Inactive	6	8
ENSDARG00000002656	ENSDART00000101759	20	26	GGCCTCACACCTAGTCTGTGGGT	5	+	2209	3225	Active	Inactive	6	4
ENSDARG00000002656	ENSDART00000101759	20	26	GCCTCACACCTAGTCTGTGGGTTG	6	+	2210	3225	Active	Inactive	8	8
ENSDARG00000002656	ENSDART00000101759	20	26	ACACACGCAAGGCAGATGGTGGC	5	+	2189	3225	Inactive	Active	9	9
ENSDARG00000002656	ENSDART00000101759	20	27	CTATTCTTCCCTCTCCTTTTGAGCC	7	+	2387	3225	Active	Inactive	9	1
ENSDARG00000002656	ENSDART00000101759	20	27	CAATGCCCCAGCCAATGGGGAGGAA	7	+	2424	3225	Active	Active	4	9
ENSDARG00000002656	ENSDART00000101759	20	27	CAATGCCCCAGCCAATGGGGAGGA	6	+	2424	3225	Active	Active	4	6
ENSDARG00000002656	ENSDART00000101759	20	28	GTTTCAGTCTGCCAGGATTGAGAC	6	+	2690	3225	Active	Active	8	8
ENSDARG00000002656	ENSDART00000101759	20	29	GTTTACTCCAGTGGAGACGCCGGA	6	+	2880	3225	Active	Active	4	9
ENSDARG00000002656	ENSDART00000101759	20	30	AGAAACTAAGCGAGGTGGAAGAG	5	+	3119	3225	Inactive	Active	8	9
ENSDARG00000002656	ENSDART00000101759	20	30	GGCAGCATCAGGCATCGTGGGGGAC	7	+	3057	3225	Active	Active	9	8
ENSDARG00000002656	ENSDART00000101760	20	3	ATCCACATCGTGAATGTGGAGTC	5	+	262	3288	Active	Inactive	6	5
ENSDARG00000002656	ENSDART00000101760	20	3	ACATCCACATCGTGAATGTGGAGTC	7	+	260	3288	Inactive	Inactive	8	5
ENSDARG00000002656	ENSDART00000101760	20	5	AGCTCATAATAGGATTTGAGTCT	5	+	395	3288	Active	Inactive	2	7
ENSDARG00000002656	ENSDART00000101760	20	6	CAATCACACCACACGGTTAGTTT	5	+	590	3288	Inactive	Inactive	1	6
ENSDARG00000002656	ENSDART00000101760	20	6	ACAATCACACCACACGGTTAGTTT	6	+	589	3288	Inactive	Inactive	7	6
ENSDARG00000002656	ENSDART00000101760	20	13	CCCAGCACAGAGATTGTGGATGAA	6	+	1240	3288	Active	Active	5	8
ENSDARG00000002656	ENSDART00000101760	20	13	GAAAACAGCAAAGGTGTTTGAGAA	6	+	1194	3288	Inactive	Active	8	1
ENSDARG00000002656	ENSDART00000101760	20	14	AGAGTCTCCAGAAGGGGGAGGAG	5	+	1428	3288	Active	Active	8	9
ENSDARG00000002656	ENSDART00000101760	20	15	AACTCCTGCTATGGCTTGTGAGTCT	7	+	1684	3288	Active	Inactive	8	5
ENSDARG00000002656	ENSDART00000101760	20	16	AGAGCCGACAGCCTTCTGGAGGT	5	+	1832	3288	Active	Active	3	1
ENSDARG00000002656	ENSDART00000101760	20	16	GCCGACAGCCTTCTGGAGGTCTGT	6	+	1835	3288	Active	Active	7	6
ENSDARG00000002656	ENSDART00000101760	20	21	GGCCTCACACCTAGTCTGTGGGTTG	7	+	2272	3288	Active	Inactive	6	8
ENSDARG00000002656	ENSDART00000101760	20	21	GGCCTCACACCTAGTCTGTGGGT	5	+	2272	3288	Active	Inactive	6	4
ENSDARG00000002656	ENSDART00000101760	20	21	GCCTCACACCTAGTCTGTGGGTTG	6	+	2273	3288	Active	Inactive	8	8
ENSDARG00000002656	ENSDART00000101760	20	21	ACACACGCAAGGCAGATGGTGGC	5	+	2252	3288	Inactive	Active	9	9
ENSDARG00000002656	ENSDART00000101760	20	22	CTATTCTTCCCTCTCCTTTTGAGCC	7	+	2450	3288	Active	Inactive	9	1
ENSDARG00000002656	ENSDART00000101760	20	22	CAATGCCCCAGCCAATGGGGAGGAA	7	+	2487	3288	Active	Active	4	9
ENSDARG00000002656	ENSDART00000101760	20	22	CAATGCCCCAGCCAATGGGGAGGA	6	+	2487	3288	Active	Active	4	6
ENSDARG00000002656	ENSDART00000101760	20	23	GTTTCAGTCTGCCAGGATTGAGAC	6	+	2753	3288	Active	Active	8	8
ENSDARG00000002656	ENSDART00000101760	20	24	GTTTACTCCAGTGGAGACGCCGGA	6	+	2943	3288	Active	Active	4	9
ENSDARG00000002656	ENSDART00000101760	20	25	AGAAACTAAGCGAGGTGGAAGAG	5	+	3182	3288	Inactive	Active	8	9
ENSDARG00000002656	ENSDART00000101760	20	25	GGCAGCATCAGGCATCGTGGGGGAC	7	+	3120	3288	Active	Active	9	8
ENSDARG00000002656	ENSDART00000101762	20	5	ATCCACATCGTGAATGTGGAGTC	5	+	493	3447	Active	Inactive	6	5
ENSDARG00000002656	ENSDART00000101762	20	5	ACATCCACATCGTGAATGTGGAGTC	7	+	491	3447	Inactive	Inactive	8	5
ENSDARG00000002656	ENSDART00000101762	20	7	AGCTCATAATAGGATTTGAGTCT	5	+	626	3447	Active	Inactive	2	7
ENSDARG00000002656	ENSDART00000101762	20	8	CAATCACACCACACGGTTAGTTT	5	+	821	3447	Inactive	Inactive	1	6
ENSDARG00000002656	ENSDART00000101762	20	8	ACAATCACACCACACGGTTAGTTT	6	+	820	3447	Inactive	Inactive	7	6
ENSDARG00000002656	ENSDART00000101762	20	15	CCCAGCACAGAGATTGTGGATGAA	6	+	1471	3447	Active	Active	5	8
ENSDARG00000002656	ENSDART00000101762	20	15	GAAAACAGCAAAGGTGTTTGAGAA	6	+	1425	3447	Inactive	Active	8	1
ENSDARG00000002656	ENSDART00000101762	20	16	AGAGTCTCCAGAAGGGGGAGGAG	5	+	1659	3447	Active	Active	8	9
ENSDARG00000002656	ENSDART00000101762	20	17	AACTCCTGCTATGGCTTGTGAGTCT	7	+	1915	3447	Active	Inactive	8	5
ENSDARG00000002656	ENSDART00000101762	20	18	AGAGCCGACAGCCTTCTGGAGGT	5	+	2063	3447	Active	Active	3	1
ENSDARG00000002656	ENSDART00000101762	20	18	GCCGACAGCCTTCTGGAGGTCTGT	6	+	2066	3447	Active	Active	7	6
ENSDARG00000002656	ENSDART00000101762	20	21	ACACCCAAATGTATGTGTTAGGGA	6	+	2181	3447	Inactive	Active	8	2
ENSDARG00000002656	ENSDART00000101762	20	23	GGCCTCACACCTAGTCTGTGGGTTG	7	+	2431	3447	Active	Inactive	6	8
ENSDARG00000002656	ENSDART00000101762	20	23	GGCCTCACACCTAGTCTGTGGGT	5	+	2431	3447	Active	Inactive	6	4
ENSDARG00000002656	ENSDART00000101762	20	23	GCCTCACACCTAGTCTGTGGGTTG	6	+	2432	3447	Active	Inactive	8	8
ENSDARG00000002656	ENSDART00000101762	20	23	ACACACGCAAGGCAGATGGTGGC	5	+	2411	3447	Inactive	Active	9	9
ENSDARG00000002656	ENSDART00000101762	20	24	CTATTCTTCCCTCTCCTTTTGAGCC	7	+	2609	3447	Active	Inactive	9	1
ENSDARG00000002656	ENSDART00000101762	20	24	CAATGCCCCAGCCAATGGGGAGGAA	7	+	2646	3447	Active	Active	4	9
ENSDARG00000002656	ENSDART00000101762	20	24	CAATGCCCCAGCCAATGGGGAGGA	6	+	2646	3447	Active	Active	4	6
ENSDARG00000002656	ENSDART00000101762	20	25	GTTTCAGTCTGCCAGGATTGAGAC	6	+	2912	3447	Active	Active	8	8
ENSDARG00000002656	ENSDART00000101762	20	26	GTTTACTCCAGTGGAGACGCCGGA	6	+	3102	3447	Active	Active	4	9
ENSDARG00000002656	ENSDART00000101762	20	27	AGAAACTAAGCGAGGTGGAAGAG	5	+	3341	3447	Inactive	Active	8	9
ENSDARG00000002656	ENSDART00000101762	20	27	GGCAGCATCAGGCATCGTGGGGGAC	7	+	3279	3447	Active	Active	9	8
ENSDARG00000002745	ENSDART00000025509	20	1	GGCCCCTGCATGTGGATGCCAAC	5	+	57	1125	Active	Active	9	9
ENSDARG00000002745	ENSDART00000025509	20	4	CTCTTCTAAGTGCTGTCGGAGAA	5	+	404	1125	Active	Active	6	6
ENSDARG00000002745	ENSDART00000025509	20	5	TGCCTAGCACCATTGGTGCCTTT	5	+	515	1125	Active	Inactive	6	5
ENSDARG00000002745	ENSDART00000025509	20	5	TCCCACTCCTGACCTCTGTGTGC	5	+	558	1125	Active	Inactive	9	8
ENSDARG00000002745	ENSDART00000025509	20	5	ATCCCACTCCTGACCTCTGTGTGC	6	+	557	1125	Active	Inactive	9	8
ENSDARG00000002745	ENSDART00000025509	20	6	TACCCCGGCATCATTTCTGCAGAC	6	+	679	1125	Active	Inactive	8	1
ENSDARG00000002745	ENSDART00000025509	20	6	AGACTCACAGCCTGGCGGTGGCA	5	+	699	1125	Inactive	Active	5	9
ENSDARG00000002745	ENSDART00000025509	20	8	CACCAACGCTCGTAATGACTGGGGC	7	+	1026	1125	Active	Active	6	9
ENSDARG00000002754	ENSDART00000003346	20	2	GTCTACTGCCCTCTTGCGGCGTCT	6	+	190	1080	Active	Active	7	7
ENSDARG00000002754	ENSDART00000003346	20	2	GTCTACTGCCCTCTTGCGGCGTC	5	+	190	1080	Active	Inactive	7	1
ENSDARG00000002754	ENSDART00000003346	20	2	AGAACCATCAATGTCTTTGCCTGC	6	+	223	1080	Active	Inactive	6	7
ENSDARG00000002754	ENSDART00000003346	20	3	GCAAGCTTCAGGAGCTCTGCATTG	6	+	488	1080	Active	Inactive	9	7
ENSDARG00000002754	ENSDART00000003346	20	3	CACAAAACCACACAGTGTGCAGAA	6	+	343	1080	Inactive	Inactive	1	3
ENSDARG00000002754	ENSDART00000003346	20	3	TCCTCAATCAGACAATGTGCCTGT	6	+	537	1080	Active	Inactive	9	7
ENSDARG00000002780	ENSDART00000021692	20	1	AGAAAACACCATCATCTGCTGAA	5	+	89	1197	Inactive	Inactive	6	2
ENSDARG00000002780	ENSDART00000021692	20	2	ACAATCCTCAAACTGTGTGCTGAG	6	+	168	1197	Active	Active	9	0
ENSDARG00000002780	ENSDART00000021692	20	2	ATCCTCAAACTGTGTGCTGAGAG	5	+	171	1197	Inactive	Inactive	4	0
ENSDARG00000002780	ENSDART00000021692	20	3	ATCCTCAAACTGTGTGCTGAGAG	5	+	345	1197	Inactive	Inactive	4	0
ENSDARG00000002780	ENSDART00000021692	20	3	ACAATCCTCAAACTGTGTGCTGAG	6	+	342	1197	Active	Active	9	0
ENSDARG00000002780	ENSDART00000021692	20	6	ACACTCAACTCATTCTGTCTGAGGA	7	+	719	1197	Active	Active	1	7
ENSDARG00000002780	ENSDART00000021692	20	6	AACTCATTCTGTCTGAGGAGAAC	5	+	725	1197	Active	Active	9	9
ENSDARG00000002826	ENSDART00000048537	20	2	TTATCAGACAGTTCCTGATGCTGGA	7	+	180	1482	Inactive	Active	6	9
ENSDARG00000002826	ENSDART00000048537	20	3	CTACTCGACACCAGGAAGATGTT	5	+	308	1482	Active	Active	4	9
ENSDARG00000002826	ENSDART00000048537	20	3	AAACACTGCAGGAGAAGATGCGGCG	7	+	230	1482	Inactive	Active	5	9
ENSDARG00000002826	ENSDART00000048537	20	5	CAATACACAGTCTGTGGCTGAGGT	6	+	606	1482	Inactive	Active	9	7
ENSDARG00000002826	ENSDART00000048537	20	5	CAATACACAGTCTGTGGCTGAGGTA	7	+	606	1482	Inactive	Active	9	8
ENSDARG00000002826	ENSDART00000048537	20	5	CACCAATACACAGTCTGTGGCTGAG	7	+	603	1482	Active	Active	5	9
ENSDARG00000002826	ENSDART00000048537	20	8	TACAGCAAAGGTGGAGGCAGTCTCT	7	+	807	1482	Inactive	Active	7	4
ENSDARG00000002826	ENSDART00000048537	20	8	GTCCCCTACAGCAAAGGTGGAGGC	6	+	801	1482	Active	Active	8	8
ENSDARG00000002826	ENSDART00000048537	20	8	GTCCCCTACAGCAAAGGTGGAGGCA	7	+	801	1482	Active	Active	8	9
ENSDARG00000002826	ENSDART00000048537	20	8	CTAAACGCCTCCCTTTTGTGGCT	5	+	842	1482	Inactive	Inactive	4	6
ENSDARG00000002826	ENSDART00000048537	20	8	AAACGCCTCCCTTTTGTGGCTGGA	6	+	844	1482	Active	Active	6	9
ENSDARG00000002826	ENSDART00000048537	20	8	AACGCCTCCCTTTTGTGGCTGGA	5	+	845	1482	Active	Active	8	9
ENSDARG00000002826	ENSDART00000048537	20	8	AACGCCTCCCTTTTGTGGCTGGAAC	7	+	845	1482	Active	Active	8	4
ENSDARG00000002826	ENSDART00000048537	20	8	CCCTACAGCAAAGGTGGAGGCAGTC	7	+	804	1482	Active	Active	8	9
ENSDARG00000002826	ENSDART00000048537	20	9	TGCTTCCACACTGGGCAGCCTCT	5	+	1032	1482	Active	Active	9	8
ENSDARG00000002826	ENSDART00000048537	20	11	GCCCTAGACAGAAGCAGCAGAGGCC	7	+	1274	1482	Active	Active	9	9
ENSDARG00000002847	ENSDART00000014163	20	1	CAACACTCCTTCCTCTGAGTTTGAT	7	+	108	1005	Inactive	Active	0	6
ENSDARG00000002847	ENSDART00000014163	20	1	CACTCCTTCCTCTGAGTTTGATGT	6	+	111	1005	Active	Inactive	9	5
ENSDARG00000002847	ENSDART00000014163	20	1	CACTCCTTCCTCTGAGTTTGATGTC	7	+	111	1005	Active	Inactive	9	5
ENSDARG00000002847	ENSDART00000014163	20	2	AAACAAGCCCCACAATGTGACTGT	6	+	297	1005	Inactive	Inactive	9	6
ENSDARG00000002847	ENSDART00000014163	20	2	ACAGTCTTCCAATCAGAAGCAGCC	6	+	267	1005	Active	Active	9	9
ENSDARG00000002847	ENSDART00000014163	20	3	GAACACACCTCCCTGTTGAAAAC	5	+	464	1005	Inactive	Active	8	4
ENSDARG00000002847	ENSDART00000014163	20	4	TACGTCACAGAGTCAGGTGAGTCT	6	+	568	1005	Inactive	Active	1	4
ENSDARG00000002847	ENSDART00000014163	20	6	CAAGCCCACAGTTCTTGCAGAGGCA	7	+	655	1005	Active	Active	2	9
ENSDARG00000002847	ENSDART00000014163	20	7	GCCTACAGCTCAAGGTAAGACTAC	6	+	885	1005	Active	Active	7	4
ENSDARG00000002877	ENSDART00000019744	20	1	CTCTTCCTCTCCTGCGATGTGGAC	6	+	58	2373	Active	Active	9	7
ENSDARG00000002877	ENSDART00000019744	20	1	TTCCTCTCCTGCGATGTGGACAAC	6	+	61	2373	Active	Active	9	8
ENSDARG00000002877	ENSDART00000019744	20	1	GAACTCTTCCTCTCCTGCGATGTG	6	+	55	2373	Active	Active	8	3
ENSDARG00000002877	ENSDART00000019744	20	3	TACCCCTTCCTCGCTTTGTGATGGG	7	+	299	2373	Active	Active	9	7
ENSDARG00000002877	ENSDART00000019744	20	3	CTCCCCAGACCTCCGGGCCGAGTGC	7	+	388	2373	Active	Active	3	8
ENSDARG00000002877	ENSDART00000019744	20	3	TCCCCAGACCTCCGGGCCGAGTGC	6	+	389	2373	Active	Active	8	8
ENSDARG00000002877	ENSDART00000019744	20	4	GACACCACATCTCCTGTAGTGTCT	6	+	478	2373	Inactive	Inactive	6	0
ENSDARG00000002877	ENSDART00000019744	20	4	GCAGCCCTCTGTGCCAGGAGTTGTT	7	+	579	2373	Active	Active	9	1
ENSDARG00000002877	ENSDART00000019744	20	4	ACAAGCGACAGGCCAGTGGTGGAA	6	+	545	2373	Inactive	Active	0	3
ENSDARG00000002877	ENSDART00000019744	20	8	TGCCAAAGCTTATTGACTTGGAT	5	+	1106	2373	Active	Active	6	6
ENSDARG00000002877	ENSDART00000019744	20	9	CCCTCAACCAGAATTGGCCTGAGCT	7	+	1220	2373	Active	Active	9	8
ENSDARG00000002877	ENSDART00000019744	20	9	AGAACCTGCTCCTGAGGTGGGCTTC	7	+	1146	2373	Active	Inactive	7	1
ENSDARG00000002877	ENSDART00000019744	20	9	ACCTGCTCCTGAGGTGGGCTTCT	5	+	1149	2373	Active	Inactive	9	5
ENSDARG00000002877	ENSDART00000019744	20	10	CTCTCCAGCAGTGGGAGACTTTTAG	7	+	1253	2373	Active	Active	8	0
ENSDARG00000002877	ENSDART00000019744	20	11	AGCTCAAGAGAACTGGAAGTGGTG	6	+	1409	2373	Inactive	Active	0	9
ENSDARG00000002877	ENSDART00000019744	20	12	AAACCCCCAGAACTGTCTGATGAG	6	+	1462	2373	Inactive	Active	8	3
ENSDARG00000002877	ENSDART00000019744	20	12	AAAACCCCCAGAACTGTCTGATGAG	7	+	1461	2373	Inactive	Active	4	3
ENSDARG00000002877	ENSDART00000019744	20	14	GTCTCCAGAAGGACTGAAGGTTGT	6	+	1617	2373	Inactive	Active	2	8
ENSDARG00000002877	ENSDART00000019744	20	15	GTTCCCAGCAGGCAGGAGTAGTG	5	+	1733	2373	Active	Active	6	7
ENSDARG00000002877	ENSDART00000019744	20	15	TTCCCAGCAGGCAGGAGTAGTGGCC	7	+	1734	2373	Inactive	Active	3	8
ENSDARG00000002877	ENSDART00000019744	20	16	AACAGCCCAACTTTGCTGACTTT	5	+	1880	2373	Inactive	Inactive	3	2
ENSDARG00000002877	ENSDART00000019744	20	17	AGAAGCTGCCGGGACGATGAGAAC	6	+	1986	2373	Active	Active	7	9
ENSDARG00000002877	ENSDART00000019744	20	18	CTCCTAAACCCGTCCGTCGAAGAC	6	+	2090	2373	Active	Active	7	7
ENSDARG00000002877	ENSDART00000019744	20	18	AGCTCAGACCAGATGTGGACGAC	5	+	2129	2373	Active	Active	7	9
ENSDARG00000002894	ENSDART00000019759	20	1	TTCCTCTTCCCCGATGCTGGTGTC	6	-	104	969	Active	Active	9	5
ENSDARG00000002894	ENSDART00000019759	20	1	GTTTTCCTCTTCCCCGATGCTGGT	6	-	107	969	Active	Active	9	9
ENSDARG00000002894	ENSDART00000019759	20	3	CTCATCAGAGAACCTGAATTGTGT	6	-	385	969	Active	Active	3	5
ENSDARG00000002894	ENSDART00000019759	20	5	ATCATCATCAGGAGGAATGGTTG	5	-	704	969	Active	Active	9	8
ENSDARG00000002894	ENSDART00000019759	20	6	TTCCTCTTCTGACAAAGCTGCTGAG	7	-	834	969	Active	Active	9	8
ENSDARG00000002977	ENSDART00000005604	20	4	CTCCACTTCCTCCTCTTTGTTGAC	6	-	334	831	Active	Inactive	9	9
ENSDARG00000002977	ENSDART00000005604	20	5	TCCTCATCCTTCTCCTTTTGCTTCT	7	-	820	831	Active	Inactive	9	8
ENSDARG00000002977	ENSDART00000005604	20	5	CTCTTCCCCTCCTTTGGCTTTTCT	6	-	744	831	Active	Inactive	9	6
ENSDARG00000002977	ENSDART00000005604	20	5	CTCCTCATCATCGTTCTGCTTCT	5	-	796	831	Active	Inactive	9	7
ENSDARG00000002991	ENSDART00000033436	20	3	TTCTTCTCCTGCAGCTGTAGGATGC	7	-	437	3492	Active	Active	9	6
ENSDARG00000002991	ENSDART00000033436	20	4	GTCATCAGCCACCTGAAGAAGGT	5	-	608	3492	Active	Active	8	9
ENSDARG00000002991	ENSDART00000033436	20	4	GCCACCAGAGGATGGGAGGAGTTC	6	-	538	3492	Active	Active	3	8
ENSDARG00000002991	ENSDART00000033436	20	4	GCCACCAGAGGATGGGAGGAGTT	5	-	539	3492	Active	Active	3	7
ENSDARG00000002991	ENSDART00000033436	20	7	GTCTTCTTCTTTTGCTGCAGGCTGT	7	-	893	3492	Active	Active	9	7
ENSDARG00000002991	ENSDART00000033436	20	8	CCCTCAAGCTCCCGCTGCTGACGCT	7	-	1073	3492	Active	Active	9	9
ENSDARG00000002991	ENSDART00000033436	20	8	AGCTCCCGCTGCTGACGCTGAATTG	7	-	1067	3492	Active	Active	9	3
ENSDARG00000002991	ENSDART00000033436	20	10	TCCCTCGGCCTACAGGAGTGGGG	5	-	1452	3492	Active	Active	9	9
ENSDARG00000002991	ENSDART00000033436	20	10	AAAGGCATCCAGACGCGATGGAGAG	7	-	1344	3492	Active	Active	2	9
ENSDARG00000002991	ENSDART00000033436	20	10	TCCCTCGGCCTACAGGAGTGGGGC	6	-	1451	3492	Active	Active	9	9
ENSDARG00000002991	ENSDART00000033436	20	10	GCCAGCTGCCTCTTCCTCTGGGGCT	7	-	1477	3492	Active	Active	9	3
ENSDARG00000002991	ENSDART00000033436	20	10	AAAACCATCTCCTTGTCTGAAAC	5	-	1273	3492	Inactive	Active	1	1
ENSDARG00000002991	ENSDART00000033436	20	12	ACACAAACCTTGAGTCTGTCTCT	5	-	1789	3492	Inactive	Inactive	7	8
ENSDARG00000002991	ENSDART00000033436	20	12	CTCTCAGCAGTAACTCTCTGGAGTT	7	-	1754	3492	Inactive	Inactive	0	6
ENSDARG00000002991	ENSDART00000033436	20	14	TTCCTCTACATTCTGGAGCAGCA	5	-	1976	3492	Active	Active	9	9
ENSDARG00000002991	ENSDART00000033436	20	14	GGCTTCCTCTACATTCTGGAGCA	5	-	1979	3492	Active	Active	9	4
ENSDARG00000002991	ENSDART00000033436	20	15	TCCATCTGCTCCTGCAGAAGCCTAA	7	-	2030	3492	Active	Active	9	8
ENSDARG00000002991	ENSDART00000033436	20	15	TGCTCCATCTGCTCCTGCAGAAGCC	7	-	2033	3492	Active	Active	9	9
ENSDARG00000002991	ENSDART00000033436	20	15	GTCTTCACAGATAATCTGTGCTGAA	7	-	2072	3492	Inactive	Inactive	1	4
ENSDARG00000002991	ENSDART00000033436	20	16	GTCTACAGCGTCCTGCAGAGTGT	5	-	2234	3492	Active	Active	2	8
ENSDARG00000002991	ENSDART00000033436	20	18	TGCTCAACACTGCCTGAAGCTGAC	6	-	2360	3492	Active	Active	0	9
ENSDARG00000002991	ENSDART00000033436	20	19	TGCCACCTCTGAGATGTAGGAGTG	6	-	2590	3492	Active	Active	9	9
ENSDARG00000002991	ENSDART00000033436	20	24	AGCTTCGCAGTGAAGAGAAGGATAA	7	-	3379	3492	Active	Active	5	8
ENSDARG00000002991	ENSDART00000103060	20	3	TTCTTCTCCTGCAGCTGTAGGATGC	7	-	431	1281	Active	Active	9	6
ENSDARG00000002991	ENSDART00000103060	20	4	GTCATCAGCCACCTGAAGAAGGT	5	-	602	1281	Active	Active	8	9
ENSDARG00000002991	ENSDART00000103060	20	4	GCCACCAGAGGATGGGAGGAGTTC	6	-	532	1281	Active	Active	3	8
ENSDARG00000002991	ENSDART00000103060	20	4	GCCACCAGAGGATGGGAGGAGTT	5	-	533	1281	Active	Active	3	7
ENSDARG00000002991	ENSDART00000103060	20	7	GTCTTCTTCTTTTGCTGCAGGCTGT	7	-	887	1281	Active	Active	9	7
ENSDARG00000002991	ENSDART00000103060	20	8	CCCTCAAGCTCCCGCTGCTGACGCT	7	-	1067	1281	Active	Active	9	9
ENSDARG00000002991	ENSDART00000103060	20	8	AGCTCCCGCTGCTGACGCTGAATTG	7	-	1061	1281	Active	Active	9	3
ENSDARG00000003058	ENSDART00000010494	20	1	TTATTCAAAACACCGCTGTTTTC	5	-	64	1542	Inactive	Inactive	9	8
ENSDARG00000003058	ENSDART00000010494	20	2	AACAGCTGCACGTAGCTCTGCCTGT	7	-	90	1542	Active	Inactive	8	6
ENSDARG00000003058	ENSDART00000010494	20	3	TACTCACCATCCTTTGTGTTGAGGG	7	-	185	1542	Inactive	Active	4	3
ENSDARG00000003058	ENSDART00000010494	20	3	TACTCACCATCCTTTGTGTTGAG	5	-	187	1542	Inactive	Inactive	4	6
ENSDARG00000003058	ENSDART00000010494	20	3	CTCACCATCCTTTGTGTTGAGGGA	6	-	184	1542	Active	Active	9	9
ENSDARG00000003058	ENSDART00000010494	20	3	CTCACCATCCTTTGTGTTGAGGG	5	-	185	1542	Active	Active	9	3
ENSDARG00000003058	ENSDART00000010494	20	4	GAAGTCTAAATTGAAGACTTGGAG	6	-	235	1542	Inactive	Active	6	8
ENSDARG00000003058	ENSDART00000010494	20	4	AAACACAGCAAGGGTGAAGTCTAA	6	-	250	1542	Inactive	Active	8	5
ENSDARG00000003058	ENSDART00000010494	20	5	TTCACCAGCTCTAGCAGGAGAGGGG	7	-	365	1542	Active	Active	6	9
ENSDARG00000003058	ENSDART00000010494	20	7	GGCTTCAGCAATCTGACGAGGCA	5	-	470	1542	Active	Active	9	9
ENSDARG00000003058	ENSDART00000010494	20	15	TCCTCCTGCGCTCTTTAGCTGTG	5	-	1229	1542	Active	Active	9	3
ENSDARG00000003069	ENSDART00000020710	20	2	CTCCTAGCAGTATGGGAAGTGGAA	6	+	815	3234	Active	Active	3	9
ENSDARG00000003069	ENSDART00000020710	20	2	GAACCCTACAGCGTGATTTGGCT	5	+	386	3234	Inactive	Active	0	8
ENSDARG00000003069	ENSDART00000020710	20	2	GAACCCTACAGCGTGATTTGGCTAC	7	+	386	3234	Inactive	Inactive	0	9
ENSDARG00000003069	ENSDART00000020710	20	2	GCAACCTGCTGCAACGACGCATTC	6	+	920	3234	Active	Active	7	5
ENSDARG00000003069	ENSDART00000020710	20	2	GTACGCCCAACTCCTTAGAAGCT	5	+	692	3234	Inactive	Active	6	7
ENSDARG00000003069	ENSDART00000020710	20	2	TGCACCACAGGGTTATGGCGGAGAG	7	+	105	3234	Active	Active	2	8
ENSDARG00000003069	ENSDART00000020710	20	2	AGCTCAGTCTGCAGGCGGGCTTG	5	+	347	3234	Active	Active	9	6
ENSDARG00000003069	ENSDART00000020710	20	2	AACGACGCATTCGCTCGGGTGAGGA	7	+	932	3234	Inactive	Active	8	9
ENSDARG00000003069	ENSDART00000020710	20	2	ACCTGCTCCTAGCAGTATGGGAA	5	+	810	3234	Active	Active	9	7
ENSDARG00000003069	ENSDART00000020710	20	4	AACACCAGCTCATCAAGAGGATGGC	7	+	1472	3234	Active	Active	3	9
ENSDARG00000003069	ENSDART00000020710	20	5	AGAACCTAACCTGTTAAGTGGTA	5	+	1503	3234	Inactive	Active	6	3
ENSDARG00000003069	ENSDART00000020710	20	6	TGCTGCCCACAGCAGAGGGAGGC	5	+	1703	3234	Active	Active	7	9
ENSDARG00000003069	ENSDART00000020710	20	6	ACATGCTGCCCACAGCAGAGGGA	5	+	1700	3234	Active	Active	7	9
ENSDARG00000003069	ENSDART00000020710	20	7	ATCAGCTCCGCCGTCTGTGGTTGCT	7	+	1962	3234	Active	Active	8	6
ENSDARG00000003069	ENSDART00000020710	20	7	ATCAGCTCCGCCGTCTGTGGTTGC	6	+	1962	3234	Active	Inactive	8	7
ENSDARG00000003069	ENSDART00000020710	20	8	TGCGTCACACAGATCAGGTGCAGCG	7	+	2048	3234	Active	Active	6	9
ENSDARG00000003069	ENSDART00000020710	20	9	AAATGCACAGGGAGGGAGGAATCT	6	+	2544	3234	Inactive	Active	9	9
ENSDARG00000003069	ENSDART00000020710	20	9	CCCTGCGCCAGTCAGGTCGCTGCC	6	+	2234	3234	Active	Active	9	9
ENSDARG00000003069	ENSDART00000020710	20	9	GGCCTCTTCCAAAATGGGCAGCC	5	+	2478	3234	Active	Active	9	7
ENSDARG00000003069	ENSDART00000020710	20	9	CACAAATGCACAGGGAGGGAGGA	5	+	2541	3234	Active	Active	6	9
ENSDARG00000003069	ENSDART00000020710	20	10	GCCTCCACAAAGACTAGACTTGGCC	7	+	2970	3234	Active	Active	2	9
ENSDARG00000003069	ENSDART00000020710	20	10	GACCCCCTCCTGAGGGAATAGGGT	6	+	3116	3234	Active	Active	9	9
ENSDARG00000003069	ENSDART00000020710	20	10	AGCGGCGGCTTCCAGAGGTCTCT	5	+	2657	3234	Active	Active	9	7
ENSDARG00000003069	ENSDART00000020710	20	10	CCCTTCCACAGAACAGTATGAGGA	6	+	3075	3234	Active	Active	9	9
ENSDARG00000003069	ENSDART00000020710	20	10	CTCCACAAAGACTAGACTTGGCC	5	+	2972	3234	Inactive	Active	6	9
ENSDARG00000003069	ENSDART00000020710	20	10	ACCTCCTCCATCCTACTCTGAGGCT	7	+	2913	3234	Active	Active	9	6
ENSDARG00000003069	ENSDART00000020710	20	10	ACCCCCTCCTGAGGGAATAGGGT	5	+	3117	3234	Active	Active	9	9
ENSDARG00000003069	ENSDART00000020710	20	10	GAATACCCCTACAGGAAGTCTGC	5	+	3217	3234	Inactive	Active	6	8
ENSDARG00000003370	ENSDART00000060965	20	1	ACCTCAGCCAGAAAAGCTGAAGGA	6	+	3	756	Active	Active	7	9
ENSDARG00000003370	ENSDART00000060965	20	1	CACCTCAGCCAGAAAAGCTGAAGGA	7	+	2	756	Active	Active	9	9
ENSDARG00000003370	ENSDART00000060965	20	3	GAAGTCAAACTGATTGACTTTGGG	6	+	502	756	Inactive	Active	9	9
ENSDARG00000003370	ENSDART00000060965	20	3	GAAGACACCCCTGAGGACTTGGTA	6	+	370	756	Inactive	Active	8	6
ENSDARG00000003370	ENSDART00000060965	20	4	GTTGACCTCTTCAAGTTGCATAA	5	+	691	756	Active	Inactive	8	5
ENSDARG00000003370	ENSDART00000060967	20	2	AGAATCATCTTTGCATCTGGAGGA	6	+	171	1398	Active	Active	8	3
ENSDARG00000003370	ENSDART00000060967	20	3	TTACAACCCCCCAAATGTGGTCTCT	7	+	468	1398	Inactive	Inactive	7	1
ENSDARG00000003370	ENSDART00000060967	20	3	TACAACCCCCCAAATGTGGTCTCT	6	+	469	1398	Active	Inactive	2	1
ENSDARG00000003370	ENSDART00000060967	20	3	CCCTCCAAATGTGGTCTCTGCCGAG	7	+	429	1398	Active	Active	4	4
ENSDARG00000003370	ENSDART00000060967	20	3	CACCTCAGCCAGAAAAGCTGAAGGA	7	+	557	1398	Active	Active	9	9
ENSDARG00000003370	ENSDART00000060967	20	3	ACCTCAGCCAGAAAAGCTGAAGGA	6	+	558	1398	Active	Active	7	9
ENSDARG00000003370	ENSDART00000060967	20	3	ACCCCCCTCCAAATGTGGTCTCT	5	+	425	1398	Active	Inactive	9	1
ENSDARG00000003370	ENSDART00000060967	20	3	ACCCCCCTCCAAATGTGGTCTCT	5	+	380	1398	Active	Inactive	9	1
ENSDARG00000003370	ENSDART00000060967	20	3	ACAACCCCCCAAATGTGGTCTCT	5	+	470	1398	Active	Inactive	3	1
ENSDARG00000003370	ENSDART00000060967	20	5	GAAGACACCCCTGAGGACTTGGTA	6	+	925	1398	Inactive	Active	8	6
ENSDARG00000003370	ENSDART00000060967	20	5	GAAGTCAAACTGATTGACTTTGGG	6	+	1057	1398	Inactive	Active	9	9
ENSDARG00000003370	ENSDART00000060967	20	6	GTTGACCTCTTCAAGTTGCATAA	5	+	1246	1398	Active	Inactive	8	5
ENSDARG00000003370	ENSDART00000060967	20	7	TGCCCATGCCTGGTTTAAGGTGAT	6	+	1371	1398	Active	Active	9	6
ENSDARG00000003370	ENSDART00000074008	20	1	AGAATCATCTTTGCATCTGGAGGA	6	+	33	351	Active	Active	8	3
ENSDARG00000003370	ENSDART00000074716	20	2	AGAATCATCTTTGCATCTGGAGGA	6	+	171	1404	Active	Active	8	3
ENSDARG00000003370	ENSDART00000074716	20	4	TTACAACCCCCCAAATGTGGTCTCT	7	+	474	1404	Inactive	Inactive	7	1
ENSDARG00000003370	ENSDART00000074716	20	4	CCCTCCAAATGTGGTCTCTGCCGAG	7	+	435	1404	Active	Active	4	4
ENSDARG00000003370	ENSDART00000074716	20	4	CACCTCAGCCAGAAAAGCTGAAGGA	7	+	563	1404	Active	Active	9	9
ENSDARG00000003370	ENSDART00000074716	20	4	ACCTCAGCCAGAAAAGCTGAAGGA	6	+	564	1404	Active	Active	7	9
ENSDARG00000003370	ENSDART00000074716	20	4	ACCCCCCTCCAAATGTGGTCTCT	5	+	431	1404	Active	Inactive	9	1
ENSDARG00000003370	ENSDART00000074716	20	4	ACCCCCCTCCAAATGTGGTCTCT	5	+	386	1404	Active	Inactive	9	1
ENSDARG00000003370	ENSDART00000074716	20	4	ACAACCCCCCAAATGTGGTCTCT	5	+	476	1404	Active	Inactive	3	1
ENSDARG00000003370	ENSDART00000074716	20	4	TACAACCCCCCAAATGTGGTCTCT	6	+	475	1404	Active	Inactive	2	1
ENSDARG00000003370	ENSDART00000074716	20	6	GAAGTCAAACTGATTGACTTTGGG	6	+	1063	1404	Inactive	Active	9	9
ENSDARG00000003370	ENSDART00000074716	20	6	GAAGACACCCCTGAGGACTTGGTA	6	+	931	1404	Inactive	Active	8	6
ENSDARG00000003370	ENSDART00000074716	20	7	GTTGACCTCTTCAAGTTGCATAA	5	+	1252	1404	Active	Inactive	8	5
ENSDARG00000003370	ENSDART00000074716	20	8	TGCCCATGCCTGGTTTAAGGTGAT	6	+	1377	1404	Active	Active	9	6
ENSDARG00000003370	ENSDART00000099635	20	2	CACCTCAGCCAGAAAAGCTGAAGGA	7	+	1436	1845	Active	Active	9	9
ENSDARG00000003370	ENSDART00000099635	20	2	CCCTCCAAATGTGGTCTCTGCCGAG	7	+	1308	1845	Active	Active	4	4
ENSDARG00000003370	ENSDART00000099635	20	2	CTCTACTAATTTCGAGTCTGCCGAG	7	+	1218	1845	Inactive	Active	2	4
ENSDARG00000003370	ENSDART00000099635	20	2	TACAACCCCCCAAATGTGGTCTCT	6	+	1348	1845	Active	Inactive	2	1
ENSDARG00000003370	ENSDART00000099635	20	2	TTACAACCCCCCAAATGTGGTCTCT	7	+	1347	1845	Inactive	Inactive	7	1
ENSDARG00000003370	ENSDART00000099635	20	2	AGCTCCTCCAGCAGTGATGATGTT	6	+	733	1845	Active	Active	9	8
ENSDARG00000003370	ENSDART00000099635	20	2	AGAATCATCTTTGCATCTGGAGGA	6	+	171	1845	Active	Active	8	3
ENSDARG00000003370	ENSDART00000099635	20	2	ACAACCCCCCAAATGTGGTCTCT	5	+	1349	1845	Active	Inactive	3	1
ENSDARG00000003370	ENSDART00000099635	20	2	ACAGTCAGCTCCTACAGCAGCTTCT	7	+	847	1845	Active	Active	5	7
ENSDARG00000003370	ENSDART00000099635	20	2	ACCCCCCTCCAAATGTGGTCTCT	5	+	1259	1845	Active	Inactive	9	1
ENSDARG00000003370	ENSDART00000099635	20	2	ACCCCCCTCCAAATGTGGTCTCT	5	+	1304	1845	Active	Inactive	9	1
ENSDARG00000003370	ENSDART00000099635	20	2	ACCTCAGCCAGAAAAGCTGAAGGA	6	+	1437	1845	Active	Active	7	9
ENSDARG00000003370	ENSDART00000099635	20	4	GAAGACACCCCTGAGGACTTGGTA	6	+	1804	1845	Inactive	Active	8	6
ENSDARG00000003584	ENSDART00000016090	20	3	ATCCTCATCTGCCTGATTGGGTC	5	+	275	1332	Active	Active	9	8
ENSDARG00000003584	ENSDART00000016090	20	5	GTATTCTGCCATATGTGTTGAAC	5	+	483	1332	Active	Inactive	6	1
ENSDARG00000003584	ENSDART00000016090	20	6	TACTACAGACCATTGAAGACGGG	5	+	664	1332	Inactive	Active	8	9
ENSDARG00000003584	ENSDART00000016090	20	10	TTCTTCAGAGGCACTTGTGTGAGTT	7	+	1226	1332	Active	Active	0	2
ENSDARG00000003584	ENSDART00000016090	20	10	AACAAAGCAACTTTGGCTTTTCT	5	+	1207	1332	Inactive	Inactive	9	6
ENSDARG00000003673	ENSDART00000035385	20	1	GCAACCCGCCATCGCAGCAGCAGCA	7	+	152	5532	Active	Active	6	9
ENSDARG00000003673	ENSDART00000035385	20	1	GCCATCGCAGCAGCAGCAGTCGGG	6	+	159	5532	Active	Active	6	9
ENSDARG00000003673	ENSDART00000035385	20	1	CCCGCCATCGCAGCAGCAGCAGTC	6	+	156	5532	Active	Active	9	9
ENSDARG00000003673	ENSDART00000035385	20	1	GACATCCCCGAGTCCGATGATGCG	6	+	99	5532	Active	Active	8	9
ENSDARG00000003673	ENSDART00000035385	20	1	CAACCCGCCATCGCAGCAGCAGCA	6	+	153	5532	Active	Active	2	9
ENSDARG00000003673	ENSDART00000035385	20	1	AGCAGCAGCAGTCGGGTATGGGTT	6	+	167	5532	Active	Active	8	4
ENSDARG00000003673	ENSDART00000035385	20	1	ACCAACAGCACCCTTCTGGAGCT	5	+	53	5532	Active	Active	4	2
ENSDARG00000003673	ENSDART00000035385	20	2	GTTCTCAGATGTATGGGATGGGCA	6	+	335	5532	Inactive	Active	1	9
ENSDARG00000003673	ENSDART00000035385	20	3	CAACCCCCCTACATGCAGCAGCG	5	+	592	5532	Active	Active	4	9
ENSDARG00000003673	ENSDART00000035385	20	3	CTCAACCCCCCTACATGCAGCAGCG	7	+	590	5532	Active	Active	7	9
ENSDARG00000003673	ENSDART00000035385	20	7	GCCCTATGCACCACAGTGTGGGTTC	7	+	1166	5532	Active	Inactive	9	9
ENSDARG00000003673	ENSDART00000035385	20	7	GCCCTATGCACCACAGTGTGGGTT	6	+	1166	5532	Active	Active	9	3
ENSDARG00000003673	ENSDART00000035385	20	8	CTCCACCCAACGTTGGCCGCAAAC	6	+	1505	5532	Inactive	Active	0	7
ENSDARG00000003673	ENSDART00000035385	20	9	GGCTCCCACATGCTTGGAATGGGTC	7	+	1606	5532	Active	Active	9	9
ENSDARG00000003673	ENSDART00000035385	20	11	GACGACAGCGATAGCATTAGCAGCC	7	+	1909	5532	Active	Active	2	7
ENSDARG00000003673	ENSDART00000035385	20	12	AGAAGCCGCTGGATCTGTGCCGCC	6	+	2111	5532	Active	Active	6	5
ENSDARG00000003673	ENSDART00000035385	20	12	TACATCGCCTTTATGGAGGAGAG	5	+	2053	5532	Active	Active	7	9
ENSDARG00000003673	ENSDART00000035385	20	13	TCCACCCACTTGAATGTGGGGAC	5	+	2203	5532	Active	Inactive	9	3
ENSDARG00000003673	ENSDART00000035385	20	13	GTCCACCCACTTGAATGTGGGGAC	6	+	2202	5532	Inactive	Inactive	4	3
ENSDARG00000003673	ENSDART00000035385	20	14	TCCTCAATCTACAGGCAGCAGCA	5	+	2418	5532	Active	Active	9	9
ENSDARG00000003673	ENSDART00000035385	20	15	GTCCCATGCATGGAGGCAGCGGAG	6	+	2591	5532	Active	Active	8	9
ENSDARG00000003673	ENSDART00000035385	20	16	GTACTCTTACAACCCTGGTTTTGAA	7	+	2778	5532	Active	Inactive	4	4
ENSDARG00000003673	ENSDART00000035385	20	18	TACCAAGGCTCATATGATGGCGTC	6	+	3456	5532	Active	Active	1	9
ENSDARG00000003673	ENSDART00000035385	20	18	TGCCCCCCATGGCTAGCCGGCAAC	6	+	3332	5532	Active	Active	7	7
ENSDARG00000003673	ENSDART00000035385	20	18	CCCAGCTTAAACCTCGCCGAAGGT	6	+	3614	5532	Active	Active	9	9
ENSDARG00000003673	ENSDART00000035385	20	19	GACAACACAGTCTCTTCTTTTGGT	6	+	3754	5532	Inactive	Inactive	8	7
ENSDARG00000003673	ENSDART00000035385	20	20	TGCAGCAAAGACGAATGGTGGTGGG	7	+	4810	5532	Active	Active	1	9
ENSDARG00000003673	ENSDART00000035385	20	20	TTATCCAGAAAGTATCTGCCTTC	5	+	4908	5532	Inactive	Inactive	8	8
ENSDARG00000003673	ENSDART00000035385	20	20	TCCCTCACACCGCAGAGGCTGGTGC	7	+	5014	5532	Active	Active	5	3
ENSDARG00000003673	ENSDART00000035385	20	20	TCCCTCACACCGCAGAGGCTGGT	5	+	5014	5532	Active	Active	5	9
ENSDARG00000003673	ENSDART00000035385	20	20	AGCAAAGACGAATGGTGGTGGGAC	6	+	4813	5532	Active	Inactive	1	1
ENSDARG00000003673	ENSDART00000035385	20	20	AGCAAAGACGAATGGTGGTGGGA	5	+	4813	5532	Active	Active	1	7
ENSDARG00000003673	ENSDART00000035385	20	20	AGCCCAGCAGCTCAGCAGCAGCA	5	+	4010	5532	Active	Active	1	9
ENSDARG00000003673	ENSDART00000035385	20	20	AGCTACTTACCAGCGAGAAGAAGAG	7	+	4773	5532	Active	Active	7	9
ENSDARG00000003673	ENSDART00000035385	20	20	CCCTCACACCGCAGAGGCTGGTGCT	7	+	5015	5532	Active	Active	9	8
ENSDARG00000003673	ENSDART00000035385	20	20	CCCTCACACCGCAGAGGCTGGTGC	6	+	5015	5532	Active	Active	9	3
ENSDARG00000003673	ENSDART00000035385	20	20	GCCTTCCCATTCTGGATGGGCTGCT	7	+	4925	5532	Active	Active	7	5
ENSDARG00000003673	ENSDART00000035385	20	20	CCCAACAGCTGCCCGAGCTGTTGCC	7	+	5217	5532	Active	Active	8	7
ENSDARG00000003673	ENSDART00000035385	20	20	GTCAGCAGAGGATAAGGCAGATGAC	7	+	4056	5532	Inactive	Active	2	9
ENSDARG00000003673	ENSDART00000035385	20	20	CACACCGCAGAGGCTGGTGCTGGA	6	+	5019	5532	Active	Active	0	8
ENSDARG00000003673	ENSDART00000035385	20	20	CACCGCAGAGGCTGGTGCTGGAGTG	7	+	5021	5532	Active	Active	2	8
ENSDARG00000003681	ENSDART00000019476	20	1	TGCCCCGTCTCATCGCTAAGGTGGG	7	+	62	1287	Active	Active	9	9
ENSDARG00000003681	ENSDART00000019476	20	3	ACCAAATTCTTTGGTTGTGAGTTG	6	+	169	1287	Active	Inactive	9	7
ENSDARG00000003681	ENSDART00000019476	20	4	AACTCCTGCAAGGCTTGTGGGTAC	6	+	367	1287	Active	Inactive	8	9
ENSDARG00000003681	ENSDART00000019476	20	7	ATCCGCGACCAGATTAAGAAGTA	5	+	853	1287	Active	Active	6	8
ENSDARG00000003681	ENSDART00000019476	20	9	AGAGGCAGAGGAGGAGAGTGAGGG	6	+	1137	1287	Inactive	Active	5	9
ENSDARG00000003750	ENSDART00000012581	20	2	ACAACCAGCGCAAAATGTCTTTTTG	7	-	157	3942	Active	Inactive	0	8
ENSDARG00000003750	ENSDART00000012581	20	3	CTCCTAACCTTGATGAGATGTCTGC	7	-	356	3942	Active	Active	8	5
ENSDARG00000003750	ENSDART00000012581	20	4	ACCTCAAACACATCCTGTGGCCGAA	7	-	494	3942	Active	Active	4	8
ENSDARG00000003750	ENSDART00000012581	20	4	CTCAAACACATCCTGTGGCCGAA	5	-	494	3942	Active	Active	3	8
ENSDARG00000003750	ENSDART00000012581	20	5	GCATTCTACACTTGTGGGATTTC	5	-	632	3942	Active	Inactive	7	7
ENSDARG00000003750	ENSDART00000012581	20	7	GAATCATACCGGTAGGGAAGTTGTG	7	-	928	3942	Inactive	Active	4	9
ENSDARG00000003750	ENSDART00000012581	20	14	CTCCAAAACACTGAGGGTGGGGTCT	7	-	1632	3942	Active	Active	0	4
ENSDARG00000003750	ENSDART00000012581	20	14	CTCCAAAACACTGAGGGTGGGGTC	6	-	1633	3942	Active	Active	0	5
ENSDARG00000003750	ENSDART00000012581	20	14	CTCCAAAACACTGAGGGTGGGGT	5	-	1634	3942	Active	Active	0	8
ENSDARG00000003750	ENSDART00000012581	20	14	AGCTCCAAAACACTGAGGGTGGGGT	7	-	1634	3942	Inactive	Active	1	8
ENSDARG00000003750	ENSDART00000012581	20	14	AGCTCCAAAACACTGAGGGTGGG	5	-	1636	3942	Inactive	Active	1	9
ENSDARG00000003750	ENSDART00000012581	20	14	TCCAAAACACTGAGGGTGGGGTC	5	-	1633	3942	Inactive	Active	7	5
ENSDARG00000003750	ENSDART00000012581	20	14	TCCAAAACACTGAGGGTGGGGTCT	6	-	1632	3942	Inactive	Active	7	4
ENSDARG00000003750	ENSDART00000012581	20	16	GGCCACTGCAGGCAGCCGGAGAA	5	-	1979	3942	Active	Active	9	8
ENSDARG00000003750	ENSDART00000012581	20	16	GTACTATACCTTATTGGTTAGGTA	6	-	2011	3942	Active	Active	1	5
ENSDARG00000003750	ENSDART00000012581	20	17	GGCCAACACACTGCTGCTGAGCC	5	-	2052	3942	Active	Active	7	3
ENSDARG00000003750	ENSDART00000012581	20	18	AGCTCCCTCTCCTGGCAGTTTAG	5	-	2291	3942	Active	Active	9	1
ENSDARG00000003750	ENSDART00000012581	20	22	CAAGACTAAGCTCCTCTGAAAAC	5	-	2811	3942	Inactive	Inactive	8	2
ENSDARG00000003750	ENSDART00000012581	20	23	GAACACACAGTGGATTAGCCTGC	5	-	3039	3942	Inactive	Inactive	9	1
ENSDARG00000003750	ENSDART00000012581	20	28	ACATGCTAAGCCACGGTGATGGC	5	-	3897	3942	Inactive	Active	5	9
ENSDARG00000003750	ENSDART00000012581	20	28	AGCCAATTAGCTTCTGTTGAGCC	5	-	3672	3942	Active	Active	6	0
ENSDARG00000003750	ENSDART00000012581	20	28	GTCATCCACATAACGCAGAGGAG	5	-	3704	3942	Active	Active	8	9
ENSDARG00000003751	ENSDART00000027119	20	1	CTCTGCTCCGGCTTGGACGCATTG	6	-	144	3204	Active	Active	9	8
ENSDARG00000003751	ENSDART00000027119	20	1	TGCTCCGGCTTGGACGCATTGGAG	6	-	141	3204	Active	Active	9	8
ENSDARG00000003751	ENSDART00000027119	20	1	GTTGTCTCCGCTGGAGGAGCTGTC	6	-	286	3204	Active	Active	9	8
ENSDARG00000003751	ENSDART00000027119	20	1	GTTTGCTGCTGTCTGCGGAGCTGTT	7	-	307	3204	Active	Active	8	7
ENSDARG00000003751	ENSDART00000027119	20	1	GCAAACGGCTGCAGGGATTTGCG	5	-	259	3204	Inactive	Active	0	9
ENSDARG00000003751	ENSDART00000027119	20	1	TCCTGCGTCTGGAGTGTGTGTTT	5	-	328	3204	Active	Inactive	9	9
ENSDARG00000003751	ENSDART00000027119	20	1	TCCTGCGTCTGGAGTGTGTGTTTGC	7	-	326	3204	Active	Inactive	9	9
ENSDARG00000003751	ENSDART00000027119	20	3	GCCGCCGCAACAATGGCTGTTGAA	6	-	470	3204	Active	Active	5	0
ENSDARG00000003751	ENSDART00000027119	20	3	GGCACCAGCATGCTCTGAGGGAGGC	7	-	1076	3204	Active	Active	9	9
ENSDARG00000003751	ENSDART00000027119	20	3	GGCGGCTGCTGCTGCTGGAGCAGGT	7	-	1499	3204	Active	Active	9	9
ENSDARG00000003751	ENSDART00000027119	20	3	GGCTGCTGCTGCTGGAGCAGGTGTT	7	-	1496	3204	Active	Active	9	7
ENSDARG00000003751	ENSDART00000027119	20	3	TGCATCTGCTGGGCTGTGGGGCTCT	7	-	1016	3204	Active	Inactive	9	3
ENSDARG00000003751	ENSDART00000027119	20	3	GTTCCCAGAATAGCGCTTGGTTG	5	-	725	3204	Inactive	Inactive	3	1
ENSDARG00000003751	ENSDART00000027119	20	3	TGCATCTGCTGGGCTGTGGGGCT	5	-	1018	3204	Active	Active	9	1
ENSDARG00000003751	ENSDART00000027119	20	3	GCCCTCGGCCCTCTCGCTGGAGCA	6	-	1609	3204	Active	Active	9	9
ENSDARG00000003751	ENSDART00000027119	20	3	GCCATCACCTCGAGGGCCTTGGGG	6	-	781	3204	Active	Active	9	8
ENSDARG00000003751	ENSDART00000027119	20	3	TGCCGCCGCAACAATGGCTGTTGAA	7	-	470	3204	Active	Active	9	0
ENSDARG00000003751	ENSDART00000027119	20	3	GACTTCAGCAGCGGGTGCGGGGGGC	7	-	1437	3204	Active	Active	7	9
ENSDARG00000003751	ENSDART00000027119	20	3	GACTTCAGCAGCGGGTGCGGGGGG	6	-	1438	3204	Active	Active	7	7
ENSDARG00000003751	ENSDART00000027119	20	3	GACTGCATCTGCTGGGCTGTGGGG	6	-	1020	3204	Active	Active	9	9
ENSDARG00000003751	ENSDART00000027119	20	3	GAACCCTTCCAGCTTTGCCGCCGCA	7	-	485	3204	Active	Active	8	9
ENSDARG00000003751	ENSDART00000027119	20	3	TTCAGCAGCGGGTGCGGGGGGCGTG	7	-	1434	3204	Active	Active	7	9
ENSDARG00000003751	ENSDART00000027119	20	3	CGCCGCAACAATGGCTGTTGAATTT	7	-	467	3204	Active	Inactive	9	6
ENSDARG00000003751	ENSDART00000027119	20	4	TTCCTCGTCTCGTTTGTGACGGC	5	-	1679	3204	Active	Active	9	6
ENSDARG00000003751	ENSDART00000027119	20	4	TCCTGCGCATCCTCTGCTGGTGGT	6	-	1787	3204	Active	Active	5	8
ENSDARG00000003751	ENSDART00000027119	20	4	CGCACCGGCACCGGGGACGTCGTG	6	-	1656	3204	Active	Active	9	9
ENSDARG00000003751	ENSDART00000027119	20	5	AGACTCACCGCTTTGGTAGTATTT	6	-	2407	3204	Active	Inactive	4	8
ENSDARG00000003751	ENSDART00000027119	20	5	CGCATCTGCTCCTGTGCGTCGCC	5	-	1852	3204	Active	Active	9	1
ENSDARG00000003751	ENSDART00000027119	20	6	CGCAGCGGCAGTTTGCAGAATCT	5	-	2469	3204	Active	Active	9	8
ENSDARG00000003751	ENSDART00000027119	20	6	CCCCGCAGCGGCAGTTTGCAGAA	5	-	2472	3204	Active	Inactive	9	5
ENSDARG00000003751	ENSDART00000027119	20	6	GGCTCATACCGGTGCGCAGCAGAA	6	-	2591	3204	Active	Active	9	9
ENSDARG00000003751	ENSDART00000027119	20	7	TTCATCTGCGTCTCCAGAGGAGTTG	7	-	2687	3204	Active	Active	9	9
ENSDARG00000003751	ENSDART00000027119	20	7	TGCGTCTCCAGAGGAGTTGTGGCC	6	-	2682	3204	Active	Active	9	6
ENSDARG00000003751	ENSDART00000027119	20	7	CACAGCTGCGTGTAGCCTAGGAT	5	-	2599	3204	Active	Active	9	7
ENSDARG00000003751	ENSDART00000027119	20	7	ATCTGCGTCTCCAGAGGAGTTGTG	6	-	2685	3204	Active	Active	9	7
ENSDARG00000003751	ENSDART00000027119	20	8	TGCTCCATCGGCCGCTGCGACGGC	6	-	3168	3204	Active	Active	9	7
ENSDARG00000003751	ENSDART00000027119	20	8	GTTGTCGTCGAAAAAGCGGCGGAA	6	-	3067	3204	Active	Active	9	9
ENSDARG00000003751	ENSDART00000027119	20	8	CTCGTCCTCTTCCACGTAGTCTTC	6	-	3145	3204	Active	Inactive	9	5
ENSDARG00000003751	ENSDART00000081949	20	1	GTTTGCTGCTGTCTGCGGAGCTGTT	7	-	307	1332	Active	Active	8	7
ENSDARG00000003751	ENSDART00000081949	20	1	TCCTGCGTCTGGAGTGTGTGTTT	5	-	328	1332	Active	Inactive	9	9
ENSDARG00000003751	ENSDART00000081949	20	1	TCCTGCGTCTGGAGTGTGTGTTTGC	7	-	326	1332	Active	Inactive	9	9
ENSDARG00000003751	ENSDART00000081949	20	1	TGCTCCGGCTTGGACGCATTGGAG	6	-	141	1332	Active	Active	9	8
ENSDARG00000003751	ENSDART00000081949	20	1	GTTGTCTCCGCTGGAGGAGCTGTC	6	-	286	1332	Active	Active	9	8
ENSDARG00000003751	ENSDART00000081949	20	1	GCAAACGGCTGCAGGGATTTGCG	5	-	259	1332	Inactive	Active	0	9
ENSDARG00000003751	ENSDART00000081949	20	1	CTCTGCTCCGGCTTGGACGCATTG	6	-	144	1332	Active	Active	9	8
ENSDARG00000003751	ENSDART00000081949	20	3	GCCATCACCTCGAGGGCCTTGGGG	6	-	781	1332	Active	Active	9	8
ENSDARG00000003751	ENSDART00000081949	20	3	CGCCGCAACAATGGCTGTTGAATTT	7	-	467	1332	Active	Inactive	9	6
ENSDARG00000003751	ENSDART00000081949	20	3	TGCCGCCGCAACAATGGCTGTTGAA	7	-	470	1332	Active	Active	9	0
ENSDARG00000003751	ENSDART00000081949	20	3	TGCATCTGCTGGGCTGTGGGGCTCT	7	-	1016	1332	Active	Inactive	9	3
ENSDARG00000003751	ENSDART00000081949	20	3	TGCATCTGCTGGGCTGTGGGGCT	5	-	1018	1332	Active	Active	9	1
ENSDARG00000003751	ENSDART00000081949	20	3	GAACCCTTCCAGCTTTGCCGCCGCA	7	-	485	1332	Active	Active	8	9
ENSDARG00000003751	ENSDART00000081949	20	3	GACTGCATCTGCTGGGCTGTGGGG	6	-	1020	1332	Active	Active	9	9
ENSDARG00000003751	ENSDART00000081949	20	3	GTTCCCAGAATAGCGCTTGGTTG	5	-	725	1332	Inactive	Inactive	3	1
ENSDARG00000003751	ENSDART00000081949	20	3	GGCACCAGCATGCTCTGAGGGAGGC	7	-	1076	1332	Active	Active	9	9
ENSDARG00000003751	ENSDART00000081949	20	3	GCCGCCGCAACAATGGCTGTTGAA	6	-	470	1332	Active	Active	5	0
ENSDARG00000003797	ENSDART00000026088	20	1	GCCCAATAAAGATGGCTGGTTAC	5	+	99	3234	Inactive	Inactive	1	3
ENSDARG00000003797	ENSDART00000026088	20	1	TACCGCTTCATGAATGTGCCTGC	5	+	119	3234	Active	Inactive	9	5
ENSDARG00000003797	ENSDART00000026088	20	1	GCCTGCAACGGCCATGTGGAGTG	5	+	136	3234	Active	Inactive	8	1
ENSDARG00000003797	ENSDART00000026088	20	1	GCCTGCAACGGCCATGTGGAGTGC	6	+	136	3234	Active	Active	8	7
ENSDARG00000003797	ENSDART00000026088	20	2	CGCTCATTCTGGCTGTGGGTCGCA	6	+	224	3234	Active	Active	9	3
ENSDARG00000003797	ENSDART00000026088	20	4	AACAAAGCCAACAAATCTGGATTG	6	+	694	3234	Inactive	Inactive	5	8
ENSDARG00000003797	ENSDART00000026088	20	5	ACCCTCTGCTTGTGGCTGTGAGGAA	7	+	1031	3234	Active	Inactive	9	0
ENSDARG00000003797	ENSDART00000026088	20	5	AGCTTCCCAGCAGCTCTGGTTTT	5	+	1132	3234	Active	Inactive	7	9
ENSDARG00000003797	ENSDART00000026088	20	5	GTCCCCTTCATTTCGCAGCTGAG	5	+	815	3234	Active	Active	9	9
ENSDARG00000003797	ENSDART00000026088	20	6	TGCTCCCTCAGTCAGTGGTTTGGTT	7	+	1344	3234	Active	Inactive	9	5
ENSDARG00000003797	ENSDART00000026088	20	6	TGCTCCCTCAGTCAGTGGTTTGGT	6	+	1344	3234	Active	Inactive	9	5
ENSDARG00000003797	ENSDART00000026088	20	6	CTAGACAACAACAAAGACTGGGCT	6	+	1438	3234	Inactive	Active	6	9
ENSDARG00000003797	ENSDART00000026088	20	6	CCCTCAGTCAGTGGTTTGGTTGGAC	7	+	1348	3234	Active	Inactive	9	6
ENSDARG00000003797	ENSDART00000026088	20	7	GAACAAGCCATCATCAGCAGCAGCA	7	+	1668	3234	Inactive	Active	8	9
ENSDARG00000003797	ENSDART00000026088	20	7	CCCAACAACAACAGCGGCAGCAGAC	7	+	1724	3234	Active	Active	6	9
ENSDARG00000003797	ENSDART00000026088	20	7	CACCCCAACAACAACAGCGGCAGCA	7	+	1721	3234	Active	Active	7	9
ENSDARG00000003797	ENSDART00000026088	20	7	ATCAGCAGCAGCAACAGCAGCATGC	7	+	1680	3234	Active	Active	5	8
ENSDARG00000003797	ENSDART00000026088	20	7	ACCCCAACAACAACAGCGGCAGCA	6	+	1722	3234	Inactive	Active	2	9
ENSDARG00000003797	ENSDART00000026088	20	7	ACAGGCACCAACCTGGAATTTGCT	6	+	1522	3234	Active	Active	1	9
ENSDARG00000003797	ENSDART00000026088	20	7	GGCACCAACCTGGAATTTGCTGAC	6	+	1525	3234	Active	Inactive	8	5
ENSDARG00000003797	ENSDART00000026088	20	9	GAATCACTCCTATCTTTGTAGCG	5	+	2123	3234	Active	Inactive	4	0
ENSDARG00000003797	ENSDART00000026088	20	10	AGCCACAGCGCTGTATGAGGCCTGT	7	+	2223	3234	Active	Active	7	9
ENSDARG00000003797	ENSDART00000026088	20	11	GACCTCCTCACTTTTGGGTGTAC	5	+	2368	3234	Active	Inactive	9	9
ENSDARG00000003797	ENSDART00000026088	20	11	AAAGACCTCCTCACTTTTGGGTGT	6	+	2365	3234	Inactive	Inactive	0	8
ENSDARG00000003797	ENSDART00000026088	20	11	AAAGACCTCCTCACTTTTGGGTG	5	+	2365	3234	Inactive	Inactive	0	5
ENSDARG00000003797	ENSDART00000026088	20	12	AGCTACCACTATGCTTCTGGAGGC	6	+	2637	3234	Active	Active	6	4
ENSDARG00000003797	ENSDART00000026088	20	12	GCATACAGACTGTGACTCTGCTGGT	7	+	2720	3234	Inactive	Active	8	1
ENSDARG00000003797	ENSDART00000026088	20	12	CTATGCTTCTGGAGGCTGGTGCC	5	+	2645	3234	Active	Active	9	9
ENSDARG00000003797	ENSDART00000026088	20	12	AGAAAAGACCTGTGTTCTGGTGAG	6	+	2958	3234	Inactive	Active	7	1
ENSDARG00000003797	ENSDART00000026088	20	12	GCCCTCTCCATTTGGCTGCGGAG	5	+	2474	3234	Active	Active	9	9
ENSDARG00000003797	ENSDART00000026088	20	12	GTATCAGCCCTCTCCATTTGGCTGC	7	+	2468	3234	Inactive	Inactive	4	7
ENSDARG00000003797	ENSDART00000026088	20	12	GCCCTCTCCATTTGGCTGCGGAGCG	7	+	2474	3234	Active	Active	9	8
ENSDARG00000003797	ENSDART00000026088	20	14	CGCCCACTCATGCAGCTGTGCAGAC	7	+	3139	3234	Active	Inactive	9	3
ENSDARG00000003797	ENSDART00000026088	20	14	CTCCACGCCCACTCATGCAGCTGTG	7	+	3134	3234	Active	Active	7	9
ENSDARG00000003797	ENSDART00000103288	20	1	TTAAAATTCTCCTGAGAGGTAGAG	6	+	56	1386	Inactive	Active	0	9
ENSDARG00000003797	ENSDART00000103288	20	3	GAATCACTCCTATCTTTGTAGCG	5	+	407	1386	Active	Inactive	4	0
ENSDARG00000003797	ENSDART00000103288	20	4	AGCCACAGCGCTGTATGAGGCCTGT	7	+	507	1386	Active	Active	7	9
ENSDARG00000003797	ENSDART00000103288	20	5	GCCCTCTCCATTTGGCTGCGGAG	5	+	707	1386	Active	Active	9	9
ENSDARG00000003797	ENSDART00000103288	20	5	GCATACAGACTGTGACTCTGCTGGT	7	+	953	1386	Inactive	Active	8	1
ENSDARG00000003797	ENSDART00000103288	20	5	CTATGCTTCTGGAGGCTGGTGCC	5	+	878	1386	Active	Active	9	9
ENSDARG00000003797	ENSDART00000103288	20	5	AGCTACCACTATGCTTCTGGAGGC	6	+	870	1386	Active	Active	6	4
ENSDARG00000003797	ENSDART00000103288	20	5	GTATCAGCCCTCTCCATTTGGCTGC	7	+	701	1386	Inactive	Inactive	4	7
ENSDARG00000003797	ENSDART00000103288	20	5	GCCCTCTCCATTTGGCTGCGGAGCG	7	+	707	1386	Active	Active	9	8
ENSDARG00000003797	ENSDART00000103288	20	6	AGAAAAGACCTGTGTTCTGGTGAG	6	+	1137	1386	Inactive	Active	7	1
ENSDARG00000003797	ENSDART00000103288	20	8	CTCCACGCCCACTCATGCAGCTGTG	7	+	1343	1386	Active	Active	7	9
ENSDARG00000003797	ENSDART00000103288	20	8	CGCCCACTCATGCAGCTGTGCAGAC	7	+	1348	1386	Active	Inactive	9	3
ENSDARG00000003797	ENSDART00000103289	20	1	TTAAAATTCTCCTGAGAGGTAGAG	6	+	62	1455	Inactive	Active	0	9
ENSDARG00000003797	ENSDART00000103289	20	3	GAATCACTCCTATCTTTGTAGCG	5	+	413	1455	Active	Inactive	4	0
ENSDARG00000003797	ENSDART00000103289	20	4	AGCCACAGCGCTGTATGAGGCCTGT	7	+	513	1455	Active	Active	7	9
ENSDARG00000003797	ENSDART00000103289	20	5	GTATCAGCCCTCTCCATTTGGCTGC	7	+	707	1455	Inactive	Inactive	4	7
ENSDARG00000003797	ENSDART00000103289	20	5	GCCCTCTCCATTTGGCTGCGGAGCG	7	+	713	1455	Active	Active	9	8
ENSDARG00000003797	ENSDART00000103289	20	5	GCCCTCTCCATTTGGCTGCGGAG	5	+	713	1455	Active	Active	9	9
ENSDARG00000003797	ENSDART00000103289	20	5	GCATACAGACTGTGACTCTGCTGGT	7	+	959	1455	Inactive	Active	8	1
ENSDARG00000003797	ENSDART00000103289	20	5	CTATGCTTCTGGAGGCTGGTGCC	5	+	884	1455	Active	Active	9	9
ENSDARG00000003797	ENSDART00000103289	20	5	AGCTACCACTATGCTTCTGGAGGC	6	+	876	1455	Active	Active	6	4
ENSDARG00000003797	ENSDART00000103289	20	8	CTCCACGCCCACTCATGCAGCTGTG	7	+	1352	1455	Active	Active	7	9
ENSDARG00000003797	ENSDART00000103289	20	8	CGCCCACTCATGCAGCTGTGCAGAC	7	+	1357	1455	Active	Inactive	9	3
ENSDARG00000003797	ENSDART00000103290	20	1	TTAAAATTCTCCTGAGAGGTAGAG	6	+	149	1608	Inactive	Active	0	9
ENSDARG00000003797	ENSDART00000103290	20	3	GAATCACTCCTATCTTTGTAGCG	5	+	500	1608	Active	Inactive	4	0
ENSDARG00000003797	ENSDART00000103290	20	4	AGCCACAGCGCTGTATGAGGCCTGT	7	+	600	1608	Active	Active	7	9
ENSDARG00000003797	ENSDART00000103290	20	5	GTATCAGCCCTCTCCATTTGGCTGC	7	+	794	1608	Inactive	Inactive	4	7
ENSDARG00000003797	ENSDART00000103290	20	5	GCCCTCTCCATTTGGCTGCGGAGCG	7	+	800	1608	Active	Active	9	8
ENSDARG00000003797	ENSDART00000103290	20	5	GCCCTCTCCATTTGGCTGCGGAG	5	+	800	1608	Active	Active	9	9
ENSDARG00000003797	ENSDART00000103290	20	5	GCATACAGACTGTGACTCTGCTGGT	7	+	1046	1608	Inactive	Active	8	1
ENSDARG00000003797	ENSDART00000103290	20	5	CTATGCTTCTGGAGGCTGGTGCC	5	+	971	1608	Active	Active	9	9
ENSDARG00000003797	ENSDART00000103290	20	5	AGCTACCACTATGCTTCTGGAGGC	6	+	963	1608	Active	Active	6	4
ENSDARG00000003797	ENSDART00000103290	20	5	AGAAAAGACCTGTGTTCTGGTGAG	6	+	1284	1608	Inactive	Active	7	1
ENSDARG00000003797	ENSDART00000103290	20	7	CTCCACGCCCACTCATGCAGCTGTG	7	+	1460	1608	Active	Active	7	9
ENSDARG00000003797	ENSDART00000103290	20	7	CGCCCACTCATGCAGCTGTGCAGAC	7	+	1465	1608	Active	Inactive	9	3
ENSDARG00000003977	ENSDART00000018519	20	1	AACACCAGCACAAGTTCTGACTTC	6	-	12	1317	Active	Inactive	3	7
ENSDARG00000003977	ENSDART00000018519	20	3	TTACTCCTCCACCAGGATAGTAG	5	-	417	1317	Active	Active	8	6
ENSDARG00000003977	ENSDART00000018519	20	3	GACAAAGTCAAAGTCCTCTTTGGCG	7	-	546	1317	Active	Active	5	1
ENSDARG00000003977	ENSDART00000018519	20	3	ACCGTCAGATTTGGATGTGCGTTC	6	-	900	1317	Active	Inactive	5	9
ENSDARG00000003977	ENSDART00000018519	20	3	AAAGTCAAAGTCCTCTTTGGCGAA	6	-	544	1317	Inactive	Inactive	9	5
ENSDARG00000003977	ENSDART00000018519	20	4	GTTATCCACTAGCATGCCTTTGGT	6	-	1222	1317	Active	Active	7	4
ENSDARG00000003977	ENSDART00000078458	20	2	AACACCAGCACAAGTTCTGACTTC	6	-	30	1251	Active	Inactive	3	7
ENSDARG00000003977	ENSDART00000078458	20	4	TTACTCCTCCACCAGGATAGTAG	5	-	435	1251	Active	Active	8	6
ENSDARG00000003977	ENSDART00000078458	20	4	GACAAAGTCAAAGTCCTCTTTGGCG	7	-	564	1251	Active	Active	5	1
ENSDARG00000003977	ENSDART00000078458	20	4	ACCGTCAGATTTGGATGTGCGTTC	6	-	918	1251	Active	Inactive	5	9
ENSDARG00000003977	ENSDART00000078458	20	4	AAAGTCAAAGTCCTCTTTGGCGAA	6	-	562	1251	Inactive	Inactive	9	5
ENSDARG00000003977	ENSDART00000078458	20	5	GTTATCCACTAGCATGCCTTTGGT	6	-	1240	1251	Active	Active	7	4
ENSDARG00000003977	ENSDART00000103078	20	1	AACACCAGCACAAGTTCTGACTTC	6	-	12	1332	Active	Inactive	3	7
ENSDARG00000003977	ENSDART00000103078	20	3	TTACTCCTCCACCAGGATAGTAG	5	-	417	1332	Active	Active	8	6
ENSDARG00000003977	ENSDART00000103078	20	3	GACAAAGTCAAAGTCCTCTTTGGCG	7	-	546	1332	Active	Active	5	1
ENSDARG00000003977	ENSDART00000103078	20	3	ACCGTCAGATTTGGATGTGCGTTC	6	-	900	1332	Active	Inactive	5	9
ENSDARG00000003977	ENSDART00000103078	20	3	AAAGTCAAAGTCCTCTTTGGCGAA	6	-	544	1332	Inactive	Inactive	9	5
ENSDARG00000003977	ENSDART00000103078	20	7	AGCGCCAAAGAGAGGAAGAGGAG	5	-	1276	1332	Active	Active	0	9
ENSDARG00000003977	ENSDART00000103078	20	7	CTCAGCGCCAAAGAGAGGAAGAG	5	-	1279	1332	Active	Active	8	9
ENSDARG00000004049	ENSDART00000022702	20	1	AACTGCAGCCTCTCCTGGGTTTTC	6	-	58	708	Active	Inactive	5	9
ENSDARG00000004049	ENSDART00000022702	20	2	GGCCGCCTCCTCTGTGGTTTGGGCC	7	-	504	708	Active	Active	9	8
ENSDARG00000004049	ENSDART00000022702	20	2	TACAGCCTCCTCTTCAGTCGGTGCA	7	-	276	708	Active	Active	9	8
ENSDARG00000004049	ENSDART00000022702	20	2	TCCATCCTCTGCTGGTGCGGTGCC	6	-	193	708	Active	Active	9	5
ENSDARG00000004049	ENSDART00000022702	20	2	TGCATCGCCGTTCACTCTTAGGTG	6	-	127	708	Active	Active	9	1
ENSDARG00000004049	ENSDART00000022702	20	2	TGCTCAGCAGCTGCTGGAGATGCA	6	-	147	708	Active	Active	2	9
ENSDARG00000004049	ENSDART00000022702	20	2	TTCAACAGCTCCATCCGTCTTGGCT	7	-	462	708	Active	Active	0	3
ENSDARG00000004049	ENSDART00000022702	20	2	TTCAACTACTCTGTGGCAGCTTCT	6	-	702	708	Active	Active	3	7
ENSDARG00000004049	ENSDART00000022702	20	2	TTCTGCTTCCTGTGCAGAGGGAGCC	7	-	657	708	Active	Active	9	9
ENSDARG00000004049	ENSDART00000022702	20	2	GGCCGCCTCCTCTGTGGTTTGGGC	6	-	505	708	Active	Active	9	4
ENSDARG00000004049	ENSDART00000022702	20	2	GGCCGCCTCCTCTGTGGTTTGGG	5	-	506	708	Active	Active	9	0
ENSDARG00000004049	ENSDART00000022702	20	2	GCCGCCTCCTCTGTGGTTTGGGCC	6	-	504	708	Active	Active	9	8
ENSDARG00000004049	ENSDART00000022702	20	2	ACAGCCTCCTCTTCAGTCGGTGCA	6	-	276	708	Active	Active	6	8
ENSDARG00000004049	ENSDART00000022702	20	2	ATCCTCTGCTGGTGCGGTGCCGTT	6	-	190	708	Active	Active	9	4
ENSDARG00000004049	ENSDART00000022702	20	2	CGCCACTGCTGGCTCAGTTTTTGAC	7	-	585	708	Active	Inactive	9	5
ENSDARG00000004049	ENSDART00000022702	20	2	CGCCTCCTCTGTGGTTTGGGCCTTC	7	-	501	708	Active	Inactive	9	7
ENSDARG00000004049	ENSDART00000022702	20	2	CGCTTCTTCTTCTTCTTAGGGGTC	6	-	333	708	Active	Active	9	0
ENSDARG00000004049	ENSDART00000022702	20	2	CTCTCCATCCTCTGCTGGTGCGGTG	7	-	195	708	Active	Active	9	8
ENSDARG00000004049	ENSDART00000022702	20	2	GCATTCTGCTTCCTGTGCAGAGGGA	7	-	660	708	Active	Active	8	9
ENSDARG00000004049	ENSDART00000022702	20	2	GCCGCCTCCTCTGTGGTTTGGGC	5	-	505	708	Active	Active	9	4
ENSDARG00000004074	ENSDART00000028717	20	1	TGCTCAGCATGCCAGAGGAGGTA	5	+	233	2391	Active	Active	2	9
ENSDARG00000004074	ENSDART00000028717	20	1	ACATCCTGCTGGGTCTGAATGAGCA	7	+	74	2391	Active	Active	6	9
ENSDARG00000004074	ENSDART00000028717	20	2	ACAAGCACAATAACGACGCCTCT	5	+	695	2391	Inactive	Active	8	9
ENSDARG00000004074	ENSDART00000028717	20	2	GTCATCTTCTCCTCAGGGGCCTGT	6	+	1192	2391	Active	Active	9	6
ENSDARG00000004074	ENSDART00000028717	20	2	GTCCTATTCTTACGCTGAGGACGGA	7	+	1476	2391	Active	Active	9	9
ENSDARG00000004074	ENSDART00000028717	20	2	GTCGCCTTCCTGCGATGGTGTGTGC	7	+	1137	2391	Active	Inactive	9	3
ENSDARG00000004074	ENSDART00000028717	20	2	GTTCTCCACGATCTCGTCTTTGTG	6	+	524	2391	Active	Inactive	8	0
ENSDARG00000004074	ENSDART00000028717	20	2	TACGGCCCAAGATAAAGTGTGAGCA	7	+	1628	2391	Active	Active	1	8
ENSDARG00000004074	ENSDART00000028717	20	2	TCCCCCTGCAGCCTGCCGCAGTT	5	+	1510	2391	Active	Active	9	6
ENSDARG00000004074	ENSDART00000028717	20	2	TGCCTATACGGCTAAGCTGCTGCT	6	+	288	2391	Active	Active	9	8
ENSDARG00000004074	ENSDART00000028717	20	2	TTCCAAGCACATTCAAGGAGATGAG	7	+	740	2391	Inactive	Active	8	9
ENSDARG00000004074	ENSDART00000028717	20	2	TTCCCCAAAGACACTGATGGTTTC	6	+	1093	2391	Inactive	Active	5	1
ENSDARG00000004074	ENSDART00000028717	20	2	GCCAGCGACCCGCCCTTGCTTTGCC	7	+	1357	2391	Active	Inactive	8	4
ENSDARG00000004074	ENSDART00000028717	20	2	GCATGCAACCTGAGTTGCTGACGAC	7	+	479	2391	Active	Active	1	8
ENSDARG00000004074	ENSDART00000028717	20	2	GCAGCCTGCCGCAGTTTGAGTTT	5	+	1517	2391	Active	Inactive	8	9
ENSDARG00000004074	ENSDART00000028717	20	2	AGCTGCGCAGTGAAGAGGACGGC	5	+	404	2391	Active	Active	4	9
ENSDARG00000004074	ENSDART00000028717	20	2	GAAGTCGCCTTCCTGCGATGGTGTG	7	+	1134	2391	Active	Active	1	9
ENSDARG00000004074	ENSDART00000028717	20	2	CCCAGCTGCGCAGTGAAGAGGAC	5	+	401	2391	Active	Active	9	9
ENSDARG00000004074	ENSDART00000028717	20	2	CACCCCAGCAGCTCTTAGCTAAC	5	+	974	2391	Active	Inactive	8	2
ENSDARG00000004074	ENSDART00000028717	20	2	CACACCCCAGCAGCTCTTAGCTAAC	7	+	972	2391	Active	Inactive	2	2
ENSDARG00000004074	ENSDART00000028717	20	3	ATCCACGACGTGCGCAGACGTAGTA	7	+	1843	2391	Inactive	Active	0	7
ENSDARG00000004074	ENSDART00000028717	20	3	TTCATCCACGACGTGCGCAGACGTA	7	+	1840	2391	Active	Active	8	9
ENSDARG00000004074	ENSDART00000028717	20	3	AACGACTTCCAAATGATGGTGAA	5	+	1786	2391	Active	Active	8	8
ENSDARG00000004074	ENSDART00000028717	20	4	CAATCAAACGGTGACAGTAGACTTC	7	+	2316	2391	Inactive	Active	6	3
ENSDARG00000004074	ENSDART00000028717	20	4	GCAGCCAACCACAGGGAGGAGCA	5	+	2245	2391	Active	Active	1	9
ENSDARG00000004111	ENSDART00000024518	20	1	ACCTTCGGCACCTCGTCGCCTGC	5	+	100	1707	Active	Active	9	5
ENSDARG00000004111	ENSDART00000024518	20	4	TGCTGCTGCTGCTGGGGGCTGAGCC	7	+	860	1707	Active	Active	9	9
ENSDARG00000004111	ENSDART00000024518	20	4	TGCTGCTGCTGCTGGGGGCTGAG	5	+	860	1707	Active	Active	9	9
ENSDARG00000004111	ENSDART00000024518	20	4	AGAAGCGCAGTGGTGGGGTGGTC	5	+	806	1707	Inactive	Active	6	4
ENSDARG00000004111	ENSDART00000024518	20	6	AGCTCAAGCTGGAGGAATTTGTG	5	+	1229	1707	Active	Active	8	9
ENSDARG00000004111	ENSDART00000024518	20	8	GTTCCAGTCTTCAGGGAAGGTGCA	6	+	1557	1707	Active	Active	8	9
ENSDARG00000004111	ENSDART00000024518	20	8	CACACCCACAACCAGCAGCAGCA	5	+	1617	1707	Active	Active	8	9
ENSDARG00000004111	ENSDART00000024518	20	8	AGCAACAACAGTCCAAGAGGAGGAG	7	+	1642	1707	Active	Active	2	9
ENSDARG00000004111	ENSDART00000024518	20	8	ACCCACAACCAGCAGCAGCAGCA	5	+	1620	1707	Active	Active	2	9
ENSDARG00000004111	ENSDART00000024518	20	8	ACACCCACAACCAGCAGCAGCAGCA	7	+	1618	1707	Inactive	Active	8	9
ENSDARG00000004111	ENSDART00000087844	20	3	AGAAGCGCAGTGGTGGGGTGGTC	5	+	164	828	Inactive	Active	6	4
ENSDARG00000004111	ENSDART00000087844	20	3	TGCTGCTGCTGCTGGGGGCTGAG	5	+	218	828	Active	Active	9	9
ENSDARG00000004111	ENSDART00000087844	20	3	TGCTGCTGCTGCTGGGGGCTGAGCC	7	+	218	828	Active	Active	9	9
ENSDARG00000004111	ENSDART00000087844	20	5	AGCTCAAGCTGGAGGAATTTGTG	5	+	587	828	Active	Active	8	9
ENSDARG00000004192	ENSDART00000044619	20	2	ACATTCGCCGGTCTCGCCGCTGGG	6	+	66	813	Active	Active	4	9
ENSDARG00000004192	ENSDART00000044619	20	2	AAAATCGCAGCAACAGTGTGGGCA	6	+	20	813	Inactive	Active	9	9
ENSDARG00000004192	ENSDART00000044619	20	4	AACTCAGTCAACGCCGGCTGGAAC	6	+	574	813	Active	Active	8	4
ENSDARG00000004192	ENSDART00000044619	20	4	GTTCACGTCCCGCATGTGTGAGTGT	7	+	447	813	Active	Inactive	7	6
ENSDARG00000004192	ENSDART00000044619	20	4	GTTCACGTCCCGCATGTGTGAGTG	6	+	447	813	Active	Active	7	7
ENSDARG00000004192	ENSDART00000044619	20	4	TTCAGCCACTGCAGGTGGAGTTG	5	+	395	813	Active	Active	7	5
ENSDARG00000004192	ENSDART00000044619	20	4	TTCAGCCACTGCAGGTGGAGTTGGA	7	+	395	813	Active	Active	7	8
ENSDARG00000004192	ENSDART00000044619	20	4	AGCTTCAGCCACTGCAGGTGGAGTT	7	+	392	813	Active	Active	9	2
ENSDARG00000004192	ENSDART00000044619	20	4	AGCCACTGCAGGTGGAGTTGGAGCG	7	+	398	813	Active	Active	9	9
ENSDARG00000004192	ENSDART00000044619	20	4	AGCCACTGCAGGTGGAGTTGGAG	5	+	398	813	Active	Active	9	9
ENSDARG00000004192	ENSDART00000044619	20	4	TCCAGCTTCAGCCACTGCAGGTGGA	7	+	389	813	Active	Active	9	9
ENSDARG00000004192	ENSDART00000044619	20	5	CGCTGCTTCTTGTGGAGGCGGTGTG	7	+	696	813	Active	Active	9	8
ENSDARG00000004192	ENSDART00000044619	20	5	CGCTGCTTCTTGTGGAGGCGGTG	5	+	696	813	Active	Active	9	9
ENSDARG00000004517	ENSDART00000007379	20	1	CGCGACCTCCAGTTGTGTTGGCC	5	-	77	582	Active	Active	9	7
ENSDARG00000004517	ENSDART00000007379	20	4	AAAGCCCACCTTCTTGCGCAGTG	5	-	320	582	Inactive	Active	4	2
ENSDARG00000004517	ENSDART00000007379	20	5	GACCCAATCAGGATTGTCGAGTTC	6	-	418	582	Active	Inactive	8	1
ENSDARG00000004517	ENSDART00000007379	20	6	ACAAGCAGCGAGTATGATGTAGGC	6	-	471	582	Active	Active	1	9
ENSDARG00000004517	ENSDART00000007379	20	6	TCCCACACCTGAGCTGTGCAGTT	5	-	578	582	Active	Inactive	6	6
ENSDARG00000004517	ENSDART00000078385	20	1	CGCGACCTCCAGTTGTGTTGGCC	5	-	77	1524	Active	Active	9	7
ENSDARG00000004517	ENSDART00000078385	20	3	AAAGCCCACCTTCTTGCGCAGTG	5	-	398	1524	Inactive	Active	4	2
ENSDARG00000004517	ENSDART00000078385	20	4	GACCCAATCAGGATTGTCGAGTTC	6	-	496	1524	Active	Inactive	8	1
ENSDARG00000004517	ENSDART00000078385	20	5	ATCCCACACCTGAGCTGTGCAGTT	6	-	656	1524	Active	Inactive	4	6
ENSDARG00000004517	ENSDART00000078385	20	5	ACAAGCAGCGAGTATGATGTAGGC	6	-	549	1524	Active	Active	1	9
ENSDARG00000004517	ENSDART00000078385	20	5	TCCCACACCTGAGCTGTGCAGTT	5	-	656	1524	Active	Inactive	6	6
ENSDARG00000004517	ENSDART00000078385	20	6	AAACCACCCAGCCTTCTGTGTCT	5	-	684	1524	Inactive	Inactive	5	8
ENSDARG00000004517	ENSDART00000078385	20	6	AACCACCCAGCCTTCTGTGTCTGC	6	-	682	1524	Inactive	Inactive	7	8
ENSDARG00000004517	ENSDART00000078385	20	6	GAAACCACCCAGCCTTCTGTGTCT	6	-	684	1524	Inactive	Inactive	6	8
ENSDARG00000004517	ENSDART00000078385	20	6	AAACCACCCAGCCTTCTGTGTCTGC	7	-	682	1524	Inactive	Inactive	5	8
ENSDARG00000004517	ENSDART00000078385	20	6	CACCCAGCCTTCTGTGTCTGCTTCT	7	-	678	1524	Active	Inactive	7	7
ENSDARG00000004517	ENSDART00000078385	20	8	GTATCCTAATGCTGCAGGCGTGGCT	7	-	990	1524	Inactive	Active	8	7
ENSDARG00000004517	ENSDART00000078385	20	8	GACCACATCAGCATCAGTGGGAGCC	7	-	948	1524	Active	Active	7	9
ENSDARG00000004517	ENSDART00000078385	20	9	TTCTACCCACATATCGGTTTTTAC	6	-	1052	1524	Inactive	Inactive	5	9
ENSDARG00000004517	ENSDART00000078385	20	9	TCCTTCAGCAGTTTTATAATAGGTG	7	-	1205	1524	Active	Active	9	9
ENSDARG00000004517	ENSDART00000078385	20	9	GTTCTACCCACATATCGGTTTTTAC	7	-	1052	1524	Active	Inactive	7	9
ENSDARG00000004517	ENSDART00000078385	20	9	GGCCACTCCAAGCTGACGCAGGC	5	-	1097	1524	Active	Active	9	9
ENSDARG00000004517	ENSDART00000078385	20	11	CACTCCAGCTCCACTGGGTATTT	5	-	1510	1524	Active	Inactive	8	9
ENSDARG00000004574	ENSDART00000020969	20	1	GCAGACACACAACTGTCTGGTAA	5	+	154	2490	Inactive	Inactive	8	5
ENSDARG00000004574	ENSDART00000020969	20	3	TGCCCCAGAAAAGGATGATGTAGAG	7	+	576	2490	Active	Active	5	8
ENSDARG00000004574	ENSDART00000020969	20	3	GCCCAAATCTGGAGAAGCCGTTGTC	7	+	462	2490	Active	Active	8	2
ENSDARG00000004574	ENSDART00000020969	20	3	CTAGGCCCAAATCTGGAGAAGCC	5	+	458	2490	Inactive	Active	3	9
ENSDARG00000004574	ENSDART00000020969	20	3	AGAGGCAGAGAGCGATGAAGAGGAT	7	+	597	2490	Inactive	Active	5	9
ENSDARG00000004574	ENSDART00000020969	20	4	GTTTGCTTCCAAATGGCTTGGCT	5	+	695	2490	Active	Active	9	5
ENSDARG00000004574	ENSDART00000020969	20	5	GAAAACTTCTCCCCATGGGTGTTT	6	+	772	2490	Active	Inactive	1	9
ENSDARG00000004574	ENSDART00000020969	20	7	ACATCATCCTGAGCGATGGGACTCT	7	+	957	2490	Active	Inactive	2	0
ENSDARG00000004574	ENSDART00000020969	20	9	CTCCACAGATGCCTAGATTAGGTG	6	+	1283	2490	Inactive	Active	3	9
ENSDARG00000004574	ENSDART00000020969	20	10	AGAAGCTTCTGTCTCTGAAGATGGG	7	+	1436	2490	Active	Active	9	9
ENSDARG00000004574	ENSDART00000020969	20	12	GAAAACCCACACGCCTCTTTTGGC	6	+	1689	2490	Inactive	Inactive	9	5
ENSDARG00000004574	ENSDART00000020969	20	12	AAAACCCACACGCCTCTTTTGGC	5	+	1690	2490	Inactive	Inactive	6	5
ENSDARG00000004574	ENSDART00000020969	20	13	AGAAAAGCCACTATTTGGGTATGT	6	+	1867	2490	Inactive	Inactive	6	8
ENSDARG00000004574	ENSDART00000020969	20	14	TCCGACGACGGAGATTTGTATGT	5	+	1988	2490	Active	Inactive	7	9
ENSDARG00000004574	ENSDART00000020969	20	14	GTAATCTCCGACGACGGAGATTTG	6	+	1982	2490	Active	Active	4	6
ENSDARG00000004574	ENSDART00000101262	20	1	GCAGACACACAACTGTCTGGTAA	5	+	154	2493	Inactive	Inactive	8	5
ENSDARG00000004574	ENSDART00000101262	20	4	TGCCCCAGAAAAGGATGATGTAGAG	7	+	579	2493	Active	Active	5	8
ENSDARG00000004574	ENSDART00000101262	20	4	GCCCAAATCTGGAGAAGCCGTTGTC	7	+	465	2493	Active	Active	8	2
ENSDARG00000004574	ENSDART00000101262	20	4	AGAGGCAGAGAGCGATGAAGAGGAT	7	+	600	2493	Inactive	Active	5	9
ENSDARG00000004574	ENSDART00000101262	20	4	CTAGGCCCAAATCTGGAGAAGCC	5	+	461	2493	Inactive	Active	3	9
ENSDARG00000004574	ENSDART00000101262	20	5	GTTTGCTTCCAAATGGCTTGGCT	5	+	698	2493	Active	Active	9	5
ENSDARG00000004574	ENSDART00000101262	20	6	GAAAACTTCTCCCCATGGGTGTTT	6	+	778	2493	Active	Inactive	1	9
ENSDARG00000004574	ENSDART00000101262	20	8	ACATCATCCTGAGCGATGGGACTCT	7	+	951	2493	Active	Inactive	2	0
ENSDARG00000004574	ENSDART00000101262	20	10	CTCCACAGATGCCTAGATTAGGTG	6	+	1283	2493	Inactive	Active	3	9
ENSDARG00000004574	ENSDART00000101262	20	11	AGAAGCTTCTGTCTCTGAAGATGGG	7	+	1436	2493	Active	Active	9	9
ENSDARG00000004574	ENSDART00000101262	20	13	GAAAACCCACACGCCTCTTTTGGC	6	+	1692	2493	Inactive	Inactive	9	5
ENSDARG00000004574	ENSDART00000101262	20	13	AAAACCCACACGCCTCTTTTGGC	5	+	1693	2493	Inactive	Inactive	6	5
ENSDARG00000004574	ENSDART00000101262	20	14	AGAAAAGCCACTATTTGGGTATGT	6	+	1870	2493	Inactive	Inactive	6	8
ENSDARG00000004574	ENSDART00000101262	20	15	TCCGACGACGGAGATTTGTATGT	5	+	1991	2493	Active	Inactive	7	9
ENSDARG00000004574	ENSDART00000101262	20	15	GTAATCTCCGACGACGGAGATTTG	6	+	1985	2493	Active	Active	4	6
ENSDARG00000004581	ENSDART00000012816	20	2	CTCACCAACACCATCATCTGAGGGT	7	-	87	2334	Active	Active	6	5
ENSDARG00000004581	ENSDART00000012816	20	2	CACCAACACCATCATCTGAGGGT	5	-	87	2334	Active	Active	3	5
ENSDARG00000004581	ENSDART00000012816	20	3	CTACGCTCCTGTGGTGGAGGTGGCT	7	-	272	2334	Active	Active	7	9
ENSDARG00000004581	ENSDART00000012816	20	3	TTACTACGCTCCTGTGGTGGAGGTG	7	-	275	2334	Active	Active	3	9
ENSDARG00000004581	ENSDART00000012816	20	3	TTACTACGCTCCTGTGGTGGAGGT	6	-	276	2334	Active	Active	3	7
ENSDARG00000004581	ENSDART00000012816	20	3	CTACGCTCCTGTGGTGGAGGTGGC	6	-	273	2334	Active	Active	7	9
ENSDARG00000004581	ENSDART00000012816	20	4	ACAGTCTCCCATCTCCTCTGCCTTC	7	-	394	2334	Active	Inactive	8	8
ENSDARG00000004581	ENSDART00000012816	20	5	GCCATCCTCCTCTGCTCTGCCTGC	6	-	480	2334	Active	Inactive	9	4
ENSDARG00000004581	ENSDART00000012816	20	5	TTAATCATCCTAACTGTGGCTTG	5	-	526	2334	Active	Inactive	5	8
ENSDARG00000004581	ENSDART00000012816	20	6	CTCTGCAACCTGCAGGAGTTTGT	5	-	587	2334	Active	Inactive	7	1
ENSDARG00000004581	ENSDART00000012816	20	6	AACATCTCCTTCGCCTGAGGAATGC	7	-	677	2334	Active	Active	8	9
ENSDARG00000004581	ENSDART00000012816	20	6	CTCTGCAACCTGCAGGAGTTTGTC	6	-	586	2334	Active	Active	7	6
ENSDARG00000004581	ENSDART00000012816	20	7	GTTCACACCCAATCCTGCAGCATAC	7	-	756	2334	Inactive	Active	1	5
ENSDARG00000004581	ENSDART00000012816	20	8	ACCCAAAGCTCCAAAGGTGTAGTAC	7	-	804	2334	Active	Inactive	3	0
ENSDARG00000004581	ENSDART00000012816	20	8	ACCCAAAGCTCCAAAGGTGTAGTA	6	-	805	2334	Active	Inactive	3	1
ENSDARG00000004581	ENSDART00000012816	20	11	CACCTCTTCCTCCATGTAGGTGTA	6	-	1109	2334	Active	Active	9	7
ENSDARG00000004581	ENSDART00000012816	20	15	ATCCACCCATCCTTGCTCTGCAGCT	7	-	1392	2334	Inactive	Active	6	3
ENSDARG00000004581	ENSDART00000012816	20	15	CACCCATCCTTGCTCTGCAGCTTTT	7	-	1389	2334	Active	Active	9	0
ENSDARG00000004581	ENSDART00000012816	20	17	CCCTCCTTAAAGCTTCTGTAGGC	5	-	1648	2334	Active	Inactive	9	2
ENSDARG00000004581	ENSDART00000012816	20	21	GGCTGCTCCGGCTGGGCTGGAGGT	6	-	2298	2334	Active	Active	9	8
ENSDARG00000004581	ENSDART00000012816	20	21	GCAGGCTGCTCCGGCTGGGCTGGA	6	-	2301	2334	Active	Active	8	6
ENSDARG00000004635	ENSDART00000043090	20	1	GTAGGCGCCTGCATTGCTTTGGT	5	+	433	2925	Active	Inactive	1	7
ENSDARG00000004635	ENSDART00000043090	20	1	ACATGCGTCAACGATGCAGAGGAG	6	+	565	2925	Active	Active	8	9
ENSDARG00000004635	ENSDART00000043090	20	1	ACAGCCTTCCAGGGGTGGTTGGCT	6	+	197	2925	Active	Inactive	9	2
ENSDARG00000004635	ENSDART00000043090	20	1	ACAGCCTTCCAGGGGTGGTTGGC	5	+	197	2925	Active	Active	9	7
ENSDARG00000004635	ENSDART00000043090	20	1	GTAGGCGCCTGCATTGCTTTGGTC	6	+	433	2925	Active	Inactive	1	1
ENSDARG00000004635	ENSDART00000043090	20	1	GTTTTCATCTCTGGTGGAAGTGGAG	7	+	537	2925	Active	Active	9	9
ENSDARG00000004635	ENSDART00000043090	20	1	TGCGTCAACGATGCAGAGGAGGAG	6	+	568	2925	Active	Active	9	9
ENSDARG00000004635	ENSDART00000043090	20	1	TTCACCAGAAGGGAGATGCATGT	5	+	674	2925	Inactive	Active	3	7
ENSDARG00000004635	ENSDART00000043090	20	1	AGCTCAACACAGAGGTGCGTATAA	6	+	365	2925	Inactive	Inactive	2	9
ENSDARG00000004635	ENSDART00000043090	20	3	CTATGCAGCCTGTGGTCGTGGAT	5	+	695	2925	Active	Inactive	3	0
ENSDARG00000004635	ENSDART00000043090	20	5	AAACTACACCTTCGAGGTCGAGGCT	7	+	1101	2925	Inactive	Active	4	9
ENSDARG00000004635	ENSDART00000043090	20	5	TACACCTTCGAGGTCGAGGCTGTG	6	+	1105	2925	Active	Active	9	9
ENSDARG00000004635	ENSDART00000043090	20	5	GTTGGCTACTCACCGCAGCAGAG	5	+	1030	2925	Active	Active	8	9
ENSDARG00000004635	ENSDART00000043090	20	5	ACAACCGTCAGCCTGGAGTGGAC	5	+	907	2925	Active	Active	7	6
ENSDARG00000004635	ENSDART00000043090	20	5	ACCCAACGCCTATTTGCAGCCGTC	6	+	1153	2925	Active	Active	7	9
ENSDARG00000004635	ENSDART00000043090	20	5	GCAAACTACACCTTCGAGGTCGAG	6	+	1099	2925	Inactive	Active	0	9
ENSDARG00000004635	ENSDART00000043090	20	5	GAACCCAACGCCTATTTGCAGCC	5	+	1151	2925	Inactive	Active	6	2
ENSDARG00000004635	ENSDART00000043090	20	5	CTCACCGCAGCAGAGTGGATTAA	5	+	1038	2925	Active	Active	1	0
ENSDARG00000004635	ENSDART00000043090	20	5	AACTACACCTTCGAGGTCGAGGCT	6	+	1102	2925	Inactive	Active	4	9
ENSDARG00000004635	ENSDART00000043090	20	5	CCCAACGCCTATTTGCAGCCGTC	5	+	1154	2925	Active	Active	8	9
ENSDARG00000004635	ENSDART00000043090	20	9	TTCGGCTTCATCATAGGGAGAAGGT	7	+	1660	2925	Active	Active	9	9
ENSDARG00000004635	ENSDART00000043090	20	11	GCCTCCTGCATTAAGATTGAGAG	5	+	1828	2925	Active	Active	9	9
ENSDARG00000004635	ENSDART00000043090	20	12	GACTCAAGCTGCCGGGGAAGAGGGA	7	+	1892	2925	Active	Active	3	9
ENSDARG00000004635	ENSDART00000043090	20	12	TTAAAACGCTGAAAGTAGGCTAC	5	+	1931	2925	Inactive	Active	7	2
ENSDARG00000004635	ENSDART00000043090	20	14	GACTTCGGCCTGTCCAGAGTGATTG	7	+	2266	2925	Active	Active	8	7
ENSDARG00000004635	ENSDART00000043090	20	15	CACATCAGCGAGTGATGTGTGGAG	6	+	2379	2925	Active	Inactive	8	5
ENSDARG00000004635	ENSDART00000043090	20	15	AAATTCACATCAGCGAGTGATGT	5	+	2374	2925	Inactive	Active	9	7
ENSDARG00000004635	ENSDART00000043090	20	17	GACAACTTCACAGCCGCCGGCTAC	6	+	2764	2925	Active	Active	8	2
ENSDARG00000004635	ENSDART00000102781	20	1	ATCGTCTCCTCCAAGCGGGGTAA	5	+	57	2913	Active	Active	9	3
ENSDARG00000004635	ENSDART00000102781	20	2	GTAGGCGCCTGCATTGCTTTGGT	5	+	478	2913	Active	Inactive	1	7
ENSDARG00000004635	ENSDART00000102781	20	2	GTAGGCGCCTGCATTGCTTTGGTC	6	+	478	2913	Active	Inactive	1	1
ENSDARG00000004635	ENSDART00000102781	20	2	AGCTCAACACAGAGGTGCGTATAA	6	+	410	2913	Inactive	Inactive	2	9
ENSDARG00000004635	ENSDART00000102781	20	2	ACATGCGTCAACGATGCAGAGGAG	6	+	610	2913	Active	Active	8	9
ENSDARG00000004635	ENSDART00000102781	20	2	ACAGCCTTCCAGGGGTGGTTGGCT	6	+	242	2913	Active	Inactive	9	2
ENSDARG00000004635	ENSDART00000102781	20	2	ACAGCCTTCCAGGGGTGGTTGGC	5	+	242	2913	Active	Active	9	7
ENSDARG00000004635	ENSDART00000102781	20	2	GTTTTCATCTCTGGTGGAAGTGGAG	7	+	582	2913	Active	Active	9	9
ENSDARG00000004635	ENSDART00000102781	20	2	TGCGTCAACGATGCAGAGGAGGAG	6	+	613	2913	Active	Active	9	9
ENSDARG00000004635	ENSDART00000102781	20	2	TTCACCAGAAGGGAGATGCATGT	5	+	719	2913	Inactive	Active	3	7
ENSDARG00000004635	ENSDART00000102781	20	3	CTATGCAGCCTGTGGTCGTGGAT	5	+	738	2913	Active	Inactive	3	0
ENSDARG00000004635	ENSDART00000102781	20	4	GTTGGCTACTCACCGCAGCAGAG	5	+	1069	2913	Active	Active	8	9
ENSDARG00000004635	ENSDART00000102781	20	4	TACACCTTCGAGGTCGAGGCTGTG	6	+	1144	2913	Active	Active	9	9
ENSDARG00000004635	ENSDART00000102781	20	4	GCAAACTACACCTTCGAGGTCGAG	6	+	1138	2913	Inactive	Active	0	9
ENSDARG00000004635	ENSDART00000102781	20	4	GAACCCAACGCCTATTTGCAGCC	5	+	1190	2913	Inactive	Active	6	2
ENSDARG00000004635	ENSDART00000102781	20	4	ACCCAACGCCTATTTGCAGCCGTC	6	+	1192	2913	Active	Active	7	9
ENSDARG00000004635	ENSDART00000102781	20	4	AAACTACACCTTCGAGGTCGAGGCT	7	+	1140	2913	Inactive	Active	4	9
ENSDARG00000004635	ENSDART00000102781	20	4	AACTACACCTTCGAGGTCGAGGCT	6	+	1141	2913	Inactive	Active	4	9
ENSDARG00000004635	ENSDART00000102781	20	4	ACAACCGTCAGCCTGGAGTGGAC	5	+	946	2913	Active	Active	7	6
ENSDARG00000004635	ENSDART00000102781	20	4	CCCAACGCCTATTTGCAGCCGTC	5	+	1193	2913	Active	Active	8	9
ENSDARG00000004635	ENSDART00000102781	20	4	CTCACCGCAGCAGAGTGGATTAA	5	+	1077	2913	Active	Active	1	0
ENSDARG00000004635	ENSDART00000102781	20	7	TTCGGCTTCATCATAGGGAGAAGGT	7	+	1633	2913	Active	Active	9	9
ENSDARG00000004635	ENSDART00000102781	20	10	GCCTCCTGCATTAAGATTGAGAG	5	+	1810	2913	Active	Active	9	9
ENSDARG00000004635	ENSDART00000102781	20	11	GACTCAAGCTGCCGGGGAAGAGGGA	7	+	1874	2913	Active	Active	3	9
ENSDARG00000004635	ENSDART00000102781	20	11	TTAAAACGCTGAAAGTAGGCTAC	5	+	1913	2913	Inactive	Active	7	2
ENSDARG00000004635	ENSDART00000102781	20	13	GACTTCGGCCTGTCCAGAGTGATTG	7	+	2248	2913	Active	Active	8	7
ENSDARG00000004635	ENSDART00000102781	20	14	AAATTCACATCAGCGAGTGATGT	5	+	2356	2913	Inactive	Active	9	7
ENSDARG00000004635	ENSDART00000102781	20	14	CACATCAGCGAGTGATGTGTGGAG	6	+	2361	2913	Active	Inactive	8	5
ENSDARG00000004635	ENSDART00000102781	20	17	GACAACTTCACAGCCGCCGGCTAC	6	+	2752	2913	Active	Active	8	2
ENSDARG00000004635	ENSDART00000102783	20	2	ATCGTCTCCTCCAAGCGGGGTAA	5	+	117	2655	Active	Active	9	3
ENSDARG00000004635	ENSDART00000102783	20	3	GTAGGCGCCTGCATTGCTTTGGT	5	+	538	2655	Active	Inactive	1	7
ENSDARG00000004635	ENSDART00000102783	20	3	GTAGGCGCCTGCATTGCTTTGGTC	6	+	538	2655	Active	Inactive	1	1
ENSDARG00000004635	ENSDART00000102783	20	3	AGCTCAACACAGAGGTGCGTATAA	6	+	470	2655	Inactive	Inactive	2	9
ENSDARG00000004635	ENSDART00000102783	20	3	ACATGCGTCAACGATGCAGAGGAG	6	+	670	2655	Active	Active	8	9
ENSDARG00000004635	ENSDART00000102783	20	3	ACAGCCTTCCAGGGGTGGTTGGCT	6	+	302	2655	Active	Inactive	9	2
ENSDARG00000004635	ENSDART00000102783	20	3	ACAGCCTTCCAGGGGTGGTTGGC	5	+	302	2655	Active	Active	9	7
ENSDARG00000004635	ENSDART00000102783	20	3	GTTTTCATCTCTGGTGGAAGTGGAG	7	+	642	2655	Active	Active	9	9
ENSDARG00000004635	ENSDART00000102783	20	3	TGCGTCAACGATGCAGAGGAGGAG	6	+	673	2655	Active	Active	9	9
ENSDARG00000004635	ENSDART00000102783	20	3	TTCACCAGAAGGGAGATGCATGT	5	+	779	2655	Inactive	Active	3	7
ENSDARG00000004635	ENSDART00000102783	20	4	CTATGCAGCCTGTGGTCGTGGAT	5	+	798	2655	Active	Inactive	3	0
ENSDARG00000004635	ENSDART00000102783	20	5	GTTGGCTACTCACCGCAGCAGAG	5	+	1129	2655	Active	Active	8	9
ENSDARG00000004635	ENSDART00000102783	20	5	TACACCTTCGAGGTCGAGGCTGTG	6	+	1204	2655	Active	Active	9	9
ENSDARG00000004635	ENSDART00000102783	20	5	GCAAACTACACCTTCGAGGTCGAG	6	+	1198	2655	Inactive	Active	0	9
ENSDARG00000004635	ENSDART00000102783	20	5	GAACCCAACGCCTATTTGCAGCC	5	+	1250	2655	Inactive	Active	6	2
ENSDARG00000004635	ENSDART00000102783	20	5	AAACTACACCTTCGAGGTCGAGGCT	7	+	1200	2655	Inactive	Active	4	9
ENSDARG00000004635	ENSDART00000102783	20	5	CTCACCGCAGCAGAGTGGATTAA	5	+	1137	2655	Active	Active	1	0
ENSDARG00000004635	ENSDART00000102783	20	5	CCCAACGCCTATTTGCAGCCGTC	5	+	1253	2655	Active	Active	8	9
ENSDARG00000004635	ENSDART00000102783	20	5	AACTACACCTTCGAGGTCGAGGCT	6	+	1201	2655	Inactive	Active	4	9
ENSDARG00000004635	ENSDART00000102783	20	5	ACCCAACGCCTATTTGCAGCCGTC	6	+	1252	2655	Active	Active	7	9
ENSDARG00000004635	ENSDART00000102783	20	5	ACAACCGTCAGCCTGGAGTGGAC	5	+	1006	2655	Active	Active	7	6
ENSDARG00000004635	ENSDART00000102783	20	9	TTCGGCTTCATCATAGGGAGAAGGT	7	+	1681	2655	Active	Active	9	9
ENSDARG00000004635	ENSDART00000102783	20	12	GCCTCCTGCATTAAGATTGAGAG	5	+	1846	2655	Active	Active	9	9
ENSDARG00000004635	ENSDART00000102783	20	13	GACTCAAGCTGCCGGGGAAGAGGGA	7	+	1910	2655	Active	Active	3	9
ENSDARG00000004635	ENSDART00000102783	20	13	TTAAAACGCTGAAAGTAGGCTAC	5	+	1949	2655	Inactive	Active	7	2
ENSDARG00000004635	ENSDART00000102783	20	15	GACTTCGGCCTGTCCAGAGTGATTG	7	+	2284	2655	Active	Active	8	7
ENSDARG00000004635	ENSDART00000102783	20	16	AAATTCACATCAGCGAGTGATGT	5	+	2395	2655	Inactive	Active	9	7
ENSDARG00000004635	ENSDART00000102783	20	16	CACATCAGCGAGTGATGTGTGGAG	6	+	2400	2655	Active	Inactive	8	5
ENSDARG00000004635	ENSDART00000102788	20	2	ATCGTCTCCTCCAAGCGGGGTAA	5	+	150	3048	Active	Active	9	3
ENSDARG00000004635	ENSDART00000102788	20	3	GTAGGCGCCTGCATTGCTTTGGT	5	+	571	3048	Active	Inactive	1	7
ENSDARG00000004635	ENSDART00000102788	20	3	GTAGGCGCCTGCATTGCTTTGGTC	6	+	571	3048	Active	Inactive	1	1
ENSDARG00000004635	ENSDART00000102788	20	3	AGCTCAACACAGAGGTGCGTATAA	6	+	503	3048	Inactive	Inactive	2	9
ENSDARG00000004635	ENSDART00000102788	20	3	ACATGCGTCAACGATGCAGAGGAG	6	+	703	3048	Active	Active	8	9
ENSDARG00000004635	ENSDART00000102788	20	3	ACAGCCTTCCAGGGGTGGTTGGCT	6	+	335	3048	Active	Inactive	9	2
ENSDARG00000004635	ENSDART00000102788	20	3	ACAGCCTTCCAGGGGTGGTTGGC	5	+	335	3048	Active	Active	9	7
ENSDARG00000004635	ENSDART00000102788	20	3	GTTTTCATCTCTGGTGGAAGTGGAG	7	+	675	3048	Active	Active	9	9
ENSDARG00000004635	ENSDART00000102788	20	3	TGCGTCAACGATGCAGAGGAGGAG	6	+	706	3048	Active	Active	9	9
ENSDARG00000004635	ENSDART00000102788	20	3	TTCACCAGAAGGGAGATGCATGT	5	+	812	3048	Inactive	Active	3	7
ENSDARG00000004635	ENSDART00000102788	20	4	CTATGCAGCCTGTGGTCGTGGAT	5	+	831	3048	Active	Inactive	3	0
ENSDARG00000004635	ENSDART00000102788	20	5	GTTGGCTACTCACCGCAGCAGAG	5	+	1162	3048	Active	Active	8	9
ENSDARG00000004635	ENSDART00000102788	20	5	TACACCTTCGAGGTCGAGGCTGTG	6	+	1237	3048	Active	Active	9	9
ENSDARG00000004635	ENSDART00000102788	20	5	GCAAACTACACCTTCGAGGTCGAG	6	+	1231	3048	Inactive	Active	0	9
ENSDARG00000004635	ENSDART00000102788	20	5	GAACCCAACGCCTATTTGCAGCC	5	+	1283	3048	Inactive	Active	6	2
ENSDARG00000004635	ENSDART00000102788	20	5	AAACTACACCTTCGAGGTCGAGGCT	7	+	1233	3048	Inactive	Active	4	9
ENSDARG00000004635	ENSDART00000102788	20	5	CCCAACGCCTATTTGCAGCCGTC	5	+	1286	3048	Active	Active	8	9
ENSDARG00000004635	ENSDART00000102788	20	5	CTCACCGCAGCAGAGTGGATTAA	5	+	1170	3048	Active	Active	1	0
ENSDARG00000004635	ENSDART00000102788	20	5	AACTACACCTTCGAGGTCGAGGCT	6	+	1234	3048	Inactive	Active	4	9
ENSDARG00000004635	ENSDART00000102788	20	5	ACAACCGTCAGCCTGGAGTGGAC	5	+	1039	3048	Active	Active	7	6
ENSDARG00000004635	ENSDART00000102788	20	5	ACCCAACGCCTATTTGCAGCCGTC	6	+	1285	3048	Active	Active	7	9
ENSDARG00000004635	ENSDART00000102788	20	9	TTCGGCTTCATCATAGGGAGAAGGT	7	+	1783	3048	Active	Active	9	9
ENSDARG00000004635	ENSDART00000102788	20	11	GCCTCCTGCATTAAGATTGAGAG	5	+	1951	3048	Active	Active	9	9
ENSDARG00000004635	ENSDART00000102788	20	12	TTAAAACGCTGAAAGTAGGCTAC	5	+	2054	3048	Inactive	Active	7	2
ENSDARG00000004635	ENSDART00000102788	20	12	GACTCAAGCTGCCGGGGAAGAGGGA	7	+	2015	3048	Active	Active	3	9
ENSDARG00000004635	ENSDART00000102788	20	14	GACTTCGGCCTGTCCAGAGTGATTG	7	+	2389	3048	Active	Active	8	7
ENSDARG00000004635	ENSDART00000102788	20	15	AAATTCACATCAGCGAGTGATGT	5	+	2497	3048	Inactive	Active	9	7
ENSDARG00000004635	ENSDART00000102788	20	15	CACATCAGCGAGTGATGTGTGGAG	6	+	2502	3048	Active	Inactive	8	5
ENSDARG00000004635	ENSDART00000102788	20	17	GACAACTTCACAGCCGCCGGCTAC	6	+	2887	3048	Active	Active	8	2
ENSDARG00000004697	ENSDART00000002554	20	4	ACCGGCGGCTGAGAGGGGGACGAG	6	-	54	1353	Active	Active	9	9
ENSDARG00000004697	ENSDART00000002554	20	4	AGCCCATGCTGGGTGTGGAGGGC	5	-	225	1353	Active	Active	9	9
ENSDARG00000004697	ENSDART00000002554	20	4	GTTAAAGCCCATGCTGGGTGTGGAG	7	-	228	1353	Inactive	Active	3	5
ENSDARG00000004697	ENSDART00000002554	20	5	CTCCACAGATGGCACAGATGTGTTT	7	-	379	1353	Inactive	Inactive	3	5
ENSDARG00000004697	ENSDART00000002554	20	6	GGCCAAGCACTTCTGGTAGCGGCA	6	-	553	1353	Inactive	Active	2	9
ENSDARG00000004697	ENSDART00000002554	20	11	GCCTCCACCTCCAGTGAGTTTGAC	6	-	1125	1353	Active	Active	8	7
ENSDARG00000004697	ENSDART00000002554	20	11	TGCCTCCACCTCCAGTGAGTTTGAC	7	-	1125	1353	Active	Active	9	7
ENSDARG00000004697	ENSDART00000002554	20	12	TGCTCCAGACACTTGAGGCCGAT	5	-	1258	1353	Active	Active	4	9
ENSDARG00000004697	ENSDART00000002554	20	12	AGACGCAGCAGCAGCTTAGCAAAC	6	-	1218	1353	Active	Inactive	4	1
ENSDARG00000004697	ENSDART00000080473	20	2	GGCCAAGCACTTCTGGTAGCGGCA	6	-	175	960	Inactive	Active	2	9
ENSDARG00000004697	ENSDART00000080473	20	8	GCCTCCACCTCCAGTGAGTTTGAC	6	-	753	960	Active	Active	8	7
ENSDARG00000004697	ENSDART00000080473	20	8	TGCCTCCACCTCCAGTGAGTTTGAC	7	-	753	960	Active	Active	9	7
ENSDARG00000004697	ENSDART00000080473	20	9	AGACGCAGCAGCAGCTTAGCAAAC	6	-	846	960	Active	Inactive	4	1
ENSDARG00000004697	ENSDART00000080473	20	9	TGCTCCAGACACTTGAGGCCGAT	5	-	886	960	Active	Active	4	9
ENSDARG00000004697	ENSDART00000102075	20	1	ACCGGCGGCTGAGAGGGGGACGAG	6	-	63	1311	Active	Active	9	9
ENSDARG00000004697	ENSDART00000102075	20	2	GTTAAAGCCCATGCTGGGTGTGGAG	7	-	186	1311	Inactive	Active	3	5
ENSDARG00000004697	ENSDART00000102075	20	2	AGCCCATGCTGGGTGTGGAGGGC	5	-	183	1311	Active	Active	9	9
ENSDARG00000004697	ENSDART00000102075	20	3	CTCCACAGATGGCACAGATGTGTTT	7	-	337	1311	Inactive	Inactive	3	5
ENSDARG00000004697	ENSDART00000102075	20	4	GGCCAAGCACTTCTGGTAGCGGCA	6	-	511	1311	Inactive	Active	2	9
ENSDARG00000004697	ENSDART00000102075	20	9	GCCTCCACCTCCAGTGAGTTTGAC	6	-	1083	1311	Active	Active	8	7
ENSDARG00000004697	ENSDART00000102075	20	9	TGCCTCCACCTCCAGTGAGTTTGAC	7	-	1083	1311	Active	Active	9	7
ENSDARG00000004697	ENSDART00000102075	20	10	AGACGCAGCAGCAGCTTAGCAAAC	6	-	1176	1311	Active	Inactive	4	1
ENSDARG00000004697	ENSDART00000102075	20	10	TGCTCCAGACACTTGAGGCCGAT	5	-	1216	1311	Active	Active	4	9
ENSDARG00000004721	ENSDART00000028084	20	1	AGAGTCAGCAGGACGTGGAGCTGCT	7	+	68	1668	Active	Active	6	9
ENSDARG00000004721	ENSDART00000028084	20	1	GCCTTCATCATGCAGCGCAGCGTAG	7	+	127	1668	Active	Active	9	8
ENSDARG00000004721	ENSDART00000028084	20	6	TTCAGCTACGACCCCTCTGAGGAC	6	+	685	1668	Active	Active	8	1
ENSDARG00000004721	ENSDART00000028084	20	10	GCAAACAGCGGACAGGATGAGCT	5	+	1090	1668	Inactive	Active	3	9
ENSDARG00000004721	ENSDART00000028084	20	11	GAATACAACTTCGTGTCGCGGCA	5	+	1207	1668	Inactive	Active	9	9
ENSDARG00000004721	ENSDART00000028084	20	11	TACAACTTCGTGTCGCGGCAGAG	5	+	1210	1668	Active	Active	8	9
ENSDARG00000004721	ENSDART00000028084	20	11	AAAATCTGCCTGCTGTGTTTGCA	5	+	1339	1668	Active	Active	2	5
ENSDARG00000004735	ENSDART00000006954	20	1	CTCACCGTCTTCAACGTCGATTTT	6	-	430	2388	Active	Inactive	9	5
ENSDARG00000004735	ENSDART00000006954	20	1	CCCGGCGTCGTCGTCGTCGTCGTC	6	-	349	2388	Active	Active	9	0
ENSDARG00000004735	ENSDART00000006954	20	1	CTCCCCGGCGTCGTCGTCGTCGTC	6	-	352	2388	Active	Active	9	0
ENSDARG00000004735	ENSDART00000006954	20	1	GGCCTCTGCGTCGAGCGCGGCCTGC	7	-	117	2388	Active	Active	9	8
ENSDARG00000004735	ENSDART00000006954	20	1	ATCTTCATCGTCTAAGGCTTTGTCT	7	-	381	2388	Active	Inactive	9	5
ENSDARG00000004735	ENSDART00000006954	20	1	ATCTTCATCGTCTAAGGCTTTGTC	6	-	382	2388	Active	Inactive	9	2
ENSDARG00000004735	ENSDART00000006954	20	1	TTCCTCCCCGGCGTCGTCGTCGTC	6	-	355	2388	Active	Active	9	0
ENSDARG00000004735	ENSDART00000006954	20	1	TTCTTCCTCTTGGGCCTGGGCCTCT	7	-	135	2388	Active	Inactive	9	2
ENSDARG00000004735	ENSDART00000006954	20	1	ACCGTCTTCAACGTCGATTTTGTC	6	-	427	2388	Active	Active	9	3
ENSDARG00000004735	ENSDART00000006954	20	1	TTCGTCGTCCTGACCGGCGGCTTC	6	-	304	2388	Active	Inactive	9	1
ENSDARG00000004735	ENSDART00000006954	20	1	ATCATCTTCATCGTCTAAGGCTTT	6	-	385	2388	Active	Inactive	9	2
ENSDARG00000004735	ENSDART00000006954	20	3	TCCAAAGGCGGCTGAGGAGACTTG	6	-	567	2388	Active	Active	6	7
ENSDARG00000004735	ENSDART00000006954	20	3	CACTTCCTCCAAAGGCGGCTGAG	5	-	575	2388	Active	Active	9	9
ENSDARG00000004735	ENSDART00000006954	20	3	CACTTCCTCCAAAGGCGGCTGAGGA	7	-	573	2388	Active	Active	9	8
ENSDARG00000004735	ENSDART00000006954	20	3	AAAGGCGGCTGAGGAGACTTGGTC	6	-	564	2388	Inactive	Active	1	6
ENSDARG00000004735	ENSDART00000006954	20	6	ATCAAAGCCCTCCCCGTAGTCTTC	6	-	940	2388	Inactive	Inactive	3	5
ENSDARG00000004735	ENSDART00000006954	20	7	ATCTGCTGCATAAAGGTGAAGTC	5	-	1174	2388	Active	Active	8	6
ENSDARG00000004735	ENSDART00000006954	20	8	CTCCAAGACGGTGTTGGTGCTGAG	6	-	1342	2388	Active	Active	3	8
ENSDARG00000004735	ENSDART00000006954	20	9	CACCACGGCTTTGCGCTGGAAAC	5	-	1553	2388	Active	Active	7	5
ENSDARG00000004735	ENSDART00000006954	20	9	ACAGACACATCTTCCTTCTTTGGGC	7	-	1522	2388	Inactive	Inactive	9	4
ENSDARG00000004735	ENSDART00000006954	20	9	AGACACATCTTCCTTCTTTGGGC	5	-	1522	2388	Active	Inactive	3	4
ENSDARG00000004735	ENSDART00000006954	20	9	CACATCTTCCTTCTTTGGGCTGCT	6	-	1518	2388	Active	Active	9	5
ENSDARG00000004735	ENSDART00000006954	20	9	GACCACCACGGCTTTGCGCTGGA	5	-	1556	2388	Active	Active	2	4
ENSDARG00000004735	ENSDART00000006954	20	11	GGCTCATTCCACCACCTCTGCTGGC	7	-	2143	2388	Active	Active	9	4
ENSDARG00000004735	ENSDART00000006954	20	11	TCCACCAGACCCTCCTCTGTTGTA	6	-	2068	2388	Active	Inactive	2	8
ENSDARG00000004735	ENSDART00000006954	20	11	CAAATCCGCTCACACGAGGTGGTG	6	-	1967	2388	Active	Active	6	9
ENSDARG00000004735	ENSDART00000006954	20	12	ATCCTCCACGATTCTGCTGGTGGC	6	-	2270	2388	Active	Active	8	9
ENSDARG00000004735	ENSDART00000006954	20	12	GTTGCCAGCTCTGGTTGAAGGCTTG	7	-	2320	2388	Active	Active	6	9
ENSDARG00000004877	ENSDART00000002777	20	4	GACTCCGCCTTTTTCTGGGAGGAG	6	+	364	4206	Active	Active	6	7
ENSDARG00000004877	ENSDART00000002777	20	5	ACCTCAAACTCGCAGACTTTGGC	5	+	647	4206	Active	Active	4	8
ENSDARG00000004877	ENSDART00000002777	20	5	CAAACCAGACAACATGCTGCTGGA	6	+	612	4206	Inactive	Active	8	9
ENSDARG00000004877	ENSDART00000002777	20	5	CTATACGGCAGAAGTGGTGCTGGC	6	+	546	4206	Inactive	Active	1	8
ENSDARG00000004877	ENSDART00000002777	20	5	AAACCAGACAACATGCTGCTGGA	5	+	613	4206	Inactive	Active	7	9
ENSDARG00000004877	ENSDART00000002777	20	5	CACCTCAAACTCGCAGACTTTGGC	6	+	646	4206	Active	Active	0	8
ENSDARG00000004877	ENSDART00000002777	20	7	GCCAAAGACCTCATCTGTGCCTTT	6	+	940	4206	Active	Inactive	3	9
ENSDARG00000004877	ENSDART00000002777	20	7	TGCCAAAGACCTCATCTGTGCCTTT	7	+	939	4206	Inactive	Inactive	3	9
ENSDARG00000004877	ENSDART00000002777	20	9	ACCAGCTACCATTTGTGGGTTTC	5	+	1187	4206	Active	Inactive	9	3
ENSDARG00000004877	ENSDART00000002777	20	10	GTTAACACAACAAAATAAGTGTTC	6	+	1233	4206	Inactive	Inactive	9	6
ENSDARG00000004877	ENSDART00000002777	20	11	GTAGTCTAACGACCTGGAGAAGAG	6	+	1296	4206	Inactive	Active	5	9
ENSDARG00000004877	ENSDART00000002777	20	13	ACCGACAGAAAACGGCTGCTGGA	5	+	1543	4206	Inactive	Active	3	9
ENSDARG00000004877	ENSDART00000002777	20	15	GTCCTCAGCTGGAGGAGGTGAGTGC	7	+	1658	4206	Active	Active	8	5
ENSDARG00000004877	ENSDART00000002777	20	15	GCAGACCTCGCTAGAGCTGGAGAA	6	+	1845	4206	Active	Active	8	6
ENSDARG00000004877	ENSDART00000002777	20	15	ACAGTCCCAGCAGCTGGAGCTTTC	6	+	1746	4206	Inactive	Active	2	1
ENSDARG00000004877	ENSDART00000002777	20	17	CTCAAAGCAGTTCAGCAGAGTCT	5	+	2056	4206	Inactive	Active	6	8
ENSDARG00000004877	ENSDART00000002777	20	17	TTCAGCAGAGTCTGGAGCAGGAGGA	7	+	2066	4206	Inactive	Active	2	9
ENSDARG00000004877	ENSDART00000002777	20	18	GAAAACAGACTGATGCAGCTGGA	5	+	2224	4206	Inactive	Active	9	9
ENSDARG00000004877	ENSDART00000002777	20	19	GAACTCAACCATCTGCTGGAGCT	5	+	2461	4206	Inactive	Active	3	8
ENSDARG00000004877	ENSDART00000002777	20	20	AAAAACAGCTGAAGGAGATGAAGGA	7	+	2540	4206	Inactive	Active	9	9
ENSDARG00000004877	ENSDART00000002777	20	22	GTTAGCGTCTCAGTTGGAGGTGAG	6	+	2703	4206	Active	Active	9	9
ENSDARG00000004877	ENSDART00000002777	20	24	AGAAGCAGATACAGGTGGAGAAAAC	7	+	3038	4206	Inactive	Active	7	8
ENSDARG00000004877	ENSDART00000002777	20	25	GACATCCGCAGGAAGGAGAAGGA	5	+	3142	4206	Active	Active	9	9
ENSDARG00000004877	ENSDART00000002777	20	25	GAAATCAACGACATGCAGGCTGT	5	+	3238	4206	Inactive	Active	5	7
ENSDARG00000004877	ENSDART00000002777	20	25	ACAGACATCCGCAGGAAGGAGAA	5	+	3139	4206	Active	Active	2	9
ENSDARG00000004877	ENSDART00000002777	20	27	AACACCAAACGGTTTGGATGGGAT	6	+	3475	4206	Inactive	Active	8	7
ENSDARG00000004877	ENSDART00000002777	20	27	GCCAAAAACACCAAACGGTTTGGAT	7	+	3469	4206	Active	Inactive	0	4
ENSDARG00000004877	ENSDART00000002777	20	27	ACACCAAACGGTTTGGATGGGAT	5	+	3476	4206	Inactive	Active	4	7
ENSDARG00000004877	ENSDART00000002777	20	27	CAAAAACACCAAACGGTTTGGAT	5	+	3471	4206	Inactive	Inactive	7	4
ENSDARG00000004877	ENSDART00000002777	20	30	GTCTTCAGACCTCCGCCGGCTCT	5	+	3838	4206	Active	Active	0	6
ENSDARG00000004877	ENSDART00000002777	20	30	CACTTCCCCTCGAGCTGCGAGGTC	6	+	3793	4206	Active	Active	9	1
ENSDARG00000004877	ENSDART00000002777	20	31	GTCCACAGCGAAAGAGATGCTGCT	6	+	3951	4206	Active	Active	3	9
ENSDARG00000004877	ENSDART00000002777	20	31	GGCAAACTCCACAGAGGAGCAGAA	6	+	3978	4206	Active	Active	9	9
ENSDARG00000004877	ENSDART00000002777	20	31	GCAAACTCCACAGAGGAGCAGAA	5	+	3979	4206	Active	Active	1	9
ENSDARG00000004877	ENSDART00000002777	20	31	AAACTCCACAGAGGAGCAGAAGAA	6	+	3981	4206	Inactive	Active	1	9
ENSDARG00000004877	ENSDART00000002777	20	31	CTCCACAGAGGAGCAGAAGAAGTG	6	+	3984	4206	Inactive	Active	3	9
ENSDARG00000004877	ENSDART00000002777	20	31	AACTCCACAGAGGAGCAGAAGAA	5	+	3982	4206	Inactive	Active	7	9
ENSDARG00000004877	ENSDART00000002777	20	31	CCCTCCAGCAAGAACAGGTGAGGAG	7	+	4198	4206	Active	Active	9	9
ENSDARG00000005002	ENSDART00000035827	20	1	GCAGACACAAACTGGCCGACGGC	5	-	163	2082	Inactive	Active	8	9
ENSDARG00000005002	ENSDART00000035827	20	2	CTACCATTCTGGAGAGTCTGAGCT	6	-	252	2082	Active	Active	8	7
ENSDARG00000005002	ENSDART00000035827	20	2	TGCACCTACCATTCTGGAGAGTCT	6	-	257	2082	Active	Active	9	8
ENSDARG00000005002	ENSDART00000035827	20	2	TGCCCAAGACTGGAGCTTTGGAA	5	-	195	2082	Active	Inactive	3	0
ENSDARG00000005002	ENSDART00000035827	20	2	CACTGCCCAAGACTGGAGCTTTG	5	-	198	2082	Active	Active	4	5
ENSDARG00000005002	ENSDART00000035827	20	3	TTCGACCTCGCGTCAAGTGTTTGCT	7	-	361	2082	Active	Active	9	3
ENSDARG00000005002	ENSDART00000035827	20	6	TTCATCCTCTGCAGCAGTCTGAGAG	7	-	626	2082	Active	Active	9	7
ENSDARG00000005002	ENSDART00000035827	20	6	ACCAAACTCCAACATGTGGGCGAA	6	-	574	2082	Active	Active	8	8
ENSDARG00000005002	ENSDART00000035827	20	7	AGCCGCCACGAGCAGAGCTGGGGGA	7	-	693	2082	Active	Active	9	9
ENSDARG00000005002	ENSDART00000035827	20	8	CTCAAACTCTGTCAGTCTGAGCA	5	-	788	2082	Active	Active	8	8
ENSDARG00000005002	ENSDART00000035827	20	8	ACCTGCTGCATCTTGACTTTTTT	5	-	901	2082	Active	Inactive	9	6
ENSDARG00000005002	ENSDART00000035827	20	8	TCCTCAAACTCTGTCAGTCTGAGCA	7	-	788	2082	Active	Active	6	8
ENSDARG00000005002	ENSDART00000035827	20	12	AGCTCCCCACTGTCTGATTTTTCT	6	-	1350	2082	Active	Inactive	5	1
ENSDARG00000005002	ENSDART00000035827	20	13	GTTTCATCCACAGCTCTGTCTTC	5	-	1440	2082	Active	Inactive	6	9
ENSDARG00000005002	ENSDART00000035827	20	14	ACACTCACCTTCTCCTTATAGGTC	6	-	1530	2082	Active	Inactive	3	0
ENSDARG00000005002	ENSDART00000035827	20	15	CACATCCTCGGCTTGTTGGGTGC	5	-	1694	2082	Active	Active	9	1
ENSDARG00000005002	ENSDART00000035827	20	15	ATCCTCGGCTTGTTGGGTGCTGCT	6	-	1690	2082	Active	Active	8	8
ENSDARG00000005002	ENSDART00000035827	20	17	TCCAGCACAGGGGGAGGGGTGGGGG	7	-	1928	2082	Active	Active	1	9
ENSDARG00000005002	ENSDART00000035827	20	17	TCCAGCACAGGGGGAGGGGTGGGG	6	-	1929	2082	Active	Active	1	9
ENSDARG00000005002	ENSDART00000035827	20	17	GGCAACATCATGGTCATGCTGGGAG	7	-	1877	2082	Active	Active	9	0
ENSDARG00000005002	ENSDART00000035827	20	17	CTCCTCCTCTTCCTCGGCTGGTTC	6	-	1975	2082	Active	Inactive	9	4
ENSDARG00000005002	ENSDART00000103637	20	1	GCAGACACAAACTGGCCGACGGC	5	-	163	1776	Inactive	Active	8	9
ENSDARG00000005002	ENSDART00000103637	20	2	TGCACCTACCATTCTGGAGAGTCT	6	-	257	1776	Active	Active	9	8
ENSDARG00000005002	ENSDART00000103637	20	2	TGCCCAAGACTGGAGCTTTGGAA	5	-	195	1776	Active	Inactive	3	0
ENSDARG00000005002	ENSDART00000103637	20	2	CACTGCCCAAGACTGGAGCTTTG	5	-	198	1776	Active	Active	4	5
ENSDARG00000005002	ENSDART00000103637	20	2	CTACCATTCTGGAGAGTCTGAGCT	6	-	252	1776	Active	Active	8	7
ENSDARG00000005002	ENSDART00000103637	20	3	TTCGACCTCGCGTCAAGTGTTTGCT	7	-	361	1776	Active	Active	9	3
ENSDARG00000005002	ENSDART00000103637	20	6	ACCAAACTCCAACATGTGGGCGAA	6	-	574	1776	Active	Active	8	8
ENSDARG00000005002	ENSDART00000103637	20	6	TTCATCCTCTGCAGCAGTCTGAGAG	7	-	626	1776	Active	Active	9	7
ENSDARG00000005002	ENSDART00000103637	20	7	AGCCGCCACGAGCAGAGCTGGGGGA	7	-	693	1776	Active	Active	9	9
ENSDARG00000005002	ENSDART00000103637	20	8	CTCAAACTCTGTCAGTCTGAGCA	5	-	788	1776	Active	Active	8	8
ENSDARG00000005002	ENSDART00000103637	20	8	TCCTCAAACTCTGTCAGTCTGAGCA	7	-	788	1776	Active	Active	6	8
ENSDARG00000005002	ENSDART00000103637	20	8	ACCTGCTGCATCTTGACTTTTTT	5	-	901	1776	Active	Inactive	9	6
ENSDARG00000005002	ENSDART00000103637	20	13	AGCTCCCCACTGTCTGATTTTTCT	6	-	1317	1776	Active	Inactive	5	1
ENSDARG00000005002	ENSDART00000103637	20	14	GTTTCATCCACAGCTCTGTCTTC	5	-	1407	1776	Active	Inactive	6	9
ENSDARG00000005002	ENSDART00000103637	20	15	ACACTCACCTTCTCCTTATAGGTC	6	-	1497	1776	Active	Inactive	3	0
ENSDARG00000005002	ENSDART00000103637	20	16	CACATCCTCGGCTTGTTGGGTGC	5	-	1661	1776	Active	Active	9	1
ENSDARG00000005002	ENSDART00000103637	20	16	ATCCTCGGCTTGTTGGGTGCTGCT	6	-	1657	1776	Active	Active	8	8
ENSDARG00000005394	ENSDART00000031712	20	2	TACTGCCTCCAATAGGTATGGTAG	6	-	104	2490	Active	Active	9	2
ENSDARG00000005394	ENSDART00000031712	20	3	TACTGCCTCCAATAGGTATGGTAG	6	-	242	2490	Active	Active	9	2
ENSDARG00000005394	ENSDART00000031712	20	4	ACCTTCTTCTGCTGTTGCTGAGGT	6	-	387	2490	Active	Inactive	9	1
ENSDARG00000005394	ENSDART00000031712	20	4	ACCTTCTTCTGCTGTTGCTGAGGTA	7	-	386	2490	Active	Active	9	8
ENSDARG00000005394	ENSDART00000031712	20	4	CTCACCGCAGGCGACGGGAGGCGGC	7	-	552	2490	Active	Active	1	9
ENSDARG00000005394	ENSDART00000031712	20	10	TGCACCGACAAAAAGAGGATGCT	5	-	1280	2490	Active	Active	8	9
ENSDARG00000005394	ENSDART00000031712	20	11	CTCCACAGCAGATGGTGCAGAAGGA	7	-	1369	2490	Active	Active	6	9
ENSDARG00000005394	ENSDART00000031712	20	11	CCCTCCACAGCAGATGGTGCAGAA	6	-	1372	2490	Active	Active	5	6
ENSDARG00000005394	ENSDART00000031712	20	11	GTCTCCCTCCACAGCAGATGGTGCA	7	-	1375	2490	Active	Active	9	9
ENSDARG00000005394	ENSDART00000031712	20	11	CACTCCAGAAAGCTGTTCTGAAGAC	7	-	1313	2490	Active	Active	0	0
ENSDARG00000005394	ENSDART00000031712	20	11	TCCCTCCACAGCAGATGGTGCAGAA	7	-	1372	2490	Active	Active	9	6
ENSDARG00000005394	ENSDART00000031712	20	12	GTCTCAGCAGGCCGAAGACGCTGCG	7	-	1531	2490	Inactive	Active	4	9
ENSDARG00000005394	ENSDART00000031712	20	12	CTCTGCGTCTCAGCAGGCCGAAGAC	7	-	1537	2490	Active	Active	9	9
ENSDARG00000005394	ENSDART00000031712	20	14	GCACCATACCAACAGTGATGGAGTC	7	-	1768	2490	Active	Active	4	8
ENSDARG00000005394	ENSDART00000031712	20	15	CCCCCACTCCTGAATCTGCAGAG	5	-	1841	2490	Active	Active	9	3
ENSDARG00000005394	ENSDART00000031712	20	15	TTCCTAGCAGGGTTGACGATGGA	5	-	1906	2490	Inactive	Active	0	9
ENSDARG00000005394	ENSDART00000031712	20	15	GGCCCCCACTCCTGAATCTGCAGAG	7	-	1841	2490	Active	Active	9	3
ENSDARG00000005394	ENSDART00000031712	20	15	AAACAAGCCTTTCCTAGCAGGGTTG	7	-	1914	2490	Inactive	Active	9	7
ENSDARG00000005394	ENSDART00000031712	20	16	TTAGGCCGCGCTTCGTGAAGCAGCC	7	-	1973	2490	Active	Active	4	9
ENSDARG00000005394	ENSDART00000031712	20	16	ACACACCTCCAGAAAGCGTGAGAT	6	-	2071	2490	Active	Active	6	6
ENSDARG00000005394	ENSDART00000031712	20	16	CACACCTCCAGAAAGCGTGAGAT	5	-	2071	2490	Active	Active	9	6
ENSDARG00000005394	ENSDART00000031712	20	16	ACAGCCAGAAAAACGGGCGGTCGTC	7	-	2005	2490	Inactive	Active	6	6
ENSDARG00000005394	ENSDART00000100320	20	1	TCCCTCTTAGGTCGCTGTGTGTGT	6	-	24	2556	Active	Inactive	9	9
ENSDARG00000005394	ENSDART00000100320	20	4	TACTGCCTCCAATAGGTATGGTAG	6	-	170	2556	Active	Active	9	2
ENSDARG00000005394	ENSDART00000100320	20	5	TACTGCCTCCAATAGGTATGGTAG	6	-	308	2556	Active	Active	9	2
ENSDARG00000005394	ENSDART00000100320	20	6	ACCTTCTTCTGCTGTTGCTGAGGT	6	-	453	2556	Active	Inactive	9	1
ENSDARG00000005394	ENSDART00000100320	20	6	ACCTTCTTCTGCTGTTGCTGAGGTA	7	-	452	2556	Active	Active	9	8
ENSDARG00000005394	ENSDART00000100320	20	6	CTCACCGCAGGCGACGGGAGGCGGC	7	-	618	2556	Active	Active	1	9
ENSDARG00000005394	ENSDART00000100320	20	12	TGCACCGACAAAAAGAGGATGCT	5	-	1346	2556	Active	Active	8	9
ENSDARG00000005394	ENSDART00000100320	20	13	GTCTCCCTCCACAGCAGATGGTGCA	7	-	1441	2556	Active	Active	9	9
ENSDARG00000005394	ENSDART00000100320	20	13	CTCCACAGCAGATGGTGCAGAAGGA	7	-	1435	2556	Active	Active	6	9
ENSDARG00000005394	ENSDART00000100320	20	13	CCCTCCACAGCAGATGGTGCAGAA	6	-	1438	2556	Active	Active	5	6
ENSDARG00000005394	ENSDART00000100320	20	13	CACTCCAGAAAGCTGTTCTGAAGAC	7	-	1379	2556	Active	Active	0	0
ENSDARG00000005394	ENSDART00000100320	20	13	TCCCTCCACAGCAGATGGTGCAGAA	7	-	1438	2556	Active	Active	9	6
ENSDARG00000005394	ENSDART00000100320	20	14	GTCTCAGCAGGCCGAAGACGCTGCG	7	-	1597	2556	Inactive	Active	4	9
ENSDARG00000005394	ENSDART00000100320	20	14	CTCTGCGTCTCAGCAGGCCGAAGAC	7	-	1603	2556	Active	Active	9	9
ENSDARG00000005394	ENSDART00000100320	20	16	GCACCATACCAACAGTGATGGAGTC	7	-	1834	2556	Active	Active	4	8
ENSDARG00000005394	ENSDART00000100320	20	17	TTCCTAGCAGGGTTGACGATGGA	5	-	1972	2556	Inactive	Active	0	9
ENSDARG00000005394	ENSDART00000100320	20	17	CCCCCACTCCTGAATCTGCAGAG	5	-	1907	2556	Active	Active	9	3
ENSDARG00000005394	ENSDART00000100320	20	17	GGCCCCCACTCCTGAATCTGCAGAG	7	-	1907	2556	Active	Active	9	3
ENSDARG00000005394	ENSDART00000100320	20	17	AAACAAGCCTTTCCTAGCAGGGTTG	7	-	1980	2556	Inactive	Active	9	7
ENSDARG00000005394	ENSDART00000100320	20	18	CACACCTCCAGAAAGCGTGAGAT	5	-	2137	2556	Active	Active	9	6
ENSDARG00000005394	ENSDART00000100320	20	18	ACACACCTCCAGAAAGCGTGAGAT	6	-	2137	2556	Active	Active	6	6
ENSDARG00000005394	ENSDART00000100320	20	18	TTAGGCCGCGCTTCGTGAAGCAGCC	7	-	2039	2556	Active	Active	4	9
ENSDARG00000005394	ENSDART00000100320	20	18	ACAGCCAGAAAAACGGGCGGTCGTC	7	-	2071	2556	Inactive	Active	6	6
ENSDARG00000005416	ENSDART00000046641	20	1	GCACTCTTACAGTTGGAGGGGTC	5	-	100	4044	Active	Active	8	8
ENSDARG00000005416	ENSDART00000046641	20	1	ACCATCATCATCTCCAGGGGCTGGC	7	-	8	4044	Active	Active	9	9
ENSDARG00000005416	ENSDART00000046641	20	1	GTTTACAGCCCACAATGTCGCAGGC	7	-	277	4044	Inactive	Active	0	9
ENSDARG00000005416	ENSDART00000046641	20	2	ACACCCAAATGATAGAAGAGGGA	5	-	412	4044	Inactive	Active	8	9
ENSDARG00000005416	ENSDART00000046641	20	2	TTCAACCACTGCAATATCTGTGAAC	7	-	363	4044	Active	Inactive	1	8
ENSDARG00000005416	ENSDART00000046641	20	4	GTTAGCAGCGCAGGTCTGGATAA	5	-	527	4044	Active	Inactive	5	8
ENSDARG00000005416	ENSDART00000046641	20	5	AGCCGCTGCTGGATGCGCCGGAGTT	7	-	806	4044	Active	Active	9	6
ENSDARG00000005416	ENSDART00000046641	20	7	TACCAAACAATAAATATCTGACGCC	7	-	1077	4044	Inactive	Active	9	7
ENSDARG00000005416	ENSDART00000046641	20	7	GCCACCTGCTCATCGGAGTTGAC	5	-	1057	4044	Active	Active	9	5
ENSDARG00000005416	ENSDART00000046641	20	8	GCCAGCAGCAGCACTGCATAGTTG	6	-	1221	4044	Active	Active	9	6
ENSDARG00000005416	ENSDART00000046641	20	9	TTCTTCCCCAGCAGGCTGCTTAA	5	-	1297	4044	Active	Inactive	9	2
ENSDARG00000005416	ENSDART00000046641	20	10	TCCACCAGCTCCTGTTTAGGGGCC	6	-	1518	4044	Active	Active	8	7
ENSDARG00000005416	ENSDART00000046641	20	10	ACCAGCTCCTGTTTAGGGGCCTGC	6	-	1515	4044	Active	Active	9	7
ENSDARG00000005416	ENSDART00000046641	20	13	CTCGTCAAATTTGGAGATGCTGAA	6	-	1762	4044	Active	Active	2	9
ENSDARG00000005416	ENSDART00000046641	20	18	AGAATCTGCTTAGTGTAGAAGCC	5	-	2269	4044	Active	Active	8	9
ENSDARG00000005416	ENSDART00000046641	20	18	AGACCATCCAGAATCTGCTTAGTGT	7	-	2276	4044	Active	Active	5	2
ENSDARG00000005416	ENSDART00000046641	20	21	AGCAGCGCAGGATAAAGGCTTTGGC	7	-	2659	4044	Active	Active	3	5
ENSDARG00000005416	ENSDART00000046641	20	23	ACAGGCAGAGAAATGCTGCGCAGAT	7	-	2810	4044	Inactive	Inactive	6	3
ENSDARG00000005416	ENSDART00000046641	20	23	TGCTGCTGCTGGGCCTGAAGTTGAA	7	-	2914	4044	Active	Active	9	9
ENSDARG00000005416	ENSDART00000046641	20	25	GCCACCTGCAGTTGGCTGATGGC	5	-	3301	4044	Active	Active	9	9
ENSDARG00000005416	ENSDART00000046641	20	25	CACCGCATCCTGGAAGCCGAAGAG	6	-	3325	4044	Active	Active	9	9
ENSDARG00000005416	ENSDART00000046641	20	25	CTCACCGCATCCTGGAAGCCGAA	5	-	3328	4044	Active	Active	1	9
ENSDARG00000005416	ENSDART00000046641	20	26	GTCTGCACAGCCTTTCGAATGATGT	7	-	3404	4044	Inactive	Active	3	8
ENSDARG00000005416	ENSDART00000046641	20	26	GCAAACATCCAGTGTGGCTTGATGT	7	-	3371	4044	Active	Inactive	3	2
ENSDARG00000005416	ENSDART00000046641	20	29	AGCATCAGCCCCGTGGAGTTTGAG	6	-	3880	4044	Active	Active	9	8
ENSDARG00000005416	ENSDART00000046641	20	29	ATCAGCATCAGCCCCGTGGAGTTT	6	-	3883	4044	Active	Inactive	8	1
ENSDARG00000005416	ENSDART00000046641	20	29	ATCAGCCCCGTGGAGTTTGAGCC	5	-	3878	4044	Active	Active	7	7
ENSDARG00000005416	ENSDART00000046641	20	29	GCATCAGCCCCGTGGAGTTTGAG	5	-	3880	4044	Active	Active	1	8
ENSDARG00000005416	ENSDART00000046641	20	29	GTCTCCATCCAATGAGCTGCGGGT	6	-	3832	4044	Active	Active	9	9
ENSDARG00000005416	ENSDART00000046641	20	29	GCATCAGCCCCGTGGAGTTTGAGCC	7	-	3878	4044	Active	Active	1	7
ENSDARG00000005416	ENSDART00000046641	20	30	GTCTTCAAATCGTCTCTGGTGAC	5	-	3961	4044	Inactive	Inactive	3	3
ENSDARG00000005463	ENSDART00000007744	20	1	CACTACCTCCACGATGAAGAAGCC	6	-	64	1494	Active	Active	9	9
ENSDARG00000005463	ENSDART00000007744	20	1	AGCGACAGCATGCAGAGCAGGCGAA	7	-	32	1494	Active	Active	7	9
ENSDARG00000005463	ENSDART00000007744	20	1	TACCTCCACGATGAAGAAGCCGAA	6	-	61	1494	Active	Active	8	9
ENSDARG00000005463	ENSDART00000007744	20	1	GACCACTACCTCCACGATGAAGAA	6	-	67	1494	Active	Active	4	9
ENSDARG00000005463	ENSDART00000007744	20	1	TCCGACAGCATGTGGAATGAGTC	5	-	124	1494	Active	Active	7	9
ENSDARG00000005463	ENSDART00000007744	20	2	AGCCCCACAACAGAGCTTTGGTGCA	7	-	1302	1494	Active	Active	1	0
ENSDARG00000005463	ENSDART00000007744	20	2	GGCTACATCCATGTAGGATGTGGGG	7	-	1155	1494	Active	Active	9	9
ENSDARG00000005463	ENSDART00000007744	20	2	GCACACTGCGTTCGGCAGGAGAG	5	-	1282	1494	Active	Active	5	9
ENSDARG00000005463	ENSDART00000007744	20	2	GTCCTCCACGGACTCGCTGATGAT	6	-	1426	1494	Active	Active	8	6
ENSDARG00000005463	ENSDART00000007744	20	2	GAAAACACCCCGCATGTTGAGCT	5	-	698	1494	Inactive	Inactive	8	2
ENSDARG00000005463	ENSDART00000007744	20	2	ACAGCCCCACAACAGAGCTTTGGTG	7	-	1304	1494	Inactive	Active	4	2
ENSDARG00000005463	ENSDART00000007744	20	2	AGAACCTTCAAGAGGTTTTGCGGTA	7	-	1332	1494	Active	Inactive	9	5
ENSDARG00000005463	ENSDART00000007744	20	2	AGCCCCACAACAGAGCTTTGGTG	5	-	1304	1494	Active	Active	1	2
ENSDARG00000005463	ENSDART00000007744	20	2	CCCCACAACAGAGCTTTGGTGCA	5	-	1302	1494	Active	Active	7	0
ENSDARG00000005463	ENSDART00000007744	20	2	CCCGCCAGCTGCCAGATGTGCAGCT	7	-	1091	1494	Active	Active	9	1
ENSDARG00000005481	ENSDART00000013798	20	3	AAACAAGGCTCGCTGGCGTGTTT	5	+	475	930	Inactive	Inactive	8	8
ENSDARG00000005481	ENSDART00000013798	20	3	AAAGACTCCTGAAAGCCGGCTGC	5	+	401	930	Inactive	Active	6	7
ENSDARG00000005481	ENSDART00000013798	20	5	ACCTGCAGAACCTGGATCTGGTGCA	7	+	692	930	Active	Active	2	4
ENSDARG00000005536	ENSDART00000024595	20	1	CGCCTCCTCTCCATCATTTGCCGCC	7	-	12	1230	Active	Active	9	4
ENSDARG00000005536	ENSDART00000024595	20	2	CTCTCCTCCCTTTGGTGTGCAGGT	6	-	175	1230	Active	Active	9	0
ENSDARG00000005536	ENSDART00000024595	20	4	TACCTCGTCCTCTGGATCTGGGTAG	7	-	408	1230	Active	Inactive	9	6
ENSDARG00000005536	ENSDART00000024595	20	4	CTCGTCCTCTGGATCTGGGTAGGG	6	-	406	1230	Active	Active	9	4
ENSDARG00000005536	ENSDART00000024595	20	4	CTCGTCCTCTGGATCTGGGTAGGGT	7	-	405	1230	Active	Active	9	9
ENSDARG00000005536	ENSDART00000024595	20	7	ACCTTCACATCCTCCTCTGCTTTG	6	-	618	1230	Active	Inactive	2	8
ENSDARG00000005536	ENSDART00000024595	20	10	TTCTGCTGCGAATCTTTGCAGGT	5	-	1118	1230	Active	Inactive	9	1
ENSDARG00000005536	ENSDART00000024595	20	11	CTCTTCGTCTCTTGCGACTTTGCT	6	-	1187	1230	Active	Active	9	8
ENSDARG00000005579	ENSDART00000007218	20	1	TCCGCCTGCAGCACTCGGCGCAGGT	7	+	1007	1149	Active	Active	9	9
ENSDARG00000005579	ENSDART00000007218	20	1	GCCAAAGCCATGCGGAAGCTGCA	5	+	415	1149	Active	Active	5	9
ENSDARG00000005579	ENSDART00000007218	20	1	CCCAAAGCCACGCGCCTCTGAATCT	7	+	908	1149	Active	Inactive	7	5
ENSDARG00000005579	ENSDART00000007218	20	1	CAAAGCCACGCGCCTCTGAATCT	5	+	910	1149	Active	Inactive	1	5
ENSDARG00000005579	ENSDART00000007218	20	1	AGCCAAAGCCATGCGGAAGCTGCA	6	+	414	1149	Active	Active	4	9
ENSDARG00000005579	ENSDART00000007218	20	1	AACCTCGCCTCGCACCGGCGGTGGC	7	+	676	1149	Active	Active	7	9
ENSDARG00000005579	ENSDART00000007218	20	1	AAAGCCAAAGCCATGCGGAAGCT	5	+	412	1149	Inactive	Active	9	9
ENSDARG00000005595	ENSDART00000021575	20	3	GTTCTCTAACAGCAAAGCCTTTTTC	7	+	209	1881	Active	Inactive	1	8
ENSDARG00000005595	ENSDART00000021575	20	4	GCCGTCCACCTACATCTCTGCAGCA	7	+	339	1881	Active	Active	9	5
ENSDARG00000005595	ENSDART00000021575	20	5	GAAAGCACATGGCATGGGCATAA	5	+	507	1881	Inactive	Inactive	9	7
ENSDARG00000005595	ENSDART00000021575	20	8	AGACTCTGCAAGAGATGTGGGCTTC	7	+	839	1881	Active	Inactive	8	1
ENSDARG00000005595	ENSDART00000021575	20	10	CCCCTATTCCTGTATGTATTTTGC	6	+	1088	1881	Active	Inactive	9	3
ENSDARG00000005595	ENSDART00000021575	20	10	GTATACACCGAACAAGGTTTGTTT	6	+	1176	1881	Inactive	Inactive	8	9
ENSDARG00000005595	ENSDART00000021575	20	11	ATCAAAAGAACATCATCTGCAGGT	6	+	1358	1881	Inactive	Active	9	2
ENSDARG00000005619	ENSDART00000003248	20	3	GCCATCACACGCAGGATGAATTC	5	-	340	1320	Active	Active	4	5
ENSDARG00000005619	ENSDART00000003248	20	3	GCATCCAGAAAGATGTTTGCTGGT	6	-	438	1320	Inactive	Inactive	6	2
ENSDARG00000005619	ENSDART00000003248	20	6	TGCCTCATCTGATCTGCGCCGCT	5	-	866	1320	Active	Active	9	5
ENSDARG00000005619	ENSDART00000003248	20	6	AGCCGCAGCTCTGCCAGAAGTGGTG	7	-	911	1320	Active	Active	9	9
ENSDARG00000005619	ENSDART00000003248	20	6	AGAATCTGCTCTTTAAGCCGCAGCT	7	-	926	1320	Active	Active	8	9
ENSDARG00000005619	ENSDART00000003248	20	9	CTCCTCTCCGAGTGTCTGTATGC	5	-	1259	1320	Active	Inactive	9	8
ENSDARG00000005652	ENSDART00000006423	20	1	GACATCAACAACGATAAGATTAA	5	+	358	1854	Active	Active	4	1
ENSDARG00000005652	ENSDART00000006423	20	1	GACACCTTACAGAAGCGGCCGGA	5	+	322	1854	Active	Active	7	9
ENSDARG00000005652	ENSDART00000006423	20	1	CTAAGCTGCTCAGCGGAGTTTTCT	6	+	167	1854	Active	Active	7	3
ENSDARG00000005652	ENSDART00000006423	20	1	CTAAGCTGCTCAGCGGAGTTTTC	5	+	167	1854	Active	Inactive	7	6
ENSDARG00000005652	ENSDART00000006423	20	1	AGCGCCTTCATCACGTTGTGTTT	5	+	115	1854	Active	Inactive	9	9
ENSDARG00000005652	ENSDART00000006423	20	1	AAATTCATCTTGCTTTTAGTGTTC	6	+	91	1854	Active	Inactive	2	9
ENSDARG00000005652	ENSDART00000006423	20	2	CACTCCAGCAATTTGTTTGGTGAG	6	+	586	1854	Active	Inactive	8	3
ENSDARG00000005652	ENSDART00000006423	20	2	GGCCACTCCAGCAATTTGTTTGGTG	7	+	583	1854	Active	Inactive	9	7
ENSDARG00000005652	ENSDART00000006423	20	3	AACCTCGACTTTAACATGGTGAGAC	7	+	703	1854	Active	Inactive	6	2
ENSDARG00000005652	ENSDART00000006423	20	4	GAAATCTCCGTCTTTGAAGTGAAC	6	+	727	1854	Active	Active	3	8
ENSDARG00000005652	ENSDART00000006423	20	9	AGAAAAATCTGATCCGGAAGTCGAG	7	+	1238	1854	Inactive	Active	1	9
ENSDARG00000005652	ENSDART00000006423	20	10	CCCAAATACAGACAATGGGGCTGGG	7	+	1588	1854	Active	Active	8	9
ENSDARG00000005652	ENSDART00000006423	20	10	AAATACAGACAATGGGGCTGGGAG	6	+	1591	1854	Inactive	Active	9	8
ENSDARG00000005652	ENSDART00000006423	20	11	CAACAATCCAAACCATGATGACGTG	7	+	1683	1854	Inactive	Active	3	9
ENSDARG00000005652	ENSDART00000048990	20	4	AGAAAAATCTGATCCGGAAGTCGAG	7	+	350	1029	Inactive	Active	1	9
ENSDARG00000005652	ENSDART00000048990	20	5	CCCAAATACAGACAATGGGGCTGGG	7	+	700	1029	Active	Active	8	9
ENSDARG00000005652	ENSDART00000048990	20	5	AAATACAGACAATGGGGCTGGGAG	6	+	703	1029	Inactive	Active	9	8
ENSDARG00000005652	ENSDART00000048990	20	6	CAACAATCCAAACCATGATGACGTG	7	+	795	1029	Inactive	Active	3	9
ENSDARG00000005652	ENSDART00000100991	20	5	AGAAAAATCTGATCCGGAAGTCGAG	7	+	353	969	Inactive	Active	1	9
ENSDARG00000005652	ENSDART00000100991	20	6	AAATACAGACAATGGGGCTGGGAG	6	+	706	969	Inactive	Active	9	8
ENSDARG00000005652	ENSDART00000100991	20	6	CCCAAATACAGACAATGGGGCTGGG	7	+	703	969	Active	Active	8	9
ENSDARG00000005652	ENSDART00000100991	20	7	CAACAATCCAAACCATGATGACGTG	7	+	798	969	Inactive	Active	3	9
ENSDARG00000005652	ENSDART00000100994	20	4	AGAAAAATCTGATCCGGAAGTCGAG	7	+	350	1029	Inactive	Active	1	9
ENSDARG00000005652	ENSDART00000100994	20	5	CCCAAATACAGACAATGGGGCTGGG	7	+	700	1029	Active	Active	8	9
ENSDARG00000005652	ENSDART00000100994	20	5	AAATACAGACAATGGGGCTGGGAG	6	+	703	1029	Inactive	Active	9	8
ENSDARG00000005652	ENSDART00000100994	20	6	CAACAATCCAAACCATGATGACGTG	7	+	795	1029	Inactive	Active	3	9
ENSDARG00000005652	ENSDART00000100996	20	1	GACACCTTACAGAAGCGGCCGGA	5	+	67	1650	Active	Active	7	9
ENSDARG00000005652	ENSDART00000100996	20	1	GACATCAACAACGATAAGATTAA	5	+	103	1650	Active	Active	4	1
ENSDARG00000005652	ENSDART00000100996	20	4	CACTCCAGCAATTTGTTTGGTGAG	6	+	397	1650	Active	Inactive	8	3
ENSDARG00000005652	ENSDART00000100996	20	4	GGCCACTCCAGCAATTTGTTTGGTG	7	+	394	1650	Active	Inactive	9	7
ENSDARG00000005652	ENSDART00000100996	20	5	AACCTCGACTTTAACATGGTGAGAC	7	+	514	1650	Active	Inactive	6	2
ENSDARG00000005652	ENSDART00000100996	20	6	GAAATCTCCGTCTTTGAAGTGAAC	6	+	538	1650	Active	Active	3	8
ENSDARG00000005652	ENSDART00000100996	20	11	AGAAAAATCTGATCCGGAAGTCGAG	7	+	1049	1650	Inactive	Active	1	9
ENSDARG00000005652	ENSDART00000100996	20	12	CCCAAATACAGACAATGGGGCTGGG	7	+	1399	1650	Active	Active	8	9
ENSDARG00000005652	ENSDART00000100996	20	12	AAATACAGACAATGGGGCTGGGAG	6	+	1402	1650	Inactive	Active	9	8
ENSDARG00000005652	ENSDART00000100996	20	13	CAACAATCCAAACCATGATGACGTG	7	+	1494	1650	Inactive	Active	3	9
ENSDARG00000005670	ENSDART00000016815	20	2	TCCATCTTCAGGACTTGTTTTGGTT	7	-	176	981	Active	Inactive	9	7
ENSDARG00000005670	ENSDART00000016815	20	2	TCCATCTTCAGGACTTGTTTTGGT	6	-	177	981	Active	Inactive	9	8
ENSDARG00000005670	ENSDART00000016815	20	4	GGCCCAGTCTGAGTGTGGTGGAG	5	-	354	981	Active	Active	9	7
ENSDARG00000005670	ENSDART00000016815	20	4	GGCCCAGTCTGAGTGTGGTGGAGAC	7	-	352	981	Active	Active	9	6
ENSDARG00000005670	ENSDART00000016815	20	4	GTCGGCCCAGTCTGAGTGTGGTGGA	7	-	355	981	Active	Active	3	0
ENSDARG00000005670	ENSDART00000016815	20	6	GAATCCTGCCACAGGACGTGGCT	5	-	545	981	Active	Active	2	9
ENSDARG00000005670	ENSDART00000016815	20	6	TCCTGCCACAGGACGTGGCTTTGAA	7	-	540	981	Active	Inactive	9	1
ENSDARG00000005670	ENSDART00000016815	20	6	TCCTGCCACAGGACGTGGCTTTG	5	-	542	981	Active	Active	9	1
ENSDARG00000005670	ENSDART00000016815	20	9	GTCAACTGCTGGGCTGTGGTTGCC	6	-	942	981	Active	Active	6	7
ENSDARG00000005670	ENSDART00000016815	20	9	GTCAACTGCTGGGCTGTGGTTGC	5	-	943	981	Active	Inactive	6	7
ENSDARG00000005670	ENSDART00000016815	20	9	GTCAAAGACTGACATTAGGAGCT	5	-	830	981	Inactive	Active	3	5
ENSDARG00000005716	ENSDART00000029620	20	1	ACCTGCAGAGTGTCGTTGTTGTC	5	-	106	2652	Active	Inactive	2	4
ENSDARG00000005716	ENSDART00000029620	20	2	GAAGTCACCTTCACAGGGGTTTAA	6	-	361	2652	Inactive	Inactive	1	6
ENSDARG00000005716	ENSDART00000029620	20	3	CCCTCCAGCAGTTCCAGTATAGTTG	7	-	431	2652	Active	Active	9	4
ENSDARG00000005716	ENSDART00000029620	20	4	ACCTCCCACCTCCATGTGCTGAA	5	-	686	2652	Active	Inactive	8	4
ENSDARG00000005716	ENSDART00000029620	20	4	TTCAACTTCTCCTCAGTCTGGTTGT	7	-	545	2652	Active	Inactive	9	8
ENSDARG00000005716	ENSDART00000029620	20	4	TTCAACTTCTCCTCAGTCTGGTTG	6	-	546	2652	Active	Inactive	9	2
ENSDARG00000005716	ENSDART00000029620	20	4	CTCTTCTCCTGAATGACTGAGGG	5	-	625	2652	Active	Active	9	9
ENSDARG00000005716	ENSDART00000029620	20	5	CCCCTCACAGTAATTTTGGGTTGCT	7	-	833	2652	Active	Inactive	8	1
ENSDARG00000005716	ENSDART00000029620	20	5	CCCCTCACAGTAATTTTGGGTTG	5	-	835	2652	Active	Inactive	8	8
ENSDARG00000005716	ENSDART00000029620	20	6	CTCATCTCCTGTGGAGCTGTCTGT	6	-	1168	2652	Active	Inactive	9	3
ENSDARG00000005716	ENSDART00000029620	20	6	AGCCTCCACTTTAACAGCTGCAGCG	7	-	1359	2652	Active	Active	9	9
ENSDARG00000005716	ENSDART00000029620	20	6	TGCAGCGACTGACTCATTTGTTTTT	7	-	1341	2652	Active	Inactive	9	9
ENSDARG00000005716	ENSDART00000029620	20	6	GTCCCATTAATGGATTTTGATGTT	6	-	1067	2652	Active	Inactive	7	7
ENSDARG00000005716	ENSDART00000029620	20	6	GCAGTCCCATTGGTCTGGTTTGTC	6	-	1398	2652	Active	Inactive	0	8
ENSDARG00000005716	ENSDART00000029620	20	6	GCAGTCCCATTAATGGATTTTGAT	6	-	1070	2652	Active	Active	0	1
ENSDARG00000005716	ENSDART00000029620	20	8	GCCTTCATCATCCAGCGCCGGGTAA	7	-	2295	2652	Active	Active	9	1
ENSDARG00000005716	ENSDART00000029620	20	8	TACAACACCCGCTCTTTGGGATTGT	7	-	2576	2652	Inactive	Inactive	2	4
ENSDARG00000005716	ENSDART00000029620	20	8	AACACCCGCTCTTTGGGATTGTAA	6	-	2574	2652	Active	Inactive	7	5
ENSDARG00000005789	ENSDART00000045183	20	2	AAAGCCAGCAAGCCAAGAAGAAGCA	7	-	140	2634	Inactive	Active	4	9
ENSDARG00000005789	ENSDART00000045183	20	4	ACAGTCTGCAGAGCAGGAGCAGAG	6	-	397	2634	Active	Active	8	9
ENSDARG00000005789	ENSDART00000045183	20	4	GTCTGCAGAGCAGGAGCAGAGGCT	6	-	394	2634	Inactive	Active	1	9
ENSDARG00000005789	ENSDART00000045183	20	6	AACAGCAGCGGCGATTTAGAAAAC	6	-	528	2634	Active	Active	4	0
ENSDARG00000005789	ENSDART00000045183	20	12	GTTGACACATTTGTGCAGATTTC	5	-	1139	2634	Inactive	Active	8	4
ENSDARG00000005789	ENSDART00000045183	20	13	TCCTCAGGCACGTGTCGCGGTCGGA	7	-	1280	2634	Active	Active	9	9
ENSDARG00000005789	ENSDART00000045183	20	18	GACCTCGGCCTCGGTGAGGGAGTC	6	-	1798	2634	Active	Active	9	9
ENSDARG00000005789	ENSDART00000045183	20	18	AACACCGGCTGATATCGCGGCTTTT	7	-	1697	2634	Active	Inactive	5	1
ENSDARG00000005789	ENSDART00000045183	20	21	GCACGCACACACCATTCTGCAGAA	6	-	2028	2634	Inactive	Inactive	6	1
ENSDARG00000005789	ENSDART00000045183	20	21	GCACACACCATTCTGCAGAAGGA	5	-	2025	2634	Inactive	Active	3	9
ENSDARG00000005789	ENSDART00000045183	20	24	GTTTCCAGATGATCAGGACGATGAG	7	-	2462	2634	Inactive	Active	4	9
ENSDARG00000005924	ENSDART00000010293	20	1	TTAGCCACATTAGCAGCCGGGGCT	6	+	190	1173	Inactive	Active	9	9
ENSDARG00000005924	ENSDART00000010293	20	1	TCCAGCAGCTGAGGGAAGACGCT	5	+	302	1173	Active	Active	9	9
ENSDARG00000005924	ENSDART00000010293	20	1	GGCAAACCACAGATGTTGAAGAG	5	+	65	1173	Inactive	Active	2	8
ENSDARG00000005924	ENSDART00000010293	20	2	TTCTTCTTCCGGATGAAGATGTG	5	+	749	1173	Active	Active	9	9
ENSDARG00000005924	ENSDART00000010293	20	3	GTCCAATTCGCTCAGTGTGAGTCT	6	+	882	1173	Active	Inactive	8	5
ENSDARG00000005924	ENSDART00000010293	20	3	GTCCAATTCGCTCAGTGTGAGTC	5	+	882	1173	Active	Active	8	4
ENSDARG00000006044	ENSDART00000007735	20	2	GCCTCCTACACCGAGGGTGAGTTG	6	+	264	1221	Active	Active	9	2
ENSDARG00000006044	ENSDART00000007735	20	2	GCCTCCTACACCGAGGGTGAGTT	5	+	264	1221	Active	Active	9	4
ENSDARG00000006044	ENSDART00000007735	20	3	AAACCAGACTTACAAAGCATGAGCA	7	+	410	1221	Inactive	Active	7	9
ENSDARG00000006044	ENSDART00000007735	20	5	CACCCCAGATGAAGGATGATGAG	5	+	638	1221	Active	Active	1	9
ENSDARG00000006044	ENSDART00000007735	20	5	CACACCCCAGATGAAGGATGATGAG	7	+	636	1221	Active	Active	2	9
ENSDARG00000006044	ENSDART00000007735	20	8	TTCTGCAGCATTCTGGAAGATGGG	6	+	918	1221	Active	Active	7	9
ENSDARG00000006094	ENSDART00000061101	20	2	ATCTCCAAAAACAGAATGTGGAGAA	7	+	195	7380	Inactive	Inactive	7	4
ENSDARG00000006094	ENSDART00000061101	20	2	CTCCAAAAACAGAATGTGGAGAA	5	+	197	7380	Inactive	Inactive	8	4
ENSDARG00000006094	ENSDART00000061101	20	2	TCCAAAAACAGAATGTGGAGAAGGA	7	+	198	7380	Inactive	Active	0	9
ENSDARG00000006094	ENSDART00000061101	20	3	CAATGCGGCAAAACAATGGTGAGCT	7	+	373	7380	Active	Active	4	2
ENSDARG00000006094	ENSDART00000061101	20	4	TTCCACAAAAGGGCACGCCTGAGTT	7	+	383	7380	Inactive	Active	8	3
ENSDARG00000006094	ENSDART00000061101	20	4	TTAAACCGCATAAAGAGGTGGGT	5	+	476	7380	Inactive	Active	5	9
ENSDARG00000006094	ENSDART00000061101	20	4	TTAAACCGCATAAAGAGGTGGGTAA	7	+	476	7380	Inactive	Inactive	5	3
ENSDARG00000006094	ENSDART00000061101	20	7	GAAAGCCCAGACTTCTGTGATGGC	6	+	772	7380	Inactive	Active	8	4
ENSDARG00000006094	ENSDART00000061101	20	9	CAATTCAAAGAGAATGGCGATGTA	6	+	1132	7380	Inactive	Active	8	7
ENSDARG00000006094	ENSDART00000061101	20	9	GACCAATGCTGGACAGTGTTTTGAC	7	+	1083	7380	Active	Inactive	5	9
ENSDARG00000006094	ENSDART00000061101	20	9	AGATACACCATACATGGCTGAGGCC	7	+	1011	7380	Inactive	Active	5	9
ENSDARG00000006094	ENSDART00000061101	20	9	AGATACACCATACATGGCTGAGGC	6	+	1011	7380	Inactive	Active	5	8
ENSDARG00000006094	ENSDART00000061101	20	10	ATCTACCCAGACGGCAGCAGATGCA	7	+	1219	7380	Inactive	Active	7	9
ENSDARG00000006094	ENSDART00000061101	20	10	TACCCAGACGGCAGCAGATGCAGCA	7	+	1222	7380	Active	Active	3	9
ENSDARG00000006094	ENSDART00000061101	20	10	TTAATCTACCCAGACGGCAGCAGAT	7	+	1216	7380	Active	Active	2	8
ENSDARG00000006094	ENSDART00000061101	20	10	CTACCCAGACGGCAGCAGATGCA	5	+	1221	7380	Inactive	Active	6	9
ENSDARG00000006094	ENSDART00000061101	20	11	GCAGACGTCGTACGCATGTGTGGAG	7	+	1353	7380	Active	Inactive	7	5
ENSDARG00000006094	ENSDART00000061101	20	12	CGCAAAAGCAGCAGAGTCTGATAA	6	+	1485	7380	Active	Inactive	7	6
ENSDARG00000006094	ENSDART00000061101	20	12	AAAATCATCCAGGATGGGGTGGC	5	+	1537	7380	Active	Active	1	5
ENSDARG00000006094	ENSDART00000061101	20	12	AAAATCATCCAGGATGGGGTGGCC	6	+	1537	7380	Active	Active	1	9
ENSDARG00000006094	ENSDART00000061101	20	13	AGCATCATCACTCTGAAGTGTAA	5	+	1720	7380	Active	Active	9	4
ENSDARG00000006094	ENSDART00000061101	20	13	GGCTGCATCTATGAGTTTGAGTG	5	+	1792	7380	Active	Active	9	4
ENSDARG00000006094	ENSDART00000061101	20	13	GACGGCTGCATCTATGAGTTTGAG	6	+	1789	7380	Active	Active	9	8
ENSDARG00000006094	ENSDART00000061101	20	15	TTCAGCGGCAAATCGTCTTGGAA	5	+	2032	7380	Active	Inactive	8	1
ENSDARG00000006094	ENSDART00000061101	20	17	GTCGTCCTCTTAAAGCTGTGCCGGG	7	+	2417	7380	Active	Active	9	7
ENSDARG00000006094	ENSDART00000061101	20	17	AAATACTACATCAATGTGTGTCGTC	7	+	2398	7380	Inactive	Inactive	8	8
ENSDARG00000006094	ENSDART00000061101	20	18	AGCAAAACCAGCTGATGTTGGAGTA	7	+	2558	7380	Active	Active	1	2
ENSDARG00000006094	ENSDART00000061101	20	18	CGCATCCACTTCGTCTGCGCTTCT	6	+	2635	7380	Active	Inactive	9	6
ENSDARG00000006094	ENSDART00000061101	20	20	GAATTCAACCTGCAGCCGCTGGC	5	+	2803	7380	Inactive	Active	4	9
ENSDARG00000006094	ENSDART00000061101	20	24	GCAGTCAAACCTCCAGGCCGCAGCA	7	+	3423	7380	Inactive	Active	5	9
ENSDARG00000006094	ENSDART00000061101	20	24	GCAGACGGCTCCATCAGTATTGTTT	7	+	3445	7380	Active	Inactive	1	8
ENSDARG00000006094	ENSDART00000061101	20	24	AGAATCATCTTCCAGTGTGATGAC	6	+	3514	7380	Active	Inactive	8	2
ENSDARG00000006094	ENSDART00000061101	20	26	AAAAGCACAGGATTGCAGGTGAG	5	+	3818	7380	Inactive	Active	9	9
ENSDARG00000006094	ENSDART00000061101	20	26	GCCCAATTACAACCTCTGTCTGC	5	+	3749	7380	Active	Inactive	7	8
ENSDARG00000006094	ENSDART00000061101	20	27	CAAAACCTCACGTTTGACGATGGG	6	+	3847	7380	Active	Active	4	9
ENSDARG00000006094	ENSDART00000061101	20	27	ATCAAAACCTCACGTTTGACGAT	5	+	3845	7380	Inactive	Inactive	6	4
ENSDARG00000006094	ENSDART00000061101	20	28	GACTGCACATATCTGTTTGAGTG	5	+	3997	7380	Inactive	Active	4	4
ENSDARG00000006094	ENSDART00000061101	20	29	GCACAAATCTAATTGGATTGTTG	5	+	4113	7380	Active	Inactive	2	3
ENSDARG00000006094	ENSDART00000061101	20	29	AGAATCATCGAATCAGAAGCAGCG	6	+	4140	7380	Active	Active	8	9
ENSDARG00000006094	ENSDART00000061101	20	30	AAAAACGTCCTGGTTCTGAAGTA	5	+	4300	7380	Inactive	Inactive	4	1
ENSDARG00000006094	ENSDART00000061101	20	30	CAATCCAGACAAAGTGGTTTGTG	5	+	4386	7380	Inactive	Inactive	8	6
ENSDARG00000006094	ENSDART00000061101	20	33	GCACACTCCTCTAGTCTGCGAAC	5	+	4893	7380	Active	Inactive	3	3
ENSDARG00000006094	ENSDART00000061101	20	33	TTCGTCTGCAAGTCTGAAGGAGGA	6	+	4807	7380	Active	Active	9	9
ENSDARG00000006094	ENSDART00000061101	20	33	AGCTTCGTCTGCAAGTCTGAAGGA	6	+	4804	7380	Active	Active	9	6
ENSDARG00000006094	ENSDART00000061101	20	34	TTACTACACTGCTATAGATGAGGAT	7	+	4986	7380	Inactive	Active	0	9
ENSDARG00000006094	ENSDART00000061101	20	34	CTACACTGCTATAGATGAGGATGTG	7	+	4989	7380	Active	Active	3	9
ENSDARG00000006094	ENSDART00000061101	20	35	TTCACCTGCCAGAAAGGAGCAGAG	6	+	5257	7380	Active	Active	9	9
ENSDARG00000006094	ENSDART00000061101	20	35	AGCAGCACAACTGTCTGCGCCTCT	6	+	5200	7380	Active	Inactive	0	4
ENSDARG00000006094	ENSDART00000061101	20	36	CACAGCTGCATGTATGTGTTTGAA	6	+	5308	7380	Active	Inactive	9	1
ENSDARG00000006094	ENSDART00000061101	20	37	TTCAGCATCAACGTGTGTGGGAC	5	+	5464	7380	Active	Active	9	6
ENSDARG00000006094	ENSDART00000061101	20	37	AGCATCAACGTGTGTGGGACTGT	5	+	5467	7380	Active	Inactive	8	2
ENSDARG00000006094	ENSDART00000061101	20	39	CTCTGCCACTTTTCAGTGGAGAAC	6	+	5889	7380	Active	Active	9	8
ENSDARG00000006094	ENSDART00000061101	20	40	AAAAACAGAGACTCTGGGCCGGG	5	+	6120	7380	Inactive	Active	9	9
ENSDARG00000006094	ENSDART00000061101	20	42	GAAAAATCCTGTGAGTTCTGGTTTG	7	+	6295	7380	Inactive	Inactive	7	8
ENSDARG00000006094	ENSDART00000061101	20	43	ATCTACCACATCCAGCTGTCGGG	5	+	6481	7380	Active	Active	0	9
ENSDARG00000006094	ENSDART00000061101	20	44	AGACAAAACCAAAACTGTGTCTTC	6	+	6666	7380	Inactive	Inactive	7	9
ENSDARG00000006094	ENSDART00000061101	20	44	GACAAAACCAAAACTGTGTCTTC	5	+	6667	7380	Inactive	Inactive	5	9
ENSDARG00000006094	ENSDART00000061101	20	44	CACACCTCCACCGTTTGTGAATTT	6	+	6781	7380	Active	Inactive	9	9
ENSDARG00000006094	ENSDART00000061101	20	44	GCACACCTCCACCGTTTGTGAATTT	7	+	6780	7380	Active	Inactive	7	9
ENSDARG00000006094	ENSDART00000061101	20	45	GACAGCACCGATGGAGGGGAGGAG	6	+	6823	7380	Active	Active	5	9
ENSDARG00000006094	ENSDART00000061101	20	47	GACAGCGACGAGGATCTGCTGAA	5	+	7363	7380	Active	Inactive	5	2
ENSDARG00000006094	ENSDART00000061101	20	47	CACCAAACCGGTCCGTGCAGACGCC	7	+	7125	7380	Active	Active	0	9
ENSDARG00000006278	ENSDART00000020588	20	1	GCAATCAGATTTGAGAATTGTTG	5	+	366	1407	Inactive	Active	4	4
ENSDARG00000006278	ENSDART00000020588	20	1	GAATTCCTCAGTGTGTCTTTTGGA	6	+	467	1407	Active	Inactive	8	6
ENSDARG00000006278	ENSDART00000020588	20	1	ATCCAAGGCTCTGCTGGCATTTGTG	7	+	1107	1407	Active	Active	0	6
ENSDARG00000006278	ENSDART00000020588	20	1	AACCCCTGCGGATCGCTGCAGTT	5	+	843	1407	Active	Active	8	5
ENSDARG00000006278	ENSDART00000020588	20	1	AAAGCCTTACATAAGTAATGGGAA	6	+	531	1407	Inactive	Active	2	7
ENSDARG00000006332	ENSDART00000020506	20	1	ACATCCTTAAACATGTCGAAGCG	5	-	55	2808	Active	Active	3	9
ENSDARG00000006332	ENSDART00000020506	20	1	CACAGCCCAGAAATGAGTGAGGG	5	-	18	2808	Active	Active	3	9
ENSDARG00000006332	ENSDART00000020506	20	3	AACTCATGCTGTTCTTGAGGCTGCA	7	-	263	2808	Active	Active	6	9
ENSDARG00000006332	ENSDART00000020506	20	6	TGCAGCAAAGAAGCGGATGGTTT	5	-	509	2808	Active	Inactive	1	3
ENSDARG00000006332	ENSDART00000020506	20	6	GACTGCAGCAAAGAAGCGGATGGT	6	-	511	2808	Active	Active	6	9
ENSDARG00000006332	ENSDART00000020506	20	6	TGCAGCAAAGAAGCGGATGGTTTG	6	-	508	2808	Active	Active	1	5
ENSDARG00000006332	ENSDART00000020506	20	8	TACAGCAGCTCATCTTTGCGGCT	5	-	712	2808	Active	Active	6	0
ENSDARG00000006332	ENSDART00000020506	20	9	AGCCACAAAGTCCATTATTGGGA	5	-	845	2808	Inactive	Inactive	6	2
ENSDARG00000006332	ENSDART00000020506	20	13	CACCTCCTCGTGCAGACGCTGCT	5	-	1163	2808	Active	Active	9	9
ENSDARG00000006332	ENSDART00000020506	20	13	TTCTTCACCTCCTCGTGCAGACGCT	7	-	1166	2808	Active	Active	7	9
ENSDARG00000006332	ENSDART00000020506	20	13	AGACGCTGCTTCTCGTCGTCGCT	5	-	1150	2808	Active	Active	8	6
ENSDARG00000006332	ENSDART00000020506	20	13	TTCACCTCCTCGTGCAGACGCTGCT	7	-	1163	2808	Active	Active	8	9
ENSDARG00000006332	ENSDART00000020506	20	14	ACAGGCAGCGCATGGTCTGGAGCT	6	-	1301	2808	Active	Active	3	2
ENSDARG00000006332	ENSDART00000020506	20	15	GGCGCCGCAGAGCAGATGGCGAA	5	-	1400	2808	Active	Active	6	9
ENSDARG00000006332	ENSDART00000020506	20	15	CTCGGCGCCGCAGAGCAGATGGC	5	-	1403	2808	Active	Active	9	9
ENSDARG00000006332	ENSDART00000020506	20	16	TTCTCCTTCAATCATGGCGTATTG	6	-	1555	2808	Active	Inactive	9	5
ENSDARG00000006332	ENSDART00000020506	20	19	CTCAAATTCTCCTCGTTTAGAGGAC	7	-	1929	2808	Active	Active	9	4
ENSDARG00000006332	ENSDART00000020506	20	20	GTTGACATCTGGCAGCATTTTGT	5	-	2051	2808	Active	Inactive	6	2
ENSDARG00000006332	ENSDART00000020506	20	20	GAAGTCGGCCAACAGCTGGCTGT	5	-	1994	2808	Active	Active	3	2
ENSDARG00000006332	ENSDART00000020506	20	20	TTACTCAGCTCAGGGTGATGCAGAA	7	-	1970	2808	Active	Active	1	9
ENSDARG00000006332	ENSDART00000020506	20	22	GTTTTCCGCAGTGGGGCTGAGGAT	6	-	2206	2808	Active	Active	8	7
ENSDARG00000006332	ENSDART00000020506	20	22	GTTTTCCGCAGTGGGGCTGAGGA	5	-	2207	2808	Active	Active	8	8
ENSDARG00000006332	ENSDART00000020506	20	23	TCCATCAGCTCCATGAAGTAGTT	5	-	2305	2808	Active	Active	9	8
ENSDARG00000006332	ENSDART00000020506	20	23	CCCTCCGGCAGGTTGGCATTGTTT	6	-	2259	2808	Active	Inactive	9	7
ENSDARG00000006332	ENSDART00000020506	20	25	ACAAACCTCTCAGCAGGGTGACGAG	7	-	2515	2808	Active	Active	4	9
ENSDARG00000006332	ENSDART00000104723	20	1	ACATCCTTAAACATGTCGAAGCG	5	-	25	2799	Active	Active	3	9
ENSDARG00000006332	ENSDART00000104723	20	3	AACTCATGCTGTTCTTGAGGCTGCA	7	-	233	2799	Active	Active	6	9
ENSDARG00000006332	ENSDART00000104723	20	6	TGCAGCAAAGAAGCGGATGGTTTG	6	-	478	2799	Active	Active	1	5
ENSDARG00000006332	ENSDART00000104723	20	6	GACTGCAGCAAAGAAGCGGATGGT	6	-	481	2799	Active	Active	6	9
ENSDARG00000006332	ENSDART00000104723	20	6	TGCAGCAAAGAAGCGGATGGTTT	5	-	479	2799	Active	Inactive	1	3
ENSDARG00000006332	ENSDART00000104723	20	8	TACAGCAGCTCATCTTTGCGGCT	5	-	682	2799	Active	Active	6	0
ENSDARG00000006332	ENSDART00000104723	20	9	AGCCACAAAGTCCATTATTGGGA	5	-	815	2799	Inactive	Inactive	6	2
ENSDARG00000006332	ENSDART00000104723	20	13	CACCTCCTCGTGCAGACGCTGCT	5	-	1133	2799	Active	Active	9	9
ENSDARG00000006332	ENSDART00000104723	20	13	AGACGCTGCTTCTCGTCGTCGCT	5	-	1120	2799	Active	Active	8	6
ENSDARG00000006332	ENSDART00000104723	20	13	TTCTTCACCTCCTCGTGCAGACGCT	7	-	1136	2799	Active	Active	7	9
ENSDARG00000006332	ENSDART00000104723	20	13	TTCACCTCCTCGTGCAGACGCTGCT	7	-	1133	2799	Active	Active	8	9
ENSDARG00000006332	ENSDART00000104723	20	14	ACAGGCAGCGCATGGTCTGGAGCT	6	-	1271	2799	Active	Active	3	2
ENSDARG00000006332	ENSDART00000104723	20	15	GGCGCCGCAGAGCAGATGGCGAA	5	-	1370	2799	Active	Active	6	9
ENSDARG00000006332	ENSDART00000104723	20	15	CTCGGCGCCGCAGAGCAGATGGC	5	-	1373	2799	Active	Active	9	9
ENSDARG00000006332	ENSDART00000104723	20	18	TTCTCCTTCAATCATGGCGTATTG	6	-	1552	2799	Active	Inactive	9	5
ENSDARG00000006332	ENSDART00000104723	20	21	CTCAAATTCTCCTCGTTTAGAGGAC	7	-	1926	2799	Active	Active	9	4
ENSDARG00000006332	ENSDART00000104723	20	22	GAAGTCGGCCAACAGCTGGCTGT	5	-	1991	2799	Active	Active	3	2
ENSDARG00000006332	ENSDART00000104723	20	22	TTACTCAGCTCAGGGTGATGCAGAA	7	-	1967	2799	Active	Active	1	9
ENSDARG00000006332	ENSDART00000104723	20	22	GTTGACATCTGGCAGCATTTTGT	5	-	2048	2799	Active	Inactive	6	2
ENSDARG00000006332	ENSDART00000104723	20	24	GTTTTCCGCAGTGGGGCTGAGGAT	6	-	2203	2799	Active	Active	8	7
ENSDARG00000006332	ENSDART00000104723	20	24	GTTTTCCGCAGTGGGGCTGAGGA	5	-	2204	2799	Active	Active	8	8
ENSDARG00000006332	ENSDART00000104723	20	25	TCCATCAGCTCCATGAAGTAGTT	5	-	2302	2799	Active	Active	9	8
ENSDARG00000006332	ENSDART00000104723	20	25	CCCTCCGGCAGGTTGGCATTGTTT	6	-	2256	2799	Active	Inactive	9	7
ENSDARG00000006332	ENSDART00000104723	20	26	ACAAACCTCTCAGCAGGGTGACGAG	7	-	2506	2799	Active	Active	4	9
ENSDARG00000006332	ENSDART00000104725	20	1	ACATCCTTAAACATGTCGAAGCG	5	-	55	2811	Active	Active	3	9
ENSDARG00000006332	ENSDART00000104725	20	1	CACAGCCCAGAAATGAGTGAGGG	5	-	18	2811	Active	Active	3	9
ENSDARG00000006332	ENSDART00000104725	20	3	AACTCATGCTGTTCTTGAGGCTGCA	7	-	263	2811	Active	Active	6	9
ENSDARG00000006332	ENSDART00000104725	20	6	TGCAGCAAAGAAGCGGATGGTTT	5	-	509	2811	Active	Inactive	1	3
ENSDARG00000006332	ENSDART00000104725	20	6	TGCAGCAAAGAAGCGGATGGTTTG	6	-	508	2811	Active	Active	1	5
ENSDARG00000006332	ENSDART00000104725	20	6	GACTGCAGCAAAGAAGCGGATGGT	6	-	511	2811	Active	Active	6	9
ENSDARG00000006332	ENSDART00000104725	20	8	TACAGCAGCTCATCTTTGCGGCT	5	-	712	2811	Active	Active	6	0
ENSDARG00000006332	ENSDART00000104725	20	9	AGCCACAAAGTCCATTATTGGGA	5	-	845	2811	Inactive	Inactive	6	2
ENSDARG00000006332	ENSDART00000104725	20	13	CACCTCCTCGTGCAGACGCTGCT	5	-	1163	2811	Active	Active	9	9
ENSDARG00000006332	ENSDART00000104725	20	13	TTCACCTCCTCGTGCAGACGCTGCT	7	-	1163	2811	Active	Active	8	9
ENSDARG00000006332	ENSDART00000104725	20	13	TTCTTCACCTCCTCGTGCAGACGCT	7	-	1166	2811	Active	Active	7	9
ENSDARG00000006332	ENSDART00000104725	20	13	AGACGCTGCTTCTCGTCGTCGCT	5	-	1150	2811	Active	Active	8	6
ENSDARG00000006332	ENSDART00000104725	20	14	ACAGGCAGCGCATGGTCTGGAGCT	6	-	1301	2811	Active	Active	3	2
ENSDARG00000006332	ENSDART00000104725	20	15	GGCGCCGCAGAGCAGATGGCGAA	5	-	1400	2811	Active	Active	6	9
ENSDARG00000006332	ENSDART00000104725	20	15	CTCGGCGCCGCAGAGCAGATGGC	5	-	1403	2811	Active	Active	9	9
ENSDARG00000006332	ENSDART00000104725	20	16	TTCTCCTTCAATCATGGCGTATTG	6	-	1555	2811	Active	Inactive	9	5
ENSDARG00000006332	ENSDART00000104725	20	19	CTCAAATTCTCCTCGTTTAGAGGAC	7	-	1929	2811	Active	Active	9	4
ENSDARG00000006332	ENSDART00000104725	20	20	TTACTCAGCTCAGGGTGATGCAGAA	7	-	1970	2811	Active	Active	1	9
ENSDARG00000006332	ENSDART00000104725	20	20	GTTGACATCTGGCAGCATTTTGT	5	-	2051	2811	Active	Inactive	6	2
ENSDARG00000006332	ENSDART00000104725	20	20	GAAGTCGGCCAACAGCTGGCTGT	5	-	1994	2811	Active	Active	3	2
ENSDARG00000006332	ENSDART00000104725	20	22	GTTTTCCGCAGTGGGGCTGAGGAT	6	-	2206	2811	Active	Active	8	7
ENSDARG00000006332	ENSDART00000104725	20	22	GTTTTCCGCAGTGGGGCTGAGGA	5	-	2207	2811	Active	Active	8	8
ENSDARG00000006332	ENSDART00000104725	20	23	TCCATCAGCTCCATGAAGTAGTT	5	-	2305	2811	Active	Active	9	8
ENSDARG00000006332	ENSDART00000104725	20	23	CCCTCCGGCAGGTTGGCATTGTTT	6	-	2259	2811	Active	Inactive	9	7
ENSDARG00000006332	ENSDART00000104725	20	24	ACAAACCTCTCAGCAGGGTGACGAG	7	-	2518	2811	Active	Active	4	9
ENSDARG00000006395	ENSDART00000027836	20	1	TCCAGCAAACTGTGGTGGAGGGA	5	-	71	2490	Inactive	Active	0	9
ENSDARG00000006395	ENSDART00000027836	20	1	AAATCCAGCAAACTGTGGTGGAGGG	7	-	72	2490	Inactive	Active	6	9
ENSDARG00000006395	ENSDART00000027836	20	1	AAATCCAGCAAACTGTGGTGGAG	5	-	74	2490	Inactive	Active	6	7
ENSDARG00000006395	ENSDART00000027836	20	3	CTAACCACAGACATCGTCGTGGGC	6	-	174	2490	Inactive	Active	8	7
ENSDARG00000006395	ENSDART00000027836	20	3	TTCCCCACAAACACAGTGGTCGTG	6	-	264	2490	Inactive	Active	3	6
ENSDARG00000006395	ENSDART00000027836	20	3	GTTCCCCACAAACACAGTGGTCGTG	7	-	264	2490	Active	Active	6	6
ENSDARG00000006395	ENSDART00000027836	20	3	CCCCACAAACACAGTGGTCGTGGGG	7	-	261	2490	Inactive	Active	1	8
ENSDARG00000006395	ENSDART00000027836	20	8	CTCCTCTTCCAGTTTCTGTGGGG	5	-	821	2490	Active	Active	9	3
ENSDARG00000006395	ENSDART00000027836	20	9	AGCTTCCTCTCCAGTTTGCGCCGCT	7	-	1166	2490	Active	Active	9	5
ENSDARG00000006395	ENSDART00000027836	20	13	GTTCTCTTCCGGAAGCAGCATCT	5	-	1916	2490	Active	Active	9	8
ENSDARG00000006395	ENSDART00000027836	20	13	GGCTCAGGCTTTACAGGTGGCTGCC	7	-	1559	2490	Active	Active	9	9
ENSDARG00000006395	ENSDART00000027836	20	13	GGCTCAGGCTTTACAGGTGGCTGC	6	-	1560	2490	Active	Active	9	3
ENSDARG00000006395	ENSDART00000027836	20	13	GACTCACCCAGTTTGAGGCTGAGGC	7	-	1952	2490	Active	Active	6	8
ENSDARG00000006395	ENSDART00000027836	20	13	GAAGACACCGAGGGTGCCGCTGTG	6	-	1809	2490	Inactive	Active	8	9
ENSDARG00000006395	ENSDART00000027836	20	13	AGACTCACCCAGTTTGAGGCTGAG	6	-	1954	2490	Active	Active	4	9
ENSDARG00000006395	ENSDART00000027836	20	13	AGCAGCATCTCCTGTGGCGAGTTC	6	-	1902	2490	Active	Active	9	1
ENSDARG00000006395	ENSDART00000027836	20	13	AGCCTCTTCCTCCATCTGATGAA	5	-	1526	2490	Active	Inactive	9	0
ENSDARG00000006395	ENSDART00000027836	20	13	GACTCACCCAGTTTGAGGCTGAG	5	-	1954	2490	Active	Active	6	9
ENSDARG00000006395	ENSDART00000027836	20	14	TTCATCGTCATCGAAGCGGTTGAA	6	-	2035	2490	Active	Active	9	5
ENSDARG00000006395	ENSDART00000027836	20	14	ACACTCACCGTGTCGACGACGGA	5	-	2248	2490	Active	Active	3	9
ENSDARG00000006395	ENSDART00000027836	20	14	ATCGTCATCGAAGCGGTTGAAGAC	6	-	2032	2490	Active	Active	9	6
ENSDARG00000006395	ENSDART00000027836	20	14	TACTTCATCGTCATCGAAGCGGTT	6	-	2038	2490	Active	Active	9	9
ENSDARG00000006395	ENSDART00000027836	20	15	AACAAAGTCAACTAATGTGGCTTC	6	-	2329	2490	Active	Inactive	3	9
ENSDARG00000006395	ENSDART00000027836	20	15	AACAAAGTCAACTAATGTGGCTTCT	7	-	2328	2490	Active	Active	3	3
ENSDARG00000006397	ENSDART00000004601	20	1	AGCCGCAGCAGCGCGCGCTGTATAG	7	-	64	714	Active	Inactive	9	4
ENSDARG00000006397	ENSDART00000004601	20	1	GTCCGCACATGACAGCAGCCGCA	5	-	82	714	Inactive	Active	2	9
ENSDARG00000006672	ENSDART00000002773	20	4	AGAGACTCCAAAAGACTCTGCAGCG	7	-	314	969	Active	Active	2	8
ENSDARG00000006672	ENSDART00000002773	20	7	TGCTCAGGCAGTCTGTGGTGTTC	5	-	660	969	Active	Inactive	9	7
ENSDARG00000006672	ENSDART00000102484	20	4	AGAGACTCCAAAAGACTCTGCAGCG	7	-	317	972	Active	Active	2	8
ENSDARG00000006672	ENSDART00000102484	20	7	TGCTCAGGCAGTCTGTGGTGTTC	5	-	663	972	Active	Inactive	9	7
ENSDARG00000006812	ENSDART00000029894	20	1	GACAGCATCTGCACGGGTTAGGGC	6	+	188	1728	Active	Active	8	9
ENSDARG00000006812	ENSDART00000029894	20	1	GAACACGCAAAACGGAGATGCCAAC	7	+	51	1728	Inactive	Active	9	9
ENSDARG00000006812	ENSDART00000029894	20	1	AGAAGCGGCTGTCCCAGGCGGAGGA	7	+	143	1728	Active	Active	5	9
ENSDARG00000006812	ENSDART00000029894	20	1	ACACGCAAAACGGAGATGCCAAC	5	+	53	1728	Inactive	Active	8	9
ENSDARG00000006812	ENSDART00000029894	20	4	TGCAGCAGAAGTATCTGGAGTATTT	7	+	392	1728	Active	Inactive	4	7
ENSDARG00000006812	ENSDART00000029894	20	5	GAAGGCAAAGGCTGAGTGGGAGGG	6	+	540	1728	Inactive	Active	9	9
ENSDARG00000006812	ENSDART00000029894	20	5	GAAGGCAAAGGCTGAGTGGGAGGGA	7	+	540	1728	Inactive	Active	9	8
ENSDARG00000006812	ENSDART00000029894	20	6	TGCTCAGACAGGCCGTGGAGCTGCA	7	+	656	1728	Active	Active	8	9
ENSDARG00000006812	ENSDART00000029894	20	6	TGCCTCCTCGACGGCTGCAGACTCT	7	+	632	1728	Active	Active	9	9
ENSDARG00000006812	ENSDART00000029894	20	6	GTTGCCTCCTCGACGGCTGCAGAC	6	+	630	1728	Active	Active	8	7
ENSDARG00000006812	ENSDART00000029894	20	6	AGCTGCAGAGAGACCGATGCCTTT	6	+	674	1728	Active	Active	3	2
ENSDARG00000006812	ENSDART00000029894	20	8	GACGACTGCTCTGAGCTCTGGCTCT	7	+	1009	1728	Active	Inactive	7	6
ENSDARG00000006812	ENSDART00000029894	20	8	ATCGCCTGCGGTCCTGACGACTGC	6	+	994	1728	Active	Active	9	9
ENSDARG00000006812	ENSDART00000029894	20	13	GACGGCACAGTCCGCATCTGGGGAC	7	+	1648	1728	Inactive	Inactive	3	1
ENSDARG00000006812	ENSDART00000029894	20	14	TTCCTCAGAGAGTTGCAGCAGTA	5	+	1707	1728	Active	Active	1	9
ENSDARG00000006830	ENSDART00000021257	20	2	GAAAACAAAAGTGAGGAGGTGGAA	6	+	562	1212	Inactive	Active	9	9
ENSDARG00000006830	ENSDART00000021257	20	2	GAAAACAAAAGTGAGGAGGTGGA	5	+	562	1212	Inactive	Active	9	9
ENSDARG00000006830	ENSDART00000021257	20	2	AGAAACTGCAGTGTGGAAGAGGAG	6	+	1138	1212	Active	Active	1	9
ENSDARG00000006830	ENSDART00000021257	20	2	AGAAACTGCAGTGTGGAAGAGGAG	6	+	985	1212	Active	Active	1	9
ENSDARG00000006830	ENSDART00000021257	20	2	AGAAACTGCAGTGTGGAAGAGGAG	6	+	832	1212	Active	Active	1	9
ENSDARG00000006830	ENSDART00000021257	20	2	AGAAACTGCAGTGTGGAAGAGGAG	6	+	679	1212	Active	Active	1	9
ENSDARG00000006830	ENSDART00000021257	20	2	AGAAACTGCAGTGTGGAAGAGGAG	6	+	529	1212	Active	Active	1	9
ENSDARG00000006837	ENSDART00000024104	20	1	ATCTACCGCGGCGACTGAAGACTGT	7	-	30	1488	Active	Active	4	9
ENSDARG00000006837	ENSDART00000024104	20	2	AGCCCAGTCCAACGGGTCGGTTAA	6	-	367	1488	Active	Inactive	9	4
ENSDARG00000006837	ENSDART00000024104	20	2	ACCGGCTTCAGTACAGGTTGGAGTA	7	-	570	1488	Active	Active	9	2
ENSDARG00000006837	ENSDART00000024104	20	2	TGCTGCTGCTCCCGTTTCTTTTGTT	7	-	679	1488	Active	Inactive	9	9
ENSDARG00000006837	ENSDART00000024104	20	2	TGCTGCTCCCGTTTCTTTTGTTGAC	7	-	676	1488	Active	Inactive	9	9
ENSDARG00000006837	ENSDART00000024104	20	2	TGCGGCGTCTGGTCTGCAGAAGTA	6	-	208	1488	Active	Active	9	9
ENSDARG00000006837	ENSDART00000024104	20	3	CTCTTCCTCAAGCGCTGACTTGGTA	7	-	1181	1488	Active	Active	9	6
ENSDARG00000006837	ENSDART00000024104	20	3	CTAGACCGCAGGTCATTGCGCCGCT	7	-	1280	1488	Active	Active	2	5
ENSDARG00000006837	ENSDART00000024104	20	3	CCCTCCTGCCTGAGAGTTGGAGAC	6	-	928	1488	Active	Active	9	4
ENSDARG00000006837	ENSDART00000024104	20	3	CAAGTCTGCGGAGGAGCTGTTGTC	6	-	1457	1488	Active	Inactive	8	0
ENSDARG00000007127	ENSDART00000006778	20	3	AGAATCCACTATAGTGGTAGCAGGA	7	+	330	1185	Active	Active	5	9
ENSDARG00000007127	ENSDART00000006778	20	7	TGCAGCTACTGTTCTTATGAGCC	5	+	777	1185	Active	Active	9	4
ENSDARG00000007127	ENSDART00000006778	20	7	AGAAGCCCAGAGGCGGGGTTTAA	5	+	804	1185	Inactive	Inactive	5	6
ENSDARG00000007127	ENSDART00000006778	20	9	CTCTTCAGAGGACAGGCGGACGGA	6	+	1109	1185	Active	Active	4	9
ENSDARG00000007127	ENSDART00000062541	20	2	AGAATCCACTATAGTGGTAGCAGGA	7	+	195	570	Active	Active	5	9
ENSDARG00000007171	ENSDART00000007253	20	1	AGCTACCGCCGTATGTTTGATGC	5	-	102	681	Active	Inactive	8	3
ENSDARG00000007171	ENSDART00000007253	20	1	AGCTACCGCCGTATGTTTGATGCG	6	-	101	681	Active	Active	8	6
ENSDARG00000007171	ENSDART00000007253	20	4	AGAGTCCACAGGGCCTGCTGGGAT	6	-	464	681	Active	Inactive	6	5
ENSDARG00000007179	ENSDART00000046841	20	1	GTCTTCGGCCGAGGAGCCGCAGGC	6	+	27	3588	Active	Active	9	9
ENSDARG00000007179	ENSDART00000046841	20	2	GACGTCAGCGATCGGATGGAGGA	5	+	181	3588	Active	Active	8	9
ENSDARG00000007179	ENSDART00000046841	20	7	GAATCCAGCTTATGATGATGGTGAA	7	+	527	3588	Inactive	Active	3	8
ENSDARG00000007179	ENSDART00000046841	20	9	GCAGTCAGATGATGAGCAGGAGGA	6	+	699	3588	Inactive	Active	2	9
ENSDARG00000007179	ENSDART00000046841	20	9	AAACTCATCAAAGTGGATGATAG	5	+	781	3588	Active	Active	3	3
ENSDARG00000007179	ENSDART00000046841	20	10	CTCGCCCTCCACCAGCAGCCTTG	5	+	978	3588	Active	Active	9	7
ENSDARG00000007179	ENSDART00000046841	20	11	TTCTGCAGAGAACATGTAGCTTTG	6	+	1217	3588	Inactive	Active	1	3
ENSDARG00000007179	ENSDART00000046841	20	11	CACAGCAGAGCCTAGCGTGAGTA	5	+	1281	3588	Active	Active	0	7
ENSDARG00000007179	ENSDART00000046841	20	13	AGCCCAAGCTCAAGGCAGGAGGG	5	+	1499	3588	Active	Active	8	9
ENSDARG00000007179	ENSDART00000046841	20	15	ACCCAAACCCAGCTCAGTCGAGGAG	7	+	1902	3588	Active	Active	1	9
ENSDARG00000007179	ENSDART00000046841	20	15	CCCAAACCCAGCTCAGTCGAGGAG	6	+	1903	3588	Active	Active	8	9
ENSDARG00000007179	ENSDART00000046841	20	18	CTCAGCAGAAGCTGTGAGGAGTTG	6	+	2470	3588	Active	Active	2	9
ENSDARG00000007179	ENSDART00000046841	20	18	TTCAACAGCAGGCCAAGAAGGAGCG	7	+	2342	3588	Active	Active	0	9
ENSDARG00000007179	ENSDART00000046841	20	18	TGCGACACCCTCCGCTGGTGCTGTC	7	+	2888	3588	Active	Active	7	5
ENSDARG00000007179	ENSDART00000046841	20	18	ACCACCCCCTCTCCCTCTGAGGGT	6	+	2965	3588	Active	Active	9	5
ENSDARG00000007179	ENSDART00000046841	20	18	GTCTGCGACACCCTCCGCTGGTGCT	7	+	2885	3588	Active	Active	7	8
ENSDARG00000007179	ENSDART00000046841	20	18	GTAGACTCCAAACAGGATGAGAA	5	+	2647	3588	Inactive	Active	2	7
ENSDARG00000007179	ENSDART00000046841	20	18	ACCCCAGCATCACCAGGTGAATCT	6	+	2998	3588	Active	Active	0	3
ENSDARG00000007179	ENSDART00000046841	20	18	GACCACCCCCTCTCCCTCTGAGGGT	7	+	2964	3588	Active	Active	4	5
ENSDARG00000007179	ENSDART00000046841	20	18	CGCTCAGCAGAAGCTGTGAGGAG	5	+	2468	3588	Active	Active	6	4
ENSDARG00000007179	ENSDART00000046841	20	18	AACCCCAGCATCACCAGGTGAATCT	7	+	2997	3588	Active	Active	5	3
ENSDARG00000007179	ENSDART00000046841	20	19	TTCTCAGCATGGCCGGTGTGGTA	5	+	3201	3588	Inactive	Inactive	4	0
ENSDARG00000007179	ENSDART00000046841	20	20	TTCTGCACCTCTACTGGCTGCTGGC	7	+	3441	3588	Active	Active	6	9
ENSDARG00000007179	ENSDART00000046841	20	20	CACCTCTACTGGCTGCTGGCTTT	5	+	3446	3588	Active	Inactive	9	4
ENSDARG00000007179	ENSDART00000101752	20	2	AGCCCAAGCTCAAGGCAGGAGGG	5	+	155	879	Active	Active	8	9
ENSDARG00000007179	ENSDART00000101752	20	4	ACCCAAACCCAGCTCAGTCGAGGAG	7	+	558	879	Active	Active	1	9
ENSDARG00000007179	ENSDART00000101752	20	4	CCCAAACCCAGCTCAGTCGAGGAG	6	+	559	879	Active	Active	8	9
ENSDARG00000007221	ENSDART00000021788	20	2	AGCTTCTTCATGAAGGGAGAGGCA	6	-	111	1017	Active	Active	9	9
ENSDARG00000007221	ENSDART00000021788	20	3	GGCCTCCTCACAGAGACGCTTCT	5	-	254	1017	Active	Active	9	8
ENSDARG00000007221	ENSDART00000021788	20	5	ACCAACATCACAGATTTTGATGCT	6	-	559	1017	Active	Active	8	0
ENSDARG00000007221	ENSDART00000021788	20	5	CTCAAAATCGCCCTTGATGACAAC	6	-	535	1017	Active	Active	7	9
ENSDARG00000007221	ENSDART00000021788	20	5	AACACCAACATCACAGATTTTGAT	6	-	562	1017	Inactive	Active	0	1
ENSDARG00000007221	ENSDART00000021788	20	6	GGCTCCGTCCCAATGTAATGAGCC	6	-	627	1017	Active	Active	9	9
ENSDARG00000007221	ENSDART00000021788	20	6	TCCATCCTCCAAAGCTTCTTTGGGC	7	-	657	1017	Active	Inactive	9	4
ENSDARG00000007221	ENSDART00000021788	20	7	ACCTGCACAATGTGAGCTGCTGAG	6	-	948	1017	Active	Active	0	8
ENSDARG00000007496	ENSDART00000009196	20	1	AAATCAGGCGTTTAGCCGCGGAC	5	+	29	2382	Inactive	Active	6	8
ENSDARG00000007496	ENSDART00000009196	20	6	CACAAAGCCTGCATATGCGGTCTGT	7	+	565	2382	Active	Active	1	1
ENSDARG00000007496	ENSDART00000009196	20	8	CAAAGCCCAGAGCACTTGGGTTGAG	7	+	759	2382	Inactive	Inactive	6	2
ENSDARG00000007496	ENSDART00000009196	20	9	TCCTCAAGACCGCATGTGTGGGCA	6	+	893	2382	Active	Active	0	9
ENSDARG00000007496	ENSDART00000009196	20	9	TCCTCAAGACCGCATGTGTGGGC	5	+	893	2382	Active	Inactive	0	3
ENSDARG00000007496	ENSDART00000009196	20	9	CAACTCTGCCACTTGGGTCGACTTG	7	+	960	2382	Active	Active	8	3
ENSDARG00000007496	ENSDART00000009196	20	9	CAAGACCGCATGTGTGGGCAGAA	5	+	897	2382	Active	Active	0	1
ENSDARG00000007496	ENSDART00000009196	20	10	TGCAGCAGAAAGCCCAGAAGGTGCG	7	+	1145	2382	Active	Active	4	9
ENSDARG00000007496	ENSDART00000009196	20	11	GCAATCGTCCGCTTTGTTGGAGAC	6	+	1212	2382	Active	Active	9	4
ENSDARG00000007496	ENSDART00000009196	20	11	ATCGTCCGCTTTGTTGGAGACTTC	6	+	1215	2382	Active	Active	9	5
ENSDARG00000007496	ENSDART00000009196	20	12	GAATCCGCAAAACAAAGAAGAAGGG	7	+	1340	2382	Inactive	Active	9	9
ENSDARG00000007496	ENSDART00000009196	20	12	ATCCGCAAAACAAAGAAGAAGGG	5	+	1342	2382	Inactive	Active	6	9
ENSDARG00000007496	ENSDART00000009196	20	14	ACCAAACTCTTCTCAGGTTGGTTT	6	+	1684	2382	Active	Inactive	8	8
ENSDARG00000007496	ENSDART00000009196	20	15	CACCAAGCATGTATTGAAGACGGT	6	+	1719	2382	Inactive	Active	6	9
ENSDARG00000007496	ENSDART00000009196	20	15	CACACCAGATGAAACGCAGGCTAC	6	+	1692	2382	Inactive	Active	0	5
ENSDARG00000007496	ENSDART00000009196	20	18	TGCACCGTCAGGCTCTGTGTGAGCA	7	+	2012	2382	Active	Active	9	8
ENSDARG00000007496	ENSDART00000009196	20	18	GCACGCTCCGGGGCGCTGTGTGC	5	+	2118	2382	Active	Inactive	8	1
ENSDARG00000007582	ENSDART00000022725	20	3	TACAGCACATCATCTGTGGTGCA	5	-	1012	2385	Inactive	Active	5	2
ENSDARG00000007582	ENSDART00000022725	20	3	CACATCATCTGTGGTGCAGTTGGA	6	-	1006	2385	Active	Active	9	8
ENSDARG00000007582	ENSDART00000022725	20	3	AGCTTCTCCACCAGCTGCGGCTTC	6	-	735	2385	Active	Inactive	9	8
ENSDARG00000007582	ENSDART00000022725	20	3	TACATCCACCTGGTCTAAGTAGTG	6	-	643	2385	Active	Active	7	6
ENSDARG00000007582	ENSDART00000022725	20	3	AGCAGCGTCACATTAGCAGAGGAT	6	-	705	2385	Active	Active	9	9
ENSDARG00000007582	ENSDART00000022725	20	3	TCCTTCATCTGGGTTAGTGGGCGAA	7	-	824	2385	Active	Active	9	8
ENSDARG00000007582	ENSDART00000022725	20	3	ACCTGCCACGGAGGGAAGTTGGT	5	-	1141	2385	Active	Active	9	9
ENSDARG00000007582	ENSDART00000022725	20	3	ACCAGCTGCGGCTTCAGGATGAGCA	7	-	725	2385	Active	Active	9	9
ENSDARG00000007582	ENSDART00000022725	20	3	TTATCACTCAGAACCGGAGAAGAG	6	-	420	2385	Active	Active	5	9
ENSDARG00000007582	ENSDART00000022725	20	3	GTCTCAGACGAGCAGGTGGTGTC	5	-	1120	2385	Active	Active	4	4
ENSDARG00000007582	ENSDART00000022725	20	4	CACATCTCCTTTTTTAATGAGGA	5	-	1307	2385	Active	Active	9	8
ENSDARG00000007582	ENSDART00000022725	20	5	GTATCCCACATCGCAGGGGACGCA	6	-	1456	2385	Inactive	Active	1	9
ENSDARG00000007582	ENSDART00000022725	20	6	GGCCGCTAACAGAGTTATGGGGT	5	-	1598	2385	Active	Active	8	2
ENSDARG00000007582	ENSDART00000022725	20	6	AGCTCATGCTGCTTTTGTGGATTG	6	-	1890	2385	Active	Inactive	9	8
ENSDARG00000007582	ENSDART00000022725	20	6	AGCACCACATAACACTTGGGGAGAA	7	-	2321	2385	Inactive	Active	0	0
ENSDARG00000007582	ENSDART00000022725	20	6	AAACACACAGGGTGAAGCCGAGGCT	7	-	1816	2385	Inactive	Active	9	9
ENSDARG00000007737	ENSDART00000004934	20	3	ATCTCCAGCCTCTTGAGCTGGTGCA	7	-	656	2238	Active	Active	5	9
ENSDARG00000007737	ENSDART00000004934	20	3	GAAATCAACGTTGGAGACGCTGAG	6	-	508	2238	Inactive	Active	5	9
ENSDARG00000007737	ENSDART00000004934	20	3	TCCAAACTCTCCAGACGAGGCAGTA	7	-	560	2238	Active	Active	9	9
ENSDARG00000007737	ENSDART00000004934	20	3	TCCAGCTCCACGAGGCGATGTGGGC	7	-	314	2238	Active	Active	9	9
ENSDARG00000007737	ENSDART00000004934	20	3	AAACTCTCCAGACGAGGCAGTAAAC	7	-	557	2238	Active	Active	2	5
ENSDARG00000007737	ENSDART00000004934	20	4	ACCAACAAAGGTCATGCCGGGTCT	6	-	880	2238	Inactive	Active	8	6
ENSDARG00000007737	ENSDART00000004934	20	4	TGCCGCGCCACGTCTGATGTGAAC	6	-	756	2238	Active	Active	9	6
ENSDARG00000007737	ENSDART00000004934	20	4	AGAGACACAAGCTGAGGCAGAATGC	7	-	797	2238	Inactive	Active	9	8
ENSDARG00000007737	ENSDART00000004934	20	4	AGCTGCCGCGCCACGTCTGATGT	5	-	760	2238	Active	Inactive	9	3
ENSDARG00000007737	ENSDART00000004934	20	4	AGCTGCCGCGCCACGTCTGATGTG	6	-	759	2238	Active	Active	9	2
ENSDARG00000007737	ENSDART00000004934	20	5	CTCAGCGCCTCGCAGATCTGGGTCT	7	-	980	2238	Active	Inactive	8	6
ENSDARG00000007737	ENSDART00000004934	20	6	AGCTGCACATTTAACGTGGTTGGGT	7	-	1127	2238	Active	Inactive	1	4
ENSDARG00000007737	ENSDART00000004934	20	6	GCCAGCTCCTGTTTGGTGAGGTT	5	-	1174	2238	Active	Active	9	5
ENSDARG00000007737	ENSDART00000004934	20	6	AGCTGCACATTTAACGTGGTTGGG	6	-	1128	2238	Active	Active	1	8
ENSDARG00000007737	ENSDART00000004934	20	8	TGCCACTGCCATCCTCTGCATGT	5	-	1397	2238	Active	Inactive	9	7
ENSDARG00000007737	ENSDART00000004934	20	9	CTCGGCTCCCAACTGTGCGGTTTG	6	-	1456	2238	Active	Inactive	9	8
ENSDARG00000007737	ENSDART00000004934	20	9	CTCGGCTCCCAACTGTGCGGTTTGC	7	-	1455	2238	Active	Active	9	1
ENSDARG00000007737	ENSDART00000004934	20	10	GTTCACCTCCAGCACTTTGATGAA	6	-	1639	2238	Active	Inactive	8	4
ENSDARG00000007737	ENSDART00000004934	20	10	ACCTCCAGCACTTTGATGAAGAG	5	-	1636	2238	Active	Active	8	9
ENSDARG00000007737	ENSDART00000004934	20	10	TTCACCTCCAGCACTTTGATGAA	5	-	1639	2238	Active	Inactive	8	4
ENSDARG00000007737	ENSDART00000004934	20	11	ACCTTCTGCTGAATGGATGACTCT	6	-	1668	2238	Active	Active	9	8
ENSDARG00000007737	ENSDART00000004934	20	11	GTAACCCCAGCACCTTCTGCTGAA	6	-	1679	2238	Inactive	Inactive	8	2
ENSDARG00000007737	ENSDART00000004934	20	12	ACCTCCACCTCTGGACTGTGGAGCA	7	-	1778	2238	Active	Active	7	3
ENSDARG00000007737	ENSDART00000004934	20	12	ACACTCACCAGTTGCTGGAGCAGTG	7	-	1886	2238	Active	Active	3	9
ENSDARG00000007737	ENSDART00000004934	20	12	CTCCACCTCTGGACTGTGGAGCA	5	-	1778	2238	Active	Active	9	3
ENSDARG00000007737	ENSDART00000004934	20	12	CACTCACCAGTTGCTGGAGCAGTG	6	-	1886	2238	Active	Active	0	9
ENSDARG00000007737	ENSDART00000004934	20	13	GGCCACTTCAGAATGGCTGAATGC	6	-	1902	2238	Active	Active	9	6
ENSDARG00000007737	ENSDART00000004934	20	14	TGCTCACCATTTTTGCTGCAGAC	5	-	2038	2238	Active	Active	4	7
ENSDARG00000007737	ENSDART00000004934	20	15	GTCTGCGCACGTCGCTGTGCGTTT	6	-	2126	2238	Inactive	Inactive	0	9
ENSDARG00000007737	ENSDART00000104112	20	3	GAAATCAACGTTGGAGACGCTGAG	6	-	508	2238	Inactive	Active	5	9
ENSDARG00000007737	ENSDART00000104112	20	3	ATCTCCAGCCTCTTGAGCTGGTGCA	7	-	656	2238	Active	Active	5	9
ENSDARG00000007737	ENSDART00000104112	20	3	TCCAAACTCTCCAGACGAGGCAGTA	7	-	560	2238	Active	Active	9	9
ENSDARG00000007737	ENSDART00000104112	20	3	TCCAGCTCCACGAGGCGATGTGGGC	7	-	314	2238	Active	Active	9	9
ENSDARG00000007737	ENSDART00000104112	20	3	AAACTCTCCAGACGAGGCAGTAAAC	7	-	557	2238	Active	Active	2	5
ENSDARG00000007737	ENSDART00000104112	20	4	TGCCGCGCCACGTCTGATGTGAAC	6	-	756	2238	Active	Active	9	6
ENSDARG00000007737	ENSDART00000104112	20	4	AGCTGCCGCGCCACGTCTGATGTG	6	-	759	2238	Active	Active	9	2
ENSDARG00000007737	ENSDART00000104112	20	4	AGCTGCCGCGCCACGTCTGATGT	5	-	760	2238	Active	Inactive	9	3
ENSDARG00000007737	ENSDART00000104112	20	4	AGAGACACAAGCTGAGGCAGAATGC	7	-	797	2238	Inactive	Active	9	8
ENSDARG00000007737	ENSDART00000104112	20	4	ACCAACAAAGGTCATGCCGGGTCT	6	-	880	2238	Inactive	Active	8	6
ENSDARG00000007737	ENSDART00000104112	20	5	CTCAGCGCCTCGCAGATCTGGGTCT	7	-	980	2238	Active	Inactive	8	6
ENSDARG00000007737	ENSDART00000104112	20	6	AGCTGCACATTTAACGTGGTTGGGT	7	-	1127	2238	Active	Inactive	1	4
ENSDARG00000007737	ENSDART00000104112	20	6	AGCTGCACATTTAACGTGGTTGGG	6	-	1128	2238	Active	Active	1	8
ENSDARG00000007737	ENSDART00000104112	20	6	GCCAGCTCCTGTTTGGTGAGGTT	5	-	1174	2238	Active	Active	9	5
ENSDARG00000007737	ENSDART00000104112	20	8	TGCCACTGCCATCCTCTGCATGT	5	-	1397	2238	Active	Inactive	9	7
ENSDARG00000007737	ENSDART00000104112	20	9	CTCGGCTCCCAACTGTGCGGTTTG	6	-	1456	2238	Active	Inactive	9	8
ENSDARG00000007737	ENSDART00000104112	20	9	CTCGGCTCCCAACTGTGCGGTTTGC	7	-	1455	2238	Active	Active	9	1
ENSDARG00000007737	ENSDART00000104112	20	10	GTTCACCTCCAGCACTTTGATGAA	6	-	1639	2238	Active	Inactive	8	4
ENSDARG00000007737	ENSDART00000104112	20	10	ACCTCCAGCACTTTGATGAAGAG	5	-	1636	2238	Active	Active	8	9
ENSDARG00000007737	ENSDART00000104112	20	10	TTCACCTCCAGCACTTTGATGAA	5	-	1639	2238	Active	Inactive	8	4
ENSDARG00000007737	ENSDART00000104112	20	11	GTAACCCCAGCACCTTCTGCTGAA	6	-	1679	2238	Inactive	Inactive	8	2
ENSDARG00000007737	ENSDART00000104112	20	11	ACCTTCTGCTGAATGGATGACTCT	6	-	1668	2238	Active	Active	9	8
ENSDARG00000007737	ENSDART00000104112	20	12	ACCTCCACCTCTGGACTGTGGAGCA	7	-	1778	2238	Active	Active	7	3
ENSDARG00000007737	ENSDART00000104112	20	12	CTCCACCTCTGGACTGTGGAGCA	5	-	1778	2238	Active	Active	9	3
ENSDARG00000007737	ENSDART00000104112	20	12	CACTCACCAGTTGCTGGAGCAGTG	6	-	1886	2238	Active	Active	0	9
ENSDARG00000007737	ENSDART00000104112	20	12	ACACTCACCAGTTGCTGGAGCAGTG	7	-	1886	2238	Active	Active	3	9
ENSDARG00000007737	ENSDART00000104112	20	13	GGCCACTTCAGAATGGCTGAATGC	6	-	1902	2238	Active	Active	9	6
ENSDARG00000007737	ENSDART00000104112	20	14	TGCTCACCATTTTTGCTGCAGAC	5	-	2038	2238	Active	Active	4	7
ENSDARG00000007737	ENSDART00000104112	20	15	GTCTGCGCACGTCGCTGTGCGTTT	6	-	2126	2238	Inactive	Inactive	0	9
ENSDARG00000007774	ENSDART00000036546	20	3	TACCCACTCAGAGGTCGGGTTTTCT	7	-	449	1044	Active	Inactive	9	4
ENSDARG00000007774	ENSDART00000036546	20	4	AACTGCTTCAAGGCATTTGATGGG	6	-	511	1044	Active	Active	9	5
ENSDARG00000007774	ENSDART00000036546	20	5	CAACACCACGTGATGGAAGTGGTG	6	-	613	1044	Inactive	Active	4	9
ENSDARG00000007774	ENSDART00000036546	20	5	GTCAAACACCAACTCGCTGAGTGT	6	-	718	1044	Inactive	Active	1	5
ENSDARG00000007774	ENSDART00000036546	20	6	GTTGGCGTCTTTGGGGACTGGTGC	6	-	1007	1044	Active	Active	9	8
ENSDARG00000007776	ENSDART00000012369	20	3	TGCAGCCCCAGCACCGATGCTGTG	6	+	793	825	Active	Active	9	9
ENSDARG00000007776	ENSDART00000012369	20	3	TACATCGACATGAGGGATGTGTGC	6	+	619	825	Active	Active	6	4
ENSDARG00000007776	ENSDART00000012369	20	3	GCAGCCCCAGCACCGATGCTGTG	5	+	794	825	Inactive	Active	2	9
ENSDARG00000007776	ENSDART00000012369	20	3	GAAGACAAAGCGGCTCTGCAGTC	5	+	337	825	Inactive	Inactive	9	2
ENSDARG00000007776	ENSDART00000012369	20	3	GAAACCGACGGTCTGGAAGAAGAC	6	+	319	825	Inactive	Active	5	9
ENSDARG00000007776	ENSDART00000012369	20	3	AGCTCCAGCCCAGGAGGAGAAGAC	6	+	462	825	Active	Active	8	9
ENSDARG00000007776	ENSDART00000012369	20	3	ACCAGCTCCAGCCCAGGAGGAGAA	6	+	459	825	Active	Active	9	8
ENSDARG00000007776	ENSDART00000012369	20	3	AAACTCACAGAGGAGACGGAGAA	5	+	430	825	Inactive	Active	9	9
ENSDARG00000007783	ENSDART00000020099	20	4	CGCAAACGCTACAGGTGGAGCGGTA	7	+	296	1455	Active	Active	9	8
ENSDARG00000007783	ENSDART00000020099	20	6	CACTCCAGAGCAGGGTGATGTGGTC	7	+	450	1455	Active	Active	0	7
ENSDARG00000007783	ENSDART00000020099	20	6	CTCCACTCCAGAGCAGGGTGATGT	6	+	447	1455	Active	Active	8	1
ENSDARG00000007783	ENSDART00000020099	20	6	CTCCACTCCAGAGCAGGGTGATGTG	7	+	447	1455	Active	Active	8	8
ENSDARG00000007783	ENSDART00000020099	20	7	AGATTCCCAGAGAAACTCTGAAGCT	7	+	656	1455	Inactive	Active	2	5
ENSDARG00000007783	ENSDART00000103836	20	3	CGCAAACGCTACAGGTGGAGCGGTA	7	+	182	1332	Active	Active	9	8
ENSDARG00000007783	ENSDART00000103836	20	5	CTCCACTCCAGAGCAGGGTGATGTG	7	+	333	1332	Active	Active	8	8
ENSDARG00000007783	ENSDART00000103836	20	5	CTCCACTCCAGAGCAGGGTGATGT	6	+	333	1332	Active	Active	8	1
ENSDARG00000007783	ENSDART00000103836	20	5	CACTCCAGAGCAGGGTGATGTGGTC	7	+	336	1332	Active	Active	0	7
ENSDARG00000007783	ENSDART00000103836	20	6	AGATTCCCAGAGAAACTCTGAAGCT	7	+	542	1332	Inactive	Active	2	5
ENSDARG00000007823	ENSDART00000022060	20	1	GACCCAAACCAGGGTGCTGAAGCA	6	-	14	606	Active	Active	1	9
ENSDARG00000007823	ENSDART00000022060	20	3	AACCCAGCCCCTGGAGTGTGGATTC	7	-	538	606	Active	Inactive	3	9
ENSDARG00000007869	ENSDART00000022694	20	1	CACTCACCCGCGCTGGAGGATGCA	6	+	145	1635	Active	Active	8	9
ENSDARG00000007869	ENSDART00000022694	20	1	CACTCACCCGCGCTGGAGGATGC	5	+	145	1635	Active	Active	8	7
ENSDARG00000007869	ENSDART00000022694	20	1	CTCACCCGCGCTGGAGGATGCAGAT	7	+	147	1635	Active	Active	9	8
ENSDARG00000007869	ENSDART00000022694	20	1	GTTTCACTCACCCGCGCTGGAGGA	6	+	141	1635	Active	Active	9	9
ENSDARG00000007869	ENSDART00000022694	20	1	AAACCAAACTGCTTCCTCTTGAGGA	7	+	98	1635	Inactive	Active	8	0
ENSDARG00000007869	ENSDART00000022694	20	3	AGCTTCCCAACCCGGTTTTGGAG	5	+	428	1635	Active	Active	7	0
ENSDARG00000007869	ENSDART00000022694	20	3	AGCTTCCCAACCCGGTTTTGGAGAG	7	+	428	1635	Active	Inactive	7	2
ENSDARG00000007869	ENSDART00000022694	20	3	AGAAACAAAGGATCAGCAGAGGTA	6	+	491	1635	Inactive	Active	9	9
ENSDARG00000007869	ENSDART00000022694	20	3	CCCAGCTTCCCAACCCGGTTTTGGA	7	+	425	1635	Active	Active	9	2
ENSDARG00000007869	ENSDART00000022694	20	4	AGACACAGCAGCTGATGCGAGTTT	6	+	683	1635	Inactive	Inactive	2	8
ENSDARG00000007869	ENSDART00000022694	20	5	GACAACAAAAAGAAGGAGCTGAT	5	+	982	1635	Inactive	Active	9	8
ENSDARG00000007869	ENSDART00000022694	20	6	CGCAGCGTCCTAACCAGGTGGTGAA	7	+	1214	1635	Active	Active	9	5
ENSDARG00000007869	ENSDART00000022694	20	6	TCCAGCCTCTAAAAATGAAGCTTTT	7	+	1121	1635	Active	Active	9	6
ENSDARG00000007869	ENSDART00000022694	20	6	GGCCAATGCCAAGAGGGAGATGGT	6	+	1401	1635	Active	Active	9	9
ENSDARG00000007869	ENSDART00000022694	20	6	AGCCTCTAAAAATGAAGCTTTTGGA	7	+	1124	1635	Active	Active	7	3
ENSDARG00000007886	ENSDART00000023064	20	2	TGCCGCGGCTGCTTGAAGAGGAC	5	-	256	1023	Active	Active	9	9
ENSDARG00000007886	ENSDART00000023064	20	2	GGCACCAGCTGCTGAGGATGTTGGA	7	-	316	1023	Active	Active	9	8
ENSDARG00000007886	ENSDART00000023064	20	2	GCCCTCTGCCTCGCTGGAGCCGTA	6	-	151	1023	Active	Active	9	9
ENSDARG00000007886	ENSDART00000023064	20	2	CGCGGCTGCTTGAAGAGGACGCA	5	-	253	1023	Active	Active	9	9
ENSDARG00000007886	ENSDART00000023064	20	2	ACCGTCAGCGCCAGGATGCGGTT	5	-	217	1023	Active	Active	9	8
ENSDARG00000007886	ENSDART00000023064	20	2	ACCAGCTGCTGAGGATGTTGGAGAG	7	-	313	1023	Active	Active	9	7
ENSDARG00000007886	ENSDART00000023064	20	3	AGCGCCAAACTGAGCGATGGTGAA	6	-	811	1023	Active	Active	0	8
ENSDARG00000007886	ENSDART00000023064	20	3	TTCTGCACAGGCGTCTGCGCAGGC	6	-	1005	1023	Inactive	Active	3	5
ENSDARG00000007886	ENSDART00000023064	20	3	ACAGACAGCAACACGGCGTGAAAC	6	-	756	1023	Inactive	Active	3	6
ENSDARG00000007886	ENSDART00000023064	20	3	GGCGTCTGCGCAGGCCGCTTGGTGC	7	-	995	1023	Active	Active	9	2
ENSDARG00000007886	ENSDART00000023064	20	3	GACATCTTATATTTGAAGAGGTT	5	-	613	1023	Active	Active	8	9
ENSDARG00000007886	ENSDART00000023064	20	3	GAAGACATCTTATATTTGAAGAG	5	-	616	1023	Inactive	Active	2	0
ENSDARG00000007886	ENSDART00000099568	20	9	GCCCTCTGCCTCGCTGGAGCCGTA	6	-	412	1284	Active	Active	9	9
ENSDARG00000007886	ENSDART00000099568	20	9	CGCGGCTGCTTGAAGAGGACGCA	5	-	514	1284	Active	Active	9	9
ENSDARG00000007886	ENSDART00000099568	20	9	ACCGTCAGCGCCAGGATGCGGTT	5	-	478	1284	Active	Active	9	8
ENSDARG00000007886	ENSDART00000099568	20	9	ACCAGCTGCTGAGGATGTTGGAGAG	7	-	574	1284	Active	Active	9	7
ENSDARG00000007886	ENSDART00000099568	20	9	TGCCGCGGCTGCTTGAAGAGGAC	5	-	517	1284	Active	Active	9	9
ENSDARG00000007886	ENSDART00000099568	20	9	GGCACCAGCTGCTGAGGATGTTGGA	7	-	577	1284	Active	Active	9	8
ENSDARG00000007886	ENSDART00000099568	20	10	TTCTGCACAGGCGTCTGCGCAGGC	6	-	1266	1284	Inactive	Active	3	5
ENSDARG00000007886	ENSDART00000099568	20	10	ACAGACAGCAACACGGCGTGAAAC	6	-	1017	1284	Inactive	Active	3	6
ENSDARG00000007886	ENSDART00000099568	20	10	GGCGTCTGCGCAGGCCGCTTGGTGC	7	-	1256	1284	Active	Active	9	2
ENSDARG00000007886	ENSDART00000099568	20	10	GACATCTTATATTTGAAGAGGTT	5	-	874	1284	Active	Active	8	9
ENSDARG00000007886	ENSDART00000099568	20	10	GAAGACATCTTATATTTGAAGAG	5	-	877	1284	Inactive	Active	2	0
ENSDARG00000007886	ENSDART00000099568	20	10	AGCGCCAAACTGAGCGATGGTGAA	6	-	1072	1284	Active	Active	0	8
ENSDARG00000007901	ENSDART00000014485	20	5	CTCAAACACCTGCCTGCAGCCTGC	6	-	502	2262	Active	Active	3	8
ENSDARG00000007901	ENSDART00000014485	20	6	ACCATCACAAGTGCTCTGAGGTT	5	-	619	2262	Active	Inactive	1	2
ENSDARG00000007901	ENSDART00000014485	20	8	GCATCACTCTCCACCAGACGCAGGT	7	-	1016	2262	Active	Active	8	9
ENSDARG00000007901	ENSDART00000014485	20	8	TTAATCCACAGGTAGATGTAGCG	5	-	1120	2262	Active	Active	0	9
ENSDARG00000007901	ENSDART00000014485	20	8	GTACACTTCTCTAACTGTGTCTGC	6	-	1045	2262	Active	Inactive	5	8
ENSDARG00000007901	ENSDART00000014485	20	10	GGCCTCGTCTTGCATTTTGGAGGT	6	-	1289	2262	Active	Inactive	9	2
ENSDARG00000007901	ENSDART00000014485	20	11	GTCAAACTCTCTCAGCTGCAGCT	5	-	1373	2262	Active	Active	7	9
ENSDARG00000007901	ENSDART00000014485	20	11	ACCTCCGGCATGTCCAGTCGTGGCT	7	-	1532	2262	Active	Active	9	6
ENSDARG00000007901	ENSDART00000014485	20	11	TGCAGCTCCAGCTCGATGTAGCC	5	-	1357	2262	Active	Active	9	9
ENSDARG00000007901	ENSDART00000014485	20	12	ACAGTCCTCGTGTGTTGTCGTATTC	7	-	1597	2262	Active	Inactive	9	8
ENSDARG00000007901	ENSDART00000014485	20	13	GTCTGCACCTCTGCACGCGGTCTTC	7	-	1699	2262	Active	Inactive	6	3
ENSDARG00000007901	ENSDART00000014485	20	13	TTCACCTTCTCCGGCAGGAGTTTGC	7	-	1850	2262	Active	Active	9	1
ENSDARG00000007901	ENSDART00000014485	20	13	TTCTCCGGCAGGAGTTTGCGGAC	5	-	1846	2262	Active	Inactive	8	4
ENSDARG00000007901	ENSDART00000014485	20	13	TTCTTCACCTTCTCCGGCAGGAGTT	7	-	1853	2262	Active	Active	7	8
ENSDARG00000007901	ENSDART00000014485	20	13	ACCTTCTCCGGCAGGAGTTTGCG	5	-	1849	2262	Active	Active	9	9
ENSDARG00000007901	ENSDART00000014485	20	14	TCCTCCTCCTGCTGCTGCTGTTTCT	7	-	2003	2262	Active	Inactive	9	4
ENSDARG00000007901	ENSDART00000014485	20	14	TCCTCCTCCTCCTGCTGCTGCTGTT	7	-	2006	2262	Active	Active	9	4
ENSDARG00000007901	ENSDART00000014485	20	14	GTTGGCAGCGTCCTCGGGGAAGAT	6	-	1939	2262	Active	Active	7	8
ENSDARG00000007901	ENSDART00000014485	20	14	AGCGTCCTCGGGGAAGATGTAGTC	6	-	1933	2262	Active	Active	9	6
ENSDARG00000007901	ENSDART00000014485	20	14	ATCCTCCTCCTCCTGCTGCTGCT	5	-	2009	2262	Active	Active	9	8
ENSDARG00000007901	ENSDART00000014485	20	14	CTCCTCCTCCTGCTGCTGCTGTT	5	-	2006	2262	Active	Active	9	4
ENSDARG00000007901	ENSDART00000014485	20	14	GCAGGCTCCTGCTCCTCTGCTTCT	6	-	2106	2262	Active	Inactive	8	7
ENSDARG00000007901	ENSDART00000014485	20	14	GGCAGCGTCCTCGGGGAAGATGTA	6	-	1936	2262	Active	Active	9	9
ENSDARG00000007901	ENSDART00000014485	20	14	GTCTTCATCACTCTCGCTGTCGGA	6	-	2203	2262	Active	Active	9	7
ENSDARG00000008029	ENSDART00000026234	20	2	TCCTTCAAACAATTCTCTTTGGGA	6	-	73	2004	Active	Inactive	2	4
ENSDARG00000008029	ENSDART00000026234	20	5	AGAAACCCAGTGCATGGAGAAGCT	6	-	392	2004	Inactive	Active	8	9
ENSDARG00000008029	ENSDART00000026234	20	6	GACTCATAATCATAGGGTGTGTTC	6	-	531	2004	Inactive	Inactive	4	8
ENSDARG00000008029	ENSDART00000026234	20	7	TCCAGCAGAGTGTGGGTTGCAGCT	6	-	702	2004	Active	Active	3	8
ENSDARG00000008029	ENSDART00000026234	20	9	CCCTACAAACTCTTTAGATGAATTC	7	-	1347	2004	Inactive	Active	2	5
ENSDARG00000008029	ENSDART00000026234	20	9	GAATTCACCCTGCCATTTGGATAA	6	-	1329	2004	Inactive	Inactive	2	9
ENSDARG00000008029	ENSDART00000026234	20	10	GCCAAACTCTGGTCCTCTGAAGCA	6	-	1570	2004	Active	Active	9	6
ENSDARG00000008029	ENSDART00000026234	20	11	CGCTCCTCCATTTTGGCAGGGGTT	6	-	1810	2004	Active	Active	9	8
ENSDARG00000008029	ENSDART00000026234	20	12	TCCTCCGTCAATGTGTTGTTTCT	5	-	1910	2004	Active	Inactive	9	7
ENSDARG00000008060	ENSDART00000002481	20	3	GTTGACAGCTTGTATGAAGATGAA	6	+	187	1734	Active	Active	0	9
ENSDARG00000008060	ENSDART00000002481	20	4	TACCACGCCAAGTATTATGAGAA	5	+	937	1734	Active	Inactive	2	3
ENSDARG00000008060	ENSDART00000002481	20	4	GTACCACGCCAAGTATTATGAGAA	6	+	936	1734	Active	Inactive	0	3
ENSDARG00000008060	ENSDART00000002481	20	4	GCAGTCACACGGAGGATTTGCAGAA	7	+	1118	1734	Inactive	Inactive	4	5
ENSDARG00000008060	ENSDART00000002481	20	4	CTCTTCAGAGAAAAGCAGAAGAG	5	+	656	1734	Active	Active	4	9
ENSDARG00000008060	ENSDART00000002481	20	4	CTATTCCACTTGCTTAGACGTGGCA	7	+	294	1734	Active	Active	5	9
ENSDARG00000008060	ENSDART00000002481	20	4	CAACTATTCCACTTGCTTAGACGTG	7	+	291	1734	Active	Active	9	6
ENSDARG00000008119	ENSDART00000015928	20	1	GCCATCACATCACAGCCGACGGC	5	+	203	1218	Active	Active	4	9
ENSDARG00000008119	ENSDART00000015928	20	2	TGCTGCAGATGATGATCTTGAGGA	6	+	339	1218	Active	Active	5	0
ENSDARG00000008119	ENSDART00000015928	20	2	GAAGGCTACATTCCTGCAGATAAC	6	+	397	1218	Active	Active	1	9
ENSDARG00000008119	ENSDART00000015928	20	3	GTATTCAACAGTAAAGGTGTCGAT	6	+	529	1218	Inactive	Inactive	3	1
ENSDARG00000008119	ENSDART00000015928	20	3	GTTTCAGACCTATCTTTAGCAGTC	6	+	470	1218	Active	Inactive	1	0
ENSDARG00000008119	ENSDART00000015928	20	4	AGCCCCGCATCGATCTGAAGTTGCT	7	+	543	1218	Active	Active	4	9
ENSDARG00000008119	ENSDART00000015928	20	4	CCCCGCATCGATCTGAAGTTGCT	5	+	545	1218	Active	Active	9	9
ENSDARG00000008119	ENSDART00000015928	20	4	CTAGGCGCACGAAAGAGGCGGGT	5	+	652	1218	Inactive	Active	5	9
ENSDARG00000008119	ENSDART00000015928	20	4	CTAGGCGCACGAAAGAGGCGGGTGT	7	+	652	1218	Inactive	Active	5	3
ENSDARG00000008119	ENSDART00000015928	20	4	TGCAGCCCCGCATCGATCTGAAGTT	7	+	540	1218	Active	Inactive	9	3
ENSDARG00000008119	ENSDART00000015928	20	5	CAACACCTCTCAGCTCTTTTGGG	5	+	752	1218	Active	Inactive	5	2
ENSDARG00000008119	ENSDART00000015928	20	5	CAACACCTCTCAGCTCTTTTGGGAG	7	+	752	1218	Active	Inactive	5	4
ENSDARG00000008119	ENSDART00000015928	20	5	TTCAACACCTCTCAGCTCTTTTGGG	7	+	750	1218	Inactive	Inactive	1	2
ENSDARG00000008184	ENSDART00000041476	20	4	AGAAGCTGCTGGATTTTGTCTCT	5	-	274	2358	Active	Inactive	7	9
ENSDARG00000008184	ENSDART00000041476	20	5	AGCGACTTCTCTGAGTTTTGCAGGC	7	-	365	2358	Active	Active	9	1
ENSDARG00000008184	ENSDART00000041476	20	5	CTCAGCGACTTCTCTGAGTTTTGC	6	-	369	2358	Active	Active	8	4
ENSDARG00000008184	ENSDART00000041476	20	5	GAACTCAGCGACTTCTCTGAGTTT	6	-	372	2358	Active	Inactive	0	8
ENSDARG00000008184	ENSDART00000041476	20	6	TGCTCCCACTGACTCTGCATTTTCT	7	-	434	2358	Active	Inactive	9	1
ENSDARG00000008184	ENSDART00000041476	20	6	ATCTGCTCCCACTGACTCTGCATTT	7	-	437	2358	Active	Inactive	8	9
ENSDARG00000008184	ENSDART00000041476	20	10	GCAGCCTCCCAGTCGGTTGAGCT	5	-	857	2358	Active	Active	8	7
ENSDARG00000008184	ENSDART00000041476	20	10	CGCAGCCTCCCAGTCGGTTGAGCT	6	-	857	2358	Active	Active	9	7
ENSDARG00000008184	ENSDART00000041476	20	13	TTCTCCTTCTGCTGGTAGAGTTC	5	-	1186	2358	Active	Active	9	3
ENSDARG00000008184	ENSDART00000041476	20	16	TCCACCAGAGTTCTCTCTGAGGCG	6	-	1431	2358	Active	Active	2	9
ENSDARG00000008184	ENSDART00000041476	20	16	CACTTCTGCCGAAGAGTGGCTGAT	6	-	1467	2358	Active	Active	9	6
ENSDARG00000008184	ENSDART00000041476	20	17	CACCTCTGCGCTGTGGCGGCGGC	5	-	1569	2358	Active	Active	9	9
ENSDARG00000008184	ENSDART00000041476	20	17	CACCTCTGCGCTGTGGCGGCGGCA	6	-	1568	2358	Active	Active	9	9
ENSDARG00000008184	ENSDART00000041476	20	18	CGCGTCGCCCTACAGGTGCTGAT	5	-	1668	2358	Active	Active	9	3
ENSDARG00000008184	ENSDART00000041476	20	18	CCCCGCCGCTCACAGGAGATGGA	5	-	1602	2358	Active	Active	9	9
ENSDARG00000008184	ENSDART00000041476	20	18	AGCCCCGCCGCTCACAGGAGATGGA	7	-	1602	2358	Active	Active	9	9
ENSDARG00000008184	ENSDART00000041476	20	21	AGACTCTACAGGCTCAGATGAGGCC	7	-	1863	2358	Active	Active	7	9
ENSDARG00000008184	ENSDART00000041476	20	22	GGCTTCAGCGGGACGTTAGGTGGA	6	-	1950	2358	Active	Active	9	5
ENSDARG00000008184	ENSDART00000041476	20	23	CTCCTCGTCTCCATCTCTGGAGCT	6	-	2320	2358	Active	Active	9	2
ENSDARG00000008184	ENSDART00000060505	20	1	TTCATCTGCTTGTGTTGTGTTTTC	6	-	250	1422	Active	Inactive	9	9
ENSDARG00000008184	ENSDART00000060505	20	1	TCCTCAGTCTCCAGTGTGTTTTT	5	-	76	1422	Active	Inactive	9	9
ENSDARG00000008184	ENSDART00000060505	20	2	CTCCTCGACCAATGGGACGCTGTC	6	-	694	1422	Active	Active	9	9
ENSDARG00000008184	ENSDART00000060505	20	2	GTCTTCATCTCCCGAGCAGACTTC	6	-	453	1422	Active	Active	9	6
ENSDARG00000008184	ENSDART00000060505	20	2	TACATCTCCGGTTGCTTCTGCAGTC	7	-	593	1422	Active	Inactive	8	2
ENSDARG00000008184	ENSDART00000060505	20	2	ACATCATACATCTCCGGTTGCTTCT	7	-	599	1422	Active	Inactive	0	1
ENSDARG00000008184	ENSDART00000060505	20	2	TTCCTCCTCGACCAATGGGACGCT	6	-	697	1422	Active	Active	9	7
ENSDARG00000008184	ENSDART00000060505	20	3	GGCTTCTCCAAAATAGCATGAGGT	6	-	987	1422	Active	Active	9	9
ENSDARG00000008184	ENSDART00000060505	20	7	AGAAGCTGCTGGATTTTGTCTCT	5	-	1360	1422	Active	Inactive	7	9
ENSDARG00000008209	ENSDART00000044397	20	1	CGCATCCACCTCCATCTGGAGAA	5	-	2	3771	Active	Inactive	9	2
ENSDARG00000008209	ENSDART00000044397	20	3	ACCATCACAGCCAGGTGTGGGAC	5	-	89	3771	Active	Active	1	6
ENSDARG00000008209	ENSDART00000044397	20	4	TCCTGCAGAGGTTTCTCTTGGGTT	6	-	183	3771	Active	Inactive	4	7
ENSDARG00000008209	ENSDART00000044397	20	5	TGCTGCTGCTCGGAATGATGTTGCA	7	-	1151	3771	Active	Active	9	9
ENSDARG00000008209	ENSDART00000044397	20	5	TGCGCCATCATGATGGAGTCGGG	5	-	1583	3771	Active	Active	9	9
ENSDARG00000008209	ENSDART00000044397	20	5	TCCAGCAGCGACAGGTTGCCTTT	5	-	1417	3771	Active	Inactive	9	6
ENSDARG00000008209	ENSDART00000044397	20	5	GTCATCATCTTCTCCGGCGCTGTT	6	-	811	3771	Active	Active	9	4
ENSDARG00000008209	ENSDART00000044397	20	5	GGCTGCTGCTGCTCGGAATGATGT	6	-	1155	3771	Active	Active	9	8
ENSDARG00000008209	ENSDART00000044397	20	5	CTCATCCCCGTCCTGGGCGCAGCT	6	-	1342	3771	Active	Active	9	9
ENSDARG00000008209	ENSDART00000044397	20	5	TTCTCCGGCGCTGTTGGAGGAGCT	6	-	802	3771	Active	Active	8	9
ENSDARG00000008209	ENSDART00000044397	20	5	CACTGCTGCTCTGCCTTGGGCTGTG	7	-	1543	3771	Active	Active	9	3
ENSDARG00000008209	ENSDART00000044397	20	5	ATCAAATTCACCATGTCTGAGTA	5	-	1273	3771	Active	Active	7	2
ENSDARG00000008209	ENSDART00000044397	20	5	AAATTCACCATGTCTGAGTAGTTC	6	-	1269	3771	Inactive	Active	5	7
ENSDARG00000008209	ENSDART00000044397	20	5	ACACTCAACTCTCCTTTGTGGCA	5	-	865	3771	Active	Inactive	1	4
ENSDARG00000008209	ENSDART00000044397	20	5	ATCAAATTCACCATGTCTGAGTAG	6	-	1272	3771	Active	Inactive	7	4
ENSDARG00000008209	ENSDART00000044397	20	5	ATCATCTTCTCCGGCGCTGTTGGA	6	-	808	3771	Active	Active	9	6
ENSDARG00000008209	ENSDART00000044397	20	5	ATCTTCTCCGGCGCTGTTGGAGGA	6	-	805	3771	Active	Active	8	8
ENSDARG00000008209	ENSDART00000044397	20	6	GCCATCACAACCCGGGGTTGGAC	5	-	1658	3771	Active	Active	4	3
ENSDARG00000008209	ENSDART00000044397	20	8	GCCGTCGCAGGAGTGATGTTTCT	5	-	1901	3771	Active	Active	7	1
ENSDARG00000008209	ENSDART00000044397	20	10	TGCTGCTGCTGGGAGCGTAGCTGCT	7	-	2224	3771	Active	Active	9	9
ENSDARG00000008209	ENSDART00000044397	20	10	AGCTCAGGCTGCTGCTGCTGCTGGG	7	-	2236	3771	Active	Active	8	9
ENSDARG00000008209	ENSDART00000044397	20	10	TCCTCCACAGCTCAGGCTGCTGCT	6	-	2245	3771	Active	Active	1	8
ENSDARG00000008209	ENSDART00000044397	20	10	TGCTGCTGCTGCTGGGAGCGTAG	5	-	2229	3771	Active	Active	9	7
ENSDARG00000008209	ENSDART00000044397	20	10	CTCCACAGCTCAGGCTGCTGCTGCT	7	-	2242	3771	Active	Active	6	8
ENSDARG00000008209	ENSDART00000044397	20	10	CTCCTCCACAGCTCAGGCTGCTGCT	7	-	2245	3771	Active	Active	9	8
ENSDARG00000008209	ENSDART00000044397	20	10	GGCGGCTTCCATGTCGTGCGTGTAG	7	-	2340	3771	Active	Inactive	9	8
ENSDARG00000008209	ENSDART00000044397	20	14	TTCACCTTCTGTGCGAGGCGTAGTT	7	-	2914	3771	Active	Inactive	9	1
ENSDARG00000008209	ENSDART00000044397	20	14	ATCTTCACCTTCTGTGCGAGGCG	5	-	2919	3771	Active	Active	6	9
ENSDARG00000008209	ENSDART00000044397	20	14	AGAGCCATCACAGCCGGGAGTGGGA	7	-	2874	3771	Active	Active	8	9
ENSDARG00000008209	ENSDART00000044397	20	14	TTCACCTTCTGTGCGAGGCGTAG	5	-	2916	3771	Active	Active	9	9
ENSDARG00000008209	ENSDART00000044397	20	14	GCCATCACAGCCGGGAGTGGGAC	5	-	2873	3771	Active	Active	4	9
ENSDARG00000008209	ENSDART00000044397	20	16	TCCGTCGCACCCTGGAGTGGGGC	5	-	3179	3771	Active	Active	7	9
ENSDARG00000008209	ENSDART00000044397	20	17	TTCAACCCCAGTCATTCTGGCTTT	6	-	3277	3771	Active	Inactive	3	9
ENSDARG00000008209	ENSDART00000044397	20	18	GACTCATTCAGGTCTTTGATTTC	5	-	3370	3771	Active	Inactive	9	9
ENSDARG00000008209	ENSDART00000044397	20	21	CAAAGCTACACTTGGATGCCTTG	5	-	3766	3771	Active	Active	3	7
ENSDARG00000008249	ENSDART00000022572	20	1	TCCTTCTACTGGCTGGGTTTGTTC	6	+	46	2691	Active	Inactive	9	9
ENSDARG00000008249	ENSDART00000022572	20	1	TCCTTCTACTGGCTGGGTTTGTT	5	+	46	2691	Active	Inactive	9	3
ENSDARG00000008249	ENSDART00000022572	20	2	GCCATCAGCTGGGCGGTGTGGCC	5	+	581	2691	Active	Active	9	7
ENSDARG00000008249	ENSDART00000022572	20	2	GACTTCCACAAGACAGGCGTATTG	6	+	805	2691	Active	Inactive	8	5
ENSDARG00000008249	ENSDART00000022572	20	2	ATCGCCAACGTGACGGCAGCTGGG	6	+	952	2691	Active	Active	3	9
ENSDARG00000008249	ENSDART00000022572	20	3	TACGGCTCCTGCCTGGTGTTTGC	5	+	1288	2691	Active	Inactive	9	5
ENSDARG00000008249	ENSDART00000022572	20	3	TACGGCTCCTGCCTGGTGTTTGCC	6	+	1288	2691	Active	Active	9	6
ENSDARG00000008249	ENSDART00000022572	20	3	TTCGTCATCCTTCCGGTGTTTTT	5	+	2530	2691	Active	Inactive	9	9
ENSDARG00000008249	ENSDART00000022572	20	3	TTCGTCATCCTTCCGGTGTTTTTG	6	+	2530	2691	Active	Inactive	9	7
ENSDARG00000008249	ENSDART00000022572	20	3	GTTTTCAACCCAACGTTTGTGTTC	6	+	2056	2691	Active	Inactive	4	9
ENSDARG00000008249	ENSDART00000022572	20	3	GTCACCTCCGTGGAGTTGGGCGTCT	7	+	2206	2691	Active	Inactive	8	3
ENSDARG00000008249	ENSDART00000022572	20	3	GGCTCCTGCCTGGTGTTTGCCGGG	6	+	1291	2691	Active	Active	9	6
ENSDARG00000008249	ENSDART00000022572	20	3	AACACCTACGTCAAGCCTTTTGT	5	+	1510	2691	Active	Inactive	5	6
ENSDARG00000008249	ENSDART00000022572	20	3	ACCGTCACCTCCGTGGAGTTGGG	5	+	2203	2691	Active	Active	9	9
ENSDARG00000008249	ENSDART00000022572	20	3	ACCGTCACCTCCGTGGAGTTGGGC	6	+	2203	2691	Active	Active	9	9
ENSDARG00000008249	ENSDART00000022572	20	3	ACCTACGTCAAGCCTTTTGTGGTG	6	+	1513	2691	Active	Inactive	9	7
ENSDARG00000008249	ENSDART00000022572	20	3	AGCGACGGCCATGATCTGTCTAC	5	+	1411	2691	Active	Inactive	8	9
ENSDARG00000008249	ENSDART00000022572	20	3	CAATTCGCCCAGTGTGTCGTTTGC	6	+	1623	2691	Active	Inactive	4	4
ENSDARG00000008568	ENSDART00000028862	20	2	GAAGACCACCGGCATGTGGTGGA	5	+	150	507	Inactive	Active	6	0
ENSDARG00000008568	ENSDART00000028862	20	2	GAAGACCACCGGCATGTGGTGGAA	6	+	150	507	Inactive	Active	6	3
ENSDARG00000008568	ENSDART00000028862	20	3	ACCAACAAAATCAGTCTGGTGAA	5	+	271	507	Inactive	Inactive	8	3
ENSDARG00000008568	ENSDART00000028862	20	4	GCCATCTACCCCATGGAGGTGAG	5	+	499	507	Active	Active	9	9
ENSDARG00000008568	ENSDART00000033325	20	1	TTCGTCTTCACCGAGTCGCATTG	5	+	31	1431	Active	Active	9	0
ENSDARG00000008568	ENSDART00000033325	20	1	GTCTTCACCGAGTCGCATTGTTT	5	+	34	1431	Active	Inactive	7	7
ENSDARG00000008568	ENSDART00000033325	20	2	AACTCAGGCTGACCTTTAAGAGTCT	7	+	281	1431	Active	Active	3	7
ENSDARG00000008568	ENSDART00000033325	20	4	TCCTCCAGCATTGATGTGGATGGA	6	+	403	1431	Active	Active	9	9
ENSDARG00000008568	ENSDART00000033325	20	5	GAAGACCACCGGCATGTGGTGGA	5	+	576	1431	Inactive	Active	6	0
ENSDARG00000008568	ENSDART00000033325	20	5	GAAGACCACCGGCATGTGGTGGAA	6	+	576	1431	Inactive	Active	6	3
ENSDARG00000008568	ENSDART00000033325	20	6	ACCAACAAAATCAGTCTGGTGAA	5	+	697	1431	Inactive	Inactive	8	3
ENSDARG00000008568	ENSDART00000033325	20	7	GCCATCTACCCCATGGAGGTGAG	5	+	925	1431	Active	Active	9	9
ENSDARG00000008568	ENSDART00000033325	20	8	TGCCAAAAAGATCCTGAGGAAGGA	6	+	1002	1431	Inactive	Active	6	9
ENSDARG00000008573	ENSDART00000013453	20	1	GGCCACCGCTCATGTGGAGAGGGC	6	+	282	1227	Active	Active	9	9
ENSDARG00000008573	ENSDART00000013453	20	4	AAACACAGACACCCATGGGGACGCA	7	+	706	1227	Inactive	Active	9	9
ENSDARG00000008573	ENSDART00000013453	20	5	AAATGCCCCCTTACGATGCTGGG	5	+	794	1227	Inactive	Active	2	9
ENSDARG00000008573	ENSDART00000013453	20	5	AAATGCCCCCTTACGATGCTGGGCC	7	+	794	1227	Inactive	Active	2	4
ENSDARG00000008573	ENSDART00000013453	20	5	GCCCCCTTACGATGCTGGGCCGCG	6	+	798	1227	Active	Active	9	9
ENSDARG00000008573	ENSDART00000013453	20	5	TCCATCTTCGATTATCTTATTGGCA	7	+	844	1227	Active	Inactive	9	0
ENSDARG00000008593	ENSDART00000047834	20	4	CAACTCTTCCACCTGGTCTGGTTC	6	+	197	7116	Active	Inactive	9	6
ENSDARG00000008593	ENSDART00000047834	20	8	ACCTACAGCGGGCAGCTGAAGAG	5	+	589	7116	Active	Active	5	9
ENSDARG00000008593	ENSDART00000047834	20	8	CTATGCAGCAGCAGGTCTGATGT	5	+	516	7116	Active	Inactive	3	3
ENSDARG00000008593	ENSDART00000047834	20	8	CTATGCAGCAGCAGGTCTGATGTT	6	+	516	7116	Active	Inactive	3	4
ENSDARG00000008593	ENSDART00000047834	20	8	ATCACCTACAGCGGGCAGCTGAA	5	+	586	7116	Active	Active	6	9
ENSDARG00000008593	ENSDART00000047834	20	8	TGCAGCAGCAGGTCTGATGTTTTT	6	+	519	7116	Active	Inactive	9	6
ENSDARG00000008593	ENSDART00000047834	20	10	GGCTGCTGCTGGTGGGAGGCTGTG	6	+	722	7116	Active	Active	9	9
ENSDARG00000008593	ENSDART00000047834	20	10	TCCTCAGGCTGCTGCTGGTGGGAG	6	+	716	7116	Active	Active	9	3
ENSDARG00000008593	ENSDART00000047834	20	10	GGCTGCTGCTGGTGGGAGGCTGT	5	+	722	7116	Active	Active	9	6
ENSDARG00000008593	ENSDART00000047834	20	10	AAACAAGTCACTAGTTATGAGGA	5	+	826	7116	Inactive	Active	5	3
ENSDARG00000008593	ENSDART00000047834	20	11	AGATGCCCAGCTTTCGACTTTTCT	6	+	884	7116	Inactive	Active	4	1
ENSDARG00000008593	ENSDART00000047834	20	11	TTAGTCCCAGAGGCGAGGATTCT	5	+	858	7116	Inactive	Active	5	9
ENSDARG00000008593	ENSDART00000047834	20	14	GGCTTCCTCAGTTTGGAGGTTTG	5	+	1297	7116	Active	Active	9	4
ENSDARG00000008593	ENSDART00000047834	20	14	GGCTTCCTCAGTTTGGAGGTTTGT	6	+	1297	7116	Active	Active	9	4
ENSDARG00000008593	ENSDART00000047834	20	14	ACATCAGCCCATGATGGGGGCTTC	6	+	1279	7116	Inactive	Active	1	0
ENSDARG00000008593	ENSDART00000047834	20	14	CACATCAGCCCATGATGGGGGCTTC	7	+	1278	7116	Active	Active	8	0
ENSDARG00000008593	ENSDART00000047834	20	15	TGCAAAGGCCCGTTATTTTGGGTA	6	+	1416	7116	Active	Inactive	7	7
ENSDARG00000008593	ENSDART00000047834	20	16	GGCTCAAGCGTATGGTCTGGATTC	6	+	1611	7116	Active	Inactive	8	9
ENSDARG00000008593	ENSDART00000047834	20	18	AGATTCATCTTGTCAGGTGATTTG	6	+	1852	7116	Active	Active	8	0
ENSDARG00000008593	ENSDART00000047834	20	20	TGCGGCAGAGCAGCGGTTTGATGGC	7	+	2091	7116	Active	Active	6	2
ENSDARG00000008593	ENSDART00000047834	20	20	ACCTCATGCGGCAGAGCAGCGGTT	6	+	2085	7116	Active	Active	9	8
ENSDARG00000008593	ENSDART00000047834	20	21	ACCTTCTGCCTAAGGCTGGGTAA	5	+	2294	7116	Active	Inactive	9	1
ENSDARG00000008593	ENSDART00000047834	20	23	AGCCCAAACCAATGGACGACTGT	5	+	2411	7116	Active	Active	6	9
ENSDARG00000008593	ENSDART00000047834	20	23	TTCATCACACTGCTGACTGAGTG	5	+	2488	7116	Inactive	Active	2	9
ENSDARG00000008593	ENSDART00000047834	20	25	CTACACCGCTGTGAGGGGCAGCG	5	+	2791	7116	Active	Active	1	9
ENSDARG00000008593	ENSDART00000047834	20	25	TTCTACACCGCTGTGAGGGGCAGCG	7	+	2789	7116	Inactive	Active	0	9
ENSDARG00000008593	ENSDART00000047834	20	34	GTTCCCTTCAGACACAGGTGCCTTC	7	+	4049	7116	Active	Inactive	9	3
ENSDARG00000008593	ENSDART00000047834	20	36	CAACAAAGCTGTACTCTGTGTGGAA	7	+	4175	7116	Inactive	Inactive	6	7
ENSDARG00000008593	ENSDART00000047834	20	37	GTCATCGACTCTCACTGGTGGAGAG	7	+	4309	7116	Active	Active	7	8
ENSDARG00000008593	ENSDART00000047834	20	39	CACTACAACCCTCAAGAAGACTTT	6	+	4501	7116	Active	Active	0	8
ENSDARG00000008593	ENSDART00000047834	20	39	ACAACCCTCAAGAAGACTTTGCT	5	+	4505	7116	Active	Active	8	8
ENSDARG00000008593	ENSDART00000047834	20	39	CTACAACCCTCAAGAAGACTTTGCT	7	+	4503	7116	Inactive	Active	3	8
ENSDARG00000008593	ENSDART00000047834	20	39	CCCTCAAGAAGACTTTGCTGAAGTG	7	+	4509	7116	Active	Active	5	9
ENSDARG00000008593	ENSDART00000047834	20	41	TCCATCAGCCCTGTCTCTGCATTT	6	+	4713	7116	Active	Inactive	9	9
ENSDARG00000008593	ENSDART00000047834	20	42	AGACTATTCTGGGCCTGGCTGAGTA	7	+	5027	7116	Active	Active	9	4
ENSDARG00000008593	ENSDART00000047834	20	42	CACTCAAGCTCAGGTGCTGCAGGG	6	+	4947	7116	Active	Active	7	9
ENSDARG00000008593	ENSDART00000047834	20	44	TTCTACTTCACTCTTCTGGAGAA	5	+	5302	7116	Active	Inactive	9	2
ENSDARG00000008593	ENSDART00000047834	20	45	TCCCCCAGAAGGGAGGTGAAGCT	5	+	5522	7116	Active	Active	4	9
ENSDARG00000008593	ENSDART00000047834	20	45	ACCGACTGCTGCCTGTGGATTTTGT	7	+	5678	7116	Active	Inactive	9	4
ENSDARG00000008593	ENSDART00000047834	20	45	ACCGACTGCTGCCTGTGGATTTT	5	+	5678	7116	Active	Inactive	9	3
ENSDARG00000008593	ENSDART00000047834	20	45	GAATCCCCCAGAAGGGAGGTGAA	5	+	5519	7116	Inactive	Active	0	8
ENSDARG00000008593	ENSDART00000047834	20	45	GACTGCTGCCTGTGGATTTTGTC	5	+	5681	7116	Active	Active	9	3
ENSDARG00000008593	ENSDART00000047834	20	46	CCCTCACTCATGTTCAGCAGTCTCT	7	+	5876	7116	Active	Active	9	4
ENSDARG00000008593	ENSDART00000047834	20	47	AGCAGCTGCTTTCAGTCGCCGTT	5	+	6071	7116	Active	Active	9	5
ENSDARG00000008593	ENSDART00000047834	20	48	TTCAGCGGCGACAAGGACGTGTTG	6	+	6157	7116	Active	Active	8	4
ENSDARG00000008593	ENSDART00000047834	20	49	TACGACCCCGAATTGAGGTCTTG	5	+	6323	7116	Active	Active	4	6
ENSDARG00000008593	ENSDART00000047834	20	50	TCCAGCAGCAAATGGGAGGAGTT	5	+	6511	7116	Active	Active	9	7
ENSDARG00000008593	ENSDART00000047834	20	50	TCCAGCAGCAAATGGGAGGAGTTT	6	+	6511	7116	Active	Active	9	7
ENSDARG00000008593	ENSDART00000047834	20	52	GAAAGCAAAGATGAGCATTTGCT	5	+	6802	7116	Inactive	Active	9	7
ENSDARG00000008639	ENSDART00000005609	20	3	CCCTCCAGACTTCCTGAGGTGGAA	6	+	256	2286	Active	Active	7	9
ENSDARG00000008639	ENSDART00000005609	20	3	AGAACCGCAAAAAATCTGCTGGT	5	+	299	2286	Inactive	Active	7	1
ENSDARG00000008639	ENSDART00000005609	20	6	ATCATCTACATCTTCTTCTGCTTCT	7	+	592	2286	Active	Inactive	8	7
ENSDARG00000008639	ENSDART00000005609	20	9	ACCTGCTTCTGAATCTGTCTGAGGA	7	+	854	2286	Active	Active	9	7
ENSDARG00000008639	ENSDART00000005609	20	10	GCCTCCGCAGCAAGATGGTGCAGGC	7	+	1130	2286	Active	Active	4	9
ENSDARG00000008639	ENSDART00000005609	20	10	CTCCGCAGCAAGATGGTGCAGGC	5	+	1132	2286	Active	Active	9	9
ENSDARG00000008639	ENSDART00000005609	20	10	TTCGCCTGCTCCTCAATCTGTCTTT	7	+	1097	2286	Active	Inactive	9	9
ENSDARG00000008639	ENSDART00000005609	20	10	AGCCTCCGCAGCAAGATGGTGCA	5	+	1129	2286	Active	Active	9	9
ENSDARG00000008639	ENSDART00000005609	20	11	AGAGACAGATTGCCATGCGCATTC	6	+	1199	2286	Inactive	Inactive	8	8
ENSDARG00000008639	ENSDART00000005609	20	12	TTCTGCATCAACCTGGCTGCCAAC	6	+	1345	2286	Active	Active	9	7
ENSDARG00000008639	ENSDART00000005609	20	12	GAACACCCAGATCATGTGTGAAGGT	7	+	1374	2286	Inactive	Active	9	2
ENSDARG00000008639	ENSDART00000005609	20	13	CAAGGCAACGGTCTGAAGATGCT	5	+	1393	2286	Inactive	Active	1	9
ENSDARG00000008639	ENSDART00000005609	20	13	TTAAGCTAAAGGATCCTCTGATGAT	7	+	1430	2286	Inactive	Inactive	8	3
ENSDARG00000008639	ENSDART00000005609	20	16	TCCTCAGCCCAGCAAGAAGATGAT	6	+	1795	2286	Active	Active	8	9
ENSDARG00000008639	ENSDART00000005609	20	16	CTCAGCCCAGCAAGAAGATGATGAG	7	+	1797	2286	Active	Active	4	9
ENSDARG00000008639	ENSDART00000005609	20	16	AGCCCAGCAAGAAGATGATGAGTTT	7	+	1800	2286	Active	Active	1	3
ENSDARG00000008639	ENSDART00000005609	20	16	ATCCTCAGCCCAGCAAGAAGATGAT	7	+	1794	2286	Active	Active	7	9
ENSDARG00000008639	ENSDART00000102282	20	3	CCCTCCAGACTTCCTGAGGTGGAA	6	+	256	2367	Active	Active	7	9
ENSDARG00000008639	ENSDART00000102282	20	3	AGAACCGCAAAAAATCTGCTGGT	5	+	299	2367	Inactive	Active	7	1
ENSDARG00000008639	ENSDART00000102282	20	6	ATCATCTACATCTTCTTCTGCTTCT	7	+	592	2367	Active	Inactive	8	7
ENSDARG00000008639	ENSDART00000102282	20	9	ACCTGCTTCTGAATCTGTCTGAGGA	7	+	854	2367	Active	Active	9	7
ENSDARG00000008639	ENSDART00000102282	20	10	GCCTCCGCAGCAAGATGGTGCAGGC	7	+	1130	2367	Active	Active	4	9
ENSDARG00000008639	ENSDART00000102282	20	10	CTCCGCAGCAAGATGGTGCAGGC	5	+	1132	2367	Active	Active	9	9
ENSDARG00000008639	ENSDART00000102282	20	10	TTCGCCTGCTCCTCAATCTGTCTTT	7	+	1097	2367	Active	Inactive	9	9
ENSDARG00000008639	ENSDART00000102282	20	10	AGCCTCCGCAGCAAGATGGTGCA	5	+	1129	2367	Active	Active	9	9
ENSDARG00000008639	ENSDART00000102282	20	11	AGAGACAGATTGCCATGCGCATTC	6	+	1199	2367	Inactive	Inactive	8	8
ENSDARG00000008639	ENSDART00000102282	20	12	TTCTGCATCAACCTGGCTGCCAAC	6	+	1345	2367	Active	Active	9	7
ENSDARG00000008639	ENSDART00000102282	20	12	GAACACCCAGATCATGTGTGAAGGT	7	+	1374	2367	Inactive	Active	9	2
ENSDARG00000008639	ENSDART00000102282	20	13	CAAGGCAACGGTCTGAAGATGCT	5	+	1393	2367	Inactive	Active	1	9
ENSDARG00000008639	ENSDART00000102282	20	13	TTAAGCTAAAGGATCCTCTGATGAT	7	+	1430	2367	Inactive	Inactive	8	3
ENSDARG00000008639	ENSDART00000102282	20	16	TCCTCAGCCCAGCAAGAAGATGAT	6	+	1795	2367	Active	Active	8	9
ENSDARG00000008639	ENSDART00000102282	20	16	AGCCCAGCAAGAAGATGATGAGTTT	7	+	1800	2367	Active	Active	1	3
ENSDARG00000008639	ENSDART00000102282	20	16	CTCAGCCCAGCAAGAAGATGATGAG	7	+	1797	2367	Active	Active	4	9
ENSDARG00000008639	ENSDART00000102282	20	16	ATCCTCAGCCCAGCAAGAAGATGAT	7	+	1794	2367	Active	Active	7	9
ENSDARG00000008678	ENSDART00000018640	20	1	GACGCCAACTGTTTCGGGGTTGGT	6	-	109	486	Active	Active	4	6
ENSDARG00000008678	ENSDART00000018640	20	1	GACGCCAACTGTTTCGGGGTTGGTA	7	-	108	486	Active	Active	4	1
ENSDARG00000008678	ENSDART00000018640	20	1	GTACGCGTCATTCAGGTTTTGTG	5	-	53	486	Active	Inactive	7	1
ENSDARG00000008678	ENSDART00000018640	20	2	TCCTTCAGCTTGAAGATGGGGAGGT	7	-	176	486	Active	Active	9	4
ENSDARG00000008678	ENSDART00000018640	20	2	TCCTTCAGCTTGAAGATGGGGAG	5	-	178	486	Active	Active	9	9
ENSDARG00000008678	ENSDART00000018640	20	2	GACTCCTTCAGCTTGAAGATGGG	5	-	181	486	Active	Active	9	9
ENSDARG00000008678	ENSDART00000018640	20	2	CTCTCAGCCACTCAAAGTCGCTGTA	7	-	220	486	Active	Active	8	5
[truncated: 14,860 more rows]
