# Supplementary material for: Predicting success of oligomerized pool engineering (OPEN) for zinc finger target site sequences
Source: BMC Bioinformatics. 2010 Nov 2;11:543. doi: 10.1186/1471-2105-11-543 (PMC3098093; doi:10.1186/1471-2105-11-543)
Supplement: Additional file 23 — Zebrafish - chromosome 21 - classified ZFN target list. Potential OPEN ZFN target sites in gene transcripts encoded on zebrafish chromosome 21 classified using ZiFOpT. Data presented as described in the legend to Additional File 3 [file 1471-2105-11-543-S23.XLS]

## Sheet: Chromosome21
Gene ID	Transcript ID	Chromo Number	Coding Exon Number	TargetSite	ZFN Spacer Length	Strand	ZFN Cleavage Site	Coding Sequence Length	ZiFOpT Prediction		Confidence Score
									Left	Right	Left	Right
ENSDARG00000000349	ENSDART00000000361	21	4	GGCCGCAAAATTCCATTTGAGTAA	6	-	345	792	Active	Inactive	3	8
ENSDARG00000000349	ENSDART00000000361	21	7	ATCCCCTACACCAAATGAATGGTAC	7	-	765	792	Active	Active	7	7
ENSDARG00000000349	ENSDART00000000361	21	7	CCCCTACACCAAATGAATGGTAC	5	-	765	792	Active	Active	9	7
ENSDARG00000000349	ENSDART00000000361	21	7	TACAAAACATACACATGTTTTTTAC	7	-	743	792	Inactive	Inactive	9	9
ENSDARG00000000972	ENSDART00000001098	21	1	GCCAGCAGCCCCAGGGCAGAGTGC	6	-	33	3543	Active	Active	9	9
ENSDARG00000000972	ENSDART00000001098	21	1	GTCCTCCCACCTGCAGCAGCATCT	6	-	8	3543	Active	Active	4	8
ENSDARG00000000972	ENSDART00000001098	21	1	GCCGTCCTCCCACCTGCAGCAGCA	6	-	11	3543	Active	Active	9	9
ENSDARG00000000972	ENSDART00000001098	21	1	TCCTCCCACCTGCAGCAGCATCT	5	-	8	3543	Active	Active	9	8
ENSDARG00000000972	ENSDART00000001098	21	2	AGCTTCGTCTGCTTTCTGTCTGT	5	-	242	3543	Active	Inactive	9	9
ENSDARG00000000972	ENSDART00000001098	21	2	GTAAACGGCCACGGTGCGAATGC	5	-	194	3543	Inactive	Inactive	6	3
ENSDARG00000000972	ENSDART00000001098	21	2	GTAAGCCGCTACAGGTGGCAGCC	5	-	281	3543	Active	Active	2	9
ENSDARG00000000972	ENSDART00000001098	21	4	CCCCCACCACCGTACGCAGCCTTG	6	-	594	3543	Active	Active	7	7
ENSDARG00000000972	ENSDART00000001098	21	4	CCCCACCACCGTACGCAGCCTTG	5	-	594	3543	Active	Active	9	7
ENSDARG00000000972	ENSDART00000001098	21	4	TCCCCCACCACCGTACGCAGCCTTG	7	-	594	3543	Active	Active	8	7
ENSDARG00000000972	ENSDART00000001098	21	9	GACGGCCCCCTGGAAGGCAGACGCG	7	-	1242	3543	Active	Active	8	9
ENSDARG00000000972	ENSDART00000001098	21	10	GTTTACCCAAGTAGTGGAGCAGTT	6	-	1511	3543	Inactive	Active	7	7
ENSDARG00000000972	ENSDART00000001098	21	10	ACATTCTGCAGGAAGGGGATGTT	5	-	1387	3543	Active	Active	8	7
ENSDARG00000000972	ENSDART00000001098	21	12	TGCCACAAACGGTGCGATGCGTTT	6	-	1777	3543	Inactive	Active	4	2
ENSDARG00000000972	ENSDART00000001098	21	12	GTTCTCCACGCTGAAGAGGTTGTT	6	-	1810	3543	Active	Active	8	7
ENSDARG00000000972	ENSDART00000001098	21	13	GAAGACGGCATTATCCGGGTAGTTG	7	-	1971	3543	Inactive	Active	5	4
ENSDARG00000000972	ENSDART00000001098	21	13	GTTGGCACCTCTCAGAAGCATCT	5	-	1934	3543	Active	Active	5	9
ENSDARG00000000972	ENSDART00000001098	21	13	AGAGCCCTCAACTCTTGCAGCCTTT	7	-	1889	3543	Active	Active	9	2
ENSDARG00000000972	ENSDART00000001098	21	14	TCCATCCCCAAGAGCATGTTGGGGA	7	-	2063	3543	Active	Inactive	9	0
ENSDARG00000000972	ENSDART00000001098	21	14	TTCTGCCTCGTGGGGTCGGAAAC	5	-	2143	3543	Active	Active	9	4
ENSDARG00000000972	ENSDART00000001098	21	14	TCCCCAAGAGCATGTTGGGGAGAT	6	-	2060	3543	Active	Inactive	1	2
ENSDARG00000000972	ENSDART00000001098	21	15	AACGGCACCCATGCTGGGTTGGGAT	7	-	2430	3543	Active	Active	4	2
ENSDARG00000000972	ENSDART00000001098	21	15	AACGGCACCCATGCTGGGTTGGGA	6	-	2431	3543	Active	Active	4	7
ENSDARG00000000972	ENSDART00000001098	21	15	AACGGCACCCATGCTGGGTTGGG	5	-	2432	3543	Active	Active	4	3
ENSDARG00000000972	ENSDART00000001098	21	15	CACAACGGCACCCATGCTGGGTT	5	-	2435	3543	Active	Inactive	6	6
ENSDARG00000000972	ENSDART00000001098	21	15	CACAACGGCACCCATGCTGGGTTG	6	-	2434	3543	Active	Active	6	1
ENSDARG00000000972	ENSDART00000001098	21	15	CACCCATGCTGGGTTGGGATGTC	5	-	2427	3543	Active	Active	9	1
ENSDARG00000000972	ENSDART00000001098	21	16	TTCCCAGACTTCATGGTGGCAGTG	6	-	2565	3543	Active	Active	4	8
ENSDARG00000000972	ENSDART00000001098	21	17	GAAAGCCTCCATGAGGGATGCCGAT	7	-	2869	3543	Active	Active	6	9
ENSDARG00000000972	ENSDART00000001098	21	17	AAAGCCTCCATGAGGGATGCCGAT	6	-	2869	3543	Inactive	Active	0	9
ENSDARG00000000972	ENSDART00000001098	21	18	AAACTCTTCAGCAATTTTTGGTC	5	-	3137	3543	Active	Inactive	8	9
ENSDARG00000000972	ENSDART00000001098	21	18	ACAGGCCCAAAGGTTCTGGTGAA	5	-	3082	3543	Inactive	Inactive	4	3
ENSDARG00000000972	ENSDART00000001098	21	18	GACATCACATCCTCTGGAGTGATTT	7	-	3017	3543	Inactive	Active	3	1
ENSDARG00000000972	ENSDART00000001098	21	19	AGAGCCAGAGCCTTGATGTGAAGTG	7	-	3185	3543	Inactive	Active	6	1
ENSDARG00000000972	ENSDART00000001098	21	20	GTTTCCATCTTCATGGCGCTGAG	5	-	3433	3543	Active	Active	8	8
ENSDARG00000000972	ENSDART00000001098	21	20	ATCTCCTTCAAGTGTGCTGTCGGC	6	-	3505	3543	Active	Active	9	7
ENSDARG00000000972	ENSDART00000001098	21	20	TCCACCACCTTACCGGGCATAGGAG	7	-	3356	3543	Active	Active	8	9
ENSDARG00000001766	ENSDART00000007981	21	2	GCACCAAACCCGGAATCTGATGAC	6	-	81	1077	Inactive	Inactive	2	0
ENSDARG00000001766	ENSDART00000007981	21	2	TGCACCAAACCCGGAATCTGATGAC	7	-	81	1077	Active	Inactive	0	0
ENSDARG00000001766	ENSDART00000007981	21	2	CACCAAACCCGGAATCTGATGAC	5	-	81	1077	Active	Inactive	0	0
ENSDARG00000001766	ENSDART00000007981	21	3	GTCCTCCACCTCCGGTGTTGGTGCT	7	-	292	1077	Active	Active	8	7
ENSDARG00000001766	ENSDART00000007981	21	3	GCCAAAAGCGGCTGGTTTGTTGGC	6	-	346	1077	Active	Inactive	4	6
ENSDARG00000001766	ENSDART00000007981	21	3	TCCAAATGCATTATTCTGCTGGG	5	-	323	1077	Active	Active	8	7
ENSDARG00000001766	ENSDART00000007981	21	3	TCCAAATGCATTATTCTGCTGGGAA	7	-	321	1077	Active	Inactive	8	3
ENSDARG00000001766	ENSDART00000007981	21	3	CCCAAAGCCACTACTGGTGGAGGAT	7	-	228	1077	Active	Active	7	8
ENSDARG00000001766	ENSDART00000007981	21	3	CCCAAAGCCACTACTGGTGGAGGA	6	-	229	1077	Active	Active	7	8
ENSDARG00000001766	ENSDART00000007981	21	3	CAAAGCCACTACTGGTGGAGGATGT	7	-	226	1077	Active	Active	1	5
ENSDARG00000001766	ENSDART00000007981	21	3	CAAAGCCACTACTGGTGGAGGAT	5	-	228	1077	Active	Active	1	8
ENSDARG00000001766	ENSDART00000007981	21	3	AGCCACTACTGGTGGAGGATGTA	5	-	225	1077	Active	Active	8	9
ENSDARG00000001766	ENSDART00000007981	21	3	ACCCAAAGCCACTACTGGTGGAGGA	7	-	229	1077	Active	Active	3	8
ENSDARG00000001766	ENSDART00000007981	21	3	ACAGTCCTCCACCTCCGGTGTTGGT	7	-	295	1077	Active	Active	9	2
ENSDARG00000001766	ENSDART00000007981	21	3	TCCTCCACCTCCGGTGTTGGTGCT	6	-	292	1077	Active	Active	8	7
ENSDARG00000001766	ENSDART00000007981	21	3	GTCCTCCACCTCCGGTGTTGGTG	5	-	294	1077	Active	Active	8	3
ENSDARG00000001766	ENSDART00000007981	21	4	TCCTCCAAAAGGGTTGGATGCTGTG	7	-	417	1077	Inactive	Active	0	9
ENSDARG00000001766	ENSDART00000007981	21	4	ACAATCCACCACTACTGGTGCTTGT	7	-	379	1077	Active	Inactive	4	0
ENSDARG00000001766	ENSDART00000007981	21	4	CAATCCACCACTACTGGTGCTTGT	6	-	379	1077	Inactive	Inactive	1	0
ENSDARG00000001766	ENSDART00000007981	21	5	GTATCACTCCCTGTAGGTGGCTGT	6	-	507	1077	Active	Active	5	0
ENSDARG00000001766	ENSDART00000007981	21	5	GTATCACTCCCTGTAGGTGGCTGTA	7	-	506	1077	Active	Active	5	6
ENSDARG00000001766	ENSDART00000007981	21	6	GTTAAAGCCAGTGTTTGGAGCAGAG	7	-	750	1077	Inactive	Active	3	9
ENSDARG00000001766	ENSDART00000007981	21	6	GCCAGCTGCCATGGGGAGGTTGGA	6	-	661	1077	Active	Active	9	9
ENSDARG00000001766	ENSDART00000007981	21	7	GCAAACAAACTTCCTGTGGTTGTA	6	-	822	1077	Inactive	Active	9	0
ENSDARG00000001766	ENSDART00000007981	21	7	TGCTGCTGCTGTGGCTGGGCAAAC	6	-	840	1077	Active	Inactive	9	1
ENSDARG00000001766	ENSDART00000007981	21	7	TGCTGCTGCTGCTGTGGCTGGGCA	6	-	843	1077	Active	Active	9	9
ENSDARG00000001766	ENSDART00000007981	21	7	GCAAACAAACTTCCTGTGGTTGT	5	-	823	1077	Inactive	Inactive	9	8
ENSDARG00000001766	ENSDART00000007981	21	8	GCCTTCACCACCCTGCTGGAGAC	5	-	929	1077	Active	Active	9	7
ENSDARG00000001766	ENSDART00000007981	21	8	GCAGACGTCCAATGTGTGAAGCA	5	-	987	1077	Active	Active	7	5
ENSDARG00000001766	ENSDART00000076867	21	2	CACCAAACCCGGAATCTGATGAC	5	-	81	4275	Active	Inactive	0	0
ENSDARG00000001766	ENSDART00000076867	21	2	TGCACCAAACCCGGAATCTGATGAC	7	-	81	4275	Active	Inactive	0	0
ENSDARG00000001766	ENSDART00000076867	21	2	GCACCAAACCCGGAATCTGATGAC	6	-	81	4275	Inactive	Inactive	2	0
ENSDARG00000001766	ENSDART00000076867	21	3	TCCAAATGCATTATTCTGCTGGG	5	-	323	4275	Active	Active	8	7
ENSDARG00000001766	ENSDART00000076867	21	3	GTCCTCCACCTCCGGTGTTGGTGCT	7	-	292	4275	Active	Active	8	7
ENSDARG00000001766	ENSDART00000076867	21	3	AGCCACTACTGGTGGAGGATGTA	5	-	225	4275	Active	Active	8	9
ENSDARG00000001766	ENSDART00000076867	21	3	TCCTCCACCTCCGGTGTTGGTGCT	6	-	292	4275	Active	Active	8	7
ENSDARG00000001766	ENSDART00000076867	21	3	CAAAGCCACTACTGGTGGAGGATGT	7	-	226	4275	Active	Active	1	5
ENSDARG00000001766	ENSDART00000076867	21	3	CCCAAAGCCACTACTGGTGGAGGA	6	-	229	4275	Active	Active	7	8
ENSDARG00000001766	ENSDART00000076867	21	3	ACCCAAAGCCACTACTGGTGGAGGA	7	-	229	4275	Active	Active	3	8
ENSDARG00000001766	ENSDART00000076867	21	3	ACAGTCCTCCACCTCCGGTGTTGGT	7	-	295	4275	Active	Active	9	2
ENSDARG00000001766	ENSDART00000076867	21	3	CCCAAAGCCACTACTGGTGGAGGAT	7	-	228	4275	Active	Active	7	8
ENSDARG00000001766	ENSDART00000076867	21	3	CAAAGCCACTACTGGTGGAGGAT	5	-	228	4275	Active	Active	1	8
ENSDARG00000001766	ENSDART00000076867	21	3	GTCCTCCACCTCCGGTGTTGGTG	5	-	294	4275	Active	Active	8	3
ENSDARG00000001766	ENSDART00000076867	21	3	GCCAAAAGCGGCTGGTTTGTTGGC	6	-	346	4275	Active	Inactive	4	6
ENSDARG00000001766	ENSDART00000076867	21	3	TCCAAATGCATTATTCTGCTGGGAA	7	-	321	4275	Active	Inactive	8	3
ENSDARG00000001766	ENSDART00000076867	21	4	CAATCCACCACTACTGGTGCTTGT	6	-	379	4275	Inactive	Inactive	1	0
ENSDARG00000001766	ENSDART00000076867	21	4	ACAATCCACCACTACTGGTGCTTGT	7	-	379	4275	Active	Inactive	4	0
ENSDARG00000001766	ENSDART00000076867	21	4	TCCTCCAAAAGGGTTGGATGCTGTG	7	-	417	4275	Inactive	Active	0	9
ENSDARG00000001766	ENSDART00000076867	21	5	GTATCACTCCCTGTAGGTGGCTGT	6	-	507	4275	Active	Active	5	0
ENSDARG00000001766	ENSDART00000076867	21	5	GTATCACTCCCTGTAGGTGGCTGTA	7	-	506	4275	Active	Active	5	6
ENSDARG00000001766	ENSDART00000076867	21	6	GTTAAAGCCAGTGTTTGGAGCAGAG	7	-	750	4275	Inactive	Active	3	9
ENSDARG00000001766	ENSDART00000076867	21	6	GCCAGCTGCCATGGGGAGGTTGGA	6	-	661	4275	Active	Active	9	9
ENSDARG00000001766	ENSDART00000076867	21	7	GCAAACAAACTTCCTGTGGTTGT	5	-	802	4275	Inactive	Inactive	9	8
ENSDARG00000001766	ENSDART00000076867	21	7	TGCTGCTGCTGTGGCTGGGCAAAC	6	-	819	4275	Active	Inactive	9	1
ENSDARG00000001766	ENSDART00000076867	21	7	TGCTGCTGCTGCTGTGGCTGGGCA	6	-	822	4275	Active	Active	9	9
ENSDARG00000001766	ENSDART00000076867	21	7	GCAAACAAACTTCCTGTGGTTGTA	6	-	801	4275	Inactive	Active	9	0
ENSDARG00000001766	ENSDART00000076867	21	7	GTTGCCAAAGGAGAAAGTATTGTTT	7	-	903	4275	Inactive	Inactive	6	8
ENSDARG00000001766	ENSDART00000076867	21	8	TCCTCCAGCCTGAGAGGCAGCAGTG	7	-	978	4275	Active	Active	9	9
ENSDARG00000001766	ENSDART00000076867	21	10	GTCCAAGACCTGTTGCAGCAGTT	5	-	1221	4275	Inactive	Active	1	8
ENSDARG00000001766	ENSDART00000076867	21	11	GCACACACCAATAGGCTGTTGAGGA	7	-	1395	4275	Inactive	Inactive	3	1
ENSDARG00000001766	ENSDART00000076867	21	11	AGCGCCAAAATTCAGTGTGCTGGC	6	-	1372	4275	Active	Active	0	2
ENSDARG00000001766	ENSDART00000076867	21	11	GCACACACCAATAGGCTGTTGAG	5	-	1397	4275	Inactive	Active	3	5
ENSDARG00000001766	ENSDART00000076867	21	12	CAAACCTCCTCCTTCTTTTTGGGG	6	-	1527	4275	Active	Inactive	4	4
ENSDARG00000001766	ENSDART00000076867	21	12	AACCTCCTCCTTCTTTTTGGGGTC	6	-	1525	4275	Active	Inactive	9	6
ENSDARG00000001766	ENSDART00000076867	21	12	ACCTCCTCCTTCTTTTTGGGGTC	5	-	1525	4275	Active	Inactive	9	6
ENSDARG00000001766	ENSDART00000076867	21	12	AACCTCCTCCTTCTTTTTGGGGT	5	-	1526	4275	Active	Inactive	9	4
ENSDARG00000001766	ENSDART00000076867	21	12	CAAACCTCCTCCTTCTTTTTGGGGT	7	-	1526	4275	Active	Inactive	4	4
ENSDARG00000001766	ENSDART00000076867	21	12	GCCAGCGCACTGATCTGCTGCTGGA	7	-	1454	4275	Active	Active	4	9
ENSDARG00000001766	ENSDART00000076867	21	13	CCCATCAAAGAGCTGAGATTTGGAA	7	-	1662	4275	Active	Active	5	5
ENSDARG00000001766	ENSDART00000076867	21	14	ATCAGCCTCTCGGTTTAATGAGTT	6	-	1789	4275	Active	Active	9	3
ENSDARG00000001766	ENSDART00000076867	21	15	GCCTCCAGCCCGTTGCGATGACTGC	7	-	2024	4275	Active	Active	9	9
ENSDARG00000001766	ENSDART00000076867	21	15	GTCCTCTGCTAGAGAGAGGTCTTC	6	-	2056	4275	Active	Active	9	2
ENSDARG00000001766	ENSDART00000076867	21	17	TCCCTCTCCAACAGGGGGCTTGTCT	7	-	2358	4275	Active	Inactive	9	4
ENSDARG00000001766	ENSDART00000076867	21	17	TCCCTCTCCAACAGGGGGCTTGT	5	-	2360	4275	Active	Active	9	4
ENSDARG00000001766	ENSDART00000076867	21	19	CCCTGCTGCTGGGTCAGAGGAAGCT	7	-	2681	4275	Active	Active	9	9
ENSDARG00000001766	ENSDART00000076867	21	19	TTCAGCTTCTTCAGGTCGAGTTT	5	-	2632	4275	Active	Inactive	9	3
ENSDARG00000001766	ENSDART00000076867	21	21	TCCAACTCCGACACACGGCTGAGGA	7	-	2750	4275	Active	Active	8	8
ENSDARG00000001766	ENSDART00000076867	21	21	AACTCCGACACACGGCTGAGGAG	5	-	2749	4275	Active	Active	3	9
ENSDARG00000001766	ENSDART00000076867	21	22	ACACGCTACCTGTAAAGTATGAGGG	7	-	2895	4275	Active	Active	5	9
ENSDARG00000001766	ENSDART00000076867	21	23	GAAAGCAAAAGTTTGGTTGAAGCC	6	-	2994	4275	Inactive	Active	9	9
ENSDARG00000001766	ENSDART00000076867	21	23	GTCGTCTGCAAACAGAGAGGCCTTC	7	-	2916	4275	Active	Active	9	7
ENSDARG00000001766	ENSDART00000076867	21	25	AGCCGCGTCCATAAGCAGGCGAC	5	-	3311	4275	Active	Active	9	9
ENSDARG00000001766	ENSDART00000076867	21	25	TCCAAACCCCAGGTTCTCTGCTGCC	7	-	3432	4275	Active	Active	6	5
ENSDARG00000001766	ENSDART00000076867	21	25	GGCCCCTACAGTGCGAAGAGTAG	5	-	3236	4275	Active	Active	9	9
ENSDARG00000001766	ENSDART00000076867	21	25	GCCGGCTCCTTCACGGGGTGTGT	5	-	3412	4275	Active	Inactive	9	1
ENSDARG00000001766	ENSDART00000076867	21	26	TCCTCCTGCTGGCTGGATGAAGGG	6	-	3628	4275	Active	Active	9	9
ENSDARG00000001766	ENSDART00000076867	21	26	GACCTCTACAATCCACTCTGCGTAG	7	-	3669	4275	Active	Inactive	9	6
ENSDARG00000001766	ENSDART00000076867	21	26	CACTTCCTCCAATATCTTTGTTGAC	7	-	3691	4275	Active	Inactive	9	9
ENSDARG00000001766	ENSDART00000076867	21	27	CTCCTCCGCCTCTCGAGCTGCTGCT	7	-	3815	4275	Active	Active	9	8
ENSDARG00000001766	ENSDART00000076867	21	27	ACCTCCTCCTCGATGCAGTTGGC	5	-	3868	4275	Active	Active	9	9
ENSDARG00000001766	ENSDART00000076867	21	27	GCCCACCTCCTCCTCGATGCAGTT	6	-	3871	4275	Active	Active	9	8
ENSDARG00000001766	ENSDART00000076867	21	27	TCCTCCGCCTCTCGAGCTGCTGCT	6	-	3815	4275	Active	Active	9	8
ENSDARG00000001766	ENSDART00000076867	21	27	CAATCAGACAGCCAGTGTGAGAA	5	-	3841	4275	Inactive	Active	4	5
ENSDARG00000001766	ENSDART00000076867	21	27	CACCTCCTCCTCGATGCAGTTGGC	6	-	3868	4275	Active	Active	9	9
ENSDARG00000001766	ENSDART00000076867	21	27	CTCCGCCTCTCGAGCTGCTGCTGGT	7	-	3812	4275	Active	Active	9	8
ENSDARG00000001766	ENSDART00000076867	21	27	GGCCTCTGCATGGCTGCGCTGAA	5	-	3902	4275	Active	Inactive	9	1
ENSDARG00000001766	ENSDART00000076867	21	27	GCAATCAGACAGCCAGTGTGAGAA	6	-	3841	4275	Inactive	Active	4	5
ENSDARG00000001766	ENSDART00000076867	21	27	CCCACCTCCTCCTCGATGCAGTT	5	-	3871	4275	Active	Active	9	8
ENSDARG00000001766	ENSDART00000076867	21	28	CTCCTCCTCGATGAAGGAGTCTGT	6	-	4084	4275	Active	Active	9	1
ENSDARG00000001766	ENSDART00000076867	21	28	AGCAAAGCAAATATTCGTAGCCTCT	7	-	4106	4275	Inactive	Active	6	6
ENSDARG00000001766	ENSDART00000076867	21	28	GACAGCATCAGAGAAAGCCGATGGT	7	-	3989	4275	Active	Active	8	9
ENSDARG00000001766	ENSDART00000076867	21	28	AGCCTCTCCTCCTCGATGAAGGA	5	-	4090	4275	Active	Active	9	9
ENSDARG00000001766	ENSDART00000076867	21	28	GTTCCAGTCTGTGAGCTGCAGAG	5	-	4052	4275	Active	Active	8	9
ENSDARG00000001766	ENSDART00000076867	21	28	CAAAGCAAATATTCGTAGCCTCT	5	-	4106	4275	Inactive	Active	9	6
ENSDARG00000001766	ENSDART00000076867	21	28	CTCTCCTCCTCGATGAAGGAGTC	5	-	4087	4275	Active	Active	9	9
ENSDARG00000001766	ENSDART00000076867	21	29	TTATACAACAGTCTGTAGACTGC	5	-	4149	4275	Inactive	Active	8	8
ENSDARG00000001766	ENSDART00000076867	21	29	ATCAGCTACAGAGGCAGTGGGAGGC	7	-	4230	4275	Active	Active	7	9
ENSDARG00000001766	ENSDART00000076867	21	29	AGCATCAGCTACAGAGGCAGTGGGA	7	-	4233	4275	Active	Active	9	9
ENSDARG00000001766	ENSDART00000076867	21	29	AGCTACAGAGGCAGTGGGAGGCA	5	-	4229	4275	Inactive	Active	3	8
ENSDARG00000001767	ENSDART00000011551	21	6	TGCCGCCACTCTACTGACTTTGTT	6	+	579	1350	Active	Active	9	3
ENSDARG00000001767	ENSDART00000011551	21	7	AACTGCAGATGCAGTGAAGGAGCC	6	+	666	1350	Inactive	Active	5	9
ENSDARG00000001767	ENSDART00000011551	21	9	AAAGCCCTCTGGCTTCTTTGAAGGC	7	+	921	1350	Active	Active	5	3
ENSDARG00000001767	ENSDART00000011551	21	11	AGAGTCGACTCTTTCCGATTTTTGT	7	+	1046	1350	Active	Inactive	5	2
ENSDARG00000001767	ENSDART00000011551	21	11	ATCATCTTCATGTCTTTGTTTGC	5	+	1165	1350	Active	Inactive	9	9
ENSDARG00000001767	ENSDART00000011551	21	12	ACCTTCTTCCTGGCTTTGGGACTCT	7	+	1279	1350	Active	Inactive	9	0
ENSDARG00000001767	ENSDART00000011551	21	12	GTCTCAAAAGCTTACTTAGTGGAA	6	+	1328	1350	Inactive	Inactive	7	5
ENSDARG00000001769	ENSDART00000026903	21	2	CCCTGCTCCTGCATGTGGCCTTT	5	+	50	2493	Active	Inactive	9	3
ENSDARG00000001769	ENSDART00000026903	21	2	TGCTCCTGCATGTGGCCTTTGTG	5	+	53	2493	Active	Active	9	3
ENSDARG00000001769	ENSDART00000026903	21	3	CTCCTCAGAGCCCGAGACGGAGAC	6	+	453	2493	Active	Active	5	9
ENSDARG00000001769	ENSDART00000026903	21	3	AAAGCCTTCAATGACTCTGAGGGT	6	+	232	2493	Active	Active	6	5
ENSDARG00000001769	ENSDART00000026903	21	5	GTTGCCTTATCCTCTCTGCTGGT	5	+	565	2493	Active	Active	7	1
ENSDARG00000001769	ENSDART00000026903	21	8	GCCGCCTCCAAGGAGGAGAATAA	5	+	871	2493	Active	Active	9	4
ENSDARG00000001769	ENSDART00000026903	21	8	TGCCGCCTCCAAGGAGGAGAATAA	6	+	870	2493	Active	Active	9	4
ENSDARG00000001769	ENSDART00000026903	21	12	TACACCATCCGGAAGTTCTGCATTC	7	+	1228	2493	Active	Inactive	8	8
ENSDARG00000001769	ENSDART00000026903	21	12	ACACCATCCGGAAGTTCTGCATTC	6	+	1229	2493	Active	Inactive	4	8
ENSDARG00000001769	ENSDART00000026903	21	12	AACATCCGCGTGTCGGTAGAGGAC	6	+	1186	2493	Active	Active	8	9
ENSDARG00000001769	ENSDART00000026903	21	13	TTCACCAGCTGGCCTGATTTTGGG	6	+	1309	2493	Active	Active	6	9
ENSDARG00000001769	ENSDART00000026903	21	15	CTACGCTCCTTTACCTGGAGCTGGC	7	+	1659	2493	Active	Active	7	9
ENSDARG00000001769	ENSDART00000026903	21	16	AAATCCAGAATGACAAGATGAGAAC	7	+	1727	2493	Inactive	Active	9	9
ENSDARG00000001769	ENSDART00000026903	21	18	TCCAGCACACCATCGAGGACTAC	5	+	1925	2493	Active	Active	1	8
ENSDARG00000001769	ENSDART00000026903	21	19	GCCTACAGATGGTGTGATGGTTTG	6	+	2037	2493	Inactive	Active	2	5
ENSDARG00000001769	ENSDART00000026903	21	19	CTAGTCACCAATAACAGAGTGAGTC	7	+	2125	2493	Active	Active	4	9
ENSDARG00000001769	ENSDART00000026903	21	20	AGCAGCAGCAACAGTCTGGAAAC	5	+	2249	2493	Active	Inactive	8	4
ENSDARG00000001769	ENSDART00000026903	21	21	CTCTCAGCACAGTCCTGGAGCGGGT	7	+	2327	2493	Inactive	Active	0	9
ENSDARG00000001769	ENSDART00000026903	21	21	CTCAGCACAGTCCTGGAGCGGGT	5	+	2329	2493	Active	Active	0	9
ENSDARG00000001769	ENSDART00000101956	21	2	CCCTGCTCCTGCATGTGGCCTTT	5	+	50	2493	Active	Inactive	9	3
ENSDARG00000001769	ENSDART00000101956	21	2	TGCTCCTGCATGTGGCCTTTGTG	5	+	53	2493	Active	Active	9	3
ENSDARG00000001769	ENSDART00000101956	21	3	AAAGCCTTCAATGACTCTGAGGGT	6	+	232	2493	Active	Active	6	5
ENSDARG00000001769	ENSDART00000101956	21	3	CTCCTCAGAGCCCGAGACGGAGAC	6	+	453	2493	Active	Active	5	9
ENSDARG00000001769	ENSDART00000101956	21	4	GTTGCCTTATCCTCTCTGCTGGT	5	+	565	2493	Active	Active	7	1
ENSDARG00000001769	ENSDART00000101956	21	7	TGCCGCCTCCAAGGAGGAGAATAA	6	+	870	2493	Active	Active	9	4
ENSDARG00000001769	ENSDART00000101956	21	7	GCCGCCTCCAAGGAGGAGAATAA	5	+	871	2493	Active	Active	9	4
ENSDARG00000001769	ENSDART00000101956	21	11	TACACCATCCGGAAGTTCTGCATTC	7	+	1228	2493	Active	Inactive	8	8
ENSDARG00000001769	ENSDART00000101956	21	11	ACACCATCCGGAAGTTCTGCATTC	6	+	1229	2493	Active	Inactive	4	8
ENSDARG00000001769	ENSDART00000101956	21	11	AACATCCGCGTGTCGGTAGAGGAC	6	+	1186	2493	Active	Active	8	9
ENSDARG00000001769	ENSDART00000101956	21	12	TTCACCAGCTGGCCTGATTTTGGG	6	+	1309	2493	Active	Active	6	9
ENSDARG00000001769	ENSDART00000101956	21	14	CTACGCTCCTTTACCTGGAGCTGGC	7	+	1659	2493	Active	Active	7	9
ENSDARG00000001769	ENSDART00000101956	21	15	AAATCCAGAATGACAAGATGAGAAC	7	+	1727	2493	Inactive	Active	9	9
ENSDARG00000001769	ENSDART00000101956	21	17	TCCAGCACACCATCGAGGACTAC	5	+	1925	2493	Active	Active	1	8
ENSDARG00000001769	ENSDART00000101956	21	18	CTAGTCACCAATAACAGAGTGAGTC	7	+	2125	2493	Active	Active	4	9
ENSDARG00000001769	ENSDART00000101956	21	18	GCCTACAGATGGTGTGATGGTTTG	6	+	2037	2493	Inactive	Active	2	5
ENSDARG00000001769	ENSDART00000101956	21	19	AGCAGCAGCAACAGTCTGGAAAC	5	+	2249	2493	Active	Inactive	8	4
ENSDARG00000001769	ENSDART00000101956	21	20	CTCAGCACAGTCCTGGAGCGGGT	5	+	2329	2493	Active	Active	0	9
ENSDARG00000001769	ENSDART00000101956	21	20	CTCTCAGCACAGTCCTGGAGCGGGT	7	+	2327	2493	Inactive	Active	0	9
ENSDARG00000001857	ENSDART00000042840	21	2	GGCCTCTCCTCCCTGCTGGATTT	5	-	89	1761	Active	Inactive	9	6
ENSDARG00000001857	ENSDART00000042840	21	3	TGCCGCTGCCCGCTGGAGCTGCT	5	-	424	1761	Active	Active	9	9
ENSDARG00000001857	ENSDART00000042840	21	6	GCCCCAACAGACTGGTGCTGGGCA	6	-	975	1761	Active	Active	0	4
ENSDARG00000001857	ENSDART00000042840	21	6	AGCCCCAACAGACTGGTGCTGGGCA	7	-	975	1761	Active	Active	8	4
ENSDARG00000001857	ENSDART00000042840	21	6	AGCCCCAACAGACTGGTGCTGGG	5	-	977	1761	Active	Active	8	9
ENSDARG00000001857	ENSDART00000042840	21	11	CCCGTCGCCCGGATTGACTTGTGC	6	-	1583	1761	Active	Active	9	4
ENSDARG00000001857	ENSDART00000042840	21	11	ACCGGCGGCTTCTCAGGTTTTTTG	6	-	1626	1761	Active	Inactive	9	8
ENSDARG00000001857	ENSDART00000042840	21	11	GTTTTCCACCGGAGAAGCAGGAGAC	7	-	1374	1761	Active	Active	7	9
ENSDARG00000001857	ENSDART00000042840	21	11	GTTTGCGCAGGCCTTTATTGGGA	5	-	1725	1761	Inactive	Inactive	3	2
ENSDARG00000001857	ENSDART00000042840	21	11	GTTCCCGGCGTGCTGCTGCTGCT	5	-	1399	1761	Active	Active	7	8
ENSDARG00000001857	ENSDART00000042840	21	11	GGCGGCTTCTCAGGTTTTTTGGGCT	7	-	1622	1761	Active	Inactive	9	3
ENSDARG00000001857	ENSDART00000042840	21	11	GGCGGCTTCTCAGGTTTTTTGGGC	6	-	1623	1761	Active	Inactive	9	7
ENSDARG00000001857	ENSDART00000042840	21	11	GGCGGCTTCTCAGGTTTTTTGGG	5	-	1624	1761	Active	Inactive	9	5
ENSDARG00000001857	ENSDART00000042840	21	11	CTCTTCAACCACCGGCGGCTTCT	5	-	1637	1761	Active	Active	8	6
ENSDARG00000001906	ENSDART00000025860	21	2	AGATGCAGAATGGACGCAGTGGTC	6	-	309	915	Inactive	Active	6	7
ENSDARG00000001906	ENSDART00000025860	21	4	CACACCAGAGCATATGGCTGGTTC	6	-	561	915	Inactive	Inactive	0	4
ENSDARG00000001906	ENSDART00000025860	21	5	ACAGCCAGAGTCTTAGCTGCTTTG	6	-	708	915	Inactive	Active	6	0
ENSDARG00000001906	ENSDART00000025860	21	5	AGCCCAGCACAGGCAGAAGCAGCC	6	-	739	915	Active	Active	1	9
ENSDARG00000001906	ENSDART00000025860	21	5	CACAGCACAGGATCATGAGGAAGGC	7	-	907	915	Inactive	Active	1	9
ENSDARG00000001906	ENSDART00000025860	21	5	GTCTCATTCTTGATGCGACTGGAAC	7	-	683	915	Active	Active	9	8
ENSDARG00000001994	ENSDART00000015629	21	2	TTCTGCAGAGATTATGAATGATGT	6	+	39	1773	Inactive	Active	1	8
ENSDARG00000001994	ENSDART00000015629	21	3	AGCTCAGCATGAGGATGTTGTCGTC	7	+	113	1773	Active	Inactive	0	2
ENSDARG00000001994	ENSDART00000015629	21	4	GAAGACATCATGAAACGGAGAGAAC	7	+	184	1773	Inactive	Active	2	9
ENSDARG00000001994	ENSDART00000015629	21	7	GCCGTCAGATACAGAGGGTGAGCC	6	+	571	1773	Active	Active	7	9
ENSDARG00000001994	ENSDART00000015629	21	7	CCCTCATAAGACACAGCTGAAGAA	6	+	483	1773	Active	Active	6	8
ENSDARG00000001994	ENSDART00000015629	21	9	ACCTTCTGCCCATTGAGAATGATGT	7	+	773	1773	Active	Active	9	8
ENSDARG00000001994	ENSDART00000015629	21	12	CTCAAATGCTGAAGAAGATGCCGCA	7	+	992	1773	Active	Active	7	9
ENSDARG00000001994	ENSDART00000015629	21	13	CTCATCTGCAGCTGGCTGAGGAT	5	+	1046	1773	Active	Active	9	7
ENSDARG00000001994	ENSDART00000015629	21	13	ATCTGCAGCTGGCTGAGGATTGC	5	+	1049	1773	Active	Active	6	9
ENSDARG00000001994	ENSDART00000015629	21	13	GTACTCAACTCATCTGCAGCTGGC	6	+	1038	1773	Inactive	Active	2	9
ENSDARG00000001994	ENSDART00000015629	21	13	CAACTCATCTGCAGCTGGCTGAGGA	7	+	1043	1773	Active	Active	8	8
ENSDARG00000001994	ENSDART00000015629	21	15	GTCCCCATCATCACAGACGTATGT	6	+	1351	1773	Active	Active	9	3
ENSDARG00000001994	ENSDART00000015629	21	16	GCAGTCGACTCTGCGCAGAGGCA	5	+	1365	1773	Active	Active	6	9
ENSDARG00000001994	ENSDART00000015629	21	16	CTCTGCGCAGAGGCAAGAAGATGGA	7	+	1373	1773	Active	Active	3	9
ENSDARG00000001994	ENSDART00000015629	21	17	TCCTCCTTCAGCACTTCTGCAGTC	6	+	1531	1773	Active	Inactive	9	2
ENSDARG00000002020	ENSDART00000058311	21	5	AGAGCCAACCTGAGGCTGTGGAA	5	-	268	5187	Active	Active	0	2
ENSDARG00000002020	ENSDART00000058311	21	6	CGCTCCACCTCATTACTCTGCTGGA	7	-	419	5187	Active	Active	9	3
ENSDARG00000002020	ENSDART00000058311	21	6	CTCCACCTCATTACTCTGCTGGA	5	-	419	5187	Active	Active	9	3
ENSDARG00000002020	ENSDART00000058311	21	7	GTTGCCCACTGCAATGAGGGAGTT	6	-	514	5187	Active	Active	7	9
ENSDARG00000002020	ENSDART00000058311	21	7	GCCCACTGCAATGAGGGAGTTTGCA	7	-	510	5187	Active	Active	9	9
ENSDARG00000002020	ENSDART00000058311	21	7	GTTTGCAACAGAGCTTGGGAAGAG	6	-	493	5187	Active	Active	2	6
ENSDARG00000002020	ENSDART00000058311	21	7	GCCCACTGCAATGAGGGAGTTTGC	6	-	511	5187	Active	Active	9	1
ENSDARG00000002020	ENSDART00000058311	21	7	GTTCACAGATAATGGCGATGCAGGC	7	-	571	5187	Inactive	Active	8	9
ENSDARG00000002020	ENSDART00000058311	21	8	ACATTCTTCAGGATGGTGCTGAG	5	-	637	5187	Active	Active	9	8
ENSDARG00000002020	ENSDART00000058311	21	8	ACATTCTTCAGGATGGTGCTGAGTC	7	-	635	5187	Active	Inactive	9	5
ENSDARG00000002020	ENSDART00000058311	21	9	ACCCTCTGCTGTGTCTGGATTGTGT	7	-	804	5187	Active	Inactive	9	2
ENSDARG00000002020	ENSDART00000058311	21	14	CTAAAAGTCCACTATGGATGAAGGC	7	-	1216	5187	Active	Active	0	9
ENSDARG00000002020	ENSDART00000058311	21	18	AAATTCTACCTTGAGTATGGTGC	5	-	1679	5187	Inactive	Active	1	4
ENSDARG00000002020	ENSDART00000058311	21	18	TCCAAATTCTGTTTATGATTGAGAA	7	-	1634	5187	Active	Active	9	8
ENSDARG00000002020	ENSDART00000058311	21	20	TACAGCTTACTGCTAGGCTTGTAG	6	-	1764	5187	Active	Inactive	7	5
ENSDARG00000002020	ENSDART00000058311	21	21	GTTTCAGCCCAGAGGAAGCAGAC	5	-	1926	5187	Active	Active	3	9
ENSDARG00000002020	ENSDART00000058311	21	21	TTCAGCCCAGAGGAAGCAGACAAC	6	-	1923	5187	Active	Active	0	9
ENSDARG00000002020	ENSDART00000058311	21	21	AGCATCTTAACGCCCTGGGGATTAG	7	-	2027	5187	Active	Active	9	6
ENSDARG00000002020	ENSDART00000058311	21	23	ACCCGCAGATGCTTGGTGGCGTAC	6	-	2214	5187	Active	Active	3	0
ENSDARG00000002020	ENSDART00000058311	21	23	ACCCGCAGATGCTTGGTGGCGTA	5	-	2215	5187	Active	Active	3	5
ENSDARG00000002020	ENSDART00000058311	21	23	ACACCCGCAGATGCTTGGTGGCGTA	7	-	2215	5187	Inactive	Active	6	5
ENSDARG00000002020	ENSDART00000058311	21	23	AACAACACCCGCAGATGCTTGGTG	6	-	2220	5187	Inactive	Inactive	5	6
ENSDARG00000002020	ENSDART00000058311	21	25	TTCTGCCACTTCTCCAGTTGTTTAC	7	-	2498	5187	Active	Inactive	7	9
ENSDARG00000002020	ENSDART00000058311	21	28	GCCCAAAGAGCAGCTTTAAGCTGTT	7	-	2786	5187	Inactive	Active	4	6
ENSDARG00000002020	ENSDART00000058311	21	30	TGCTGCTGCTGTAGGTTCTGGTGCT	7	-	3053	5187	Active	Active	9	1
ENSDARG00000002020	ENSDART00000058311	21	30	CACCTCACAACCCTGCTTGGTTT	5	-	2954	5187	Active	Inactive	2	7
ENSDARG00000002020	ENSDART00000058311	21	30	ATCCCAGCCATGAAGCTTGAGCA	5	-	2975	5187	Active	Active	4	8
ENSDARG00000002020	ENSDART00000058311	21	31	ATCAGCAAAACTGAGTTTGATTT	5	-	3931	5187	Inactive	Inactive	7	9
ENSDARG00000002020	ENSDART00000058311	21	31	TGCTGCTGCAGTCTTTTTAGGGTAG	7	-	4082	5187	Active	Inactive	9	4
ENSDARG00000002020	ENSDART00000058311	21	31	TGCTGCTGCAGTCTTTTTAGGGT	5	-	4084	5187	Active	Inactive	9	1
ENSDARG00000002020	ENSDART00000058311	21	31	TGCTACTGCCAGTGCCTTTGGGGTC	7	-	3370	5187	Active	Inactive	9	6
ENSDARG00000002020	ENSDART00000058311	21	31	TACTGCTACTGCCAGTGCCTTTGGG	7	-	3373	5187	Active	Active	8	8
ENSDARG00000002020	ENSDART00000058311	21	31	ATCAGCAAAACTGAGTTTGATTTG	6	-	3930	5187	Inactive	Inactive	7	8
ENSDARG00000002020	ENSDART00000058311	21	31	GTCTCCAAACTAACACTGGGGCTTT	7	-	3521	5187	Inactive	Inactive	5	8
ENSDARG00000002020	ENSDART00000058311	21	31	GGCATCAGCAAAACTGAGTTTGAT	6	-	3933	5187	Active	Active	9	6
ENSDARG00000002020	ENSDART00000058311	21	34	CTCTGCACCCAACATTTGATGCT	5	-	4586	5187	Active	Active	8	0
ENSDARG00000002020	ENSDART00000058311	21	35	CACTCCAGAGTACTTAGACTGAGGC	7	-	4770	5187	Active	Active	0	9
ENSDARG00000002020	ENSDART00000058311	21	36	GAACTCGACAGGCCGGAGCATCT	5	-	4881	5187	Inactive	Active	1	7
ENSDARG00000002020	ENSDART00000062971	21	5	AGAGCCAACCTGAGGCTGTGGAA	5	-	268	807	Active	Active	0	2
ENSDARG00000002020	ENSDART00000062971	21	6	CTCCACCTCATTACTCTGCTGGA	5	-	419	807	Active	Active	9	3
ENSDARG00000002020	ENSDART00000062971	21	6	CGCTCCACCTCATTACTCTGCTGGA	7	-	419	807	Active	Active	9	3
ENSDARG00000002020	ENSDART00000062971	21	7	GTTTGCAACAGAGCTTGGGAAGAG	6	-	493	807	Active	Active	2	6
ENSDARG00000002020	ENSDART00000062971	21	7	GCCCACTGCAATGAGGGAGTTTGC	6	-	511	807	Active	Active	9	1
ENSDARG00000002020	ENSDART00000062971	21	7	GCCCACTGCAATGAGGGAGTTTGCA	7	-	510	807	Active	Active	9	9
ENSDARG00000002020	ENSDART00000062971	21	7	GTTCACAGATAATGGCGATGCAGGC	7	-	571	807	Inactive	Active	8	9
ENSDARG00000002020	ENSDART00000062971	21	7	GTTGCCCACTGCAATGAGGGAGTT	6	-	514	807	Active	Active	7	9
ENSDARG00000002020	ENSDART00000062971	21	8	ACATTCTTCAGGATGGTGCTGAGTC	7	-	635	807	Active	Inactive	9	5
ENSDARG00000002020	ENSDART00000062971	21	8	ACATTCTTCAGGATGGTGCTGAG	5	-	637	807	Active	Active	9	8
ENSDARG00000002034	ENSDART00000019985	21	1	GAATCAATCCAAGACTTGGGCAGAA	7	+	36	1029	Inactive	Active	0	1
ENSDARG00000002034	ENSDART00000019985	21	3	AAAACCAGAAGATTGAGTATTTTTT	7	+	473	1029	Inactive	Inactive	9	9
ENSDARG00000002034	ENSDART00000028334	21	1	AACCTCAACTCAATGCAGGTTTT	5	+	17	918	Active	Inactive	4	1
ENSDARG00000002034	ENSDART00000028334	21	2	GAATCAATCCAAGACTTGGGCAGAA	7	+	78	918	Inactive	Active	0	1
ENSDARG00000002034	ENSDART00000028334	21	4	AAAACCAGAAGATTGAGTATTTTTT	7	+	515	918	Inactive	Inactive	9	9
ENSDARG00000002034	ENSDART00000035135	21	2	TTCAAATTCTTACACTGTTTGGAT	6	+	405	957	Active	Inactive	8	9
ENSDARG00000002034	ENSDART00000035135	21	2	AAATTCTTACACTGTTTGGATTG	5	+	408	957	Inactive	Inactive	1	9
ENSDARG00000002034	ENSDART00000038284	21	3	AAATTCTTACACTGTTTGGATTG	5	+	567	756	Inactive	Inactive	1	9
ENSDARG00000002034	ENSDART00000038284	21	3	TTCAAATTCTTACACTGTTTGGAT	6	+	564	756	Active	Inactive	8	9
ENSDARG00000002204	ENSDART00000026430	21	1	AGCCTCTGCCTCCACCGCTTGGTTC	7	-	591	612	Active	Inactive	9	5
ENSDARG00000002204	ENSDART00000026430	21	1	TTCTCCGGCTCTGAGTTTTGAAGAG	7	-	569	612	Active	Active	8	0
ENSDARG00000002391	ENSDART00000027848	21	1	AAAGACCGCTGGAAGACGTGGAA	5	+	130	753	Inactive	Active	6	8
ENSDARG00000002391	ENSDART00000027848	21	4	GTTTACTGCTCAATCTGGCGAAGGT	7	+	482	753	Active	Active	5	9
ENSDARG00000002391	ENSDART00000027848	21	4	GCATTCAGAAGTTAGCGGCGGAC	5	+	740	753	Inactive	Active	3	9
ENSDARG00000002585	ENSDART00000005305	21	2	GGCCGCAGACGCTGGTGGGACGCT	6	+	179	1197	Active	Active	6	7
ENSDARG00000002585	ENSDART00000005305	21	4	TGCTTCCACAGGGAATGGAGTGTGT	7	+	431	1197	Active	Active	9	0
ENSDARG00000002585	ENSDART00000005305	21	4	GCCGCCAGCGTTTCTCTTATGGGTA	7	+	481	1197	Active	Inactive	9	3
ENSDARG00000002585	ENSDART00000005305	21	4	CCCAAAGTCCGGCCTGGAGCTGTG	6	+	511	1197	Active	Active	9	9
ENSDARG00000002585	ENSDART00000005305	21	5	CACAACTTCCCTCAGGGAATGGTCT	7	+	634	1197	Active	Active	9	9
ENSDARG00000002585	ENSDART00000005305	21	5	AGAAGCAGAGGGTGGTGTCTTGGCT	7	+	602	1197	Inactive	Active	7	3
ENSDARG00000002585	ENSDART00000005305	21	5	ACATGCAGAAGCAGAGGGTGGTGTC	7	+	596	1197	Inactive	Active	7	4
ENSDARG00000002585	ENSDART00000005305	21	5	TGCGTCAGAAAACCATTTTTTTGAA	7	+	689	1197	Active	Inactive	7	9
ENSDARG00000002585	ENSDART00000005305	21	5	ACATGCAGAAGCAGAGGGTGGTGT	6	+	596	1197	Inactive	Active	7	2
ENSDARG00000002585	ENSDART00000005305	21	7	TGCAAACGCACTCCGCTGCTGCG	5	+	1009	1197	Active	Active	8	9
ENSDARG00000002593	ENSDART00000030887	21	1	GCCTCAACAGCGTAGCAGAATTC	5	-	211	1674	Inactive	Active	1	5
ENSDARG00000002593	ENSDART00000030887	21	1	CGCAGCCTCAACAGCGTAGCAGAA	6	-	214	1674	Active	Active	9	8
ENSDARG00000002593	ENSDART00000030887	21	1	AGCCTCAACAGCGTAGCAGAATTC	6	-	211	1674	Active	Active	8	5
ENSDARG00000002593	ENSDART00000030887	21	1	AACCCAAAATGGGGCTTATGAGCC	6	-	296	1674	Inactive	Active	8	4
ENSDARG00000002593	ENSDART00000030887	21	1	AAACCCAAAATGGGGCTTATGAGCC	7	-	296	1674	Inactive	Active	9	4
ENSDARG00000002593	ENSDART00000030887	21	3	ACCAACCTCGCTGTTGGGCTGTT	5	-	968	1674	Active	Inactive	9	3
ENSDARG00000002593	ENSDART00000030887	21	4	AGAGACAGCGGTAATGGCTAGGCA	6	-	1034	1674	Inactive	Active	2	9
ENSDARG00000002593	ENSDART00000030887	21	4	GCCCCATAAAGTCAGTGAAGAAGAG	7	-	1102	1674	Active	Active	4	9
ENSDARG00000002600	ENSDART00000014668	21	6	CACTCCAACGCCACATTTGTTGTT	6	-	682	2262	Active	Inactive	6	9
ENSDARG00000002600	ENSDART00000014668	21	6	CAACGCCACATTTGTTGTTGTCTGC	7	-	676	2262	Active	Inactive	3	4
ENSDARG00000002600	ENSDART00000014668	21	6	CAAACCTCCCACTTTCGAGTTGTAG	7	-	708	2262	Active	Active	4	4
ENSDARG00000002600	ENSDART00000014668	21	6	ACCTCCCACTTTCGAGTTGTAGGC	6	-	706	2262	Active	Active	8	4
ENSDARG00000002600	ENSDART00000014668	21	6	AACGCCACATTTGTTGTTGTCTGC	6	-	676	2262	Inactive	Inactive	6	4
ENSDARG00000002600	ENSDART00000014668	21	6	AACCTCCCACTTTCGAGTTGTAGGC	7	-	706	2262	Active	Active	0	4
ENSDARG00000002600	ENSDART00000014668	21	6	AACCTCCCACTTTCGAGTTGTAG	5	-	708	2262	Active	Active	0	4
ENSDARG00000002600	ENSDART00000014668	21	6	TCCAACGCCACATTTGTTGTTGTC	6	-	679	2262	Active	Inactive	6	4
ENSDARG00000002600	ENSDART00000014668	21	6	CTCCAACGCCACATTTGTTGTTGTC	7	-	679	2262	Active	Inactive	7	4
ENSDARG00000002600	ENSDART00000014668	21	7	GACCCCAGCTAGCACTGTAGATGTC	7	-	802	2262	Active	Active	7	8
ENSDARG00000002600	ENSDART00000014668	21	8	GCCCACACAAAAATGGAGCCTTT	5	-	913	2262	Inactive	Active	3	0
ENSDARG00000002600	ENSDART00000014668	21	8	CTCCGCTGCTGTAGGCCGTGGCC	5	-	1071	2262	Active	Active	9	8
ENSDARG00000002600	ENSDART00000014668	21	8	CGCCCACACAAAAATGGAGCCTTT	6	-	913	2262	Active	Active	9	0
ENSDARG00000002600	ENSDART00000014668	21	8	AAACCCTGCTGGGATGCGCTGCT	5	-	1012	2262	Active	Active	1	3
ENSDARG00000002600	ENSDART00000014668	21	9	CCCAGCAGCCAGTGGGGCAGATGCA	7	-	1164	2262	Active	Active	9	9
ENSDARG00000002600	ENSDART00000014668	21	9	ATCCCAGCAGCCAGTGGGGCAGAT	6	-	1167	2262	Inactive	Active	5	7
ENSDARG00000002600	ENSDART00000014668	21	10	TCCAAACCACCAAGTGCTGAAGGT	6	-	1235	2262	Inactive	Active	3	9
ENSDARG00000002600	ENSDART00000014668	21	10	GTCCAAACCACCAAGTGCTGAAGGT	7	-	1235	2262	Inactive	Active	1	9
ENSDARG00000002600	ENSDART00000014668	21	11	GCAGCCTTCAATGGTCTGTAAAC	5	-	1441	2262	Active	Inactive	9	8
ENSDARG00000002600	ENSDART00000014668	21	14	GCCTGCAGCAGCCGGTCGTCTCT	5	-	2218	2262	Active	Inactive	9	3
ENSDARG00000002600	ENSDART00000014668	21	14	GCCGGCATCTGCCTGTTGAAGGC	5	-	2047	2262	Active	Active	9	9
ENSDARG00000002994	ENSDART00000020415	21	1	TTCACCGTCTCTGGAGGAGGAGAC	6	-	39	894	Active	Active	9	8
ENSDARG00000002994	ENSDART00000020415	21	3	TTCTCATACATGTCTTTGCGCGGCT	7	-	359	894	Active	Active	6	5
ENSDARG00000002994	ENSDART00000020415	21	3	GTCTTCAGCACTGCCTGCTGGAGCC	7	-	425	894	Active	Active	8	9
ENSDARG00000002994	ENSDART00000020415	21	3	GAAATCCCAGTGTGGCAGTTGAG	5	-	480	894	Inactive	Active	7	8
ENSDARG00000002994	ENSDART00000020415	21	6	GTTGCCCTCCAGCCATGGGCTGCG	6	-	805	894	Active	Active	9	8
ENSDARG00000002994	ENSDART00000020415	21	6	CCCTCCAGCCATGGGCTGCGGTG	5	-	802	894	Active	Active	9	8
ENSDARG00000003022	ENSDART00000004686	21	3	TTATTCTTCACTGTGGAGAAGAA	5	+	376	1854	Active	Active	8	9
ENSDARG00000003022	ENSDART00000004686	21	10	AACTACTTCAATTCGATGAAGAG	5	+	1016	1854	Active	Active	8	9
ENSDARG00000003022	ENSDART00000004686	21	11	CTCTACAAAGACAAGCGGCTGAA	5	+	1117	1854	Inactive	Active	7	8
ENSDARG00000003022	ENSDART00000004686	21	12	CTATGCTAAGGACATCGCTGCTGGA	7	+	1227	1854	Inactive	Active	5	9
ENSDARG00000003022	ENSDART00000004686	21	14	AGAATCAGACTGTGGTAGTTGCT	5	+	1319	1854	Inactive	Active	5	7
ENSDARG00000003022	ENSDART00000004686	21	14	GAATCAGACTGTGGTAGTTGCTGAC	7	+	1320	1854	Inactive	Active	7	4
ENSDARG00000003022	ENSDART00000004686	21	15	TTCTCATTCGGGATCGTGCTTTGTG	7	+	1510	1854	Active	Inactive	9	7
ENSDARG00000003022	ENSDART00000004686	21	17	GCCAAATTAGAGGAGTGGCTGGA	5	+	1705	1854	Active	Active	6	9
ENSDARG00000003022	ENSDART00000075789	21	3	TTATTCTTCACTGTGGAGAAGAA	5	+	376	1767	Active	Active	8	9
ENSDARG00000003022	ENSDART00000075789	21	9	AACTACTTCAATTCGATGAAGAG	5	+	980	1767	Active	Active	8	9
ENSDARG00000003022	ENSDART00000075789	21	10	CTCTACAAAGACAAGCGGCTGAA	5	+	1081	1767	Inactive	Active	7	8
ENSDARG00000003022	ENSDART00000075789	21	11	CTATGCTAAGGACATCGCTGCTGGA	7	+	1191	1767	Inactive	Active	5	9
ENSDARG00000003022	ENSDART00000075789	21	13	GAATCAGACTGTGGTAGTTGCTGAC	7	+	1284	1767	Inactive	Active	7	4
ENSDARG00000003022	ENSDART00000075789	21	13	AGAATCAGACTGTGGTAGTTGCT	5	+	1283	1767	Inactive	Active	5	7
ENSDARG00000003022	ENSDART00000075789	21	14	TTCTCATTCGGGATCGTGCTTTGTG	7	+	1474	1767	Active	Inactive	9	7
ENSDARG00000003022	ENSDART00000075789	21	16	GCCAAATTAGAGGAGTGGCTGGA	5	+	1669	1767	Active	Active	6	9
ENSDARG00000003127	ENSDART00000007675	21	5	GCCTGCTTCTCAAACTTTTGCATGC	7	-	461	1035	Active	Inactive	9	7
ENSDARG00000003127	ENSDART00000007675	21	5	CTCCTCTGCATTTAGGCCTTTGTG	6	-	514	1035	Active	Active	9	3
ENSDARG00000003127	ENSDART00000007675	21	6	AGCACCTGCGCTTTTGCTTGGGTG	6	-	656	1035	Active	Active	9	7
ENSDARG00000003127	ENSDART00000007675	21	6	AGCACCTGCGCTTTTGCTTGGGT	5	-	657	1035	Active	Inactive	9	5
ENSDARG00000003127	ENSDART00000007675	21	8	GAATCCAGATGGTGTGAGGACGTT	6	-	1021	1035	Inactive	Active	9	9
ENSDARG00000003127	ENSDART00000076941	21	3	CTCCTCTGCATTTAGGCCTTTGTG	6	-	337	492	Active	Active	9	3
ENSDARG00000003127	ENSDART00000076941	21	3	GCCTGCTTCTCAAACTTTTGCATGC	7	-	284	492	Active	Inactive	9	7
ENSDARG00000003151	ENSDART00000008454	21	1	TCCCTCACCCTCTAGCATGGTCT	5	-	92	489	Active	Active	9	6
ENSDARG00000003151	ENSDART00000008454	21	1	TCCATCAGAGCTCTGCAGTTTAA	5	-	20	489	Active	Inactive	5	3
ENSDARG00000003151	ENSDART00000008454	21	1	CTCTCCATCAGAGCTCTGCAGTT	5	-	23	489	Active	Inactive	9	5
ENSDARG00000003151	ENSDART00000008454	21	2	ACCTTCTTCAAGATGGCGGCGTTT	6	-	159	489	Active	Active	9	0
ENSDARG00000003151	ENSDART00000008454	21	2	ACCTTCTTCAAGATGGCGGCGTT	5	-	160	489	Active	Active	9	6
ENSDARG00000003151	ENSDART00000008454	21	3	CTCGTCGTCTTCAGGAGGAGGAG	5	-	215	489	Active	Active	9	9
ENSDARG00000003151	ENSDART00000008454	21	3	GTCCCACACGGGGATGTCGTCTGT	6	-	253	489	Active	Inactive	6	4
ENSDARG00000003175	ENSDART00000021121	21	1	GTACACCCCGTCCTGGCTGCTTTT	6	-	37	1041	Inactive	Inactive	4	6
ENSDARG00000003175	ENSDART00000021121	21	7	GAAAGCAGATGCGGAGGCAGGAGTC	7	-	633	1041	Inactive	Active	9	8
ENSDARG00000003175	ENSDART00000021121	21	7	GAAAACTGCTCTTGTCTGCTTCT	5	-	607	1041	Inactive	Inactive	4	7
ENSDARG00000003344	ENSDART00000050172	21	2	TTCCGCTTCCCTCCGGAGCTTCT	5	+	58	3417	Active	Active	9	6
ENSDARG00000003344	ENSDART00000050172	21	3	TTCCAAATCTGGCCCGCTTGAGAC	6	+	878	3417	Active	Active	5	5
ENSDARG00000003344	ENSDART00000050172	21	3	ACCACCATCCTGAACAGCTGTGGAG	7	+	799	3417	Active	Active	9	6
ENSDARG00000003344	ENSDART00000050172	21	3	ACCACCAGACCTTTGAGGAGGGC	5	+	854	3417	Active	Active	0	9
ENSDARG00000003344	ENSDART00000050172	21	4	CACCCCATCTGCCAGCAGGTGCT	5	+	937	3417	Active	Active	9	9
ENSDARG00000003344	ENSDART00000050172	21	4	CCCACCCCATCTGCCAGCAGGTGCT	7	+	935	3417	Active	Active	8	9
ENSDARG00000003344	ENSDART00000050172	21	4	CTCTCAGGCTGGAGGGGCAGCAGAA	7	+	982	3417	Active	Active	8	9
ENSDARG00000003344	ENSDART00000050172	21	4	CTCTCCTCCATCTGGTGTGGAAAC	6	+	958	3417	Active	Inactive	9	6
ENSDARG00000003344	ENSDART00000050172	21	5	TTCAGCTTCATATATGTGGTTTCT	6	+	1137	3417	Active	Inactive	9	3
ENSDARG00000003344	ENSDART00000050172	21	5	TTCAGCTTCATATATGTGGTTTC	5	+	1137	3417	Active	Inactive	9	9
ENSDARG00000003344	ENSDART00000050172	21	6	TTACAAGACAATCAGGACGAGTGT	6	+	1426	3417	Inactive	Active	8	9
ENSDARG00000003344	ENSDART00000050172	21	9	TTCCTCTTCTGGACCATGTTTGGGA	7	+	1744	3417	Active	Inactive	9	6
ENSDARG00000003344	ENSDART00000050172	21	13	GAATCAGACGAGCATGGTGAGCT	5	+	2907	3417	Inactive	Active	7	2
ENSDARG00000003344	ENSDART00000050172	21	13	GAATCAGACAAGCATGGTGAATTT	6	+	3264	3417	Inactive	Inactive	7	5
ENSDARG00000003344	ENSDART00000050172	21	13	GAATCAGACAAGCATGGTGAATTT	6	+	3084	3417	Inactive	Inactive	7	5
ENSDARG00000003344	ENSDART00000050172	21	13	AGCTCCTCCGTTACAGGAGACTGT	6	+	2430	3417	Active	Active	9	8
ENSDARG00000003344	ENSDART00000050172	21	13	AAACGCAGCAGATAAGATGGAGAA	6	+	2613	3417	Inactive	Active	4	9
ENSDARG00000003344	ENSDART00000050172	21	13	AAAAACAACTTCAAGGACTTTAAC	6	+	2395	3417	Inactive	Active	9	4
ENSDARG00000003414	ENSDART00000043786	21	1	GACAAACACTGCAGCCGCAGACGCT	7	-	59	597	Inactive	Active	2	9
ENSDARG00000003414	ENSDART00000043786	21	1	CACTCAGCCAGCTGCTTTTTGGCA	6	-	21	597	Active	Inactive	7	6
ENSDARG00000003414	ENSDART00000043786	21	1	ACACTCAGCCAGCTGCTTTTTGGCA	7	-	21	597	Active	Inactive	5	6
ENSDARG00000003835	ENSDART00000005750	21	1	TTCTTCCTCTCTCATCGCAGCTGTT	7	-	27	852	Active	Active	9	8
ENSDARG00000003835	ENSDART00000005750	21	2	ACACAAACCAATGTCGCTGTCTGT	6	-	82	852	Inactive	Inactive	7	3
ENSDARG00000003835	ENSDART00000005750	21	2	ATCCACACAAACCAATGTCGCTGTC	7	-	85	852	Inactive	Active	8	5
ENSDARG00000003835	ENSDART00000005750	21	2	CACAAACCAATGTCGCTGTCTGT	5	-	82	852	Inactive	Inactive	6	3
ENSDARG00000003835	ENSDART00000005750	21	5	GGCGACTGCAAGAGTTGCGTTTTG	6	-	394	852	Active	Inactive	9	9
ENSDARG00000003835	ENSDART00000005750	21	5	GGCGACTGCAAGAGTTGCGTTTTGC	7	-	393	852	Active	Inactive	9	1
ENSDARG00000003835	ENSDART00000005750	21	5	GTTGGCGACTGCAAGAGTTGCGTTT	7	-	396	852	Active	Inactive	6	7
ENSDARG00000003835	ENSDART00000005750	21	5	CCCAGCACATTCCTCAGAGTGGTTT	7	-	458	852	Active	Active	5	2
ENSDARG00000003835	ENSDART00000005750	21	5	AGCATCAGCATTGGTGATGTTGGC	6	-	415	852	Active	Active	9	9
ENSDARG00000003835	ENSDART00000005750	21	5	ACATTCCTCAGAGTGGTTTGTGC	5	-	454	852	Active	Inactive	9	5
ENSDARG00000003835	ENSDART00000005750	21	5	GGCAGCATCAGCATTGGTGATGTT	6	-	418	852	Active	Active	9	4
ENSDARG00000003835	ENSDART00000005750	21	6	CTCTGCAGCTGCAGGGGCAGTTTAA	7	-	605	852	Active	Inactive	9	3
ENSDARG00000003835	ENSDART00000005750	21	6	GGCATCATCCAGTGTAGACTGAGGG	7	-	534	852	Active	Active	9	9
ENSDARG00000003835	ENSDART00000005750	21	6	GCATCATCCAGTGTAGACTGAGGG	6	-	534	852	Active	Active	5	9
ENSDARG00000003835	ENSDART00000005750	21	7	GACTGCATCATGTCGATGGGCAGAG	7	-	824	852	Active	Active	9	5
ENSDARG00000003835	ENSDART00000005750	21	7	CTCTGCAGCGATGGTGTTGAGGGT	6	-	778	852	Active	Active	9	8
ENSDARG00000003835	ENSDART00000005750	21	7	CTCTGCAGCGATGGTGTTGAGGG	5	-	779	852	Active	Active	9	3
ENSDARG00000003835	ENSDART00000005750	21	7	TCCTTCAGAGCCCGTGACGCATTC	6	-	699	852	Active	Active	6	5
ENSDARG00000003835	ENSDART00000005750	21	7	CGCAGCTGCAGGGCAGACGGAGAC	6	-	744	852	Active	Active	9	9
ENSDARG00000003835	ENSDART00000080505	21	1	TTCTTCCTCTCTCATCGCAGCTGTT	7	-	27	882	Active	Active	9	8
ENSDARG00000003835	ENSDART00000080505	21	3	CACAAACCAATGTCGCTGTCTGT	5	-	112	882	Inactive	Inactive	6	3
ENSDARG00000003835	ENSDART00000080505	21	3	ATCCACACAAACCAATGTCGCTGTC	7	-	115	882	Inactive	Active	8	5
ENSDARG00000003835	ENSDART00000080505	21	3	ACACAAACCAATGTCGCTGTCTGT	6	-	112	882	Inactive	Inactive	7	3
ENSDARG00000003835	ENSDART00000080505	21	6	AGCATCAGCATTGGTGATGTTGGC	6	-	445	882	Active	Active	9	9
ENSDARG00000003835	ENSDART00000080505	21	6	GGCAGCATCAGCATTGGTGATGTT	6	-	448	882	Active	Active	9	4
ENSDARG00000003835	ENSDART00000080505	21	6	GTTGGCGACTGCAAGAGTTGCGTTT	7	-	426	882	Active	Inactive	6	7
ENSDARG00000003835	ENSDART00000080505	21	6	GGCGACTGCAAGAGTTGCGTTTTGC	7	-	423	882	Active	Inactive	9	1
ENSDARG00000003835	ENSDART00000080505	21	6	GGCGACTGCAAGAGTTGCGTTTTG	6	-	424	882	Active	Inactive	9	9
ENSDARG00000003835	ENSDART00000080505	21	6	CCCAGCACATTCCTCAGAGTGGTTT	7	-	488	882	Active	Active	5	2
ENSDARG00000003835	ENSDART00000080505	21	6	ACATTCCTCAGAGTGGTTTGTGC	5	-	484	882	Active	Inactive	9	5
ENSDARG00000003835	ENSDART00000080505	21	7	GCATCATCCAGTGTAGACTGAGGG	6	-	564	882	Active	Active	5	9
ENSDARG00000003835	ENSDART00000080505	21	7	GGCATCATCCAGTGTAGACTGAGGG	7	-	564	882	Active	Active	9	9
ENSDARG00000003835	ENSDART00000080505	21	7	CTCTGCAGCTGCAGGGGCAGTTTAA	7	-	635	882	Active	Inactive	9	3
ENSDARG00000003835	ENSDART00000080505	21	8	TCCTTCAGAGCCCGTGACGCATTC	6	-	729	882	Active	Active	6	5
ENSDARG00000003835	ENSDART00000080505	21	8	CTCTGCAGCGATGGTGTTGAGGGT	6	-	808	882	Active	Active	9	8
ENSDARG00000003835	ENSDART00000080505	21	8	GACTGCATCATGTCGATGGGCAGAG	7	-	854	882	Active	Active	9	5
ENSDARG00000003835	ENSDART00000080505	21	8	CTCTGCAGCGATGGTGTTGAGGG	5	-	809	882	Active	Active	9	3
ENSDARG00000003835	ENSDART00000080505	21	8	CGCAGCTGCAGGGCAGACGGAGAC	6	-	774	882	Active	Active	9	9
ENSDARG00000003845	ENSDART00000005479	21	4	TGCTCCGACTCTGTGATCTGAAGCT	7	-	176	1962	Active	Active	9	5
ENSDARG00000003845	ENSDART00000005479	21	4	AGAATCGACAGAGTTAAGAGGCA	5	-	239	1962	Active	Active	3	9
ENSDARG00000003845	ENSDART00000005479	21	5	ATCTTCTTCTGCAGCTCTGCAGGT	6	-	555	1962	Active	Active	9	2
ENSDARG00000003845	ENSDART00000005479	21	7	CTCCACCACGGTCAGCTGCTTGC	5	-	785	1962	Active	Active	7	4
ENSDARG00000003845	ENSDART00000005479	21	7	AGAAACTTCATCAGCATGCGCTTCT	7	-	806	1962	Active	Inactive	7	6
ENSDARG00000003845	ENSDART00000005479	21	7	TTCTCCACCACGGTCAGCTGCTTGC	7	-	785	1962	Active	Active	5	4
ENSDARG00000003845	ENSDART00000005479	21	8	ACCTGCAAAAGCACTGTGGGATTT	6	-	1076	1962	Inactive	Inactive	1	5
ENSDARG00000003845	ENSDART00000005479	21	8	ACCTGCAAAAGCACTGTGGGATTTC	7	-	1075	1962	Inactive	Inactive	1	7
ENSDARG00000003845	ENSDART00000005479	21	8	TGCGTCACCATAGCGATTGAGAG	5	-	949	1962	Active	Active	9	9
ENSDARG00000003845	ENSDART00000005479	21	9	AAATACAGCACACATTCTGCAGAA	6	-	1090	1962	Inactive	Inactive	8	1
ENSDARG00000003845	ENSDART00000005479	21	11	GAAGGCAGCACAGATCTGTCTGT	5	-	1306	1962	Inactive	Inactive	1	9
ENSDARG00000003845	ENSDART00000005479	21	14	GACTCACCAGTTTAATGGAGTAGTC	7	-	1693	1962	Inactive	Active	3	5
ENSDARG00000003845	ENSDART00000005479	21	15	GAACTCCTCATCAGGGAGGAGAC	5	-	1730	1962	Active	Active	8	8
ENSDARG00000003845	ENSDART00000005479	21	15	CTCTTCAGACGGTGGATTGGTGT	5	-	1949	1962	Active	Active	4	5
ENSDARG00000003845	ENSDART00000005479	21	15	TTACTCTTCAGACGGTGGATTGGTG	7	-	1950	1962	Active	Active	9	6
ENSDARG00000003845	ENSDART00000005479	21	15	AGCGTCACCATCATAGATGATGTC	6	-	1777	1962	Active	Active	9	9
ENSDARG00000003920	ENSDART00000023834	21	4	CTCCTCACCGAGCAAGGCTGAGAC	6	-	283	825	Active	Active	9	5
ENSDARG00000003920	ENSDART00000023834	21	6	TTCGTCAGCGCCTGCGTCGGAGTG	6	-	595	825	Active	Active	8	7
ENSDARG00000003920	ENSDART00000023834	21	7	TTCCTCCTCTTCCTCGTCGTCTTC	6	-	712	825	Active	Inactive	9	7
ENSDARG00000004161	ENSDART00000012396	21	2	CTCCACCTCATGGCCATCTGGAGCC	7	-	48	1644	Active	Active	9	5
ENSDARG00000004161	ENSDART00000012396	21	5	TCCTGCTGCCGGAGTTTAGCATAA	6	-	249	1644	Active	Inactive	9	7
ENSDARG00000004161	ENSDART00000012396	21	5	CGCTCCATCTCCTGCTGCCGGAGTT	7	-	257	1644	Active	Active	9	6
ENSDARG00000004161	ENSDART00000012396	21	5	TCCATCTCCTGCTGCCGGAGTTTAG	7	-	254	1644	Active	Inactive	9	0
ENSDARG00000004161	ENSDART00000012396	21	6	CGCCTCTTCTCCGCTGCTGATTTG	6	-	417	1644	Active	Active	9	2
ENSDARG00000004161	ENSDART00000012396	21	8	CTCTCACCCATGCGGGTCTTGAAC	6	-	630	1644	Active	Inactive	8	3
ENSDARG00000004161	ENSDART00000012396	21	9	AGCTCATTACGCTCCAGCTGACGAC	7	-	677	1644	Active	Active	8	8
ENSDARG00000004161	ENSDART00000012396	21	9	ACAGTCGGCTTTACTGCGGATGAG	6	-	775	1644	Active	Active	7	9
ENSDARG00000004161	ENSDART00000012396	21	12	GACCTCCTCATCAGCGCGTGGTTT	6	-	1135	1644	Active	Inactive	9	3
ENSDARG00000004161	ENSDART00000012396	21	12	CTCCTCATCAGCGCGTGGTTTCT	5	-	1133	1644	Active	Inactive	9	3
ENSDARG00000004177	ENSDART00000023640	21	1	AGCAACCCAGATAACGCAGAATAC	6	+	97	1113	Inactive	Active	1	6
ENSDARG00000004177	ENSDART00000023640	21	4	TTCCTCTGCCATGAAGAAGACGTC	6	+	418	1113	Active	Active	9	9
ENSDARG00000004177	ENSDART00000023640	21	7	AACCACAGCTCATGGGCAGCAGAG	6	+	808	1113	Inactive	Active	1	9
ENSDARG00000004177	ENSDART00000023640	21	7	GCAACCACAGCTCATGGGCAGCA	5	+	806	1113	Inactive	Active	7	7
ENSDARG00000004177	ENSDART00000023640	21	7	GGCAACCACAGCTCATGGGCAGCA	6	+	805	1113	Active	Active	7	7
ENSDARG00000004177	ENSDART00000023640	21	9	AGAACCAGAAGAGATTGCTGGGGA	6	+	1002	1113	Inactive	Active	7	2
ENSDARG00000004177	ENSDART00000023640	21	9	AGAACCAGAAGAGATTGCTGGGGAG	7	+	1002	1113	Inactive	Active	7	9
ENSDARG00000004177	ENSDART00000101939	21	1	AGCAACCCAGATAACGCAGAATAC	6	+	97	1119	Inactive	Active	1	6
ENSDARG00000004177	ENSDART00000101939	21	4	TTCCTCTGCCATGAAGAAGACGTC	6	+	424	1119	Active	Active	9	9
ENSDARG00000004177	ENSDART00000101939	21	7	GCAACCACAGCTCATGGGCAGCA	5	+	812	1119	Inactive	Active	7	7
ENSDARG00000004177	ENSDART00000101939	21	7	GGCAACCACAGCTCATGGGCAGCA	6	+	811	1119	Active	Active	7	7
ENSDARG00000004177	ENSDART00000101939	21	7	AACCACAGCTCATGGGCAGCAGAG	6	+	814	1119	Inactive	Active	1	9
ENSDARG00000004177	ENSDART00000101939	21	9	AGAACCAGAAGAGATTGCTGGGGAG	7	+	1008	1119	Inactive	Active	7	9
ENSDARG00000004177	ENSDART00000101939	21	9	AGAACCAGAAGAGATTGCTGGGGA	6	+	1008	1119	Inactive	Active	7	2
ENSDARG00000004177	ENSDART00000101939	21	10	GACCAAAGAACACACAGATGGAGAA	7	+	1101	1119	Inactive	Active	8	9
ENSDARG00000004177	ENSDART00000101942	21	1	AGCAACCCAGATAACGCAGAATAC	6	+	97	960	Inactive	Active	1	6
ENSDARG00000004177	ENSDART00000101942	21	4	TTCCTCTGCCATGAAGAAGACGTC	6	+	418	960	Active	Active	9	9
ENSDARG00000004177	ENSDART00000101942	21	9	GGCAACTTCTGCAGTTGAAGATGTA	7	+	852	960	Active	Active	9	9
ENSDARG00000004177	ENSDART00000101942	21	9	AGCTTCTGCAGTTGAAGATGAAGCA	7	+	903	960	Active	Active	9	9
ENSDARG00000004177	ENSDART00000101942	21	9	AGCTTCTGCAGTTGAAGAGGAAGCA	7	+	951	960	Active	Active	9	9
ENSDARG00000004177	ENSDART00000101942	21	9	AGCAGCTTCTGCAGTTGAAGAGGAA	7	+	948	960	Active	Active	9	9
ENSDARG00000004177	ENSDART00000101942	21	9	AACTTCTGCAGTTGAAGATGTAGCA	7	+	855	960	Active	Active	9	9
ENSDARG00000004187	ENSDART00000019595	21	2	AACTCAGACGCAGACGCCGAGGAC	6	+	256	981	Inactive	Active	0	9
ENSDARG00000004187	ENSDART00000019595	21	2	ACCCTCACCAGAGTGTGTGGATTAC	7	+	141	981	Active	Active	9	0
ENSDARG00000004187	ENSDART00000019595	21	2	TCCACCCTCACCAGAGTGTGTGGAT	7	+	138	981	Active	Inactive	9	8
ENSDARG00000004187	ENSDART00000019595	21	2	CCCTCACCAGAGTGTGTGGATTAC	6	+	142	981	Active	Active	7	0
ENSDARG00000004187	ENSDART00000019595	21	2	GAACTCAGACGCAGACGCCGAGGAC	7	+	255	981	Inactive	Active	8	9
ENSDARG00000004187	ENSDART00000019595	21	3	CAAGCCAGCAGGCGATGCCGAAGTC	7	+	540	981	Active	Active	2	8
ENSDARG00000004187	ENSDART00000019595	21	3	GGCTCAAGCCAGCAGGCGATGCC	5	+	536	981	Active	Active	8	9
ENSDARG00000004187	ENSDART00000019595	21	3	CTCCCATAACTCAAAAGCCGACGCC	7	+	399	981	Active	Active	2	9
ENSDARG00000004187	ENSDART00000102559	21	2	TCCACCCTCACCAGAGTGTGTGGAT	7	+	138	1080	Active	Inactive	9	8
ENSDARG00000004187	ENSDART00000102559	21	2	GAACTCAGACGCAGACGCCGAGGAC	7	+	255	1080	Inactive	Active	8	9
ENSDARG00000004187	ENSDART00000102559	21	2	CCCTCACCAGAGTGTGTGGATTAC	6	+	142	1080	Active	Active	7	0
ENSDARG00000004187	ENSDART00000102559	21	2	ACCCTCACCAGAGTGTGTGGATTAC	7	+	141	1080	Active	Active	9	0
ENSDARG00000004187	ENSDART00000102559	21	2	AACTCAGACGCAGACGCCGAGGAC	6	+	256	1080	Inactive	Active	0	9
ENSDARG00000004187	ENSDART00000102559	21	3	CAAGCCAGCAGGCGATGCCGAAGTC	7	+	540	1080	Active	Active	2	8
ENSDARG00000004187	ENSDART00000102559	21	3	CTCCCATAACTCAAAAGCCGACGCC	7	+	399	1080	Active	Active	2	9
ENSDARG00000004187	ENSDART00000102559	21	3	ACAGACAAACACACGTTGAAGCC	5	+	640	1080	Inactive	Active	9	9
ENSDARG00000004187	ENSDART00000102559	21	3	GGCTCAAGCCAGCAGGCGATGCC	5	+	536	1080	Active	Active	8	9
ENSDARG00000004260	ENSDART00000010332	21	2	TGCTGCAGATATGAAGGTGCTTGT	6	-	252	1869	Active	Inactive	5	0
ENSDARG00000004260	ENSDART00000010332	21	2	TTCTGCTGCAGATATGAAGGTGCT	6	-	255	1869	Active	Active	9	9
ENSDARG00000004260	ENSDART00000010332	21	13	CTCAGCGTCAGGAAGTTCTGTTGCT	7	-	1419	1869	Active	Inactive	9	4
ENSDARG00000004260	ENSDART00000010332	21	13	TTACCCAAAGTGTCCGGCGGAGCT	6	-	1442	1869	Inactive	Active	9	9
ENSDARG00000004260	ENSDART00000010332	21	16	GGCAAAAACATGTTCTTTAGGATTT	7	-	1757	1869	Active	Inactive	1	9
ENSDARG00000004260	ENSDART00000010332	21	16	TCCACCAGCTCCGTCTGAAGCTGCG	7	-	1733	1869	Active	Active	8	9
ENSDARG00000004260	ENSDART00000010332	21	16	AGCTCCGTCTGAAGCTGCGCATTG	6	-	1728	1869	Active	Inactive	9	7
ENSDARG00000004260	ENSDART00000010332	21	16	CTCATCTTCATGATCTGAATGATAG	7	-	1691	1869	Active	Active	9	8
ENSDARG00000004301	ENSDART00000022562	21	1	TTAGTCCTCAACCCGTGGCTAAC	5	+	539	573	Active	Active	8	6
ENSDARG00000004301	ENSDART00000022562	21	1	GACGGCATCAAGGACGTGTTTGCA	6	+	496	573	Active	Active	9	5
ENSDARG00000004301	ENSDART00000022562	21	1	GACGCCGACGTGCTGAAGAAGCT	5	+	373	573	Active	Active	6	9
ENSDARG00000004301	ENSDART00000022562	21	1	ATCTCCTACACGACCGGCGCCTTC	6	+	70	573	Active	Inactive	7	0
ENSDARG00000004301	ENSDART00000022562	21	1	ACCGTCAGCCTCAATCTGTGGGA	5	+	157	573	Active	Inactive	9	1
ENSDARG00000004301	ENSDART00000022562	21	1	ACCAACGTCTTCATCATCTGCTTCT	7	+	232	573	Active	Inactive	9	7
ENSDARG00000004451	ENSDART00000027291	21	2	TGCAGCAGAATCCGTTGTGAGGAT	6	-	161	1311	Active	Inactive	4	3
ENSDARG00000004451	ENSDART00000027291	21	2	ACCAGCTTCACAGTTTTTGCAGCA	6	-	178	1311	Active	Active	9	2
ENSDARG00000004451	ENSDART00000027291	21	2	AGCTTCACAGTTTTTGCAGCAGAA	6	-	175	1311	Active	Active	3	9
ENSDARG00000004451	ENSDART00000027291	21	3	CACTGCTCCATGCCAGTAGGGTGC	6	-	279	1311	Active	Active	9	6
ENSDARG00000004451	ENSDART00000027291	21	4	CAATCACACTTAGTGTTGCTTGT	5	-	358	1311	Inactive	Inactive	1	2
ENSDARG00000004451	ENSDART00000027291	21	4	GCAATCACACTTAGTGTTGCTTGT	6	-	358	1311	Inactive	Inactive	6	2
ENSDARG00000004451	ENSDART00000027291	21	5	GTCTCCTGCACTTTGTATTGGAT	5	-	483	1311	Active	Active	9	0
ENSDARG00000004451	ENSDART00000027291	21	5	GGCGTCTCCTGCACTTTGTATTG	5	-	486	1311	Active	Inactive	9	9
ENSDARG00000004451	ENSDART00000027291	21	6	ACATACCACTTTGTTGTCTTTGCC	6	-	644	1311	Inactive	Active	4	4
ENSDARG00000004451	ENSDART00000027291	21	8	TCCTCATCCTCCACTGGGATGCT	5	-	826	1311	Active	Active	9	6
ENSDARG00000004451	ENSDART00000027291	21	9	GAATCCCCAATGATTTGAGGGAGTG	7	-	906	1311	Inactive	Active	8	9
ENSDARG00000004451	ENSDART00000027291	21	12	GCATCACTCGTATTTGTAGTAGCC	6	-	1303	1311	Active	Active	8	8
ENSDARG00000004451	ENSDART00000027291	21	12	CGCTCACGCCGATGCTGCGGAAGAA	7	-	1102	1311	Active	Active	9	9
ENSDARG00000004451	ENSDART00000101914	21	1	ACCAGCTTCACAGTTTTTGCAGCA	6	-	73	1023	Active	Active	9	2
ENSDARG00000004451	ENSDART00000101914	21	1	AGCTTCACAGTTTTTGCAGCAGAA	6	-	70	1023	Active	Active	3	9
ENSDARG00000004451	ENSDART00000101914	21	1	TGCAGCAGAATCCGTTGTGAGGAT	6	-	56	1023	Active	Inactive	4	3
ENSDARG00000004451	ENSDART00000101914	21	2	CACTGCTCCATGCCAGTAGGGTGC	6	-	174	1023	Active	Active	9	6
ENSDARG00000004451	ENSDART00000101914	21	3	GCAATCACACTTAGTGTTGCTTGT	6	-	253	1023	Inactive	Inactive	6	2
ENSDARG00000004451	ENSDART00000101914	21	3	CAATCACACTTAGTGTTGCTTGT	5	-	253	1023	Inactive	Inactive	1	2
ENSDARG00000004451	ENSDART00000101914	21	4	GTCTCCTGCACTTTGTATTGGAT	5	-	378	1023	Active	Active	9	0
ENSDARG00000004451	ENSDART00000101914	21	4	GGCGTCTCCTGCACTTTGTATTG	5	-	381	1023	Active	Inactive	9	9
ENSDARG00000004451	ENSDART00000101914	21	5	ACATACCACTTTGTTGTCTTTGCC	6	-	539	1023	Inactive	Active	4	4
ENSDARG00000004451	ENSDART00000101914	21	9	GCATCACTCGTATTTGTAGTAGCC	6	-	1015	1023	Active	Active	8	8
ENSDARG00000004451	ENSDART00000101914	21	9	CGCTCACGCCGATGCTGCGGAAGAA	7	-	814	1023	Active	Active	9	9
ENSDARG00000004451	ENSDART00000101917	21	2	TGCAGCAGAATCCGTTGTGAGGAT	6	-	158	1308	Active	Inactive	4	3
ENSDARG00000004451	ENSDART00000101917	21	2	AGCTTCACAGTTTTTGCAGCAGAA	6	-	172	1308	Active	Active	3	9
ENSDARG00000004451	ENSDART00000101917	21	2	ACCAGCTTCACAGTTTTTGCAGCA	6	-	175	1308	Active	Active	9	2
ENSDARG00000004451	ENSDART00000101917	21	3	CACTGCTCCATGCCAGTAGGGTGC	6	-	276	1308	Active	Active	9	6
ENSDARG00000004451	ENSDART00000101917	21	4	CAATCACACTTAGTGTTGCTTGT	5	-	355	1308	Inactive	Inactive	1	2
ENSDARG00000004451	ENSDART00000101917	21	4	GCAATCACACTTAGTGTTGCTTGT	6	-	355	1308	Inactive	Inactive	6	2
ENSDARG00000004451	ENSDART00000101917	21	5	GGCGTCTCCTGCACTTTGTATTG	5	-	483	1308	Active	Inactive	9	9
ENSDARG00000004451	ENSDART00000101917	21	5	GTCTCCTGCACTTTGTATTGGAT	5	-	480	1308	Active	Active	9	0
ENSDARG00000004451	ENSDART00000101917	21	6	ACATACCACTTTGTTGTCTTTGCC	6	-	641	1308	Inactive	Active	4	4
ENSDARG00000004451	ENSDART00000101917	21	8	GAATCCCCAATGATTTGAGGGAGTG	7	-	905	1308	Inactive	Active	8	9
ENSDARG00000004451	ENSDART00000101917	21	8	TCCTCATCCTCCACTGGGATGCT	5	-	823	1308	Active	Active	9	6
ENSDARG00000004451	ENSDART00000101917	21	10	GCATCACTCGTATTTGTAGTAGCC	6	-	1300	1308	Active	Active	8	8
ENSDARG00000004451	ENSDART00000101917	21	10	CGCTCACGCCGATGCTGCGGAAGAA	7	-	1099	1308	Active	Active	9	9
ENSDARG00000004451	ENSDART00000101920	21	1	GCAAACAGAGAGGTATTCTGAGTTC	7	-	12	1305	Inactive	Inactive	9	8
ENSDARG00000004451	ENSDART00000101920	21	2	TGCAGCAGAATCCGTTGTGAGGAT	6	-	155	1305	Active	Inactive	4	3
ENSDARG00000004451	ENSDART00000101920	21	2	AGCTTCACAGTTTTTGCAGCAGAA	6	-	169	1305	Active	Active	3	9
ENSDARG00000004451	ENSDART00000101920	21	2	ACCAGCTTCACAGTTTTTGCAGCA	6	-	172	1305	Active	Active	9	2
ENSDARG00000004451	ENSDART00000101920	21	3	CACTGCTCCATGCCAGTAGGGTGC	6	-	273	1305	Active	Active	9	6
ENSDARG00000004451	ENSDART00000101920	21	4	CAATCACACTTAGTGTTGCTTGT	5	-	352	1305	Inactive	Inactive	1	2
ENSDARG00000004451	ENSDART00000101920	21	4	GCAATCACACTTAGTGTTGCTTGT	6	-	352	1305	Inactive	Inactive	6	2
ENSDARG00000004451	ENSDART00000101920	21	5	GGCGTCTCCTGCACTTTGTATTG	5	-	480	1305	Active	Inactive	9	9
ENSDARG00000004451	ENSDART00000101920	21	5	GTCTCCTGCACTTTGTATTGGAT	5	-	477	1305	Active	Active	9	0
ENSDARG00000004451	ENSDART00000101920	21	6	ACATACCACTTTGTTGTCTTTGCC	6	-	638	1305	Inactive	Active	4	4
ENSDARG00000004451	ENSDART00000101920	21	8	TCCTCATCCTCCACTGGGATGCT	5	-	820	1305	Active	Active	9	6
ENSDARG00000004451	ENSDART00000101920	21	9	GAATCCCCAATGATTTGAGGGAGTG	7	-	900	1305	Inactive	Active	8	9
ENSDARG00000004451	ENSDART00000101920	21	12	GCATCACTCGTATTTGTAGTAGCC	6	-	1297	1305	Active	Active	8	8
ENSDARG00000004451	ENSDART00000101920	21	12	CGCTCACGCCGATGCTGCGGAAGAA	7	-	1096	1305	Active	Active	9	9
ENSDARG00000004618	ENSDART00000026737	21	2	GACATCACCATCGATGTTGAGTCT	6	+	49	663	Active	Active	6	2
ENSDARG00000004618	ENSDART00000026737	21	2	GACATCACCATCGATGTTGAGTC	5	+	49	663	Active	Inactive	6	7
ENSDARG00000004618	ENSDART00000026737	21	4	ACATCAAGCAGATAGCAGATGCA	5	+	236	663	Inactive	Active	2	9
ENSDARG00000004754	ENSDART00000021037	21	3	GACTTCAGCAGCAGATGAAGGCGTC	7	+	321	1593	Active	Active	7	9
ENSDARG00000004754	ENSDART00000021037	21	3	TACCCAATCTCTCTGAAGTGGAC	5	+	301	1593	Active	Active	8	9
ENSDARG00000004754	ENSDART00000021037	21	4	GAACCCTTCACCTTGGAGGCCTAC	6	+	415	1593	Active	Active	8	8
ENSDARG00000004754	ENSDART00000021037	21	5	CACCCCTGCCAAAGACGAAGAGGTA	7	+	642	1593	Active	Active	9	9
ENSDARG00000004754	ENSDART00000021037	21	7	GAAGACAAACAGGAGAAGAAGAA	5	+	766	1593	Inactive	Active	9	9
ENSDARG00000004754	ENSDART00000021037	21	12	TCCAAAAGAGGAGACGGCAGCCGAA	7	+	1482	1593	Inactive	Active	6	9
ENSDARG00000004754	ENSDART00000021037	21	12	AGAGCCTCCAAAAGAGGAGACGGC	6	+	1476	1593	Active	Active	7	9
ENSDARG00000004937	ENSDART00000012500	21	2	ACAGTCTACCCGACGAGCTGCTGCT	7	+	170	1140	Active	Active	7	8
ENSDARG00000004937	ENSDART00000012500	21	2	CTACCCGACGAGCTGCTGCTGGG	5	+	175	1140	Active	Active	1	9
ENSDARG00000004937	ENSDART00000012500	21	2	ATCTCAGCAAACTTGTGTTGGGA	5	+	148	1140	Inactive	Active	6	6
ENSDARG00000004937	ENSDART00000012500	21	2	ATCTCAGCAAACTTGTGTTGGGAC	6	+	148	1140	Inactive	Inactive	6	5
ENSDARG00000004937	ENSDART00000012500	21	2	CTACCCGACGAGCTGCTGCTGGGAA	7	+	175	1140	Active	Inactive	1	3
ENSDARG00000004937	ENSDART00000012500	21	4	GAAGACGTCCTGTCACGCTGCAAAC	7	+	472	1140	Active	Active	0	6
ENSDARG00000004937	ENSDART00000012500	21	4	ATCTCAGTCTTGAAGGATTGGTGC	6	+	506	1140	Active	Active	8	7
ENSDARG00000004937	ENSDART00000012500	21	4	ATCTCAGTCTTGAAGGATTGGTG	5	+	506	1140	Active	Active	8	6
ENSDARG00000004937	ENSDART00000012500	21	4	AGAGACGTCTGTTCTTGAAGACGTC	7	+	456	1140	Active	Active	6	9
ENSDARG00000004937	ENSDART00000012500	21	6	CAAAACCTCACAATGGAAGGTGAG	6	+	757	1140	Active	Active	4	9
ENSDARG00000004937	ENSDART00000012500	21	6	AACCTCACAATGGAAGGTGAGGAA	6	+	760	1140	Inactive	Active	4	8
ENSDARG00000004937	ENSDART00000012500	21	8	CACTCAGACATCTGGGACTGAGCC	6	+	881	1140	Active	Active	6	9
ENSDARG00000004937	ENSDART00000012500	21	9	AAAGACCGCACACTGTGGGGAATGC	7	+	1087	1140	Inactive	Active	6	7
ENSDARG00000004937	ENSDART00000012500	21	9	ATCTGCAGACCCTGGAGGTGTTC	5	+	956	1140	Inactive	Active	4	2
ENSDARG00000004937	ENSDART00000078943	21	3	ACAGTCTACCCGACGAGCTGCTGCT	7	+	200	957	Active	Active	7	8
ENSDARG00000004937	ENSDART00000078943	21	3	CTACCCGACGAGCTGCTGCTGGGAA	7	+	205	957	Active	Inactive	1	3
ENSDARG00000004937	ENSDART00000078943	21	3	ATCTCAGCAAACTTGTGTTGGGA	5	+	178	957	Inactive	Active	6	6
ENSDARG00000004937	ENSDART00000078943	21	3	ATCTCAGCAAACTTGTGTTGGGAC	6	+	178	957	Inactive	Inactive	6	5
ENSDARG00000004937	ENSDART00000078943	21	3	CTACCCGACGAGCTGCTGCTGGG	5	+	205	957	Active	Active	1	9
ENSDARG00000004937	ENSDART00000078943	21	5	GAAGACGTCCTGTCACGCTGCAAAC	7	+	502	957	Active	Active	0	6
ENSDARG00000004937	ENSDART00000078943	21	5	ATCTCAGTCTTGAAGGATTGGTGC	6	+	536	957	Active	Active	8	7
ENSDARG00000004937	ENSDART00000078943	21	5	ATCTCAGTCTTGAAGGATTGGTG	5	+	536	957	Active	Active	8	6
ENSDARG00000004937	ENSDART00000078943	21	5	AGAGACGTCTGTTCTTGAAGACGTC	7	+	486	957	Active	Active	6	9
ENSDARG00000004937	ENSDART00000078943	21	7	CAAAACCTCACAATGGAAGGTGAG	6	+	787	957	Active	Active	4	9
ENSDARG00000004937	ENSDART00000078943	21	7	AACCTCACAATGGAAGGTGAGGAA	6	+	790	957	Inactive	Active	4	8
ENSDARG00000004937	ENSDART00000078943	21	9	CACTCAGACATCTGGGACTGAGCC	6	+	911	957	Active	Active	6	9
ENSDARG00000004937	ENSDART00000101751	21	3	ATCTCAGCAAACTTGTGTTGGGAC	6	+	253	1230	Inactive	Inactive	6	5
ENSDARG00000004937	ENSDART00000101751	21	3	ATCTCAGCAAACTTGTGTTGGGA	5	+	253	1230	Inactive	Active	6	6
ENSDARG00000004937	ENSDART00000101751	21	3	CTACCCGACGAGCTGCTGCTGGG	5	+	280	1230	Active	Active	1	9
ENSDARG00000004937	ENSDART00000101751	21	3	ACAGTCTACCCGACGAGCTGCTGCT	7	+	275	1230	Active	Active	7	8
ENSDARG00000004937	ENSDART00000101751	21	3	CTACCCGACGAGCTGCTGCTGGGAA	7	+	280	1230	Active	Inactive	1	3
ENSDARG00000004937	ENSDART00000101751	21	5	GAAGACGTCCTGTCACGCTGCAAAC	7	+	577	1230	Active	Active	0	6
ENSDARG00000004937	ENSDART00000101751	21	5	ATCTCAGTCTTGAAGGATTGGTGC	6	+	611	1230	Active	Active	8	7
ENSDARG00000004937	ENSDART00000101751	21	5	ATCTCAGTCTTGAAGGATTGGTG	5	+	611	1230	Active	Active	8	6
ENSDARG00000004937	ENSDART00000101751	21	5	AGAGACGTCTGTTCTTGAAGACGTC	7	+	561	1230	Active	Active	6	9
ENSDARG00000004937	ENSDART00000101751	21	7	AACCTCACAATGGAAGGTGAGGAA	6	+	865	1230	Inactive	Active	4	8
ENSDARG00000004937	ENSDART00000101751	21	7	CAAAACCTCACAATGGAAGGTGAG	6	+	862	1230	Active	Active	4	9
ENSDARG00000004937	ENSDART00000101751	21	9	CACTCAGACATCTGGGACTGAGCC	6	+	986	1230	Active	Active	6	9
ENSDARG00000004937	ENSDART00000101751	21	10	ATCTGCAGACCCTGGAGGTGTTC	5	+	1061	1230	Inactive	Active	4	2
ENSDARG00000004937	ENSDART00000101751	21	10	AAAGACCGCACACTGTGGGGAATGC	7	+	1192	1230	Inactive	Active	6	7
ENSDARG00000004956	ENSDART00000007412	21	3	GAAGACCACACCACAGGCTGAGAT	6	+	213	594	Inactive	Active	6	3
ENSDARG00000005098	ENSDART00000021856	21	10	TACATCTCCAGCCAGTGGGAAGAG	6	+	1312	1740	Active	Active	8	6
ENSDARG00000005098	ENSDART00000021856	21	12	TCCTCCACCACCTTCTTGTGTGTGC	7	+	1537	1740	Active	Inactive	8	9
ENSDARG00000005098	ENSDART00000021856	21	12	CTCCACCACCTTCTTGTGTGTGC	5	+	1539	1740	Active	Inactive	7	9
ENSDARG00000005098	ENSDART00000021856	21	12	ATCAGCAGCGCCAGCAGCAGCGGCT	7	+	1513	1740	Active	Active	5	9
ENSDARG00000005098	ENSDART00000021856	21	12	AGCATCAGCAGCGCCAGCAGCAGCG	7	+	1510	1740	Active	Active	9	9
ENSDARG00000005122	ENSDART00000047201	21	1	GTTGACCGCAAAAAAGCTGTAAAC	6	-	43	3105	Active	Inactive	5	0
ENSDARG00000005122	ENSDART00000047201	21	7	GTACCCAGAGCCAAGCAGGTGGT	5	-	937	3105	Inactive	Active	8	9
ENSDARG00000005122	ENSDART00000047201	21	7	CACTACTCCCACCGCTTTGCCTGC	6	-	637	3105	Active	Inactive	7	7
ENSDARG00000005122	ENSDART00000047201	21	7	AGCCAAGCAGGTGGTGATGACGGC	6	-	928	3105	Inactive	Active	4	9
ENSDARG00000005122	ENSDART00000047201	21	7	TTCTTCTTCGCCATACGCCGAGTAC	7	-	956	3105	Active	Active	9	4
ENSDARG00000005122	ENSDART00000047201	21	7	AAACTCGTCCAGTTTCTGTTGTA	5	-	737	3105	Active	Inactive	6	8
ENSDARG00000005122	ENSDART00000047201	21	7	GCAAACAGACATCTGGTTGGTGGT	6	-	1060	3105	Inactive	Active	9	6
ENSDARG00000005122	ENSDART00000047201	21	7	AGAGTCTCCACTGAGGGCAGAGAAC	7	-	992	3105	Active	Active	8	9
ENSDARG00000005122	ENSDART00000047201	21	9	TTACACAGAGCACAGATTGAGGC	5	-	1231	3105	Inactive	Active	9	9
ENSDARG00000005122	ENSDART00000047201	21	10	TTCTCCACCAAACATGTGAGGGC	5	-	1321	3105	Active	Active	5	5
ENSDARG00000005122	ENSDART00000047201	21	10	AGACCCTTAAGCTCGGTGTCGAA	5	-	1354	3105	Active	Active	5	1
ENSDARG00000005122	ENSDART00000047201	21	10	CACCAAACATGTGAGGGCGGTTTC	6	-	1315	3105	Inactive	Inactive	7	4
ENSDARG00000005122	ENSDART00000047201	21	10	CACCAAACATGTGAGGGCGGTTTCT	7	-	1314	3105	Inactive	Active	7	0
ENSDARG00000005122	ENSDART00000047201	21	10	TCCACCAAACATGTGAGGGCGGT	5	-	1318	3105	Inactive	Active	1	9
ENSDARG00000005122	ENSDART00000047201	21	12	CTCCAACACGGATGTGTGTGCATCT	7	-	1555	3105	Active	Inactive	5	7
ENSDARG00000005122	ENSDART00000047201	21	12	TCCTCCAACACGGATGTGTGTGC	5	-	1559	3105	Active	Inactive	8	9
ENSDARG00000005122	ENSDART00000047201	21	13	GCCTCACGCTGGGCAGCAGCAGAC	6	-	1968	3105	Active	Active	9	9
ENSDARG00000005122	ENSDART00000047201	21	13	GTTCTCTCCAAAGATGCCGATGCG	6	-	1897	3105	Active	Active	9	9
ENSDARG00000005122	ENSDART00000047201	21	13	GAACTCCACGATCTTGGATTTGTG	6	-	2032	3105	Active	Active	1	5
ENSDARG00000005122	ENSDART00000047201	21	13	CTCCAAAGATGCCGATGCGCCTGC	6	-	1892	3105	Inactive	Inactive	5	3
ENSDARG00000005122	ENSDART00000047201	21	13	AGCACCGCCTCACGCTGGGCAGCA	6	-	1974	3105	Active	Active	8	7
ENSDARG00000005122	ENSDART00000047201	21	13	CACCGCCTCACGCTGGGCAGCAGCA	7	-	1971	3105	Active	Active	9	9
ENSDARG00000005122	ENSDART00000047201	21	14	GACCACCTCGCCGACATTTGAGGAG	7	-	2280	3105	Active	Active	8	2
ENSDARG00000005122	ENSDART00000047201	21	14	CTCGCCGACATTTGAGGAGATGAG	6	-	2275	3105	Active	Active	8	9
ENSDARG00000005122	ENSDART00000047201	21	14	CACACCATCACCAGTCTGCAGAA	5	-	2078	3105	Active	Inactive	9	1
ENSDARG00000005122	ENSDART00000047201	21	16	TGCAGCAGCACCTACAGTAGCAGCA	7	-	2520	3105	Active	Active	9	9
ENSDARG00000005122	ENSDART00000047201	21	17	CTCAAACTCTGGGTTATCTGGTGCA	7	-	2613	3105	Active	Active	8	4
ENSDARG00000005122	ENSDART00000047201	21	19	GACTTCGTCCAGCAAGATGACGGG	6	-	2911	3105	Active	Active	9	9
ENSDARG00000005172	ENSDART00000020174	21	1	TGCCACACAGGCTATGGAGAAGTA	6	+	81	267	Inactive	Active	2	9
ENSDARG00000005172	ENSDART00000020174	21	1	ACATGCAGCAGGATGCAGTGGAT	5	+	56	267	Active	Active	2	6
ENSDARG00000005335	ENSDART00000024342	21	3	TCCCACAAAGAAGTAGATGGCGCT	6	-	250	1311	Inactive	Active	5	9
ENSDARG00000005335	ENSDART00000024342	21	3	GAAGACCTCCCAGCTGGGAGAAAAC	7	-	225	1311	Active	Active	2	8
ENSDARG00000005335	ENSDART00000024342	21	3	GAAAACATCTGGATGAGGATGGT	5	-	208	1311	Inactive	Active	4	9
ENSDARG00000005335	ENSDART00000024342	21	3	GAATCCCACAAAGAAGTAGATGGC	6	-	253	1311	Inactive	Active	3	9
ENSDARG00000005335	ENSDART00000024342	21	3	AGAGCCATCATGGCGAAGAGGAC	5	-	175	1311	Active	Active	8	9
ENSDARG00000005335	ENSDART00000024342	21	6	TGCGGCTTCCTCAATCTGAGGAA	5	-	605	1311	Active	Active	9	1
ENSDARG00000005335	ENSDART00000024342	21	7	GGCTGCAGAATCTGAGCAGCAGCG	6	-	833	1311	Active	Active	6	9
ENSDARG00000005335	ENSDART00000024342	21	7	CACCACCGCCGACAGGAAGAAGTT	6	-	784	1311	Active	Active	8	9
ENSDARG00000005335	ENSDART00000024342	21	7	ACCACCGCCGACAGGAAGAAGTT	5	-	784	1311	Active	Active	8	9
ENSDARG00000005335	ENSDART00000024342	21	8	AGACAAACCCTGCAGCTCTGCAGGA	7	-	921	1311	Inactive	Active	6	4
ENSDARG00000005335	ENSDART00000024342	21	8	GACAAACCCTGCAGCTCTGCAGGA	6	-	921	1311	Inactive	Active	0	4
ENSDARG00000005335	ENSDART00000024342	21	8	CTCACCACCGTAGGGAAGAGTTC	5	-	1015	1311	Active	Active	7	8
ENSDARG00000005335	ENSDART00000024342	21	8	GTAAACCACACAGAACGCAGCCGTC	7	-	978	1311	Inactive	Active	7	9
ENSDARG00000005335	ENSDART00000024342	21	8	AAACCACACAGAACGCAGCCGTC	5	-	978	1311	Inactive	Active	6	9
ENSDARG00000005335	ENSDART00000024342	21	8	TCCTCACCACCGTAGGGAAGAGTTC	7	-	1015	1311	Active	Active	3	8
ENSDARG00000005335	ENSDART00000024342	21	8	CCCAGCATCTCCAGTGCCGTAGAC	6	-	942	1311	Active	Active	9	4
ENSDARG00000005462	ENSDART00000026178	21	1	GCATCCCTCATTGATCTCTTTGGGC	7	-	72	3747	Active	Inactive	9	4
ENSDARG00000005462	ENSDART00000026178	21	2	GAAAACTTCCTCCTGTTCTGTTGTG	7	-	183	3747	Active	Inactive	1	6
ENSDARG00000005462	ENSDART00000026178	21	2	AACTTCCTCCTGTTCTGTTGTGGGG	7	-	180	3747	Active	Active	9	7
ENSDARG00000005462	ENSDART00000026178	21	3	AAATTCACAGTCTGTGCGTTTAG	5	-	392	3747	Inactive	Inactive	9	9
ENSDARG00000005462	ENSDART00000026178	21	3	CACAAATTCACAGTCTGTGCGTTT	6	-	394	3747	Active	Inactive	9	9
ENSDARG00000005462	ENSDART00000026178	21	8	GCAATCATCAAGGTGTGGCTGTT	5	-	925	3747	Active	Active	8	5
ENSDARG00000005462	ENSDART00000026178	21	9	CACCACCGCGGGCATGAAGGAGCA	6	-	1106	3747	Active	Active	8	9
ENSDARG00000005462	ENSDART00000026178	21	13	GTAAAATGCATCTTTGCTGTTTCT	6	-	1518	3747	Inactive	Inactive	5	4
ENSDARG00000005462	ENSDART00000026178	21	14	GTATGCTTCAGGAGAGTCTTTGGC	6	-	1603	3747	Active	Active	8	3
ENSDARG00000005462	ENSDART00000026178	21	14	GTATGCTTCAGGAGAGTCTTTGGCT	7	-	1602	3747	Active	Inactive	8	5
ENSDARG00000005462	ENSDART00000026178	21	15	GACCGCAGCCTGCAGACTTTGAA	5	-	1775	3747	Active	Active	7	6
ENSDARG00000005462	ENSDART00000026178	21	15	GCCGACCGCAGCCTGCAGACTTT	5	-	1778	3747	Active	Active	9	4
ENSDARG00000005462	ENSDART00000026178	21	18	TACCTCTTCTGTCTTGCGGCGAA	5	-	2192	3747	Active	Inactive	9	0
ENSDARG00000005462	ENSDART00000026178	21	18	TTCAGCATCTCATACTGGCGTTTAC	7	-	2132	3747	Active	Inactive	9	7
ENSDARG00000005462	ENSDART00000026178	21	20	TCCCGCCTCCATCTGCTGGCGAA	5	-	2435	3747	Active	Active	9	7
ENSDARG00000005462	ENSDART00000026178	21	20	CTCTCCCGCCTCCATCTGCTGGC	5	-	2438	3747	Active	Active	9	4
ENSDARG00000005462	ENSDART00000026178	21	20	TCCTCAAGCAGGTCCTGTAGGTGCC	7	-	2378	3747	Active	Active	8	9
ENSDARG00000005462	ENSDART00000026178	21	20	CCCGCCTCCATCTGCTGGCGAAGCT	7	-	2432	3747	Active	Active	9	9
ENSDARG00000005462	ENSDART00000026178	21	20	GCCTCCATCTGCTGGCGAAGCTGTG	7	-	2429	3747	Active	Active	9	9
ENSDARG00000005462	ENSDART00000026178	21	24	TGCTCCATCTCCACCAGGTGACTCT	7	-	2828	3747	Active	Active	9	5
ENSDARG00000005462	ENSDART00000026178	21	26	TTCTCCTCCTTCAGCTTCTGGTTCT	7	-	3014	3747	Active	Inactive	8	7
ENSDARG00000005462	ENSDART00000026178	21	27	TGCGCCAGATGCAACTTCTGTAAAC	7	-	3047	3747	Active	Inactive	6	8
ENSDARG00000005462	ENSDART00000026178	21	28	CTCGTCCTCCTCTTTCTCTGAGTCT	7	-	3228	3747	Active	Inactive	9	4
ENSDARG00000005462	ENSDART00000026178	21	28	TGCATCTTAGCTTTGGGCTTGTTT	6	-	3144	3747	Active	Inactive	9	9
ENSDARG00000005462	ENSDART00000026178	21	28	TGCCGCGCACGAGCCGTCGAGTGC	6	-	3165	3747	Active	Active	6	6
ENSDARG00000005462	ENSDART00000026178	21	28	TGCTGCCGCGCACGAGCCGTCGAG	6	-	3168	3747	Active	Active	9	8
ENSDARG00000005462	ENSDART00000026178	21	31	GTTTTCTGCAGGAACAGGCTTTTTC	7	-	3600	3747	Active	Inactive	9	8
ENSDARG00000005462	ENSDART00000026178	21	31	ACCTTCAGAGTCCTCGCTGTCGCT	6	-	3634	3747	Active	Active	4	7
ENSDARG00000005462	ENSDART00000075424	21	1	GCATCCCTCATTGATCTCTTTGGGC	7	-	72	3747	Active	Inactive	9	4
ENSDARG00000005462	ENSDART00000075424	21	2	GAAAACTTCCTCCTGTTCTGTTGTG	7	-	183	3747	Active	Inactive	1	6
ENSDARG00000005462	ENSDART00000075424	21	2	AACTTCCTCCTGTTCTGTTGTGGGG	7	-	180	3747	Active	Active	9	7
ENSDARG00000005462	ENSDART00000075424	21	3	CACAAATTCACAGTCTGTGCGTTT	6	-	394	3747	Active	Inactive	9	9
ENSDARG00000005462	ENSDART00000075424	21	3	AAATTCACAGTCTGTGCGTTTAG	5	-	392	3747	Inactive	Inactive	9	9
ENSDARG00000005462	ENSDART00000075424	21	8	GCAATCATCAAGGTGTGGCTGTT	5	-	925	3747	Active	Active	8	5
ENSDARG00000005462	ENSDART00000075424	21	9	CACCACCGCGGGCATGAAGGAGCA	6	-	1106	3747	Active	Active	8	9
ENSDARG00000005462	ENSDART00000075424	21	19	GTATGCTTCAGGAGAGTCTTTGGCT	7	-	1593	3747	Active	Inactive	8	5
ENSDARG00000005462	ENSDART00000075424	21	19	GTATGCTTCAGGAGAGTCTTTGGC	6	-	1594	3747	Active	Active	8	3
ENSDARG00000005462	ENSDART00000075424	21	20	GACCGCAGCCTGCAGACTTTGAA	5	-	1766	3747	Active	Active	7	6
ENSDARG00000005462	ENSDART00000075424	21	20	GCCGACCGCAGCCTGCAGACTTT	5	-	1769	3747	Active	Active	9	4
ENSDARG00000005462	ENSDART00000075424	21	23	TACCTCTTCTGTCTTGCGGCGAA	5	-	2183	3747	Active	Inactive	9	0
ENSDARG00000005462	ENSDART00000075424	21	23	TTCAGCATCTCATACTGGCGTTTAC	7	-	2123	3747	Active	Inactive	9	7
ENSDARG00000005462	ENSDART00000075424	21	25	TCCCGCCTCCATCTGCTGGCGAA	5	-	2426	3747	Active	Active	9	7
ENSDARG00000005462	ENSDART00000075424	21	25	GCCTCCATCTGCTGGCGAAGCTGTG	7	-	2420	3747	Active	Active	9	9
ENSDARG00000005462	ENSDART00000075424	21	25	TCCTCAAGCAGGTCCTGTAGGTGCC	7	-	2369	3747	Active	Active	8	9
ENSDARG00000005462	ENSDART00000075424	21	25	CTCTCCCGCCTCCATCTGCTGGC	5	-	2429	3747	Active	Active	9	4
ENSDARG00000005462	ENSDART00000075424	21	25	CCCGCCTCCATCTGCTGGCGAAGCT	7	-	2423	3747	Active	Active	9	9
ENSDARG00000005462	ENSDART00000075424	21	30	TGCTCCATCTCCACCAGGTGACTCT	7	-	2831	3747	Active	Active	9	5
ENSDARG00000005462	ENSDART00000075424	21	32	TTCTCCTCCTTCAGCTTCTGGTTCT	7	-	3017	3747	Active	Inactive	8	7
ENSDARG00000005462	ENSDART00000075424	21	33	TGCGCCAGATGCAACTTCTGTAAAC	7	-	3050	3747	Active	Inactive	6	8
ENSDARG00000005462	ENSDART00000075424	21	34	TGCCGCGCACGAGCCGTCGAGTGC	6	-	3165	3747	Active	Active	6	6
ENSDARG00000005462	ENSDART00000075424	21	34	TGCTGCCGCGCACGAGCCGTCGAG	6	-	3168	3747	Active	Active	9	8
ENSDARG00000005462	ENSDART00000075424	21	34	CTCGTCCTCCTCTTTCTCTGAGTCT	7	-	3228	3747	Active	Inactive	9	4
ENSDARG00000005462	ENSDART00000075424	21	34	TGCATCTTAGCTTTGGGCTTGTTT	6	-	3144	3747	Active	Inactive	9	9
ENSDARG00000005462	ENSDART00000075424	21	37	GTTTTCTGCAGGAACAGGCTTTTTC	7	-	3600	3747	Active	Inactive	9	8
ENSDARG00000005462	ENSDART00000075424	21	37	ACCTTCAGAGTCCTCGCTGTCGCT	6	-	3634	3747	Active	Active	4	7
ENSDARG00000005551	ENSDART00000015636	21	2	AGCTTCACCACTCGGTCTGCCTTC	6	-	145	1221	Active	Inactive	9	8
ENSDARG00000005551	ENSDART00000015636	21	4	GCCCTATTCTTTCCTTGTGTTTCT	6	-	506	1221	Active	Inactive	9	9
ENSDARG00000005551	ENSDART00000015636	21	5	CCCGTCCTCCTCCGCTGGGCCGGT	6	-	629	1221	Active	Active	9	6
ENSDARG00000005551	ENSDART00000015636	21	5	TGCCCATGCCTTTACGCGGAGGCT	6	-	584	1221	Active	Active	9	9
ENSDARG00000005551	ENSDART00000015636	21	7	CACTGCATCTTCATGTGTTGCAAAC	7	-	906	1221	Active	Active	9	2
ENSDARG00000005551	ENSDART00000015636	21	7	AGCCACTGCATCTTCATGTGTTGCA	7	-	909	1221	Active	Inactive	9	4
ENSDARG00000005551	ENSDART00000015636	21	8	TACTGCCCCCTGCTGTTGAGTTT	5	-	987	1221	Active	Inactive	8	6
ENSDARG00000005551	ENSDART00000015636	21	8	GCCCCCTGCTGTTGAGTTTAGGAA	6	-	982	1221	Active	Active	9	5
ENSDARG00000005551	ENSDART00000015636	21	9	GTATCCTCCACCCATCTGTTGTC	5	-	1073	1221	Active	Inactive	2	8
ENSDARG00000005551	ENSDART00000015636	21	9	CTCCCATGCTGGACTGGCTGCTGTA	7	-	1105	1221	Active	Active	9	6
ENSDARG00000005551	ENSDART00000015636	21	10	GGCTGCCACCGTAATAGCTGTTGCT	7	-	1162	1221	Active	Active	9	5
ENSDARG00000005616	ENSDART00000003508	21	2	AGCACCAGAAAAAAAGCTGAGTGC	6	+	247	1368	Active	Active	1	6
ENSDARG00000005616	ENSDART00000003508	21	3	GTCCTACTCCTCGTGTTTTGGAGAA	7	+	284	1368	Active	Inactive	9	6
ENSDARG00000005616	ENSDART00000003508	21	3	TCCTACTCCTCGTGTTTTGGAGAA	6	+	285	1368	Active	Inactive	8	6
ENSDARG00000005616	ENSDART00000003508	21	3	GTCCTACTCCTCGTGTTTTGGAG	5	+	284	1368	Active	Active	9	0
ENSDARG00000005616	ENSDART00000003508	21	4	AGAGCCACAGTGCTACGGTGAGTAA	7	+	618	1368	Inactive	Inactive	7	0
ENSDARG00000005616	ENSDART00000003508	21	5	ACATACGACACTGCAGCAGAAGTA	6	+	643	1368	Inactive	Active	6	9
ENSDARG00000005616	ENSDART00000003508	21	7	GACTTCAAAACTGAGGAAGTTGCA	6	+	934	1368	Inactive	Active	4	9
ENSDARG00000005616	ENSDART00000003508	21	7	CTCCAAAGATAAGTTATTATGAGGT	7	+	848	1368	Inactive	Active	5	0
ENSDARG00000005616	ENSDART00000077621	21	2	AGAGCCACAGTGCTACGGTGAGTAA	7	+	333	1077	Inactive	Inactive	7	0
ENSDARG00000005616	ENSDART00000077621	21	3	ACATACGACACTGCAGCAGAAGTA	6	+	358	1077	Inactive	Active	6	9
ENSDARG00000005616	ENSDART00000077621	21	5	CTCCAAAGATAAGTTATTATGAGGT	7	+	563	1077	Inactive	Active	5	0
ENSDARG00000005616	ENSDART00000077621	21	5	GACTTCAAAACTGAGGAAGTTGCA	6	+	649	1077	Inactive	Active	4	9
ENSDARG00000005791	ENSDART00000012055	21	1	GGCATCGCCTCACCTGCAGTGGAT	6	+	12	414	Active	Active	9	6
ENSDARG00000005791	ENSDART00000012055	21	2	GACGGCAAAGGTGTGGTCGTGGTC	6	+	178	414	Inactive	Active	5	0
ENSDARG00000005791	ENSDART00000012055	21	4	GCAGTCAGAAGCCTGTGGTGGTG	5	+	368	414	Inactive	Active	2	6
ENSDARG00000005791	ENSDART00000012055	21	4	GCAGTCAGAAGCCTGTGGTGGTGAG	7	+	368	414	Inactive	Active	2	7
ENSDARG00000005791	ENSDART00000012055	21	4	ATCCTCAGCAGTCAGAAGCCTGT	5	+	361	414	Active	Active	7	9
ENSDARG00000005908	ENSDART00000018295	21	3	CTATACATCTTGCTCTTAGCATGT	6	-	179	1191	Active	Inactive	1	5
ENSDARG00000005908	ENSDART00000018295	21	6	AGCTCAAACACTATGCAGATGTG	5	-	421	1191	Active	Active	5	9
ENSDARG00000005908	ENSDART00000018295	21	6	ACACTATGCAGATGTGGCCGTGGTG	7	-	412	1191	Active	Active	7	7
ENSDARG00000005908	ENSDART00000018295	21	6	CTCAAACACTATGCAGATGTGGCC	6	-	418	1191	Active	Active	3	9
ENSDARG00000005908	ENSDART00000018295	21	12	TACTCCATCATCTTCTGCAGCAGGT	7	-	1070	1191	Active	Active	8	9
ENSDARG00000005908	ENSDART00000091959	21	1	CCCCGCTCCGCGATCTGTGTTTGGG	7	-	94	1437	Active	Active	9	7
ENSDARG00000005908	ENSDART00000091959	21	1	CGCATCCGCTTAGATCGCCGCATCT	7	-	8	1437	Active	Active	9	5
ENSDARG00000005908	ENSDART00000091959	21	3	CTATACATCTTGCTCTTAGCATGT	6	-	455	1437	Active	Inactive	1	5
ENSDARG00000005908	ENSDART00000091959	21	6	CTCAAACACTATGCAGATGTGGCC	6	-	694	1437	Active	Active	3	9
ENSDARG00000005908	ENSDART00000091959	21	6	AGCTCAAACACTATGCAGATGTG	5	-	697	1437	Active	Active	5	9
ENSDARG00000005908	ENSDART00000091959	21	6	ACACTATGCAGATGTGGCCGTGGTG	7	-	688	1437	Active	Active	7	7
ENSDARG00000005908	ENSDART00000091959	21	12	TACTCCATCATCTTCTGCAGCAGGT	7	-	1346	1437	Active	Active	8	9
ENSDARG00000005915	ENSDART00000020529	21	3	AAACACACCGGCCACATTAGAAGGA	7	-	255	1134	Inactive	Active	9	7
ENSDARG00000005915	ENSDART00000020529	21	3	GACGGCGTCGAGGAGAAGTTGCT	5	-	217	1134	Active	Active	9	9
ENSDARG00000005915	ENSDART00000020529	21	3	CACACCGGCCACATTAGAAGGAGAG	7	-	252	1134	Active	Active	8	9
ENSDARG00000005915	ENSDART00000020529	21	3	AGAGCCCACAGGAGTGGACGGCGTC	7	-	231	1134	Active	Active	4	9
ENSDARG00000005915	ENSDART00000020529	21	5	TCCTGCTTCAAAACCAGGCGATGGC	7	-	372	1134	Active	Active	9	9
ENSDARG00000005915	ENSDART00000020529	21	5	TGCTTCAAAACCAGGCGATGGCGCA	7	-	369	1134	Active	Active	3	9
ENSDARG00000005915	ENSDART00000020529	21	8	TGCGGCGTCTTCACTGTGATTTG	5	-	599	1134	Active	Inactive	9	8
ENSDARG00000005915	ENSDART00000020529	21	11	GCACACGCAGACGCTCGCGGGCGTT	7	-	955	1134	Inactive	Active	8	8
ENSDARG00000005915	ENSDART00000020529	21	11	ACATGCGGCCCAGCTCTTTGAAGGC	7	-	994	1134	Active	Active	4	3
ENSDARG00000005915	ENSDART00000020529	21	11	ACACGCAGACGCTCGCGGGCGTT	5	-	955	1134	Inactive	Active	6	8
ENSDARG00000005915	ENSDART00000078298	21	3	CACCTATACTGGACTCTGCAGGC	5	-	165	1410	Active	Active	9	4
ENSDARG00000005915	ENSDART00000078298	21	7	GACACCGGCAGCGGCTGACGCTTCT	7	-	404	1410	Active	Active	7	8
ENSDARG00000005915	ENSDART00000078298	21	7	GGCAGCGGCTGACGCTTCTGCAGAC	7	-	398	1410	Active	Inactive	9	1
ENSDARG00000005915	ENSDART00000078298	21	9	AGAGCCCACAGGAGTGGACGGCGTC	7	-	648	1410	Active	Active	4	9
ENSDARG00000005915	ENSDART00000078298	21	9	AAACACACCGGCCACATTAGAAGGA	7	-	672	1410	Inactive	Active	9	7
ENSDARG00000005915	ENSDART00000078298	21	9	GACGGCGTCGAGGAGAAGTTGCT	5	-	634	1410	Active	Active	9	9
ENSDARG00000005915	ENSDART00000078298	21	9	CACACCGGCCACATTAGAAGGAGAG	7	-	669	1410	Active	Active	8	9
ENSDARG00000005915	ENSDART00000078298	21	10	TGCTTCAAAACCAGGCGATGGCGCA	7	-	726	1410	Active	Active	3	9
ENSDARG00000005915	ENSDART00000078298	21	10	TCCTGCTTCAAAACCAGGCGATGGC	7	-	729	1410	Active	Active	9	9
ENSDARG00000005915	ENSDART00000078298	21	12	TGCGGCGTCTTCACTGTGATTTG	5	-	938	1410	Active	Inactive	9	8
ENSDARG00000005915	ENSDART00000078298	21	14	TCCTCCGACACACTGCTGCAGTT	5	-	1174	1410	Active	Active	8	5
ENSDARG00000005915	ENSDART00000078298	21	14	GCCTGCTGCAGGATGATGAGTTT	5	-	1351	1410	Active	Active	9	3
ENSDARG00000005915	ENSDART00000078298	21	14	CGCACCTGCCTCTCCAGGCTGAGGA	7	-	1385	1410	Active	Active	9	8
ENSDARG00000005915	ENSDART00000078298	21	14	ACCTGCCTCTCCAGGCTGAGGAT	5	-	1384	1410	Active	Active	9	7
ENSDARG00000005915	ENSDART00000099850	21	6	CACCTATACTGGACTCTGCAGGC	5	-	390	1671	Active	Active	9	4
ENSDARG00000005915	ENSDART00000099850	21	10	GACACCGGCAGCGGCTGACGCTTCT	7	-	629	1671	Active	Active	7	8
ENSDARG00000005915	ENSDART00000099850	21	10	GGCAGCGGCTGACGCTTCTGCAGAC	7	-	623	1671	Active	Inactive	9	1
ENSDARG00000005915	ENSDART00000099850	21	12	GACGGCGTCGAGGAGAAGTTGCT	5	-	859	1671	Active	Active	9	9
ENSDARG00000005915	ENSDART00000099850	21	12	CACACCGGCCACATTAGAAGGAGAG	7	-	894	1671	Active	Active	8	9
ENSDARG00000005915	ENSDART00000099850	21	12	AAACACACCGGCCACATTAGAAGGA	7	-	897	1671	Inactive	Active	9	7
ENSDARG00000005915	ENSDART00000099850	21	12	AGAGCCCACAGGAGTGGACGGCGTC	7	-	873	1671	Active	Active	4	9
ENSDARG00000005915	ENSDART00000099850	21	13	TGCTTCAAAACCAGGCGATGGCGCA	7	-	951	1671	Active	Active	3	9
ENSDARG00000005915	ENSDART00000099850	21	13	TCCTGCTTCAAAACCAGGCGATGGC	7	-	954	1671	Active	Active	9	9
ENSDARG00000005915	ENSDART00000099850	21	15	TGCGGCGTCTTCACTGTGATTTG	5	-	1163	1671	Active	Inactive	9	8
ENSDARG00000005915	ENSDART00000099850	21	17	GCACACGCAGACGCTCGCGGGCGTT	7	-	1492	1671	Inactive	Active	8	8
ENSDARG00000005915	ENSDART00000099850	21	17	ACATGCGGCCCAGCTCTTTGAAGGC	7	-	1531	1671	Active	Active	4	3
ENSDARG00000005915	ENSDART00000099850	21	17	ACACGCAGACGCTCGCGGGCGTT	5	-	1492	1671	Inactive	Active	6	8
ENSDARG00000005915	ENSDART00000099852	21	3	CACCTATACTGGACTCTGCAGGC	5	-	165	1425	Active	Active	9	4
ENSDARG00000005915	ENSDART00000099852	21	7	GACACCGGCAGCGGCTGACGCTTCT	7	-	404	1425	Active	Active	7	8
ENSDARG00000005915	ENSDART00000099852	21	7	GGCAGCGGCTGACGCTTCTGCAGAC	7	-	398	1425	Active	Inactive	9	1
ENSDARG00000005915	ENSDART00000099852	21	9	AGAGCCCACAGGAGTGGACGGCGTC	7	-	648	1425	Active	Active	4	9
ENSDARG00000005915	ENSDART00000099852	21	9	AAACACACCGGCCACATTAGAAGGA	7	-	672	1425	Inactive	Active	9	7
ENSDARG00000005915	ENSDART00000099852	21	9	GACGGCGTCGAGGAGAAGTTGCT	5	-	634	1425	Active	Active	9	9
ENSDARG00000005915	ENSDART00000099852	21	9	CACACCGGCCACATTAGAAGGAGAG	7	-	669	1425	Active	Active	8	9
ENSDARG00000005915	ENSDART00000099852	21	10	TGCTTCAAAACCAGGCGATGGCGCA	7	-	726	1425	Active	Active	3	9
ENSDARG00000005915	ENSDART00000099852	21	10	TCCTGCTTCAAAACCAGGCGATGGC	7	-	729	1425	Active	Active	9	9
ENSDARG00000005915	ENSDART00000099852	21	12	TGCGGCGTCTTCACTGTGATTTG	5	-	938	1425	Active	Inactive	9	8
ENSDARG00000005915	ENSDART00000099852	21	14	TCCTCCGACACACTGCTGCAGTT	5	-	1174	1425	Active	Active	8	5
ENSDARG00000005915	ENSDART00000099852	21	14	GCCTGCTGCAGGATGATGAGTTT	5	-	1351	1425	Active	Active	9	3
ENSDARG00000005915	ENSDART00000099852	21	14	CGCACCTGCCTCTCCAGGCTGAGGA	7	-	1385	1425	Active	Active	9	8
ENSDARG00000005915	ENSDART00000099852	21	14	ACCTGCCTCTCCAGGCTGAGGAT	5	-	1384	1425	Active	Active	9	7
ENSDARG00000005945	ENSDART00000012855	21	1	GGCTACTCCTCTCCCTGGAGCGGGA	7	-	142	2337	Active	Active	9	9
ENSDARG00000005945	ENSDART00000012855	21	1	CTACTCCTCTCCCTGGAGCGGGA	5	-	142	2337	Active	Active	9	9
ENSDARG00000005945	ENSDART00000012855	21	1	TCCTTCTCCTTTTCCTTGTGTTTCT	7	-	23	2337	Active	Inactive	9	9
ENSDARG00000005945	ENSDART00000012855	21	4	TCCTACCCCAGTTTCTGATTGAGCA	7	-	485	2337	Active	Active	8	9
ENSDARG00000005945	ENSDART00000012855	21	5	CTCCTCTCCACCCAGGCTGCTGTG	6	-	546	2337	Active	Active	9	8
ENSDARG00000005945	ENSDART00000012855	21	6	CACACCCGCTTCTCCTGTGCAAAC	6	-	669	2337	Active	Inactive	9	5
ENSDARG00000005945	ENSDART00000012855	21	7	GAAAAAGACTCCACCTTGTGTTGAA	7	-	725	2337	Inactive	Inactive	9	8
ENSDARG00000005945	ENSDART00000012855	21	7	AAAGACTCCACCTTGTGTTGAAC	5	-	724	2337	Inactive	Inactive	6	1
ENSDARG00000005945	ENSDART00000012855	21	9	TTCTCACCATCTCCTGTGGCGTGT	6	-	1121	2337	Inactive	Active	2	4
ENSDARG00000005945	ENSDART00000012855	21	9	CTCACCATCTCCTGTGGCGTGTAG	6	-	1119	2337	Active	Inactive	9	2
ENSDARG00000005945	ENSDART00000012855	21	9	GTTCTCACCATCTCCTGTGGCGTGT	7	-	1121	2337	Active	Active	6	4
ENSDARG00000005945	ENSDART00000012855	21	9	GTTCTCACCATCTCCTGTGGCGTG	6	-	1122	2337	Active	Active	6	0
ENSDARG00000005945	ENSDART00000012855	21	9	TTCTCACCATCTCCTGTGGCGTG	5	-	1122	2337	Inactive	Active	2	0
ENSDARG00000005945	ENSDART00000012855	21	11	CTCTTCCTCCTCATCTGCTGCTTTT	7	-	1269	2337	Active	Inactive	9	6
ENSDARG00000005945	ENSDART00000012855	21	11	TGCCTCTTCCTCCTCATCTGCTGCT	7	-	1272	2337	Active	Active	9	2
ENSDARG00000005945	ENSDART00000012855	21	12	TTCATCCTCTTCTAAAGCAGACGGC	7	-	1416	2337	Active	Active	9	9
ENSDARG00000005945	ENSDART00000012855	21	12	TTAAGCATCTGTTTTTGTCGGAGTA	7	-	1481	2337	Active	Active	3	5
ENSDARG00000005945	ENSDART00000012855	21	12	ATCCTCTTCTAAAGCAGACGGCTCT	7	-	1413	2337	Active	Active	9	8
ENSDARG00000005945	ENSDART00000012855	21	13	TGCGGCAAAACTCGGAGGTGGCA	5	-	1602	2337	Active	Active	3	9
ENSDARG00000005945	ENSDART00000012855	21	14	AGACTCACATCAGCCTGGTTTTTCT	7	-	1787	2337	Inactive	Inactive	5	7
ENSDARG00000005945	ENSDART00000012855	21	14	CTCCTCATCCAGGTTGACGGTGCT	6	-	1765	2337	Active	Active	9	9
ENSDARG00000005945	ENSDART00000012855	21	15	CTCTTCATCCAAAATAGTGGTAGAA	7	-	1815	2337	Active	Active	9	2
ENSDARG00000005945	ENSDART00000012855	21	17	ACAGACCTCTTTAGGGCAGAGTTT	6	-	2101	2337	Active	Active	6	4
ENSDARG00000005945	ENSDART00000012855	21	19	CACTCAGCACAATGTAAGGAGTT	5	-	2286	2337	Inactive	Active	1	6
ENSDARG00000005945	ENSDART00000012855	21	19	CTCAGCACAATGTAAGGAGTTTTC	6	-	2283	2337	Active	Inactive	0	6
ENSDARG00000005945	ENSDART00000012855	21	19	CTCAGCACAATGTAAGGAGTTTTCT	7	-	2282	2337	Active	Active	0	3
ENSDARG00000005980	ENSDART00000008264	21	1	TCCCCCATCCATGGGATAAGGTGTT	7	-	158	915	Active	Active	9	5
ENSDARG00000005980	ENSDART00000008264	21	1	CCCCCATCCATGGGATAAGGTGTT	6	-	158	915	Active	Active	9	5
ENSDARG00000005980	ENSDART00000008264	21	1	TGCTCCTTCGTCGCATTGTTTTGCT	7	-	38	915	Active	Inactive	9	7
ENSDARG00000005980	ENSDART00000008264	21	1	AACAGCTTACAGGCGTAGCCGAA	5	-	97	915	Active	Active	6	8
ENSDARG00000005980	ENSDART00000008264	21	1	CTCTGCTCCTTCGTCGCATTGTTT	6	-	42	915	Active	Inactive	9	7
ENSDARG00000005980	ENSDART00000008264	21	2	CTCTTCTTCTAGTAGGTCGGTGTG	6	-	334	915	Active	Active	9	7
ENSDARG00000005980	ENSDART00000008264	21	3	CTCGTCTTCTTCAGTGGGCTGGGAG	7	-	459	915	Active	Active	9	8
ENSDARG00000005980	ENSDART00000008264	21	3	GAAGGCCACGGCATTGTAGGTGCC	6	-	409	915	Inactive	Active	0	9
ENSDARG00000005980	ENSDART00000008264	21	3	GGCCACGGCATTGTAGGTGCCTTC	6	-	406	915	Active	Inactive	8	3
ENSDARG00000005980	ENSDART00000008264	21	3	CTCGTCTTCTTCAGTGGGCTGGG	5	-	461	915	Active	Active	9	8
ENSDARG00000005980	ENSDART00000008264	21	6	ATCGTCATCTGATTCATCTGACTTT	7	-	810	915	Active	Inactive	9	8
ENSDARG00000005980	ENSDART00000102023	21	1	CCCCCATCCATGGGATAAGGTGTT	6	-	158	2874	Active	Active	9	5
ENSDARG00000005980	ENSDART00000102023	21	1	CTCTGCTCCTTCGTCGCATTGTTT	6	-	42	2874	Active	Inactive	9	7
ENSDARG00000005980	ENSDART00000102023	21	1	TCCCCCATCCATGGGATAAGGTGTT	7	-	158	2874	Active	Active	9	5
ENSDARG00000005980	ENSDART00000102023	21	1	AACAGCTTACAGGCGTAGCCGAA	5	-	97	2874	Active	Active	6	8
ENSDARG00000005980	ENSDART00000102023	21	1	TGCTCCTTCGTCGCATTGTTTTGCT	7	-	38	2874	Active	Inactive	9	7
ENSDARG00000005980	ENSDART00000102023	21	2	CTCTTCTTCTAGTAGGTCGGTGTG	6	-	334	2874	Active	Active	9	7
ENSDARG00000005980	ENSDART00000102023	21	3	GGCCACGGCATTGTAGGTGCCTTC	6	-	406	2874	Active	Inactive	8	3
ENSDARG00000005980	ENSDART00000102023	21	3	GAAGGCCACGGCATTGTAGGTGCC	6	-	409	2874	Inactive	Active	0	9
ENSDARG00000005980	ENSDART00000102023	21	3	CTCGTCTTCTTCAGTGGGCTGGGAG	7	-	459	2874	Active	Active	9	8
ENSDARG00000005980	ENSDART00000102023	21	3	CTCGTCTTCTTCAGTGGGCTGGG	5	-	461	2874	Active	Active	9	8
ENSDARG00000005980	ENSDART00000102023	21	6	ATCGTCATCTGATTCATCTGACTTT	7	-	810	2874	Active	Inactive	9	8
ENSDARG00000005980	ENSDART00000102023	21	7	GGCCACTGCTGACGGTTGATGCT	5	-	1016	2874	Active	Active	9	8
ENSDARG00000005980	ENSDART00000102023	21	8	GCATCAATCCCAGGAGGTGGAGGG	6	-	1125	2874	Active	Active	6	9
ENSDARG00000005980	ENSDART00000102023	21	8	GCATCAATCCCAGGAGGTGGAGGGG	7	-	1124	2874	Active	Active	6	9
ENSDARG00000005980	ENSDART00000102023	21	9	GGCAGCAACAGGAGCAGCAGTGGCC	7	-	1386	2874	Active	Active	8	9
ENSDARG00000005980	ENSDART00000102023	21	11	TCCTGCTGCTTGTCAGAAGAGTTT	6	-	1653	2874	Active	Active	9	8
ENSDARG00000005980	ENSDART00000102023	21	11	CCCCACTGCCATACAGCAGAGAAC	6	-	1616	2874	Active	Active	9	9
ENSDARG00000005980	ENSDART00000102023	21	12	TCCTCAGCCAGTGGAGGTTGAGGA	6	-	1866	2874	Active	Active	8	7
ENSDARG00000005980	ENSDART00000102023	21	12	TCCTCAGCCAGTGGAGGTTGAGGAA	7	-	1865	2874	Active	Active	8	7
ENSDARG00000005980	ENSDART00000102023	21	12	TTCTTCTCCTCAGCCAGTGGAGGTT	7	-	1871	2874	Active	Active	9	7
ENSDARG00000005980	ENSDART00000102023	21	12	CTCCTCAGCCAGTGGAGGTTGAG	5	-	1868	2874	Active	Active	9	9
ENSDARG00000005980	ENSDART00000102023	21	12	CTCCTCAGCCAGTGGAGGTTGAGGA	7	-	1866	2874	Active	Active	9	7
ENSDARG00000005980	ENSDART00000102023	21	13	AAACAAACCTCAGGTGCAGCAGTA	6	-	2103	2874	Inactive	Active	9	9
ENSDARG00000005980	ENSDART00000102023	21	13	TTCTCCCTCGCTGCTGCTGCTAAC	6	-	1956	2874	Active	Active	9	5
ENSDARG00000005980	ENSDART00000102023	21	13	ACAAACCTCAGGTGCAGCAGTAGTT	7	-	2100	2874	Active	Active	4	4
ENSDARG00000005980	ENSDART00000102023	21	14	GTATACGACATGTGTGTTGAAGAA	6	-	2150	2874	Inactive	Active	7	6
ENSDARG00000005980	ENSDART00000102023	21	14	GGCAAAGCATGCTTGGTTTTGGAT	6	-	2385	2874	Inactive	Inactive	4	6
ENSDARG00000005980	ENSDART00000102023	21	14	GGCAAAGCATGCTTGGTTTTGGA	5	-	2386	2874	Inactive	Active	4	2
ENSDARG00000005980	ENSDART00000102023	21	14	GACCACTTATAGGCAGGATGGAAC	6	-	2126	2874	Active	Active	4	7
ENSDARG00000005980	ENSDART00000102023	21	15	GCCTGCCCAGTGCTGGGTTGCTGCC	7	-	2545	2874	Active	Active	6	8
ENSDARG00000005980	ENSDART00000102023	21	15	TGCCAAGACGGTAGTTGCTGGGAC	6	-	2525	2874	Active	Inactive	5	3
ENSDARG00000005980	ENSDART00000102023	21	16	GAACCCTTAAAATGAGATGACTTG	6	-	2619	2874	Inactive	Active	0	8
ENSDARG00000005980	ENSDART00000102023	21	16	CTCTGCCTCTGTTTGGAGACGCT	5	-	2658	2874	Active	Active	9	9
ENSDARG00000005980	ENSDART00000102023	21	16	AGACTCTGCTCACGGCTCTGCCTCT	7	-	2671	2874	Active	Inactive	8	5
ENSDARG00000005980	ENSDART00000102023	21	16	TCCCCAAGCTGGAGGTGGGGCTGGT	7	-	2716	2874	Active	Active	8	9
ENSDARG00000005980	ENSDART00000102026	21	1	CTCTGCTCCTTCGTCGCATTGTTT	6	-	42	1098	Active	Inactive	9	7
ENSDARG00000005980	ENSDART00000102026	21	1	CCCCCATCCATGGGATAAGGTGTT	6	-	158	1098	Active	Active	9	5
ENSDARG00000005980	ENSDART00000102026	21	1	TCCCCCATCCATGGGATAAGGTGTT	7	-	158	1098	Active	Active	9	5
ENSDARG00000005980	ENSDART00000102026	21	1	TGCTCCTTCGTCGCATTGTTTTGCT	7	-	38	1098	Active	Inactive	9	7
ENSDARG00000005980	ENSDART00000102026	21	1	AACAGCTTACAGGCGTAGCCGAA	5	-	97	1098	Active	Active	6	8
ENSDARG00000005980	ENSDART00000102026	21	2	CTCTTCTTCTAGTAGGTCGGTGTG	6	-	334	1098	Active	Active	9	7
ENSDARG00000005980	ENSDART00000102026	21	3	GGCCACGGCATTGTAGGTGCCTTC	6	-	406	1098	Active	Inactive	8	3
ENSDARG00000005980	ENSDART00000102026	21	3	GAAGGCCACGGCATTGTAGGTGCC	6	-	409	1098	Inactive	Active	0	9
ENSDARG00000005980	ENSDART00000102026	21	3	CTCGTCTTCTTCAGTGGGCTGGGAG	7	-	459	1098	Active	Active	9	8
ENSDARG00000005980	ENSDART00000102026	21	3	CTCGTCTTCTTCAGTGGGCTGGG	5	-	461	1098	Active	Active	9	8
ENSDARG00000005980	ENSDART00000102026	21	6	ATCGTCATCTGATTCATCTGACTTT	7	-	810	1098	Active	Inactive	9	8
ENSDARG00000005980	ENSDART00000102026	21	8	AACATCTAACCAATGCAGAGGTC	5	-	1093	1098	Inactive	Active	2	9
ENSDARG00000006251	ENSDART00000046623	21	2	ATCGTCGCCTGTGTGGACGGTGCA	6	-	174	1884	Active	Active	8	9
ENSDARG00000006251	ENSDART00000046623	21	3	AGAGCCATCGGAAGCCTCTGTGGTT	7	-	234	1884	Active	Inactive	8	8
ENSDARG00000006251	ENSDART00000046623	21	8	TTCTGCCTCGCTCCGGTGTTTCT	5	-	1541	1884	Active	Inactive	9	6
ENSDARG00000006251	ENSDART00000046623	21	8	TTAGGCATCAAAGGGTCGATGAA	5	-	976	1884	Active	Active	5	7
ENSDARG00000006251	ENSDART00000046623	21	8	TGCTGCCACTGTCATCTGTAGGA	5	-	1377	1884	Active	Inactive	9	3
ENSDARG00000006251	ENSDART00000046623	21	8	GGCTGCCGCTGGTGGTAGTGGTG	5	-	1332	1884	Active	Active	9	7
ENSDARG00000006251	ENSDART00000046623	21	8	GGCATCAAAGGGTCGATGAAGTC	5	-	973	1884	Active	Active	3	9
ENSDARG00000006251	ENSDART00000046623	21	8	GCAAGCGACCGTGGGTGCGGGTTTT	7	-	1074	1884	Active	Inactive	2	2
ENSDARG00000006251	ENSDART00000046623	21	8	GCAAGCGACCGTGGGTGCGGGTTT	6	-	1075	1884	Active	Inactive	2	9
ENSDARG00000006251	ENSDART00000046623	21	8	CCCTCCGGCGTACTGGGGGAGTTC	6	-	1143	1884	Active	Active	9	3
ENSDARG00000006251	ENSDART00000046623	21	8	CCCTCCGGCGTACTGGGGGAGTT	5	-	1144	1884	Active	Active	9	6
ENSDARG00000006251	ENSDART00000102404	21	2	ATCGTCGCCTGTGTGGACGGTGCA	6	-	141	1869	Active	Active	8	9
ENSDARG00000006251	ENSDART00000102404	21	3	AGAGCCATCGGAAGCCTCTGTGGTT	7	-	201	1869	Active	Inactive	8	8
ENSDARG00000006251	ENSDART00000102404	21	9	TTAGGCATCAAAGGGTCGATGAA	5	-	985	1869	Active	Active	5	7
ENSDARG00000006251	ENSDART00000102404	21	9	GGCATCAAAGGGTCGATGAAGTC	5	-	982	1869	Active	Active	3	9
ENSDARG00000006251	ENSDART00000102404	21	9	GCAAGCGACCGTGGGTGCGGGTTTT	7	-	1083	1869	Active	Inactive	2	2
ENSDARG00000006251	ENSDART00000102404	21	9	GCAAGCGACCGTGGGTGCGGGTTT	6	-	1084	1869	Active	Inactive	2	9
ENSDARG00000006251	ENSDART00000102404	21	9	CCCTCCGGCGTACTGGGGGAGTTC	6	-	1152	1869	Active	Active	9	3
ENSDARG00000006251	ENSDART00000102404	21	9	CCCTCCGGCGTACTGGGGGAGTT	5	-	1153	1869	Active	Active	9	6
ENSDARG00000006251	ENSDART00000102404	21	10	TGCTGCCACTGTCATCTGTAGGA	5	-	1323	1869	Active	Inactive	9	3
ENSDARG00000006251	ENSDART00000102404	21	14	TGCGCCCTCCGCTGGTCGAAGTC	5	-	1846	1869	Active	Active	9	7
ENSDARG00000006251	ENSDART00000102408	21	2	ATCGTCGCCTGTGTGGACGGTGCA	6	-	201	2025	Active	Active	8	9
ENSDARG00000006251	ENSDART00000102408	21	3	AGAGCCATCGGAAGCCTCTGTGGTT	7	-	261	2025	Active	Inactive	8	8
ENSDARG00000006251	ENSDART00000102408	21	8	TTCTGCCTCGCTCCGGTGTTTCT	5	-	1568	2025	Active	Inactive	9	6
ENSDARG00000006251	ENSDART00000102408	21	8	TTAGGCATCAAAGGGTCGATGAA	5	-	1003	2025	Active	Active	5	7
ENSDARG00000006251	ENSDART00000102408	21	8	TGCTGCCACTGTCATCTGTAGGA	5	-	1404	2025	Active	Inactive	9	3
ENSDARG00000006251	ENSDART00000102408	21	8	GGCTGCCGCTGGTGGTAGTGGTG	5	-	1359	2025	Active	Active	9	7
ENSDARG00000006251	ENSDART00000102408	21	8	GGCATCAAAGGGTCGATGAAGTC	5	-	1000	2025	Active	Active	3	9
ENSDARG00000006251	ENSDART00000102408	21	8	GCAAGCGACCGTGGGTGCGGGTTTT	7	-	1101	2025	Active	Inactive	2	2
ENSDARG00000006251	ENSDART00000102408	21	8	GCAAGCGACCGTGGGTGCGGGTTT	6	-	1102	2025	Active	Inactive	2	9
ENSDARG00000006251	ENSDART00000102408	21	8	CCCTCCGGCGTACTGGGGGAGTTC	6	-	1170	2025	Active	Active	9	3
ENSDARG00000006251	ENSDART00000102408	21	8	CCCTCCGGCGTACTGGGGGAGTT	5	-	1171	2025	Active	Active	9	6
ENSDARG00000006251	ENSDART00000102408	21	12	TGCGCCCTCCGCTGGTCGAAGTC	5	-	2002	2025	Active	Active	9	7
ENSDARG00000006316	ENSDART00000003001	21	1	TTCGCCTTCGGGGCCATGTTGGGAA	7	-	2	465	Active	Inactive	9	6
ENSDARG00000006316	ENSDART00000003001	21	2	CTCCTCAGACGCAGGGTTTTGGG	5	-	151	465	Active	Active	5	6
ENSDARG00000006316	ENSDART00000003001	21	2	CTCCTCAGACGCAGGGTTTTGGGC	6	-	150	465	Active	Active	5	2
ENSDARG00000006316	ENSDART00000003001	21	2	CTCCTCAGACGCAGGGTTTTGGGCC	7	-	149	465	Active	Inactive	5	0
ENSDARG00000006316	ENSDART00000003001	21	2	GGCTGCCTCCTCAGACGCAGGGTTT	7	-	155	465	Active	Active	9	1
ENSDARG00000006316	ENSDART00000003001	21	2	TCCTCAGACGCAGGGTTTTGGGC	5	-	150	465	Active	Active	7	2
ENSDARG00000006316	ENSDART00000003001	21	2	TCCTCAGACGCAGGGTTTTGGGCC	6	-	149	465	Active	Inactive	7	0
ENSDARG00000006316	ENSDART00000003001	21	2	TTCTTCTTCTTCTGGCTGTGGAC	5	-	100	465	Active	Active	9	3
ENSDARG00000006316	ENSDART00000003001	21	4	ATCCAATGCATCATAATCTGGTGCG	7	-	426	465	Active	Active	4	7
ENSDARG00000006408	ENSDART00000024750	21	3	CTCCAATGCCAAGGCTGGGGTTCT	6	-	353	594	Active	Inactive	8	5
ENSDARG00000006524	ENSDART00000028007	21	1	CTCAGCCTCGCTCTCGATGAAGTC	6	-	16	5178	Active	Active	9	9
ENSDARG00000006524	ENSDART00000028007	21	2	CTCTTCTTCTTCCTCTTCTGTAGAA	7	-	102	5178	Active	Inactive	9	7
ENSDARG00000006524	ENSDART00000028007	21	4	CTCATCAGCAATCAGGTCTTTTTC	6	-	406	5178	Active	Inactive	9	9
ENSDARG00000006524	ENSDART00000028007	21	4	CTCCTCTTCATCATCTCTTGGGTG	6	-	493	5178	Active	Inactive	9	1
ENSDARG00000006524	ENSDART00000028007	21	4	TTCATCATCTCTTGGGTGAAGTG	5	-	488	5178	Active	Active	9	8
ENSDARG00000006524	ENSDART00000028007	21	7	GGCTCCTACCTGCATGGAGATTGT	6	-	961	5178	Active	Active	9	6
ENSDARG00000006524	ENSDART00000028007	21	10	TACCTCTCCATGTCAGCAGTGTCT	6	-	1302	5178	Active	Active	9	3
ENSDARG00000006524	ENSDART00000028007	21	12	CTCTTCCTCCTCCACTTCTGCTTCT	7	-	1476	5178	Active	Inactive	9	7
ENSDARG00000006524	ENSDART00000028007	21	13	GCCAGCTCCAAAGGCTCTGCAGGA	6	-	1671	5178	Active	Active	9	4
ENSDARG00000006524	ENSDART00000028007	21	13	GTTTTCACCAAACTGTTCTGGGGTC	7	-	1608	5178	Active	Inactive	6	2
ENSDARG00000006524	ENSDART00000028007	21	13	AGCTCCAAAGGCTCTGCAGGAAAC	6	-	1668	5178	Inactive	Active	1	8
ENSDARG00000006524	ENSDART00000028007	21	17	TTATACAGCTTCTTGCAGCAGGA	5	-	2212	5178	Inactive	Active	7	9
ENSDARG00000006524	ENSDART00000028007	21	18	CTCTCCTTCACCATTAATGAGAG	5	-	2372	5178	Active	Active	9	8
ENSDARG00000006524	ENSDART00000028007	21	19	AACAGCAACAACATGTGGCTTCT	5	-	2510	5178	Active	Active	0	3
ENSDARG00000006524	ENSDART00000028007	21	19	GGCTTCTTACTGAGGAGGAATTT	5	-	2494	5178	Active	Active	9	6
ENSDARG00000006524	ENSDART00000028007	21	19	AGAAACAGCAACAACATGTGGCTTC	7	-	2511	5178	Inactive	Inactive	4	9
ENSDARG00000006524	ENSDART00000028007	21	20	TCCCACCACAGGCAGAGAGGAGTTC	7	-	2601	5178	Active	Active	7	8
ENSDARG00000006524	ENSDART00000028007	21	20	CCCACCACAGGCAGAGAGGAGTTC	6	-	2601	5178	Active	Active	5	8
ENSDARG00000006524	ENSDART00000028007	21	21	ACAGACACAGCCTGCCGAAGCAGAG	7	-	2705	5178	Inactive	Active	9	9
ENSDARG00000006524	ENSDART00000028007	21	21	ACAGCCTGCCGAAGCAGAGGTGGGT	7	-	2699	5178	Active	Active	7	9
ENSDARG00000006524	ENSDART00000028007	21	21	GTCATCATCAGTACTGCAGACTTG	6	-	2767	5178	Active	Active	9	8
ENSDARG00000006524	ENSDART00000028007	21	21	AGACACAGCCTGCCGAAGCAGAG	5	-	2705	5178	Inactive	Active	2	9
ENSDARG00000006524	ENSDART00000028007	21	22	CTCACCTTAAGCAAGTGTGAGCC	5	-	2971	5178	Active	Active	9	9
ENSDARG00000006524	ENSDART00000028007	21	23	TCCAGCACAGTTAATGAAGACTTT	6	-	3058	5178	Active	Active	1	8
ENSDARG00000006524	ENSDART00000028007	21	25	GTTAAAGACTTCCTCTGTGTTGGGA	7	-	3411	5178	Inactive	Active	5	6
ENSDARG00000006524	ENSDART00000028007	21	25	GTTAAAGACTTCCTCTGTGTTGGG	6	-	3412	5178	Inactive	Inactive	5	1
ENSDARG00000006524	ENSDART00000028007	21	25	AAAGACTTCCTCTGTGTTGGGAG	5	-	3410	5178	Active	Inactive	1	2
ENSDARG00000006524	ENSDART00000028007	21	25	GACTTCCTCTGTGTTGGGAGGTC	5	-	3407	5178	Active	Active	9	3
ENSDARG00000006524	ENSDART00000028007	21	28	CTCAGCATCAAAGTCATAATAGGTG	7	-	3876	5178	Active	Active	9	9
ENSDARG00000006524	ENSDART00000028007	21	28	ATCAAAGTCATAATAGGTGTCTTT	6	-	3871	5178	Active	Inactive	4	8
ENSDARG00000006524	ENSDART00000028007	21	29	GACTCCATCATCTTCTCTGCTTGT	6	-	4005	5178	Active	Inactive	8	7
ENSDARG00000006524	ENSDART00000028007	21	29	GTCCAAGGCTGAAGGCGTTTTCT	5	-	4146	5178	Active	Inactive	3	3
ENSDARG00000006524	ENSDART00000028007	21	31	CTCGGCTTCCCTCTAGGCTGGTAA	6	-	4407	5178	Active	Inactive	9	3
ENSDARG00000006524	ENSDART00000028007	21	31	CTCGGCTTCCCTCTAGGCTGGTAAC	7	-	4406	5178	Active	Active	9	4
ENSDARG00000006524	ENSDART00000028007	21	32	AAAGCCATCTGGAGTGATGGTTAC	6	-	4441	5178	Active	Active	1	3
ENSDARG00000006524	ENSDART00000028007	21	33	CAAACCTGCAATGTTGATGTTGGC	6	-	4600	5178	Active	Active	5	9
ENSDARG00000006524	ENSDART00000028007	21	34	TCCTCCTGCACTGCTGCCGCCGCT	6	-	4753	5178	Active	Active	9	9
ENSDARG00000006524	ENSDART00000028007	21	34	TCCTCCTCCTGCACTGCTGCCGCC	6	-	4756	5178	Active	Active	9	9
ENSDARG00000006524	ENSDART00000028007	21	34	CTCCTCCTCCTGCACTGCTGCCGCC	7	-	4756	5178	Active	Active	9	9
ENSDARG00000006524	ENSDART00000028007	21	35	GCCTGCTGCTGGCCTGGTGTGGTGT	7	-	4862	5178	Active	Active	9	0
ENSDARG00000006524	ENSDART00000028007	21	35	GCCTGCTGCTGGCCTGGTGTGGTG	6	-	4863	5178	Active	Active	9	4
ENSDARG00000006524	ENSDART00000028007	21	35	TCCTCACTCTCGATGAAGATGAT	5	-	4965	5178	Active	Active	9	9
ENSDARG00000006524	ENSDART00000028007	21	35	GGCGTCCTCACTCTCGATGAAGAT	6	-	4968	5178	Active	Active	9	9
ENSDARG00000006524	ENSDART00000028007	21	36	CCCCAATCCACGGCGGTGTGAGAG	6	-	5007	5178	Active	Active	9	8
ENSDARG00000006524	ENSDART00000028007	21	36	ACCCCAATCCACGGCGGTGTGAGAG	7	-	5007	5178	Active	Active	9	8
ENSDARG00000006527	ENSDART00000026708	21	1	AACCCCAGAACCTCCTGCAGCCGCA	7	+	30	1965	Inactive	Active	5	9
ENSDARG00000006527	ENSDART00000026708	21	3	CCCTCATGCCCCAGGAAGAGGTT	5	+	410	1965	Active	Active	9	9
ENSDARG00000006527	ENSDART00000026708	21	4	GTTCACAAACAGCAGTAGTATCT	5	+	551	1965	Inactive	Inactive	9	1
ENSDARG00000006527	ENSDART00000026708	21	5	GCAAGCAGAGCAAGGTGGCAGCC	5	+	770	1965	Inactive	Active	6	9
ENSDARG00000006527	ENSDART00000026708	21	5	CACCTAAAAAGGATTTTGAGGAT	5	+	824	1965	Inactive	Inactive	2	4
ENSDARG00000006527	ENSDART00000026708	21	5	ATCACCCACCCCAATTTTAGAAGGC	7	+	747	1965	Active	Active	5	7
ENSDARG00000006527	ENSDART00000026708	21	5	TTACAAACCTGTTGATGCAGAGGCT	7	+	963	1965	Inactive	Active	8	9
ENSDARG00000006527	ENSDART00000026708	21	5	ACCACCTAAAAAGGATTTTGAGGAT	7	+	822	1965	Active	Inactive	3	4
ENSDARG00000006527	ENSDART00000026708	21	5	ACCACCTAAAAAGGATTTTGAGGA	6	+	822	1965	Active	Inactive	3	3
ENSDARG00000006527	ENSDART00000026708	21	5	AACAGCTTAAGTACTGCGATGTC	5	+	890	1965	Active	Inactive	6	1
ENSDARG00000006527	ENSDART00000026708	21	5	CACCCACCCCAATTTTAGAAGGC	5	+	749	1965	Active	Active	8	7
ENSDARG00000006527	ENSDART00000026708	21	6	CAACCCACCTGATCATGAGGTGGTT	7	+	1131	1965	Inactive	Active	0	8
ENSDARG00000006527	ENSDART00000026708	21	6	TGCTCAGACTTTTGCTGCAGATGTG	7	+	1077	1965	Active	Active	8	9
ENSDARG00000006527	ENSDART00000026708	21	7	GACAGCTCCGACTCTGAGGAGGAA	6	+	1312	1965	Active	Active	8	9
ENSDARG00000006527	ENSDART00000026708	21	8	TTCTCAGGCCCCTGTAAGTAAAC	5	+	1401	1965	Active	Active	6	1
ENSDARG00000006527	ENSDART00000026708	21	9	GCAACCAAAGAAGGGTGGCAGAG	5	+	1587	1965	Inactive	Active	8	9
ENSDARG00000006527	ENSDART00000026708	21	9	ACCGGCTGCCTGGAGAGAAGCTGGG	7	+	1688	1965	Active	Active	9	9
ENSDARG00000006527	ENSDART00000026708	21	9	AACCAAAGAAGGGTGGCAGAGGGC	6	+	1589	1965	Inactive	Active	9	9
ENSDARG00000006527	ENSDART00000026708	21	10	TCCTCAGACTCGGGGAGCAGCAGCT	7	+	1915	1965	Active	Active	7	9
ENSDARG00000006527	ENSDART00000026708	21	10	TTCCTCAGACTCGGGGAGCAGCA	5	+	1914	1965	Active	Active	1	9
ENSDARG00000006527	ENSDART00000080348	21	1	AACCCCAGAACCTCCTGCAGCCGCA	7	+	30	1551	Inactive	Active	5	9
ENSDARG00000006527	ENSDART00000080348	21	3	CCCTCATGCCCCAGGAAGAGGTT	5	+	410	1551	Active	Active	9	9
ENSDARG00000006527	ENSDART00000080348	21	4	GTTCACAAACAGCAGTAGTATCT	5	+	551	1551	Inactive	Inactive	9	1
ENSDARG00000006527	ENSDART00000080348	21	5	GCAAGCAGAGCAAGGTGGCAGCC	5	+	770	1551	Inactive	Active	6	9
ENSDARG00000006527	ENSDART00000080348	21	5	TTACAAACCTGTTGATGCAGAGGCT	7	+	963	1551	Inactive	Active	8	9
ENSDARG00000006527	ENSDART00000080348	21	5	CACCTAAAAAGGATTTTGAGGAT	5	+	824	1551	Inactive	Inactive	2	4
ENSDARG00000006527	ENSDART00000080348	21	5	CACCCACCCCAATTTTAGAAGGC	5	+	749	1551	Active	Active	8	7
ENSDARG00000006527	ENSDART00000080348	21	5	ATCACCCACCCCAATTTTAGAAGGC	7	+	747	1551	Active	Active	5	7
ENSDARG00000006527	ENSDART00000080348	21	5	AACAGCTTAAGTACTGCGATGTC	5	+	890	1551	Active	Inactive	6	1
ENSDARG00000006527	ENSDART00000080348	21	5	ACCACCTAAAAAGGATTTTGAGGAT	7	+	822	1551	Active	Inactive	3	4
ENSDARG00000006527	ENSDART00000080348	21	5	ACCACCTAAAAAGGATTTTGAGGA	6	+	822	1551	Active	Inactive	3	3
ENSDARG00000006527	ENSDART00000080348	21	6	CAACCCACCTGATCATGAGGTGGTT	7	+	1131	1551	Inactive	Active	0	8
ENSDARG00000006527	ENSDART00000080348	21	6	TGCTCAGACTTTTGCTGCAGATGTG	7	+	1077	1551	Active	Active	8	9
ENSDARG00000006527	ENSDART00000080348	21	7	GACAGCTCCGACTCTGAGGAGGAA	6	+	1312	1551	Active	Active	8	9
ENSDARG00000006527	ENSDART00000080348	21	9	TTCTCAGGCCCCTGTAAGTAAAC	5	+	1488	1551	Active	Active	6	1
ENSDARG00000006580	ENSDART00000021620	21	1	GGCGCCAACGAAGGCTGTGACTCT	6	-	100	606	Active	Inactive	9	5
ENSDARG00000006580	ENSDART00000021620	21	1	GCATACCACAGGCGATGATGGTGCC	7	-	67	606	Inactive	Active	1	9
ENSDARG00000006580	ENSDART00000021620	21	1	ACCCTCCCAGATGATCTGGGCCGTG	7	-	132	606	Active	Active	7	5
ENSDARG00000006580	ENSDART00000021620	21	2	AGCGGCGACCACGACTTTAGCCTTC	7	-	348	606	Active	Inactive	9	7
ENSDARG00000006580	ENSDART00000021620	21	2	TGCTCCGCCGAGCAGCAGCAGAC	5	-	524	606	Active	Active	9	9
ENSDARG00000006580	ENSDART00000101214	21	1	TGCCCACCATGATGGAGATGATGAC	7	-	268	663	Active	Active	5	9
ENSDARG00000006580	ENSDART00000101214	21	1	TCCCGCCGCTGGGATGCTGTTAAC	6	-	471	663	Active	Inactive	9	1
ENSDARG00000006580	ENSDART00000101214	21	1	GTAAAAGTCTCTAATAAGAGTGT	5	-	440	663	Inactive	Active	3	6
ENSDARG00000006580	ENSDART00000101214	21	1	GGCGCCAACGAAGGCTGTGACTCT	6	-	109	663	Active	Inactive	9	5
ENSDARG00000006580	ENSDART00000101214	21	1	GCATACCACAGGCGATGATGGTGCC	7	-	76	663	Inactive	Active	1	9
ENSDARG00000006580	ENSDART00000101214	21	1	CCCAGCTCCCGCCGCTGGGATGCT	6	-	477	663	Active	Active	9	6
ENSDARG00000006580	ENSDART00000101214	21	1	AGCTCCCGCCGCTGGGATGCTGTT	6	-	474	663	Active	Active	9	8
ENSDARG00000006580	ENSDART00000101214	21	1	AGATGCCCACCATGATGGAGATGAT	7	-	271	663	Inactive	Active	4	8
ENSDARG00000006580	ENSDART00000101214	21	1	AGAGCCAGCATGGAGTCGTAGAC	5	-	214	663	Active	Active	4	0
ENSDARG00000006580	ENSDART00000101214	21	1	ACCCTCCCAGATGATCTGGGCCGTG	7	-	141	663	Active	Active	7	5
ENSDARG00000006604	ENSDART00000031205	21	2	GTTGCCACCTTTCCGCTGGGTAA	5	+	400	1722	Active	Inactive	5	1
ENSDARG00000006604	ENSDART00000031205	21	2	GCCACCATCATGCTGGAAGATGTG	6	+	343	1722	Active	Active	9	9
ENSDARG00000006604	ENSDART00000031205	21	2	CCCCCCTAAAGTGAATGCTGTTTTG	7	+	132	1722	Active	Inactive	8	6
ENSDARG00000006604	ENSDART00000031205	21	4	TGCTCCAGACATCCTGGTGCTGGG	6	+	756	1722	Active	Active	4	9
ENSDARG00000006604	ENSDART00000031205	21	4	CACTTCAGATGGATCAGGTGTGTAA	7	+	856	1722	Active	Inactive	3	7
ENSDARG00000006604	ENSDART00000031205	21	6	GCCCTCTTCCTGCTGTTGCTGCT	5	+	1195	1722	Active	Active	9	7
ENSDARG00000006604	ENSDART00000031205	21	6	GGCTCCCCCTACCTGCCGGAGGA	5	+	1642	1722	Active	Active	9	9
ENSDARG00000006604	ENSDART00000031205	21	6	TCCCCCTACCTGCCGGAGGACTGC	6	+	1645	1722	Active	Active	9	9
ENSDARG00000006604	ENSDART00000031205	21	6	TCCTCAGCCCCATGAGCTGCAGCA	6	+	1314	1722	Active	Active	8	9
ENSDARG00000006604	ENSDART00000031205	21	6	CTCCTCAGCCCCATGAGCTGCAGCA	7	+	1313	1722	Active	Active	9	9
ENSDARG00000006604	ENSDART00000031205	21	6	CTAGGCACAATTGTGGGCGGGGCA	6	+	1162	1722	Inactive	Active	7	9
ENSDARG00000006604	ENSDART00000031205	21	6	ACATCCAGAGGAGCTCGCTGCAGCC	7	+	1577	1722	Inactive	Active	7	9
ENSDARG00000006604	ENSDART00000031205	21	6	ACCATCTACCCAGATAAGGATAG	5	+	1393	1722	Active	Active	9	4
ENSDARG00000006604	ENSDART00000031205	21	6	AGCCTAGGCACAATTGTGGGCGGG	6	+	1159	1722	Active	Active	9	9
ENSDARG00000006604	ENSDART00000031205	21	6	AGCCTAGGCACAATTGTGGGCGGGG	7	+	1159	1722	Active	Active	9	8
ENSDARG00000006604	ENSDART00000031205	21	6	ATCTACCCAGATAAGGATAGGGA	5	+	1396	1722	Inactive	Active	7	9
ENSDARG00000006604	ENSDART00000031205	21	6	CACCTCTCCAACCCTGGCGCCTCT	6	+	1125	1722	Active	Active	9	5
ENSDARG00000006604	ENSDART00000031205	21	6	CGCCTCTGCACGAGGGGAGCCTAG	6	+	1142	1722	Active	Active	9	7
ENSDARG00000006666	ENSDART00000065544	21	1	TTAACCTTCTTTTCTTTAGATTTT	6	-	108	1572	Active	Inactive	7	8
ENSDARG00000006666	ENSDART00000065544	21	6	AACCTCGTCGCCCATGAGGACGCC	6	-	782	1572	Active	Active	9	9
ENSDARG00000006666	ENSDART00000065544	21	6	CTCGTCGCCCATGAGGACGCCTGC	6	-	779	1572	Active	Active	9	9
ENSDARG00000006666	ENSDART00000065544	21	8	TTCTCAGCCTTCTCTGAAGCTTTC	6	-	1164	1572	Active	Active	5	7
ENSDARG00000006782	ENSDART00000024309	21	1	CCCCACAGAAGAAAGAGCTGAAGGG	7	+	38	1923	Active	Active	3	9
ENSDARG00000006782	ENSDART00000024309	21	1	ACCCTCGACATGCCGCCGAAGAA	5	+	1	1923	Active	Active	9	9
ENSDARG00000006782	ENSDART00000024309	21	3	ACAGACAGCAGTGGGGAGCTTGT	5	+	254	1923	Inactive	Active	3	5
ENSDARG00000006782	ENSDART00000024309	21	4	AACAAATACGATGTGACTTTGGC	5	+	442	1923	Inactive	Active	3	8
ENSDARG00000006782	ENSDART00000024309	21	8	ACATGCAGCTGCTGGAGACGCTGTG	7	+	776	1923	Active	Active	2	9
ENSDARG00000006782	ENSDART00000024309	21	10	TCCCAATAAAATCGAAGTGTGAGTG	7	+	999	1923	Inactive	Active	2	7
ENSDARG00000006782	ENSDART00000024309	21	10	CACAAAAGCAAGGACTTTGATGCT	6	+	943	1923	Active	Active	0	0
ENSDARG00000006782	ENSDART00000024309	21	17	AGCTCCTTAAAGAATGGAGGTTTTG	7	+	1468	1923	Active	Active	9	4
ENSDARG00000006782	ENSDART00000024309	21	17	AGCTCCTTAAAGAATGGAGGTTTT	6	+	1468	1923	Active	Inactive	9	3
ENSDARG00000006782	ENSDART00000024309	21	19	TTCAAACTCACTGAGCCTTTTCT	5	+	1890	1923	Active	Inactive	7	5
ENSDARG00000006874	ENSDART00000016719	21	1	TGCTGCACAAATGGTGCTGCCGTG	6	+	445	1422	Active	Active	4	9
ENSDARG00000006874	ENSDART00000016719	21	1	TGCTACACACGGAGGTGCGCTTTC	6	+	698	1422	Inactive	Inactive	3	9
ENSDARG00000006874	ENSDART00000016719	21	1	GCCCTATGCAAATCTCGTCGCTTGC	7	+	423	1422	Active	Active	9	2
ENSDARG00000006874	ENSDART00000016719	21	1	CTCTTCTGCTACACACGGAGGTGCG	7	+	692	1422	Active	Active	9	9
ENSDARG00000006874	ENSDART00000016719	21	1	CTACCAACCAGAGATTATTTGCG	5	+	641	1422	Inactive	Active	2	1
ENSDARG00000006874	ENSDART00000016719	21	1	AGCCGCAAAATATTGGAGAGGAG	5	+	53	1422	Active	Active	0	9
ENSDARG00000006874	ENSDART00000016719	21	1	AAAGCCGCAAAATATTGGAGAGGAG	7	+	51	1422	Inactive	Active	9	9
ENSDARG00000006874	ENSDART00000016719	21	1	AAAAACTTAGAGGAGTGCAGTTTGC	7	+	221	1422	Inactive	Active	8	3
ENSDARG00000006874	ENSDART00000016719	21	2	TGCTGCTTCAACACTCTGGCGAT	5	+	941	1422	Active	Inactive	9	3
ENSDARG00000006874	ENSDART00000016719	21	2	AAAGACTGCAGGGCTCGGAGTCAAC	7	+	821	1422	Inactive	Active	4	5
ENSDARG00000006874	ENSDART00000016719	21	2	TCCTGCTACAGACTGGAGGTGCA	5	+	1327	1422	Active	Active	9	9
ENSDARG00000006874	ENSDART00000016719	21	2	ACATCCAGACTTGAAGATGTGGAA	6	+	1087	1422	Inactive	Active	7	7
ENSDARG00000006874	ENSDART00000056061	21	1	TGCTGCACAAATGGTGCTGCCGTG	6	+	445	1446	Active	Active	4	9
ENSDARG00000006874	ENSDART00000056061	21	1	TGCTACACACGGAGGTGCGCTTTC	6	+	698	1446	Inactive	Inactive	3	9
ENSDARG00000006874	ENSDART00000056061	21	1	GCCCTATGCAAATCTCGTCGCTTGC	7	+	423	1446	Active	Active	9	2
ENSDARG00000006874	ENSDART00000056061	21	1	CTCTTCTGCTACACACGGAGGTGCG	7	+	692	1446	Active	Active	9	9
ENSDARG00000006874	ENSDART00000056061	21	1	CTACCAACCAGAGATTATTTGCG	5	+	641	1446	Inactive	Active	2	1
ENSDARG00000006874	ENSDART00000056061	21	1	AGCCGCAAAATATTGGAGAGGAG	5	+	53	1446	Active	Active	0	9
ENSDARG00000006874	ENSDART00000056061	21	1	AAAAACTTAGAGGAGTGCAGTTTGC	7	+	221	1446	Inactive	Active	8	3
ENSDARG00000006874	ENSDART00000056061	21	1	AAAGCCGCAAAATATTGGAGAGGAG	7	+	51	1446	Inactive	Active	9	9
ENSDARG00000006874	ENSDART00000056061	21	2	TCCTGCTACAGACTGGAGGTGCA	5	+	1348	1446	Active	Active	9	9
ENSDARG00000006874	ENSDART00000056061	21	2	AAAGACTGCAGGGCTCGGAGTCAAC	7	+	842	1446	Inactive	Active	4	5
ENSDARG00000006874	ENSDART00000056061	21	2	ACATCCAGACTTGAAGATGTGGAA	6	+	1108	1446	Inactive	Active	7	7
ENSDARG00000006874	ENSDART00000056061	21	2	TGCTGCTTCAACACTCTGGCGAT	5	+	962	1446	Active	Inactive	9	3
ENSDARG00000006982	ENSDART00000003441	21	1	CTCAAAGTCCTTATTGGTTTTGTG	6	-	73	678	Active	Inactive	8	1
ENSDARG00000006982	ENSDART00000003441	21	2	GAACTCGGCTCTCTCTGCGATGGA	6	-	385	678	Active	Active	3	5
ENSDARG00000006982	ENSDART00000003441	21	2	CTCCAAGGCAAGGAGCTGTGAGGTT	7	-	333	678	Active	Inactive	6	4
ENSDARG00000006982	ENSDART00000003441	21	2	AGAGGCAGACTGAAATTGGGGTGCA	7	-	530	678	Inactive	Active	5	6
ENSDARG00000006982	ENSDART00000003441	21	2	AGAGACCGCTGAATGAAGTTGTG	5	-	566	678	Active	Active	2	9
ENSDARG00000007040	ENSDART00000024407	21	1	GTTTCACACGGGCACCGTTGCGGAA	7	-	55	639	Active	Active	3	5
ENSDARG00000007040	ENSDART00000024407	21	1	GTCAAACTCGACTGTGCTGTTGAC	6	-	184	639	Active	Active	7	1
ENSDARG00000007040	ENSDART00000024407	21	1	GACGTCAAACTCGACTGTGCTGTT	6	-	187	639	Inactive	Inactive	3	7
ENSDARG00000007040	ENSDART00000024407	21	1	AACCACTGCAGCTCTTGTTGGCTTG	7	-	32	639	Active	Inactive	5	2
ENSDARG00000007040	ENSDART00000024407	21	1	AAACTCGACTGTGCTGTTGACGCT	6	-	181	639	Inactive	Active	3	9
ENSDARG00000007040	ENSDART00000024407	21	2	CAAACCACAGTTACTGGAGGGTTG	6	-	294	639	Inactive	Active	8	5
ENSDARG00000007040	ENSDART00000024407	21	2	ACATCACGCTTAAGTTTTGGGAT	5	-	397	639	Active	Inactive	3	8
ENSDARG00000007040	ENSDART00000074903	21	1	GTTTCACACGGGCACCGTTGCGGAA	7	-	25	612	Active	Active	3	5
ENSDARG00000007040	ENSDART00000074903	21	1	GTCAAACTCGACTGTGCTGTTGAC	6	-	154	612	Active	Active	7	1
ENSDARG00000007040	ENSDART00000074903	21	1	GACGTCAAACTCGACTGTGCTGTT	6	-	157	612	Inactive	Inactive	3	7
ENSDARG00000007040	ENSDART00000074903	21	1	AACCACTGCAGCTCTTGTTGGCTTG	7	-	2	612	Active	Inactive	5	2
ENSDARG00000007040	ENSDART00000074903	21	1	AAACTCGACTGTGCTGTTGACGCT	6	-	151	612	Inactive	Active	3	9
ENSDARG00000007040	ENSDART00000074903	21	2	CAAACCACAGTTACTGGAGGGTTG	6	-	264	612	Inactive	Active	8	5
ENSDARG00000007040	ENSDART00000074903	21	2	ACATCACGCTTAAGTTTTGGGAT	5	-	367	612	Active	Inactive	3	8
ENSDARG00000007040	ENSDART00000074908	21	1	AAACTCGACTGTGCTGTTGACGCT	6	-	160	591	Inactive	Active	3	9
ENSDARG00000007040	ENSDART00000074908	21	1	AACCACTGCAGCTCTTGTTGGCTTG	7	-	11	591	Active	Inactive	5	2
ENSDARG00000007040	ENSDART00000074908	21	1	GTTTCACACGGGCACCGTTGCGGAA	7	-	34	591	Active	Active	3	5
ENSDARG00000007040	ENSDART00000074908	21	1	GTCAAACTCGACTGTGCTGTTGAC	6	-	163	591	Active	Active	7	1
ENSDARG00000007040	ENSDART00000074908	21	1	GACGTCAAACTCGACTGTGCTGTT	6	-	166	591	Inactive	Inactive	3	7
ENSDARG00000007040	ENSDART00000074908	21	2	CAAACCACAGTTACTGGAGGGTTG	6	-	273	591	Inactive	Active	8	5
ENSDARG00000007040	ENSDART00000074908	21	2	ACATCACGCTTAAGTTTTGGGAT	5	-	376	591	Active	Inactive	3	8
ENSDARG00000007040	ENSDART00000074908	21	4	AACTCAACATTAAACAGAAGATGAA	7	-	578	591	Inactive	Active	8	9
ENSDARG00000007040	ENSDART00000074912	21	2	TTCCTCAACCGCTGTCTGGAGCA	5	-	107	777	Active	Active	7	4
ENSDARG00000007040	ENSDART00000074912	21	2	TCCTCAACCGCTGTCTGGAGCAAAC	7	-	104	777	Active	Active	7	8
ENSDARG00000007040	ENSDART00000074912	21	2	GTTTCACACGGGCACCGTTGCGGAA	7	-	193	777	Active	Active	3	5
ENSDARG00000007040	ENSDART00000074912	21	2	GTCAAACTCGACTGTGCTGTTGAC	6	-	322	777	Active	Active	7	1
ENSDARG00000007040	ENSDART00000074912	21	2	GACGTCAAACTCGACTGTGCTGTT	6	-	325	777	Inactive	Inactive	3	7
ENSDARG00000007040	ENSDART00000074912	21	2	CTCAACCGCTGTCTGGAGCAAAC	5	-	104	777	Active	Active	8	8
ENSDARG00000007040	ENSDART00000074912	21	2	AAACTCGACTGTGCTGTTGACGCT	6	-	319	777	Inactive	Active	3	9
ENSDARG00000007040	ENSDART00000074912	21	2	AACCACTGCAGCTCTTGTTGGCTTG	7	-	170	777	Active	Inactive	5	2
ENSDARG00000007040	ENSDART00000074912	21	3	CAAACCACAGTTACTGGAGGGTTG	6	-	432	777	Inactive	Active	8	5
ENSDARG00000007040	ENSDART00000074912	21	3	ACATCACGCTTAAGTTTTGGGAT	5	-	535	777	Active	Inactive	3	8
ENSDARG00000007040	ENSDART00000074912	21	6	CTCTACAACACGTGCATTATTGGAG	7	-	771	777	Active	Inactive	2	3
ENSDARG00000007040	ENSDART00000074912	21	6	CTACAACACGTGCATTATTGGAG	5	-	771	777	Inactive	Inactive	5	3
ENSDARG00000007108	ENSDART00000023838	21	3	CTCACCCCCTGTTTGGATGAAAC	5	+	276	1362	Active	Active	9	6
ENSDARG00000007108	ENSDART00000023838	21	3	GAAAAATACACGCAAGGTGGCTAA	6	+	393	1362	Inactive	Inactive	8	3
ENSDARG00000007108	ENSDART00000023838	21	3	GGCTCACCCCCTGTTTGGATGAAAC	7	+	274	1362	Active	Active	9	6
ENSDARG00000007108	ENSDART00000023838	21	5	CCCTACACACAGACATGGATGGTAC	7	+	638	1362	Inactive	Active	0	0
ENSDARG00000007108	ENSDART00000023838	21	5	CTACACACAGACATGGATGGTAC	5	+	640	1362	Inactive	Active	9	0
ENSDARG00000007108	ENSDART00000023838	21	6	GACTACTACGCCAATGGAGGGGCA	6	+	691	1362	Active	Active	3	9
ENSDARG00000007108	ENSDART00000023838	21	10	GGCCACGCAAGAAACTGCGGCTTC	6	+	1229	1362	Active	Inactive	1	8
ENSDARG00000007108	ENSDART00000023838	21	10	GGCCACGCAAGAAACTGCGGCTTCT	7	+	1229	1362	Active	Active	1	6
ENSDARG00000007181	ENSDART00000023325	21	1	ACACACGGCGGTCTGATGAAAAC	5	-	98	1275	Inactive	Active	1	9
ENSDARG00000007181	ENSDART00000023325	21	1	GAAGGCACATTCAGCTTGCGAAGCA	7	-	126	1275	Inactive	Active	9	7
ENSDARG00000007181	ENSDART00000023325	21	3	TTCACCTCCAGCAGAGATGATGGC	6	-	412	1275	Active	Active	8	9
ENSDARG00000007181	ENSDART00000023325	21	5	CAAGGCCTCAGAAAAGGCGTGTGT	6	-	547	1275	Active	Inactive	9	3
ENSDARG00000007181	ENSDART00000023325	21	5	AGAAAAGGCGTGTGTGTAGCGGAC	6	-	538	1275	Inactive	Active	5	8
ENSDARG00000007181	ENSDART00000023325	21	5	GGCCTCAGAAAAGGCGTGTGTGTAG	7	-	543	1275	Active	Inactive	7	9
ENSDARG00000007181	ENSDART00000023325	21	6	GTCTCATACTGCTCTGGGTGCCTGT	7	-	718	1275	Active	Active	7	1
ENSDARG00000007181	ENSDART00000023325	21	10	GGCACCTCCAAACCAGTCTTTGTT	6	-	978	1275	Active	Inactive	9	6
ENSDARG00000007181	ENSDART00000023325	21	11	GGCAAAGCCTCTTTGTCGGCTGT	5	-	1124	1275	Active	Active	6	1
ENSDARG00000007181	ENSDART00000023325	21	11	GTCTTCCTCTGGGCTGAAGATTAG	6	-	1051	1275	Active	Active	9	9
ENSDARG00000007181	ENSDART00000023325	21	11	CAAAGCCTCTTTGTCGGCTGTTGGA	7	-	1120	1275	Active	Active	8	6
ENSDARG00000007181	ENSDART00000023325	21	12	GTCCTCCTCGTTTAAGCTGATTGT	6	-	1237	1275	Active	Active	9	3
ENSDARG00000007181	ENSDART00000101744	21	2	GAAGGCACATTCAGCTTGCGAAGCA	7	-	141	507	Inactive	Active	9	7
ENSDARG00000007181	ENSDART00000101744	21	2	ACACACGGCGGTCTGATGAAAAC	5	-	113	507	Inactive	Active	1	9
ENSDARG00000007181	ENSDART00000101744	21	4	TTCACCTCCAGCAGAGATGATGGC	6	-	427	507	Active	Active	8	9
ENSDARG00000007184	ENSDART00000007806	21	1	GCACCATGCACCCTGGCGTGGGT	5	+	662	2013	Active	Active	7	6
ENSDARG00000007184	ENSDART00000007806	21	1	CGCTGCAACGTGTGTGGAGCTGAA	6	+	1213	2013	Active	Active	9	8
ENSDARG00000007184	ENSDART00000007806	21	1	CACCAAAGACCTTCCAGCAGATTCT	7	+	236	2013	Inactive	Active	6	8
ENSDARG00000007184	ENSDART00000007806	21	1	ATCGCCTCCAGCAATGGTGAGCG	5	+	796	2013	Active	Active	8	7
ENSDARG00000007184	ENSDART00000007806	21	1	GCACCATGCACCCTGGCGTGGGTG	6	+	662	2013	Active	Active	7	9
ENSDARG00000007184	ENSDART00000007806	21	1	AGCCCAACCAAAGCAGCCGTGGAC	6	+	604	2013	Active	Active	7	5
ENSDARG00000007184	ENSDART00000007806	21	1	ACCAAAGACCTTCCAGCAGATTCT	6	+	237	2013	Active	Active	0	8
ENSDARG00000007184	ENSDART00000007806	21	1	GCCCAACCAAAGCAGCCGTGGAC	5	+	605	2013	Inactive	Active	1	5
ENSDARG00000007184	ENSDART00000007806	21	1	GAAATCAAAACGGAGATGATGCA	5	+	727	2013	Inactive	Active	9	9
ENSDARG00000007184	ENSDART00000007806	21	4	AGACGCAGACGGCTCTGCAGCAGCA	7	+	1499	2013	Inactive	Active	5	9
ENSDARG00000007184	ENSDART00000007806	21	6	CTCTACCTCTGCTACGTCTGAAGCG	7	+	2005	2013	Active	Active	9	8
ENSDARG00000007184	ENSDART00000007806	21	6	AGCCTCTCCGCCATGCAGAAGCA	5	+	1924	2013	Active	Active	9	9
ENSDARG00000007184	ENSDART00000007806	21	6	ACATCCCGCCCGACTGGAGGATAG	6	+	1970	2013	Active	Active	5	6
ENSDARG00000007217	ENSDART00000003962	21	2	TCCTGCTGCAAGAATGTCTTGTTT	6	-	145	1158	Active	Inactive	9	9
ENSDARG00000007217	ENSDART00000003962	21	4	CTCCACGTCCATGATGTGAATAG	5	-	320	1158	Active	Inactive	9	6
ENSDARG00000007217	ENSDART00000003962	21	5	GTAGCCTACCTGGATGTAAGCAGTG	7	-	545	1158	Active	Active	2	9
ENSDARG00000007217	ENSDART00000003962	21	7	TGCAGCACACAGTATGCTGTCTGT	6	-	787	1158	Active	Inactive	3	3
ENSDARG00000007217	ENSDART00000003962	21	8	TACTGCCCACCACGCGGTTGGGCA	6	-	845	1158	Inactive	Active	0	8
ENSDARG00000007217	ENSDART00000003962	21	8	CTCGCCAGAAAATGTGTGTCTCT	5	-	913	1158	Active	Inactive	3	9
ENSDARG00000007279	ENSDART00000008593	21	2	TACAGCAGCAGCTTTGAAGATGAG	6	+	253	771	Active	Active	6	9
ENSDARG00000007279	ENSDART00000008593	21	2	CTCGGCAGCTCCAGGAATGATGC	5	+	156	771	Active	Active	9	9
ENSDARG00000007279	ENSDART00000008593	21	3	GAAAGCATCAGATGGAAGTATAA	5	+	351	771	Active	Active	2	3
ENSDARG00000007279	ENSDART00000008593	21	5	GCCGCCATCATTGGTTGGTGCAGTC	7	+	646	771	Active	Active	9	5
ENSDARG00000007279	ENSDART00000008593	21	5	AACTGCCGCCATCATTGGTTGGTGC	7	+	642	771	Active	Active	7	0
ENSDARG00000007279	ENSDART00000008593	21	5	AACTGCCGCCATCATTGGTTGGTG	6	+	642	771	Active	Inactive	7	4
ENSDARG00000007671	ENSDART00000002231	21	2	GGCCTCATCTGACTGGCTGTTTTT	6	+	116	1677	Active	Inactive	9	9
ENSDARG00000007671	ENSDART00000002231	21	5	AGAAGCTTCCACTTCGGAGACTTC	6	+	676	1677	Active	Active	9	5
ENSDARG00000007671	ENSDART00000002231	21	8	TACAGCAACGATCCATGGGTCGAG	6	+	955	1677	Active	Active	2	0
ENSDARG00000007671	ENSDART00000002231	21	8	GGCAGCAGCGAAGACTTTGTTTAC	6	+	1617	1677	Active	Inactive	9	9
ENSDARG00000007671	ENSDART00000002231	21	8	GAAGGCAGCAGCGAAGACTTTGTT	6	+	1614	1677	Inactive	Active	1	3
ENSDARG00000007671	ENSDART00000002231	21	8	ACATCACTCAGCGTGGTGAGTTC	5	+	1262	1677	Active	Inactive	7	1
ENSDARG00000007671	ENSDART00000002231	21	8	ACAGCCCCACAGAAGGCAGCAGCG	6	+	1603	1677	Inactive	Active	4	9
ENSDARG00000007671	ENSDART00000002231	21	8	AACAGCCCCACAGAAGGCAGCAGCG	7	+	1602	1677	Active	Active	6	9
ENSDARG00000007671	ENSDART00000026949	21	1	GGCCTCATCTGACTGGCTGTTTTT	6	+	8	1440	Active	Inactive	9	9
ENSDARG00000007671	ENSDART00000026949	21	4	AGAAGCTTCCACTTCGGAGACTTC	6	+	568	1440	Active	Active	9	5
ENSDARG00000007671	ENSDART00000026949	21	8	TACAGCAACGATCCATGGGTCGAG	6	+	859	1440	Active	Active	2	0
ENSDARG00000007671	ENSDART00000026949	21	9	ACATCACTCAGCGTGGTGAGTTC	5	+	1124	1440	Active	Inactive	7	1
ENSDARG00000007671	ENSDART00000026949	21	10	GGCAGCAGCGAAGACTTTGTTTAC	6	+	1380	1440	Active	Inactive	9	9
ENSDARG00000007671	ENSDART00000026949	21	10	GAAGGCAGCAGCGAAGACTTTGTT	6	+	1377	1440	Inactive	Active	1	3
ENSDARG00000007671	ENSDART00000026949	21	10	ACAGCCCCACAGAAGGCAGCAGCG	6	+	1366	1440	Inactive	Active	4	9
ENSDARG00000007671	ENSDART00000026949	21	10	AACAGCCCCACAGAAGGCAGCAGCG	7	+	1365	1440	Active	Active	6	9
ENSDARG00000007671	ENSDART00000045062	21	2	GGCCTCATCTGACTGGCTGTTTTT	6	+	83	1644	Active	Inactive	9	9
ENSDARG00000007671	ENSDART00000045062	21	5	AGAAGCTTCCACTTCGGAGACTTC	6	+	643	1644	Active	Active	9	5
ENSDARG00000007671	ENSDART00000045062	21	8	TACAGCAACGATCCATGGGTCGAG	6	+	922	1644	Active	Active	2	0
ENSDARG00000007671	ENSDART00000045062	21	8	GGCAGCAGCGAAGACTTTGTTTAC	6	+	1584	1644	Active	Inactive	9	9
ENSDARG00000007671	ENSDART00000045062	21	8	GAAGGCAGCAGCGAAGACTTTGTT	6	+	1581	1644	Inactive	Active	1	3
ENSDARG00000007671	ENSDART00000045062	21	8	ACATCACTCAGCGTGGTGAGTTC	5	+	1229	1644	Active	Inactive	7	1
ENSDARG00000007671	ENSDART00000045062	21	8	ACAGCCCCACAGAAGGCAGCAGCG	6	+	1570	1644	Inactive	Active	4	9
ENSDARG00000007671	ENSDART00000045062	21	8	AACAGCCCCACAGAAGGCAGCAGCG	7	+	1569	1644	Active	Active	6	9
ENSDARG00000007671	ENSDART00000079768	21	2	GGCCTCATCTGACTGGCTGTTTTT	6	+	83	1644	Active	Inactive	9	9
ENSDARG00000007671	ENSDART00000079768	21	5	AGAAGCTTCCACTTCGGAGACTTC	6	+	643	1644	Active	Active	9	5
ENSDARG00000007671	ENSDART00000079768	21	8	ACATCACTCAGCGTGGTGAGTTC	5	+	1229	1644	Active	Inactive	7	1
ENSDARG00000007671	ENSDART00000079768	21	8	ACAGCCCCACAGAAGGCAGCAGCG	6	+	1570	1644	Inactive	Active	4	9
ENSDARG00000007671	ENSDART00000079768	21	8	GAAGGCAGCAGCGAAGACTTTGTT	6	+	1581	1644	Inactive	Active	1	3
ENSDARG00000007671	ENSDART00000079768	21	8	GGCAGCAGCGAAGACTTTGTTTAC	6	+	1584	1644	Active	Inactive	9	9
ENSDARG00000007671	ENSDART00000079768	21	8	AACAGCCCCACAGAAGGCAGCAGCG	7	+	1569	1644	Active	Active	6	9
ENSDARG00000007671	ENSDART00000079768	21	8	TACAGCAACGATCCATGGGTCGAG	6	+	922	1644	Active	Active	2	0
ENSDARG00000007671	ENSDART00000101585	21	2	GGCCTCATCTGACTGGCTGTTTTT	6	+	107	1629	Active	Inactive	9	9
ENSDARG00000007671	ENSDART00000101585	21	5	AGAAGCTTCCACTTCGGAGACTTC	6	+	667	1629	Active	Active	9	5
ENSDARG00000007671	ENSDART00000101585	21	8	ACATCACTCAGCGTGGTGAGTTC	5	+	1253	1629	Active	Inactive	7	1
ENSDARG00000007671	ENSDART00000101585	21	8	TACAGCAACGATCCATGGGTCGAG	6	+	946	1629	Active	Active	2	0
ENSDARG00000007708	ENSDART00000021976	21	2	GACCACCACGAGAAGAAGAGGAA	5	+	64	780	Active	Active	2	9
ENSDARG00000007708	ENSDART00000021976	21	3	AACACCAGAAGGGGCGGTGCCTGC	6	+	249	780	Inactive	Active	6	4
ENSDARG00000007708	ENSDART00000021976	21	4	AAAGTCTGCTTCGTAGGAGACGGT	6	+	463	780	Active	Active	4	9
ENSDARG00000007708	ENSDART00000021976	21	4	GTCTGCTTCGTAGGAGACGGTTTC	6	+	466	780	Active	Active	9	4
ENSDARG00000007708	ENSDART00000021976	21	4	ACCAAAGTCTGCTTCGTAGGAGAC	6	+	460	780	Active	Active	8	8
ENSDARG00000007708	ENSDART00000021976	21	5	GTTTGCCCATCCTGGGTGTGAAGAA	7	+	587	780	Inactive	Inactive	1	1
ENSDARG00000007708	ENSDART00000021976	21	5	AACGTCAGCGAGCTCGGATTGGTC	6	+	676	780	Active	Active	7	3
ENSDARG00000007708	ENSDART00000021976	21	6	AAATACGCCCAGGTGACGAATAA	5	+	727	780	Inactive	Active	8	7
ENSDARG00000007912	ENSDART00000039522	21	28	GAACCCATCATTCCCTGTGCATTT	6	-	1587	3756	Active	Inactive	3	9
ENSDARG00000007912	ENSDART00000039522	21	48	GAAAAAAACAGACTGTGGCTGCG	5	-	2885	3756	Inactive	Active	9	9
ENSDARG00000007912	ENSDART00000039522	21	49	CTCCAAACAAGCCCTGCAGGGTAC	6	-	2918	3756	Inactive	Active	7	5
ENSDARG00000007912	ENSDART00000039522	21	53	AGCTCCAGACAGGTTGATGCTGGG	6	-	3177	3756	Active	Active	2	9
ENSDARG00000007912	ENSDART00000039522	21	53	CACAGCTCCAGACAGGTTGATGC	5	-	3181	3756	Active	Inactive	9	1
ENSDARG00000007912	ENSDART00000039522	21	53	CACAGCTCCAGACAGGTTGATGCT	6	-	3180	3756	Active	Active	9	8
ENSDARG00000007912	ENSDART00000039522	21	54	TGCATCTAAAGGACTGCCTTGGTT	6	-	3250	3756	Active	Inactive	7	1
ENSDARG00000007912	ENSDART00000039522	21	55	AGCCAAGTCCTTGTGGGCAGCTGTG	7	-	3344	3756	Active	Active	9	9
ENSDARG00000007912	ENSDART00000039522	21	56	GAACCACACTTAGGGCTGGATAC	5	-	3435	3756	Inactive	Inactive	4	2
ENSDARG00000007912	ENSDART00000039522	21	56	TGCTCCTAAATAGCTCTGCTTGGCG	7	-	3573	3756	Active	Active	6	2
ENSDARG00000007912	ENSDART00000051456	21	28	GAACCCATCATTCCCTGTGCATTT	6	-	1587	3756	Active	Inactive	3	9
ENSDARG00000007912	ENSDART00000051456	21	48	GAAAAAAACAGACTGTGGCTGCG	5	-	2885	3756	Inactive	Active	9	9
ENSDARG00000007912	ENSDART00000051456	21	49	CTCCAAACAAGCCCTGCAGGGTAC	6	-	2918	3756	Inactive	Active	7	5
ENSDARG00000007912	ENSDART00000051456	21	52	CACAGCTCCAGACAGGTTGATGCT	6	-	3180	3756	Active	Active	9	8
ENSDARG00000007912	ENSDART00000051456	21	52	CACAGCTCCAGACAGGTTGATGC	5	-	3181	3756	Active	Inactive	9	1
ENSDARG00000007912	ENSDART00000051456	21	52	AGCTCCAGACAGGTTGATGCTGGG	6	-	3177	3756	Active	Active	2	9
ENSDARG00000007912	ENSDART00000051456	21	53	TGCATCTAAAGGACTGCCTTGGTT	6	-	3250	3756	Active	Inactive	7	1
ENSDARG00000007912	ENSDART00000051456	21	54	AGCCAAGTCCTTGTGGGCAGCTGTG	7	-	3344	3756	Active	Active	9	9
ENSDARG00000007912	ENSDART00000051456	21	55	GAACCACACTTAGGGCTGGATAC	5	-	3435	3756	Inactive	Inactive	4	2
ENSDARG00000007912	ENSDART00000051456	21	55	TGCTCCTAAATAGCTCTGCTTGGCG	7	-	3573	3756	Active	Active	6	2
ENSDARG00000007912	ENSDART00000057429	21	47	CACAGCTCCAGACAGGTTGATGCT	6	-	2790	3387	Active	Active	9	8
ENSDARG00000007912	ENSDART00000057429	21	47	CACAGCTCCAGACAGGTTGATGC	5	-	2791	3387	Active	Inactive	9	1
ENSDARG00000007912	ENSDART00000057429	21	47	AGCTCCAGACAGGTTGATGCTGGG	6	-	2787	3387	Active	Active	2	9
ENSDARG00000007912	ENSDART00000057429	21	48	TGCATCTAAAGGACTGCCTTGGTT	6	-	2860	3387	Active	Inactive	7	1
ENSDARG00000007912	ENSDART00000057429	21	49	AGCCAAGTCCTTGTGGGCAGCTGTG	7	-	2945	3387	Active	Active	9	9
ENSDARG00000007912	ENSDART00000057429	21	50	TGCTCCTAAATAGCTCTGCTTGGCG	7	-	3174	3387	Active	Active	6	2
ENSDARG00000007912	ENSDART00000057429	21	50	GAACCACACTTAGGGCTGGATAC	5	-	3036	3387	Inactive	Inactive	4	2
ENSDARG00000007912	ENSDART00000057429	21	51	AAAAACCTCTGAAATGAAGAGTAA	6	-	3210	3387	Inactive	Active	2	9
ENSDARG00000007912	ENSDART00000080918	21	49	CACAGCTCCAGACAGGTTGATGCT	6	-	2922	3240	Active	Active	9	8
ENSDARG00000007912	ENSDART00000080918	21	49	CACAGCTCCAGACAGGTTGATGC	5	-	2923	3240	Active	Inactive	9	1
ENSDARG00000007912	ENSDART00000080918	21	49	AGCTCCAGACAGGTTGATGCTGGG	6	-	2919	3240	Active	Active	2	9
ENSDARG00000007912	ENSDART00000080918	21	50	TGCATCTAAAGGACTGCCTTGGTT	6	-	2992	3240	Active	Inactive	7	1
ENSDARG00000007912	ENSDART00000080918	21	51	AGCCAAGTCCTTGTGGGCAGCTGTG	7	-	3077	3240	Active	Active	9	9
ENSDARG00000007912	ENSDART00000080918	21	52	GAACCACACTTAGGGCTGGATAC	5	-	3168	3240	Inactive	Inactive	4	2
ENSDARG00000007912	ENSDART00000080968	21	52	CACAGCTCCAGACAGGTTGATGCT	6	-	3204	3813	Active	Active	9	8
ENSDARG00000007912	ENSDART00000080968	21	52	CACAGCTCCAGACAGGTTGATGC	5	-	3205	3813	Active	Inactive	9	1
ENSDARG00000007912	ENSDART00000080968	21	52	AGCTCCAGACAGGTTGATGCTGGG	6	-	3201	3813	Active	Active	2	9
ENSDARG00000007912	ENSDART00000080968	21	53	TGCATCTAAAGGACTGCCTTGGTT	6	-	3274	3813	Active	Inactive	7	1
ENSDARG00000007912	ENSDART00000080968	21	54	AGCCAAGTCCTTGTGGGCAGCTGTG	7	-	3359	3813	Active	Active	9	9
ENSDARG00000007912	ENSDART00000080968	21	56	GAACCACACTTAGGGCTGGATAC	5	-	3465	3813	Inactive	Inactive	4	2
ENSDARG00000007912	ENSDART00000080980	21	52	CACAGCTCCAGACAGGTTGATGCT	6	-	3222	3819	Active	Active	9	8
ENSDARG00000007912	ENSDART00000080980	21	52	AGCTCCAGACAGGTTGATGCTGGG	6	-	3219	3819	Active	Active	2	9
ENSDARG00000007912	ENSDART00000080980	21	52	CACAGCTCCAGACAGGTTGATGC	5	-	3223	3819	Active	Inactive	9	1
ENSDARG00000007912	ENSDART00000080980	21	53	TGCATCTAAAGGACTGCCTTGGTT	6	-	3292	3819	Active	Inactive	7	1
ENSDARG00000007912	ENSDART00000080980	21	54	AGCCAAGTCCTTGTGGGCAGCTGTG	7	-	3377	3819	Active	Active	9	9
ENSDARG00000007912	ENSDART00000080980	21	55	GAACCACACTTAGGGCTGGATAC	5	-	3468	3819	Inactive	Inactive	4	2
ENSDARG00000007912	ENSDART00000080980	21	55	TGCTCCTAAATAGCTCTGCTTGGCG	7	-	3606	3819	Active	Active	6	2
ENSDARG00000007912	ENSDART00000080980	21	56	AAAAACCTCTGAAATGAAGAGTAA	6	-	3642	3819	Inactive	Active	2	9
ENSDARG00000007912	ENSDART00000080998	21	28	GAACCCATCATTCCCTGTGCATTT	6	-	1596	3756	Active	Inactive	3	9
ENSDARG00000007912	ENSDART00000080998	21	52	CACAGCTCCAGACAGGTTGATGCT	6	-	3186	3756	Active	Active	9	8
ENSDARG00000007912	ENSDART00000080998	21	52	CACAGCTCCAGACAGGTTGATGC	5	-	3187	3756	Active	Inactive	9	1
ENSDARG00000007912	ENSDART00000080998	21	52	AGCTCCAGACAGGTTGATGCTGGG	6	-	3183	3756	Active	Active	2	9
ENSDARG00000007912	ENSDART00000080998	21	53	TGCATCTAAAGGACTGCCTTGGTT	6	-	3256	3756	Active	Inactive	7	1
ENSDARG00000007912	ENSDART00000080998	21	54	AGCCAAGTCCTTGTGGGCAGCTGTG	7	-	3350	3756	Active	Active	9	9
ENSDARG00000007912	ENSDART00000080998	21	55	TGCTCCTAAATAGCTCTGCTTGGCG	7	-	3579	3756	Active	Active	6	2
ENSDARG00000007912	ENSDART00000080998	21	55	GAACCACACTTAGGGCTGGATAC	5	-	3441	3756	Inactive	Inactive	4	2
ENSDARG00000007912	ENSDART00000081061	21	31	GAACCCATCATTCCCTGTGCATTT	6	-	1773	3954	Active	Inactive	3	9
ENSDARG00000007912	ENSDART00000081061	21	55	AGCTCCAGACAGGTTGATGCTGGG	6	-	3372	3954	Active	Active	2	9
ENSDARG00000007912	ENSDART00000081061	21	55	CACAGCTCCAGACAGGTTGATGC	5	-	3376	3954	Active	Inactive	9	1
ENSDARG00000007912	ENSDART00000081061	21	55	CACAGCTCCAGACAGGTTGATGCT	6	-	3375	3954	Active	Active	9	8
ENSDARG00000007912	ENSDART00000081061	21	56	TGCATCTAAAGGACTGCCTTGGTT	6	-	3445	3954	Active	Inactive	7	1
ENSDARG00000007912	ENSDART00000081061	21	57	AGCCAAGTCCTTGTGGGCAGCTGTG	7	-	3539	3954	Active	Active	9	9
ENSDARG00000007912	ENSDART00000081061	21	58	TGCTCCTAAATAGCTCTGCTTGGCG	7	-	3768	3954	Active	Active	6	2
ENSDARG00000007912	ENSDART00000081061	21	58	GAACCACACTTAGGGCTGGATAC	5	-	3630	3954	Inactive	Inactive	4	2
ENSDARG00000007915	ENSDART00000004255	21	3	GGCCCCTAAGTGGACCGAGTTGGCC	7	+	183	1242	Active	Active	7	9
ENSDARG00000007915	ENSDART00000004255	21	3	ACCAGCTGCCGGCCCCTAAGTGGAC	7	+	173	1242	Active	Active	9	5
ENSDARG00000007915	ENSDART00000004255	21	4	TCCTGCAGCTGCTGGGGAAGGTGAG	7	+	416	1242	Active	Active	9	9
ENSDARG00000007915	ENSDART00000004255	21	4	GTCTCAGACTATGAGCTGCTGGT	5	+	295	1242	Active	Active	4	8
ENSDARG00000007915	ENSDART00000004255	21	5	AGCTTCAGCACAGCACGGCGGAGCA	7	+	512	1242	Active	Active	9	9
ENSDARG00000007915	ENSDART00000004255	21	6	GACCACAGCAAACTGCTGCTGTA	5	+	709	1242	Active	Active	1	6
ENSDARG00000007915	ENSDART00000004255	21	6	ACAACCTGCGGCTGGTGATGGAGTT	7	+	632	1242	Active	Active	6	8
ENSDARG00000007915	ENSDART00000004255	21	6	CGCAACAACCTGCGGCTGGTGAT	5	+	628	1242	Active	Active	7	4
ENSDARG00000007915	ENSDART00000004255	21	7	GAAAGCCCCATATTCTGGTGAGGA	6	+	907	1242	Inactive	Active	0	3
ENSDARG00000007915	ENSDART00000004255	21	7	AAAGCCCCATATTCTGGTGAGGA	5	+	908	1242	Inactive	Active	8	3
ENSDARG00000007915	ENSDART00000004255	21	7	AAAGCCCCATATTCTGGTGAGGAC	6	+	908	1242	Inactive	Active	8	8
ENSDARG00000007915	ENSDART00000004255	21	7	GAAAGCCCCATATTCTGGTGAGGAC	7	+	907	1242	Inactive	Active	0	8
ENSDARG00000008020	ENSDART00000009712	21	4	TGCAACAGCTCCAACATGTGCAGAC	7	-	215	408	Active	Inactive	7	3
ENSDARG00000008155	ENSDART00000007205	21	2	CTCTGCGACTGTGCGTGGCCTGC	5	+	63	1086	Active	Active	8	6
ENSDARG00000008155	ENSDART00000007205	21	2	TTCATCGGCAAGAATAGCAGGTGAG	7	+	157	1086	Active	Active	8	9
ENSDARG00000008155	ENSDART00000007205	21	5	TGCTCATCCTTAACGGGGATGTC	5	+	482	1086	Active	Active	9	8
ENSDARG00000008155	ENSDART00000007205	21	6	CACTCAGGCCATTATGGGCAGCG	5	+	531	1086	Active	Active	8	8
ENSDARG00000008155	ENSDART00000007205	21	8	CACAGCACCTGAGGAGGGTTAGTTT	7	+	855	1086	Active	Inactive	7	6
ENSDARG00000008155	ENSDART00000007205	21	8	TTCCACAGCACCTGAGGAGGGTTAG	7	+	852	1086	Active	Active	2	8
ENSDARG00000008155	ENSDART00000007205	21	10	GTTCCCTCCTATATGGAGCTGTA	5	+	1048	1086	Active	Active	8	8
ENSDARG00000008155	ENSDART00000007205	21	10	TTCCAAAGAGGTGGTGTGTGTTC	5	+	1029	1086	Inactive	Inactive	8	9
ENSDARG00000008255	ENSDART00000031028	21	3	AGATACACCAAGTTGTTTAGTTT	5	-	250	1698	Inactive	Inactive	5	7
ENSDARG00000008255	ENSDART00000031028	21	3	GCAGGCTCCTGATCTTATTGGAC	5	-	282	1698	Active	Inactive	8	6
ENSDARG00000008255	ENSDART00000031028	21	7	TTATCACACAGCACGTTGTAGCA	5	-	610	1698	Inactive	Active	4	5
ENSDARG00000008255	ENSDART00000031028	21	8	AGCTCCAACAGGAAGTAGTTGTA	5	-	772	1698	Active	Active	7	1
ENSDARG00000008255	ENSDART00000031028	21	8	ACAGCCGTCCACATGTTTGCGGTC	6	-	859	1698	Active	Inactive	8	5
ENSDARG00000008255	ENSDART00000031028	21	8	TTCAGCTCCAACAGGAAGTAGTT	5	-	775	1698	Active	Active	8	8
ENSDARG00000008255	ENSDART00000031028	21	9	TGCACCAGACTGAATCTGTGGAA	5	-	898	1698	Active	Inactive	4	6
ENSDARG00000008255	ENSDART00000031028	21	10	GTTGGCCACCAGGAGGAGCTGTT	5	-	1088	1698	Active	Active	7	7
ENSDARG00000008255	ENSDART00000031028	21	11	AAAGTCAAAGGTGTAGTTGGTGTA	6	-	1471	1698	Inactive	Active	9	1
ENSDARG00000008255	ENSDART00000031028	21	11	GCACTCTTCAGTTTGAAGCCGTG	5	-	1426	1698	Active	Active	9	9
ENSDARG00000008255	ENSDART00000031028	21	12	ACCTGCGGCCAGGCAGATGGATGC	6	-	1685	1698	Active	Active	9	8
ENSDARG00000008726	ENSDART00000058145	21	4	GTAAAATACCTTGGTGTGACGCG	5	+	388	720	Inactive	Active	7	8
ENSDARG00000008726	ENSDART00000079500	21	2	TTCAACAAAATTATTGAAGAAAAC	6	+	760	837	Inactive	Active	9	9
ENSDARG00000008726	ENSDART00000079500	21	2	GACCAAACCTATGCATAATAGGAG	6	+	692	837	Inactive	Active	3	9
ENSDARG00000008726	ENSDART00000079500	21	2	CAACCAAACAGGTAGAAGTCTTT	5	+	368	837	Inactive	Active	5	1
ENSDARG00000008726	ENSDART00000079500	21	2	AGACCAAACCTATGCATAATAGGAG	7	+	691	837	Inactive	Active	3	9
ENSDARG00000008726	ENSDART00000079500	21	2	ACAACCAAACAGGTAGAAGTCTTT	6	+	367	837	Inactive	Active	9	1
ENSDARG00000008726	ENSDART00000079500	21	2	AACCTATGCATAATAGGAGTGGAT	6	+	697	837	Active	Active	8	5
ENSDARG00000008726	ENSDART00000079500	21	2	AAACACTTCCAAACTGATGATGGA	6	+	405	837	Active	Active	1	9
ENSDARG00000008726	ENSDART00000079500	21	2	AAACACAACCAAACAGGTAGAAGTC	7	+	363	837	Inactive	Active	9	8
ENSDARG00000008778	ENSDART00000025096	21	1	TACAGCTACGGGCTGGAGAGGAA	5	+	43	345	Active	Active	7	9
ENSDARG00000008778	ENSDART00000025096	21	1	GTCAAAGACTACGAAGCAGGTGTG	6	+	106	345	Inactive	Active	3	9
ENSDARG00000008778	ENSDART00000025096	21	1	AAAGACTACGAAGCAGGTGTGTGT	6	+	109	345	Inactive	Inactive	7	5
ENSDARG00000008778	ENSDART00000025096	21	1	ACCGTCAAAGACTACGAAGCAGGT	6	+	103	345	Active	Active	1	9
ENSDARG00000008778	ENSDART00000025096	21	4	AGACACTCCTCCAGTGGAGACGGC	6	+	283	345	Active	Active	2	9
ENSDARG00000008778	ENSDART00000025096	21	4	TGCAGCCGCCGATGGAGGACGGT	5	+	251	345	Active	Active	9	9
ENSDARG00000008778	ENSDART00000025096	21	4	GCAGCCGCCGATGGAGGACGGTGTG	7	+	252	345	Active	Active	5	9
ENSDARG00000008778	ENSDART00000025096	21	4	CCCTCACACCCCGGCAGCCGCAGCC	7	+	319	345	Active	Active	9	9
ENSDARG00000008778	ENSDART00000025096	21	4	CCCCTCACACCCCGGCAGCCGCA	5	+	318	345	Active	Active	8	9
ENSDARG00000008880	ENSDART00000003076	21	3	AACCACCACAGCCAATAATGAGAA	6	+	207	3141	Inactive	Active	0	6
ENSDARG00000008880	ENSDART00000003076	21	3	ACCACCACAGCCAATAATGAGAA	5	+	208	3141	Inactive	Active	1	6
ENSDARG00000008880	ENSDART00000003076	21	4	GCAGACTGCCATTGAGCTGAGTCT	6	+	318	3141	Active	Active	5	6
ENSDARG00000008880	ENSDART00000003076	21	4	ACCTGCTAAAGATGATCTGCAGAC	6	+	300	3141	Active	Inactive	4	1
ENSDARG00000008880	ENSDART00000003076	21	5	GAATGCGGCCCGTATTAAGAGGAA	6	+	429	3141	Inactive	Active	0	9
ENSDARG00000008880	ENSDART00000003076	21	6	CTCAACTACTGTCTGTCTGAGCG	5	+	604	3141	Active	Active	6	9
ENSDARG00000008880	ENSDART00000003076	21	7	CCCGTCTGCAGCAGTGGAGCTTCT	6	+	735	3141	Active	Active	9	6
ENSDARG00000008880	ENSDART00000003076	21	10	AACGGCTTCAATAATTTAGATGAA	6	+	991	3141	Active	Active	9	2
ENSDARG00000008880	ENSDART00000003076	21	12	TACAGCAGAAGCTTGAGGGGTATGT	7	+	1295	3141	Inactive	Inactive	4	2
ENSDARG00000008880	ENSDART00000003076	21	12	CAATCAGACTCACGGCAGGAGAG	5	+	1236	3141	Inactive	Active	4	9
ENSDARG00000008880	ENSDART00000003076	21	12	CACTTCTACAGCAGAAGCTTGAGGG	7	+	1289	3141	Active	Active	9	9
ENSDARG00000008880	ENSDART00000003076	21	14	GTAGTCAAACAGAAGCAGATGAT	5	+	1466	3141	Inactive	Active	8	9
ENSDARG00000008880	ENSDART00000003076	21	14	GCCGGCGCCACACAGCGTGAGCG	5	+	1593	3141	Active	Active	9	9
ENSDARG00000008880	ENSDART00000003076	21	14	CCCGCCGACAGCGACGCAGAGAAC	6	+	1515	3141	Active	Active	9	9
ENSDARG00000008880	ENSDART00000003076	21	14	GAACGCCCATCCACAAGCCTTTTAC	7	+	1535	3141	Inactive	Inactive	7	7
ENSDARG00000008880	ENSDART00000003076	21	16	CTCAAAGACGCTGGCTGAAGTATAA	7	+	1838	3141	Active	Active	1	3
ENSDARG00000008880	ENSDART00000003076	21	19	TGCCAAGGCAAGAGAAGCCTTTGAT	7	+	2295	3141	Active	Inactive	7	2
ENSDARG00000008880	ENSDART00000003076	21	20	ACCCCCGGCTCCAGCATGTGCTGGT	7	+	2414	3141	Active	Inactive	9	0
ENSDARG00000008880	ENSDART00000003076	21	22	CCCCCAGCAATGGCATGATGACTAC	7	+	2601	3141	Active	Active	6	7
ENSDARG00000008880	ENSDART00000003076	21	25	CTCTGCAGAACGAGTGGTGCTGAA	6	+	3057	3141	Active	Active	3	5
ENSDARG00000009215	ENSDART00000002128	21	1	ACCTGCGTCCTCCCTATGTGGAGGG	7	+	79	630	Active	Active	9	5
ENSDARG00000009215	ENSDART00000002128	21	1	CGCCAAGGCAAGAGTTGTCGTATCT	7	+	345	630	Active	Inactive	9	5
ENSDARG00000009215	ENSDART00000002128	21	1	CGCTGCTACAGGACGCGCAGAGGCG	7	+	458	630	Active	Active	9	9
ENSDARG00000009215	ENSDART00000002128	21	1	GACGGCGCAGATGATCTGGGAGGGT	7	+	132	630	Inactive	Active	0	7
ENSDARG00000009215	ENSDART00000002128	21	1	TGCGTCCTCCCTATGTGGAGGGT	5	+	82	630	Active	Active	9	9
ENSDARG00000009386	ENSDART00000012574	21	5	GTCAACAACCAAACCATGGTGAGCT	7	+	394	1446	Inactive	Active	3	2
ENSDARG00000009386	ENSDART00000012574	21	6	AAACTACCCAGCACCTCTGCGTGC	6	+	553	1446	Inactive	Inactive	2	4
ENSDARG00000009386	ENSDART00000012574	21	6	CCCAGCACCTCTGCGTGCGCCGGT	6	+	559	1446	Active	Active	9	4
ENSDARG00000009386	ENSDART00000012574	21	6	AACTACCCAGCACCTCTGCGTGC	5	+	554	1446	Inactive	Inactive	7	4
ENSDARG00000009386	ENSDART00000012574	21	8	ATCAAACCCTTATGAGGACGTGGTG	7	+	786	1446	Inactive	Active	1	9
ENSDARG00000009386	ENSDART00000012574	21	8	CTATCAAACCCTTATGAGGACGTG	6	+	784	1446	Inactive	Active	5	9
ENSDARG00000009386	ENSDART00000012574	21	8	GTTTGCGTCTCTGTCGCCGGCGAA	6	+	695	1446	Active	Active	9	8
ENSDARG00000009386	ENSDART00000012574	21	10	CCCAAATGCCATGAGGAAGCTGGC	6	+	955	1446	Active	Active	9	9
ENSDARG00000009386	ENSDART00000012574	21	12	GCCTCCTACTGTTGAGCAGATGAA	6	+	1197	1446	Active	Active	9	9
ENSDARG00000009386	ENSDART00000045070	21	3	GTCAACAACCAAACCATGGTGAGCT	7	+	190	1134	Inactive	Active	3	2
ENSDARG00000009386	ENSDART00000045070	21	4	AACTACCCAGCACCTCTGCGTGC	5	+	350	1134	Inactive	Inactive	7	4
ENSDARG00000009386	ENSDART00000045070	21	4	CCCAGCACCTCTGCGTGCGCCGGT	6	+	355	1134	Active	Active	9	4
ENSDARG00000009386	ENSDART00000045070	21	4	AAACTACCCAGCACCTCTGCGTGC	6	+	349	1134	Inactive	Inactive	2	4
ENSDARG00000009386	ENSDART00000045070	21	12	CCCAAATGCCATGAGGAAGCTGGC	6	+	694	1134	Active	Active	9	9
ENSDARG00000009480	ENSDART00000024096	21	1	AAACCATCCGTGACCAGGAGGTGCT	7	+	113	816	Inactive	Active	3	9
ENSDARG00000009480	ENSDART00000024096	21	1	TACTACAGCAGCAGTGAAGATGAA	6	+	55	816	Active	Active	0	9
ENSDARG00000009480	ENSDART00000024096	21	1	TACAGCAGCAGTGAAGATGAAGAG	6	+	58	816	Active	Active	6	9
ENSDARG00000009480	ENSDART00000024096	21	2	CAAATCCCATCTGGAGGAAGAAGCC	7	+	297	816	Inactive	Active	5	9
ENSDARG00000009480	ENSDART00000024096	21	2	CGCAAATACAAGCAGCTGGAGAA	5	+	211	816	Active	Active	8	6
ENSDARG00000009480	ENSDART00000024096	21	2	TGCAAATCCCATCTGGAGGAAGAA	6	+	295	816	Active	Active	7	9
ENSDARG00000009480	ENSDART00000024096	21	2	ACAAGCAGAAACAGAAGGAGCTGCA	7	+	323	816	Inactive	Active	7	9
ENSDARG00000009480	ENSDART00000024096	21	2	ACCTGCAAATCCCATCTGGAGGA	5	+	292	816	Inactive	Active	1	3
ENSDARG00000009480	ENSDART00000024096	21	2	AGAAACAGAAGGAGCTGCAGGATAA	7	+	329	816	Inactive	Active	9	3
ENSDARG00000009480	ENSDART00000024096	21	3	TGCGGCGGCAGCTGTGTGGAGGCA	6	+	455	816	Active	Active	9	9
ENSDARG00000009480	ENSDART00000024096	21	3	TGCGGCGGCAGCTGTGTGGAGGC	5	+	455	816	Active	Active	9	2
ENSDARG00000009480	ENSDART00000024096	21	3	TCCTCCAGCAGTATCGTCTGCAGCG	7	+	419	816	Active	Active	9	8
ENSDARG00000009480	ENSDART00000024096	21	3	AGATGCGGCGGCAGCTGTGTGGAG	6	+	452	816	Active	Inactive	5	5
ENSDARG00000009480	ENSDART00000024096	21	3	ATCGTCTGCAGCGGATGGAGCAGAT	7	+	431	816	Active	Active	9	8
ENSDARG00000009480	ENSDART00000024096	21	3	GTCTGCAGCGGATGGAGCAGATGCG	7	+	434	816	Active	Active	7	9
ENSDARG00000009480	ENSDART00000024096	21	3	GTCCACATCTATGAGCCTGAGGT	5	+	565	816	Active	Active	7	8
ENSDARG00000009480	ENSDART00000024096	21	3	GGCGGCAGCTGTGTGGAGGCAGGC	6	+	458	816	Active	Active	9	9
ENSDARG00000009480	ENSDART00000024096	21	3	GCAGCCTGCTCTGTCTGGCGCTGCA	7	+	611	816	Active	Active	8	9
ENSDARG00000009480	ENSDART00000024096	21	4	CACTTCTGCTTTACCGTGGTGGAG	6	+	716	816	Active	Active	9	7
ENSDARG00000009544	ENSDART00000021664	21	1	GGCTTCAGAGCGAGGGGTTGCGTTG	7	-	603	654	Active	Inactive	7	1
ENSDARG00000009544	ENSDART00000021664	21	1	CTCTCCTCCTCGATGCAGTTGGT	5	-	322	654	Active	Active	9	8
ENSDARG00000009544	ENSDART00000021664	21	1	CTCCTCCTCGATGCAGTTGGTGCA	6	-	319	654	Active	Active	9	8
ENSDARG00000009544	ENSDART00000021664	21	1	CACTGCATCTGTCCAGTGCTTTGAA	7	-	176	654	Active	Inactive	9	8
ENSDARG00000009544	ENSDART00000021664	21	1	AGAGGCTTCAGAGCGAGGGGTTGCG	7	-	606	654	Active	Active	9	9
ENSDARG00000009544	ENSDART00000021664	21	1	AGAGGCTTCAGAGCGAGGGGTTG	5	-	608	654	Active	Active	9	8
ENSDARG00000009544	ENSDART00000021664	21	1	AGAGCCAGCATGGAGTCGTAGAC	5	-	205	654	Active	Active	4	0
ENSDARG00000009544	ENSDART00000021664	21	1	ACCCAAAGATGGCCAGGGCGATGCC	7	-	37	654	Inactive	Active	6	9
ENSDARG00000009733	ENSDART00000004087	21	2	AAAGCCTTCACGTATGACTTTGTG	6	+	154	2133	Active	Active	6	7
ENSDARG00000009733	ENSDART00000004087	21	2	TCCGTCCTCAGATGGCGAAGGAGAA	7	+	62	2133	Active	Active	9	9
ENSDARG00000009733	ENSDART00000004087	21	9	AAACTCACCCGCCTGCTGCAGGA	5	+	934	2133	Inactive	Active	4	9
ENSDARG00000009733	ENSDART00000004087	21	13	GCCAAATTAGATGTGGAGCGGCT	5	+	1477	2133	Active	Active	6	9
ENSDARG00000009733	ENSDART00000004087	21	18	AGACTCATCGATGAGCTGGAGAA	5	+	1735	2133	Active	Active	8	6
ENSDARG00000009733	ENSDART00000004087	21	18	ACAGCCAACGGCGGCTGCTGACGCT	7	+	1757	2133	Inactive	Active	1	9
ENSDARG00000009733	ENSDART00000004087	21	19	AGAAACTGCAGTCTGAGGTGGCC	5	+	2030	2133	Active	Active	1	9
ENSDARG00000009733	ENSDART00000004087	21	20	AGCAGCAGAGGAGGAGGATGATAG	6	+	2099	2133	Active	Active	2	3
ENSDARG00000009733	ENSDART00000093108	21	1	TCCGTCCTCAGATGGCGAAGGAGAA	7	+	14	4914	Active	Active	9	9
ENSDARG00000009733	ENSDART00000093108	21	1	AAAGCCTTCACGTATGACTTTGTG	6	+	106	4914	Active	Active	6	7
ENSDARG00000009733	ENSDART00000093108	21	6	AAACTCACCCGCCTGCTGCAGGA	5	+	946	4914	Inactive	Active	4	9
ENSDARG00000009733	ENSDART00000093108	21	8	AACTGCTAACAAACGGAGTCAAC	5	+	1331	4914	Inactive	Active	3	5
ENSDARG00000009733	ENSDART00000093108	21	10	GCCAAATTAGATGTGGAGCGGCT	5	+	1600	4914	Active	Active	6	9
ENSDARG00000009733	ENSDART00000093108	21	12	AGCGGCTGCGATGAAGAAGAGGAA	6	+	1771	4914	Active	Active	9	9
ENSDARG00000009733	ENSDART00000093108	21	13	AGACTCATCGATGAGCTGGAGAA	5	+	1930	4914	Active	Active	8	6
ENSDARG00000009733	ENSDART00000093108	21	13	ACAGCCAACGGCGGCTGCTGACGCT	7	+	1952	4914	Inactive	Active	1	9
ENSDARG00000009733	ENSDART00000093108	21	14	AGAAACTGCAGTCTGAGGTGGCC	5	+	2225	4914	Active	Active	1	9
ENSDARG00000009733	ENSDART00000093108	21	15	AGCAGCAGAGGAGGAGGATGATAG	6	+	2294	4914	Active	Active	2	3
ENSDARG00000009733	ENSDART00000093108	21	16	AGAAGCGGCAGCAGGAGCTGGTGTT	7	+	2399	4914	Active	Active	5	3
ENSDARG00000009733	ENSDART00000093108	21	16	AGCGGCAGCAGGAGCTGGTGTTGCG	7	+	2402	4914	Active	Active	9	8
ENSDARG00000009733	ENSDART00000093108	21	17	GACCGCCTCATTAAGGTGACTTT	5	+	2821	4914	Active	Inactive	9	4
ENSDARG00000009733	ENSDART00000093108	21	17	CAAGACGGCGCGTCAGAAGTGGCA	6	+	2727	4914	Inactive	Active	1	9
ENSDARG00000009733	ENSDART00000093108	21	18	ATCAGCGACAGCCTGTCTGACTGC	6	+	2983	4914	Active	Inactive	4	2
ENSDARG00000009733	ENSDART00000093108	21	18	AGCTTCAGAGAAGAGGACGAGGAG	6	+	2902	4914	Active	Active	5	9
ENSDARG00000009733	ENSDART00000093108	21	18	GCCACCATCGTGCAGATTGAGGA	5	+	3010	4914	Active	Active	9	9
ENSDARG00000009733	ENSDART00000093108	21	18	GAAAGCTTCAGAGAAGAGGACGAG	6	+	2899	4914	Active	Active	7	9
ENSDARG00000009733	ENSDART00000093108	21	19	AGCTCCTGCTCTCTGGCTGAAGCT	6	+	3076	4914	Active	Active	9	9
ENSDARG00000009733	ENSDART00000093108	21	21	GCCAGCACAGATGAGGAGGTGTCT	6	+	3319	4914	Active	Active	2	7
ENSDARG00000009733	ENSDART00000093108	21	21	GCCAGCACAGATGAGGAGGTGTC	5	+	3319	4914	Active	Active	2	8
ENSDARG00000009733	ENSDART00000093108	21	22	CTCTCCGCACAAATGAAGGCGGT	5	+	3439	4914	Active	Active	2	9
ENSDARG00000009733	ENSDART00000093108	21	22	AACATCACCAAGTCTCTGGCGTC	5	+	3505	4914	Active	Inactive	4	2
ENSDARG00000009733	ENSDART00000093108	21	22	CTCCGCACAAATGAAGGCGGTTTC	6	+	3441	4914	Active	Inactive	2	4
ENSDARG00000009733	ENSDART00000093108	21	26	GACAGCCCCTCTGCAGTGCGTGGCC	7	+	3894	4914	Active	Active	7	1
ENSDARG00000009733	ENSDART00000093108	21	26	CACTCCCACAGGTGGGCTGAAGGG	6	+	3864	4914	Active	Active	8	9
ENSDARG00000009733	ENSDART00000093108	21	29	CACATCGGCTCAGTGATGTGTCT	5	+	4366	4914	Active	Active	9	3
ENSDARG00000009733	ENSDART00000093108	21	30	GAATGCAGATATTTGACGTTGCG	5	+	4448	4914	Inactive	Active	8	9
ENSDARG00000009733	ENSDART00000093108	21	31	CCCAAATGCACATAAGGACTGGGTG	7	+	4632	4914	Active	Active	9	9
ENSDARG00000009733	ENSDART00000093108	21	31	AAATGCACATAAGGACTGGGTGTGT	7	+	4635	4914	Inactive	Inactive	9	8
ENSDARG00000009771	ENSDART00000016219	21	1	CTAAGCCCCCAATGGCAGGTTTG	5	+	44	1131	Active	Active	4	5
ENSDARG00000009771	ENSDART00000016219	21	3	TGCTGCTTCTGCATGGAGGAGGTC	6	+	233	1131	Active	Active	9	9
ENSDARG00000009771	ENSDART00000016219	21	3	TGCTGCTTCTGCATGGAGGAGGT	5	+	233	1131	Active	Active	9	9
ENSDARG00000009771	ENSDART00000016219	21	3	ACATTCAGAATTTACAGCAGTGGCT	7	+	193	1131	Inactive	Active	6	9
ENSDARG00000009771	ENSDART00000016219	21	9	GAAGGCATCATTGAAGAAGAAGAG	6	+	754	1131	Active	Active	5	9
ENSDARG00000009771	ENSDART00000016219	21	10	AAAGACAGAGAAATACTGGGAGGGC	7	+	876	1131	Inactive	Active	9	8
ENSDARG00000009789	ENSDART00000047218	21	3	TGCTTCTTCTCATTGAGGATGTT	5	-	340	864	Active	Active	9	9
ENSDARG00000009789	ENSDART00000047218	21	3	GTTGACAGACACGTTCTTAGATGAC	7	-	318	864	Inactive	Active	7	2
ENSDARG00000009789	ENSDART00000047218	21	4	GTCTGCAGAGAAGAGCAGCTTTC	5	-	440	864	Inactive	Active	1	3
ENSDARG00000009789	ENSDART00000047218	21	4	CACCACCTCATGGTCGTCTGCAGAG	7	-	453	864	Active	Active	9	3
ENSDARG00000009789	ENSDART00000047218	21	4	ACCACCACCTCATGGTCGTCTGC	5	-	457	864	Active	Inactive	7	2
ENSDARG00000009789	ENSDART00000047218	21	4	AACCACCACCTCATGGTCGTCTGC	6	-	457	864	Inactive	Inactive	0	2
ENSDARG00000009789	ENSDART00000047218	21	5	GGCGTCTCCACTGAGTTGCTGAA	5	-	523	864	Active	Active	9	4
ENSDARG00000010047	ENSDART00000003518	21	1	TTCAGCAAAGGCAAGGAAGGTTTT	6	-	139	1128	Inactive	Active	6	5
ENSDARG00000010047	ENSDART00000003518	21	2	TGCAAATGCATGAGATGTGGGTGAA	7	-	597	1128	Active	Active	8	6
ENSDARG00000010047	ENSDART00000003518	21	2	GTCTCCCACTCTTCATCTGAATTC	6	-	533	1128	Active	Inactive	7	8
ENSDARG00000010047	ENSDART00000003518	21	2	GAATGCAAATGCATGAGATGTGGGT	7	-	600	1128	Inactive	Active	9	8
ENSDARG00000010047	ENSDART00000003518	21	2	AAAAACAGAAAGAGGGTTTTGGAC	6	-	324	1128	Inactive	Inactive	9	3
ENSDARG00000010047	ENSDART00000003518	21	2	AAAAACAGAAAGAGGGTTTTGGA	5	-	325	1128	Inactive	Active	9	2
ENSDARG00000010085	ENSDART00000024137	21	3	ATCCACATCAGATCCTGAAGGCTTC	7	+	219	1317	Active	Active	6	8
ENSDARG00000010085	ENSDART00000024137	21	3	GAACGCTTATAAACTGATGAAGAG	6	+	258	1317	Active	Active	0	9
ENSDARG00000010085	ENSDART00000024137	21	4	TTCATCTCCAACATGTCGGTGCA	5	+	340	1317	Active	Active	9	8
ENSDARG00000010085	ENSDART00000024137	21	4	GCAGCCAAAGCTCTTCTGCGTCTGC	7	+	400	1317	Inactive	Inactive	7	8
ENSDARG00000010085	ENSDART00000024137	21	4	GCAGCCAAAGCTCTTCTGCGTCT	5	+	400	1317	Inactive	Inactive	7	5
ENSDARG00000010085	ENSDART00000024137	21	4	AGCCAAAGCTCTTCTGCGTCTGC	5	+	402	1317	Active	Inactive	4	8
ENSDARG00000010085	ENSDART00000024137	21	5	GCCAAAACACCGAAAGCAGATGTG	6	+	610	1317	Inactive	Active	7	9
ENSDARG00000010085	ENSDART00000024137	21	5	TTACAATGCTCTGCTGACGGTGGA	6	+	483	1317	Inactive	Active	4	9
ENSDARG00000010085	ENSDART00000024137	21	5	CTATCATTCAGTGCTGTGGATGCA	6	+	552	1317	Active	Active	8	9
ENSDARG00000010085	ENSDART00000024137	21	5	CTATCATTCAGTGCTGTGGATGC	5	+	552	1317	Active	Inactive	8	7
ENSDARG00000010085	ENSDART00000024137	21	5	AGCCAAAACACCGAAAGCAGATGTG	7	+	609	1317	Active	Active	1	9
ENSDARG00000010085	ENSDART00000024137	21	6	GACCCAGCCGGAGCCTGCAGACGAG	7	+	795	1317	Active	Active	5	9
ENSDARG00000010085	ENSDART00000024137	21	6	GCCACCAGAGGGCAGGAGGCAAC	5	+	722	1317	Active	Active	3	8
ENSDARG00000010085	ENSDART00000024137	21	7	TCCTGCAGACTACTAAGAGGCAGAG	7	+	908	1317	Active	Active	4	9
ENSDARG00000010085	ENSDART00000024137	21	7	GAAATCCCCGTCTGCTGCTGAAGCC	7	+	965	1317	Active	Active	1	9
ENSDARG00000010085	ENSDART00000024137	21	7	ACAGTCCTCACATCGTGCGCTTTC	6	+	1013	1317	Active	Inactive	9	9
ENSDARG00000010085	ENSDART00000099299	21	3	ATCCACATCAGATCCTGAAGGCTTC	7	+	210	1377	Active	Active	6	8
ENSDARG00000010085	ENSDART00000099299	21	3	GAACGCTTATAAACTGATGAAGAG	6	+	249	1377	Active	Active	0	9
ENSDARG00000010085	ENSDART00000099299	21	4	TTCATCTCCAACATGTCGGTGCA	5	+	331	1377	Active	Active	9	8
ENSDARG00000010085	ENSDART00000099299	21	4	GCAGCCAAAGCTCTTCTGCGTCTGC	7	+	391	1377	Inactive	Inactive	7	8
ENSDARG00000010085	ENSDART00000099299	21	4	GCAGCCAAAGCTCTTCTGCGTCT	5	+	391	1377	Inactive	Inactive	7	5
ENSDARG00000010085	ENSDART00000099299	21	4	AGCCAAAGCTCTTCTGCGTCTGC	5	+	393	1377	Active	Inactive	4	8
ENSDARG00000010085	ENSDART00000099299	21	5	CTATCATTCAGTGCTGTGGATGCA	6	+	543	1377	Active	Active	8	9
ENSDARG00000010085	ENSDART00000099299	21	5	TTACAATGCTCTGCTGACGGTGGA	6	+	474	1377	Inactive	Active	4	9
ENSDARG00000010085	ENSDART00000099299	21	5	GCCAAAACACCGAAAGCAGATGTG	6	+	601	1377	Inactive	Active	7	9
ENSDARG00000010085	ENSDART00000099299	21	5	AGCCAAAACACCGAAAGCAGATGTG	7	+	600	1377	Active	Active	1	9
ENSDARG00000010085	ENSDART00000099299	21	5	CTATCATTCAGTGCTGTGGATGC	5	+	543	1377	Active	Inactive	8	7
ENSDARG00000010085	ENSDART00000099299	21	6	GACCCAGCCGGAGCCTGCAGACGAG	7	+	786	1377	Active	Active	5	9
ENSDARG00000010085	ENSDART00000099299	21	6	GCCACCAGAGGGCAGGAGGCAAC	5	+	713	1377	Active	Active	3	8
ENSDARG00000010085	ENSDART00000099299	21	7	ACAGTCCTCACATCGTGCGCTTTC	6	+	1004	1377	Active	Inactive	9	9
ENSDARG00000010085	ENSDART00000099299	21	7	GAAATCCCCGTCTGCTGCTGAAGCC	7	+	956	1377	Active	Active	1	9
ENSDARG00000010085	ENSDART00000099299	21	7	TCCTGCAGACTACTAAGAGGCAGAG	7	+	899	1377	Active	Active	4	9
ENSDARG00000010132	ENSDART00000023038	21	1	ATCTGCAACTCCTCCGGTGCTTTC	6	+	18	1806	Active	Inactive	2	5
ENSDARG00000010132	ENSDART00000023038	21	1	ACCGACCTCCACTCCCGGGGGCGCG	7	+	42	1806	Active	Active	9	9
ENSDARG00000010132	ENSDART00000023038	21	1	TCCAGCCCAGCCGAGTCGCCGCG	5	+	94	1806	Active	Active	6	9
ENSDARG00000010132	ENSDART00000023038	21	1	CTCATCTGCCTCCCGCAGGTGTT	5	+	262	1806	Active	Active	9	7
ENSDARG00000010132	ENSDART00000023038	21	2	TTCCTCACAGCGTTCATGGGCTGCT	7	+	554	1806	Inactive	Active	0	5
ENSDARG00000010132	ENSDART00000023038	21	3	GACAGCAGCAGCCATGGCTGAAGCT	7	+	609	1806	Active	Active	6	9
ENSDARG00000010132	ENSDART00000023038	21	5	CCCTGCTGCCCGTCAGTCTGCCGCC	7	+	923	1806	Active	Active	9	7
ENSDARG00000010132	ENSDART00000023038	21	5	ACCATCGCCAACATGGCCGCAGCT	6	+	991	1806	Active	Active	9	9
ENSDARG00000010132	ENSDART00000023038	21	5	ATCGCCAACATGGCCGCAGCTGCT	6	+	994	1806	Active	Active	3	9
ENSDARG00000010132	ENSDART00000023038	21	6	CCCTACTCCTTCTCTGGAGGAAGCT	7	+	1086	1806	Active	Active	9	9
ENSDARG00000010132	ENSDART00000023038	21	6	TTCCCATCCTAGCAGTAGTGTGT	5	+	1134	1806	Active	Inactive	8	1
ENSDARG00000010132	ENSDART00000023038	21	6	ATCCCCTACTCCTTCTCTGGAGGA	6	+	1083	1806	Active	Active	7	3
ENSDARG00000010132	ENSDART00000023038	21	6	ATCCTAGCAGTAGTGTGTCTAGTTC	7	+	1139	1806	Inactive	Inactive	3	4
ENSDARG00000010132	ENSDART00000023038	21	6	CTCTTCCCATCCTAGCAGTAGTG	5	+	1131	1806	Active	Active	6	8
ENSDARG00000010132	ENSDART00000023038	21	8	CCCTGCTCCCTTCCTGTTTGCAGAT	7	+	1356	1806	Active	Inactive	9	7
ENSDARG00000010132	ENSDART00000023038	21	10	CCCAGCCACCATTCAGAAGCGTCT	6	+	1563	1806	Active	Active	9	9
ENSDARG00000010149	ENSDART00000024199	21	1	CTCTTCCACGACGGGCCGGATTC	5	+	47	1653	Active	Inactive	9	1
ENSDARG00000010149	ENSDART00000024199	21	2	ACCGCCAGACCATGGCTGCAGAA	5	+	118	1653	Active	Active	2	7
ENSDARG00000010149	ENSDART00000024199	21	3	GTTCTCCTCTGGTCTGAAGGTGAG	6	+	297	1653	Active	Active	9	9
ENSDARG00000010149	ENSDART00000024199	21	6	GTCGGCCACCGCATCTGACGCCGCT	7	+	831	1653	Active	Active	8	9
ENSDARG00000010149	ENSDART00000024199	21	6	AAATACACCATCGTGGTGTCGGC	5	+	814	1653	Inactive	Active	9	6
ENSDARG00000010149	ENSDART00000024199	21	6	TCCGGCTGCTCCATGGGGGAATAC	6	+	880	1653	Active	Active	9	3
ENSDARG00000010149	ENSDART00000024199	21	7	ACCGTCAGATGTCCCTGCTGCTGCG	7	+	968	1653	Active	Active	5	9
ENSDARG00000010238	ENSDART00000003983	21	2	TTACCATGCGAATGTAAGGGTTT	5	-	99	1275	Active	Inactive	2	3
ENSDARG00000010238	ENSDART00000003983	21	4	GACACCAGCGGAAAACTGTGAAGGG	7	-	160	1275	Active	Active	5	7
ENSDARG00000010238	ENSDART00000003983	21	8	GACGACGTCCATTGATGATGAGTTT	7	-	877	1275	Active	Active	8	3
ENSDARG00000010238	ENSDART00000003983	21	8	CTCCGCAGCTGTTTCTGCAGCCTGT	7	-	840	1275	Active	Active	9	8
ENSDARG00000010238	ENSDART00000003983	21	8	TTCTGCAGCCTGTCGAGTGGCAAAC	7	-	828	1275	Active	Active	7	6
ENSDARG00000010238	ENSDART00000003983	21	8	TTCTCCGCAGCTGTTTCTGCAGCC	6	-	843	1275	Inactive	Active	2	6
ENSDARG00000010238	ENSDART00000003983	21	9	GGCACCGGCTCCAGTCTGATGCC	5	-	970	1275	Active	Active	9	6
ENSDARG00000010238	ENSDART00000003983	21	10	TTCATCAGAGACAGGTGGTGGAGGC	7	-	1011	1275	Inactive	Active	0	8
ENSDARG00000010238	ENSDART00000003983	21	10	TTCATCAGAGACAGGTGGTGGAG	5	-	1013	1275	Inactive	Active	0	7
ENSDARG00000010238	ENSDART00000003983	21	10	ATCTTCATCAGAGACAGGTGGTGGA	7	-	1014	1275	Active	Active	9	8
ENSDARG00000010385	ENSDART00000006971	21	3	TTACTCTTATGGTGGCAGGTGAA	5	+	419	1428	Active	Active	3	9
ENSDARG00000010385	ENSDART00000006971	21	7	GTCTCAGACCAATTGATGTGGAGTT	7	+	782	1428	Active	Inactive	4	7
ENSDARG00000010385	ENSDART00000006971	21	7	GTCTCAGACCAATTGATGTGGAG	5	+	782	1428	Active	Active	4	9
ENSDARG00000010385	ENSDART00000006971	21	7	ACAGTCTAACTCCAGAGGAAGTC	5	+	860	1428	Inactive	Active	2	9
ENSDARG00000010385	ENSDART00000006971	21	8	TCCAGCAGCAGGAACTGAAGGTGAG	7	+	983	1428	Active	Active	9	9
ENSDARG00000010385	ENSDART00000006971	21	10	CACTCCGACTTCCTGAAGCTGAG	5	+	1114	1428	Active	Active	7	9
ENSDARG00000010385	ENSDART00000006971	21	10	TCCGACTTCCTGAAGCTGAGGAA	5	+	1117	1428	Active	Active	9	8
ENSDARG00000010385	ENSDART00000100224	21	1	TTACTCTTATGGTGGCAGGTGAA	5	+	86	1062	Active	Active	3	9
ENSDARG00000010385	ENSDART00000100224	21	5	GTCTCAGACCAATTGATGTGGAGTT	7	+	452	1062	Active	Inactive	4	7
ENSDARG00000010385	ENSDART00000100224	21	5	GTCTCAGACCAATTGATGTGGAG	5	+	452	1062	Active	Active	4	9
ENSDARG00000010385	ENSDART00000100224	21	5	ACAGTCTAACTCCAGAGGAAGTC	5	+	530	1062	Inactive	Active	2	9
ENSDARG00000010385	ENSDART00000100224	21	6	TCCAGCAGCAGGAACTGAAGGTGAG	7	+	653	1062	Active	Active	9	9
ENSDARG00000010385	ENSDART00000100224	21	8	CACTCCGACTTCCTGAAGCTGAG	5	+	784	1062	Active	Active	7	9
ENSDARG00000010385	ENSDART00000100224	21	8	TCCGACTTCCTGAAGCTGAGGAA	5	+	787	1062	Active	Active	9	8
ENSDARG00000010524	ENSDART00000024720	21	2	GGCATCAACTCATCTGCAGGGTAG	6	-	93	1293	Active	Active	9	7
ENSDARG00000010524	ENSDART00000024720	21	2	ATCAACGTCTCCTCGATTGGGTT	5	-	149	1293	Active	Active	6	7
ENSDARG00000010524	ENSDART00000024720	21	4	CTCAAACTCGTCCAGTTTGTTTAA	6	-	229	1293	Active	Inactive	8	9
ENSDARG00000010524	ENSDART00000024720	21	4	CTCAAAAACAGAGACGACGATGTC	6	-	295	1293	Inactive	Active	1	9
ENSDARG00000010524	ENSDART00000024720	21	4	GTCTCAAAAACAGAGACGACGAT	5	-	298	1293	Inactive	Active	7	9
ENSDARG00000010524	ENSDART00000024720	21	5	GTTAAAGGCAGGCAGCAGGCGGT	5	-	443	1293	Inactive	Active	2	9
ENSDARG00000010524	ENSDART00000024720	21	6	ACATTCGACTAAGTGCTGCAAAC	5	-	585	1293	Active	Active	2	6
ENSDARG00000010524	ENSDART00000024720	21	7	AACCCAGTCTCCATTGTGGATGTT	6	-	703	1293	Active	Active	8	6
ENSDARG00000010524	ENSDART00000024720	21	7	AACCCAGTCTCCATTGTGGATGT	5	-	704	1293	Active	Inactive	8	8
ENSDARG00000010524	ENSDART00000024720	21	8	TCCCCAAGAAGAATATAAGCTTTC	6	-	780	1293	Active	Inactive	1	1
ENSDARG00000010524	ENSDART00000024720	21	9	AGCAGCAAAGGAGGTTGGCTGATGT	7	-	854	1293	Inactive	Inactive	1	1
ENSDARG00000010717	ENSDART00000024858	21	1	TTCACCGGCACCAGCGAGGTATCT	6	+	36	429	Active	Active	7	6
ENSDARG00000010717	ENSDART00000024858	21	2	GGCCACCACAGCGGCCGGAGTGGCC	7	+	156	429	Active	Active	8	9
ENSDARG00000010717	ENSDART00000024858	21	2	GCCACCACAGCGGCCGGAGTGGCC	6	+	157	429	Active	Active	1	9
ENSDARG00000010717	ENSDART00000024858	21	2	CTCCTCCTCCGATGGCAGTGGCC	5	+	89	429	Active	Active	9	9
ENSDARG00000010717	ENSDART00000024858	21	2	CACCACAGCGGCCGGAGTGGCCGTT	7	+	159	429	Active	Active	5	6
ENSDARG00000010717	ENSDART00000024858	21	2	CACAGCGGCCGGAGTGGCCGTTGGT	7	+	162	429	Active	Active	9	6
ENSDARG00000010717	ENSDART00000024858	21	2	AGCTCCTCCTCCGATGGCAGTGGCC	7	+	87	429	Active	Active	9	9
ENSDARG00000010717	ENSDART00000102000	21	1	TTCACCGGCACCAGCGAGGTATCT	6	+	36	498	Active	Active	7	6
ENSDARG00000010717	ENSDART00000102000	21	3	GGCCACCACAGCGGCCGGAGTGGCC	7	+	186	498	Active	Active	8	9
ENSDARG00000010717	ENSDART00000102000	21	3	GCCACCACAGCGGCCGGAGTGGCC	6	+	187	498	Active	Active	1	9
ENSDARG00000010717	ENSDART00000102000	21	3	CTCCTCCTCCGATGGCAGTGGCC	5	+	119	498	Active	Active	9	9
ENSDARG00000010717	ENSDART00000102000	21	3	CACCACAGCGGCCGGAGTGGCCGTT	7	+	189	498	Active	Active	5	6
ENSDARG00000010717	ENSDART00000102000	21	3	CACAGCGGCCGGAGTGGCCGTTGGT	7	+	192	498	Active	Active	9	6
ENSDARG00000010717	ENSDART00000102000	21	3	AGCTCCTCCTCCGATGGCAGTGGCC	7	+	117	498	Active	Active	9	9
ENSDARG00000010977	ENSDART00000004740	21	4	GCCAAAGTCATTGTCGTTGGTGAT	6	+	169	774	Active	Active	8	0
ENSDARG00000010977	ENSDART00000004740	21	4	GTAGCCAAAGTCATTGTCGTTGGT	6	+	166	774	Inactive	Active	9	3
ENSDARG00000010977	ENSDART00000004740	21	5	CAAGGCAACTATTGGAGTGGATTTT	7	+	258	774	Inactive	Inactive	1	3
ENSDARG00000010977	ENSDART00000004740	21	5	GTACAAGGCAACTATTGGAGTGGAT	7	+	255	774	Inactive	Active	6	5
ENSDARG00000010977	ENSDART00000004740	21	5	GTACCCTTCAGTTTGCAGCTGTG	5	+	310	774	Active	Active	8	9
ENSDARG00000010977	ENSDART00000004740	21	7	GTTCCAGCCATCATCGTTGTGTTT	6	+	388	774	Active	Inactive	4	9
ENSDARG00000010977	ENSDART00000004740	21	9	GTTGGCCCAAATGGAGCAGGAGGC	6	+	540	774	Active	Active	0	9
ENSDARG00000010977	ENSDART00000004740	21	10	GAACAATTCTAGACGAGCCGGTGAT	7	+	696	774	Active	Active	0	6
ENSDARG00000010977	ENSDART00000004740	21	11	GAAATCTCCAATAATTGTGACAAC	6	+	727	774	Active	Inactive	3	2
ENSDARG00000011317	ENSDART00000013641	21	3	TTCAAATGCGTAAATGATGTTGTA	6	-	52	1236	Active	Active	4	5
ENSDARG00000011317	ENSDART00000013641	21	4	GCCAAATTAATGATGAAGTAGTT	5	-	262	1236	Active	Active	6	8
ENSDARG00000011317	ENSDART00000013641	21	4	GAACACCCAGTAGTTGAGGATTTC	6	-	337	1236	Inactive	Active	9	7
ENSDARG00000011317	ENSDART00000013641	21	4	GAAAACTTAAGTAATTTGACTGT	5	-	847	1236	Inactive	Inactive	7	7
ENSDARG00000011317	ENSDART00000013641	21	4	CACCGCTAACGGGATGTAGAAGGA	6	-	652	1236	Active	Active	5	9
ENSDARG00000011317	ENSDART00000013641	21	4	CACAACAACACCAAGCGTTTTAG	5	-	887	1236	Inactive	Inactive	0	3
ENSDARG00000011317	ENSDART00000013641	21	4	ATCGCCAAATTAATGATGAAGTA	5	-	265	1236	Inactive	Active	6	9
ENSDARG00000011317	ENSDART00000013641	21	4	AACAACACCAAGCGTTTTAGCAGCT	7	-	882	1236	Inactive	Active	5	5
ENSDARG00000011317	ENSDART00000013641	21	4	AACGGCTCCTCTGTGATGAGGCA	5	-	604	1236	Active	Active	8	9
ENSDARG00000011317	ENSDART00000013641	21	4	ACACCAAGCGTTTTAGCAGCTTTC	6	-	879	1236	Inactive	Active	0	3
ENSDARG00000011317	ENSDART00000013641	21	4	ACAGACAGAATAACGAGGATGTT	5	-	208	1236	Inactive	Active	9	9
ENSDARG00000011317	ENSDART00000013641	21	4	AGCTCCTTAAGTGGCCTTTGCTGCA	7	-	817	1236	Active	Active	9	1
ENSDARG00000011317	ENSDART00000013641	21	5	GCAGGCTGCCATTCATGCAGATGGA	7	-	1189	1236	Active	Active	8	9
ENSDARG00000011317	ENSDART00000013641	21	5	TACGCCCTCCAGCCCTGCTGCTTCT	7	-	1118	1236	Active	Active	9	2
ENSDARG00000011371	ENSDART00000024248	21	5	GACACCTCCTCCATGGAGTCTGT	5	+	292	945	Active	Active	8	1
ENSDARG00000011371	ENSDART00000024248	21	6	TGCTCACCAGTTTGCTTTTAGGTC	6	+	458	945	Active	Inactive	4	6
ENSDARG00000011371	ENSDART00000024248	21	7	ATCCGCCCCGGCTCGCATTGTAA	5	+	492	945	Active	Inactive	8	4
ENSDARG00000011371	ENSDART00000024248	21	7	AAATCCGCCCCGGCTCGCATTGTAA	7	+	490	945	Inactive	Inactive	5	4
ENSDARG00000011371	ENSDART00000024248	21	8	CTCTTCAACTTGATCGGCTTTTTC	6	+	745	945	Active	Inactive	8	8
ENSDARG00000011371	ENSDART00000024248	21	8	CTCTTCAACTTGATCGGCTTTTTCT	7	+	745	945	Active	Inactive	8	6
ENSDARG00000011371	ENSDART00000024248	21	9	CACCTCAGACCGCAGAGGAGGGA	5	+	770	945	Active	Active	4	9
ENSDARG00000011371	ENSDART00000024248	21	9	ACCTCAGACCGCAGAGGAGGGAGCG	7	+	771	945	Active	Active	6	9
ENSDARG00000011371	ENSDART00000102442	21	2	GACACCTCCTCCATGGAGTCTGT	5	+	205	867	Active	Active	8	1
ENSDARG00000011371	ENSDART00000102442	21	3	TGCTCACCAGTTTGCTTTTAGGTC	6	+	371	867	Active	Inactive	4	6
ENSDARG00000011371	ENSDART00000102442	21	4	ATCCGCCCCGGCTCGCATTGTAA	5	+	405	867	Active	Inactive	8	4
ENSDARG00000011371	ENSDART00000102442	21	4	AAATCCGCCCCGGCTCGCATTGTAA	7	+	403	867	Inactive	Inactive	5	4
ENSDARG00000011371	ENSDART00000102442	21	5	CTCTTCAACTTGATCGGCTTTTTC	6	+	658	867	Active	Inactive	8	8
ENSDARG00000011371	ENSDART00000102442	21	5	CTCTTCAACTTGATCGGCTTTTTCT	7	+	658	867	Active	Inactive	8	6
ENSDARG00000011371	ENSDART00000102442	21	6	CACCTCAGACCGCAGAGGAGGGA	5	+	683	867	Active	Active	4	9
ENSDARG00000011371	ENSDART00000102442	21	6	ACCTCAGACCGCAGAGGAGGGAGCG	7	+	684	867	Active	Active	6	9
ENSDARG00000011396	ENSDART00000092070	21	4	GCCCTCCACGACCCTTGCTGCTTTC	7	-	394	3432	Active	Inactive	9	3
ENSDARG00000011396	ENSDART00000092070	21	6	CTCACCCCATGCCCTGTGCTGTA	5	-	582	3432	Active	Inactive	4	5
ENSDARG00000011396	ENSDART00000092070	21	6	ACCCCATGCCCTGTGCTGTAAAC	5	-	579	3432	Active	Inactive	9	0
ENSDARG00000011396	ENSDART00000092070	21	6	TTCTCACCCCATGCCCTGTGCTGTA	7	-	582	3432	Active	Inactive	6	5
ENSDARG00000011396	ENSDART00000092070	21	7	CACATCAGCATGTGAGTTTGATGTC	7	-	636	3432	Active	Inactive	8	5
ENSDARG00000011396	ENSDART00000092070	21	7	CACATCAGCATGTGAGTTTGATGT	6	-	637	3432	Active	Inactive	8	5
ENSDARG00000011396	ENSDART00000092070	21	7	TCCCACACATCAGCATGTGAGTTT	6	-	642	3432	Inactive	Inactive	3	9
ENSDARG00000011396	ENSDART00000092070	21	7	CTCCCACACATCAGCATGTGAGTTT	7	-	642	3432	Active	Inactive	8	9
ENSDARG00000011396	ENSDART00000092070	21	11	CCCCCCTACAGGGGTGCAGTTGGT	6	-	1186	3432	Active	Active	9	8
ENSDARG00000011396	ENSDART00000092070	21	11	CCCTTCAGCTGTTCCAGTATTTGCT	7	-	1118	3432	Active	Active	9	5
ENSDARG00000011396	ENSDART00000092070	21	12	TGCTGCCGCTGGGCGAGTTGGCT	5	-	1342	3432	Active	Active	9	9
ENSDARG00000011396	ENSDART00000092070	21	12	TGCCGCTGCTGTGTGCTGCTGCC	5	-	1531	3432	Active	Active	9	9
ENSDARG00000011396	ENSDART00000092070	21	12	TGCTGCTGCCCTGAGAGTCGCCTGT	7	-	1516	3432	Active	Active	9	2
ENSDARG00000011396	ENSDART00000092070	21	12	AGAGTCGCCTGTCTGTGAGGGGGCC	7	-	1503	3432	Active	Active	6	9
ENSDARG00000011396	ENSDART00000092070	21	12	AGCACCAAAGATGGCTCTGGCTGC	6	-	1317	3432	Inactive	Inactive	2	5
ENSDARG00000011396	ENSDART00000092070	21	12	ATCTGCCGCTGCTGTGTGCTGCT	5	-	1534	3432	Active	Active	8	0
ENSDARG00000011396	ENSDART00000092070	21	13	AAAGGCTGCTTTGTGACTGAGAA	5	-	1749	3432	Active	Active	2	9
ENSDARG00000011396	ENSDART00000092070	21	14	TTCCCCGCCGATGATGCAGCGGAC	6	-	1890	3432	Active	Active	7	9
ENSDARG00000011396	ENSDART00000092070	21	14	GTTCCCCGCCGATGATGCAGCGGAC	7	-	1890	3432	Active	Active	8	9
ENSDARG00000011396	ENSDART00000092070	21	16	GGCAAAGCAGAGCTGTGTGGTGTAA	7	-	2144	3432	Inactive	Inactive	4	6
ENSDARG00000011396	ENSDART00000092070	21	16	GGCAGCAGCGAGGATGGGGCAGAT	6	-	2112	3432	Active	Active	9	7
ENSDARG00000011396	ENSDART00000092070	21	16	GGCAAAGCAGAGCTGTGTGGTGT	5	-	2146	3432	Inactive	Active	4	0
ENSDARG00000011396	ENSDART00000092070	21	16	GGCAAAGCAGAGCTGTGTGGTGTA	6	-	2145	3432	Inactive	Inactive	4	6
ENSDARG00000011396	ENSDART00000092070	21	16	CAAAGCAGAGCTGTGTGGTGTAA	5	-	2144	3432	Inactive	Inactive	8	6
ENSDARG00000011396	ENSDART00000092070	21	18	GAAAACGCCATGGACGAGGGGGCG	6	-	2259	3432	Inactive	Active	8	9
ENSDARG00000011396	ENSDART00000092070	21	18	TCCCACCGCTCACTGAGTTGTTC	5	-	2319	3432	Active	Inactive	9	0
ENSDARG00000011396	ENSDART00000092070	21	18	GTTCCCACCGCTCACTGAGTTGTTC	7	-	2319	3432	Active	Inactive	4	0
ENSDARG00000011396	ENSDART00000092070	21	22	ACAGGCTGCTAGAGGGCGCTGGT	5	-	2763	3432	Active	Active	8	8
ENSDARG00000011396	ENSDART00000092070	21	22	GTCCCATGCCATGCTGTTTGGCC	5	-	3003	3432	Active	Inactive	8	4
ENSDARG00000011396	ENSDART00000092070	21	25	GTCTTCTGCTGCATGGTGCTGGA	5	-	3373	3432	Active	Active	9	8
ENSDARG00000011396	ENSDART00000092073	21	4	GCCCTCCACGACCCTTGCTGCTTTC	7	-	391	3504	Active	Inactive	9	3
ENSDARG00000011396	ENSDART00000092073	21	6	TTCTCACCCCATGCCCTGTGCTGTA	7	-	579	3504	Active	Inactive	6	5
ENSDARG00000011396	ENSDART00000092073	21	6	CTCACCCCATGCCCTGTGCTGTA	5	-	579	3504	Active	Inactive	4	5
ENSDARG00000011396	ENSDART00000092073	21	6	ACCCCATGCCCTGTGCTGTAAAC	5	-	576	3504	Active	Inactive	9	0
ENSDARG00000011396	ENSDART00000092073	21	7	CTCCCACACATCAGCATGTGAGTTT	7	-	639	3504	Active	Inactive	8	9
ENSDARG00000011396	ENSDART00000092073	21	7	TCCCACACATCAGCATGTGAGTTT	6	-	639	3504	Inactive	Inactive	3	9
ENSDARG00000011396	ENSDART00000092073	21	7	CACATCAGCATGTGAGTTTGATGTC	7	-	633	3504	Active	Inactive	8	5
ENSDARG00000011396	ENSDART00000092073	21	7	CACATCAGCATGTGAGTTTGATGT	6	-	634	3504	Active	Inactive	8	5
ENSDARG00000011396	ENSDART00000092073	21	11	CCCCCCTACAGGGGTGCAGTTGGT	6	-	1135	3504	Active	Active	9	8
ENSDARG00000011396	ENSDART00000092073	21	11	CCCTTCAGCTGTTCCAGTATTTGCT	7	-	1067	3504	Active	Active	9	5
ENSDARG00000011396	ENSDART00000092073	21	12	TGCTGCTGCCCTGAGAGTCGCCTGT	7	-	1465	3504	Active	Active	9	2
ENSDARG00000011396	ENSDART00000092073	21	12	TGCCGCTGCTGTGTGCTGCTGCC	5	-	1480	3504	Active	Active	9	9
ENSDARG00000011396	ENSDART00000092073	21	12	AGAGTCGCCTGTCTGTGAGGGGGCC	7	-	1452	3504	Active	Active	6	9
ENSDARG00000011396	ENSDART00000092073	21	12	TGCTGCCGCTGGGCGAGTTGGCT	5	-	1291	3504	Active	Active	9	9
ENSDARG00000011396	ENSDART00000092073	21	12	AGCACCAAAGATGGCTCTGGCTGC	6	-	1266	3504	Inactive	Inactive	2	5
ENSDARG00000011396	ENSDART00000092073	21	12	ATCTGCCGCTGCTGTGTGCTGCT	5	-	1483	3504	Active	Active	8	0
ENSDARG00000011396	ENSDART00000092073	21	13	AAAGGCTGCTTTGTGACTGAGAA	5	-	1698	3504	Active	Active	2	9
ENSDARG00000011396	ENSDART00000092073	21	14	GTTCCCCGCCGATGATGCAGCGGAC	7	-	1893	3504	Active	Active	8	9
ENSDARG00000011396	ENSDART00000092073	21	14	TTCCCCGCCGATGATGCAGCGGAC	6	-	1893	3504	Active	Active	7	9
ENSDARG00000011396	ENSDART00000092073	21	16	GGCAAAGCAGAGCTGTGTGGTGTAA	7	-	2132	3504	Inactive	Inactive	4	6
ENSDARG00000011396	ENSDART00000092073	21	16	GGCAAAGCAGAGCTGTGTGGTGTA	6	-	2133	3504	Inactive	Inactive	4	6
ENSDARG00000011396	ENSDART00000092073	21	16	CAAAGCAGAGCTGTGTGGTGTAA	5	-	2132	3504	Inactive	Inactive	8	6
ENSDARG00000011396	ENSDART00000092073	21	16	GGCAAAGCAGAGCTGTGTGGTGT	5	-	2134	3504	Inactive	Active	4	0
ENSDARG00000011396	ENSDART00000092073	21	16	GGCAGCAGCGAGGATGGGGCAGAT	6	-	2100	3504	Active	Active	9	7
ENSDARG00000011396	ENSDART00000092073	21	18	GTTCCCACCGCTCACTGAGTTGTTC	7	-	2352	3504	Active	Inactive	4	0
ENSDARG00000011396	ENSDART00000092073	21	18	TCCCACCGCTCACTGAGTTGTTC	5	-	2352	3504	Active	Inactive	9	0
ENSDARG00000011396	ENSDART00000092073	21	18	GAAAACGCCATGGACGAGGGGGCG	6	-	2292	3504	Inactive	Active	8	9
ENSDARG00000011396	ENSDART00000092073	21	22	ACAGGCTGCTAGAGGGCGCTGGT	5	-	2730	3504	Active	Active	8	8
ENSDARG00000011396	ENSDART00000092073	21	22	GTCCCATGCCATGCTGTTTGGCC	5	-	2970	3504	Active	Inactive	8	4
ENSDARG00000011396	ENSDART00000092073	21	26	GTCTTCTGCTGCATGGTGCTGGA	5	-	3445	3504	Active	Active	9	8
ENSDARG00000011459	ENSDART00000020048	21	1	GTCTCAAACAGAGGGGTGTTGCC	5	+	1	2274	Active	Active	1	6
ENSDARG00000011459	ENSDART00000020048	21	2	GACCTCCACTTTTGGCTGGGTAA	5	+	271	2274	Active	Inactive	8	1
ENSDARG00000011459	ENSDART00000020048	21	2	CTACCAAGCAAACCTCTGGCAAC	5	+	239	2274	Active	Inactive	0	3
ENSDARG00000011459	ENSDART00000020048	21	2	CCCGGCCTCCAGGTGTGGAGAATTG	7	+	136	2274	Active	Active	9	6
ENSDARG00000011459	ENSDART00000020048	21	4	CTACAAGTCAAAGGTCGGCGAGTTG	7	+	508	2274	Active	Active	2	5
ENSDARG00000011459	ENSDART00000020048	21	4	GACTGCTTCATTCTGGACTTGGGC	6	+	580	2274	Active	Active	9	9
ENSDARG00000011459	ENSDART00000020048	21	5	GAAATCTACCAGTGGTGTGGTTC	5	+	607	2274	Active	Inactive	0	4
ENSDARG00000011459	ENSDART00000020048	21	6	AAACCAGACTTGCCTGAAGGAGCA	6	+	769	2274	Inactive	Active	7	9
ENSDARG00000011459	ENSDART00000020048	21	6	AAAACCAGACTTGCCTGAAGGAGCA	7	+	768	2274	Inactive	Active	9	9
ENSDARG00000011459	ENSDART00000020048	21	8	GGCCGCCCAACATGGAATGATAG	5	+	1239	2274	Active	Active	8	8
ENSDARG00000011459	ENSDART00000020048	21	8	AAAGGCCGCCATGAAGGCAGCAGAT	7	+	1005	2274	Active	Active	0	8
ENSDARG00000011459	ENSDART00000020048	21	8	TTCTTCAAAAACTGGCGTGATGT	5	+	1114	2274	Inactive	Active	3	3
ENSDARG00000011459	ENSDART00000020048	21	8	TTCAAAAACTGGCGTGATGTGGAC	6	+	1117	2274	Inactive	Active	5	7
ENSDARG00000011459	ENSDART00000020048	21	12	TCCTTCAGATTGATGCTGTTTCT	5	+	1673	2274	Active	Inactive	6	4
ENSDARG00000011459	ENSDART00000020048	21	12	AGCTGCCTCTTTCATATGGGTTGGT	7	+	1737	2274	Active	Inactive	9	3
ENSDARG00000011459	ENSDART00000020048	21	16	GCCGCCCACCTTTACCGGCTGGTTC	7	+	2193	2274	Active	Inactive	9	4
ENSDARG00000011459	ENSDART00000044078	21	1	GACCTCCACTTTTGGCTGGGTAA	5	+	184	2184	Active	Inactive	8	1
ENSDARG00000011459	ENSDART00000044078	21	1	CTACCAAGCAAACCTCTGGCAAC	5	+	152	2184	Active	Inactive	0	3
ENSDARG00000011459	ENSDART00000044078	21	1	CCCGGCCTCCAGGTGTGGAGAATTG	7	+	49	2184	Active	Active	9	6
ENSDARG00000011459	ENSDART00000044078	21	3	CTACAAGTCAAAGGTCGGCGAGTTG	7	+	421	2184	Active	Active	2	5
ENSDARG00000011459	ENSDART00000044078	21	3	GACTGCTTCATTCTGGACTTGGGC	6	+	493	2184	Active	Active	9	9
ENSDARG00000011459	ENSDART00000044078	21	4	GAAATCTACCAGTGGTGTGGTTC	5	+	520	2184	Active	Inactive	0	4
ENSDARG00000011459	ENSDART00000044078	21	5	AAAACCAGACTTGCCTGAAGGAGCA	7	+	681	2184	Inactive	Active	9	9
ENSDARG00000011459	ENSDART00000044078	21	5	AAACCAGACTTGCCTGAAGGAGCA	6	+	682	2184	Inactive	Active	7	9
ENSDARG00000011459	ENSDART00000044078	21	7	TTCTTCAAAAACTGGCGTGATGT	5	+	1027	2184	Inactive	Active	3	3
ENSDARG00000011459	ENSDART00000044078	21	7	TTCAAAAACTGGCGTGATGTGGAC	6	+	1030	2184	Inactive	Active	5	7
ENSDARG00000011459	ENSDART00000044078	21	7	AAAGGCCGCCATGAAGGCAGCAGAT	7	+	918	2184	Active	Active	0	8
ENSDARG00000011459	ENSDART00000044078	21	8	GGCCGCCCAACATGGAATGATAG	5	+	1150	2184	Active	Active	8	8
ENSDARG00000011459	ENSDART00000044078	21	12	TCCTTCAGATTGATGCTGTTTCT	5	+	1583	2184	Active	Inactive	6	4
ENSDARG00000011459	ENSDART00000044078	21	12	AGCTGCCTCTTTCATATGGGTTGGT	7	+	1647	2184	Active	Inactive	9	3
ENSDARG00000011459	ENSDART00000044078	21	16	GCCGCCCACCTTTACCGGCTGGTTC	7	+	2103	2184	Active	Inactive	9	4
ENSDARG00000011594	ENSDART00000011318	21	3	ATCAACAGAAACCGAATGGGACGTG	7	+	301	1008	Inactive	Active	8	6
ENSDARG00000011594	ENSDART00000011318	21	6	TACAGCATCCGCGGGCAGCTTAG	5	+	787	1008	Active	Active	8	7
ENSDARG00000011594	ENSDART00000011318	21	6	AGCATCCGCGGGCAGCTTAGCTGGC	7	+	790	1008	Active	Active	9	6
ENSDARG00000011594	ENSDART00000011318	21	9	TGCCAACACGGCCCCTGCATGGTAA	7	+	996	1008	Active	Active	7	2
ENSDARG00000011594	ENSDART00000062190	21	1	GTTCGCAAAGATGGCGTTGAGTAA	6	+	9	1170	Inactive	Inactive	6	2
ENSDARG00000011594	ENSDART00000062190	21	4	ATCAACAGAAACCGAATGGGACGTG	7	+	433	1170	Inactive	Active	8	6
ENSDARG00000011594	ENSDART00000062190	21	7	AGCATCCGCGGGCAGCTTAGCTGGC	7	+	964	1170	Active	Active	9	6
ENSDARG00000011594	ENSDART00000062190	21	7	TACAGCATCCGCGGGCAGCTTAG	5	+	961	1170	Active	Active	8	7
ENSDARG00000011594	ENSDART00000062190	21	9	TGCCAACACGGCCCCTGCATGGTAA	7	+	1158	1170	Active	Active	7	2
ENSDARG00000011594	ENSDART00000102001	21	3	TACAGCATCCGCGGGCAGCTTAG	5	+	445	666	Active	Active	8	7
ENSDARG00000011594	ENSDART00000102001	21	3	AGCATCCGCGGGCAGCTTAGCTGGC	7	+	448	666	Active	Active	9	6
ENSDARG00000011594	ENSDART00000102001	21	6	TGCCAACACGGCCCCTGCATGGTAA	7	+	654	666	Active	Active	7	2
ENSDARG00000011671	ENSDART00000022624	21	1	TTCTCCTGCATGTCTGTGATGAG	5	-	199	2520	Active	Active	9	2
ENSDARG00000011671	ENSDART00000022624	21	1	GGCCACAGCACCAGGTTTGAGCT	5	-	89	2520	Active	Active	8	5
ENSDARG00000011671	ENSDART00000022624	21	1	TTCTCCACATCTTCTTTTTTGAC	5	-	19	2520	Inactive	Inactive	4	9
ENSDARG00000011671	ENSDART00000022624	21	1	CTCCACATCTTCTTTTTTGACGCT	6	-	16	2520	Active	Active	9	3
ENSDARG00000011671	ENSDART00000022624	21	1	ATCACCTTCTCCATGTTGACGTT	5	-	220	2520	Active	Active	9	4
ENSDARG00000011671	ENSDART00000022624	21	2	CTCATCAACGAATGTGCTGAAGTG	6	-	490	2520	Active	Active	8	9
ENSDARG00000011671	ENSDART00000022624	21	3	TTACGCGTCTCACAGTTGTGAAGGT	7	-	695	2520	Active	Active	7	2
ENSDARG00000011671	ENSDART00000022624	21	4	CTCTTCAAACACCTTGTTAGCCGAC	7	-	738	2520	Active	Active	0	3
ENSDARG00000011671	ENSDART00000022624	21	7	CAAAGCCCAATGATCTGCAGTTGGA	7	-	1011	2520	Inactive	Active	6	8
ENSDARG00000011671	ENSDART00000022624	21	7	AGCCAAAGCCCAATGATCTGCAGTT	7	-	1014	2520	Active	Inactive	4	5
ENSDARG00000011671	ENSDART00000022624	21	7	GCCAAAGCCCAATGATCTGCAGTT	6	-	1014	2520	Active	Inactive	5	5
ENSDARG00000011671	ENSDART00000022624	21	9	CTATCATCCAGAGCCTCTGTCTAC	6	-	1119	2520	Active	Inactive	3	9
ENSDARG00000011671	ENSDART00000022624	21	12	TGCCACACATAACAAGCTGGAGTT	6	-	1553	2520	Inactive	Active	2	4
ENSDARG00000011671	ENSDART00000022624	21	15	GCCAAATTCCAAGTGATGCCTTT	5	-	1892	2520	Active	Active	9	2
ENSDARG00000011671	ENSDART00000022624	21	15	CTCTTCGCCTAACAGGAATTTGCC	6	-	1912	2520	Active	Active	9	9
ENSDARG00000011671	ENSDART00000022624	21	17	ATCGTCCTCTTTCTTTTTAGGCA	5	-	2035	2520	Active	Active	9	2
ENSDARG00000011671	ENSDART00000022624	21	18	CTCTGCACCTCCCATGGCTTTGTG	6	-	2190	2520	Active	Active	8	1
ENSDARG00000011671	ENSDART00000022624	21	19	TTCAGCTGCTACAGAGAGGGCAAC	6	-	2218	2520	Active	Active	9	9
ENSDARG00000011671	ENSDART00000022624	21	20	AGCTTCGGCAGCTCTGCAGCTTTG	6	-	2310	2520	Active	Active	9	6
ENSDARG00000011671	ENSDART00000022624	21	20	TTCGGCAGCTCTGCAGCTTTGTTT	6	-	2307	2520	Active	Inactive	8	9
ENSDARG00000011671	ENSDART00000022624	21	21	GTTCAAACCGTTTTTGGCAGCTGCT	7	-	2514	2520	Inactive	Active	4	9
ENSDARG00000011671	ENSDART00000022624	21	21	GGCAGCTGCTTCCTGTCTGGCTTT	6	-	2500	2520	Active	Inactive	9	9
ENSDARG00000011671	ENSDART00000022624	21	21	CAATGCATCCGATTGTTTAGAATAC	7	-	2420	2520	Active	Inactive	6	6
ENSDARG00000011671	ENSDART00000022624	21	21	AGCTGCTTCCTGTCTGGCTTTGAC	6	-	2497	2520	Active	Inactive	9	1
ENSDARG00000011671	ENSDART00000022624	21	21	ACCATCAAACATTGGCTTGATTT	5	-	2399	2520	Inactive	Inactive	0	7
ENSDARG00000011926	ENSDART00000031658	21	1	GCATCACTCGAGTTCTGGGTGAGTG	7	+	68	870	Active	Active	8	8
ENSDARG00000011926	ENSDART00000031658	21	2	CCCTGCAGAAAAGAGATGCCTTC	5	+	129	870	Active	Active	7	5
ENSDARG00000011926	ENSDART00000031658	21	2	AGAATCTCCCTGGTGTGCTGGATGT	7	+	86	870	Active	Active	7	1
ENSDARG00000011926	ENSDART00000031658	21	3	AAAAACAACTGCGCTTTGCCGGA	5	+	166	870	Inactive	Active	9	2
ENSDARG00000011926	ENSDART00000031658	21	6	GGCCCAGCAGTGTGAGGTGTGGTT	6	+	504	870	Active	Inactive	4	3
ENSDARG00000011926	ENSDART00000031658	21	6	GGCCCAGCAGTGTGAGGTGTGGTTC	7	+	504	870	Active	Inactive	4	4
ENSDARG00000011926	ENSDART00000031658	21	7	CACCCACTCCAAAAAAGAAGCAGCC	7	+	779	870	Active	Active	9	9
ENSDARG00000011926	ENSDART00000031658	21	7	ACCCACTCCAAAAAAGAAGCAGCC	6	+	780	870	Active	Active	8	9
ENSDARG00000012126	ENSDART00000044504	21	1	AGACGCAGCAGGAAGAGCAGACGCA	7	-	69	1653	Active	Active	4	9
ENSDARG00000012126	ENSDART00000044504	21	1	TGCTGCATCCTGTAGGCGTTGAAC	6	-	102	1653	Active	Active	9	2
ENSDARG00000012126	ENSDART00000044504	21	1	TGCTGCATCCTGTAGGCGTTGAA	5	-	103	1653	Active	Active	9	1
ENSDARG00000012126	ENSDART00000044504	21	2	TGCTGCTGCGTTCTGTTTTTTGGC	6	-	265	1653	Active	Inactive	9	8
ENSDARG00000012126	ENSDART00000044504	21	2	TGCTGCTGCGTTCTGTTTTTTGGCC	7	-	264	1653	Active	Inactive	9	6
ENSDARG00000012126	ENSDART00000044504	21	2	AACTGCTGCTGCGTTCTGTTTTT	5	-	269	1653	Active	Inactive	8	9
ENSDARG00000012126	ENSDART00000044504	21	3	CTCTCACCAGCACAGAAGCAGAC	5	-	465	1653	Active	Active	2	9
ENSDARG00000012126	ENSDART00000044504	21	3	CTCACCAGCACAGAAGCAGACTTG	6	-	462	1653	Active	Active	8	8
ENSDARG00000012126	ENSDART00000044504	21	3	ACCAGCACAGAAGCAGACTTGGAT	6	-	459	1653	Inactive	Active	0	6
ENSDARG00000012126	ENSDART00000044504	21	4	CACCTCTAAAGTAATGATGCTGGT	6	-	565	1653	Active	Active	6	9
ENSDARG00000012126	ENSDART00000044504	21	6	AGCGACACCGCTGCCATTAGAGTCT	7	-	681	1653	Active	Inactive	6	1
ENSDARG00000012126	ENSDART00000044504	21	7	TCCCACCACCAGTCAAGGAGAATAA	7	-	778	1653	Active	Active	7	4
ENSDARG00000012126	ENSDART00000044504	21	7	CCCACCACCAGTCAAGGAGAATAA	6	-	778	1653	Active	Active	9	4
ENSDARG00000012126	ENSDART00000044504	21	11	AAAACCTGCATGTCCTTAGCAGAG	6	-	1266	1653	Inactive	Active	1	5
ENSDARG00000012153	ENSDART00000018279	21	1	AAACAATTCACAGGGCTTTTTTT	5	+	14	1011	Inactive	Inactive	2	9
ENSDARG00000012153	ENSDART00000018279	21	2	TGCCAAAGCGCATCGCTGAAGCT	5	+	332	1011	Active	Active	6	9
ENSDARG00000012153	ENSDART00000018279	21	5	AAACCAGACATGGCAGTGCGCAAAC	7	+	718	1011	Inactive	Inactive	7	3
ENSDARG00000012153	ENSDART00000018279	21	6	TCCGTCAGAGAACAAGAAGGTGGT	6	+	927	1011	Active	Active	7	9
ENSDARG00000012153	ENSDART00000018279	21	6	GACATCAGCGGTTCAGGAAGTGGAA	7	+	826	1011	Active	Active	7	9
ENSDARG00000012399	ENSDART00000016819	21	1	GGCATCTGCATACAATGTCGGCGTC	7	-	184	1386	Active	Active	9	6
ENSDARG00000012399	ENSDART00000016819	21	1	GAATCCAGACTGTCTCTGGAGCG	5	-	61	1386	Inactive	Active	9	7
ENSDARG00000012399	ENSDART00000016819	21	1	GAAACCCACCTGGCATCTGCATAC	6	-	196	1386	Inactive	Inactive	3	8
ENSDARG00000012399	ENSDART00000016819	21	2	GAACTCCGCTGGGCAGCAGGTGGA	6	-	263	1386	Active	Active	5	9
ENSDARG00000012399	ENSDART00000016819	21	2	TACCAATAAAGGAAGTGGCCTTT	5	-	294	1386	Inactive	Inactive	7	3
ENSDARG00000012399	ENSDART00000016819	21	5	GCCATCAACAGCCTGGTGGAAGTT	6	-	439	1386	Active	Active	8	6
ENSDARG00000012399	ENSDART00000016819	21	5	ATCAACAGCCTGGTGGAAGTTGAA	6	-	436	1386	Inactive	Active	1	9
ENSDARG00000012399	ENSDART00000016819	21	6	TTCAAAGACAGAGAAGTCGGAGAC	6	-	580	1386	Inactive	Active	3	6
ENSDARG00000012399	ENSDART00000016819	21	6	GTCCAATACCCTTCTTAGTTGTG	5	-	507	1386	Active	Inactive	2	4
ENSDARG00000012399	ENSDART00000016819	21	6	TTCTTCAAAGACAGAGAAGTCGGA	6	-	583	1386	Inactive	Active	3	9
ENSDARG00000012399	ENSDART00000016819	21	8	TCCACCAGAATCTTCTTGCTTGGTC	7	-	758	1386	Active	Inactive	2	8
ENSDARG00000012399	ENSDART00000016819	21	9	GCCTCCAACAGTGCAGTTTGATGAG	7	-	837	1386	Active	Inactive	8	0
ENSDARG00000012399	ENSDART00000016819	21	9	GACTCCAACCCTGGTGGTGTAGGCC	7	-	921	1386	Active	Active	3	9
ENSDARG00000012399	ENSDART00000016819	21	9	GACTCCAACCCTGGTGGTGTAGGC	6	-	922	1386	Active	Active	3	5
ENSDARG00000012399	ENSDART00000016819	21	9	CCCGACTCCAACCCTGGTGGTGTAG	7	-	924	1386	Active	Inactive	9	2
ENSDARG00000012399	ENSDART00000016819	21	9	CCCGACTCCAACCCTGGTGGTGTA	6	-	925	1386	Active	Active	9	3
ENSDARG00000012399	ENSDART00000016819	21	10	GCCACCCACAGCGCCGCCGCCTGC	6	-	1025	1386	Active	Active	9	7
ENSDARG00000012399	ENSDART00000016819	21	10	TCCAGCCACCCACAGCGCCGCCGCC	7	-	1028	1386	Active	Active	9	9
ENSDARG00000012399	ENSDART00000016819	21	10	AGCCACCCACAGCGCCGCCGCCTGC	7	-	1025	1386	Active	Active	0	7
ENSDARG00000012399	ENSDART00000016819	21	12	GTAGGCAGCTCATCGAAGCTGCG	5	-	1273	1386	Active	Active	0	9
ENSDARG00000012593	ENSDART00000013851	21	1	ACATCAGGCCCTTTCGATGACTTC	6	-	90	3027	Active	Active	0	6
ENSDARG00000012593	ENSDART00000013851	21	2	ACCGTCGCCAAAATGGAGAAGTC	5	-	190	3027	Active	Active	9	9
ENSDARG00000012593	ENSDART00000013851	21	2	GTAGTCCTCTGGGCCGGGTTTGCC	6	-	328	3027	Active	Active	8	7
ENSDARG00000012593	ENSDART00000013851	21	2	TTCCAAACCCAGCTGCTGGATGC	5	-	266	3027	Inactive	Active	2	4
ENSDARG00000012593	ENSDART00000013851	21	3	AAAATCAGAGTGATGCTCTGTTTGT	7	-	413	3027	Inactive	Inactive	9	9
ENSDARG00000012593	ENSDART00000013851	21	3	GAAGACCACAATGCCTTTGGTGTC	6	-	493	3027	Inactive	Inactive	6	7
ENSDARG00000012593	ENSDART00000013851	21	4	AGAAACCTCACAGTCTGGGCTGTA	6	-	613	3027	Active	Inactive	6	1
ENSDARG00000012593	ENSDART00000027425	21	1	ACATCAGGCCCTTTCGATGACTTC	6	-	90	4539	Active	Active	0	6
ENSDARG00000012593	ENSDART00000027425	21	2	TTCCAAACCCAGCTGCTGGATGC	5	-	266	4539	Inactive	Active	2	4
ENSDARG00000012593	ENSDART00000027425	21	2	GTAGTCCTCTGGGCCGGGTTTGCC	6	-	328	4539	Active	Active	8	7
ENSDARG00000012593	ENSDART00000027425	21	2	ACCGTCGCCAAAATGGAGAAGTC	5	-	190	4539	Active	Active	9	9
ENSDARG00000012593	ENSDART00000027425	21	3	GAAGACCACAATGCCTTTGGTGTC	6	-	493	4539	Inactive	Inactive	6	7
ENSDARG00000012593	ENSDART00000027425	21	3	AAAATCAGAGTGATGCTCTGTTTGT	7	-	413	4539	Inactive	Inactive	9	9
ENSDARG00000012593	ENSDART00000027425	21	4	AGAAACCTCACAGTCTGGGCTGTA	6	-	613	4539	Active	Inactive	6	1
ENSDARG00000012593	ENSDART00000027425	21	11	GTCCTCACCGGTATTGGCCGTGTTG	7	-	1185	4539	Active	Inactive	8	2
ENSDARG00000012593	ENSDART00000027425	21	35	GGCAAACCAGATCTGCCTTTGGG	5	-	2536	4539	Inactive	Active	2	8
ENSDARG00000012723	ENSDART00000009234	21	1	CCCAACAAATACTTTGGTGGAATTG	7	-	249	1413	Inactive	Active	3	4
ENSDARG00000012723	ENSDART00000009234	21	1	GTTCCCAACAAATACTTTGGTGGA	6	-	253	1413	Active	Inactive	2	1
ENSDARG00000012723	ENSDART00000009234	21	1	TGCCCCTTCTCCCTGCAGATGGA	5	-	143	1413	Active	Active	9	9
ENSDARG00000012723	ENSDART00000009234	21	1	TTCCCAACAAATACTTTGGTGGA	5	-	253	1413	Inactive	Inactive	6	1
ENSDARG00000012723	ENSDART00000009234	21	1	GACAAAGGCAAACTGCCTGAGTA	5	-	122	1413	Inactive	Active	0	5
ENSDARG00000012723	ENSDART00000009234	21	2	GGCAGCTTCAAAGAGGGTGTGAGGG	7	-	894	1413	Active	Active	9	9
ENSDARG00000012723	ENSDART00000009234	21	2	GGCAGCGGCAGCAGCTGCTGCTGCT	7	-	606	1413	Active	Active	9	8
ENSDARG00000012723	ENSDART00000009234	21	2	GCCTTCAGCAGTCTGACTGGTTG	5	-	818	1413	Active	Active	9	6
ENSDARG00000012723	ENSDART00000009234	21	2	CTCTGCTTCAGTCGGGTAGCCTTC	6	-	835	1413	Active	Active	9	1
ENSDARG00000012723	ENSDART00000009234	21	2	AACAGCAGCTTGACTCTGGTGGT	5	-	581	1413	Active	Active	4	0
ENSDARG00000012723	ENSDART00000009234	21	2	ACACTCTGCTGCACCTGAAGGGGAA	7	-	635	1413	Active	Active	8	9
ENSDARG00000012723	ENSDART00000009234	21	2	AGCTTCAAAGAGGGTGTGAGGGT	5	-	893	1413	Active	Active	1	3
ENSDARG00000012723	ENSDART00000009234	21	2	CCCGGCAGCGGCAGCAGCTGCTGCT	7	-	609	1413	Active	Active	9	8
ENSDARG00000012723	ENSDART00000009234	21	2	CTCTGCTGCACCTGAAGGGGAAGCC	7	-	632	1413	Active	Active	9	9
ENSDARG00000012723	ENSDART00000009234	21	3	GGCTCATACACTCTTGGTGGAATGC	7	-	1322	1413	Active	Active	9	6
ENSDARG00000012723	ENSDART00000100723	21	1	TTCCCAACAAATACTTTGGTGGA	5	-	238	699	Inactive	Inactive	6	1
ENSDARG00000012723	ENSDART00000100723	21	1	TGCCCCTTCTCCCTGCAGATGGA	5	-	128	699	Active	Active	9	9
ENSDARG00000012723	ENSDART00000100723	21	1	GTTCCCAACAAATACTTTGGTGGA	6	-	238	699	Active	Inactive	2	1
ENSDARG00000012723	ENSDART00000100723	21	1	GACAAAGGCAAACTGCCTGAGTA	5	-	107	699	Inactive	Active	0	5
ENSDARG00000012723	ENSDART00000100723	21	1	CCCAACAAATACTTTGGTGGAATTG	7	-	234	699	Inactive	Active	3	4
ENSDARG00000012723	ENSDART00000100723	21	5	GGCTCATACACTCTTGGTGGAATGC	7	-	677	699	Active	Active	9	6
ENSDARG00000012724	ENSDART00000022905	21	3	TCCGGCAGCTGGATGTGTGTATAG	6	-	327	1845	Active	Inactive	9	9
ENSDARG00000012724	ENSDART00000022905	21	3	TGCGACACCAGAGAGGCCGGCGGA	6	-	249	1845	Active	Active	7	9
ENSDARG00000012724	ENSDART00000022905	21	3	GTACCCGTCCGGCAGCTGGATGT	5	-	335	1845	Active	Active	6	1
ENSDARG00000012724	ENSDART00000022905	21	3	GACACCAGAGAGGCCGGCGGAGAC	6	-	246	1845	Inactive	Active	4	7
ENSDARG00000012724	ENSDART00000022905	21	3	TGCAGCAGCTCCGTGACGCCGCT	5	-	391	1845	Active	Active	9	9
ENSDARG00000012724	ENSDART00000022905	21	3	ATCTGCGACACCAGAGAGGCCGGC	6	-	252	1845	Active	Active	5	9
ENSDARG00000012724	ENSDART00000022905	21	3	ACACACTCCCTCACTGCGGCCGAA	6	-	220	1845	Active	Active	0	9
ENSDARG00000012724	ENSDART00000022905	21	3	AGCAGCTCCGTGACGCCGCTGAG	5	-	388	1845	Active	Active	9	9
ENSDARG00000012724	ENSDART00000022905	21	3	CACTCCCTCACTGCGGCCGAAGTG	6	-	217	1845	Active	Active	9	9
ENSDARG00000012724	ENSDART00000022905	21	7	CACCTCAGATTAACGATGTGGTC	5	-	745	1845	Active	Active	4	7
ENSDARG00000012724	ENSDART00000022905	21	9	AGCACCTTCTGGTTGATGATGGT	5	-	862	1845	Active	Active	9	9
ENSDARG00000012724	ENSDART00000022905	21	12	TCCGTCACCCGGCCGCTGTGGCA	5	-	1333	1845	Active	Active	9	8
ENSDARG00000012724	ENSDART00000022905	21	12	CGCTGCGCACTTTATTGGGGACGCA	7	-	1204	1845	Active	Active	8	9
ENSDARG00000012724	ENSDART00000022905	21	12	GACCCCAGAGACACCCGCCGCTGCG	7	-	1222	1845	Inactive	Active	2	9
ENSDARG00000012724	ENSDART00000022905	21	12	AGCATCTGCAGCTGGTGTTTGTC	5	-	1270	1845	Active	Inactive	9	2
ENSDARG00000012724	ENSDART00000022905	21	12	CGCCGCTGCGCACTTTATTGGGG	5	-	1209	1845	Active	Active	9	2
ENSDARG00000012724	ENSDART00000022905	21	13	GTTGACCTCTGCCGCAGTGTGAGCT	7	-	1472	1845	Active	Active	8	8
ENSDARG00000012724	ENSDART00000022905	21	13	GCCCACATCATAGTAGTTAGAGGCC	7	-	1365	1845	Active	Active	9	8
ENSDARG00000012724	ENSDART00000022905	21	16	GACCCAGTCCTGGTAGTGGAGTAA	6	-	1708	1845	Active	Active	9	2
ENSDARG00000012724	ENSDART00000022905	21	16	GTTGACCCAGTCCTGGTAGTGGAG	6	-	1711	1845	Inactive	Active	6	7
ENSDARG00000012724	ENSDART00000022905	21	16	AACCCATCCTGAGTGCTGCTGGA	5	-	1687	1845	Active	Active	6	9
ENSDARG00000012724	ENSDART00000022905	21	17	GTCTCCAGCAGACTGGTGTTGGC	5	-	1768	1845	Active	Active	7	5
ENSDARG00000012724	ENSDART00000022905	21	17	GTCTCCAGCAGACTGGTGTTGGCG	6	-	1767	1845	Active	Active	7	8
ENSDARG00000012820	ENSDART00000062681	21	2	GCATGCGGCTGGATATGCGTTGTTG	7	+	36	1434	Active	Inactive	6	3
ENSDARG00000012820	ENSDART00000062681	21	2	GCATGCGGCTGGATATGCGTTGTT	6	+	36	1434	Active	Inactive	6	8
ENSDARG00000012820	ENSDART00000062681	21	3	AAATCCGCCCAGGGTGCATTGGAA	6	+	172	1434	Inactive	Active	5	5
ENSDARG00000012820	ENSDART00000062681	21	5	AGCGTCTAAAGCTCAGTTGGGTTT	6	+	432	1434	Active	Inactive	7	7
ENSDARG00000012820	ENSDART00000062681	21	5	ATCAACACCTTCTCCATGCGCGTGC	7	+	556	1434	Inactive	Inactive	3	3
ENSDARG00000012820	ENSDART00000062681	21	7	TGCTTCTCCAGTCGTGTGGTGTC	5	+	808	1434	Active	Inactive	9	6
ENSDARG00000012820	ENSDART00000062681	21	9	TGCCAAAAATAAGGGTCGTATCT	5	+	1095	1434	Inactive	Inactive	6	5
ENSDARG00000012820	ENSDART00000062681	21	9	ACATTCATCGGGCGCGCAGCTGCC	6	+	1075	1434	Active	Active	8	9
ENSDARG00000012820	ENSDART00000062681	21	10	GTTCCCACAAGTGTGTTTGGTGAT	6	+	1174	1434	Inactive	Inactive	5	7
ENSDARG00000012820	ENSDART00000062681	21	11	GCAGGCTTCTGAGGTGGCTGCTGAA	7	+	1290	1434	Active	Active	9	7
ENSDARG00000012820	ENSDART00000062681	21	11	TTCCACTGCAGAAGGAGATGAGGAA	7	+	1380	1434	Active	Active	7	9
ENSDARG00000012820	ENSDART00000062687	21	2	GCATGCGGCTGGATATGCGTTGTTG	7	+	36	1653	Active	Inactive	6	3
ENSDARG00000012820	ENSDART00000062687	21	2	GCATGCGGCTGGATATGCGTTGTT	6	+	36	1653	Active	Inactive	6	8
ENSDARG00000012820	ENSDART00000062687	21	3	AAATCCGCCCAGGGTGCATTGGAA	6	+	172	1653	Inactive	Active	5	5
ENSDARG00000012820	ENSDART00000062687	21	5	AGCGTCTAAAGCTCAGTTGGGTTT	6	+	432	1653	Active	Inactive	7	7
ENSDARG00000012820	ENSDART00000062687	21	5	ATCAACACCTTCTCCATGCGCGTGC	7	+	556	1653	Inactive	Inactive	3	3
ENSDARG00000012820	ENSDART00000062687	21	7	TGCTTCTCCAGTCGTGTGGTGTC	5	+	808	1653	Active	Inactive	9	6
ENSDARG00000012820	ENSDART00000062687	21	9	TGCCAAAAATAAGGGTCGTATCT	5	+	1095	1653	Inactive	Inactive	6	5
ENSDARG00000012820	ENSDART00000062687	21	9	ACATTCATCGGGCGCGCAGCTGCC	6	+	1075	1653	Active	Active	8	9
ENSDARG00000012820	ENSDART00000062687	21	10	GTTCCCACAAGTGTGTTTGGTGAT	6	+	1183	1653	Inactive	Inactive	5	7
ENSDARG00000012820	ENSDART00000062687	21	11	TTCCACTGCAGAAGGAGATGAGGAA	7	+	1389	1653	Active	Active	7	9
ENSDARG00000012820	ENSDART00000062687	21	11	GCAGGCTTCTGAGGTGGCTGCTGAA	7	+	1299	1653	Active	Active	9	7
ENSDARG00000012820	ENSDART00000062687	21	12	GCAGGCCGCAGAGGAGATGGAGGT	6	+	1467	1653	Active	Active	8	9
ENSDARG00000012820	ENSDART00000062687	21	12	AGAAAAAGCAGGCCGCAGAGGAG	5	+	1460	1653	Inactive	Active	6	9
ENSDARG00000012820	ENSDART00000102433	21	4	TGCTTCTCCAGTCGTGTGGTGTC	5	+	262	903	Active	Inactive	9	6
ENSDARG00000012820	ENSDART00000102433	21	6	TGCCAAAAATAAGGGTCGTATCT	5	+	549	903	Inactive	Inactive	6	5
ENSDARG00000012820	ENSDART00000102433	21	6	ACATTCATCGGGCGCGCAGCTGCC	6	+	529	903	Active	Active	8	9
ENSDARG00000012820	ENSDART00000102433	21	7	GTTCCCACAAGTGTGTTTGGTGAT	6	+	628	903	Inactive	Inactive	5	7
ENSDARG00000012820	ENSDART00000102433	21	8	GCAGGCTTCTGAGGTGGCTGCTGAA	7	+	744	903	Active	Active	9	7
ENSDARG00000012820	ENSDART00000102433	21	8	TTCCACTGCAGAAGGAGATGAGGAA	7	+	834	903	Active	Active	7	9
ENSDARG00000012892	ENSDART00000013814	21	1	CCCGGCCACGACAGTCGACGACGAC	7	-	174	966	Active	Active	9	9
ENSDARG00000012892	ENSDART00000013814	21	1	GGCTCCAGAGCCGGGGCTGAGAG	5	-	317	966	Active	Active	5	8
ENSDARG00000012892	ENSDART00000013814	21	3	AACATCCTCAAAGTTGGTGAGCA	5	-	632	966	Active	Active	9	4
ENSDARG00000012892	ENSDART00000013814	21	3	ACCAACATCCTCAAAGTTGGTGAG	6	-	634	966	Active	Active	8	6
ENSDARG00000012892	ENSDART00000013814	21	4	CGCAACCTCTGGCAGGTAGGTGGC	6	-	733	966	Active	Active	9	9
ENSDARG00000012932	ENSDART00000003978	21	2	ACAAGCACACGCCGGTATGGTGT	5	-	52	969	Inactive	Active	8	2
ENSDARG00000012932	ENSDART00000003978	21	2	TTATTCTTAAACTCTTTGTAGAC	5	-	106	969	Active	Inactive	2	8
ENSDARG00000012932	ENSDART00000003978	21	2	TGCATCTTCGTCCAGTAGATTAC	5	-	185	969	Active	Active	9	2
ENSDARG00000012932	ENSDART00000003978	21	2	GCACACGCCGGTATGGTGTGTAG	5	-	48	969	Inactive	Inactive	0	5
ENSDARG00000012932	ENSDART00000003978	21	2	GCACACGCCGGTATGGTGTGTAGAC	7	-	46	969	Inactive	Inactive	0	8
ENSDARG00000012932	ENSDART00000003978	21	3	GGCCTCCTCTCAGCGGCGCAGTG	5	-	250	969	Active	Active	9	8
ENSDARG00000012932	ENSDART00000003978	21	4	ATCAAAAACATAATCTGTGCTGAT	6	-	370	969	Inactive	Inactive	7	6
ENSDARG00000012932	ENSDART00000003978	21	5	CACCTCTCCAAACAGAATGGGCA	5	-	515	969	Active	Active	9	9
ENSDARG00000012932	ENSDART00000003978	21	6	GAAAGCATCTGCTATTGCGCAGGT	6	-	754	969	Active	Active	2	3
ENSDARG00000012932	ENSDART00000003978	21	6	GTCATCTGCTCTTTGGCAGAGTAA	6	-	717	969	Active	Active	9	6
ENSDARG00000012932	ENSDART00000003978	21	7	GACTCCACACTTAGGCCGAGGAG	5	-	877	969	Inactive	Active	5	9
ENSDARG00000012932	ENSDART00000003978	21	7	AGACTCCACACTTAGGCCGAGGAG	6	-	877	969	Active	Active	6	9
ENSDARG00000012932	ENSDART00000100567	21	2	GCACACGCCGGTATGGTGTGTAG	5	-	81	1002	Inactive	Inactive	0	5
ENSDARG00000012932	ENSDART00000100567	21	2	TGCATCTTCGTCCAGTAGATTAC	5	-	218	1002	Active	Active	9	2
ENSDARG00000012932	ENSDART00000100567	21	2	GCACACGCCGGTATGGTGTGTAGAC	7	-	79	1002	Inactive	Inactive	0	8
ENSDARG00000012932	ENSDART00000100567	21	2	TTATTCTTAAACTCTTTGTAGAC	5	-	139	1002	Active	Inactive	2	8
ENSDARG00000012932	ENSDART00000100567	21	2	ACAAGCACACGCCGGTATGGTGT	5	-	85	1002	Inactive	Active	8	2
ENSDARG00000012932	ENSDART00000100567	21	3	GGCCTCCTCTCAGCGGCGCAGTG	5	-	283	1002	Active	Active	9	8
ENSDARG00000012932	ENSDART00000100567	21	4	ATCAAAAACATAATCTGTGCTGAT	6	-	403	1002	Inactive	Inactive	7	6
ENSDARG00000012932	ENSDART00000100567	21	5	CACCTCTCCAAACAGAATGGGCA	5	-	548	1002	Active	Active	9	9
ENSDARG00000012932	ENSDART00000100567	21	6	GAAAGCATCTGCTATTGCGCAGGT	6	-	787	1002	Active	Active	2	3
ENSDARG00000012932	ENSDART00000100567	21	6	GTCATCTGCTCTTTGGCAGAGTAA	6	-	750	1002	Active	Active	9	6
ENSDARG00000012932	ENSDART00000100567	21	7	GACTCCACACTTAGGCCGAGGAG	5	-	910	1002	Inactive	Active	5	9
ENSDARG00000012932	ENSDART00000100567	21	7	AGACTCCACACTTAGGCCGAGGAG	6	-	910	1002	Active	Active	6	9
ENSDARG00000013014	ENSDART00000013359	21	1	TCCTCAAGCTGTAAATGATGGGGTT	7	-	868	939	Active	Active	8	8
ENSDARG00000013014	ENSDART00000013359	21	1	CAAGTCGCCCCGGCTTTAAGCTTCT	7	-	707	939	Active	Active	5	4
ENSDARG00000013014	ENSDART00000100123	21	2	CAAGTCGCCCCGGCTTTAAGCTTCT	7	-	701	900	Active	Active	5	4
ENSDARG00000013014	ENSDART00000100123	21	2	TCCTCAAGCTGTAAATGATGGGGTT	7	-	862	900	Active	Active	8	8
ENSDARG00000013014	ENSDART00000100125	21	2	CAAGTCGCCCCGGCTTTAAGCTTCT	7	-	704	939	Active	Active	5	4
ENSDARG00000013014	ENSDART00000100125	21	2	TCCTCAAGCTGTAAATGATGGGGTT	7	-	865	939	Active	Active	8	8
ENSDARG00000013014	ENSDART00000100129	21	2	TCCTCAAGCTGTAAATGATGGGGTT	7	-	847	933	Active	Active	8	8
ENSDARG00000013014	ENSDART00000100129	21	2	CAAGTCGCCCCGGCTTTAAGCTTCT	7	-	686	933	Active	Active	5	4
ENSDARG00000013014	ENSDART00000100137	21	1	CAAGTCGCCCCGGCTTTAAGCTTCT	7	-	614	882	Active	Active	5	4
ENSDARG00000013014	ENSDART00000100137	21	1	TCCTCAAGCTGTAAATGATGGGGTT	7	-	775	882	Active	Active	8	8
ENSDARG00000013210	ENSDART00000036537	21	3	CCCTGCCCATTCCAGTGATGGGTTT	7	+	398	975	Active	Active	8	0
ENSDARG00000013210	ENSDART00000036537	21	3	TGCCCATTCCAGTGATGGGTTTGC	6	+	401	975	Active	Inactive	9	8
ENSDARG00000013210	ENSDART00000036537	21	3	TGCCCATTCCAGTGATGGGTTTGCA	7	+	401	975	Active	Active	9	7
ENSDARG00000013227	ENSDART00000043239	21	2	TCCTTCAGACTGACCTGTGCTGGA	6	-	205	1113	Active	Active	6	1
ENSDARG00000013227	ENSDART00000043239	21	5	ATCTTCACACACTCGGTGCAGCA	5	-	695	1113	Inactive	Active	4	9
ENSDARG00000013227	ENSDART00000043239	21	5	TCCTTCCTCTCTCATGGATGCTGTG	7	-	795	1113	Active	Active	9	9
ENSDARG00000013430	ENSDART00000040422	21	2	GACACCAGAGGCCGCTGCGGAGCA	6	+	132	1203	Inactive	Active	4	5
ENSDARG00000013430	ENSDART00000040422	21	6	AGCAGCGACTCTGTGTATTGGAC	5	+	540	1203	Active	Active	8	2
ENSDARG00000013430	ENSDART00000040422	21	7	GAAAGCGCATTATATGACGCAGCC	6	+	717	1203	Inactive	Active	9	9
ENSDARG00000013430	ENSDART00000040422	21	8	TACCACATCCGCGCTGTAGCTGAA	6	+	910	1203	Active	Active	6	8
ENSDARG00000013430	ENSDART00000040422	21	8	CGCTACATCGGTGGCTGCTGCGGGT	7	+	877	1203	Active	Active	9	9
ENSDARG00000013430	ENSDART00000040422	21	8	CACATCCGCGCTGTAGCTGAAGAG	6	+	913	1203	Active	Active	9	9
ENSDARG00000013430	ENSDART00000040422	21	8	CACAAAAACACGGCCTGTGGGGCA	6	+	971	1203	Inactive	Active	3	4
ENSDARG00000013430	ENSDART00000040422	21	8	CAAAAACACGGCCTGTGGGGCAGCG	7	+	973	1203	Inactive	Active	7	9
ENSDARG00000013430	ENSDART00000040422	21	8	ATCCGCTACATCGGTGGCTGCTGCG	7	+	874	1203	Active	Active	8	9
ENSDARG00000013430	ENSDART00000040422	21	9	TGCGGCCACTGTTCCAGCAGGCGGA	7	+	1178	1203	Active	Active	9	9
ENSDARG00000013430	ENSDART00000040422	21	9	GTCCACTCCAGACGGTTGGGGGGTC	7	+	1098	1203	Active	Active	6	0
ENSDARG00000013430	ENSDART00000040422	21	9	GTCCACTCCAGACGGTTGGGGGG	5	+	1098	1203	Active	Active	6	9
ENSDARG00000013430	ENSDART00000040422	21	9	GGCCACCACGGCGGAGCAGCTGCG	6	+	1158	1203	Active	Active	8	9
ENSDARG00000013430	ENSDART00000040422	21	9	CACCACGGCGGAGCAGCTGCGGCC	6	+	1161	1203	Active	Active	7	9
ENSDARG00000013430	ENSDART00000099424	21	2	GACACCAGAGGCCGCTGCGGAGCA	6	+	132	1200	Inactive	Active	4	5
ENSDARG00000013430	ENSDART00000099424	21	5	AGCAGCGACTCTGTGTATTGGAC	5	+	537	1200	Active	Active	8	2
ENSDARG00000013430	ENSDART00000099424	21	6	GAAAGCGCATTATATGACGCAGCC	6	+	714	1200	Inactive	Active	9	9
ENSDARG00000013430	ENSDART00000099424	21	7	TACCACATCCGCGCTGTAGCTGAA	6	+	907	1200	Active	Active	6	8
ENSDARG00000013430	ENSDART00000099424	21	7	CGCTACATCGGTGGCTGCTGCGGGT	7	+	874	1200	Active	Active	9	9
ENSDARG00000013430	ENSDART00000099424	21	7	CACATCCGCGCTGTAGCTGAAGAG	6	+	910	1200	Active	Active	9	9
ENSDARG00000013430	ENSDART00000099424	21	7	CACAAAAACACGGCCTGTGGGGCA	6	+	968	1200	Inactive	Active	3	4
ENSDARG00000013430	ENSDART00000099424	21	7	CAAAAACACGGCCTGTGGGGCAGCG	7	+	970	1200	Inactive	Active	7	9
ENSDARG00000013430	ENSDART00000099424	21	7	ATCCGCTACATCGGTGGCTGCTGCG	7	+	871	1200	Active	Active	8	9
ENSDARG00000013430	ENSDART00000099424	21	8	TGCGGCCACTGTTCCAGCAGGCGGA	7	+	1175	1200	Active	Active	9	9
ENSDARG00000013430	ENSDART00000099424	21	8	GTCCACTCCAGACGGTTGGGGGGTC	7	+	1095	1200	Active	Active	6	0
ENSDARG00000013430	ENSDART00000099424	21	8	GTCCACTCCAGACGGTTGGGGGG	5	+	1095	1200	Active	Active	6	9
ENSDARG00000013430	ENSDART00000099424	21	8	GGCCACCACGGCGGAGCAGCTGCG	6	+	1155	1200	Active	Active	8	9
ENSDARG00000013430	ENSDART00000099424	21	8	CACCACGGCGGAGCAGCTGCGGCC	6	+	1158	1200	Active	Active	7	9
ENSDARG00000013755	ENSDART00000005682	21	2	CACCAAGCAGTGAAGGTCTGAGGAA	7	-	134	2688	Inactive	Active	6	1
ENSDARG00000013755	ENSDART00000005682	21	2	CACCAAGCAGTGAAGGTCTGAGGA	6	-	135	2688	Inactive	Active	6	7
ENSDARG00000013755	ENSDART00000005682	21	2	GCACCAAGCAGTGAAGGTCTGAGGA	7	-	135	2688	Active	Active	2	7
ENSDARG00000013755	ENSDART00000005682	21	2	TCCAGCAGCAGCATGAGCTTGAGTC	7	-	221	2688	Active	Active	9	3
ENSDARG00000013755	ENSDART00000005682	21	5	CAAGCCCTCCTTAGCAGAGGTCTCT	7	-	462	2688	Active	Active	8	7
ENSDARG00000013755	ENSDART00000005682	21	7	ATCTGCATCAAGCATTTTAGGGA	5	-	689	2688	Active	Active	8	0
ENSDARG00000013755	ENSDART00000005682	21	7	ACCATCTGCATCAAGCATTTTAG	5	-	692	2688	Active	Inactive	9	2
ENSDARG00000013755	ENSDART00000005682	21	8	CTCTGCACCAGCAAAAGCATGGTAG	7	-	771	2688	Active	Active	8	6
ENSDARG00000013755	ENSDART00000005682	21	10	TTCTGCTGCATGGCATGCATGGTCT	7	-	947	2688	Active	Active	9	6
ENSDARG00000013755	ENSDART00000005682	21	10	CTAAAATCCTCTAGCTTCTGCTGCA	7	-	962	2688	Inactive	Active	3	4
ENSDARG00000013755	ENSDART00000005682	21	10	AAAATCCTCTAGCTTCTGCTGCA	5	-	962	2688	Active	Active	6	4
ENSDARG00000013755	ENSDART00000005682	21	14	GCCCCATCCATCCAGTTGTTGAA	5	-	1597	2688	Active	Inactive	9	3
ENSDARG00000013755	ENSDART00000005682	21	14	AGCCCCATCCATCCAGTTGTTGAA	6	-	1597	2688	Active	Inactive	9	3
ENSDARG00000013755	ENSDART00000005682	21	15	ATCAGCTTCTGGTAGGGTTGCCTTG	7	-	1698	2688	Active	Inactive	9	1
ENSDARG00000013755	ENSDART00000005682	21	16	TGCAACATCTGGTCACGCATTGGAA	7	-	1868	2688	Active	Active	9	5
ENSDARG00000013755	ENSDART00000005682	21	20	GACAACTCCTGTGTTGTTGGGGT	5	-	2420	2688	Active	Inactive	4	2
ENSDARG00000013755	ENSDART00000005682	21	20	GACAACTCCTGTGTTGTTGGGGTC	6	-	2419	2688	Active	Active	4	4
ENSDARG00000013755	ENSDART00000005682	21	20	GAAGCCAGAATCTTGAAGGAGGC	5	-	2512	2688	Inactive	Active	8	9
ENSDARG00000014017	ENSDART00000012091	21	3	ATCACCTTCATGGTGATCTGAGTCT	7	-	116	2382	Active	Inactive	9	4
ENSDARG00000014017	ENSDART00000012091	21	7	CTCATCAGCATATGCTGCGGCCGCT	7	-	503	2382	Active	Active	9	9
ENSDARG00000014017	ENSDART00000012091	21	7	TTCTCAGACAGCAGGTTGTAGGT	5	-	574	2382	Active	Active	3	1
ENSDARG00000014017	ENSDART00000012091	21	7	ACCCTCATCAGCATATGCTGCGGCC	7	-	506	2382	Active	Active	9	9
ENSDARG00000014017	ENSDART00000012091	21	7	AACCACTTCTCAGACAGCAGGTTGT	7	-	578	2382	Active	Active	8	6
ENSDARG00000014017	ENSDART00000012091	21	8	GCCACCGGCAGACTTGGAGATGAG	6	-	727	2382	Active	Active	9	9
ENSDARG00000014017	ENSDART00000012091	21	8	CACTCACTCCTGCAATGTAGCTGCC	7	-	784	2382	Active	Active	9	9
ENSDARG00000014017	ENSDART00000012091	21	13	GCCAACTTCTGGAAGTCGAATGT	5	-	1387	2382	Active	Active	9	2
ENSDARG00000014017	ENSDART00000012091	21	15	TGCCCAGTCCCACAAGTCTGTAGGT	7	-	1731	2382	Active	Inactive	9	5
ENSDARG00000014017	ENSDART00000012091	21	17	AGAGTCCTCGTTCTGTGAGGTCTTT	7	-	1936	2382	Active	Inactive	9	0
ENSDARG00000014017	ENSDART00000012091	21	18	ACCTGCTTCCAGCCGTAGAAGTG	5	-	2179	2382	Active	Active	9	9
ENSDARG00000014017	ENSDART00000012091	21	19	CTCGTCTTCACTGCTGGTCGTTTTC	7	-	2292	2382	Active	Inactive	9	8
ENSDARG00000014017	ENSDART00000012091	21	19	TCCTTCAGCTTCTCTTTGTTGAG	5	-	2263	2382	Active	Inactive	9	7
ENSDARG00000014017	ENSDART00000012091	21	19	TCCTTCAGCTTCTCTTTGTTGAGGG	7	-	2261	2382	Active	Active	9	3
ENSDARG00000014017	ENSDART00000012091	21	19	TTCAGCTTCTCTTTGTTGAGGGT	5	-	2260	2382	Active	Active	9	8
ENSDARG00000014017	ENSDART00000078042	21	3	ATCACCTTCATGGTGATCTGAGTCT	7	-	116	1503	Active	Inactive	9	4
ENSDARG00000014017	ENSDART00000078042	21	7	ACCCTCATCAGCATATGCTGCGGCC	7	-	506	1503	Active	Active	9	9
ENSDARG00000014017	ENSDART00000078042	21	7	AACCACTTCTCAGACAGCAGGTTGT	7	-	578	1503	Active	Active	8	6
ENSDARG00000014017	ENSDART00000078042	21	7	TTCTCAGACAGCAGGTTGTAGGT	5	-	574	1503	Active	Active	3	1
ENSDARG00000014017	ENSDART00000078042	21	7	CTCATCAGCATATGCTGCGGCCGCT	7	-	503	1503	Active	Active	9	9
ENSDARG00000014017	ENSDART00000078042	21	8	GCCACCGGCAGACTTGGAGATGAG	6	-	727	1503	Active	Active	9	9
ENSDARG00000014017	ENSDART00000078042	21	8	CACTCACTCCTGCAATGTAGCTGCC	7	-	784	1503	Active	Active	9	9
ENSDARG00000014017	ENSDART00000078042	21	13	GCCAACTTCTGGAAGTCGAATGT	5	-	1387	1503	Active	Active	9	2
ENSDARG00000014053	ENSDART00000037265	21	2	ACCTTCTCCAGTAGTTGGCGCAGTT	7	-	203	375	Active	Active	9	5
ENSDARG00000014053	ENSDART00000037265	21	2	TTCACCTTCTCCAGTAGTTGGCGCA	7	-	206	375	Active	Active	9	8
ENSDARG00000014053	ENSDART00000037265	21	2	GTTGGCGCAGTTGTTTGGTGCGGGC	7	-	190	375	Inactive	Active	1	9
ENSDARG00000014053	ENSDART00000037265	21	3	GTTCTCTTCCACCTGTCTGAATTT	6	-	328	375	Active	Inactive	9	9
ENSDARG00000014053	ENSDART00000037265	21	3	CTCTTCCACCTGTCTGAATTTGGT	6	-	325	375	Active	Active	9	9
ENSDARG00000014053	ENSDART00000102480	21	2	ACCTTCTCCAGTAGTTGGCGCAGTT	7	-	287	1455	Active	Active	9	5
ENSDARG00000014053	ENSDART00000102480	21	2	GTTGGCGCAGTTGTTTGGTGCGGGC	7	-	274	1455	Inactive	Active	1	9
ENSDARG00000014053	ENSDART00000102480	21	2	TTCACCTTCTCCAGTAGTTGGCGCA	7	-	290	1455	Active	Active	9	8
ENSDARG00000014053	ENSDART00000102480	21	3	CTCTTCCACCTGTCTGAATTTGGT	6	-	409	1455	Active	Active	9	9
ENSDARG00000014053	ENSDART00000102480	21	3	GTTCTCTTCCACCTGTCTGAATTT	6	-	412	1455	Active	Inactive	9	9
ENSDARG00000014053	ENSDART00000102480	21	4	CCCATCTCCTGCTGGAGGAGGCC	5	-	586	1455	Active	Active	9	9
ENSDARG00000014053	ENSDART00000102480	21	4	GTACTCCTCCAGGACGGGGATTAG	6	-	499	1455	Active	Active	8	6
ENSDARG00000014053	ENSDART00000102480	21	4	ATCTCCTGCTGGAGGAGGCCGAG	5	-	583	1455	Active	Active	8	9
ENSDARG00000014053	ENSDART00000102480	21	6	TCCGCCCCAAGCGTAGTGGTAGGTG	7	-	1038	1455	Active	Active	7	4
ENSDARG00000014053	ENSDART00000102480	21	6	TCCGCCCCAAGCGTAGTGGTAGGT	6	-	1039	1455	Active	Active	7	5
ENSDARG00000014053	ENSDART00000102480	21	6	TACAGCTGCTCCGAGCGGATGAC	5	-	1444	1455	Active	Active	8	9
ENSDARG00000014053	ENSDART00000102480	21	6	GTTCCAGACCAGGGGTGCGGGAGCC	7	-	887	1455	Active	Active	2	9
ENSDARG00000014053	ENSDART00000102480	21	6	GTCCGCCCCAAGCGTAGTGGTAGGT	7	-	1039	1455	Active	Active	9	5
ENSDARG00000014053	ENSDART00000102480	21	6	GCCCTCGTCGACCATGAGGTCGAT	6	-	1072	1455	Active	Active	9	8
ENSDARG00000014053	ENSDART00000102480	21	6	GCCCCAAGCGTAGTGGTAGGTGTT	6	-	1036	1455	Active	Active	8	5
[truncated: 8,299 more rows]
