# Supplementary material for: Predicting success of oligomerized pool engineering (OPEN) for zinc finger target site sequences
Source: BMC Bioinformatics. 2010 Nov 2;11:543. doi: 10.1186/1471-2105-11-543 (PMC3098093; doi:10.1186/1471-2105-11-543)
Supplement: Additional file 24 — Zebrafish - chromosome 22 - classified ZFN target list. Potential OPEN ZFN target sites in gene transcripts encoded on zebrafish chromosome 22 classified using ZiFOpT. Data presented as described in the legend to Additional File 3 [file 1471-2105-11-543-S24.XLS]

## Sheet: Chromosome22
Gene ID	Transcript ID	Chromo Number	Coding Exon Number	TargetSite	ZFN Spacer Length	Strand	ZFN Cleavage Site	Coding Sequence Length	ZiFOpT Prediction		Confidence Score
									Left	Right	Left	Right
ENSDARG00000000183	ENSDART00000000192	22	1	CACTCCACCTGCGCGTGCTGTCTCT	7	-	77	2799	Active	Inactive	7	2
ENSDARG00000000183	ENSDART00000000192	22	4	AACCTCAGATTATGCGGAGACGGC	6	-	300	2799	Inactive	Active	2	9
ENSDARG00000000183	ENSDART00000000192	22	8	AGCTCCAGCGTCCGTGCAGCATTC	6	-	633	2799	Active	Active	8	3
ENSDARG00000000183	ENSDART00000000192	22	8	GTTAAACTCGGACTGAGCTGGTGTG	7	-	603	2799	Active	Active	6	8
ENSDARG00000000183	ENSDART00000000192	22	9	TCCCTCACCATGGAAAGTGGTTGAC	7	-	757	2799	Active	Active	9	2
ENSDARG00000000183	ENSDART00000000192	22	9	CCCTCACCATGGAAAGTGGTTGAC	6	-	757	2799	Active	Active	7	2
ENSDARG00000000183	ENSDART00000000192	22	15	GCCGGCGGCTGTTCATCTGTCGTC	6	-	1383	2799	Active	Inactive	9	7
ENSDARG00000000183	ENSDART00000000192	22	16	AACGGCTCCATTCTGTAGTAAAC	5	-	1544	2799	Active	Active	8	2
ENSDARG00000000183	ENSDART00000000192	22	18	AACCACGTCGTCGTGCGTGTGGTCT	7	-	1761	2799	Active	Active	6	1
ENSDARG00000000183	ENSDART00000000192	22	22	ACCATCTGCCAGAAGTCTGAGCA	5	-	2239	2799	Active	Active	9	8
ENSDARG00000000183	ENSDART00000000192	22	22	TTACTCGGCACATCCATCTGAAAAC	7	-	2165	2799	Active	Inactive	4	2
ENSDARG00000000183	ENSDART00000000192	22	23	TCCGTCACCTCCAGGTGTGTGAGAG	7	-	2417	2799	Active	Active	9	8
ENSDARG00000000183	ENSDART00000000192	22	24	TACTGCATCTGACATATCTGCCTTT	7	-	2444	2799	Active	Inactive	9	9
ENSDARG00000000183	ENSDART00000000192	22	24	TGCTGCGCACTTGGCTGACGAAGTT	7	-	2518	2799	Active	Active	6	9
ENSDARG00000000183	ENSDART00000105792	22	4	AACCTCAGATTATGCGGAGACGGC	6	-	195	555	Inactive	Active	2	9
ENSDARG00000000183	ENSDART00000105792	22	8	GTTAAACTCGGACTGAGCTGGTGTG	7	-	498	555	Active	Active	6	8
ENSDARG00000000183	ENSDART00000105792	22	8	AGCTCCAGCGTCCGTGCAGCATTC	6	-	528	555	Active	Active	8	3
ENSDARG00000000212	ENSDART00000035315	22	1	AAAGCCAACGCGGAGCTGGAGCG	5	+	304	1278	Inactive	Active	7	9
ENSDARG00000000212	ENSDART00000035315	22	1	GTTTACGCAGGTGCTGGAGGCAGCG	7	+	118	1278	Inactive	Active	8	9
ENSDARG00000000212	ENSDART00000035315	22	3	CTCTGCGTCTGTCAGTGGAGGCC	5	+	515	1278	Active	Active	9	9
ENSDARG00000000212	ENSDART00000035315	22	4	GCCCGCATCATGGAGGAGATGCG	5	+	733	1278	Active	Active	9	9
ENSDARG00000000212	ENSDART00000035315	22	6	CTCAAAAGAAATCAGCTCTGGAGGG	7	+	941	1278	Inactive	Active	7	7
ENSDARG00000000212	ENSDART00000035315	22	7	GTTCGCACAGTAATCGAAGAGGTG	6	+	1201	1278	Inactive	Active	4	9
ENSDARG00000000212	ENSDART00000105803	22	1	CTCCAAAACTATTACGCAGCTGTC	6	+	5	1200	Active	Active	0	9
ENSDARG00000000212	ENSDART00000105803	22	3	GTTTACGCAGGTGCTGGAGGCAGCG	7	+	130	1200	Inactive	Active	8	9
ENSDARG00000000212	ENSDART00000105803	22	4	AAAGCCAACGCGGAGCTGGAGCG	5	+	301	1200	Inactive	Active	7	9
ENSDARG00000000212	ENSDART00000105803	22	6	CTCTGCGTCTGTCAGTGGAGGCC	5	+	512	1200	Active	Active	9	9
ENSDARG00000000212	ENSDART00000105803	22	7	GCCCGCATCATGGAGGAGATGCG	5	+	730	1200	Active	Active	9	9
ENSDARG00000000212	ENSDART00000105803	22	9	CTCAAAAGAAATCAGCTCTGGAGGG	7	+	935	1200	Inactive	Active	7	7
ENSDARG00000000212	ENSDART00000105803	22	10	GCACCCCCCAAGCGTAAGTATTT	5	+	1195	1200	Active	Inactive	7	8
ENSDARG00000000212	ENSDART00000105803	22	10	AGCACCCCCCAAGCGTAAGTATTT	6	+	1194	1200	Active	Inactive	9	8
ENSDARG00000000212	ENSDART00000105803	22	10	ACAATCAAAGTAGTCGAGGTTGTA	6	+	1171	1200	Inactive	Active	8	8
ENSDARG00000000212	ENSDART00000105806	22	1	CTCCAAAACTATTACGCAGCTGTC	6	+	5	1263	Active	Active	0	9
ENSDARG00000000212	ENSDART00000105806	22	2	AAAGCCAACGCGGAGCTGGAGCG	5	+	364	1263	Inactive	Active	7	9
ENSDARG00000000212	ENSDART00000105806	22	2	GTTTACGCAGGTGCTGGAGGCAGCG	7	+	178	1263	Inactive	Active	8	9
ENSDARG00000000212	ENSDART00000105806	22	4	CTCTGCGTCTGTCAGTGGAGGCC	5	+	575	1263	Active	Active	9	9
ENSDARG00000000212	ENSDART00000105806	22	5	GCCCGCATCATGGAGGAGATGCG	5	+	793	1263	Active	Active	9	9
ENSDARG00000000212	ENSDART00000105806	22	7	CTCAAAAGAAATCAGCTCTGGAGGG	7	+	998	1263	Inactive	Active	7	7
ENSDARG00000000212	ENSDART00000105806	22	8	GCACCCCCCAAGCGTAAGTATTT	5	+	1258	1263	Active	Inactive	7	8
ENSDARG00000000212	ENSDART00000105806	22	8	AGCACCCCCCAAGCGTAAGTATTT	6	+	1257	1263	Active	Inactive	9	8
ENSDARG00000000212	ENSDART00000105806	22	8	ACAATCAAAGTAGTCGAGGTTGTA	6	+	1234	1263	Inactive	Active	8	8
ENSDARG00000000212	ENSDART00000105808	22	2	AAAGCCAACGCGGAGCTGGAGCG	5	+	349	1350	Inactive	Active	7	9
ENSDARG00000000212	ENSDART00000105808	22	2	GTTTACGCAGGTGCTGGAGGCAGCG	7	+	163	1350	Inactive	Active	8	9
ENSDARG00000000212	ENSDART00000105808	22	4	CTCTGCGTCTGTCAGTGGAGGCC	5	+	560	1350	Active	Active	9	9
ENSDARG00000000212	ENSDART00000105808	22	5	GCCCGCATCATGGAGGAGATGCG	5	+	778	1350	Active	Active	9	9
ENSDARG00000000212	ENSDART00000105808	22	7	CTCAAAAGAAATCAGCTCTGGAGGG	7	+	983	1350	Inactive	Active	7	7
ENSDARG00000000212	ENSDART00000105808	22	8	ACAATCAAAGTAGTCGAGGTTGTA	6	+	1219	1350	Inactive	Active	8	8
ENSDARG00000000212	ENSDART00000105808	22	9	GTTCGCACAGTAATCGAAGAGGTG	6	+	1279	1350	Inactive	Active	4	9
ENSDARG00000000212	ENSDART00000105810	22	2	GTTTACGCAGGTGCTGGAGGCAGCG	7	+	163	1320	Inactive	Active	8	9
ENSDARG00000000212	ENSDART00000105810	22	2	AAAGCCAACGCGGAGCTGGAGCG	5	+	349	1320	Inactive	Active	7	9
ENSDARG00000000212	ENSDART00000105810	22	4	CTCTGCGTCTGTCAGTGGAGGCC	5	+	560	1320	Active	Active	9	9
ENSDARG00000000212	ENSDART00000105810	22	5	GCCCGCATCATGGAGGAGATGCG	5	+	778	1320	Active	Active	9	9
ENSDARG00000000212	ENSDART00000105810	22	7	CTCAAAAGAAATCAGCTCTGGAGGG	7	+	983	1320	Inactive	Active	7	7
ENSDARG00000000212	ENSDART00000105810	22	8	GTTCGCACAGTAATCGAAGAGGTG	6	+	1243	1320	Inactive	Active	4	9
ENSDARG00000000229	ENSDART00000037069	22	1	CAACCCGCAGATGTGGCGCTGCG	5	+	66	1947	Inactive	Active	7	9
ENSDARG00000000229	ENSDART00000037069	22	1	GAAGTCAAAAAAAGACTGCTAGGAG	7	+	538	1947	Inactive	Active	9	3
ENSDARG00000000229	ENSDART00000037069	22	1	TCCTCAACCCGCAGATGTGGCGCT	6	+	62	1947	Active	Active	7	2
ENSDARG00000000229	ENSDART00000037069	22	1	GTCTTCTGCTTTGCGTGCGGAGAT	6	+	229	1947	Active	Inactive	9	4
ENSDARG00000000229	ENSDART00000037069	22	1	ATCCTCAACCCGCAGATGTGGCGCT	7	+	61	1947	Active	Active	5	2
ENSDARG00000000229	ENSDART00000037069	22	1	TCCATCCTCAACCCGCAGATGTG	5	+	58	1947	Active	Active	9	9
ENSDARG00000000229	ENSDART00000037069	22	1	ACAATCTGCGCGACGCAGGAAAC	5	+	765	1947	Active	Active	7	8
ENSDARG00000000229	ENSDART00000037069	22	1	ATCCTCAACCCGCAGATGTGGCG	5	+	61	1947	Active	Active	5	9
ENSDARG00000000229	ENSDART00000037069	22	2	AGCAACCACCCTCAGGTGGGGGCT	6	+	931	1947	Active	Active	6	9
ENSDARG00000000229	ENSDART00000037069	22	2	AGCAACCACCCTCAGGTGGGGGC	5	+	931	1947	Active	Active	6	9
ENSDARG00000000229	ENSDART00000037069	22	2	GCAACCACCCTCAGGTGGGGGCTCT	7	+	932	1947	Active	Active	1	6
ENSDARG00000000229	ENSDART00000037069	22	2	GCAACCACCCTCAGGTGGGGGCT	5	+	932	1947	Active	Active	1	9
ENSDARG00000000229	ENSDART00000037069	22	2	GACAGCTGCTCAGCCAGGTGATTGC	7	+	1325	1947	Active	Active	9	4
ENSDARG00000000229	ENSDART00000037069	22	2	GGCGGCGGCGGCGGCGGCGGTGTC	6	+	967	1947	Active	Active	9	6
ENSDARG00000000229	ENSDART00000037069	22	2	CTCCTCATCCCGCCAGCAGGTGTC	6	+	1029	1947	Active	Active	9	8
ENSDARG00000000229	ENSDART00000037069	22	2	CAACCACCCTCAGGTGGGGGCTCT	6	+	933	1947	Active	Active	1	6
ENSDARG00000000229	ENSDART00000037069	22	2	TCCTCATCCCGCCAGCAGGTGTC	5	+	1030	1947	Active	Active	9	8
ENSDARG00000000229	ENSDART00000037069	22	2	GCAGTCAGCGGAGCAGAAGGAGCC	6	+	1002	1947	Active	Active	7	9
ENSDARG00000000229	ENSDART00000037069	22	3	GCCGCCGCCTGCCAGAGGAGCTGCT	7	+	1444	1947	Active	Active	9	9
ENSDARG00000000229	ENSDART00000037069	22	3	AGAAGCCCAGCGCCGCCGCCTGC	5	+	1433	1947	Inactive	Active	5	7
ENSDARG00000000229	ENSDART00000037069	22	4	GCAAGCAGCTGCTGATCTGCAGAT	6	+	1595	1947	Active	Inactive	4	4
ENSDARG00000000229	ENSDART00000037069	22	4	AGCAGCTGCTGATCTGCAGATTAC	6	+	1598	1947	Active	Active	9	5
ENSDARG00000000229	ENSDART00000037069	22	5	TGCAGCTGCTCAGACGCCGCCGCG	6	+	1732	1947	Active	Active	9	9
ENSDARG00000000229	ENSDART00000037069	22	5	TGCTACAACACTGAAGGAGGTGAG	6	+	1837	1947	Active	Active	5	9
ENSDARG00000000229	ENSDART00000037069	22	5	TACTGCTACAACACTGAAGGAGGT	6	+	1834	1947	Active	Active	8	9
ENSDARG00000000229	ENSDART00000037069	22	5	TACTGCAGCTGCTCAGACGCCGCC	6	+	1729	1947	Active	Active	6	9
ENSDARG00000000229	ENSDART00000037069	22	5	GACGCCGCCGCGAGAGAGGCCTAC	6	+	1744	1947	Active	Active	7	8
ENSDARG00000000229	ENSDART00000037069	22	5	AGACGCCGCCGCGAGAGAGGCCTAC	7	+	1743	1947	Active	Active	7	8
ENSDARG00000000229	ENSDART00000037069	22	5	ACATCCAGCCGTACTGCAGCTGCT	6	+	1718	1947	Active	Active	1	9
ENSDARG00000000229	ENSDART00000037069	22	5	ACATACGACCTGTCTGCGGTCGTG	6	+	1768	1947	Inactive	Active	6	8
ENSDARG00000000568	ENSDART00000032770	22	1	ACAGACAGCGCTCTGCGGGCGTT	5	+	100	1899	Inactive	Active	3	8
ENSDARG00000000568	ENSDART00000032770	22	2	GACTGCTAAACCACTAATAGGAT	5	+	150	1899	Inactive	Active	0	7
ENSDARG00000000568	ENSDART00000032770	22	5	TCCAGCAGCGCTCAGAAGAAGAG	5	+	559	1899	Active	Active	9	9
ENSDARG00000000568	ENSDART00000032770	22	5	AGAGCCCGCCGCGACCGCTGAGGGA	7	+	578	1899	Active	Active	7	9
ENSDARG00000000568	ENSDART00000032770	22	5	AGCCTATAACAGGCGTGTCTGATGT	7	+	497	1899	Active	Inactive	5	3
ENSDARG00000000568	ENSDART00000032770	22	7	CAATGCCCCGGTGTCTGTGGAGAG	6	+	867	1899	Active	Inactive	4	0
ENSDARG00000000568	ENSDART00000032770	22	8	TCCAACGGCAGAGACTGTGAAGGT	6	+	1177	1899	Active	Active	7	2
ENSDARG00000000568	ENSDART00000032770	22	8	AGAAACGACCTGCAGCCGACTTC	5	+	956	1899	Inactive	Active	5	3
ENSDARG00000000853	ENSDART00000000943	22	1	TTCTGCAGCAGCGCAGGTGTTGCT	6	-	136	2571	Active	Active	7	4
ENSDARG00000000853	ENSDART00000000943	22	1	AGCAGCGCAGGTGTTGCTGTGGTT	6	-	130	2571	Active	Inactive	3	1
ENSDARG00000000853	ENSDART00000000943	22	1	GTCAGCTCCCGGGGCTTCTGCGGGT	7	-	17	2571	Active	Active	8	3
ENSDARG00000000853	ENSDART00000000943	22	1	TGCAGCAGCGCAGGTGTTGCTGTG	6	-	133	2571	Active	Active	9	6
ENSDARG00000000853	ENSDART00000000943	22	1	TTCTTCTTCAGGAAGCCGCTGTG	5	-	67	2571	Active	Active	9	9
ENSDARG00000000853	ENSDART00000000943	22	2	GCCTCCGGCCCCAGGGGGAGGAG	5	-	304	2571	Active	Active	9	9
ENSDARG00000000853	ENSDART00000000943	22	2	GCCTCCGGCCCCAGGGGGAGGAGCC	7	-	302	2571	Active	Active	9	9
ENSDARG00000000853	ENSDART00000000943	22	2	CGCGTCTGCCGGCCGTGGGTGAAAC	7	-	377	2571	Active	Active	9	5
ENSDARG00000000853	ENSDART00000000943	22	2	CGCGTCTGCCGGCCGTGGGTGAA	5	-	379	2571	Active	Active	9	6
ENSDARG00000000853	ENSDART00000000943	22	2	CCCGCCTCCGGCCCCAGGGGGAGGA	7	-	305	2571	Active	Active	9	9
ENSDARG00000000853	ENSDART00000000943	22	2	AGATACTCCTCATCCTGACGCGGGA	7	-	185	2571	Active	Active	0	9
ENSDARG00000000853	ENSDART00000000943	22	2	AGCCCCGCCCTCCGCGCCGCAGGC	6	-	334	2571	Active	Active	9	9
ENSDARG00000000853	ENSDART00000000943	22	2	CCCAGCGCCCGCAGTGGGCCGCC	5	-	447	2571	Active	Active	9	8
ENSDARG00000000853	ENSDART00000000943	22	4	ACACCCTGCATGCGGCCGGCGCT	5	-	859	2571	Active	Active	7	9
ENSDARG00000000853	ENSDART00000000943	22	4	TTAGTCACCTGTATGATGAAGAG	5	-	1003	2571	Inactive	Active	0	9
ENSDARG00000000853	ENSDART00000000943	22	4	AACGGCAGACTCTCCCGCAGCGTCT	7	-	710	2571	Inactive	Active	4	8
ENSDARG00000000853	ENSDART00000000943	22	4	TCCAGCGCCTCCTCCAGCGGCTGCA	7	-	602	2571	Active	Active	9	9
ENSDARG00000000853	ENSDART00000000943	22	4	GGCCGCCTCCACCTGCTGGTTCT	5	-	944	2571	Active	Active	9	1
ENSDARG00000000853	ENSDART00000000943	22	4	GGCAGCGGCAGTGTATGGTGTTGAG	7	-	973	2571	Active	Active	9	3
ENSDARG00000000853	ENSDART00000000943	22	4	TGCAGCGACGCTAGCTGCGTGAAC	6	-	783	2571	Active	Inactive	9	7
ENSDARG00000000853	ENSDART00000000943	22	4	GCCACCGTCCGACACGCGGATGAA	6	-	745	2571	Active	Active	9	9
ENSDARG00000000853	ENSDART00000000943	22	4	GCAGGCGCAGTTCCCCGCGGAGGCG	7	-	816	2571	Inactive	Active	3	9
ENSDARG00000000853	ENSDART00000000943	22	4	GCCTCCACCTGCTGGTTCTGCAGCA	7	-	938	2571	Active	Active	8	5
ENSDARG00000000853	ENSDART00000000943	22	5	ATCTCCTCCTGCTTGCGGTTGGC	5	-	1114	2571	Active	Active	8	8
ENSDARG00000000853	ENSDART00000000943	22	5	TCCTCCTGCTTGCGGTTGGCGAT	5	-	1111	2571	Active	Active	9	3
ENSDARG00000000853	ENSDART00000000943	22	6	GTTGGCCACCGCCTGATTGAGTC	5	-	1301	2571	Active	Active	7	8
ENSDARG00000000853	ENSDART00000000943	22	6	CTCACCGGCTCGCCGTTAGACGAC	6	-	1224	2571	Active	Active	9	4
ENSDARG00000000853	ENSDART00000000943	22	7	GAAGGCCTCGTGTGAGCTGTTGAG	6	-	1588	2571	Active	Active	7	5
ENSDARG00000000853	ENSDART00000000943	22	11	TTCTTCAGCTTGATGTCGCGGTG	5	-	2134	2571	Active	Active	8	8
ENSDARG00000000853	ENSDART00000000943	22	11	ACATCCAGAGCGATCAGAAGACGCT	7	-	2069	2571	Inactive	Active	7	9
ENSDARG00000000853	ENSDART00000000943	22	13	GAAGGCTTCTGGGAGTTTGACGGA	6	-	2344	2571	Active	Active	8	4
ENSDARG00000000853	ENSDART00000000943	22	13	CGCTTCACCTTTCTTGACGTTGGT	6	-	2398	2571	Active	Active	9	9
ENSDARG00000000853	ENSDART00000000943	22	14	CTCATCAAAGACCGGCAGACGCT	5	-	2426	2571	Inactive	Active	0	9
ENSDARG00000000853	ENSDART00000000943	22	14	GCACGCCTCCATCAGCTGCCAAC	5	-	2453	2571	Active	Active	9	7
ENSDARG00000000853	ENSDART00000067637	22	1	GTCAGCTCCCGGGGCTTCTGCGGGT	7	-	17	2655	Active	Active	8	3
ENSDARG00000000853	ENSDART00000067637	22	1	AGCAGCGCAGGTGTTGCTGTGGTT	6	-	130	2655	Active	Inactive	3	1
ENSDARG00000000853	ENSDART00000067637	22	1	TGCAGCAGCGCAGGTGTTGCTGTG	6	-	133	2655	Active	Active	9	6
ENSDARG00000000853	ENSDART00000067637	22	1	TTCTGCAGCAGCGCAGGTGTTGCT	6	-	136	2655	Active	Active	7	4
ENSDARG00000000853	ENSDART00000067637	22	1	TTCTTCTTCAGGAAGCCGCTGTG	5	-	67	2655	Active	Active	9	9
ENSDARG00000000853	ENSDART00000067637	22	2	CGCGTCTGCCGGCCGTGGGTGAA	5	-	379	2655	Active	Active	9	6
ENSDARG00000000853	ENSDART00000067637	22	2	GCCTCCGGCCCCAGGGGGAGGAG	5	-	304	2655	Active	Active	9	9
ENSDARG00000000853	ENSDART00000067637	22	2	CGCGTCTGCCGGCCGTGGGTGAAAC	7	-	377	2655	Active	Active	9	5
ENSDARG00000000853	ENSDART00000067637	22	2	CCCGCCTCCGGCCCCAGGGGGAGGA	7	-	305	2655	Active	Active	9	9
ENSDARG00000000853	ENSDART00000067637	22	2	CCCAGCGCCCGCAGTGGGCCGCC	5	-	447	2655	Active	Active	9	8
ENSDARG00000000853	ENSDART00000067637	22	2	AGCCCCGCCCTCCGCGCCGCAGGC	6	-	334	2655	Active	Active	9	9
ENSDARG00000000853	ENSDART00000067637	22	2	AGATACTCCTCATCCTGACGCGGGA	7	-	185	2655	Active	Active	0	9
ENSDARG00000000853	ENSDART00000067637	22	2	ACCTGCAGCAGTGTATGATGGAGCG	7	-	545	2655	Active	Active	8	9
ENSDARG00000000853	ENSDART00000067637	22	2	GCCTCCGGCCCCAGGGGGAGGAGCC	7	-	302	2655	Active	Active	9	9
ENSDARG00000000853	ENSDART00000067637	22	3	GCCACCGTCCGACACGCGGATGAA	6	-	745	2655	Active	Active	9	9
ENSDARG00000000853	ENSDART00000067637	22	3	GCCTCCACCTGCTGGTTCTGCAGCA	7	-	938	2655	Active	Active	8	5
ENSDARG00000000853	ENSDART00000067637	22	3	GGCAGCGGCAGTGTATGGTGTTGAG	7	-	973	2655	Active	Active	9	3
ENSDARG00000000853	ENSDART00000067637	22	3	GGCCGCCTCCACCTGCTGGTTCT	5	-	944	2655	Active	Active	9	1
ENSDARG00000000853	ENSDART00000067637	22	3	TTAGTCACCTGTATGATGAAGAG	5	-	1003	2655	Inactive	Active	0	9
ENSDARG00000000853	ENSDART00000067637	22	3	GCAGGCGCAGTTCCCCGCGGAGGCG	7	-	816	2655	Inactive	Active	3	9
ENSDARG00000000853	ENSDART00000067637	22	3	TGCAGCGACGCTAGCTGCGTGAAC	6	-	783	2655	Active	Inactive	9	7
ENSDARG00000000853	ENSDART00000067637	22	3	TCCAGCGCCTCCTCCAGCGGCTGCA	7	-	602	2655	Active	Active	9	9
ENSDARG00000000853	ENSDART00000067637	22	3	ACACCCTGCATGCGGCCGGCGCT	5	-	859	2655	Active	Active	7	9
ENSDARG00000000853	ENSDART00000067637	22	3	AACGGCAGACTCTCCCGCAGCGTCT	7	-	710	2655	Inactive	Active	4	8
ENSDARG00000000853	ENSDART00000067637	22	4	ATCTCCTCCTGCTTGCGGTTGGC	5	-	1114	2655	Active	Active	8	8
ENSDARG00000000853	ENSDART00000067637	22	4	TCCTCCTGCTTGCGGTTGGCGAT	5	-	1111	2655	Active	Active	9	3
ENSDARG00000000853	ENSDART00000067637	22	5	CTCACCGGCTCGCCGTTAGACGAC	6	-	1224	2655	Active	Active	9	4
ENSDARG00000000853	ENSDART00000067637	22	5	GTTGGCCACCGCCTGATTGAGTC	5	-	1301	2655	Active	Active	7	8
ENSDARG00000000853	ENSDART00000067637	22	6	GACCTCCACGTGATACGCCGCATTC	7	-	1458	2655	Active	Inactive	8	0
ENSDARG00000000853	ENSDART00000067637	22	7	GAAGGCCTCGTGTGAGCTGTTGAG	6	-	1672	2655	Active	Active	7	5
ENSDARG00000000853	ENSDART00000067637	22	8	ACACACACCGTGCAGCAGAATGT	5	-	1829	2655	Inactive	Active	5	8
ENSDARG00000000853	ENSDART00000067637	22	11	TTCTTCAGCTTGATGTCGCGGTG	5	-	2218	2655	Active	Active	8	8
ENSDARG00000000853	ENSDART00000067637	22	11	ACATCCAGAGCGATCAGAAGACGCT	7	-	2153	2655	Inactive	Active	7	9
ENSDARG00000000853	ENSDART00000067637	22	13	CGCTTCACCTTTCTTGACGTTGGT	6	-	2482	2655	Active	Active	9	9
ENSDARG00000000853	ENSDART00000067637	22	13	GAAGGCTTCTGGGAGTTTGACGGA	6	-	2428	2655	Active	Active	8	4
ENSDARG00000000853	ENSDART00000067637	22	14	GCACGCCTCCATCAGCTGCCAAC	5	-	2537	2655	Active	Active	9	7
ENSDARG00000000853	ENSDART00000067637	22	14	CTCATCAAAGACCGGCAGACGCT	5	-	2510	2655	Inactive	Active	0	9
ENSDARG00000000853	ENSDART00000106645	22	1	TTCTTCTTCAGGAAGCCGCTGTG	5	-	67	2655	Active	Active	9	9
ENSDARG00000000853	ENSDART00000106645	22	1	TTCTGCAGCAGCGCAGGTGTTGCT	6	-	136	2655	Active	Active	7	4
ENSDARG00000000853	ENSDART00000106645	22	1	TGCAGCAGCGCAGGTGTTGCTGTG	6	-	133	2655	Active	Active	9	6
ENSDARG00000000853	ENSDART00000106645	22	1	GTCAGCTCCCGGGGCTTCTGCGGGT	7	-	17	2655	Active	Active	8	3
ENSDARG00000000853	ENSDART00000106645	22	1	AGCAGCGCAGGTGTTGCTGTGGTT	6	-	130	2655	Active	Inactive	3	1
ENSDARG00000000853	ENSDART00000106645	22	2	AGCCCCGCCCTCCGCGCCGCAGGC	6	-	334	2655	Active	Active	9	9
ENSDARG00000000853	ENSDART00000106645	22	2	AGATACTCCTCATCCTGACGCGGGA	7	-	185	2655	Active	Active	0	9
ENSDARG00000000853	ENSDART00000106645	22	2	CCCAGCGCCCGCAGTGGGCCGCC	5	-	447	2655	Active	Active	9	8
ENSDARG00000000853	ENSDART00000106645	22	2	CCCGCCTCCGGCCCCAGGGGGAGGA	7	-	305	2655	Active	Active	9	9
ENSDARG00000000853	ENSDART00000106645	22	2	CGCGTCTGCCGGCCGTGGGTGAA	5	-	379	2655	Active	Active	9	6
ENSDARG00000000853	ENSDART00000106645	22	2	CGCGTCTGCCGGCCGTGGGTGAAAC	7	-	377	2655	Active	Active	9	5
ENSDARG00000000853	ENSDART00000106645	22	2	GCCTCCGGCCCCAGGGGGAGGAGCC	7	-	302	2655	Active	Active	9	9
ENSDARG00000000853	ENSDART00000106645	22	2	GCCTCCGGCCCCAGGGGGAGGAG	5	-	304	2655	Active	Active	9	9
ENSDARG00000000853	ENSDART00000106645	22	4	GCCACCGTCCGACACGCGGATGAA	6	-	745	2655	Active	Active	9	9
ENSDARG00000000853	ENSDART00000106645	22	4	GCCTCCACCTGCTGGTTCTGCAGCA	7	-	938	2655	Active	Active	8	5
ENSDARG00000000853	ENSDART00000106645	22	4	GGCCGCCTCCACCTGCTGGTTCT	5	-	944	2655	Active	Active	9	1
ENSDARG00000000853	ENSDART00000106645	22	4	GCAGGCGCAGTTCCCCGCGGAGGCG	7	-	816	2655	Inactive	Active	3	9
ENSDARG00000000853	ENSDART00000106645	22	4	TGCAGCGACGCTAGCTGCGTGAAC	6	-	783	2655	Active	Inactive	9	7
ENSDARG00000000853	ENSDART00000106645	22	4	TCCAGCGCCTCCTCCAGCGGCTGCA	7	-	602	2655	Active	Active	9	9
ENSDARG00000000853	ENSDART00000106645	22	4	TTAGTCACCTGTATGATGAAGAG	5	-	1003	2655	Inactive	Active	0	9
ENSDARG00000000853	ENSDART00000106645	22	4	GGCAGCGGCAGTGTATGGTGTTGAG	7	-	973	2655	Active	Active	9	3
ENSDARG00000000853	ENSDART00000106645	22	4	ACACCCTGCATGCGGCCGGCGCT	5	-	859	2655	Active	Active	7	9
ENSDARG00000000853	ENSDART00000106645	22	4	AACGGCAGACTCTCCCGCAGCGTCT	7	-	710	2655	Inactive	Active	4	8
ENSDARG00000000853	ENSDART00000106645	22	5	ATCTCCTCCTGCTTGCGGTTGGC	5	-	1114	2655	Active	Active	8	8
ENSDARG00000000853	ENSDART00000106645	22	5	TCCTCCTGCTTGCGGTTGGCGAT	5	-	1111	2655	Active	Active	9	3
ENSDARG00000000853	ENSDART00000106645	22	6	CTCACCGGCTCGCCGTTAGACGAC	6	-	1224	2655	Active	Active	9	4
ENSDARG00000000853	ENSDART00000106645	22	6	GTTGGCCACCGCCTGATTGAGTC	5	-	1301	2655	Active	Active	7	8
ENSDARG00000000853	ENSDART00000106645	22	7	GACCTCCACGTGATACGCCGCATTC	7	-	1458	2655	Active	Inactive	8	0
ENSDARG00000000853	ENSDART00000106645	22	8	GAAGGCCTCGTGTGAGCTGTTGAG	6	-	1672	2655	Active	Active	7	5
ENSDARG00000000853	ENSDART00000106645	22	12	TTCTTCAGCTTGATGTCGCGGTG	5	-	2218	2655	Active	Active	8	8
ENSDARG00000000853	ENSDART00000106645	22	12	ACATCCAGAGCGATCAGAAGACGCT	7	-	2153	2655	Inactive	Active	7	9
ENSDARG00000000853	ENSDART00000106645	22	14	GAAGGCTTCTGGGAGTTTGACGGA	6	-	2428	2655	Active	Active	8	4
ENSDARG00000000853	ENSDART00000106645	22	14	CGCTTCACCTTTCTTGACGTTGGT	6	-	2482	2655	Active	Active	9	9
ENSDARG00000000853	ENSDART00000106645	22	15	GCACGCCTCCATCAGCTGCCAAC	5	-	2537	2655	Active	Active	9	7
ENSDARG00000000853	ENSDART00000106645	22	15	CTCATCAAAGACCGGCAGACGCT	5	-	2510	2655	Inactive	Active	0	9
ENSDARG00000001057	ENSDART00000001201	22	1	CGCGGCCGCGCTGCTTCTGCCGGC	6	-	224	1395	Active	Active	9	6
ENSDARG00000001057	ENSDART00000001201	22	1	CGCTGCTTCTGCCGGCCGCTGCA	5	-	217	1395	Active	Active	9	9
ENSDARG00000001057	ENSDART00000001201	22	1	GCATTCACCCAGTCTGGTCGCCGGT	7	-	360	1395	Active	Active	4	8
ENSDARG00000001057	ENSDART00000001201	22	1	TCCTGCAGCTCCTCCTGCTGTCTGC	7	-	311	1395	Active	Inactive	9	0
ENSDARG00000001057	ENSDART00000001201	22	1	TGCTTCTGCCGGCCGCTGCAGCG	5	-	214	1395	Active	Active	9	9
ENSDARG00000001057	ENSDART00000001201	22	1	TTCACCTTCGGCATGATGACGGT	5	-	130	1395	Active	Active	9	9
ENSDARG00000001057	ENSDART00000001201	22	1	TGCTCCTCCTGCCCGCGGCCGCG	5	-	238	1395	Active	Active	9	9
ENSDARG00000001057	ENSDART00000001201	22	1	CACCCAGTCTGGTCGCCGGTGTC	5	-	357	1395	Active	Active	9	7
ENSDARG00000001057	ENSDART00000001201	22	1	AGCTGCACACACGTGGGTCTGAGAG	7	-	23	1395	Active	Active	1	7
ENSDARG00000001057	ENSDART00000001201	22	1	AGCTCCTCCTGCTGTCTGCGGGC	5	-	307	1395	Active	Active	9	5
ENSDARG00000001057	ENSDART00000001201	22	2	ACACTCACCGCATCGGCGGGTTT	5	-	504	1395	Active	Inactive	3	4
ENSDARG00000001057	ENSDART00000001201	22	2	ACACTCACCGCATCGGCGGGTTTT	6	-	503	1395	Active	Inactive	3	2
ENSDARG00000001057	ENSDART00000001201	22	2	CTCACCGCATCGGCGGGTTTTTG	5	-	501	1395	Active	Inactive	1	6
ENSDARG00000001057	ENSDART00000001201	22	2	CTCACCGCATCGGCGGGTTTTTGC	6	-	500	1395	Active	Inactive	1	7
ENSDARG00000001057	ENSDART00000001201	22	2	CTCACCGCATCGGCGGGTTTTTGCT	7	-	499	1395	Active	Inactive	1	1
ENSDARG00000001057	ENSDART00000001201	22	2	CACCGCATCGGCGGGTTTTTGCT	5	-	499	1395	Active	Inactive	9	1
ENSDARG00000001057	ENSDART00000001201	22	3	ACCGTCCCCACCTCCGTCTGCTTCT	7	-	557	1395	Active	Inactive	9	7
ENSDARG00000001057	ENSDART00000001201	22	5	AGCAGCACCAGATTGTAGAAGCG	5	-	829	1395	Active	Active	8	9
ENSDARG00000001057	ENSDART00000001201	22	7	ACCAGCGTCAGCAGGCTCTGATGCC	7	-	1220	1395	Active	Active	9	6
ENSDARG00000001057	ENSDART00000001201	22	7	CGCTGCACCAGCGTCAGCAGGCTCT	7	-	1226	1395	Active	Active	9	8
ENSDARG00000001734	ENSDART00000002029	22	1	TGCAAAAGAAGACAAATCTGCAGAA	7	+	213	1227	Inactive	Inactive	5	1
ENSDARG00000001734	ENSDART00000002029	22	1	GTTGGCTAAGAAATCTGCTGGCGCT	7	+	63	1227	Active	Active	0	9
ENSDARG00000001734	ENSDART00000002029	22	1	ATCTGCAGAAAGTCCTTCTGCAGAA	7	+	228	1227	Inactive	Inactive	4	1
ENSDARG00000001734	ENSDART00000002029	22	1	AGAACCAGAAGAGTGGCTGGATGT	6	+	249	1227	Inactive	Active	7	1
ENSDARG00000001734	ENSDART00000002029	22	2	GAACACACAGGAAATGGGCAGCT	5	+	277	1227	Inactive	Active	9	6
ENSDARG00000001734	ENSDART00000002029	22	4	CGCGCCGACTATGCCTTTGCTGTC	6	+	697	1227	Active	Inactive	9	6
ENSDARG00000001734	ENSDART00000002029	22	5	TCCTGCGTCTCTGTTCTGGCGCA	5	+	877	1227	Active	Active	9	6
ENSDARG00000001734	ENSDART00000002029	22	5	TTCCGCAAAGGCAAGGTTAGTTT	5	+	925	1227	Inactive	Inactive	4	6
ENSDARG00000001734	ENSDART00000002029	22	6	TTAAAACACTGAAAATGGCTTTGAA	7	+	974	1227	Inactive	Inactive	8	1
ENSDARG00000001734	ENSDART00000002029	22	7	AGACTATCCACGCTGAGCTGTCGAA	7	+	1016	1227	Active	Active	7	3
ENSDARG00000001734	ENSDART00000002029	22	7	TGCCAAGTCCTCATGGGTGAGAG	5	+	1137	1227	Active	Active	9	8
ENSDARG00000001818	ENSDART00000035482	22	2	TCCTGCAAACCCTAGAGGTGAATTT	7	+	251	4890	Active	Inactive	0	5
ENSDARG00000001818	ENSDART00000035482	22	2	GTAAAAGTCACTGTTGTGGTTTAC	6	+	157	4890	Inactive	Inactive	3	7
ENSDARG00000001818	ENSDART00000035482	22	2	CAAAACAGAACATCCTGGTGGAGGG	7	+	113	4890	Inactive	Active	9	9
ENSDARG00000001818	ENSDART00000035482	22	5	GAATCCAGATGGAATTGCGGTGCA	6	+	501	4890	Inactive	Active	9	4
ENSDARG00000001818	ENSDART00000035482	22	6	GTTTTCAGCAGAGAGTTTGAAGTG	6	+	643	4890	Active	Inactive	7	0
ENSDARG00000001818	ENSDART00000035482	22	7	AACATCCCACCTCAGTCTGGATGC	6	+	711	4890	Inactive	Inactive	1	6
ENSDARG00000001818	ENSDART00000035482	22	7	TCCCACCTCAGTCTGGATGCAGAA	6	+	715	4890	Active	Active	9	9
ENSDARG00000001818	ENSDART00000035482	22	7	ACATCCCACCTCAGTCTGGATGC	5	+	712	4890	Active	Inactive	2	6
ENSDARG00000001818	ENSDART00000035482	22	9	CAAAGCATCAGTATTGACTAGTTC	6	+	981	4890	Active	Active	6	5
ENSDARG00000001818	ENSDART00000035482	22	18	TACATCACCGAGGACTGGAGCTGTG	7	+	2146	4890	Active	Active	6	9
ENSDARG00000001818	ENSDART00000035482	22	18	TCCTGCAGAGGTGTTGTGTGGAC	5	+	2075	4890	Active	Inactive	4	7
ENSDARG00000001818	ENSDART00000035482	22	19	AGAGGCGGCTTCAGTGTTTGAGGAA	7	+	2229	4890	Active	Inactive	6	2
ENSDARG00000001818	ENSDART00000035482	22	19	GGCGGCTTCAGTGTTTGAGGAAGAT	7	+	2232	4890	Active	Active	9	9
ENSDARG00000001818	ENSDART00000035482	22	19	AGAGGCGGCTTCAGTGTTTGAGGA	6	+	2229	4890	Active	Active	6	6
ENSDARG00000001818	ENSDART00000035482	22	21	AACGTCCGCGTGTGGAAGCCGTT	5	+	2455	4890	Active	Active	8	9
ENSDARG00000001818	ENSDART00000035482	22	21	TTCTTCATCGACCTGCGTTTGCC	5	+	2476	4890	Active	Active	9	8
ENSDARG00000001818	ENSDART00000035482	22	23	GAAGACAGAGGACATGTGTAGTGT	6	+	2592	4890	Inactive	Active	9	3
ENSDARG00000001818	ENSDART00000035482	22	23	GAAGACAGAGGACATGTGTAGTG	5	+	2592	4890	Inactive	Inactive	9	6
ENSDARG00000001818	ENSDART00000035482	22	24	CCCATCAGAGAAAGGAGGCAGTG	5	+	2829	4890	Active	Active	7	9
ENSDARG00000001818	ENSDART00000035482	22	24	AGACACTTAAAGTGAGGAGCTTTG	6	+	2798	4890	Inactive	Active	0	5
ENSDARG00000001818	ENSDART00000035482	22	26	AGAAGCTGCAGTTGGATGCTGTT	5	+	2867	4890	Active	Active	7	8
ENSDARG00000001818	ENSDART00000035482	22	27	GAATCAGTCGCAGAGAAGAGGCC	5	+	3092	4890	Active	Active	2	9
ENSDARG00000001818	ENSDART00000035482	22	30	CAAAGCATCTTTGACAGCATTTGTA	7	+	3393	4890	Active	Active	6	2
ENSDARG00000001818	ENSDART00000035482	22	34	TCCGTCAGACCTCAATTTGTTGGT	6	+	3855	4890	Active	Inactive	7	8
ENSDARG00000001818	ENSDART00000035482	22	36	ATCAGCTTCCTGATGTGTATGAGAA	7	+	4034	4890	Active	Active	9	6
ENSDARG00000001818	ENSDART00000035482	22	39	ATCAACAACTTCCAAGTGGTGGAC	6	+	4276	4890	Inactive	Active	5	4
ENSDARG00000001818	ENSDART00000035482	22	39	AACAACTTCCAAGTGGTGGACAAC	6	+	4279	4890	Active	Active	7	8
ENSDARG00000001818	ENSDART00000061030	22	2	CAAAACAGAACATCCTGGTGGAGGG	7	+	113	4902	Inactive	Active	9	9
ENSDARG00000001818	ENSDART00000061030	22	2	TCCTGCAAACCCTAGAGGTGAATTT	7	+	251	4902	Active	Inactive	0	5
ENSDARG00000001818	ENSDART00000061030	22	2	GTAAAAGTCACTGTTGTGGTTTAC	6	+	157	4902	Inactive	Inactive	3	7
ENSDARG00000001818	ENSDART00000061030	22	5	GAATCCAGATGGAATTGCGGTGCA	6	+	501	4902	Inactive	Active	9	4
ENSDARG00000001818	ENSDART00000061030	22	6	GTTTTCAGCAGAGAGTTTGAAGTG	6	+	643	4902	Active	Inactive	7	0
ENSDARG00000001818	ENSDART00000061030	22	7	ACATCCCACCTCAGTCTGGATGC	5	+	712	4902	Active	Inactive	2	6
ENSDARG00000001818	ENSDART00000061030	22	7	TCCCACCTCAGTCTGGATGCAGAA	6	+	715	4902	Active	Active	9	9
ENSDARG00000001818	ENSDART00000061030	22	7	AACATCCCACCTCAGTCTGGATGC	6	+	711	4902	Inactive	Inactive	1	6
ENSDARG00000001818	ENSDART00000061030	22	10	CAAAGCATCAGTATTGACTAGTTC	6	+	984	4902	Active	Active	6	5
ENSDARG00000001818	ENSDART00000061030	22	19	TACATCACCGAGGACTGGAGCTGTG	7	+	2149	4902	Active	Active	6	9
ENSDARG00000001818	ENSDART00000061030	22	19	TCCTGCAGAGGTGTTGTGTGGAC	5	+	2078	4902	Active	Inactive	4	7
ENSDARG00000001818	ENSDART00000061030	22	21	GGCGGCTTCAGTGTTTGAGGAAGAT	7	+	2274	4902	Active	Active	9	9
ENSDARG00000001818	ENSDART00000061030	22	21	AGAGGCGGCTTCAGTGTTTGAGGAA	7	+	2271	4902	Active	Inactive	6	2
ENSDARG00000001818	ENSDART00000061030	22	21	AGAGGCGGCTTCAGTGTTTGAGGA	6	+	2271	4902	Active	Active	6	6
ENSDARG00000001818	ENSDART00000061030	22	23	TTCTTCATCGACCTGCGTTTGCC	5	+	2518	4902	Active	Active	9	8
ENSDARG00000001818	ENSDART00000061030	22	23	AACGTCCGCGTGTGGAAGCCGTT	5	+	2497	4902	Active	Active	8	9
ENSDARG00000001818	ENSDART00000061030	22	25	GAAGACAGAGGACATGTGTAGTG	5	+	2634	4902	Inactive	Inactive	9	6
ENSDARG00000001818	ENSDART00000061030	22	25	GAAGACAGAGGACATGTGTAGTGT	6	+	2634	4902	Inactive	Active	9	3
ENSDARG00000001818	ENSDART00000061030	22	26	CCCATCAGAGAAAGGAGGCAGTG	5	+	2871	4902	Active	Active	7	9
ENSDARG00000001818	ENSDART00000061030	22	26	AGACACTTAAAGTGAGGAGCTTTG	6	+	2840	4902	Inactive	Active	0	5
ENSDARG00000001818	ENSDART00000061030	22	27	AGAAGCTGCAGTTGGATGCTGTT	5	+	2897	4902	Active	Active	7	8
ENSDARG00000001818	ENSDART00000061030	22	28	GAATCAGTCGCAGAGAAGAGGCC	5	+	3122	4902	Active	Active	2	9
ENSDARG00000001818	ENSDART00000061030	22	31	CAAAGCATCTTTGACAGCATTTGTA	7	+	3423	4902	Active	Active	6	2
ENSDARG00000001818	ENSDART00000061030	22	35	TCCGTCAGACCTCAATTTGTTGGT	6	+	3867	4902	Active	Inactive	7	8
ENSDARG00000001818	ENSDART00000061030	22	37	ATCAGCTTCCTGATGTGTATGAGAA	7	+	4046	4902	Active	Active	9	6
ENSDARG00000001818	ENSDART00000061030	22	40	ATCAACAACTTCCAAGTGGTGGAC	6	+	4288	4902	Inactive	Active	5	4
ENSDARG00000001818	ENSDART00000061030	22	40	AACAACTTCCAAGTGGTGGACAAC	6	+	4291	4902	Active	Active	7	8
ENSDARG00000002002	ENSDART00000104400	22	7	TCCAACTAATTAAACCGTGGGAGCA	7	+	569	1065	Inactive	Active	1	9
ENSDARG00000002002	ENSDART00000104400	22	9	CCCGCCTGCTTTGTGTGCGGTGAG	6	+	772	1065	Active	Active	9	1
ENSDARG00000002002	ENSDART00000104402	22	10	CCCGCCTGCTTTGTGTGCGGTGAG	6	+	814	1107	Active	Active	9	1
ENSDARG00000002002	ENSDART00000104404	22	4	TTCTGCAGAGTCTTCAGGAGTTGTT	7	+	389	1119	Inactive	Active	1	1
ENSDARG00000002002	ENSDART00000104404	22	11	CCCGCCTGCTTTGTGTGCGGTGAG	6	+	826	1119	Active	Active	9	1
ENSDARG00000002192	ENSDART00000064798	22	1	ATCAAAATCACCCGCGTCTTGTTG	6	-	109	1110	Active	Inactive	1	7
ENSDARG00000002192	ENSDART00000064798	22	1	ACCCGCGTCTTGTTGCATGATGT	5	-	101	1110	Active	Active	9	4
ENSDARG00000002192	ENSDART00000064798	22	3	GAAGTCTGCTGATCTTGTTGTCGTG	7	-	514	1110	Active	Active	6	2
ENSDARG00000002192	ENSDART00000064798	22	3	AAACGCTCCTTTTGGAAGTCTGC	5	-	530	1110	Active	Active	0	8
ENSDARG00000002192	ENSDART00000064798	22	4	CAATCCCACTGTTTGTAATTGGAT	6	-	593	1110	Active	Inactive	1	0
ENSDARG00000002192	ENSDART00000064798	22	7	AAACGCAGCGGAAGGTGGGTGGCT	6	-	1058	1110	Inactive	Active	4	0
ENSDARG00000002192	ENSDART00000064798	22	7	AAACGCAGCGGAAGGTGGGTGGC	5	-	1059	1110	Inactive	Active	4	9
ENSDARG00000002192	ENSDART00000105859	22	1	ACCCGCGTCTTGTTGCATGATGT	5	-	101	1059	Active	Active	9	4
ENSDARG00000002192	ENSDART00000105859	22	4	GAAGTCTGCTGATCTTGTTGTCGTG	7	-	463	1059	Active	Active	6	2
ENSDARG00000002192	ENSDART00000105859	22	4	AAACGCTCCTTTTGGAAGTCTGC	5	-	479	1059	Active	Active	0	8
ENSDARG00000002192	ENSDART00000105859	22	5	CAATCCCACTGTTTGTAATTGGAT	6	-	542	1059	Active	Inactive	1	0
ENSDARG00000002192	ENSDART00000105859	22	8	AAACGCAGCGGAAGGTGGGTGGCT	6	-	1007	1059	Inactive	Active	4	0
ENSDARG00000002192	ENSDART00000105859	22	8	AAACGCAGCGGAAGGTGGGTGGC	5	-	1008	1059	Inactive	Active	4	9
ENSDARG00000002215	ENSDART00000021666	22	2	TACCTCAGACCCGGTGTGCTTCT	5	-	136	1095	Inactive	Inactive	0	7
ENSDARG00000002215	ENSDART00000021666	22	3	GGCTCCCTCCAGATTGCCGTTGCA	6	-	196	1095	Active	Active	9	8
ENSDARG00000002215	ENSDART00000021666	22	3	AGCTCCAGACCTGACAGATGCTGAG	7	-	158	1095	Active	Active	2	9
ENSDARG00000002215	ENSDART00000021666	22	8	GCCTGCAAATATGCAGCCGGTGGA	6	-	769	1095	Active	Active	1	9
ENSDARG00000002215	ENSDART00000021666	22	9	TTCCTAAGCAACATTTCTGCTGCC	6	-	840	1095	Active	Active	7	5
ENSDARG00000002215	ENSDART00000021666	22	10	TTCGGCGACGTGGATTGCCGTTTGC	7	-	975	1095	Active	Inactive	7	0
ENSDARG00000002293	ENSDART00000020087	22	4	TTATGCGACCCATAAAGATGGAGTT	7	-	652	1308	Inactive	Active	3	8
ENSDARG00000002293	ENSDART00000020087	22	6	AGAGACGCAGGTCTGGAGGACTTT	6	-	912	1308	Inactive	Active	8	7
ENSDARG00000002293	ENSDART00000020087	22	6	TTCTCAGACATGAGGGAGATTTT	5	-	979	1308	Active	Active	3	0
ENSDARG00000002293	ENSDART00000020087	22	7	CTCACCTTCGTCTTGATGTAGGA	5	-	1132	1308	Active	Active	9	9
ENSDARG00000002293	ENSDART00000105455	22	4	TTATGCGACCCATAAAGATGGAGTT	7	-	781	1437	Inactive	Active	3	8
ENSDARG00000002293	ENSDART00000105455	22	6	AGAGACGCAGGTCTGGAGGACTTT	6	-	1041	1437	Inactive	Active	8	7
ENSDARG00000002293	ENSDART00000105455	22	6	TTCTCAGACATGAGGGAGATTTT	5	-	1108	1437	Active	Active	3	0
ENSDARG00000002293	ENSDART00000105455	22	7	CTCACCTTCGTCTTGATGTAGGA	5	-	1261	1437	Active	Active	9	9
ENSDARG00000002365	ENSDART00000011076	22	1	CTCCACCCCGGGCGCTGGGTCGGC	6	-	82	1161	Active	Active	8	2
ENSDARG00000002365	ENSDART00000011076	22	2	GAATCATACCTTTGTGATGGATGT	6	-	274	1161	Inactive	Active	4	6
ENSDARG00000002365	ENSDART00000011076	22	2	CTCAACTCCGTCTGGATCTGAAGCA	7	-	209	1161	Active	Active	7	6
ENSDARG00000002365	ENSDART00000011076	22	3	CACATCCCAGTCCAGCTGTTTAG	5	-	320	1161	Active	Inactive	5	5
ENSDARG00000002365	ENSDART00000011076	22	5	GTATCCCACATCCACGGAGACTAC	6	-	474	1161	Inactive	Active	1	6
ENSDARG00000002365	ENSDART00000011076	22	7	ACCTCCAGCAGGAAGTCGGAGGC	5	-	730	1161	Active	Active	8	8
ENSDARG00000002365	ENSDART00000011076	22	9	AGATACGACCAGAAGATGTGTAG	5	-	952	1161	Inactive	Active	5	3
ENSDARG00000002365	ENSDART00000011076	22	9	ACCAGCAGCAAGAAGTTGAAGAG	5	-	919	1161	Active	Active	8	8
ENSDARG00000002365	ENSDART00000011076	22	9	AGAACCAGCAGCAAGAAGTTGAA	5	-	922	1161	Active	Active	1	9
ENSDARG00000002365	ENSDART00000011076	22	9	AGATACGACCAGAAGATGTGTAGCA	7	-	950	1161	Inactive	Inactive	5	3
ENSDARG00000002365	ENSDART00000011076	22	10	GTTTTCTCCTCGCGGCGAGGCAGAT	7	-	1092	1161	Active	Active	8	9
ENSDARG00000002710	ENSDART00000017188	22	2	GGCGGCGCATCTTTTTTAGCTGCC	6	-	27	2115	Active	Active	7	7
ENSDARG00000002710	ENSDART00000017188	22	2	CTCTTCCACTTCTTTAGGAGGTGGA	7	-	66	2115	Active	Active	9	9
ENSDARG00000002710	ENSDART00000017188	22	2	TTCCACTTCTTTAGGAGGTGGAG	5	-	65	2115	Active	Active	9	9
ENSDARG00000002710	ENSDART00000017188	22	2	TTCCACTTCTTTAGGAGGTGGAGGT	7	-	63	2115	Active	Active	9	7
ENSDARG00000002710	ENSDART00000017188	22	2	TTCCTCTTCCACTTCTTTAGGAGGT	7	-	69	2115	Active	Active	9	3
ENSDARG00000002710	ENSDART00000017188	22	3	CGCTACAGCTTTGACTGGTGGTGCC	7	-	132	2115	Active	Active	9	8
ENSDARG00000002710	ENSDART00000017188	22	3	GCCTTCACAGGAGCCGCGTTTTTC	6	-	159	2115	Active	Inactive	4	7
ENSDARG00000002710	ENSDART00000017188	22	3	TTCATCCTCACTCTCCTGTTTGGCA	7	-	204	2115	Active	Inactive	9	5
ENSDARG00000002710	ENSDART00000017188	22	5	TCCTCAGACTCCTCAGCAGGAGCT	6	-	477	2115	Active	Active	7	9
ENSDARG00000002710	ENSDART00000017188	22	5	ATCCTCAGACTCCTCAGCAGGAGCT	7	-	477	2115	Inactive	Active	1	9
ENSDARG00000002710	ENSDART00000017188	22	5	AGACTCCTCAGCAGGAGCTGCTTTC	7	-	471	2115	Active	Inactive	9	3
ENSDARG00000002710	ENSDART00000017188	22	6	TGCTGCAGCTTTTTTAGGAGGCGGA	7	-	540	2115	Active	Active	9	9
ENSDARG00000002710	ENSDART00000017188	22	6	CGCTGCTGCAGCTTTTTTAGGAG	5	-	545	2115	Active	Inactive	9	1
ENSDARG00000002710	ENSDART00000017188	22	6	CGCTGCTGCAGCTTTTTTAGGAGGC	7	-	543	2115	Active	Active	9	6
ENSDARG00000002710	ENSDART00000017188	22	6	CTCTTCATCTGACTCCTCTTTGGCT	7	-	594	2115	Active	Inactive	9	5
ENSDARG00000002710	ENSDART00000017188	22	8	TTCCTCTTAGCTGGAGTGGCCGGG	6	-	780	2115	Active	Active	9	9
ENSDARG00000002710	ENSDART00000017188	22	8	ACCCTCGCCATCGGTTTTAGCCTTC	7	-	843	2115	Active	Inactive	9	7
ENSDARG00000002710	ENSDART00000017188	22	8	TTAGCCTTCTTAGCCGGCGGCGTTC	7	-	827	2115	Active	Active	8	3
ENSDARG00000002710	ENSDART00000017188	22	8	TTAGCCTTCTTAGCCGGCGGCGTT	6	-	828	2115	Active	Active	8	6
ENSDARG00000002710	ENSDART00000017188	22	10	TTCTGCAACTCTTCCTCTGAGGCG	6	-	1011	2115	Active	Active	4	9
ENSDARG00000002710	ENSDART00000017188	22	10	CTCTTCCTCTGAGGCGAAGTCAAC	6	-	1003	2115	Active	Active	9	9
ENSDARG00000002710	ENSDART00000017188	22	10	CAACTCTTCCTCTGAGGCGAAGTC	6	-	1006	2115	Active	Active	9	8
ENSDARG00000002710	ENSDART00000017188	22	11	ACCCTCTGCTAGTGCCGGTGTTGCC	7	-	1231	2115	Active	Active	9	6
ENSDARG00000002710	ENSDART00000017188	22	12	CACCTCTGCCGCCCTGCCGACTCT	6	-	1364	2115	Active	Active	9	7
ENSDARG00000002710	ENSDART00000017188	22	14	TCCGCCGCCTCTTTCTCTGTCGTT	6	-	1621	2115	Active	Inactive	9	8
ENSDARG00000002710	ENSDART00000017188	22	14	CTCCACAAACGCATATCTGGAGAA	6	-	1507	2115	Inactive	Inactive	6	2
ENSDARG00000002710	ENSDART00000017188	22	14	CTCCGCCGCCTCTTTCTCTGTCGTT	7	-	1621	2115	Active	Inactive	9	8
ENSDARG00000002710	ENSDART00000017188	22	16	TCCACCTTCTCCTTTGGGCTTGGCG	7	-	1887	2115	Active	Active	9	8
ENSDARG00000002909	ENSDART00000012336	22	2	TGCCGCGTCCCCATTTGCTGGGTTG	7	-	108	1530	Active	Active	9	1
ENSDARG00000002909	ENSDART00000012336	22	2	TGCCGCGTCCCCATTTGCTGGGTT	6	-	109	1530	Active	Inactive	9	6
ENSDARG00000002909	ENSDART00000012336	22	2	CGCGTCCCCATTTGCTGGGTTGGGT	7	-	105	1530	Active	Active	9	6
ENSDARG00000002909	ENSDART00000012336	22	2	CACTGCCGCGTCCCCATTTGCTGGG	7	-	111	1530	Active	Active	9	4
ENSDARG00000002909	ENSDART00000012336	22	2	CGCGTCCCCATTTGCTGGGTTGGG	6	-	106	1530	Active	Active	9	3
ENSDARG00000002909	ENSDART00000012336	22	3	CACTTCCTCAGATTCTGTATGGTGT	7	-	242	1530	Active	Active	9	2
ENSDARG00000002909	ENSDART00000012336	22	3	TTACTCACAATGTTAGCGGTCTTC	6	-	270	1530	Inactive	Inactive	8	3
ENSDARG00000002909	ENSDART00000012336	22	4	ATCGTCTAAAATGTTGGACTGAGAG	7	-	345	1530	Active	Active	2	9
ENSDARG00000002909	ENSDART00000012336	22	5	GAAAACAGAGTGCTGTAGTTTTT	5	-	694	1530	Inactive	Inactive	9	8
ENSDARG00000002909	ENSDART00000012336	22	6	AGAAACCCAGACAGGCTTAGACTGC	7	-	786	1530	Inactive	Active	8	0
ENSDARG00000002909	ENSDART00000012336	22	6	AAACCCAGACAGGCTTAGACTGC	5	-	786	1530	Inactive	Active	9	0
ENSDARG00000002909	ENSDART00000012336	22	6	ACAGGCTTAGACTGCTGTTGCCGAA	7	-	776	1530	Active	Active	5	6
ENSDARG00000002909	ENSDART00000012336	22	6	ACATCATACCACATGTTTGTATTT	6	-	738	1530	Active	Inactive	0	9
ENSDARG00000002909	ENSDART00000012336	22	7	TTCCTCCTCCTCGTGTAGGTTGT	5	-	1058	1530	Active	Active	9	2
ENSDARG00000002909	ENSDART00000012336	22	7	AACAACATCATCATTGCTGAAGTC	6	-	1216	1530	Active	Active	3	7
ENSDARG00000002909	ENSDART00000012336	22	7	GTAGGCTTCACCGTCTGTGAAGGC	6	-	919	1530	Active	Active	8	4
ENSDARG00000002909	ENSDART00000012336	22	7	GCCAGCGCAGAGCTGCGGTGTTT	5	-	985	1530	Active	Inactive	4	6
ENSDARG00000002909	ENSDART00000012336	22	7	CTCTTCCTCCTCCTCGTGTAGGTT	6	-	1060	1530	Active	Active	9	5
ENSDARG00000002909	ENSDART00000012336	22	7	CTCCTCCTCGTGTAGGTTGTAGGG	6	-	1054	1530	Active	Active	9	7
ENSDARG00000002909	ENSDART00000012336	22	9	TTCGTCTTCATCTCTGTCGTTTTC	6	-	1471	1530	Active	Inactive	9	8
ENSDARG00000002917	ENSDART00000024331	22	3	TTCTTCATCAAGCGAGAGTTTGTT	6	-	358	1311	Active	Active	9	4
ENSDARG00000002917	ENSDART00000024331	22	9	ACATCCCGCAGGAGTGCATGAGAC	6	-	776	1311	Active	Active	5	8
ENSDARG00000002917	ENSDART00000024331	22	9	TTACGCTGCCCGACTCGCAGGTGAC	7	-	667	1311	Active	Active	5	9
ENSDARG00000002917	ENSDART00000024331	22	10	CCCGACACACCAGATTTAGCAGGT	6	-	837	1311	Active	Active	1	4
ENSDARG00000002917	ENSDART00000024331	22	11	ATCACCAGACTGCCTGCGAGGGT	5	-	1025	1311	Inactive	Active	5	5
ENSDARG00000002917	ENSDART00000024331	22	12	AACATCTCCACTGTGGGCCGCAAAC	7	-	1104	1311	Active	Active	8	7
ENSDARG00000002917	ENSDART00000024331	22	13	AGCAGCTACGTGAAGAGGTGTAC	5	-	1190	1311	Active	Active	9	3
ENSDARG00000002917	ENSDART00000024331	22	13	AGCAGCAGCTACGTGAAGAGGTG	5	-	1193	1311	Active	Active	8	9
ENSDARG00000002917	ENSDART00000024331	22	13	AAAGTCTACCTTCAGCAGCAGCT	5	-	1206	1311	Active	Active	0	9
ENSDARG00000002917	ENSDART00000031005	22	2	TTATTCGTCATATTTCTGCTTTC	5	-	250	1881	Active	Inactive	7	9
ENSDARG00000002917	ENSDART00000031005	22	3	GAAGTCAGCAATCCGGTGCTTTT	5	-	364	1881	Active	Inactive	0	7
ENSDARG00000002917	ENSDART00000031005	22	6	TTCTTCATCAAGCGAGAGTTTGTT	6	-	829	1881	Active	Active	9	4
ENSDARG00000002917	ENSDART00000031005	22	12	TTACGCTGCCCGACTCGCAGGTGAC	7	-	1138	1881	Active	Active	5	9
ENSDARG00000002917	ENSDART00000031005	22	12	ACATCCCGCAGGAGTGCATGAGAC	6	-	1247	1881	Active	Active	5	8
ENSDARG00000002917	ENSDART00000031005	22	13	CCCGACACACCAGATTTAGCAGGT	6	-	1308	1881	Active	Active	1	4
ENSDARG00000002917	ENSDART00000031005	22	14	ATCACCAGACTGCCTGCGAGGGT	5	-	1496	1881	Inactive	Active	5	5
ENSDARG00000002917	ENSDART00000031005	22	15	AACATCTCCACTGTGGGCCGCAAAC	7	-	1548	1881	Active	Active	8	7
ENSDARG00000002917	ENSDART00000031005	22	16	AGCAGCTACGTGAAGAGGTGTAC	5	-	1634	1881	Active	Active	9	3
ENSDARG00000002917	ENSDART00000031005	22	16	AGCAGCAGCTACGTGAAGAGGTG	5	-	1637	1881	Active	Active	8	9
ENSDARG00000002917	ENSDART00000031005	22	16	AAAGTCTACCTTCAGCAGCAGCT	5	-	1650	1881	Active	Active	0	9
ENSDARG00000002917	ENSDART00000031005	22	18	CACCCCAGAGATGAGCATTTGGA	5	-	1858	1881	Active	Active	1	8
ENSDARG00000002917	ENSDART00000031005	22	18	TACACCCCAGAGATGAGCATTTGGA	7	-	1858	1881	Inactive	Active	2	8
ENSDARG00000003087	ENSDART00000017755	22	7	TTCTCCATCAATCGGCAGCGTGC	5	-	674	1311	Active	Active	9	8
ENSDARG00000003087	ENSDART00000017755	22	8	TTCTTCAGCTCCTCTGCGCTGAG	5	-	880	1311	Active	Active	8	2
ENSDARG00000003087	ENSDART00000017755	22	8	GGCGGCAGCTCAAAGTGTGTGGCG	6	-	843	1311	Active	Active	9	2
ENSDARG00000003087	ENSDART00000017755	22	8	TTCTGCAGCCGCTCCAGATGAATCT	7	-	758	1311	Active	Active	7	8
ENSDARG00000003087	ENSDART00000017755	22	8	TGCTTCGCCTTTCTGCAGCCGCT	5	-	770	1311	Active	Active	9	9
ENSDARG00000003087	ENSDART00000017755	22	8	TTCAGCTCCTCTGCGCTGAGGTT	5	-	877	1311	Active	Active	8	7
ENSDARG00000003087	ENSDART00000017755	22	8	AACTGCTTCGCCTTTCTGCAGCC	5	-	773	1311	Active	Active	9	6
ENSDARG00000003087	ENSDART00000017755	22	9	CTCAAAAGCGCATAGTTGTATTT	5	-	994	1311	Active	Inactive	2	9
ENSDARG00000003087	ENSDART00000017755	22	9	CTCTCAAAAGCGCATAGTTGTATTT	7	-	994	1311	Inactive	Inactive	5	9
ENSDARG00000003087	ENSDART00000017755	22	10	TTCATCATCCTTCAGTTTTTGTC	5	-	1148	1311	Active	Inactive	9	6
ENSDARG00000003087	ENSDART00000017755	22	11	TCCTCCGGCAGCGGCGATGTCGGC	6	-	1243	1311	Active	Active	9	9
ENSDARG00000003087	ENSDART00000017755	22	11	CACTGCAGCGTCCCAGGAGAAGGT	6	-	1216	1311	Active	Active	8	9
ENSDARG00000003102	ENSDART00000013201	22	2	ACCTACAAAGCTGAACGAGGAGGAA	7	+	66	1116	Inactive	Active	7	9
ENSDARG00000003102	ENSDART00000013201	22	2	AGAAAAGCCGCACGTTTGTTTGC	5	+	420	1116	Inactive	Inactive	6	9
ENSDARG00000003102	ENSDART00000013201	22	2	CTACAAAGCTGAACGAGGAGGAA	5	+	68	1116	Inactive	Active	6	9
ENSDARG00000003102	ENSDART00000013201	22	2	GTTTCAGGCGGGCGAGCCGTTTGT	6	+	1044	1116	Active	Inactive	5	3
ENSDARG00000003102	ENSDART00000063575	22	1	TGCGTCCACTGCGGGAAGACGTT	5	+	274	864	Active	Active	9	9
ENSDARG00000003102	ENSDART00000063575	22	1	GTTCACACCGGGGAGAAGCCGTA	5	+	163	864	Inactive	Active	1	9
ENSDARG00000003102	ENSDART00000063575	22	1	GTCCACTGCGGGAAGACGTTTGC	5	+	277	864	Active	Active	7	5
ENSDARG00000003102	ENSDART00000063575	22	1	CGCCACCGCGTTCGCTGTGAGGAA	6	+	465	864	Active	Inactive	9	0
ENSDARG00000003102	ENSDART00000063575	22	1	AGAAAAACCGTTTCCGTGTGAGCA	6	+	426	864	Inactive	Active	7	8
ENSDARG00000003102	ENSDART00000106632	22	3	AGAAAAACCGTTTCCGTGTGAGCA	6	+	420	843	Inactive	Active	7	8
ENSDARG00000003102	ENSDART00000106632	22	3	CGCCACCGCGTTCGCTGTGAGGAA	6	+	459	843	Active	Inactive	9	0
ENSDARG00000003102	ENSDART00000106632	22	3	GTCCACTGCGGGAAGACGTTTGC	5	+	271	843	Active	Active	7	5
ENSDARG00000003102	ENSDART00000106632	22	3	TGCGTCCACTGCGGGAAGACGTT	5	+	268	843	Active	Active	9	9
ENSDARG00000003102	ENSDART00000106633	22	1	ACCTACAAAGCTGAACGAGGAGGAA	7	+	27	1077	Inactive	Active	7	9
ENSDARG00000003102	ENSDART00000106633	22	1	CTACAAAGCTGAACGAGGAGGAA	5	+	29	1077	Inactive	Active	6	9
ENSDARG00000003102	ENSDART00000106633	22	3	TGCGTCCACTGCGGGAAGACGTT	5	+	661	1077	Active	Active	9	9
ENSDARG00000003102	ENSDART00000106633	22	3	GTTCACACCGGGGAGAAGCCGTA	5	+	550	1077	Inactive	Active	1	9
ENSDARG00000003102	ENSDART00000106633	22	3	GTCCACTGCGGGAAGACGTTTGC	5	+	664	1077	Active	Active	7	5
ENSDARG00000003102	ENSDART00000106634	22	1	CCCTTCAGAATTAAAGAGGAAGAG	6	+	67	1299	Active	Active	8	9
ENSDARG00000003102	ENSDART00000106634	22	1	TGCAAAGACGAAAAAGAAGAGTTT	6	+	9	1299	Active	Active	4	8
ENSDARG00000003102	ENSDART00000106634	22	2	ACCTACAAAGCTGAACGAGGAGGAA	7	+	129	1299	Inactive	Active	7	9
ENSDARG00000003102	ENSDART00000106634	22	2	CTACAAAGCTGAACGAGGAGGAA	5	+	131	1299	Inactive	Active	6	9
ENSDARG00000003102	ENSDART00000106634	22	4	TGCGTCCACTGCGGGAAGACGTT	5	+	820	1299	Active	Active	9	9
ENSDARG00000003102	ENSDART00000106634	22	4	GTTCACACCGGGGAGAAGCCGTA	5	+	709	1299	Inactive	Active	1	9
ENSDARG00000003102	ENSDART00000106634	22	4	GTCCACTGCGGGAAGACGTTTGC	5	+	823	1299	Active	Active	7	5
ENSDARG00000003102	ENSDART00000106634	22	4	CGCCACCGCGTTCGCTGTGAGGAA	6	+	1011	1299	Active	Inactive	9	0
ENSDARG00000003102	ENSDART00000106634	22	4	AGAAAAACCGTTTCCGTGTGAGCA	6	+	972	1299	Inactive	Active	7	8
ENSDARG00000003102	ENSDART00000106635	22	2	TGCAAAGACGAAAAAGAAGAGTTT	6	+	45	1047	Active	Active	4	8
ENSDARG00000003102	ENSDART00000106635	22	2	CCCTTCAGAATTAAAGAGGAAGAG	6	+	103	1047	Active	Active	8	9
ENSDARG00000003102	ENSDART00000106635	22	3	CTACAAAGCTGAACGAGGAGGAA	5	+	167	1047	Inactive	Active	6	9
ENSDARG00000003102	ENSDART00000106635	22	3	ACCTACAAAGCTGAACGAGGAGGAA	7	+	165	1047	Inactive	Active	7	9
ENSDARG00000003102	ENSDART00000106635	22	5	AGAAAAACCGTTTCCGTGTGAGCA	6	+	765	1047	Inactive	Active	7	8
ENSDARG00000003102	ENSDART00000106635	22	5	CGCCACCGCGTTCGCTGTGAGGAA	6	+	804	1047	Active	Inactive	9	0
ENSDARG00000003102	ENSDART00000106635	22	5	GTCCACTGCGGGAAGACGTTTGC	5	+	616	1047	Active	Active	7	5
ENSDARG00000003102	ENSDART00000106635	22	5	TGCGTCCACTGCGGGAAGACGTT	5	+	613	1047	Active	Active	9	9
ENSDARG00000003189	ENSDART00000007346	22	4	AGACTCGTCGAAAGCGCCGAGGTG	6	-	214	2655	Active	Active	9	9
ENSDARG00000003189	ENSDART00000007346	22	4	GAAAGCGCCGAGGTGGTAGAAGAC	6	-	205	2655	Inactive	Active	3	9
ENSDARG00000003189	ENSDART00000007346	22	4	TCCAGCGCCCAGTGCGTAGCTTAA	6	-	238	2655	Active	Active	9	0
ENSDARG00000003189	ENSDART00000007346	22	5	GTTCTCAACACGCTGCTTGGTGT	5	-	329	2655	Active	Inactive	5	0
ENSDARG00000003189	ENSDART00000007346	22	5	ACATACAGACTCCAGGATGGTTTT	6	-	502	2655	Inactive	Inactive	9	1
ENSDARG00000003189	ENSDART00000007346	22	5	CTCTTCCTCCGGCAGCTCTGCGTTC	7	-	348	2655	Active	Inactive	9	8
ENSDARG00000003189	ENSDART00000007346	22	5	CCCTCCAGACGAGGGTCGATGTC	5	-	382	2655	Active	Active	7	6
ENSDARG00000003189	ENSDART00000007346	22	5	ACATACAGACTCCAGGATGGTTT	5	-	503	2655	Inactive	Inactive	9	3
ENSDARG00000003189	ENSDART00000007346	22	8	AGACTCACAGCGTCTGCCGTTTTC	6	-	936	2655	Inactive	Inactive	5	7
ENSDARG00000003189	ENSDART00000007346	22	12	GGCTCAGCAGGTAGTCGATGATGTC	7	-	1375	2655	Active	Active	3	9
ENSDARG00000003189	ENSDART00000007346	22	14	TACATCACCATGGCGATGCCGAC	5	-	1657	2655	Active	Active	6	9
ENSDARG00000003189	ENSDART00000007346	22	15	GCAGGCGTCGGATGGCTTTGTTG	5	-	1794	2655	Active	Inactive	9	6
ENSDARG00000003189	ENSDART00000007346	22	15	CACAGCCACGTGCAGCAGGCGTC	5	-	1808	2655	Active	Active	8	9
ENSDARG00000003189	ENSDART00000007346	22	15	AGACTCACAGCCACGTGCAGCAGGC	7	-	1811	2655	Inactive	Active	5	9
ENSDARG00000003189	ENSDART00000007346	22	15	GCAGGCGTCGGATGGCTTTGTTGTT	7	-	1792	2655	Active	Inactive	9	9
ENSDARG00000003189	ENSDART00000007346	22	20	ACAGACGGCATGTGTGTGTGGCC	5	-	2266	2655	Inactive	Inactive	1	1
ENSDARG00000003189	ENSDART00000007346	22	20	CACCACAGACGGCATGTGTGTGT	5	-	2270	2655	Inactive	Inactive	4	9
ENSDARG00000003189	ENSDART00000007346	22	20	CCCACCACAGACGGCATGTGTGTGT	7	-	2270	2655	Active	Inactive	5	9
ENSDARG00000003189	ENSDART00000007346	22	23	TCCTTCTTCTTGGCTTTAGCAGTG	6	-	2510	2655	Active	Active	9	4
ENSDARG00000003189	ENSDART00000007346	22	24	TCCATCATCTGGAAGTTTGGCTCT	6	-	2648	2655	Active	Inactive	9	8
ENSDARG00000003446	ENSDART00000019615	22	5	CTCAACGCAGATTGGAGGTCTGT	5	-	515	1557	Inactive	Active	4	6
ENSDARG00000003446	ENSDART00000019615	22	5	CAACGCAGATTGGAGGTCTGTGGTC	7	-	511	1557	Inactive	Inactive	7	7
ENSDARG00000003446	ENSDART00000019615	22	6	ATCTGCAAACTTTCCATTTGCATTC	7	-	586	1557	Inactive	Inactive	7	9
ENSDARG00000003446	ENSDART00000019615	22	9	GGCTTCACAGTGTGGTTTGCTTTC	6	-	991	1557	Active	Inactive	5	9
ENSDARG00000003446	ENSDART00000019615	22	10	TCCAGCATCTGAACTTGGAGGATTT	7	-	1082	1557	Active	Inactive	9	2
ENSDARG00000003446	ENSDART00000019615	22	13	TTCTCCAGATTCAGCTTGTGTCTGT	7	-	1361	1557	Inactive	Inactive	2	9
ENSDARG00000003533	ENSDART00000019846	22	1	GGCCCAGCCATGTCCTGTTGAATAG	7	-	5	2208	Active	Active	9	0
ENSDARG00000003533	ENSDART00000019846	22	1	GCCCCCGCATGGATATGATGTAGCA	7	-	74	2208	Active	Active	5	9
ENSDARG00000003533	ENSDART00000019846	22	2	GCCCAAAAAATGAAGCTTGAGCA	5	-	1707	2208	Inactive	Active	7	8
ENSDARG00000003533	ENSDART00000019846	22	2	TCCTGCTGCTTGCTCTGATGGTAAC	7	-	2136	2208	Active	Active	9	8
ENSDARG00000003533	ENSDART00000019846	22	2	TGCCCAAAAAATGAAGCTTGAGCA	6	-	1707	2208	Inactive	Active	0	8
ENSDARG00000003533	ENSDART00000019846	22	2	TTATGCAAAATTTTGTTGAAGAC	5	-	1885	2208	Inactive	Active	9	6
ENSDARG00000003533	ENSDART00000060057	22	1	GCCCCCGCATGGATATGATGTAGCA	7	-	65	2220	Active	Active	5	9
ENSDARG00000003533	ENSDART00000060057	22	3	GCCCAAAAAATGAAGCTTGAGCA	5	-	1719	2220	Inactive	Active	7	8
ENSDARG00000003533	ENSDART00000060057	22	3	TCCTGCTGCTTGCTCTGATGGTAAC	7	-	2148	2220	Active	Active	9	8
ENSDARG00000003533	ENSDART00000060057	22	3	TGCCCAAAAAATGAAGCTTGAGCA	6	-	1719	2220	Inactive	Active	0	8
ENSDARG00000003533	ENSDART00000060057	22	3	TTATGCAAAATTTTGTTGAAGAC	5	-	1897	2220	Inactive	Active	9	6
ENSDARG00000003655	ENSDART00000027345	22	1	TTCGGCGGCAGGGTGCGCGGAGTTC	7	+	19	1017	Active	Active	8	5
ENSDARG00000003655	ENSDART00000027345	22	1	GGCATCATCTGATCTGTTTGACAAC	7	+	81	1017	Active	Inactive	9	4
ENSDARG00000003655	ENSDART00000027345	22	1	AGATGCTCCAGTTCGGCGGCAGGG	6	+	8	1017	Active	Active	7	9
ENSDARG00000003655	ENSDART00000027345	22	2	TACTCCATCTGCCAGTTTGTGAAC	6	+	214	1017	Active	Inactive	8	9
ENSDARG00000003655	ENSDART00000027345	22	3	GTTTGCAGCCTGCCAGGAGGCCTAC	7	+	273	1017	Active	Active	6	8
ENSDARG00000003655	ENSDART00000027345	22	3	GTAAACTGCTGGAGCAGGAGGCGTG	7	+	299	1017	Inactive	Active	3	9
ENSDARG00000003655	ENSDART00000027345	22	4	CCCATCTCCGTAATGGAGGCCGTG	6	+	403	1017	Active	Active	9	9
ENSDARG00000003655	ENSDART00000027345	22	4	ACCTTCTACTTGCAGGCCGATGAT	6	+	484	1017	Active	Active	9	8
ENSDARG00000003655	ENSDART00000027345	22	6	GAATGCAGCAAAACCTGGGGTGAA	6	+	660	1017	Inactive	Inactive	2	0
ENSDARG00000003655	ENSDART00000027345	22	6	AACGTCAGCCAACATGCCGAGGAC	6	+	691	1017	Active	Active	7	9
ENSDARG00000003952	ENSDART00000004557	22	2	ACAAGCACATCGATTTCTGTGGGC	6	-	141	420	Inactive	Inactive	8	1
ENSDARG00000003952	ENSDART00000104687	22	2	ACAAGCACATCGATTTCTGTGGGC	6	-	141	420	Inactive	Inactive	8	1
ENSDARG00000004502	ENSDART00000024008	22	6	GTTTTCACAGGATCCAGCAGATGGT	7	+	461	1653	Inactive	Active	4	9
ENSDARG00000004502	ENSDART00000024008	22	7	GACAAATCCATATCCAGTCTTGTAA	7	+	490	1653	Active	Inactive	1	8
ENSDARG00000004502	ENSDART00000024008	22	8	AGAGGCTAACCCTGTGGAGGCCAAC	7	+	624	1653	Inactive	Active	3	9
ENSDARG00000004502	ENSDART00000024008	22	8	AACAAAAGAGGCAAAGAAGGAGGT	6	+	666	1653	Inactive	Active	9	9
ENSDARG00000004502	ENSDART00000024008	22	10	TGCGGCAGCTCGACATGGAGCTGGT	7	+	875	1653	Active	Active	9	9
ENSDARG00000004502	ENSDART00000024008	22	10	TCCTGCAGCTCCAGCGCCGCCAAC	6	+	844	1653	Active	Active	9	8
ENSDARG00000004502	ENSDART00000024008	22	10	CGCCAACTCTGTGCTGCGGCAGCT	6	+	861	1653	Active	Active	9	9
ENSDARG00000004502	ENSDART00000024008	22	10	AGCGCCGCCAACTCTGTGCTGCG	5	+	856	1653	Active	Active	9	6
ENSDARG00000004502	ENSDART00000024008	22	10	GCCGCCAACTCTGTGCTGCGGCA	5	+	859	1653	Active	Active	8	9
ENSDARG00000004502	ENSDART00000024008	22	10	GACTCCAGCAGAACCGCAGACTCT	6	+	696	1653	Active	Active	6	9
ENSDARG00000004502	ENSDART00000024008	22	11	AACTCAGACTGCCTGAGGTGACTTT	7	+	977	1653	Inactive	Inactive	0	4
ENSDARG00000004502	ENSDART00000024008	22	12	GACCACAGATGAGCAGCTGCTGGC	6	+	1020	1653	Inactive	Active	7	9
ENSDARG00000004502	ENSDART00000024008	22	12	AGCAGCTGCTGGCAGTGCAGGGTAA	7	+	1031	1653	Active	Active	9	4
ENSDARG00000004502	ENSDART00000024008	22	13	AGCCAATTCAGGAGAGGATGGTAA	6	+	1221	1653	Active	Active	9	0
ENSDARG00000004502	ENSDART00000024008	22	14	GACAGCAGCCGCCAGCTCTGCTGGG	7	+	1607	1653	Active	Active	6	7
ENSDARG00000004502	ENSDART00000024008	22	14	AGCAGCCGCCAGCTCTGCTGGGCA	6	+	1610	1653	Active	Active	9	4
ENSDARG00000004502	ENSDART00000024008	22	14	TCCAGCAGCCTCCGCCTCTGCTGCG	7	+	1388	1653	Active	Active	9	7
ENSDARG00000004502	ENSDART00000024008	22	14	GCCTCCACCTCTGCAGCAGCAGGC	6	+	1449	1653	Active	Active	8	9
ENSDARG00000004502	ENSDART00000024008	22	14	ATCGCCAGCCTCCACCTCTGCAGCA	7	+	1442	1653	Active	Active	6	5
ENSDARG00000004502	ENSDART00000024008	22	14	GCCAGCCTCCACCTCTGCAGCAGCA	7	+	1445	1653	Active	Active	9	9
ENSDARG00000004502	ENSDART00000024008	22	14	GCAGCCGCCAGCTCTGCTGGGCA	5	+	1611	1653	Active	Active	5	4
ENSDARG00000004502	ENSDART00000024008	22	14	CCCTGCAGCAGGACAGCAGCCGCC	6	+	1596	1653	Active	Active	9	9
ENSDARG00000004502	ENSDART00000024008	22	14	AGCCTCCACCTCTGCAGCAGCAGGC	7	+	1448	1653	Active	Active	9	9
ENSDARG00000004502	ENSDART00000104497	22	5	GTTTTCACAGGATCCAGCAGATGGT	7	+	464	945	Inactive	Active	4	9
ENSDARG00000004502	ENSDART00000104497	22	6	GACAAATCCATATCCAGTCTTGTAA	7	+	493	945	Active	Inactive	1	8
ENSDARG00000004502	ENSDART00000104497	22	7	AGAGGCTAACCCTGTGGAGGCCAAC	7	+	627	945	Inactive	Active	3	9
ENSDARG00000004502	ENSDART00000104497	22	7	AACAAAAGAGGCAAAGAAGGAGGT	6	+	669	945	Inactive	Active	9	9
ENSDARG00000004502	ENSDART00000104497	22	10	AGCGCCGCCAACTCTGTGCTGCG	5	+	895	945	Active	Active	9	6
ENSDARG00000004502	ENSDART00000104497	22	10	CGCCAACTCTGTGCTGCGGCAGCT	6	+	900	945	Active	Active	9	9
ENSDARG00000004502	ENSDART00000104497	22	10	GACTCCAGCAGAACCGCAGACTCT	6	+	735	945	Active	Active	6	9
ENSDARG00000004502	ENSDART00000104497	22	10	GCCGCCAACTCTGTGCTGCGGCA	5	+	898	945	Active	Active	8	9
ENSDARG00000004502	ENSDART00000104497	22	10	TCCTGCAGCTCCAGCGCCGCCAAC	6	+	883	945	Active	Active	9	8
ENSDARG00000004502	ENSDART00000104497	22	10	TGCGGCAGCTCGACATGGAGCTGGT	7	+	914	945	Active	Active	9	9
ENSDARG00000004502	ENSDART00000104498	22	5	GTTTTCACAGGATCCAGCAGATGGT	7	+	461	1641	Inactive	Active	4	9
ENSDARG00000004502	ENSDART00000104498	22	6	GACAAATCCATATCCAGTCTTGTAA	7	+	490	1641	Active	Inactive	1	8
ENSDARG00000004502	ENSDART00000104498	22	7	AGAGGCTAACCCTGTGGAGGCCAAC	7	+	624	1641	Inactive	Active	3	9
ENSDARG00000004502	ENSDART00000104498	22	7	AACAAAAGAGGCAAAGAAGGAGGT	6	+	666	1641	Inactive	Active	9	9
ENSDARG00000004502	ENSDART00000104498	22	8	AGCGCCGCCAACTCTGTGCTGCG	5	+	853	1641	Active	Active	9	6
ENSDARG00000004502	ENSDART00000104498	22	8	GACTCCAGCAGAACCGCAGACTCT	6	+	693	1641	Active	Active	6	9
ENSDARG00000004502	ENSDART00000104498	22	8	GCCGCCAACTCTGTGCTGCGGCA	5	+	856	1641	Active	Active	8	9
ENSDARG00000004502	ENSDART00000104498	22	8	TCCTGCAGCTCCAGCGCCGCCAAC	6	+	841	1641	Active	Active	9	8
ENSDARG00000004502	ENSDART00000104498	22	8	TGCGGCAGCTCGACATGGAGCTGGT	7	+	872	1641	Active	Active	9	9
ENSDARG00000004502	ENSDART00000104498	22	8	CGCCAACTCTGTGCTGCGGCAGCT	6	+	858	1641	Active	Active	9	9
ENSDARG00000004502	ENSDART00000104498	22	9	AACTCAGACTGCCTGAGGTGACTTT	7	+	974	1641	Inactive	Inactive	0	4
ENSDARG00000004502	ENSDART00000104498	22	10	AGCAGCTGCTGGCAGTGCAGGGTAA	7	+	1028	1641	Active	Active	9	4
ENSDARG00000004502	ENSDART00000104498	22	10	GACCACAGATGAGCAGCTGCTGGC	6	+	1017	1641	Inactive	Active	7	9
ENSDARG00000004502	ENSDART00000104498	22	11	AGCCAATTCAGGAGAGGATGGTAA	6	+	1218	1641	Active	Active	9	0
ENSDARG00000004502	ENSDART00000104498	22	12	GACAGCAGCCGCCAGCTCTGCTGGG	7	+	1589	1641	Active	Active	6	7
ENSDARG00000004502	ENSDART00000104498	22	12	AGCAGCCGCCAGCTCTGCTGGGCA	6	+	1592	1641	Active	Active	9	4
ENSDARG00000004502	ENSDART00000104498	22	12	AGCCTCCACCTCTGCAGCAGCAGGC	7	+	1430	1641	Active	Active	9	9
ENSDARG00000004502	ENSDART00000104498	22	12	TCCAGCAGCCTCCGCCTCTGCTGCG	7	+	1370	1641	Active	Active	9	7
ENSDARG00000004502	ENSDART00000104498	22	12	ATCGCCAGCCTCCACCTCTGCAGCA	7	+	1424	1641	Active	Active	6	5
ENSDARG00000004502	ENSDART00000104498	22	12	GCCTCCACCTCTGCAGCAGCAGGC	6	+	1431	1641	Active	Active	8	9
ENSDARG00000004502	ENSDART00000104498	22	12	CCCTGCAGCAGGACAGCAGCCGCC	6	+	1578	1641	Active	Active	9	9
ENSDARG00000004502	ENSDART00000104498	22	12	GCCAGCCTCCACCTCTGCAGCAGCA	7	+	1427	1641	Active	Active	9	9
ENSDARG00000004502	ENSDART00000104498	22	12	GCAGCCGCCAGCTCTGCTGGGCA	5	+	1593	1641	Active	Active	5	4
ENSDARG00000004789	ENSDART00000004416	22	1	GGCCTCAACTGTGTGTCTGAGAG	5	+	40	2697	Active	Active	9	7
ENSDARG00000004789	ENSDART00000004416	22	3	CCCCTCAGAGTTGGTGCGCAGCT	5	+	252	2697	Active	Active	8	4
ENSDARG00000004789	ENSDART00000004416	22	3	CGCAGCTGCCAGGAGCGGAGGTG	5	+	268	2697	Active	Active	9	9
ENSDARG00000004789	ENSDART00000004416	22	3	CGCAGCTGCCAGGAGCGGAGGTGTC	7	+	268	2697	Active	Active	9	8
ENSDARG00000004789	ENSDART00000004416	22	5	AAAAACACCAGATACGGATAGGCC	6	+	731	2697	Inactive	Active	9	9
ENSDARG00000004789	ENSDART00000004416	22	5	GAAAAACACCAGATACGGATAGGCC	7	+	730	2697	Inactive	Active	8	9
ENSDARG00000004789	ENSDART00000004416	22	7	ACAGCCAACCGCTGTGACGTTGGA	6	+	1026	2697	Inactive	Active	1	9
ENSDARG00000004789	ENSDART00000004416	22	9	CTACAAATCACGCGTGTGCCGCT	5	+	1416	2697	Inactive	Active	0	3
ENSDARG00000004789	ENSDART00000004416	22	9	AAATCACGCGTGTGCCGCTGCCGGA	7	+	1420	2697	Inactive	Active	4	9
ENSDARG00000004789	ENSDART00000004416	22	9	AACTACAAATCACGCGTGTGCCGCT	7	+	1414	2697	Inactive	Active	9	3
ENSDARG00000004789	ENSDART00000004416	22	10	CAATCCTTAAGGAGGGTGTGTTT	5	+	1706	2697	Active	Inactive	2	9
ENSDARG00000004789	ENSDART00000004416	22	10	AAACAATCCTTAAGGAGGGTGTG	5	+	1703	2697	Inactive	Active	8	9
ENSDARG00000004789	ENSDART00000004416	22	10	TTCCTAATCGGACGGCAGAAGAT	5	+	1663	2697	Active	Active	9	9
ENSDARG00000004789	ENSDART00000004416	22	11	AAAACCATCAACGTGGCTGGGCT	5	+	1795	2697	Inactive	Active	1	8
ENSDARG00000004789	ENSDART00000004416	22	11	ACCATCAACGTGGCTGGGCTGGA	5	+	1798	2697	Active	Active	7	6
ENSDARG00000004789	ENSDART00000004416	22	11	AGAAAAACCATCAACGTGGCTGGG	6	+	1792	2697	Inactive	Active	7	9
ENSDARG00000004789	ENSDART00000004416	22	12	GGCAGCCACAGAACGGTTAGTAA	5	+	2107	2697	Active	Inactive	9	3
ENSDARG00000004789	ENSDART00000004416	22	13	GTCTACAGCGGGAAAGAGTTGAAC	6	+	2125	2697	Active	Active	2	7
ENSDARG00000004789	ENSDART00000004416	22	14	CACAACGCCTGCAGGACGGGTTT	5	+	2367	2697	Active	Active	4	3
ENSDARG00000004789	ENSDART00000004416	22	14	AACGCCTGCAGGACGGGTTTGCG	5	+	2370	2697	Active	Active	8	8
ENSDARG00000004789	ENSDART00000004416	22	15	CCCATCAGAGGTCACTAAGATTAA	6	+	2442	2697	Active	Active	7	1
ENSDARG00000004789	ENSDART00000004416	22	15	AAACGCTGCAGCCCAGCAGAATTC	6	+	2464	2697	Active	Active	2	5
ENSDARG00000004789	ENSDART00000004416	22	16	GACGGCACAGACGACTGTGGCAGCA	7	+	2653	2697	Inactive	Active	3	9
ENSDARG00000004840	ENSDART00000038465	22	1	TGCCCACTCTGGACAGGTGGAGCA	6	+	101	1089	Active	Active	9	9
ENSDARG00000004840	ENSDART00000038465	22	2	TCCAACACCGACACTATCTGCGAAC	7	+	358	1089	Active	Inactive	4	3
ENSDARG00000004840	ENSDART00000038465	22	3	AACCTCTTCATGGTTCTGGTGAGGA	7	+	520	1089	Active	Active	9	3
ENSDARG00000004840	ENSDART00000038465	22	3	AACCTCTTCATGGTTCTGGTGAG	5	+	520	1089	Active	Active	9	1
ENSDARG00000004840	ENSDART00000038465	22	4	TGCTCAACAAGTTCACTGTGGTGGA	7	+	761	1089	Active	Active	0	0
ENSDARG00000004840	ENSDART00000038465	22	4	TCCATCTCCTCCTCTTGTTTAGGAT	7	+	631	1089	Active	Active	9	2
ENSDARG00000004840	ENSDART00000038465	22	4	CTCTTCCTCCTCCCCGCAGCGTCT	6	+	599	1089	Active	Active	9	8
ENSDARG00000004840	ENSDART00000038465	22	4	CTCCTCCTCTTGTTTAGGATGGGAT	7	+	636	1089	Active	Active	9	7
ENSDARG00000004840	ENSDART00000038465	22	6	AACTCCAGAACTTCCTGCGGATTCT	7	+	974	1089	Inactive	Active	6	7
ENSDARG00000004840	ENSDART00000038465	22	6	AACTCCAGAACTTCCTGCGGATTC	6	+	974	1089	Inactive	Inactive	6	9
ENSDARG00000004840	ENSDART00000081236	22	1	GCAGCCAGAGCGACTCTGACGAG	5	+	158	909	Inactive	Active	5	6
ENSDARG00000004840	ENSDART00000081236	22	2	AACCTCTTCATGGTTCTGGTGAG	5	+	340	909	Active	Active	9	1
ENSDARG00000004840	ENSDART00000081236	22	2	AACCTCTTCATGGTTCTGGTGAGGA	7	+	340	909	Active	Active	9	3
ENSDARG00000004840	ENSDART00000081236	22	3	TGCTCAACAAGTTCACTGTGGTGGA	7	+	581	909	Active	Active	0	0
ENSDARG00000004840	ENSDART00000081236	22	3	TCCATCTCCTCCTCTTGTTTAGGAT	7	+	451	909	Active	Active	9	2
ENSDARG00000004840	ENSDART00000081236	22	3	CTCCTCCTCTTGTTTAGGATGGGAT	7	+	456	909	Active	Active	9	7
ENSDARG00000004840	ENSDART00000081236	22	3	CTCTTCCTCCTCCCCGCAGCGTCT	6	+	419	909	Active	Active	9	8
ENSDARG00000004840	ENSDART00000081236	22	5	AACTCCAGAACTTCCTGCGGATTCT	7	+	794	909	Inactive	Active	6	7
ENSDARG00000004840	ENSDART00000081236	22	5	AACTCCAGAACTTCCTGCGGATTC	6	+	794	909	Inactive	Inactive	6	9
ENSDARG00000004845	ENSDART00000010824	22	2	TACCTCCACTTTCTGCATGGGTA	5	-	185	1260	Active	Active	8	8
ENSDARG00000004845	ENSDART00000010824	22	4	CACAGCAGCGAATGGATGATGTT	5	-	320	1260	Active	Active	8	8
ENSDARG00000004845	ENSDART00000010824	22	6	TTCAGCTTCTGAAATTCTGGATGC	6	-	525	1260	Active	Inactive	9	6
ENSDARG00000004932	ENSDART00000003736	22	1	GTTTTCTGCTCTGCTGTGTGTTT	5	+	35	1899	Active	Inactive	9	9
ENSDARG00000004932	ENSDART00000003736	22	3	CAACCATGCAAGGAATTATGGGAA	6	+	238	1899	Active	Inactive	5	2
ENSDARG00000004932	ENSDART00000003736	22	5	TTCACCCCAGTGAGGACGAAGCG	5	+	638	1899	Inactive	Active	0	9
ENSDARG00000004932	ENSDART00000003736	22	5	AACGTCTCCGTCGAGCCGGTGCT	5	+	583	1899	Active	Active	8	9
ENSDARG00000004932	ENSDART00000003736	22	8	AGAATCGGCTGAAGAGCAGCCGAG	6	+	1094	1899	Active	Active	6	9
ENSDARG00000004932	ENSDART00000003736	22	10	AACGGCGACAGTTCAGGTGTGTCT	6	+	1374	1899	Active	Inactive	5	4
ENSDARG00000004932	ENSDART00000003736	22	12	AACGGCTCCCTGCAGGCGCTTTT	5	+	1621	1899	Active	Inactive	8	5
ENSDARG00000005749	ENSDART00000019590	22	7	GTCAGCATCATAGTTGTAATTGGGG	7	-	933	3423	Active	Active	9	8
ENSDARG00000005749	ENSDART00000019590	22	10	AGCACCTCCTTGTAGCAGTGGAG	5	-	2234	3423	Active	Active	9	9
ENSDARG00000005749	ENSDART00000019590	22	10	TTCGGCTACAATATTGCGAGTAC	5	-	2849	3423	Active	Inactive	8	7
ENSDARG00000005749	ENSDART00000019590	22	10	GTTTTCCACATGAGGTTTGAGAC	5	-	2783	3423	Active	Active	7	1
ENSDARG00000005749	ENSDART00000019590	22	10	AACAGCAGAGCCCAGATGTTTTC	5	-	2800	3423	Inactive	Inactive	6	4
ENSDARG00000005749	ENSDART00000019590	22	10	GCATCAATCTTCATATTTGAGGAG	6	-	1470	3423	Active	Active	6	2
ENSDARG00000005749	ENSDART00000019590	22	10	GAAGACTTCTGGGTTGTGGCTAC	5	-	1520	3423	Active	Inactive	4	8
ENSDARG00000005749	ENSDART00000019590	22	12	GTCCAAACAGTCCAGGCAGCTGTC	6	-	3196	3423	Inactive	Active	8	9
ENSDARG00000005749	ENSDART00000022445	22	7	GTCAGCATCATAGTTGTAATTGGGG	7	-	933	3693	Active	Active	9	8
ENSDARG00000005749	ENSDART00000022445	22	10	GTTTTCCACATGAGGTTTGAGAC	5	-	2783	3693	Active	Active	7	1
ENSDARG00000005749	ENSDART00000022445	22	10	GCATCAATCTTCATATTTGAGGAG	6	-	1470	3693	Active	Active	6	2
ENSDARG00000005749	ENSDART00000022445	22	10	GAAGACTTCTGGGTTGTGGCTAC	5	-	1520	3693	Active	Inactive	4	8
ENSDARG00000005749	ENSDART00000022445	22	10	AGCACCTCCTTGTAGCAGTGGAG	5	-	2234	3693	Active	Active	9	9
ENSDARG00000005749	ENSDART00000022445	22	10	AACAGCAGAGCCCAGATGTTTTC	5	-	2800	3693	Inactive	Inactive	6	4
ENSDARG00000005749	ENSDART00000022445	22	10	TTCGGCTACAATATTGCGAGTAC	5	-	2849	3693	Active	Inactive	8	7
ENSDARG00000005749	ENSDART00000022445	22	11	CAATGCATCCTTTGAGGAGTGAGTC	7	-	3013	3693	Active	Active	6	9
ENSDARG00000005749	ENSDART00000022445	22	13	GTCCAAACAGTCCAGGCAGCTGTC	6	-	3292	3693	Inactive	Active	8	9
ENSDARG00000005749	ENSDART00000022445	22	15	TTCCACAGCTCCTGCTAAGGGGTC	6	-	3664	3693	Active	Active	2	8
ENSDARG00000005783	ENSDART00000005724	22	1	TTCTTCACCTTGATGATGTTGTC	5	-	190	960	Active	Active	7	5
ENSDARG00000005783	ENSDART00000005724	22	1	TGCCAACCACGACCTCGCAGCGGTA	7	-	310	960	Inactive	Active	0	9
ENSDARG00000005783	ENSDART00000005724	22	1	GTCAGCACCAAGCTGGCGTTGTAG	6	-	258	960	Active	Inactive	6	1
ENSDARG00000005783	ENSDART00000005724	22	1	GCACCAAGCTGGCGTTGTAGCGGTT	7	-	253	960	Active	Active	2	7
ENSDARG00000005783	ENSDART00000005724	22	1	GCCAACCACGACCTCGCAGCGGTA	6	-	310	960	Active	Active	7	9
ENSDARG00000005783	ENSDART00000005724	22	1	GTCAGCACCAAGCTGGCGTTGTA	5	-	259	960	Active	Inactive	6	0
ENSDARG00000005783	ENSDART00000005724	22	2	AGCTGCGCCGGTGTGGCGATGTT	5	-	460	960	Active	Active	9	6
ENSDARG00000005783	ENSDART00000005724	22	4	GCCATCGGCCAGCCAGCCGGGGTC	6	-	811	960	Active	Active	9	8
ENSDARG00000005783	ENSDART00000005724	22	4	CCCTCCGCAGTTACGCCGGGGCA	5	-	857	960	Active	Active	7	9
ENSDARG00000005783	ENSDART00000005724	22	4	CCCCTCCGCAGTTACGCCGGGGCA	6	-	857	960	Active	Active	9	9
ENSDARG00000005783	ENSDART00000005724	22	4	AGCATCAAAGAGATCAGTAGTGTCT	7	-	933	960	Active	Inactive	0	0
ENSDARG00000006052	ENSDART00000008424	22	1	GTTTCCAGCCACACTCTGCATTG	5	-	81	2418	Active	Inactive	5	7
ENSDARG00000006052	ENSDART00000008424	22	1	TCCAGCCACACTCTGCATTGTCT	5	-	78	2418	Active	Active	9	0
ENSDARG00000006052	ENSDART00000008424	22	3	CCCCTCTGCTATCCGCTGACTCT	5	-	347	2418	Active	Active	9	6
ENSDARG00000006052	ENSDART00000008424	22	4	TTAAACACCAAATCTGGGCTGTT	5	-	457	2418	Inactive	Inactive	8	3
ENSDARG00000006052	ENSDART00000008424	22	5	GTCTCCCTCCATTAACGCTTGAGGC	7	-	657	2418	Active	Active	9	8
ENSDARG00000006052	ENSDART00000008424	22	5	AAATACCACTGGAACTGTGGAGGC	6	-	717	2418	Inactive	Active	8	2
ENSDARG00000006052	ENSDART00000008424	22	5	TTCAACCCACTAGCTGTTGAAGGG	6	-	615	2418	Inactive	Active	6	9
ENSDARG00000006052	ENSDART00000008424	22	5	AAATACCACTGGAACTGTGGAGGCG	7	-	716	2418	Inactive	Active	8	9
ENSDARG00000006052	ENSDART00000008424	22	6	AAATACCTCTGTCAGCTGTTGTT	5	-	795	2418	Inactive	Inactive	1	3
ENSDARG00000006052	ENSDART00000008424	22	10	AGACAATGCTTGAAGGTGTAGGAG	6	-	1245	2418	Active	Active	0	9
ENSDARG00000006052	ENSDART00000008424	22	10	AGACAATGCTTGAAGGTGTAGGA	5	-	1246	2418	Active	Active	0	5
ENSDARG00000006052	ENSDART00000008424	22	11	AGCCAAACACTATGTTTGCTGTC	5	-	1395	2418	Inactive	Inactive	6	6
ENSDARG00000006052	ENSDART00000008424	22	13	AGAGCCTGCCGACCACGAGTGATTT	7	-	1568	2418	Active	Active	8	1
ENSDARG00000006052	ENSDART00000008424	22	14	GAAGACAGCGGCTCTCTGGGAGGAC	7	-	1702	2418	Inactive	Active	7	4
ENSDARG00000006052	ENSDART00000008424	22	16	GTAGACACACAGTAAAGGAGAGTTC	7	-	2002	2418	Inactive	Active	9	4
ENSDARG00000006052	ENSDART00000008424	22	16	AGACACACAGTAAAGGAGAGTTC	5	-	2002	2418	Inactive	Active	9	4
ENSDARG00000006052	ENSDART00000008424	22	16	AAACTCTTAATGGCGGGAGGTTCT	6	-	2346	2418	Inactive	Active	0	5
ENSDARG00000006079	ENSDART00000009756	22	1	GCCAGCAGCAGCACGGCGTAGGC	5	-	67	1143	Active	Active	9	7
ENSDARG00000006079	ENSDART00000009756	22	1	AGCAGCAGCACGGCGTAGGCGCT	5	-	64	1143	Active	Active	8	9
ENSDARG00000006079	ENSDART00000009756	22	1	GCCAGCAGCAGCACGGCGTAGGCG	6	-	66	1143	Active	Active	9	9
ENSDARG00000006079	ENSDART00000009756	22	2	GCAAACTACATATCGCGTAGATGAA	7	-	802	1143	Inactive	Active	0	8
ENSDARG00000006079	ENSDART00000009756	22	2	GTCCACCACATGCGGGCGTGTTG	5	-	598	1143	Active	Inactive	4	4
ENSDARG00000006079	ENSDART00000009756	22	2	TCCACCACATGCGGGCGTGTTGGTA	7	-	595	1143	Active	Inactive	0	0
ENSDARG00000006079	ENSDART00000009756	22	2	TGCTCCAGACGCCACAGCAGCAGCT	7	-	476	1143	Active	Active	4	9
ENSDARG00000006079	ENSDART00000009756	22	2	GAAAAACACTCCTCGCAGCAGCA	5	-	1003	1143	Inactive	Active	8	9
ENSDARG00000006079	ENSDART00000009756	22	2	CTCCTCGCAGCAGCAGCAGCAGCA	6	-	994	1143	Active	Active	6	9
ENSDARG00000006079	ENSDART00000009756	22	2	AAACACTCCTCGCAGCAGCAGCA	5	-	1000	1143	Inactive	Active	6	9
ENSDARG00000006079	ENSDART00000009756	22	2	AACGTCCACCACATGCGGGCGTG	5	-	601	1143	Active	Active	7	9
ENSDARG00000006079	ENSDART00000009756	22	2	ACACTCCTCGCAGCAGCAGCAGCA	6	-	997	1143	Active	Active	9	9
ENSDARG00000006079	ENSDART00000009756	22	2	AGAGCCAGCAGAGCCTGTGTGGCC	6	-	879	1143	Active	Inactive	4	1
ENSDARG00000006079	ENSDART00000009756	22	2	CACAGCAGCACAACCGGCGTCGCT	6	-	936	1143	Active	Active	8	7
ENSDARG00000006079	ENSDART00000009756	22	2	CACAGCAGCAGCTCCGGCGCCGCC	6	-	465	1143	Active	Active	8	9
ENSDARG00000006079	ENSDART00000105888	22	1	GCCAGCAGCAGCACGGCGTAGGCG	6	-	54	1071	Active	Active	9	9
ENSDARG00000006079	ENSDART00000105888	22	1	GCCAGCAGCAGCACGGCGTAGGC	5	-	55	1071	Active	Active	9	7
ENSDARG00000006079	ENSDART00000105888	22	1	AGCAGCAGCACGGCGTAGGCGCT	5	-	52	1071	Active	Active	8	9
ENSDARG00000006079	ENSDART00000105888	22	2	AACGTCCACCACATGCGGGCGTG	5	-	589	1071	Active	Active	7	9
ENSDARG00000006079	ENSDART00000105888	22	2	TGCTCCAGACGCCACAGCAGCAGCT	7	-	464	1071	Active	Active	4	9
ENSDARG00000006079	ENSDART00000105888	22	2	CACAGCAGCAGCTCCGGCGCCGCC	6	-	453	1071	Active	Active	8	9
ENSDARG00000006079	ENSDART00000105888	22	2	TCCACCACATGCGGGCGTGTTGGTA	7	-	583	1071	Active	Inactive	0	0
ENSDARG00000006079	ENSDART00000105888	22	2	GTCCACCACATGCGGGCGTGTTG	5	-	586	1071	Active	Inactive	4	4
ENSDARG00000006079	ENSDART00000105888	22	3	ACACTCCTCGCAGCAGCAGCAGCA	6	-	943	1071	Active	Active	9	9
ENSDARG00000006079	ENSDART00000105888	22	3	AAACACTCCTCGCAGCAGCAGCA	5	-	946	1071	Inactive	Active	6	9
ENSDARG00000006079	ENSDART00000105888	22	3	AGAGCCAGCAGAGCCTGTGTGGCC	6	-	825	1071	Active	Inactive	4	1
ENSDARG00000006079	ENSDART00000105888	22	3	GCAAACTACATATCGCGTAGATGAA	7	-	748	1071	Inactive	Active	0	8
ENSDARG00000006079	ENSDART00000105888	22	3	GAAAAACACTCCTCGCAGCAGCA	5	-	949	1071	Inactive	Active	8	9
ENSDARG00000006079	ENSDART00000105888	22	3	CTCCTCGCAGCAGCAGCAGCAGCA	6	-	940	1071	Active	Active	6	9
ENSDARG00000006079	ENSDART00000105888	22	3	CACAGCAGCACAACCGGCGTCGCT	6	-	882	1071	Active	Active	8	7
ENSDARG00000006192	ENSDART00000033103	22	1	ACATCCTGCGGGCCGGAGAGGTG	5	+	173	1896	Active	Active	6	9
ENSDARG00000006192	ENSDART00000033103	22	1	GAAGGCCACCATCAAGGTGGAGGT	6	+	195	1896	Inactive	Active	0	7
ENSDARG00000006192	ENSDART00000033103	22	1	GAAGGCCACCATCAAGGTGGAGGTG	7	+	195	1896	Inactive	Active	0	9
ENSDARG00000006192	ENSDART00000033103	22	1	GCAGTCAGAAGCGTGCGCTGGAGAG	7	+	38	1896	Inactive	Active	2	8
ENSDARG00000006192	ENSDART00000033103	22	1	GCCACCATCAAGGTGGAGGTGCA	5	+	199	1896	Active	Active	9	9
ENSDARG00000006192	ENSDART00000033103	22	2	GTCAGCTACACTTTTAAGAAGAC	5	+	349	1896	Active	Active	8	9
ENSDARG00000006192	ENSDART00000033103	22	2	ACCTTCGACACCAGATGATGATGTC	7	+	279	1896	Active	Active	8	9
ENSDARG00000006192	ENSDART00000033103	22	3	AGCAGCTGCAAGAAGAGCTGCGTCT	7	+	425	1896	Active	Active	9	4
ENSDARG00000006192	ENSDART00000033103	22	3	ACACACATCATCAAGCAGCTGCA	5	+	412	1896	Active	Active	2	9
ENSDARG00000006192	ENSDART00000033103	22	3	GTACACACATCATCAAGCAGCTGCA	7	+	410	1896	Inactive	Active	9	9
ENSDARG00000006192	ENSDART00000033103	22	4	CTCCACCTCTCGTCCGGGGCAGCA	6	+	542	1896	Active	Active	9	9
ENSDARG00000006192	ENSDART00000033103	22	5	CTCCTCCTCTGGTTCGAGGTGGAG	6	+	623	1896	Active	Active	9	9
ENSDARG00000006192	ENSDART00000033103	22	6	TACGGCAGCAGCAGCAGCAGCAGCA	7	+	725	1896	Active	Active	7	9
ENSDARG00000006192	ENSDART00000033103	22	7	GAAGACCTCTCAGTCTGGTTTGGG	6	+	906	1896	Active	Active	2	0
ENSDARG00000006192	ENSDART00000033103	22	7	GGCCTCTTCAACTGGTTTGAAGAC	6	+	888	1896	Active	Inactive	9	3
ENSDARG00000006192	ENSDART00000033103	22	7	GCCCTCAGCAGCCAATAATGAGTT	6	+	1065	1896	Active	Active	9	3
ENSDARG00000006192	ENSDART00000033103	22	7	GAAGACCTCTCAGTCTGGTTTGGGC	7	+	906	1896	Active	Active	2	4
ENSDARG00000006192	ENSDART00000033103	22	7	AGAACCTGCTAGACACGCTGGCTAA	7	+	1121	1896	Active	Inactive	7	1
ENSDARG00000006192	ENSDART00000033103	22	7	CTCTCAGTCTGGTTTGGGCAGCA	5	+	912	1896	Active	Active	9	7
ENSDARG00000006192	ENSDART00000033103	22	7	CCCTCAGCAGCCAATAATGAGTT	5	+	1066	1896	Active	Active	5	3
ENSDARG00000006192	ENSDART00000033103	22	8	AGCTCCAACCAAAAGAAGGTGCT	5	+	1285	1896	Active	Active	7	9
ENSDARG00000006192	ENSDART00000033103	22	8	CTCCAACCAAAAGAAGGTGCTGAA	6	+	1287	1896	Inactive	Active	3	5
ENSDARG00000006192	ENSDART00000033103	22	8	CACACCAGCCGACTGAAGGCTGC	5	+	1318	1896	Active	Active	8	9
ENSDARG00000006192	ENSDART00000033103	22	8	GTCAAAGCCCTGCAGCAGGAGCA	5	+	1345	1896	Inactive	Active	1	9
ENSDARG00000006192	ENSDART00000033103	22	8	TTCGTCAAAGCCCTGCAGCAGGA	5	+	1342	1896	Inactive	Active	2	9
ENSDARG00000006192	ENSDART00000033103	22	8	GTCGCCGCAGTATAAGCAGGTGCG	6	+	1476	1896	Active	Active	0	9
ENSDARG00000006192	ENSDART00000033103	22	9	TCCCGCACCGTGCAGCAGGTGGT	5	+	1573	1896	Active	Active	9	9
ENSDARG00000006192	ENSDART00000033103	22	9	GCCACCACCAATACCTGGAGGAAAC	7	+	1732	1896	Active	Active	8	8
ENSDARG00000006192	ENSDART00000105422	22	1	GTCAGCTACACTTTTAAGAAGAC	5	+	115	1581	Active	Active	8	9
ENSDARG00000006192	ENSDART00000105422	22	1	ACCTTCGACACCAGATGATGATGTC	7	+	45	1581	Active	Active	8	9
ENSDARG00000006192	ENSDART00000105422	22	2	AGCAGCTGCAAGAAGAGCTGCGTCT	7	+	191	1581	Active	Active	9	4
ENSDARG00000006192	ENSDART00000105422	22	2	GTACACACATCATCAAGCAGCTGCA	7	+	176	1581	Inactive	Active	9	9
ENSDARG00000006192	ENSDART00000105422	22	2	ACACACATCATCAAGCAGCTGCA	5	+	178	1581	Active	Active	2	9
ENSDARG00000006192	ENSDART00000105422	22	3	CTCCACCTCTCGTCCGGGGCAGCA	6	+	326	1581	Active	Active	9	9
ENSDARG00000006192	ENSDART00000105422	22	4	TACGGCAGCAGCAGCAGCAGCAGCA	7	+	410	1581	Active	Active	7	9
ENSDARG00000006192	ENSDART00000105422	22	5	GGCCTCTTCAACTGGTTTGAAGAC	6	+	657	1581	Active	Inactive	9	3
ENSDARG00000006192	ENSDART00000105422	22	5	GCCCTCAGCAGCCAATAATGAGTT	6	+	834	1581	Active	Active	9	3
ENSDARG00000006192	ENSDART00000105422	22	5	GAAGACCTCTCAGTCTGGTTTGGGC	7	+	675	1581	Active	Active	2	4
ENSDARG00000006192	ENSDART00000105422	22	5	GAAGACCTCTCAGTCTGGTTTGGG	6	+	675	1581	Active	Active	2	0
ENSDARG00000006192	ENSDART00000105422	22	5	CTCTCAGTCTGGTTTGGGCAGCA	5	+	681	1581	Active	Active	9	7
ENSDARG00000006192	ENSDART00000105422	22	5	CCCTCAGCAGCCAATAATGAGTT	5	+	835	1581	Active	Active	5	3
ENSDARG00000006192	ENSDART00000105422	22	5	AGAACCTGCTAGACACGCTGGCTAA	7	+	890	1581	Active	Inactive	7	1
ENSDARG00000006192	ENSDART00000105422	22	6	GTCGCCGCAGTATAAGCAGGTGCG	6	+	1224	1581	Active	Active	0	9
ENSDARG00000006192	ENSDART00000105422	22	6	TTCGTCAAAGCCCTGCAGCAGGA	5	+	1090	1581	Inactive	Active	2	9
ENSDARG00000006192	ENSDART00000105422	22	6	GTCAAAGCCCTGCAGCAGGAGCA	5	+	1093	1581	Inactive	Active	1	9
ENSDARG00000006192	ENSDART00000105422	22	6	CTCCAACCAAAAGAAGGTGCTGAA	6	+	1035	1581	Inactive	Active	3	5
ENSDARG00000006192	ENSDART00000105422	22	6	CACACCAGCCGACTGAAGGCTGC	5	+	1066	1581	Active	Active	8	9
ENSDARG00000006192	ENSDART00000105422	22	6	AGCTCCAACCAAAAGAAGGTGCT	5	+	1033	1581	Active	Active	7	9
ENSDARG00000006192	ENSDART00000105422	22	7	GCCACCACCAATACCTGGAGGAAAC	7	+	1417	1581	Active	Active	8	8
ENSDARG00000006192	ENSDART00000105422	22	7	TCCCGCACCGTGCAGCAGGTGGT	5	+	1258	1581	Active	Active	9	9
ENSDARG00000006192	ENSDART00000105424	22	1	CAACAACTCGAAAAAGTTGAAGAG	6	+	48	834	Active	Active	3	8
ENSDARG00000006192	ENSDART00000105424	22	1	AGCACCAAAAGAGCAGGAATGAGTG	7	+	95	834	Inactive	Active	2	9
ENSDARG00000006192	ENSDART00000105424	22	2	GAAGGCCACCATCAAGGTGGAGGTG	7	+	543	834	Inactive	Active	0	9
ENSDARG00000006192	ENSDART00000105424	22	2	ACATCCTGCGGGCCGGAGAGGTG	5	+	521	834	Active	Active	6	9
ENSDARG00000006192	ENSDART00000105424	22	2	GCCACCATCAAGGTGGAGGTGCA	5	+	547	834	Active	Active	9	9
ENSDARG00000006192	ENSDART00000105424	22	2	GAAGGCCACCATCAAGGTGGAGGT	6	+	543	834	Inactive	Active	0	7
ENSDARG00000006192	ENSDART00000105424	22	2	GCAGTCAGAAGCGTGCGCTGGAGAG	7	+	386	834	Inactive	Active	2	8
ENSDARG00000006192	ENSDART00000105424	22	3	GTCAGCTACACTTTTAAGAAGAC	5	+	697	834	Active	Active	8	9
ENSDARG00000006192	ENSDART00000105424	22	3	ACCTTCGACACCAGATGATGATGTC	7	+	627	834	Active	Active	8	9
ENSDARG00000006192	ENSDART00000105424	22	4	ACACACATCATCAAGCAGCTGCA	5	+	760	834	Active	Active	2	9
ENSDARG00000006192	ENSDART00000105424	22	4	GTACACACATCATCAAGCAGCTGCA	7	+	758	834	Inactive	Active	9	9
ENSDARG00000006192	ENSDART00000105424	22	4	AGCAGCTGCAAGAAGAGCTGCGTCT	7	+	773	834	Active	Active	9	4
ENSDARG00000006266	ENSDART00000005720	22	7	TTAGTCAGATGTCCGAGGTGTTG	5	+	653	2247	Inactive	Active	7	5
ENSDARG00000006266	ENSDART00000005720	22	7	TTAGTCAGATGTCCGAGGTGTTGAA	7	+	653	2247	Inactive	Inactive	7	1
ENSDARG00000006266	ENSDART00000005720	22	8	TGCAGCAAAATCTCTCTGGAGGA	5	+	898	2247	Active	Active	1	3
ENSDARG00000006266	ENSDART00000005720	22	9	GTTTTCAGCTCTTTGGTAGTGGAG	6	+	949	2247	Active	Active	7	7
ENSDARG00000006266	ENSDART00000005720	22	10	TTAACCACACTGTTCGGGTGAAGGT	7	+	1073	2247	Inactive	Active	9	8
ENSDARG00000006266	ENSDART00000005720	22	14	CACTCCATCACCTTTGAGGCTGAG	6	+	1291	2247	Active	Active	9	9
ENSDARG00000006266	ENSDART00000005720	22	14	CTCCACTCCATCACCTTTGAGGCT	6	+	1288	2247	Active	Active	8	2
ENSDARG00000006266	ENSDART00000005720	22	14	TCCATCACCTTTGAGGCTGAGCT	5	+	1294	2247	Active	Active	9	8
ENSDARG00000006266	ENSDART00000005720	22	15	GTCAGCTGCCCAGTGGATGGGCG	5	+	1385	2247	Active	Active	9	9
ENSDARG00000006266	ENSDART00000005720	22	16	GTCAGCTACAGGAAGTGCTGAGCT	6	+	1487	2247	Active	Active	8	0
ENSDARG00000006266	ENSDART00000005720	22	19	CAACAAAGCTCCAGGGACGTTTCT	6	+	1779	2247	Inactive	Active	6	4
ENSDARG00000006266	ENSDART00000005720	22	20	AGATTCCCAAAGACGATGCCTTC	5	+	2009	2247	Inactive	Active	2	5
ENSDARG00000006266	ENSDART00000005720	22	20	AACTACCGCGTAATGGCGGCCGAC	6	+	1948	2247	Active	Active	2	9
ENSDARG00000006266	ENSDART00000105764	22	7	TTAGTCAGATGTCCGAGGTGTTGAA	7	+	653	1572	Inactive	Inactive	7	1
ENSDARG00000006266	ENSDART00000105764	22	7	TTAGTCAGATGTCCGAGGTGTTG	5	+	653	1572	Inactive	Active	7	5
ENSDARG00000006266	ENSDART00000105764	22	8	TGCAGCAAAATCTCTCTGGAGGA	5	+	898	1572	Active	Active	1	3
ENSDARG00000006266	ENSDART00000105764	22	9	GTTTTCAGCTCTTTGGTAGTGGAG	6	+	949	1572	Active	Active	7	7
ENSDARG00000006266	ENSDART00000105764	22	10	TTAACCACACTGTTCGGGTGAAGGT	7	+	1073	1572	Inactive	Active	9	8
ENSDARG00000006266	ENSDART00000105764	22	12	GTCAGCTGCCCAGTGGATGGGCG	5	+	1235	1572	Active	Active	9	9
ENSDARG00000006266	ENSDART00000105764	22	13	GTCAGCTACAGGAAGTGCTGAGCT	6	+	1337	1572	Active	Active	8	0
ENSDARG00000006266	ENSDART00000105765	22	7	TTAGTCAGATGTCCGAGGTGTTGAA	7	+	641	1974	Inactive	Inactive	7	1
ENSDARG00000006266	ENSDART00000105765	22	7	TTAGTCAGATGTCCGAGGTGTTG	5	+	641	1974	Inactive	Active	7	5
ENSDARG00000006266	ENSDART00000105765	22	8	TGCAGCAAAATCTCTCTGGAGGA	5	+	886	1974	Active	Active	1	3
ENSDARG00000006266	ENSDART00000105765	22	9	GTTTTCAGCTCTTTGGTAGTGGAG	6	+	937	1974	Active	Active	7	7
ENSDARG00000006266	ENSDART00000105765	22	10	TTAACCACACTGTTCGGGTGAAGGT	7	+	1061	1974	Inactive	Active	9	8
ENSDARG00000006266	ENSDART00000105765	22	12	CTCCACTCCATCACCTTTGAGGCT	6	+	1210	1974	Active	Active	8	2
ENSDARG00000006266	ENSDART00000105765	22	12	CACTCCATCACCTTTGAGGCTGAG	6	+	1213	1974	Active	Active	9	9
ENSDARG00000006266	ENSDART00000105765	22	12	TCCATCACCTTTGAGGCTGAGCT	5	+	1216	1974	Active	Active	9	8
ENSDARG00000006266	ENSDART00000105765	22	13	GTCAGCTGCCCAGTGGATGGGCG	5	+	1307	1974	Active	Active	9	9
ENSDARG00000006266	ENSDART00000105765	22	14	GTCAGCTACAGGAAGTGCTGAGCT	6	+	1409	1974	Active	Active	8	0
ENSDARG00000006266	ENSDART00000105765	22	17	CAACAAAGCTCCAGGGACGTTTCT	6	+	1701	1974	Inactive	Active	6	4
ENSDARG00000006266	ENSDART00000105765	22	18	AGATTCCCAAAGACGATGCCTTC	5	+	1931	1974	Inactive	Active	2	5
ENSDARG00000006266	ENSDART00000105765	22	18	AACTACCGCGTAATGGCGGCCGAC	6	+	1870	1974	Active	Active	2	9
ENSDARG00000006368	ENSDART00000007321	22	2	AACACCAAAGATCTGAGCTGCAGAT	7	+	334	1110	Inactive	Active	8	6
ENSDARG00000006368	ENSDART00000007321	22	3	AGACTACACGGGACAGTCGTATAC	6	+	450	1110	Active	Inactive	4	7
ENSDARG00000006368	ENSDART00000007321	22	5	GGCATCTACGGTTCGAAGAAGGC	5	+	841	1110	Active	Active	9	9
ENSDARG00000006368	ENSDART00000007321	22	5	CGCATCAACTCCTGGCATTGGTG	5	+	897	1110	Active	Active	9	7
ENSDARG00000006609	ENSDART00000010048	22	1	ACAGTCAACCAACATTGATGCAGCA	7	+	63	1191	Active	Active	1	9
ENSDARG00000006609	ENSDART00000010048	22	3	GGCGCCTTCTACAGTGATGGAGAA	6	+	403	1191	Active	Active	9	9
ENSDARG00000006609	ENSDART00000010048	22	5	GTACTCAGAGGTTTGGCGTATCT	5	+	529	1191	Inactive	Inactive	7	3
ENSDARG00000006609	ENSDART00000010048	22	7	GCACTACTCGGTTCAGTCGGATGT	6	+	726	1191	Active	Inactive	9	0
ENSDARG00000006609	ENSDART00000010048	22	9	TTCACCACAGACTTTGAGGAGTTT	6	+	1012	1191	Inactive	Active	5	7
ENSDARG00000006609	ENSDART00000010048	22	9	GTCTTCACCACAGACTTTGAGGAG	6	+	1009	1191	Active	Active	7	2
ENSDARG00000006609	ENSDART00000010048	22	9	GGCGTCTTCACCACAGACTTTGAG	6	+	1006	1191	Active	Active	9	8
ENSDARG00000006609	ENSDART00000010048	22	9	CACCACAGACTTTGAGGAGTTTGTG	7	+	1014	1191	Inactive	Active	4	8
ENSDARG00000006609	ENSDART00000010048	22	9	CACCACAGACTTTGAGGAGTTTGT	6	+	1014	1191	Inactive	Inactive	4	1
ENSDARG00000006609	ENSDART00000074624	22	1	ACAGTCAACCAACATTGATGCAGCA	7	+	63	855	Active	Active	1	9
ENSDARG00000006609	ENSDART00000074624	22	3	GGCGCCTTCTACAGTGATGGAGAA	6	+	403	855	Active	Active	9	9
ENSDARG00000006609	ENSDART00000074624	22	5	GTACTCAGAGGTTTGGCGTATCT	5	+	529	855	Inactive	Inactive	7	3
ENSDARG00000006609	ENSDART00000074624	22	7	GCACTACTCGGTTCAGTCGGATGT	6	+	726	855	Active	Inactive	9	0
ENSDARG00000007067	ENSDART00000009590	22	1	ATCAAATACAGAGAATCTGTTGGT	6	-	103	537	Inactive	Inactive	2	5
ENSDARG00000007081	ENSDART00000009601	22	2	CCCCACCTCCTGCAGCCGAAGTC	5	+	341	1521	Active	Active	9	8
ENSDARG00000007081	ENSDART00000009601	22	2	CAAAGCCTCAGCCTGGCTGGCTGC	6	+	216	1521	Active	Active	8	5
ENSDARG00000007081	ENSDART00000009601	22	2	AGCCCCACCTCCTGCAGCCGAAGTC	7	+	339	1521	Active	Active	8	8
ENSDARG00000007081	ENSDART00000009601	22	2	TCCCTCAGAATATGGTGAAGAGTTT	7	+	35	1521	Active	Active	6	8
ENSDARG00000007081	ENSDART00000009601	22	2	ACCAGCCCCACCTCCTGCAGCCGAA	7	+	336	1521	Active	Active	9	9
ENSDARG00000007081	ENSDART00000009601	22	6	TCCCTCTAATAAACCGGGTGTGGAG	7	+	651	1521	Active	Active	8	5
ENSDARG00000007081	ENSDART00000009601	22	7	CTCTTCAACCAGCTGAAGCATTG	5	+	820	1521	Active	Active	8	9
ENSDARG00000007081	ENSDART00000009601	22	8	TGCCACTACAGGACTGCGAGTGT	5	+	915	1521	Active	Inactive	8	4
ENSDARG00000007081	ENSDART00000009601	22	9	TGCGCCCACCTGCAATGTTTTGAC	6	+	994	1521	Active	Inactive	9	9
ENSDARG00000007081	ENSDART00000009601	22	9	GACAAACCAGCTCCTTTTGAGCT	5	+	1075	1521	Inactive	Inactive	8	4
ENSDARG00000007081	ENSDART00000009601	22	9	CCCACCTGCAATGTTTTGACGCA	5	+	998	1521	Active	Active	9	5
ENSDARG00000007081	ENSDART00000009601	22	9	AGCTCCTTACTATCGACGGGTAA	5	+	1094	1521	Active	Active	9	6
ENSDARG00000007081	ENSDART00000009601	22	10	AGAGACACCAGAGGATGTAGAGGAG	7	+	1134	1521	Inactive	Active	4	9
ENSDARG00000007081	ENSDART00000009601	22	11	CTCGTCAGAGGAAGAAGGAGGCGGA	7	+	1410	1521	Active	Active	6	9
ENSDARG00000007081	ENSDART00000009601	22	11	CCCCGCTCCTAAACGGGGCAGAT	5	+	1476	1521	Active	Active	9	7
ENSDARG00000007081	ENSDART00000009601	22	11	ACCGGCAGCACCAGTGGGGGGTC	5	+	1351	1521	Active	Active	9	0
ENSDARG00000007081	ENSDART00000105520	22	2	CCCCACCTCCTGCAGCCGAAGTC	5	+	335	1515	Active	Active	9	8
ENSDARG00000007081	ENSDART00000105520	22	2	CAAAGCCTCAGCCTGGCTGGCTGC	6	+	210	1515	Active	Active	8	5
ENSDARG00000007081	ENSDART00000105520	22	2	AGCCCCACCTCCTGCAGCCGAAGTC	7	+	333	1515	Active	Active	8	8
ENSDARG00000007081	ENSDART00000105520	22	2	TCCCTCAGAATATGGTGAAGAGTTT	7	+	29	1515	Active	Active	6	8
ENSDARG00000007081	ENSDART00000105520	22	2	ACCAGCCCCACCTCCTGCAGCCGAA	7	+	330	1515	Active	Active	9	9
ENSDARG00000007081	ENSDART00000105520	22	6	TCCCTCTAATAAACCGGGTGTGGAG	7	+	645	1515	Active	Active	8	5
ENSDARG00000007081	ENSDART00000105520	22	7	CTCTTCAACCAGCTGAAGCATTG	5	+	814	1515	Active	Active	8	9
ENSDARG00000007081	ENSDART00000105520	22	8	TGCCACTACAGGACTGCGAGTGT	5	+	909	1515	Active	Inactive	8	4
ENSDARG00000007081	ENSDART00000105520	22	9	TGCGCCCACCTGCAATGTTTTGAC	6	+	988	1515	Active	Inactive	9	9
ENSDARG00000007081	ENSDART00000105520	22	9	CCCACCTGCAATGTTTTGACGCA	5	+	992	1515	Active	Active	9	5
ENSDARG00000007081	ENSDART00000105520	22	9	GACAAACCAGCTCCTTTTGAGCT	5	+	1069	1515	Inactive	Inactive	8	4
ENSDARG00000007081	ENSDART00000105520	22	9	AGCTCCTTACTATCGACGGGTAA	5	+	1088	1515	Active	Active	9	6
ENSDARG00000007081	ENSDART00000105520	22	10	AGAGACACCAGAGGATGTAGAGGAG	7	+	1128	1515	Inactive	Active	4	9
ENSDARG00000007081	ENSDART00000105520	22	11	ACCGGCAGCACCAGTGGGGGGTC	5	+	1345	1515	Active	Active	9	0
ENSDARG00000007081	ENSDART00000105520	22	11	CTCGTCAGAGGAAGAAGGAGGCGGA	7	+	1404	1515	Active	Active	6	9
ENSDARG00000007081	ENSDART00000105520	22	11	CCCCGCTCCTAAACGGGGCAGAT	5	+	1470	1515	Active	Active	9	7
ENSDARG00000007165	ENSDART00000066115	22	5	GTTCAATTCTCTCAGGTGTGATGAG	7	-	252	1035	Active	Active	8	2
ENSDARG00000007165	ENSDART00000066115	22	8	TTCTCCAGCTTGAATTGTGCCTTC	6	-	681	1035	Active	Inactive	6	9
ENSDARG00000007165	ENSDART00000066115	22	9	TTCTCCAGCTTGAACTGTGTCTTC	6	-	855	1035	Active	Inactive	6	9
ENSDARG00000007165	ENSDART00000066115	22	10	AGAAACATCTGTGATGCCGCAGTT	6	-	892	1035	Active	Active	1	6
ENSDARG00000007165	ENSDART00000066115	22	10	AGAAACCGCAGAGCTTTTGTGTTC	6	-	936	1035	Active	Inactive	0	9
ENSDARG00000007165	ENSDART00000066115	22	10	GAAACCGCAGAGCTTTTGTGTTC	5	-	936	1035	Inactive	Inactive	9	9
ENSDARG00000007165	ENSDART00000105959	22	4	AGATTCTTCAGACTGCTGGAGTC	5	-	565	978	Active	Active	9	6
ENSDARG00000007165	ENSDART00000105960	22	5	TTCTCCAGCTTGAATTGTGCCTTC	6	-	492	678	Active	Inactive	6	9
ENSDARG00000007165	ENSDART00000105960	22	6	TTCTCCAGCTTGAACTGTGTCTTC	6	-	666	678	Active	Inactive	6	9
ENSDARG00000007165	ENSDART00000105961	22	2	AAATACTCCTTAAATAGTTGACTTT	7	-	139	783	Inactive	Inactive	7	5
ENSDARG00000007165	ENSDART00000105961	22	7	TTCTCCAGCTTGAATTGTGCCTTC	6	-	537	783	Active	Inactive	6	9
ENSDARG00000007165	ENSDART00000105961	22	8	TTCTCCAGCTTGAACTGTGTCTTC	6	-	711	783	Active	Inactive	6	9
ENSDARG00000007165	ENSDART00000105962	22	3	TTCTCCAGCTTGAATTGTGCCTTC	6	-	327	618	Active	Inactive	6	9
ENSDARG00000007165	ENSDART00000105962	22	4	TTCTCCAGCTTGAACTGTGTCTTC	6	-	501	618	Active	Inactive	6	9
ENSDARG00000007165	ENSDART00000105963	22	2	TGCAAAACATCATATTTGTTTTT	5	-	106	747	Inactive	Inactive	6	9
ENSDARG00000007165	ENSDART00000105963	22	4	TTCTCCAGCTTGAATTGTGCCTTC	6	-	504	747	Active	Inactive	6	9
ENSDARG00000007165	ENSDART00000105963	22	5	TTCTCCAGCTTGAACTGTGTCTTC	6	-	678	747	Active	Inactive	6	9
ENSDARG00000007165	ENSDART00000105963	22	6	AGAAACATCTGTGATGCCGCAGTT	6	-	715	747	Active	Active	1	6
ENSDARG00000007250	ENSDART00000006927	22	1	TTAATCTCCAGTCTGGACGTGGCC	6	-	21	783	Active	Active	4	9
ENSDARG00000007250	ENSDART00000006927	22	3	GAAATCCACTTTACGGTTGTAGTC	6	-	196	783	Inactive	Inactive	1	3
ENSDARG00000007250	ENSDART00000006927	22	4	CTCTCCAGCACATCTGGCTTTGCT	6	-	355	783	Active	Active	8	3
ENSDARG00000007250	ENSDART00000006927	22	4	AAAGACTTCTCAGCTGGAGACGGC	6	-	249	783	Active	Active	1	9
ENSDARG00000007250	ENSDART00000006927	22	6	GAAACCTACTTCCTGTGTCGGAGGT	7	-	434	783	Inactive	Active	2	8
ENSDARG00000007250	ENSDART00000006927	22	7	TTCTCCTGCAGGTTGTGATGATGCT	7	-	503	783	Active	Active	9	9
ENSDARG00000007265	ENSDART00000007901	22	5	TACAAAAGCCTCCTGGAGACGAT	5	+	397	438	Inactive	Active	3	9
ENSDARG00000007265	ENSDART00000007901	22	5	ACAAAAGCCTCCTGGAGACGATTGC	7	+	398	438	Inactive	Active	7	9
ENSDARG00000007265	ENSDART00000007901	22	5	AACTGCACAATGTTTCGACGAGGCT	7	+	309	438	Inactive	Active	6	9
ENSDARG00000007265	ENSDART00000007901	22	5	AAAAGCCTCCTGGAGACGATTGC	5	+	400	438	Active	Active	4	9
ENSDARG00000007421	ENSDART00000044683	22	2	CTCTGCCACCGAGGGCTGCAGTT	5	+	117	1647	Active	Active	9	5
ENSDARG00000007421	ENSDART00000044683	22	2	TCCCACGACTGTAATCGAGGGGGCT	7	+	198	1647	Active	Active	6	9
ENSDARG00000007421	ENSDART00000044683	22	3	AACGTCACCATGGAGGAGTGTGT	5	+	328	1647	Active	Active	6	0
ENSDARG00000007421	ENSDART00000044683	22	3	AACATCCTCGGACAGGTGCGATGGA	7	+	278	1647	Active	Active	9	5
ENSDARG00000007421	ENSDART00000044683	22	5	CGCCTATAACGTGAATCTGCTGAG	6	+	585	1647	Active	Active	8	2
ENSDARG00000007421	ENSDART00000044683	22	5	GACATCAGAGAACAGGGCCGCAGTA	7	+	640	1647	Inactive	Active	1	8
ENSDARG00000007421	ENSDART00000044683	22	6	GTCCACTAATATCCTGGACTTTGAG	7	+	738	1647	Inactive	Active	4	8
ENSDARG00000007421	ENSDART00000044683	22	9	GTTCAAAACAATCAGGACGATGGC	6	+	1012	1647	Inactive	Active	6	9
ENSDARG00000007421	ENSDART00000044683	22	9	TTCAAAACAATCAGGACGATGGC	5	+	1013	1647	Inactive	Active	9	9
ENSDARG00000007421	ENSDART00000044683	22	9	AACAGCGGCTCCTGGTGGGGGGTCT	7	+	1086	1647	Active	Active	6	6
ENSDARG00000007421	ENSDART00000044683	22	9	AACAGCGGCTCCTGGTGGGGGGTC	6	+	1086	1647	Active	Active	6	0
ENSDARG00000007421	ENSDART00000044683	22	9	AACAGCGGCTCCTGGTGGGGGGT	5	+	1086	1647	Active	Active	6	9
ENSDARG00000007421	ENSDART00000044683	22	14	AACGCCAACATAGCGCTGGAGAC	5	+	1618	1647	Active	Active	1	7
ENSDARG00000007905	ENSDART00000078766	22	1	TGCTCCTGCTGGTTTCTCTGGTGCC	7	+	50	732	Active	Active	9	4
ENSDARG00000007905	ENSDART00000078766	22	2	CGCTGCACATTGCCGAATGGGGT	5	+	216	732	Active	Active	7	9
ENSDARG00000007905	ENSDART00000078766	22	4	AGATTCAGCTTGTGCAGTCGCTGGA	7	+	453	732	Active	Active	5	8
ENSDARG00000007905	ENSDART00000078766	22	4	CAAGCCAGATTCAGCTTGTGCAGTC	7	+	447	732	Inactive	Inactive	7	4
ENSDARG00000007905	ENSDART00000078766	22	4	GCACACAGCTCATGGAAGCAGGT	5	+	509	732	Inactive	Active	1	9
ENSDARG00000007905	ENSDART00000078766	22	4	ACCTTCACAGATGATCTGCGTCT	5	+	585	732	Active	Inactive	2	5
ENSDARG00000008049	ENSDART00000013933	22	1	CGCGACAAAGTTAGCAGCAGTAGAG	7	-	33	459	Active	Active	0	8
ENSDARG00000008049	ENSDART00000013933	22	1	TTCCAAAGAGAACCTGAATTGTTG	6	-	100	459	Inactive	Active	8	4
ENSDARG00000008306	ENSDART00000002348	22	2	ACCCAATGCATATGTGCTGGGAC	5	-	29	978	Active	Inactive	8	3
ENSDARG00000008306	ENSDART00000002348	22	3	CAACCCGTCCACGGGCCTTTTTC	5	-	489	978	Active	Inactive	8	8
ENSDARG00000008306	ENSDART00000002348	22	3	ACACCAGTCATGTTGACTTTGAG	5	-	433	978	Active	Active	7	8
ENSDARG00000008306	ENSDART00000002348	22	5	GGCATCCCAGCCAGCGCTGTAGCG	6	-	874	978	Active	Active	8	9
ENSDARG00000008306	ENSDART00000002348	22	5	TTAAACACCTTTTGCTGGTTTTGGC	7	-	966	978	Inactive	Active	8	2
ENSDARG00000008735	ENSDART00000016873	22	4	GTCAGCAAACAGCGTGTGAATTG	5	-	413	1119	Inactive	Inactive	5	7
ENSDARG00000008735	ENSDART00000016873	22	5	GTTTACCTCATTGTTGCGGCTGAG	6	-	595	1119	Active	Active	8	9
ENSDARG00000008735	ENSDART00000016873	22	5	GACGTCCACGAATCTGCTGCAGAG	6	-	527	1119	Active	Active	8	9
ENSDARG00000008735	ENSDART00000016873	22	5	ACAGACGTCCACGAATCTGCTGCA	6	-	530	1119	Active	Active	5	4
ENSDARG00000008735	ENSDART00000016873	22	8	CACGACTTCTACAACCGCATTGTTT	7	-	846	1119	Active	Inactive	9	7
ENSDARG00000008767	ENSDART00000008020	22	6	CTCAACGCCATCATAGGGGTGAGTG	7	+	361	2313	Active	Active	5	8
ENSDARG00000008767	ENSDART00000008020	22	8	CTCCTCATCCTTCAGGTCTGTCTCT	7	+	461	2313	Active	Inactive	9	8
ENSDARG00000008767	ENSDART00000008020	22	8	TCCTCATCCTTCAGGTCTGTCTCT	6	+	462	2313	Active	Inactive	9	8
ENSDARG00000008767	ENSDART00000008020	22	10	TTATTCCTCTCAGGCCGGTGGTGAT	7	+	660	2313	Active	Active	8	2
ENSDARG00000008767	ENSDART00000008020	22	13	CTCGGCAGACCCTCTGGGTGAGAC	6	+	1080	2313	Active	Active	4	7
ENSDARG00000008767	ENSDART00000008020	22	14	TTACCCAGCTCACTTTGGGGTGGTG	7	+	1131	2313	Inactive	Active	1	7
ENSDARG00000008767	ENSDART00000008020	22	14	TTACCCAGCTCACTTTGGGGTGGT	6	+	1131	2313	Inactive	Active	1	3
ENSDARG00000008767	ENSDART00000008020	22	14	CTCGCCCCAAATCAGTGCTGCAGCC	7	+	1218	2313	Active	Active	6	9
ENSDARG00000008767	ENSDART00000008020	22	14	CGCCCCAAATCAGTGCTGCAGCC	5	+	1220	2313	Active	Active	6	9
ENSDARG00000008767	ENSDART00000008020	22	17	CTCCACGCATCAAGGCAGAATTG	5	+	1700	2313	Inactive	Active	2	7
ENSDARG00000008767	ENSDART00000008020	22	17	TTCTCCTGCTGCAGTGACGGAAAC	6	+	1780	2313	Active	Active	9	9
ENSDARG00000008767	ENSDART00000008020	22	18	TTCCAAGGCCACACAGATGGAGCC	6	+	1846	2313	Active	Active	2	9
ENSDARG00000008767	ENSDART00000008020	22	19	TACACCTTCATGAAAGCTGCGTTC	6	+	2093	2313	Active	Inactive	9	1
ENSDARG00000008767	ENSDART00000008020	22	21	GAAAGCCACGGTGTATGAGGTGGTG	7	+	2295	2313	Inactive	Active	2	9
ENSDARG00000008767	ENSDART00000062322	22	6	CTCAACGCCATCATAGGGGTGAGTG	7	+	361	2331	Active	Active	5	8
ENSDARG00000008767	ENSDART00000062322	22	8	CTCCTCATCCTTCAGGTCTGTCTCT	7	+	470	2331	Active	Inactive	9	8
ENSDARG00000008767	ENSDART00000062322	22	8	TCCTCATCCTTCAGGTCTGTCTCT	6	+	471	2331	Active	Inactive	9	8
ENSDARG00000008767	ENSDART00000062322	22	10	TTATTCCTCTCAGGCCGGTGGTGAT	7	+	678	2331	Active	Active	8	2
ENSDARG00000008767	ENSDART00000062322	22	13	CTCGGCAGACCCTCTGGGTGAGAC	6	+	1098	2331	Active	Active	4	7
ENSDARG00000008767	ENSDART00000062322	22	14	TTACCCAGCTCACTTTGGGGTGGTG	7	+	1149	2331	Inactive	Active	1	7
ENSDARG00000008767	ENSDART00000062322	22	14	TTACCCAGCTCACTTTGGGGTGGT	6	+	1149	2331	Inactive	Active	1	3
ENSDARG00000008767	ENSDART00000062322	22	14	CTCGCCCCAAATCAGTGCTGCAGCC	7	+	1236	2331	Active	Active	6	9
ENSDARG00000008767	ENSDART00000062322	22	14	CGCCCCAAATCAGTGCTGCAGCC	5	+	1238	2331	Active	Active	6	9
ENSDARG00000008767	ENSDART00000062322	22	17	TTCTCCTGCTGCAGTGACGGAAAC	6	+	1798	2331	Active	Active	9	9
ENSDARG00000008767	ENSDART00000062322	22	17	CTCCACGCATCAAGGCAGAATTG	5	+	1718	2331	Inactive	Active	2	7
ENSDARG00000008767	ENSDART00000062322	22	18	TTCCAAGGCCACACAGATGGAGCC	6	+	1864	2331	Active	Active	2	9
ENSDARG00000008767	ENSDART00000062322	22	19	TACACCTTCATGAAAGCTGCGTTC	6	+	2111	2331	Active	Inactive	9	1
ENSDARG00000008767	ENSDART00000062322	22	21	GAAAGCCACGGTGTATGAGGTGGTG	7	+	2313	2331	Inactive	Active	2	9
ENSDARG00000008767	ENSDART00000105559	22	5	CTCAACGCCATCATAGGGGTGAGTG	7	+	319	2271	Active	Active	5	8
ENSDARG00000008767	ENSDART00000105559	22	8	TCCTCATCCTTCAGGTCTGTCTCT	6	+	420	2271	Active	Inactive	9	8
ENSDARG00000008767	ENSDART00000105559	22	8	CTCCTCATCCTTCAGGTCTGTCTCT	7	+	419	2271	Active	Inactive	9	8
ENSDARG00000008767	ENSDART00000105559	22	10	TTATTCCTCTCAGGCCGGTGGTGAT	7	+	621	2271	Active	Active	8	2
ENSDARG00000008767	ENSDART00000105559	22	13	CTCGGCAGACCCTCTGGGTGAGAC	6	+	1041	2271	Active	Active	4	7
ENSDARG00000008767	ENSDART00000105559	22	14	CTCGCCCCAAATCAGTGCTGCAGCC	7	+	1179	2271	Active	Active	6	9
ENSDARG00000008767	ENSDART00000105559	22	14	CGCCCCAAATCAGTGCTGCAGCC	5	+	1181	2271	Active	Active	6	9
ENSDARG00000008767	ENSDART00000105559	22	14	TTACCCAGCTCACTTTGGGGTGGT	6	+	1092	2271	Inactive	Active	1	3
ENSDARG00000008767	ENSDART00000105559	22	14	TTACCCAGCTCACTTTGGGGTGGTG	7	+	1092	2271	Inactive	Active	1	7
ENSDARG00000008767	ENSDART00000105559	22	17	TTCTCCTGCTGCAGTGACGGAAAC	6	+	1741	2271	Active	Active	9	9
ENSDARG00000008767	ENSDART00000105559	22	17	CTCCACGCATCAAGGCAGAATTG	5	+	1661	2271	Inactive	Active	2	7
ENSDARG00000008767	ENSDART00000105559	22	18	TTCCAAGGCCACACAGATGGAGCC	6	+	1807	2271	Active	Active	2	9
ENSDARG00000008767	ENSDART00000105559	22	19	TACACCTTCATGAAAGCTGCGTTC	6	+	2054	2271	Active	Inactive	9	1
ENSDARG00000008767	ENSDART00000105559	22	21	GAAAGCCACGGTGTATGAGGTGGTG	7	+	2256	2271	Inactive	Active	2	9
ENSDARG00000008767	ENSDART00000105560	22	5	CTCAACGCCATCATAGGGGTGAGTG	7	+	367	2304	Active	Active	5	8
ENSDARG00000008767	ENSDART00000105560	22	6	TCCTCATCCTTCAGGTCTGTCTCT	6	+	435	2304	Active	Inactive	9	8
ENSDARG00000008767	ENSDART00000105560	22	6	CTCCTCATCCTTCAGGTCTGTCTCT	7	+	434	2304	Active	Inactive	9	8
ENSDARG00000008767	ENSDART00000105560	22	8	TTATTCCTCTCAGGCCGGTGGTGAT	7	+	642	2304	Active	Active	8	2
ENSDARG00000008767	ENSDART00000105560	22	11	CTCGGCAGACCCTCTGGGTGAGAC	6	+	1056	2304	Active	Active	4	7
ENSDARG00000008767	ENSDART00000105560	22	12	CTCGCCCCAAATCAGTGCTGCAGCC	7	+	1194	2304	Active	Active	6	9
ENSDARG00000008767	ENSDART00000105560	22	12	CGCCCCAAATCAGTGCTGCAGCC	5	+	1196	2304	Active	Active	6	9
ENSDARG00000008767	ENSDART00000105560	22	12	TTACCCAGCTCACTTTGGGGTGGT	6	+	1107	2304	Inactive	Active	1	3
ENSDARG00000008767	ENSDART00000105560	22	12	TTACCCAGCTCACTTTGGGGTGGTG	7	+	1107	2304	Inactive	Active	1	7
ENSDARG00000008767	ENSDART00000105560	22	15	CTCCACGCATCAAGGCAGAATTG	5	+	1691	2304	Inactive	Active	2	7
ENSDARG00000008767	ENSDART00000105560	22	15	TTCTCCTGCTGCAGTGACGGAAAC	6	+	1771	2304	Active	Active	9	9
ENSDARG00000008767	ENSDART00000105560	22	16	TTCCAAGGCCACACAGATGGAGCC	6	+	1837	2304	Active	Active	2	9
ENSDARG00000008767	ENSDART00000105560	22	17	TACACCTTCATGAAAGCTGCGTTC	6	+	2084	2304	Active	Inactive	9	1
ENSDARG00000008767	ENSDART00000105560	22	19	GAAAGCCACGGTGTATGAGGTGGTG	7	+	2286	2304	Inactive	Active	2	9
ENSDARG00000008767	ENSDART00000105561	22	5	CTCAACGCCATCATAGGGGTGAGTG	7	+	367	2310	Active	Active	5	8
ENSDARG00000008767	ENSDART00000105561	22	6	TCCTCATCCTTCAGGTCTGTCTCT	6	+	435	2310	Active	Inactive	9	8
ENSDARG00000008767	ENSDART00000105561	22	6	CTCCTCATCCTTCAGGTCTGTCTCT	7	+	434	2310	Active	Inactive	9	8
ENSDARG00000008767	ENSDART00000105561	22	8	TTATTCCTCTCAGGCCGGTGGTGAT	7	+	642	2310	Active	Active	8	2
ENSDARG00000008767	ENSDART00000105561	22	11	CTCGGCAGACCCTCTGGGTGAGAC	6	+	1062	2310	Active	Active	4	7
ENSDARG00000008767	ENSDART00000105561	22	12	CGCCCCAAATCAGTGCTGCAGCC	5	+	1202	2310	Active	Active	6	9
ENSDARG00000008767	ENSDART00000105561	22	12	TTACCCAGCTCACTTTGGGGTGGTG	7	+	1113	2310	Inactive	Active	1	7
ENSDARG00000008767	ENSDART00000105561	22	12	TTACCCAGCTCACTTTGGGGTGGT	6	+	1113	2310	Inactive	Active	1	3
ENSDARG00000008767	ENSDART00000105561	22	12	CTCGCCCCAAATCAGTGCTGCAGCC	7	+	1200	2310	Active	Active	6	9
ENSDARG00000008767	ENSDART00000105561	22	15	CTCCACGCATCAAGGCAGAATTG	5	+	1697	2310	Inactive	Active	2	7
ENSDARG00000008767	ENSDART00000105561	22	15	TTCTCCTGCTGCAGTGACGGAAAC	6	+	1777	2310	Active	Active	9	9
ENSDARG00000008767	ENSDART00000105561	22	16	TTCCAAGGCCACACAGATGGAGCC	6	+	1843	2310	Active	Active	2	9
ENSDARG00000008767	ENSDART00000105561	22	17	TACACCTTCATGAAAGCTGCGTTC	6	+	2090	2310	Active	Inactive	9	1
ENSDARG00000008767	ENSDART00000105561	22	19	GAAAGCCACGGTGTATGAGGTGGTG	7	+	2292	2310	Inactive	Active	2	9
ENSDARG00000009477	ENSDART00000004331	22	1	TCCAGCGTCGAGGAGGAGGAGAA	5	+	217	1266	Active	Active	9	8
ENSDARG00000009477	ENSDART00000004331	22	1	GTTTCACGCTGGAGGTGCTGCGGCG	7	+	53	1266	Active	Active	6	9
ENSDARG00000009477	ENSDART00000004331	22	1	GCAGCCCGCGGACCTGCTGGAGTT	6	+	78	1266	Active	Active	8	4
ENSDARG00000009477	ENSDART00000004331	22	1	GACTCCAGCGTCGAGGAGGAGGA	5	+	214	1266	Active	Active	6	9
ENSDARG00000009477	ENSDART00000004331	22	1	CACACCGACTCCAGCGTCGAGGAG	6	+	208	1266	Active	Active	7	9
ENSDARG00000009477	ENSDART00000004331	22	1	AGCCCAGCATGAGCGTGCCGGTGCC	7	+	2	1266	Active	Active	1	9
ENSDARG00000009477	ENSDART00000004331	22	1	GACTCCAGCGTCGAGGAGGAGGAG	6	+	214	1266	Active	Active	6	9
ENSDARG00000009477	ENSDART00000004331	22	1	ACCGACTCCAGCGTCGAGGAGGAG	6	+	211	1266	Active	Active	8	9
ENSDARG00000009477	ENSDART00000004331	22	3	TGCTGCACCAGAAGACGGATGAGCA	7	+	428	1266	Active	Active	9	9
ENSDARG00000009477	ENSDART00000004331	22	3	ACCCTATAACCCTGATGAGGATGAT	7	+	372	1266	Active	Active	4	9
ENSDARG00000009477	ENSDART00000004331	22	3	GGCAGCGGCTGCAGGACGCCTGC	5	+	455	1266	Active	Active	9	9
ENSDARG00000009477	ENSDART00000004331	22	4	TTCTACGTCATCGAGAGGTGAGGCC	7	+	601	1266	Active	Active	8	9
ENSDARG00000009477	ENSDART00000004331	22	4	TGCATCATCAATCAGGGTGACGAC	6	+	568	1266	Active	Active	9	8
ENSDARG00000009477	ENSDART00000004331	22	4	TTAGACAGCATGTTTGAGGTGTTG	6	+	529	1266	Inactive	Active	6	5
ENSDARG00000009477	ENSDART00000004331	22	6	TGCCGCTGCTGAAGTCTCTGCAGGT	7	+	851	1266	Active	Active	9	2
ENSDARG00000009477	ENSDART00000004331	22	8	GACTGCTTCTACATCGTGGAGTCT	6	+	961	1266	Active	Active	9	6
ENSDARG00000009477	ENSDART00000004331	22	8	TTCTACATCGTGGAGTCTGGAGAG	6	+	967	1266	Active	Active	6	2
ENSDARG00000009477	ENSDART00000004331	22	9	AGCTCCTGCAGGAGGAGGTGGAG	5	+	1028	1266	Active	Active	9	9
ENSDARG00000009477	ENSDART00000004331	22	9	AGCTCCTGCAGGAGGAGGTGGAGGT	7	+	1028	1266	Active	Active	9	7
ENSDARG00000009477	ENSDART00000004331	22	9	GTCAGCTCCTGCAGGAGGAGGTGGA	7	+	1025	1266	Active	Active	8	9
ENSDARG00000009477	ENSDART00000004331	22	9	GTCAGCTCCTGCAGGAGGAGGTG	5	+	1025	1266	Active	Active	8	9
ENSDARG00000009477	ENSDART00000004331	22	9	AGCTGCATCTGTGTATGCTGTTGGA	7	+	1113	1266	Active	Active	9	6
ENSDARG00000009477	ENSDART00000004331	22	10	ACATCACACACTACGAGCAGCAGCT	7	+	1214	1266	Inactive	Active	1	9
ENSDARG00000009477	ENSDART00000004331	22	10	AGCAGCAGCTGGTGGCGGTGTTC	5	+	1229	1266	Active	Inactive	8	4
ENSDARG00000009477	ENSDART00000004331	22	10	ACACACTACGAGCAGCAGCTGGT	5	+	1219	1266	Inactive	Active	1	9
ENSDARG00000009477	ENSDART00000105879	22	1	TCCAGCGTCGAGGAGGAGGAGAA	5	+	217	1179	Active	Active	9	8
ENSDARG00000009477	ENSDART00000105879	22	1	GTTTCACGCTGGAGGTGCTGCGGCG	7	+	53	1179	Active	Active	6	9
ENSDARG00000009477	ENSDART00000105879	22	1	GCAGCCCGCGGACCTGCTGGAGTT	6	+	78	1179	Active	Active	8	4
ENSDARG00000009477	ENSDART00000105879	22	1	GACTCCAGCGTCGAGGAGGAGGAG	6	+	214	1179	Active	Active	6	9
ENSDARG00000009477	ENSDART00000105879	22	1	GACTCCAGCGTCGAGGAGGAGGA	5	+	214	1179	Active	Active	6	9
ENSDARG00000009477	ENSDART00000105879	22	1	CACACCGACTCCAGCGTCGAGGAG	6	+	208	1179	Active	Active	7	9
ENSDARG00000009477	ENSDART00000105879	22	1	ACCGACTCCAGCGTCGAGGAGGAG	6	+	211	1179	Active	Active	8	9
ENSDARG00000009477	ENSDART00000105879	22	1	AGCCCAGCATGAGCGTGCCGGTGCC	7	+	2	1179	Active	Active	1	9
ENSDARG00000009477	ENSDART00000105879	22	3	GGCAGCGGCTGCAGGACGCCTGC	5	+	392	1179	Active	Active	9	9
ENSDARG00000009477	ENSDART00000105879	22	3	ACCCTATAACCCTGATGAGGATGAT	7	+	309	1179	Active	Active	4	9
ENSDARG00000009477	ENSDART00000105879	22	3	TGCTGCACCAGAAGACGGATGAGCA	7	+	365	1179	Active	Active	9	9
ENSDARG00000009477	ENSDART00000105879	22	4	TTCTACGTCATCGAGAGGTGAGGCC	7	+	538	1179	Active	Active	8	9
ENSDARG00000009477	ENSDART00000105879	22	4	TTAGACAGCATGTTTGAGGTGTTG	6	+	466	1179	Inactive	Active	6	5
ENSDARG00000009477	ENSDART00000105879	22	4	TGCATCATCAATCAGGGTGACGAC	6	+	505	1179	Active	Active	9	8
ENSDARG00000009477	ENSDART00000105879	22	8	TTCTACATCGTGGAGTCTGGAGAG	6	+	880	1179	Active	Active	6	2
ENSDARG00000009477	ENSDART00000105879	22	8	GACTGCTTCTACATCGTGGAGTCT	6	+	874	1179	Active	Active	9	6
ENSDARG00000009477	ENSDART00000105879	22	9	GTCAGCTCCTGCAGGAGGAGGTGGA	7	+	938	1179	Active	Active	8	9
ENSDARG00000009477	ENSDART00000105879	22	9	AGCTCCTGCAGGAGGAGGTGGAGGT	7	+	941	1179	Active	Active	9	7
ENSDARG00000009477	ENSDART00000105879	22	9	AGCTGCATCTGTGTATGCTGTTGGA	7	+	1026	1179	Active	Active	9	6
ENSDARG00000009477	ENSDART00000105879	22	9	AGCTCCTGCAGGAGGAGGTGGAG	5	+	941	1179	Active	Active	9	9
ENSDARG00000009477	ENSDART00000105879	22	9	GTCAGCTCCTGCAGGAGGAGGTG	5	+	938	1179	Active	Active	8	9
ENSDARG00000009477	ENSDART00000105879	22	10	AGCAGCAGCTGGTGGCGGTGTTC	5	+	1142	1179	Active	Inactive	8	4
ENSDARG00000009477	ENSDART00000105879	22	10	ACACACTACGAGCAGCAGCTGGT	5	+	1132	1179	Inactive	Active	1	9
ENSDARG00000009477	ENSDART00000105879	22	10	ACATCACACACTACGAGCAGCAGCT	7	+	1127	1179	Inactive	Active	1	9
ENSDARG00000009477	ENSDART00000105880	22	1	TCCAGCGTCGAGGAGGAGGAGAA	5	+	217	1242	Active	Active	9	8
ENSDARG00000009477	ENSDART00000105880	22	1	GCAGCCCGCGGACCTGCTGGAGTT	6	+	78	1242	Active	Active	8	4
ENSDARG00000009477	ENSDART00000105880	22	1	GACTCCAGCGTCGAGGAGGAGGAG	6	+	214	1242	Active	Active	6	9
ENSDARG00000009477	ENSDART00000105880	22	1	GACTCCAGCGTCGAGGAGGAGGA	5	+	214	1242	Active	Active	6	9
ENSDARG00000009477	ENSDART00000105880	22	1	CACACCGACTCCAGCGTCGAGGAG	6	+	208	1242	Active	Active	7	9
ENSDARG00000009477	ENSDART00000105880	22	1	AGCCCAGCATGAGCGTGCCGGTGCC	7	+	2	1242	Active	Active	1	9
ENSDARG00000009477	ENSDART00000105880	22	1	GTTTCACGCTGGAGGTGCTGCGGCG	7	+	53	1242	Active	Active	6	9
ENSDARG00000009477	ENSDART00000105880	22	1	ACCGACTCCAGCGTCGAGGAGGAG	6	+	211	1242	Active	Active	8	9
ENSDARG00000009477	ENSDART00000105880	22	3	ACCCTATAACCCTGATGAGGATGAT	7	+	372	1242	Active	Active	4	9
ENSDARG00000009477	ENSDART00000105880	22	3	TGCTGCACCAGAAGACGGATGAGCA	7	+	428	1242	Active	Active	9	9
ENSDARG00000009477	ENSDART00000105880	22	3	GGCAGCGGCTGCAGGACGCCTGC	5	+	455	1242	Active	Active	9	9
ENSDARG00000009477	ENSDART00000105880	22	4	TTCTACGTCATCGAGAGGTGAGGCC	7	+	601	1242	Active	Active	8	9
ENSDARG00000009477	ENSDART00000105880	22	4	TTAGACAGCATGTTTGAGGTGTTG	6	+	529	1242	Inactive	Active	6	5
ENSDARG00000009477	ENSDART00000105880	22	4	TGCATCATCAATCAGGGTGACGAC	6	+	568	1242	Active	Active	9	8
ENSDARG00000009477	ENSDART00000105880	22	8	GACTGCTTCTACATCGTGGAGTCT	6	+	937	1242	Active	Active	9	6
ENSDARG00000009477	ENSDART00000105880	22	8	TTCTACATCGTGGAGTCTGGAGAG	6	+	943	1242	Active	Active	6	2
ENSDARG00000009477	ENSDART00000105880	22	9	AGCTGCATCTGTGTATGCTGTTGGA	7	+	1089	1242	Active	Active	9	6
ENSDARG00000009477	ENSDART00000105880	22	9	GTCAGCTCCTGCAGGAGGAGGTGGA	7	+	1001	1242	Active	Active	8	9
ENSDARG00000009477	ENSDART00000105880	22	9	GTCAGCTCCTGCAGGAGGAGGTG	5	+	1001	1242	Active	Active	8	9
ENSDARG00000009477	ENSDART00000105880	22	9	AGCTCCTGCAGGAGGAGGTGGAGGT	7	+	1004	1242	Active	Active	9	7
ENSDARG00000009477	ENSDART00000105880	22	9	AGCTCCTGCAGGAGGAGGTGGAG	5	+	1004	1242	Active	Active	9	9
ENSDARG00000009477	ENSDART00000105880	22	10	ACACACTACGAGCAGCAGCTGGT	5	+	1195	1242	Inactive	Active	1	9
ENSDARG00000009477	ENSDART00000105880	22	10	AGCAGCAGCTGGTGGCGGTGTTC	5	+	1205	1242	Active	Inactive	8	4
ENSDARG00000009477	ENSDART00000105880	22	10	ACATCACACACTACGAGCAGCAGCT	7	+	1190	1242	Inactive	Active	1	9
ENSDARG00000009673	ENSDART00000105460	22	2	GCAAACCTCCCAACTGTTGTTGCA	6	-	98	1434	Active	Active	6	4
ENSDARG00000009673	ENSDART00000105460	22	2	CAAACCTCCCAACTGTTGTTGCA	5	-	98	1434	Active	Active	4	4
ENSDARG00000009673	ENSDART00000105460	22	2	AACCTCCCAACTGTTGTTGCATCT	6	-	95	1434	Active	Inactive	0	0
ENSDARG00000009673	ENSDART00000105460	22	2	AACATCCACTGTTAACTTTGGTGTA	7	-	406	1434	Active	Inactive	6	7
ENSDARG00000009673	ENSDART00000105460	22	4	TGCAAATCCTGAGATGGCTTTGTTG	7	-	804	1434	Active	Inactive	7	6
ENSDARG00000009673	ENSDART00000105460	22	4	TGCAAATCCTGAGATGGCTTTGTT	6	-	805	1434	Active	Inactive	7	5
ENSDARG00000009673	ENSDART00000105460	22	4	TCCTGCAAATCCTGAGATGGCTTT	6	-	808	1434	Active	Active	0	1
ENSDARG00000009673	ENSDART00000105460	22	6	AGAGACGCAGGACTGGAGGACTTC	6	-	1038	1434	Inactive	Active	8	8
ENSDARG00000009673	ENSDART00000105460	22	8	GTCATCTACTAATCGAAGCATCT	5	-	1397	1434	Active	Active	8	9
ENSDARG00000009673	ENSDART00000105460	22	8	CTACTAATCGAAGCATCTGCTGTA	6	-	1391	1434	Active	Inactive	7	4
ENSDARG00000009881	ENSDART00000014330	22	1	TTCCTCAAACACGAAGGAAGACGAG	7	+	609	810	Inactive	Active	2	9
ENSDARG00000009881	ENSDART00000014330	22	1	TCCTCAAACACGAAGGAAGACGAG	6	+	610	810	Active	Active	6	9
ENSDARG00000009881	ENSDART00000014330	22	1	TCCCTCAGACACTACAGTAGCGGAA	7	+	450	810	Active	Active	6	8
ENSDARG00000009881	ENSDART00000014330	22	1	GGCACCAAACCTGAGGCCGAGGCA	6	+	721	810	Active	Active	0	9
ENSDARG00000009881	ENSDART00000014330	22	1	GCACCAAACCTGAGGCCGAGGCA	5	+	722	810	Inactive	Active	2	9
ENSDARG00000009881	ENSDART00000014330	22	1	GAAATCAGAACGAGTGGATTGTAC	6	+	354	810	Inactive	Inactive	8	5
ENSDARG00000009881	ENSDART00000014330	22	1	CTCAAACACGAAGGAAGACGAGGAA	7	+	612	810	Active	Active	3	9
ENSDARG00000009881	ENSDART00000014330	22	1	CCCTCAGACACTACAGTAGCGGAA	6	+	451	810	Active	Active	9	8
ENSDARG00000009881	ENSDART00000014330	22	1	CACCAAACCTGAGGCCGAGGCAGAG	7	+	723	810	Active	Active	0	9
ENSDARG00000009881	ENSDART00000014330	22	1	ATCACCGACTCCGAGCGGGAGAA	5	+	217	810	Active	Active	3	8
ENSDARG00000009881	ENSDART00000014330	22	1	AACTCACGCGTTCAGCGAGGCGGCA	7	+	67	810	Active	Active	5	9
ENSDARG00000009933	ENSDART00000009438	22	1	GTCGGCCGCCCAGACGCCGCTGAG	6	+	57	1770	Active	Active	9	9
ENSDARG00000009933	ENSDART00000009438	22	1	CTCAACGACCGCCTGGCCGTGTAC	6	+	127	1770	Active	Inactive	4	4
ENSDARG00000009933	ENSDART00000009438	22	1	CGCGTCGGCCGCCCAGACGCCGCT	6	+	54	1770	Active	Active	9	9
ENSDARG00000009933	ENSDART00000009438	22	2	AAAGTCAACTCTGAGCTTGAGGA	5	+	337	1770	Inactive	Active	5	8
ENSDARG00000009933	ENSDART00000009438	22	4	AGAAGCAGCTGGAGGTGGAGACTCT	7	+	554	1770	Active	Active	2	8
ENSDARG00000009933	ENSDART00000009438	22	5	GCAAACAACACGAGGAGCAGGTGCA	7	+	761	1770	Inactive	Active	6	9
ENSDARG00000009933	ENSDART00000009438	22	5	AAACAACACGAGGAGCAGGTGCA	5	+	763	1770	Inactive	Active	9	9
ENSDARG00000009933	ENSDART00000009438	22	8	TCCGTCCTCAAGGGTGACGGTGTC	6	+	1191	1770	Active	Active	9	9
ENSDARG00000009933	ENSDART00000009438	22	9	AGAGACAAATTGGAGACGGAGAG	5	+	1439	1770	Inactive	Active	9	9
ENSDARG00000009933	ENSDART00000009438	22	10	TCCTTCAGACCTGCTGTGGAAGAG	6	+	1554	1770	Active	Active	6	9
ENSDARG00000009933	ENSDART00000009438	22	10	TCCTCCTTCAGACCTGCTGTGGAA	6	+	1551	1770	Active	Active	9	2
ENSDARG00000009946	ENSDART00000012551	22	2	GACCTCATCGACCCTGGCTTTGGCT	7	+	391	2328	Active	Active	9	4
ENSDARG00000009946	ENSDART00000012551	22	2	GACCTCATCGACCCTGGCTTTGGC	6	+	391	2328	Active	Active	9	5
ENSDARG00000009946	ENSDART00000012551	22	2	AACGACATCGTTCAGCTGTTGGT	5	+	205	2328	Active	Active	5	4
ENSDARG00000009946	ENSDART00000012551	22	2	CTCATCGACCCTGGCTTTGGCTTT	6	+	394	2328	Active	Inactive	8	9
ENSDARG00000009946	ENSDART00000012551	22	3	GAAAACTCCAGCTGAAGATGGAGGA	7	+	495	2328	Inactive	Active	6	9
ENSDARG00000009946	ENSDART00000012551	22	3	AACTCCAGCTGAAGATGGAGGAGCT	7	+	498	2328	Active	Active	4	9
ENSDARG00000009946	ENSDART00000012551	22	3	TACCACGTCAAATATGAAGAGTAA	6	+	535	2328	Active	Active	8	9
ENSDARG00000009946	ENSDART00000012551	22	4	TTACCCAGAGAACGGTGTGGTGC	5	+	555	2328	Inactive	Active	8	3
ENSDARG00000009946	ENSDART00000012551	22	4	AGACGCGCACTCAGCGGGAGGTGTT	7	+	728	2328	Inactive	Active	5	6
ENSDARG00000009946	ENSDART00000012551	22	4	TTACCCAGAGAACGGTGTGGTGCA	6	+	555	2328	Inactive	Active	8	2
ENSDARG00000009946	ENSDART00000012551	22	4	AAAGACGTCCGTCCGCGGGCGCG	5	+	589	2328	Inactive	Active	2	9
ENSDARG00000009946	ENSDART00000012551	22	7	AACAGCTGCTGTGTGACGAGTGC	5	+	989	2328	Active	Active	8	9
ENSDARG00000009946	ENSDART00000012551	22	7	TGCAAAGACGACCCGAAGAAGAA	5	+	916	2328	Active	Active	4	9
ENSDARG00000009946	ENSDART00000012551	22	7	CTCACCACCATACCCGACGACGAA	6	+	1048	2328	Active	Active	7	9
ENSDARG00000009946	ENSDART00000012551	22	7	ACAAACAGCTGCTGTGTGACGAG	5	+	986	2328	Inactive	Active	5	4
ENSDARG00000009946	ENSDART00000012551	22	7	GTCTGCAACTGTCACGTGTGCGGCA	7	+	946	2328	Active	Active	5	5
ENSDARG00000009946	ENSDART00000012551	22	7	GACCCCGACAAACAGCTGCTGTG	5	+	979	2328	Active	Active	6	8
ENSDARG00000009946	ENSDART00000012551	22	11	ACCTACACAGGCTCCGGTGGACGAG	7	+	1432	2328	Inactive	Active	6	9
ENSDARG00000009946	ENSDART00000012551	22	12	AGCAAATACTCTCCCGAAGACGGA	6	+	1636	2328	Active	Active	5	9
ENSDARG00000009946	ENSDART00000012551	22	14	ACCAAAGGCAAGAGGAAGAGGAA	5	+	1906	2328	Active	Active	4	9
ENSDARG00000009946	ENSDART00000012551	22	14	CGCCAACCAAAGGCAAGAGGAAGAG	7	+	1901	2328	Active	Active	4	9
ENSDARG00000009946	ENSDART00000012551	22	15	CTCTCCGACCAAAGGGACGCCGAA	6	+	1953	2328	Active	Active	8	9
ENSDARG00000009946	ENSDART00000012551	22	16	TGCATCTGCTGCCAGGAGGTCGTC	6	+	2125	2328	Active	Active	9	8
ENSDARG00000009946	ENSDART00000012551	22	16	CAACACAACGTCTGCAGGGTGAGAC	7	+	2173	2328	Inactive	Active	7	7
ENSDARG00000009946	ENSDART00000012551	22	17	TACAGCAGCGGCCGGTGTTGACGAT	7	+	2320	2328	Active	Active	6	5
ENSDARG00000009946	ENSDART00000012551	22	17	CTCTTCCCCGGATACAGCAGCGGCC	7	+	2308	2328	Active	Active	9	9
ENSDARG00000009946	ENSDART00000012551	22	17	AAAAACTACCAAATGGCGGTCAAC	6	+	2257	2328	Inactive	Active	8	5
ENSDARG00000009946	ENSDART00000106192	22	2	GACCTCATCGACCCTGGCTTTGGC	6	+	391	2325	Active	Active	9	5
ENSDARG00000009946	ENSDART00000106192	22	2	GACCTCATCGACCCTGGCTTTGGCT	7	+	391	2325	Active	Active	9	4
ENSDARG00000009946	ENSDART00000106192	22	2	CTCATCGACCCTGGCTTTGGCTTT	6	+	394	2325	Active	Inactive	8	9
ENSDARG00000009946	ENSDART00000106192	22	2	AACGACATCGTTCAGCTGTTGGT	5	+	205	2325	Active	Active	5	4
ENSDARG00000009946	ENSDART00000106192	22	3	TACCACGTCAAATATGAAGAGTAA	6	+	535	2325	Active	Active	8	9
ENSDARG00000009946	ENSDART00000106192	22	3	GAAAACTCCAGCTGAAGATGGAGGA	7	+	495	2325	Inactive	Active	6	9
ENSDARG00000009946	ENSDART00000106192	22	3	AACTCCAGCTGAAGATGGAGGAGCT	7	+	498	2325	Active	Active	4	9
ENSDARG00000009946	ENSDART00000106192	22	4	AGACGCGCACTCAGCGGGAGGTGTT	7	+	728	2325	Inactive	Active	5	6
ENSDARG00000009946	ENSDART00000106192	22	4	AAAGACGTCCGTCCGCGGGCGCG	5	+	589	2325	Inactive	Active	2	9
ENSDARG00000009946	ENSDART00000106192	22	4	TTACCCAGAGAACGGTGTGGTGCA	6	+	555	2325	Inactive	Active	8	2
ENSDARG00000009946	ENSDART00000106192	22	4	TTACCCAGAGAACGGTGTGGTGC	5	+	555	2325	Inactive	Active	8	3
ENSDARG00000009946	ENSDART00000106192	22	6	GTCTGCAACTGTCACGTGTGCGGCA	7	+	943	2325	Active	Active	5	5
ENSDARG00000009946	ENSDART00000106192	22	6	GACCCCGACAAACAGCTGCTGTG	5	+	976	2325	Active	Active	6	8
ENSDARG00000009946	ENSDART00000106192	22	6	CTCACCACCATACCCGACGACGAA	6	+	1045	2325	Active	Active	7	9
ENSDARG00000009946	ENSDART00000106192	22	6	ACAAACAGCTGCTGTGTGACGAG	5	+	983	2325	Inactive	Active	5	4
ENSDARG00000009946	ENSDART00000106192	22	6	AACAGCTGCTGTGTGACGAGTGC	5	+	986	2325	Active	Active	8	9
ENSDARG00000009946	ENSDART00000106192	22	6	TGCAAAGACGACCCGAAGAAGAA	5	+	913	2325	Active	Active	4	9
ENSDARG00000009946	ENSDART00000106192	22	10	ACCTACACAGGCTCCGGTGGACGAG	7	+	1429	2325	Inactive	Active	6	9
ENSDARG00000009946	ENSDART00000106192	22	11	AGCAAATACTCTCCCGAAGACGGA	6	+	1633	2325	Active	Active	5	9
ENSDARG00000009946	ENSDART00000106192	22	13	CGCCAACCAAAGGCAAGAGGAAGAG	7	+	1898	2325	Active	Active	4	9
ENSDARG00000009946	ENSDART00000106192	22	13	ACCAAAGGCAAGAGGAAGAGGAA	5	+	1903	2325	Active	Active	4	9
ENSDARG00000009946	ENSDART00000106192	22	14	CTCTCCGACCAAAGGGACGCCGAA	6	+	1950	2325	Active	Active	8	9
ENSDARG00000009946	ENSDART00000106192	22	15	TGCATCTGCTGCCAGGAGGTCGTC	6	+	2122	2325	Active	Active	9	8
ENSDARG00000009946	ENSDART00000106192	22	15	CAACACAACGTCTGCAGGGTGAGAC	7	+	2170	2325	Inactive	Active	7	7
ENSDARG00000009946	ENSDART00000106192	22	16	TACAGCAGCGGCCGGTGTTGACGAT	7	+	2317	2325	Active	Active	6	5
ENSDARG00000009946	ENSDART00000106192	22	16	CTCTTCCCCGGATACAGCAGCGGCC	7	+	2305	2325	Active	Active	9	9
ENSDARG00000009946	ENSDART00000106192	22	16	AAAAACTACCAAATGGCGGTCAAC	6	+	2254	2325	Inactive	Active	8	5
ENSDARG00000010002	ENSDART00000044411	22	1	AGCTCAAACTCCTCTTGCTGGGTA	6	+	125	1077	Active	Inactive	5	5
ENSDARG00000010002	ENSDART00000044411	22	1	AGCTCAAACTCCTCTTGCTGGGTAA	7	+	125	1077	Active	Inactive	5	1
ENSDARG00000010002	ENSDART00000044411	22	1	CTCAAACTCCTCTTGCTGGGTAA	5	+	127	1077	Active	Inactive	8	1
ENSDARG00000010002	ENSDART00000044411	22	3	ATCTGCAGAAAAACGCTCTGCTGGT	7	+	323	1077	Inactive	Active	4	1
ENSDARG00000010002	ENSDART00000044411	22	4	GACTCAGCAAGACGTGCTTAGGGT	6	+	531	1077	Inactive	Active	5	8
ENSDARG00000010002	ENSDART00000044411	22	7	ATCCGCTTCGTCTTCGCAGCGGTC	6	+	1018	1077	Active	Active	9	9
ENSDARG00000010002	ENSDART00000079113	22	3	ATCTGCAGAAAAACGCTCTGCTGGT	7	+	225	966	Inactive	Active	4	1
ENSDARG00000010002	ENSDART00000079113	22	8	ATCCGCTTCGTCTTCGCAGCGGTC	6	+	907	966	Active	Active	9	9
ENSDARG00000010002	ENSDART00000105566	22	1	CTCAAACTCCTCTTGCTGGGTAA	5	+	127	1206	Active	Inactive	8	1
ENSDARG00000010002	ENSDART00000105566	22	1	AGCTCAAACTCCTCTTGCTGGGTAA	7	+	125	1206	Active	Inactive	5	1
ENSDARG00000010002	ENSDART00000105566	22	1	AGCTCAAACTCCTCTTGCTGGGTA	6	+	125	1206	Active	Inactive	5	5
ENSDARG00000010002	ENSDART00000105566	22	3	ATCTGCAGAAAAACGCTCTGCTGGT	7	+	323	1206	Inactive	Active	4	1
ENSDARG00000010002	ENSDART00000105566	22	5	GACTCAGCAAGACGTGCTTAGGGT	6	+	660	1206	Inactive	Active	5	8
ENSDARG00000010002	ENSDART00000105566	22	8	ATCCGCTTCGTCTTCGCAGCGGTC	6	+	1147	1206	Active	Active	9	9
ENSDARG00000010191	ENSDART00000025975	22	1	ACCTGCTGCTGCTGCGGGGAATCT	6	-	21	825	Active	Active	9	7
ENSDARG00000010191	ENSDART00000025975	22	1	CTCCTCAACCTGCTGCTGCTGCG	5	-	29	825	Active	Active	8	9
ENSDARG00000010191	ENSDART00000025975	22	1	TCCTCAACCTGCTGCTGCTGCGGGG	7	-	26	825	Active	Active	7	9
ENSDARG00000010191	ENSDART00000025975	22	4	ATCAGCCACGATGATCTGCCTCT	5	-	374	825	Active	Inactive	6	5
ENSDARG00000010191	ENSDART00000025975	22	4	CAATCAGCCACGATGATCTGCCTCT	7	-	374	825	Inactive	Inactive	2	5
ENSDARG00000010191	ENSDART00000025975	22	5	GTCCGCCGCTGCCGGTCGAGGTG	5	-	591	825	Active	Active	9	9
ENSDARG00000010191	ENSDART00000025975	22	5	CGCCGCTGCCGGTCGAGGTGTTGTG	7	-	586	825	Active	Active	9	1
ENSDARG00000010191	ENSDART00000025975	22	5	CGCCGCTGCCGGTCGAGGTGTTG	5	-	588	825	Active	Active	9	5
ENSDARG00000010191	ENSDART00000025975	22	5	ACAATCTTCAGCAGGTGTGGAGGCA	7	-	695	825	Active	Active	9	9
ENSDARG00000010191	ENSDART00000025975	22	5	ACAATCTTCAGCAGGTGTGGAGGC	6	-	696	825	Active	Active	9	2
ENSDARG00000010191	ENSDART00000105675	22	1	CTCCTCAACCTGCTGCTGCTGCG	5	-	29	1737	Active	Active	8	9
ENSDARG00000010191	ENSDART00000105675	22	1	ACCTGCTGCTGCTGCGGGGAATCT	6	-	21	1737	Active	Active	9	7
ENSDARG00000010191	ENSDART00000105675	22	1	TCCTCAACCTGCTGCTGCTGCGGGG	7	-	26	1737	Active	Active	7	9
ENSDARG00000010191	ENSDART00000105675	22	4	CAATCAGCCACGATGATCTGCCTCT	7	-	374	1737	Inactive	Inactive	2	5
ENSDARG00000010191	ENSDART00000105675	22	4	ATCAGCCACGATGATCTGCCTCT	5	-	374	1737	Active	Inactive	6	5
ENSDARG00000010191	ENSDART00000105675	22	5	ACAATCTTCAGCAGGTGTGGAGGCA	7	-	695	1737	Active	Active	9	9
ENSDARG00000010191	ENSDART00000105675	22	5	CGCCGCTGCCGGTCGAGGTGTTG	5	-	588	1737	Active	Active	9	5
ENSDARG00000010191	ENSDART00000105675	22	5	CGCCGCTGCCGGTCGAGGTGTTGTG	7	-	586	1737	Active	Active	9	1
ENSDARG00000010191	ENSDART00000105675	22	5	ACAATCTTCAGCAGGTGTGGAGGC	6	-	696	1737	Active	Active	9	2
ENSDARG00000010191	ENSDART00000105675	22	5	GTCCGCCGCTGCCGGTCGAGGTG	5	-	591	1737	Active	Active	9	9
ENSDARG00000010191	ENSDART00000105675	22	6	GCACGCGTCCCTTGAAGAAGATGAA	7	-	946	1737	Active	Active	9	9
ENSDARG00000010191	ENSDART00000105675	22	6	GCCTTCTTCTGAAGGATGGCTTT	5	-	898	1737	Active	Active	9	1
ENSDARG00000010191	ENSDART00000105675	22	7	GCCAGCGCACTGTTGATTTGGCA	5	-	982	1737	Active	Active	4	9
ENSDARG00000010191	ENSDART00000105675	22	9	TGCTCAATCTGATTGTTTTTGCG	5	-	1255	1737	Active	Active	9	5
ENSDARG00000010191	ENSDART00000105675	22	11	GGCCTATGCTTGACTGGTCGTCGAG	7	-	1429	1737	Active	Active	9	6
ENSDARG00000010191	ENSDART00000105675	22	12	AGACGCAGCCCAGCTCGTAGCAGGC	7	-	1579	1737	Active	Active	4	9
ENSDARG00000010312	ENSDART00000010537	22	2	CAACAAGACCAATGAAGGTGAAGCT	7	+	435	3303	Inactive	Active	7	9
ENSDARG00000010312	ENSDART00000010537	22	2	CCCCTCATCTCTGCGGAGGAGGA	5	+	340	3303	Active	Active	9	9
ENSDARG00000010312	ENSDART00000010537	22	2	CCCCTCATCTCTGCGGAGGAGGAC	6	+	340	3303	Active	Active	9	9
ENSDARG00000010312	ENSDART00000010537	22	2	GACGCCACCTACAGGCAGGAGAT	5	+	286	3303	Active	Active	6	8
ENSDARG00000010312	ENSDART00000010537	22	2	AGACAAACCCAAATGGCTGGGAT	5	+	309	3303	Inactive	Active	6	4
ENSDARG00000010312	ENSDART00000010537	22	2	TCCCTCCACGCACACGGCCTGAGCT	7	+	409	3303	Active	Active	9	8
ENSDARG00000010312	ENSDART00000010537	22	4	GCCAAAGTCAACAAGGATGACGAA	6	+	787	3303	Active	Active	8	9
ENSDARG00000010312	ENSDART00000010537	22	4	AAAGTCAACAAGGATGACGAAGCC	6	+	790	3303	Inactive	Active	5	9
ENSDARG00000010312	ENSDART00000010537	22	6	GTAGCCGGCATGCAAGCATTTTTT	6	+	1090	3303	Active	Inactive	2	8
ENSDARG00000010312	ENSDART00000010537	22	6	AACCCAGACCATTCGGGGAAGTG	5	+	1145	3303	Active	Active	1	9
ENSDARG00000010312	ENSDART00000010537	22	6	AAACCCAGACCATTCGGGGAAGTG	6	+	1144	3303	Inactive	Active	9	9
ENSDARG00000010312	ENSDART00000010537	22	7	AAACGCAAAGAGAAGACGCCGGA	5	+	1354	3303	Inactive	Active	9	9
ENSDARG00000010312	ENSDART00000010537	22	7	ACCAAACGCAAAGAGAAGACGCC	5	+	1351	3303	Active	Active	6	9
ENSDARG00000010312	ENSDART00000010537	22	10	CACCAACTCAGGGCTGGTTGGAC	5	+	1737	3303	Active	Inactive	9	6
ENSDARG00000010312	ENSDART00000010537	22	10	ACCACCTACAAATATGAGTGGGTG	6	+	1630	3303	Active	Active	9	9
ENSDARG00000010312	ENSDART00000010537	22	10	ACCTACAAATATGAGTGGGTGGTC	6	+	1633	3303	Inactive	Inactive	7	5
ENSDARG00000010312	ENSDART00000010537	22	10	ACCTACAAATATGAGTGGGTGGT	5	+	1633	3303	Inactive	Active	7	8
ENSDARG00000010312	ENSDART00000010537	22	10	GACACCAACTCAGGGCTGGTTGGAC	7	+	1735	3303	Active	Inactive	2	6
ENSDARG00000010312	ENSDART00000010537	22	11	CAAAGCAGCCCAAATCTGTGAATAA	7	+	1892	3303	Active	Inactive	0	8
ENSDARG00000010312	ENSDART00000010537	22	13	GCCAACTACACCGTGGAGAAGTG	5	+	2221	3303	Active	Active	7	9
ENSDARG00000010312	ENSDART00000010537	22	13	TTCACCCACCCGCACATGGGAGGAC	7	+	2325	3303	Active	Active	6	4
ENSDARG00000010312	ENSDART00000010537	22	13	CACCCACCCGCACATGGGAGGAC	5	+	2327	3303	Active	Active	8	4
ENSDARG00000010312	ENSDART00000010537	22	14	TTCACCAAACTCAAGGAGAGGAC	5	+	2464	3303	Inactive	Active	6	9
ENSDARG00000010312	ENSDART00000010537	22	14	GGCTCCAAATATAAGAAGGTGCT	5	+	2416	3303	Active	Active	1	9
ENSDARG00000010312	ENSDART00000010537	22	17	ACCCTCCCAAAGCACTGACGGAGGA	7	+	2915	3303	Active	Active	7	9
ENSDARG00000010312	ENSDART00000010537	22	19	ACACACAGAGCAGACGTGTTTGAT	6	+	3121	3303	Inactive	Inactive	9	3
ENSDARG00000010312	ENSDART00000104512	22	1	TTCACCAAACTCAAGGAGAGGAC	5	+	7	576	Inactive	Active	6	9
ENSDARG00000010312	ENSDART00000104512	22	3	ACCCTCCCAAAGCACTGACGGAGGA	7	+	188	576	Active	Active	7	9
ENSDARG00000010312	ENSDART00000104512	22	5	ACACACAGAGCAGACGTGTTTGAT	6	+	394	576	Inactive	Inactive	9	3
ENSDARG00000010312	ENSDART00000104514	22	2	GGCTCCAAATATAAGAAGGTGCT	5	+	85	579	Active	Active	1	9
ENSDARG00000010312	ENSDART00000104514	22	3	ACCCTCCCAAAGCACTGACGGAGGA	7	+	191	579	Active	Active	7	9
ENSDARG00000010312	ENSDART00000104514	22	5	ACACACAGAGCAGACGTGTTTGAT	6	+	397	579	Inactive	Inactive	9	3
ENSDARG00000010481	ENSDART00000013575	22	1	TTAAAACGCTGGCCGGTAAGCGTTG	7	-	35	1257	Inactive	Active	7	4
ENSDARG00000010481	ENSDART00000013575	22	2	TTCCAAATCAGTGCCAGTTTGGTTC	7	-	129	1257	Active	Inactive	5	7
ENSDARG00000010481	ENSDART00000013575	22	2	TCCAGCCACCAGGATGTCGAAGAG	6	-	217	1257	Active	Active	9	9
ENSDARG00000010481	ENSDART00000013575	22	2	TCCTCCAGCCACCAGGATGTCGAA	6	-	220	1257	Active	Active	9	7
ENSDARG00000010481	ENSDART00000013575	22	6	AGCAGCAACTGAGTTGATGTCTTT	6	-	598	1257	Active	Inactive	7	4
ENSDARG00000010481	ENSDART00000013575	22	7	TCCTTCAGCCCAGCGTCGGTGAA	5	-	706	1257	Active	Active	9	5
ENSDARG00000010481	ENSDART00000013575	22	7	TGCTCCTGCAGCTCTTTCTGAAGCT	7	-	776	1257	Active	Active	9	5
ENSDARG00000010481	ENSDART00000013575	22	9	GCCTTCAGCAGTGGGCTGTATTG	5	-	976	1257	Active	Inactive	9	5
ENSDARG00000010481	ENSDART00000013575	22	9	AGCTCAGACAGGCCCTGTGAGGTG	6	-	1002	1257	Active	Active	7	2
ENSDARG00000010481	ENSDART00000013575	22	10	TTCATCTGCTCAAGGAAGACGCT	5	-	1180	1257	Active	Active	9	9
ENSDARG00000010531	ENSDART00000049434	22	2	AGACGCGACGCACAAGCTGGCGGT	6	-	107	693	Active	Active	3	8
ENSDARG00000010531	ENSDART00000049434	22	2	CGCGACGCACAAGCTGGCGGTGGG	6	-	104	693	Active	Active	5	9
ENSDARG00000010531	ENSDART00000049434	22	2	CGCGACGCACAAGCTGGCGGTGGGG	7	-	103	693	Active	Active	5	9
ENSDARG00000010531	ENSDART00000049434	22	6	TCCAGCTTCTCTTACAGTTGGATTT	7	-	597	693	Active	Inactive	9	8
ENSDARG00000010531	ENSDART00000049434	22	6	CTCCGCCACGATACAGTCGATGAA	6	-	524	693	Active	Active	9	7
ENSDARG00000011281	ENSDART00000090468	22	3	CACCACTCCATAAAGCAGCATTC	5	+	260	2901	Active	Active	8	3
ENSDARG00000011281	ENSDART00000090468	22	3	ACACCACTCCATAAAGCAGCATTC	6	+	259	2901	Active	Active	8	3
ENSDARG00000011281	ENSDART00000090468	22	4	TGCTCCTTCAGCATGACGCTTGT	5	+	308	2901	Active	Active	9	8
ENSDARG00000011281	ENSDART00000090468	22	6	ACACACCACTGCATTGCGCCGCT	5	+	542	2901	Inactive	Active	3	5
ENSDARG00000011281	ENSDART00000090468	22	6	CACCACTGCATTGCGCCGCTTAC	5	+	545	2901	Active	Active	8	0
ENSDARG00000011281	ENSDART00000090468	22	6	AAACACACCACTGCATTGCGCCGCT	7	+	540	2901	Inactive	Active	9	5
ENSDARG00000011281	ENSDART00000090468	22	10	ACACACGCCGGCAAGGTTGTAAAC	6	+	842	2901	Inactive	Inactive	3	4
ENSDARG00000011281	ENSDART00000090468	22	13	GTCACCAGAGACTGGAGAAGGAGGT	7	+	1127	2901	Inactive	Active	3	9
ENSDARG00000011281	ENSDART00000090468	22	15	GTCAAAGGCTCGTCGCCGCGTAG	5	+	1405	2901	Active	Active	0	6
ENSDARG00000011281	ENSDART00000090468	22	16	GTCCCAAGAAGAGCGTCGAGGAG	5	+	1584	2901	Inactive	Active	4	9
ENSDARG00000011281	ENSDART00000090468	22	16	CACGACGACTTCACGTCTGAGCT	5	+	1525	2901	Active	Active	4	7
ENSDARG00000011281	ENSDART00000090468	22	17	GCATCCTAAGGAAGTGCATTGGGA	6	+	1709	2901	Inactive	Active	4	8
ENSDARG00000011281	ENSDART00000090468	22	19	AAACCCTTCAACCCCCTGCTAGGAG	7	+	1924	2901	Active	Active	6	3
ENSDARG00000011281	ENSDART00000090468	22	20	ATCCCAAACTGAAGTTTTGGGGCA	6	+	2078	2901	Inactive	Active	0	2
ENSDARG00000011281	ENSDART00000090468	22	20	ATCCCAAACTGAAGTTTTGGGGC	5	+	2078	2901	Inactive	Inactive	0	1
ENSDARG00000011281	ENSDART00000090468	22	20	ATCAGCGCCTTCCATGCTGAGGG	5	+	2020	2901	Active	Active	6	5
ENSDARG00000011281	ENSDART00000090468	22	20	AGCGCCTTCCATGCTGAGGGTTTG	6	+	2023	2901	Active	Active	9	8
ENSDARG00000011281	ENSDART00000090468	22	20	GTTTGCAGAAGAACTTTGTGTTT	5	+	2042	2901	Inactive	Inactive	4	9
ENSDARG00000011281	ENSDART00000090468	22	20	ATCAGCGCCTTCCATGCTGAGGGT	6	+	2020	2901	Active	Active	6	9
ENSDARG00000011281	ENSDART00000090468	22	22	GGCTACATCTTAGATAAGAGGTC	5	+	2335	2901	Active	Active	9	8
ENSDARG00000011281	ENSDART00000090468	22	24	GTCTCAGTCATCAGACTCTGAAGAA	7	+	2481	2901	Active	Active	9	0
ENSDARG00000011281	ENSDART00000090468	22	24	GAAGTCAGCTGCTTTGGAGAATAG	6	+	2546	2901	Active	Active	0	7
ENSDARG00000011281	ENSDART00000090468	22	24	AAACACCTCAACCAGGTGGAGAT	5	+	2504	2901	Inactive	Active	0	3
ENSDARG00000011281	ENSDART00000090468	22	24	AGAAACACCTCAACCAGGTGGAGAT	7	+	2502	2901	Inactive	Active	6	3
ENSDARG00000011281	ENSDART00000090468	22	25	ATCCCCAAAACGGACAGCAGACTAA	7	+	2659	2901	Inactive	Active	6	7
ENSDARG00000011281	ENSDART00000090468	22	25	CCCCAAAACGGACAGCAGACTAA	5	+	2661	2901	Active	Active	6	7
ENSDARG00000011281	ENSDART00000090468	22	25	TCCCCAAAACGGACAGCAGACTAA	6	+	2660	2901	Inactive	Active	2	7
ENSDARG00000011281	ENSDART00000090468	22	25	CCCTGCAACTCAATGAGCTGGATAA	7	+	2618	2901	Active	Inactive	9	2
ENSDARG00000011281	ENSDART00000090468	22	26	CAAGTCAGATGATGAGTGGAAGGC	6	+	2784	2901	Inactive	Active	5	9
ENSDARG00000011281	ENSDART00000090468	22	26	AACCGCTCCAAGTCAGATGATGAG	6	+	2776	2901	Active	Active	8	9
ENSDARG00000011376	ENSDART00000019854	22	5	GAAGACAACCAAGTGGGTGATGAA	6	+	373	909	Inactive	Active	8	7
ENSDARG00000011376	ENSDART00000019854	22	6	CAAAGCCCAAAGACTCGCAGAAGGA	7	+	482	909	Inactive	Active	6	9
ENSDARG00000011376	ENSDART00000019854	22	7	GACAACACCTACGACAGGTGAGGAG	7	+	703	909	Inactive	Active	2	9
ENSDARG00000011376	ENSDART00000019854	22	7	GACTTCAACGCAGACGGTGCTTAC	6	+	580	909	Active	Inactive	5	4
ENSDARG00000011376	ENSDART00000019854	22	7	TACGTCTCCAAGAAGAAGATGAA	5	+	601	909	Active	Active	9	9
ENSDARG00000011376	ENSDART00000019854	22	7	GGCGACTTCAACGCAGACGGTGCT	6	+	577	909	Active	Active	9	9
ENSDARG00000011376	ENSDART00000019854	22	8	TACAAACTCACAGAAGAAGAGGTG	6	+	796	909	Active	Active	6	9
ENSDARG00000011376	ENSDART00000019854	22	8	GCCTACAAACTCACAGAAGAAGAG	6	+	793	909	Inactive	Active	6	9
ENSDARG00000011538	ENSDART00000023984	22	1	CTCTTCTCCATGTATGGGTTTGC	5	-	94	483	Active	Inactive	9	8
ENSDARG00000011538	ENSDART00000023984	22	1	CTCTTCTCCATGTATGGGTTTGCA	6	-	93	483	Active	Active	9	7
ENSDARG00000011538	ENSDART00000023984	22	1	GTTTGCAGAGGTAGAGGATGAAGAT	7	-	75	483	Inactive	Active	4	9
ENSDARG00000011538	ENSDART00000023984	22	2	CACATCCTCAGGCGAGAAGTCTTG	6	-	247	483	Active	Active	9	7
ENSDARG00000011538	ENSDART00000023984	22	3	GTCCACATCTTCTGGTAGCTGGC	5	-	359	483	Active	Active	7	9
ENSDARG00000011538	ENSDART00000023984	22	3	GCATGCTCCAGTTTAGCTGTGTTT	6	-	441	483	Active	Inactive	7	8
ENSDARG00000011673	ENSDART00000033332	22	3	TCCCGCAGCTCTCTGCAGTTTGC	5	+	219	450	Active	Active	9	3
ENSDARG00000011673	ENSDART00000033332	22	4	CACGTCGCCGGATGAGTGCGAATGT	7	+	360	450	Active	Inactive	9	5
ENSDARG00000011890	ENSDART00000027969	22	1	AACCCCAGCCTGTTGGGGGCGCT	5	+	73	1455	Active	Active	5	9
ENSDARG00000011890	ENSDART00000027969	22	1	GACGGCTAACATCCTGCGGGAGCT	6	+	261	1455	Active	Active	1	9
ENSDARG00000011890	ENSDART00000027969	22	4	TGCCCAGCACCACTGGTCTGAGTC	6	+	746	1455	Active	Active	4	2
ENSDARG00000011890	ENSDART00000027969	22	4	GCACCATCCCCAACTCTCTGTTGCC	7	+	725	1455	Active	Inactive	6	2
ENSDARG00000011890	ENSDART00000027969	22	4	ACCATCCCCAACTCTCTGTTGCC	5	+	727	1455	Active	Inactive	9	2
ENSDARG00000011890	ENSDART00000027969	22	7	AACTTCACCAAGATGGAGGGAAAC	6	+	922	1455	Active	Active	5	9
ENSDARG00000011890	ENSDART00000082365	22	1	GACGGCTAACATCCTGCGGGAGCT	6	+	249	1254	Active	Active	1	9
ENSDARG00000011890	ENSDART00000082365	22	1	AACCCCAGCCTGTTGGGGGCGCT	5	+	61	1254	Active	Active	5	9
ENSDARG00000011890	ENSDART00000082365	22	4	ACCATCCCCAACTCTCTGTTGCC	5	+	715	1254	Active	Inactive	9	2
ENSDARG00000011890	ENSDART00000082365	22	4	GCACCATCCCCAACTCTCTGTTGCC	7	+	713	1254	Active	Inactive	6	2
ENSDARG00000011890	ENSDART00000082365	22	4	TGCCCAGCACCACTGGTCTGAGTC	6	+	734	1254	Active	Active	4	2
ENSDARG00000011890	ENSDART00000082372	22	2	AACCCCAGCCTGTTGGGGGCGCT	5	+	124	1737	Active	Active	5	9
ENSDARG00000011890	ENSDART00000082372	22	2	GTTTCAGCCCGTCTGAAGTGTTT	5	+	26	1737	Active	Active	3	1
ENSDARG00000011890	ENSDART00000082372	22	2	GACGGCTAACATCCTGCGGGAGCT	6	+	312	1737	Active	Active	1	9
ENSDARG00000011890	ENSDART00000082372	22	5	TGCCCAGCACCACTGGTCTGAGTC	6	+	797	1737	Active	Active	4	2
ENSDARG00000011890	ENSDART00000082372	22	5	GCACCATCCCCAACTCTCTGTTGCC	7	+	776	1737	Active	Inactive	6	2
ENSDARG00000011890	ENSDART00000082372	22	5	ACCATCCCCAACTCTCTGTTGCC	5	+	778	1737	Active	Inactive	9	2
ENSDARG00000011890	ENSDART00000082372	22	7	AACTTCACCAAGATGGAGGGAAAC	6	+	976	1737	Active	Active	5	9
ENSDARG00000011890	ENSDART00000105870	22	1	AACCCCAGCCTGTTGGGGGCGCT	5	+	61	1452	Active	Active	5	9
ENSDARG00000011890	ENSDART00000105870	22	1	GACGGCTAACATCCTGCGGGAGCT	6	+	249	1452	Active	Active	1	9
ENSDARG00000011890	ENSDART00000105870	22	4	TGCCCAGCACCACTGGTCTGAGTC	6	+	734	1452	Active	Active	4	2
ENSDARG00000011890	ENSDART00000105870	22	4	GCACCATCCCCAACTCTCTGTTGCC	7	+	713	1452	Active	Inactive	6	2
ENSDARG00000011890	ENSDART00000105870	22	4	ACCATCCCCAACTCTCTGTTGCC	5	+	715	1452	Active	Inactive	9	2
ENSDARG00000011890	ENSDART00000105870	22	7	AACTTCACCAAGATGGAGGGAAAC	6	+	913	1452	Active	Active	5	9
ENSDARG00000011890	ENSDART00000105873	22	1	AACCCCAGCCTGTTGGGGGCGCT	5	+	103	1719	Active	Active	5	9
ENSDARG00000011890	ENSDART00000105873	22	1	GTTTCAGCCCGTCTGAAGTGTTT	5	+	5	1719	Active	Active	3	1
ENSDARG00000011890	ENSDART00000105873	22	1	GACGGCTAACATCCTGCGGGAGCT	6	+	291	1719	Active	Active	1	9
ENSDARG00000011890	ENSDART00000105873	22	4	TGCCCAGCACCACTGGTCTGAGTC	6	+	776	1719	Active	Active	4	2
ENSDARG00000011890	ENSDART00000105873	22	4	GCACCATCCCCAACTCTCTGTTGCC	7	+	755	1719	Active	Inactive	6	2
ENSDARG00000011890	ENSDART00000105873	22	4	ACCATCCCCAACTCTCTGTTGCC	5	+	757	1719	Active	Inactive	9	2
ENSDARG00000011890	ENSDART00000105873	22	6	AACTTCACCAAGATGGAGGGAAAC	6	+	958	1719	Active	Active	5	9
ENSDARG00000011931	ENSDART00000022397	22	2	GCAGACAGAGATATGGTGGAGCA	5	+	175	864	Inactive	Active	8	9
ENSDARG00000011931	ENSDART00000022397	22	3	GCCTCCATCATGAATGCAGTGGGC	6	+	340	864	Active	Active	9	9
ENSDARG00000011931	ENSDART00000022397	22	7	ATCTTCACCCTCTGGAGGTCGAT	5	+	779	864	Active	Active	6	8
ENSDARG00000011931	ENSDART00000022397	22	7	CTCTTCAGCAGTCCTGAGGGATTG	6	+	811	864	Active	Active	9	8
ENSDARG00000012051	ENSDART00000025198	22	3	TCCTGCACAGAAAACCTCTGCCGGA	7	-	569	654	Active	Active	2	5
ENSDARG00000012051	ENSDART00000025198	22	3	AGAGTCTGCAAAAGTGCAGGAAAC	6	-	462	654	Active	Active	9	8
ENSDARG00000012572	ENSDART00000015512	22	2	TGCTGCGCCTCAACGTGAGGCATGT	7	-	125	942	Active	Active	9	8
ENSDARG00000012572	ENSDART00000015512	22	3	ACACAAACCTTGCAGACTGGGTA	5	-	237	942	Inactive	Active	7	9
ENSDARG00000012572	ENSDART00000015512	22	5	ACAGACTTCACTGCTTTAATGAGTT	7	-	404	942	Active	Active	7	3
ENSDARG00000012572	ENSDART00000015512	22	5	CTCTCAAGATTCTTGAGGATTTT	5	-	376	942	Inactive	Active	1	6
ENSDARG00000012572	ENSDART00000015512	22	5	TTACTCTTATATCTGATGTCTCT	5	-	331	942	Active	Active	3	4
ENSDARG00000012572	ENSDART00000015512	22	7	CTCTGCACCATAGGGCTCTGCTTAC	7	-	596	942	Active	Inactive	8	8
ENSDARG00000012790	ENSDART00000027605	22	3	ACACAACTCGCCTTCAGATGGATGT	7	-	132	1243	Active	Active	4	6
ENSDARG00000012790	ENSDART00000027605	22	5	ATCAACTACACTATAGTAGCCTTC	6	-	373	1243	Active	Active	1	1
ENSDARG00000012790	ENSDART00000027605	22	6	CTCCTCAGAGAGGAAGTAGTGGCT	6	-	478	1243	Active	Active	5	8
ENSDARG00000012790	ENSDART00000027605	22	6	GCCACCCTCCTCAGAGAGGAAGTA	6	-	484	1243	Active	Active	9	9
ENSDARG00000012790	ENSDART00000027605	22	6	ACCCTCCTCAGAGAGGAAGTAGTG	6	-	481	1243	Active	Active	9	9
ENSDARG00000012790	ENSDART00000027605	22	6	AGAACCAGCATCGCAATAAGAAGAG	7	-	542	1243	Active	Active	1	9
ENSDARG00000012790	ENSDART00000027605	22	8	AACAGCATCCAGGTGAGTTTGGGCC	7	-	759	1243	Active	Active	8	8
ENSDARG00000012790	ENSDART00000027605	22	8	AACAGCATCCAGGTGAGTTTGGG	5	-	761	1243	Active	Active	8	9
ENSDARG00000012790	ENSDART00000083879	22	3	ACACAACTCGCCTTCAGATGGATGT	7	-	180	1533	Active	Active	4	6
ENSDARG00000012790	ENSDART00000083879	22	5	ATCAACTACACTATAGTAGCCTTC	6	-	421	1533	Active	Active	1	1
ENSDARG00000012790	ENSDART00000083879	22	6	GCCACCCTCCTCAGAGAGGAAGTA	6	-	532	1533	Active	Active	9	9
ENSDARG00000012790	ENSDART00000083879	22	6	CTCCTCAGAGAGGAAGTAGTGGCT	6	-	526	1533	Active	Active	5	8
ENSDARG00000012790	ENSDART00000083879	22	6	AGAACCAGCATCGCAATAAGAAGAG	7	-	590	1533	Active	Active	1	9
ENSDARG00000012790	ENSDART00000083879	22	6	ACCCTCCTCAGAGAGGAAGTAGTG	6	-	529	1533	Active	Active	9	9
ENSDARG00000012790	ENSDART00000083879	22	8	AACAGCATCCAGGTGAGTTTGGGCC	7	-	807	1533	Active	Active	8	8
ENSDARG00000012790	ENSDART00000083879	22	8	AACAGCATCCAGGTGAGTTTGGG	5	-	809	1533	Active	Active	8	9
ENSDARG00000012790	ENSDART00000083879	22	12	GTCTTCATCGTCTTCTGGGCCGGG	6	-	1330	1533	Active	Active	9	9
ENSDARG00000012790	ENSDART00000083879	22	12	TTCATCGTCTTCTGGGCCGGGTAC	6	-	1327	1533	Active	Active	9	1
ENSDARG00000012790	ENSDART00000105425	22	2	ACACAACTCGCCTTCAGATGGATGT	7	-	132	1440	Active	Active	4	6
ENSDARG00000012790	ENSDART00000105425	22	4	ATCAACTACACTATAGTAGCCTTC	6	-	373	1440	Active	Active	1	1
ENSDARG00000012790	ENSDART00000105425	22	5	GCCACCCTCCTCAGAGAGGAAGTA	6	-	484	1440	Active	Active	9	9
ENSDARG00000012790	ENSDART00000105425	22	5	CTCCTCAGAGAGGAAGTAGTGGCT	6	-	478	1440	Active	Active	5	8
ENSDARG00000012790	ENSDART00000105425	22	5	AGAACCAGCATCGCAATAAGAAGAG	7	-	542	1440	Active	Active	1	9
ENSDARG00000012790	ENSDART00000105425	22	5	ACCCTCCTCAGAGAGGAAGTAGTG	6	-	481	1440	Active	Active	9	9
ENSDARG00000012790	ENSDART00000105425	22	7	AACAGCATCCAGGTGAGTTTGGGCC	7	-	759	1440	Active	Active	8	8
ENSDARG00000012790	ENSDART00000105425	22	7	AACAGCATCCAGGTGAGTTTGGG	5	-	761	1440	Active	Active	8	9
ENSDARG00000012790	ENSDART00000105425	22	12	GTCTTCATCGTCTTCTGGGCCGGG	6	-	1237	1440	Active	Active	9	9
ENSDARG00000012790	ENSDART00000105425	22	12	TTCATCGTCTTCTGGGCCGGGTAC	6	-	1234	1440	Active	Active	9	1
ENSDARG00000012790	ENSDART00000105426	22	5	ACACAACTCGCCTTCAGATGGATGT	7	-	180	1533	Active	Active	4	6
ENSDARG00000012790	ENSDART00000105426	22	7	ATCAACTACACTATAGTAGCCTTC	6	-	421	1533	Active	Active	1	1
ENSDARG00000012790	ENSDART00000105426	22	8	GCCACCCTCCTCAGAGAGGAAGTA	6	-	532	1533	Active	Active	9	9
ENSDARG00000012790	ENSDART00000105426	22	8	CTCCTCAGAGAGGAAGTAGTGGCT	6	-	526	1533	Active	Active	5	8
ENSDARG00000012790	ENSDART00000105426	22	8	AGAACCAGCATCGCAATAAGAAGAG	7	-	590	1533	Active	Active	1	9
ENSDARG00000012790	ENSDART00000105426	22	8	ACCCTCCTCAGAGAGGAAGTAGTG	6	-	529	1533	Active	Active	9	9
ENSDARG00000012790	ENSDART00000105426	22	10	AACAGCATCCAGGTGAGTTTGGGCC	7	-	807	1533	Active	Active	8	8
ENSDARG00000012790	ENSDART00000105426	22	10	AACAGCATCCAGGTGAGTTTGGG	5	-	809	1533	Active	Active	8	9
ENSDARG00000012790	ENSDART00000105426	22	14	GTCTTCATCGTCTTCTGGGCCGGG	6	-	1330	1533	Active	Active	9	9
ENSDARG00000012790	ENSDART00000105426	22	14	TTCATCGTCTTCTGGGCCGGGTAC	6	-	1327	1533	Active	Active	9	1
ENSDARG00000013022	ENSDART00000059502	22	1	CTCATCTCCATGTAGTTTAGTAA	5	-	59	498	Active	Inactive	9	5
ENSDARG00000013022	ENSDART00000059502	22	3	TGCAACTCCAAACAGCAGCAGCA	5	-	386	498	Active	Active	8	9
ENSDARG00000013022	ENSDART00000059502	22	3	AACTCCAAACAGCAGCAGCAGAA	5	-	383	498	Inactive	Active	8	9
ENSDARG00000013279	ENSDART00000017305	22	2	CCCGTCCTCCAGCTGAATGGTGT	5	-	110	1662	Active	Active	9	8
ENSDARG00000013279	ENSDART00000017305	22	4	CGCTCAGACCTTGCTGGCGTAGTT	6	-	376	1662	Active	Inactive	9	1
ENSDARG00000013279	ENSDART00000017305	22	4	CACAGCGCCCCCTGGCTGATGGT	5	-	320	1662	Active	Active	8	9
ENSDARG00000013279	ENSDART00000017305	22	4	CGCTCAGACCTTGCTGGCGTAGTTC	7	-	375	1662	Active	Active	9	2
ENSDARG00000013279	ENSDART00000017305	22	4	TTCTCCAGCGTGGCGATGGTGTC	5	-	355	1662	Active	Active	6	8
ENSDARG00000013279	ENSDART00000017305	22	5	GCATTCTCCATGTTGTCGTCGGC	5	-	412	1662	Active	Active	8	7
ENSDARG00000013279	ENSDART00000017305	22	6	ACCTTCAGATGGTGCGCGGTGGTG	6	-	558	1662	Active	Active	4	8
ENSDARG00000013279	ENSDART00000017305	22	6	GTTCACAGCGGAAACTTCTGTCTGT	7	-	511	1662	Active	Inactive	0	9
ENSDARG00000013279	ENSDART00000017305	22	9	GAAGTCTCCATGTGCGGTGCGTTT	6	-	1120	1662	Active	Inactive	5	5
ENSDARG00000013279	ENSDART00000017305	22	9	TACGGCTTACAGTGTGTGTGGAC	5	-	1042	1662	Active	Inactive	8	7
ENSDARG00000013279	ENSDART00000017305	22	9	CTCACCGTCCTCTGTGGTGTCGAA	6	-	1141	1662	Active	Active	9	1
ENSDARG00000013279	ENSDART00000017305	22	9	ACCGTCCTCTGTGGTGTCGAAGTC	6	-	1138	1662	Active	Active	9	7
ENSDARG00000013279	ENSDART00000017305	22	9	AAACTCTTCCCGCAGCCGGGGAC	5	-	985	1662	Active	Active	8	8
ENSDARG00000013279	ENSDART00000017305	22	9	ACACTCACCGTCCTCTGTGGTGTC	6	-	1144	1662	Active	Inactive	3	6
ENSDARG00000013279	ENSDART00000017305	22	12	GACGTCACATATATTGAAGCAGGG	6	-	1203	1662	Inactive	Active	1	9
ENSDARG00000013279	ENSDART00000017305	22	13	ACCTGCTGCCCGCCGCTGTGGCTCT	7	-	1427	1662	Active	Inactive	9	7
ENSDARG00000013279	ENSDART00000017305	22	13	GCCCGCCGCTGTGGCTCTGCTGGG	6	-	1421	1662	Active	Active	9	7
ENSDARG00000013279	ENSDART00000017305	22	13	ACCTGCTGCCCGCCGCTGTGGCT	5	-	1429	1662	Active	Active	9	7
ENSDARG00000013279	ENSDART00000017305	22	14	GCCACCTGCTGGTATGCCGACGAG	6	-	1527	1662	Active	Active	9	9
ENSDARG00000013279	ENSDART00000022640	22	2	CCCGTCCTCCAGCTGAATGGTGT	5	-	107	1551	Active	Active	9	8
ENSDARG00000013279	ENSDART00000022640	22	4	CGCTCAGACCTTGCTGGCGTAGTT	6	-	367	1551	Active	Inactive	9	1
ENSDARG00000013279	ENSDART00000022640	22	4	CACAGCGCCCCCTGGCTGATGGT	5	-	311	1551	Active	Active	8	9
ENSDARG00000013279	ENSDART00000022640	22	4	CGCTCAGACCTTGCTGGCGTAGTTC	7	-	366	1551	Active	Active	9	2
ENSDARG00000013279	ENSDART00000022640	22	4	TTCTCCAGCGTGGCGATGGTGTC	5	-	346	1551	Active	Active	6	8
ENSDARG00000013279	ENSDART00000022640	22	5	GCATTCTCCATGTTGTCGTCGGC	5	-	403	1551	Active	Active	8	7
ENSDARG00000013279	ENSDART00000022640	22	6	ACCTTCAGATGGTGCGCGGTGGTG	6	-	549	1551	Active	Active	4	8
ENSDARG00000013279	ENSDART00000022640	22	6	GTTCACAGCGGAAACTTCTGTCTGT	7	-	502	1551	Active	Inactive	0	9
ENSDARG00000013279	ENSDART00000022640	22	9	GAAGTCTCCATGTGCGGTGCGTTT	6	-	1111	1551	Active	Inactive	5	5
ENSDARG00000013279	ENSDART00000022640	22	9	TACGGCTTACAGTGTGTGTGGAC	5	-	1033	1551	Active	Inactive	8	7
ENSDARG00000013279	ENSDART00000022640	22	9	CTCACCGTCCTCTGTGGTGTCGAA	6	-	1132	1551	Active	Active	9	1
ENSDARG00000013279	ENSDART00000022640	22	9	ACCGTCCTCTGTGGTGTCGAAGTC	6	-	1129	1551	Active	Active	9	7
ENSDARG00000013279	ENSDART00000022640	22	9	ACACTCACCGTCCTCTGTGGTGTC	6	-	1135	1551	Active	Inactive	3	6
ENSDARG00000013279	ENSDART00000022640	22	9	AAACTCTTCCCGCAGCCGGGGAC	5	-	976	1551	Active	Active	8	8
ENSDARG00000013279	ENSDART00000022640	22	10	ACCTGCTGCCCGCCGCTGTGGCTCT	7	-	1316	1551	Active	Inactive	9	7
ENSDARG00000013279	ENSDART00000022640	22	10	ACCTGCTGCCCGCCGCTGTGGCT	5	-	1318	1551	Active	Active	9	7
ENSDARG00000013279	ENSDART00000022640	22	10	GCCCGCCGCTGTGGCTCTGCTGGG	6	-	1310	1551	Active	Active	9	7
ENSDARG00000013279	ENSDART00000022640	22	11	GCCACCTGCTGGTATGCCGACGAG	6	-	1416	1551	Active	Active	9	9
ENSDARG00000013351	ENSDART00000024999	22	2	GCATCCTTAGCATCTTCTGGATTT	6	-	171	558	Active	Inactive	5	9
ENSDARG00000013351	ENSDART00000024999	22	3	CTCTGCTGCCTCTGAAGAAGCCTCT	7	-	307	558	Active	Active	9	9
ENSDARG00000013351	ENSDART00000024999	22	3	CTCTTCCTCTGCTGCCTCTGAAGAA	7	-	313	558	Active	Active	9	0
ENSDARG00000013351	ENSDART00000024999	22	3	TCCCACCTCTTCCTCTGCTGCCTCT	7	-	319	558	Active	Active	9	5
ENSDARG00000013351	ENSDART00000024999	22	3	TTCCTCTGCTGCCTCTGAAGAAGCC	7	-	310	558	Active	Active	9	9
ENSDARG00000013351	ENSDART00000024999	22	4	ATCGCCACCGCCATAGCTGCGGTC	6	-	418	558	Active	Active	5	7
ENSDARG00000013351	ENSDART00000024999	22	4	GTATCCTCCACTCCTGTTGGAGTA	6	-	511	558	Active	Active	2	2
ENSDARG00000013351	ENSDART00000105404	22	3	GCATCCTTAGCATCTTCTGGATTT	6	-	132	585	Active	Inactive	5	9
ENSDARG00000013351	ENSDART00000105404	22	4	CTCTTCCTCTGCTGCCTCTGAAGAA	7	-	274	585	Active	Active	9	0
ENSDARG00000013351	ENSDART00000105404	22	4	CTCTGCTGCCTCTGAAGAAGCCTCT	7	-	268	585	Active	Active	9	9
ENSDARG00000013351	ENSDART00000105404	22	4	TCCCACCTCTTCCTCTGCTGCCTCT	7	-	280	585	Active	Active	9	5
ENSDARG00000013351	ENSDART00000105404	22	4	TTCCTCTGCTGCCTCTGAAGAAGCC	7	-	271	585	Active	Active	9	9
ENSDARG00000013351	ENSDART00000105404	22	5	GTATCCTCCACTCCTGTTGGAGTA	6	-	472	585	Active	Active	2	2
ENSDARG00000013351	ENSDART00000105404	22	5	ATCGCCACCGCCATAGCTGCGGTC	6	-	379	585	Active	Active	5	7
ENSDARG00000013351	ENSDART00000105405	22	2	TCCCTCGTCAGACATGATGATAAC	6	-	52	675	Active	Active	9	9
ENSDARG00000013351	ENSDART00000105405	22	3	GCATCCTTAGCATCTTCTGGATTT	6	-	222	675	Active	Inactive	5	9
ENSDARG00000013351	ENSDART00000105405	22	4	TTCCTCTGCTGCCTCTGAAGAAGCC	7	-	361	675	Active	Active	9	9
ENSDARG00000013351	ENSDART00000105405	22	4	TCCCACCTCTTCCTCTGCTGCCTCT	7	-	370	675	Active	Active	9	5
ENSDARG00000013351	ENSDART00000105405	22	4	CTCTTCCTCTGCTGCCTCTGAAGAA	7	-	364	675	Active	Active	9	0
ENSDARG00000013351	ENSDART00000105405	22	4	CTCTGCTGCCTCTGAAGAAGCCTCT	7	-	358	675	Active	Active	9	9
ENSDARG00000013351	ENSDART00000105405	22	5	GTATCCTCCACTCCTGTTGGAGTA	6	-	562	675	Active	Active	2	2
ENSDARG00000013351	ENSDART00000105405	22	5	ATCGCCACCGCCATAGCTGCGGTC	6	-	469	675	Active	Active	5	7
ENSDARG00000013351	ENSDART00000105406	22	2	GCATCCTTAGCATCTTCTGGATTT	6	-	171	546	Active	Inactive	5	9
ENSDARG00000013351	ENSDART00000105406	22	3	TTCCTCTGCTGCCTCTGAAGAAGCC	7	-	310	546	Active	Active	9	9
ENSDARG00000013351	ENSDART00000105406	22	3	TCCCACCTCTTCCTCTGCTGCCTCT	7	-	319	546	Active	Active	9	5
ENSDARG00000013351	ENSDART00000105406	22	3	CTCTTCCTCTGCTGCCTCTGAAGAA	7	-	313	546	Active	Active	9	0
ENSDARG00000013351	ENSDART00000105406	22	3	CTCTGCTGCCTCTGAAGAAGCCTCT	7	-	307	546	Active	Active	9	9
ENSDARG00000013351	ENSDART00000105406	22	4	GTATCCTCCACTCCTGTTGGAGTA	6	-	433	546	Active	Active	2	2
ENSDARG00000013351	ENSDART00000105406	22	4	ATCGCCACCGCCATAGCTGCGGTC	6	-	340	546	Active	Active	5	7
ENSDARG00000013681	ENSDART00000021541	22	1	CAATTCCCACAACAGAATTGTAA	5	-	133	537	Inactive	Active	4	2
ENSDARG00000013681	ENSDART00000021541	22	1	AACAAAAAAAGACAAAGACGTGGCT	7	-	34	537	Inactive	Active	9	9
ENSDARG00000013681	ENSDART00000021541	22	2	GTTTTCTGCACATTTTGTAGATGCA	7	-	325	537	Active	Active	9	9
ENSDARG00000013681	ENSDART00000021541	22	2	TTCTGCACATTTTGTAGATGCAGCA	7	-	322	537	Inactive	Active	3	9
ENSDARG00000013681	ENSDART00000105849	22	1	AAACCCGCAAACAGGAGCAGAAGAA	7	-	29	783	Inactive	Active	9	9
ENSDARG00000013681	ENSDART00000105849	22	1	ACCCGCAAACAGGAGCAGAAGAA	5	-	29	783	Inactive	Active	0	9
ENSDARG00000013681	ENSDART00000105849	22	2	CAATTCCCACAACAGAATTGTAA	5	-	139	783	Inactive	Active	4	2
ENSDARG00000013681	ENSDART00000105849	22	3	GTTTTCTGCACATTTTGTAGATGCA	7	-	331	783	Active	Active	9	9
ENSDARG00000013681	ENSDART00000105849	22	3	TTCTGCACATTTTGTAGATGCAGCA	7	-	328	783	Inactive	Active	3	9
ENSDARG00000013681	ENSDART00000105849	22	4	ACCAGCTTCCTGATATGGTGGAGGG	7	-	549	783	Active	Active	9	9
ENSDARG00000013681	ENSDART00000105849	22	5	AAAAGCAGCCTGACTGTAGGGAAC	6	-	589	783	Inactive	Active	6	7
ENSDARG00000013687	ENSDART00000061430	22	1	TGCAGCTGCAGATACAGGGGAGGTG	7	+	153	3420	Active	Active	9	9
ENSDARG00000013687	ENSDART00000061430	22	1	TACCACAGACTGGGTTGCAGCTGCA	7	+	138	3420	Inactive	Active	7	9
ENSDARG00000013687	ENSDART00000061430	22	1	AGCTGCAGATACAGGGGAGGTGGTC	7	+	156	3420	Active	Active	3	8
ENSDARG00000013687	ENSDART00000061430	22	1	AGCTGCAGATACAGGGGAGGTGGT	6	+	156	3420	Active	Active	3	9
ENSDARG00000013687	ENSDART00000061430	22	3	TGCAGCTACTGTATCTGCGATGGA	6	+	475	3420	Active	Active	9	5
ENSDARG00000013687	ENSDART00000061430	22	5	CTCAAACCAGAGCAGTCTGGGCA	5	+	925	3420	Inactive	Active	5	8
ENSDARG00000013687	ENSDART00000061430	22	5	ACCTCAAACCAGAGCAGTCTGGGCA	7	+	923	3420	Active	Active	4	8
ENSDARG00000013687	ENSDART00000061430	22	6	AAACACAGCGTTTAGTGGTAAAC	5	+	1427	3420	Inactive	Active	8	0
ENSDARG00000013687	ENSDART00000061430	22	6	AACCCAAACATTATTGGTGTGTCT	6	+	2371	3420	Inactive	Inactive	1	4
ENSDARG00000013687	ENSDART00000061430	22	6	GACGTCAAAGTGATGAGGAAGCA	5	+	1528	3420	Inactive	Active	3	9
ENSDARG00000013687	ENSDART00000061430	22	6	GAACCCAAACATTATTGGTGTGTCT	7	+	2370	3420	Inactive	Inactive	9	4
ENSDARG00000013687	ENSDART00000061430	22	6	ACCATCCCAACACCTCTGCTGCT	5	+	2834	3420	Active	Active	5	2
ENSDARG00000013687	ENSDART00000061430	22	6	CAAATCCGCGAGCCTGGGGTCGCT	6	+	2207	3420	Active	Active	6	8
ENSDARG00000013687	ENSDART00000061430	22	6	ATCCCAACACCTCTGCTGCTTGT	5	+	2837	3420	Inactive	Active	7	1
ENSDARG00000013687	ENSDART00000061430	22	6	ACACCATCCCAACACCTCTGCTGCT	7	+	2832	3420	Active	Active	4	2
ENSDARG00000013687	ENSDART00000061430	22	6	ACCAAACCCTAACAATTTTGATGAA	7	+	2484	3420	Active	Inactive	4	4
ENSDARG00000013687	ENSDART00000061430	22	6	AGAAACACAGCGTTTAGTGGTAAAC	7	+	1425	3420	Inactive	Active	9	0
ENSDARG00000013687	ENSDART00000061430	22	6	ACCCAAACATTATTGGTGTGTCT	5	+	2372	3420	Inactive	Inactive	7	4
ENSDARG00000013743	ENSDART00000077515	22	1	GCAGCCGGCCATCGCTGGAGACTCT	7	+	119	2715	Active	Active	7	8
ENSDARG00000013743	ENSDART00000077515	22	1	CTCTGCGCAAAGTCTGCGATGTG	5	+	140	2715	Active	Active	3	3
ENSDARG00000013743	ENSDART00000077515	22	1	CGCAAAGTCTGCGATGTGAGTCT	5	+	145	2715	Active	Inactive	9	5
ENSDARG00000013743	ENSDART00000077515	22	1	AGCACCATCGACGCGATGCCGCA	5	+	52	2715	Active	Active	9	9
ENSDARG00000013743	ENSDART00000077515	22	1	ACCATCGACGCGATGCCGCATCT	5	+	55	2715	Active	Active	8	5
ENSDARG00000013743	ENSDART00000077515	22	3	AGAAACAGCAAAGAAGTCTGAGCC	6	+	210	2715	Inactive	Active	4	8
ENSDARG00000013743	ENSDART00000077515	22	5	TCCATCACAGCGTTGTCTGTATCT	6	+	382	2715	Active	Inactive	3	9
ENSDARG00000013743	ENSDART00000077515	22	8	TCCAGCTACCCCGCAGAAGCAGTC	6	+	753	2715	Active	Active	9	9
ENSDARG00000013743	ENSDART00000077515	22	8	TCCTTCACCAACTATTTTGTCGGC	6	+	721	2715	Active	Inactive	9	4
ENSDARG00000013743	ENSDART00000077515	22	13	AAAAACAGCGAGCCGCTGCGTGC	5	+	1339	2715	Inactive	Active	9	5
ENSDARG00000013743	ENSDART00000077515	22	13	TACCCATACATCGGCTTCTTTGGAA	7	+	1303	2715	Active	Inactive	6	8
ENSDARG00000013743	ENSDART00000077515	22	15	TTCGGCGCAGCGATTTCTGTGGTG	6	+	1552	2715	Active	Inactive	0	4
ENSDARG00000013743	ENSDART00000077515	22	15	TTCCTCCTCACCTGGTGGGCTGCG	6	+	1582	2715	Active	Active	9	8
ENSDARG00000013743	ENSDART00000077515	22	15	TTCCTCCTCACCTGGTGGGCTGC	5	+	1582	2715	Active	Active	9	6
ENSDARG00000013743	ENSDART00000077515	22	17	CTCTCAGGCCTCAGTGTCTGGTTCT	7	+	1757	2715	Active	Inactive	8	7
ENSDARG00000013743	ENSDART00000077515	22	17	CTCTCAGGCCTCAGTGTCTGGTTC	6	+	1757	2715	Active	Inactive	8	6
ENSDARG00000013743	ENSDART00000077599	22	1	CTCTGCGCAAAGTCTGCGATGTG	5	+	128	2910	Active	Active	3	3
ENSDARG00000013743	ENSDART00000077599	22	1	CGCAAAGTCTGCGATGTGAGTCT	5	+	133	2910	Active	Inactive	9	5
ENSDARG00000013743	ENSDART00000077599	22	1	AGCACCATCGACGCGATGCCGCA	5	+	40	2910	Active	Active	9	9
ENSDARG00000013743	ENSDART00000077599	22	1	ACCATCGACGCGATGCCGCATCT	5	+	43	2910	Active	Active	8	5
ENSDARG00000013743	ENSDART00000077599	22	1	GCAGCCGGCCATCGCTGGAGACTCT	7	+	107	2910	Active	Active	7	8
ENSDARG00000013743	ENSDART00000077599	22	3	AGAAACAGCAAAGAAGTCTGAGCC	6	+	195	2910	Inactive	Active	4	8
ENSDARG00000013743	ENSDART00000077599	22	5	TCCATCACAGCGTTGTCTGTATCT	6	+	367	2910	Active	Inactive	3	9
ENSDARG00000013743	ENSDART00000077599	22	8	TCCTTCACCAACTATTTTGTCGGC	6	+	706	2910	Active	Inactive	9	4
ENSDARG00000013743	ENSDART00000077599	22	8	TCCAGCTACCCCGCAGAAGCAGTC	6	+	738	2910	Active	Active	9	9
ENSDARG00000013743	ENSDART00000077599	22	13	TACCCATACATCGGCTTCTTTGGAA	7	+	1288	2910	Active	Inactive	6	8
ENSDARG00000013743	ENSDART00000077599	22	13	AAAAACAGCGAGCCGCTGCGTGC	5	+	1324	2910	Inactive	Active	9	5
ENSDARG00000013743	ENSDART00000077599	22	15	TTCCTCCTCACCTGGTGGGCTGC	5	+	1567	2910	Active	Active	9	6
ENSDARG00000013743	ENSDART00000077599	22	15	TTCCTCCTCACCTGGTGGGCTGCG	6	+	1567	2910	Active	Active	9	8
ENSDARG00000013743	ENSDART00000077599	22	15	TTCGGCGCAGCGATTTCTGTGGTG	6	+	1537	2910	Active	Inactive	0	4
ENSDARG00000013743	ENSDART00000077599	22	17	CTCTCAGGCCTCAGTGTCTGGTTCT	7	+	1742	2910	Active	Inactive	8	7
ENSDARG00000013743	ENSDART00000077599	22	17	CTCTCAGGCCTCAGTGTCTGGTTC	6	+	1742	2910	Active	Inactive	8	6
ENSDARG00000013743	ENSDART00000077599	22	27	TCCCAACACGCCGCTCTGGTTCT	5	+	2758	2910	Active	Inactive	6	7
ENSDARG00000013743	ENSDART00000077599	22	27	TTCCCAACACGCCGCTCTGGTTCT	6	+	2757	2910	Inactive	Inactive	6	7
ENSDARG00000013743	ENSDART00000077599	22	28	CTCCCCGTCCCTCAGGCTGATTGT	6	+	2788	2910	Active	Active	9	3
ENSDARG00000013743	ENSDART00000077599	22	28	CTCCCCGTCCCTCAGGCTGATTG	5	+	2788	2910	Active	Inactive	9	2
ENSDARG00000013743	ENSDART00000077616	22	1	CTCTGCGCAAAGTCTGCGATGTG	5	+	242	3033	Active	Active	3	3
ENSDARG00000013743	ENSDART00000077616	22	1	CGCAAAGTCTGCGATGTGAGTCT	5	+	247	3033	Active	Inactive	9	5
ENSDARG00000013743	ENSDART00000077616	22	1	AGCACCATCGACGCGATGCCGCA	5	+	154	3033	Active	Active	9	9
ENSDARG00000013743	ENSDART00000077616	22	1	GCAGCCGGCCATCGCTGGAGACTCT	7	+	221	3033	Active	Active	7	8
ENSDARG00000013743	ENSDART00000077616	22	1	ACCATCGACGCGATGCCGCATCT	5	+	157	3033	Active	Active	8	5
ENSDARG00000013743	ENSDART00000077616	22	4	AGAAACAGCAAAGAAGTCTGAGCC	6	+	321	3033	Inactive	Active	4	8
ENSDARG00000013743	ENSDART00000077616	22	6	TCCATCACAGCGTTGTCTGTATCT	6	+	493	3033	Active	Inactive	3	9
ENSDARG00000013743	ENSDART00000077616	22	9	TCCTTCACCAACTATTTTGTCGGC	6	+	832	3033	Active	Inactive	9	4
ENSDARG00000013743	ENSDART00000077616	22	9	TCCAGCTACCCCGCAGAAGCAGTC	6	+	864	3033	Active	Active	9	9
ENSDARG00000013743	ENSDART00000077616	22	14	TACCCATACATCGGCTTCTTTGGAA	7	+	1414	3033	Active	Inactive	6	8
ENSDARG00000013743	ENSDART00000077616	22	14	AAAAACAGCGAGCCGCTGCGTGC	5	+	1450	3033	Inactive	Active	9	5
ENSDARG00000013743	ENSDART00000077616	22	16	TTCGGCGCAGCGATTTCTGTGGTG	6	+	1663	3033	Active	Inactive	0	4
ENSDARG00000013743	ENSDART00000077616	22	16	TTCCTCCTCACCTGGTGGGCTGCG	6	+	1693	3033	Active	Active	9	8
ENSDARG00000013743	ENSDART00000077616	22	16	TTCCTCCTCACCTGGTGGGCTGC	5	+	1693	3033	Active	Active	9	6
ENSDARG00000013743	ENSDART00000077616	22	18	CTCTCAGGCCTCAGTGTCTGGTTCT	7	+	1874	3033	Active	Inactive	8	7
ENSDARG00000013743	ENSDART00000077616	22	18	CTCTCAGGCCTCAGTGTCTGGTTC	6	+	1874	3033	Active	Inactive	8	6
ENSDARG00000013743	ENSDART00000077616	22	27	TCCCAACACGCCGCTCTGGTTCT	5	+	2881	3033	Active	Inactive	6	7
ENSDARG00000013743	ENSDART00000077616	22	27	TTCCCAACACGCCGCTCTGGTTCT	6	+	2880	3033	Inactive	Inactive	6	7
ENSDARG00000013743	ENSDART00000077616	22	28	CTCCCCGTCCCTCAGGCTGATTGT	6	+	2911	3033	Active	Active	9	3
ENSDARG00000013743	ENSDART00000077616	22	28	CTCCCCGTCCCTCAGGCTGATTG	5	+	2911	3033	Active	Inactive	9	2
ENSDARG00000013834	ENSDART00000025482	22	1	AGCAGCTGCGGCCGTGGGGTAGGGA	7	+	76	1518	Active	Active	9	9
ENSDARG00000013834	ENSDART00000025482	22	1	AGCAGCTGCGGCCGTGGGGTAGGG	6	+	76	1518	Active	Active	9	9
ENSDARG00000013834	ENSDART00000025482	22	2	GAACCCAGCACCAAGCGGGTGAA	5	+	112	1518	Inactive	Active	2	8
ENSDARG00000013834	ENSDART00000025482	22	2	CCCAGCACCAAGCGGGTGAAGCC	5	+	115	1518	Active	Active	9	9
ENSDARG00000013834	ENSDART00000025482	22	2	AACCCAGCACCAAGCGGGTGAAGCC	7	+	113	1518	Inactive	Active	6	9
ENSDARG00000013834	ENSDART00000025482	22	7	ACCGCCAGCACCTGGATGAAGCT	5	+	863	1518	Active	Active	8	9
ENSDARG00000013834	ENSDART00000025482	22	8	ACACACAGACGGGCGAGTCGGAGTG	7	+	920	1518	Inactive	Active	9	7
ENSDARG00000013834	ENSDART00000025482	22	8	AACTCAAGAACAACAGAGGCGTTG	6	+	1034	1518	Inactive	Active	7	9
ENSDARG00000013834	ENSDART00000025482	22	9	TTAGCCACAATGAGCAGCTGTGGTA	7	+	1106	1518	Inactive	Active	9	1
ENSDARG00000013834	ENSDART00000025482	22	10	AGCCACCCCGAAGCCCGCAGATGGA	7	+	1385	1518	Active	Active	8	9
ENSDARG00000013845	ENSDART00000028085	22	2	AACTGCTCCAGAACGGGACTTTGCT	7	-	155	1995	Active	Active	7	8
ENSDARG00000013845	ENSDART00000028085	22	3	CGCTCCACATCTCGGTAGAAGAG	5	-	328	1995	Active	Active	6	9
ENSDARG00000013845	ENSDART00000028085	22	3	AGCAGCGTCACGAATAAGCCGAA	5	-	391	1995	Active	Active	9	8
ENSDARG00000013845	ENSDART00000028085	22	5	GTTAACTTCTCATGGTAGCGGTC	5	-	565	1995	Active	Active	8	8
ENSDARG00000013845	ENSDART00000028085	22	6	AAACCCCTCATGAGTGAAGGAGTC	6	-	804	1995	Active	Active	5	9
ENSDARG00000013845	ENSDART00000028085	22	8	AGAGCCTCCACGTTGTTGGTGTC	5	-	985	1995	Active	Active	7	2
ENSDARG00000013845	ENSDART00000028085	22	9	TTCACCAGACTGCCTTTGGTGGC	5	-	1030	1995	Inactive	Inactive	3	1
ENSDARG00000013845	ENSDART00000028085	22	9	GCCTTCACCAGACTGCCTTTGGT	5	-	1033	1995	Active	Active	9	4
ENSDARG00000013845	ENSDART00000028085	22	10	TTCTCCAGAACCTCTGCCGCCTCT	6	-	1224	1995	Inactive	Active	2	6
ENSDARG00000013845	ENSDART00000028085	22	11	CTCGTCTCCGCGGTCTTAGCTTTT	6	-	1311	1995	Active	Inactive	9	9
ENSDARG00000013845	ENSDART00000028085	22	12	CTCTTCAAACCTACCTCTGCTTTC	6	-	1675	1995	Active	Inactive	0	9
ENSDARG00000013845	ENSDART00000028085	22	12	AAACTCGCCGCTTGTGTTTTTTGCT	7	-	1516	1995	Inactive	Inactive	1	8
ENSDARG00000013845	ENSDART00000028085	22	12	AAACTCGCCGCTTGTGTTTTTTGC	6	-	1517	1995	Inactive	Inactive	1	8
ENSDARG00000013845	ENSDART00000104472	22	3	AACTGCTCCAGAACGGGACTTTGCT	7	-	185	930	Active	Active	7	8
ENSDARG00000013845	ENSDART00000104472	22	4	CAAGACTACTGTTATCTGTGTAGTG	7	-	277	930	Inactive	Inactive	1	6
ENSDARG00000013845	ENSDART00000104472	22	4	CAAGACTACTGTTATCTGTGTAG	5	-	279	930	Inactive	Inactive	1	9
ENSDARG00000013845	ENSDART00000104472	22	5	AGCAGCGTCACGAATAAGCCGAA	5	-	427	930	Active	Active	9	8
ENSDARG00000013845	ENSDART00000104472	22	5	CGCTCCACATCTCGGTAGAAGAG	5	-	364	930	Active	Active	6	9
ENSDARG00000013845	ENSDART00000104472	22	7	GTTAACTTCTCATGGTAGCGGTC	5	-	601	930	Active	Active	8	8
ENSDARG00000013845	ENSDART00000104472	22	8	AAACCCCTCATGAGTGAAGGAGTC	6	-	840	930	Active	Active	5	9
ENSDARG00000013928	ENSDART00000006290	22	2	AGCGCCGCAAGATGGTGCCTGAGAG	7	-	40	669	Active	Active	4	8
ENSDARG00000013928	ENSDART00000006290	22	3	GTCGTCTGCACTGTCTGCGCAGAT	6	-	274	669	Active	Inactive	9	3
ENSDARG00000013928	ENSDART00000006290	22	3	CCCGACAGACAATCTGCAGGAGCG	6	-	233	669	Active	Active	3	9
ENSDARG00000013928	ENSDART00000006290	22	5	TCCTCCACAAAACCCATCTGAGGAG	7	-	353	669	Active	Active	1	5
ENSDARG00000013928	ENSDART00000006290	22	5	CTCCACAAAACCCATCTGAGGAG	5	-	353	669	Inactive	Active	6	5
ENSDARG00000013928	ENSDART00000006290	22	5	CACAAATACCTGTGGAGTTGGGTTT	7	-	414	669	Active	Inactive	3	7
ENSDARG00000013928	ENSDART00000006290	22	5	CACAAATACCTGTGGAGTTGGGT	5	-	416	669	Active	Active	3	9
ENSDARG00000013928	ENSDART00000006290	22	5	CACAAAACCCATCTGAGGAGGAGCC	7	-	348	669	Inactive	Active	1	9
ENSDARG00000013928	ENSDART00000006290	22	5	CACAAAACCCATCTGAGGAGGAG	5	-	350	669	Inactive	Active	1	9
ENSDARG00000013928	ENSDART00000006290	22	5	CAAAACCCATCTGAGGAGGAGCC	5	-	348	669	Inactive	Active	9	9
ENSDARG00000013928	ENSDART00000006290	22	5	ACAAAACCCATCTGAGGAGGAGCC	6	-	348	669	Inactive	Active	5	9
ENSDARG00000013928	ENSDART00000006290	22	6	TACTGCTGCCCGTCGGCTGAGTA	5	-	496	669	Active	Active	9	4
ENSDARG00000013928	ENSDART00000006290	22	6	TACTGCTGCCCGTCGGCTGAGTAA	6	-	495	669	Active	Active	9	1
ENSDARG00000014171	ENSDART00000013835	22	1	AGCTCCTTCCTTTCGTTTTGTTT	5	-	43	375	Active	Inactive	9	9
ENSDARG00000014171	ENSDART00000013835	22	2	CTCTTCTTCGTCTTTCTGTAGAT	5	-	63	375	Active	Inactive	9	8
ENSDARG00000014211	ENSDART00000005112	22	1	TTACGCACATTTTTGGTGCGTTTAA	7	-	32	1647	Inactive	Inactive	8	9
ENSDARG00000014211	ENSDART00000005112	22	1	TTACGCACATTTTTGGTGCGTTT	5	-	34	1647	Inactive	Inactive	8	5
ENSDARG00000014211	ENSDART00000005112	22	1	TCCAAATTACGCACATTTTTGGTG	6	-	39	1647	Active	Inactive	5	8
ENSDARG00000014211	ENSDART00000005112	22	1	AGAAGCGTCTGGTTTGCTGAGCT	5	-	185	1647	Active	Active	8	0
ENSDARG00000014211	ENSDART00000005112	22	5	GACCTCAGAAGTATTTTATAGGAA	6	-	588	1647	Active	Active	0	1
ENSDARG00000014211	ENSDART00000005112	22	5	CACATCAGCATACTTAAGCTGAG	5	-	659	1647	Active	Active	8	9
ENSDARG00000014211	ENSDART00000005112	22	6	TGCTCCTCCTTTTCTCTGCAAAC	5	-	748	1647	Active	Inactive	9	4
ENSDARG00000014211	ENSDART00000005112	22	8	AGAAGCGCCACTTGAAGGTTTGGTG	7	-	1074	1647	Active	Active	3	0
ENSDARG00000014211	ENSDART00000005112	22	8	AAAAGCAGCTCTGGAAGATTTTGAG	7	-	1404	1647	Inactive	Active	6	7
ENSDARG00000014211	ENSDART00000005112	22	8	ACCAGCAACATCATCTGCTGAAGCC	7	-	1593	1647	Active	Active	6	9
ENSDARG00000014211	ENSDART00000005112	22	8	AGAAACAGCACTGGAAGGTTTGGGT	7	-	1296	1647	Inactive	Active	4	1
ENSDARG00000014211	ENSDART00000005112	22	8	GGCAGCAGAGGTTTGGAGGCCTTT	6	-	922	1647	Active	Active	5	6
ENSDARG00000014211	ENSDART00000005112	22	8	GGCAAAAGCAGCTCTGGAAGATTTT	7	-	1407	1647	Active	Active	5	7
ENSDARG00000014211	ENSDART00000005112	22	8	AGAAGCAGCACTGGAAGATTTGGAG	7	-	1332	1647	Active	Active	2	8
ENSDARG00000014211	ENSDART00000005112	22	8	AGAAGCAGCTCTGGAAGATTTGGAG	7	-	1368	1647	Active	Active	2	8
ENSDARG00000014211	ENSDART00000005112	22	8	AGCAACATCATCTGCTGAAGCCTTT	7	-	1590	1647	Active	Active	8	7
ENSDARG00000014211	ENSDART00000005112	22	8	AGAGGCAGCAGAGGTTTGGAGGC	5	-	926	1647	Active	Active	5	0
ENSDARG00000014357	ENSDART00000013803	22	4	TTCACCTTAAACTGAAGACGATGGT	7	+	635	1650	Active	Active	7	9
ENSDARG00000014357	ENSDART00000013803	22	4	ACATTCACCTTAAACTGAAGACGAT	7	+	632	1650	Active	Active	2	9
ENSDARG00000014357	ENSDART00000013803	22	6	GCCTGCAGACCCACCGGGTGGAGGT	7	+	1058	1650	Active	Active	4	7
ENSDARG00000014357	ENSDART00000013803	22	6	GACCCCAGCGCAGTTTCTTTGGAT	6	+	919	1650	Active	Inactive	7	8
ENSDARG00000014357	ENSDART00000013803	22	6	CTCTTCCACCTCTCCGCCTTGGAG	6	+	953	1650	Active	Active	9	6
ENSDARG00000014357	ENSDART00000013803	22	6	CTCCACGCCGACTGTATTTGTGTTC	7	+	1017	1650	Active	Inactive	7	9
ENSDARG00000014357	ENSDART00000013803	22	6	GTCATCCACAGAGTCGCTGCTTTC	6	+	978	1650	Active	Inactive	8	3
ENSDARG00000014357	ENSDART00000013803	22	6	CCCAGCGCAGTTTCTTTGGATAC	5	+	922	1650	Active	Inactive	7	9
ENSDARG00000014357	ENSDART00000013803	22	6	TTCCTCCACGCCGACTGTATTTGTG	7	+	1014	1650	Active	Active	8	3
ENSDARG00000014357	ENSDART00000013803	22	6	GCAGACCCACCGGGTGGAGGTGAC	6	+	1062	1650	Inactive	Active	7	8
ENSDARG00000014357	ENSDART00000013803	22	7	GCCAACATCAACAACTGCGAAGGA	6	+	1438	1650	Active	Active	9	6
ENSDARG00000014357	ENSDART00000013803	22	7	GAATACGACGATCTGTGTGTGATTG	7	+	1567	1650	Inactive	Inactive	8	1
ENSDARG00000014357	ENSDART00000013803	22	7	CTATGCTGCGTCCCTGTGGAATAC	6	+	1549	1650	Active	Active	7	1
ENSDARG00000014357	ENSDART00000013803	22	7	CTACAAGACCAACGTGGTGGCGAC	6	+	1620	1650	Inactive	Active	6	7
ENSDARG00000014357	ENSDART00000013803	22	7	ACATCCAGAGCGGGCAGCCGGTGAA	7	+	1517	1650	Inactive	Active	7	7
ENSDARG00000014408	ENSDART00000032720	22	1	TGCTCCTGCTGGTTTCTCTGGTGCC	7	+	47	744	Active	Active	9	4
ENSDARG00000014408	ENSDART00000032720	22	2	AAAAACAGCAGGCATAGCTGTGGTG	7	+	157	744	Inactive	Active	9	5
ENSDARG00000014408	ENSDART00000046394	22	1	TGCTCCTGCTGGTTTCTCTGGTGCC	7	+	53	774	Active	Active	9	4
ENSDARG00000014408	ENSDART00000046394	22	2	AAAAACAGCAGGCATAGCTGTGGTG	7	+	163	774	Inactive	Active	9	5
ENSDARG00000014623	ENSDART00000020416	22	1	GTCTGCTGCTACTGCTGCGTTGCT	6	+	41	729	Active	Inactive	9	4
ENSDARG00000014623	ENSDART00000020416	22	1	CTAGTCTGCTGCTACTGCTGCGTTG	7	+	38	729	Active	Active	8	2
ENSDARG00000014623	ENSDART00000020416	22	1	TGCTGCTACTGCTGCGTTGCTGTG	6	+	44	729	Active	Active	9	6
ENSDARG00000014623	ENSDART00000020416	22	2	AAATTCAAAATTAGCATGTGGCGGT	7	+	162	729	Inactive	Active	9	0
ENSDARG00000014623	ENSDART00000020416	22	3	TCCCAATAAGTTTGATGTGTGGGC	6	+	231	729	Inactive	Inactive	2	3
ENSDARG00000014623	ENSDART00000020416	22	3	TCCCAATAAGTTTGATGTGTGGGCC	7	+	231	729	Inactive	Active	2	9
ENSDARG00000014623	ENSDART00000020416	22	4	ACATCATGCTTCTAAAGGTGGTTCT	7	+	350	729	Active	Inactive	4	0
ENSDARG00000014623	ENSDART00000020416	22	4	GTCATCTAAAGGTCTATTTGGGGGT	7	+	245	729	Active	Inactive	2	1
ENSDARG00000014623	ENSDART00000020416	22	5	AAAGACTGCATGGTCTTGGGTTGGG	7	+	442	729	Inactive	Active	4	3
ENSDARG00000014623	ENSDART00000020416	22	6	TTACACAGAGTCATCTGGAGTATAC	7	+	651	729	Inactive	Inactive	9	4
ENSDARG00000014623	ENSDART00000020416	22	6	TGCTGCACAGGGAATTGTGTCTTT	6	+	627	729	Active	Inactive	4	9
ENSDARG00000014623	ENSDART00000020416	22	6	AGATGCTGCACAGGGAATTGTGT	5	+	624	729	Active	Active	8	5
ENSDARG00000014623	ENSDART00000061440	22	1	TGCTGCTACTGCTGCGTTGCTGTG	6	+	16	726	Active	Active	9	6
ENSDARG00000014623	ENSDART00000061440	22	1	CTAGTCTGCTGCTACTGCTGCGTTG	7	+	10	726	Active	Active	8	2
ENSDARG00000014623	ENSDART00000061440	22	1	GTCTGCTGCTACTGCTGCGTTGCT	6	+	13	726	Active	Inactive	9	4
ENSDARG00000014623	ENSDART00000061440	22	2	AAATTCAAAATTAGCATGTGGCGGT	7	+	162	726	Inactive	Active	9	0
ENSDARG00000014623	ENSDART00000061440	22	3	ACATCATGCTTCTAAAGGTGGTTCT	7	+	347	726	Active	Inactive	4	0
ENSDARG00000014623	ENSDART00000061440	22	3	GTCATCTAAAGGTCTATTTGGGGGT	7	+	242	726	Active	Inactive	2	1
ENSDARG00000014623	ENSDART00000061440	22	4	AAAGACTGCATGGTCTTGGGTTGGG	7	+	439	726	Inactive	Active	4	3
ENSDARG00000014623	ENSDART00000061440	22	5	TTACACAGAGTCATCTGGAGTATAC	7	+	648	726	Inactive	Inactive	9	4
ENSDARG00000014623	ENSDART00000061440	22	5	TGCTGCACAGGGAATTGTGTCTTT	6	+	624	726	Active	Inactive	4	9
ENSDARG00000014623	ENSDART00000061440	22	5	AGATGCTGCACAGGGAATTGTGT	5	+	621	726	Active	Active	8	5
ENSDARG00000014623	ENSDART00000078553	22	2	AAATTCAAAATTAGCATGTGGCGGT	7	+	156	726	Inactive	Active	9	0
ENSDARG00000014623	ENSDART00000078553	22	5	ACATCATGCTTCTAAAGGTGGTTCT	7	+	347	726	Active	Inactive	4	0
ENSDARG00000014623	ENSDART00000078553	22	6	AAAGACTGCATGGTCTTGGGTTGGG	7	+	439	726	Inactive	Active	4	3
ENSDARG00000014623	ENSDART00000078553	22	7	AGATGCTGCACAGGGAATTGTGT	5	+	621	726	Active	Active	8	5
ENSDARG00000014623	ENSDART00000078553	22	7	TGCTGCACAGGGAATTGTGTCTTT	6	+	624	726	Active	Inactive	4	9
ENSDARG00000014623	ENSDART00000078553	22	7	TTACACAGAGTCATCTGGAGTATAC	7	+	648	726	Inactive	Inactive	9	4
ENSDARG00000014623	ENSDART00000105411	22	1	CTAGTCTGCTGCTACTGCTGCGTTG	7	+	1	732	Active	Active	8	2
ENSDARG00000014623	ENSDART00000105411	22	1	GTCTGCTGCTACTGCTGCGTTGCT	6	+	4	732	Active	Inactive	9	4
ENSDARG00000014623	ENSDART00000105411	22	1	TGCTGCTACTGCTGCGTTGCTGTG	6	+	7	732	Active	Active	9	6
ENSDARG00000014623	ENSDART00000105411	22	2	AAATTCAAAATTAGCATGTGGCGGT	7	+	168	732	Inactive	Active	9	0
ENSDARG00000014623	ENSDART00000105411	22	5	AAATTCCCAATAAGTTTGATGTG	5	+	284	732	Inactive	Inactive	8	1
ENSDARG00000014623	ENSDART00000105411	22	5	TCCCAATAAGTTTGATGTGTGGGCC	7	+	288	732	Inactive	Active	2	9
ENSDARG00000014623	ENSDART00000105411	22	5	TCCCAATAAGTTTGATGTGTGGGC	6	+	288	732	Inactive	Inactive	2	3
ENSDARG00000014623	ENSDART00000105411	22	6	ACATCATGCTTCTAAAGGTGGTTCT	7	+	353	732	Active	Inactive	4	0
ENSDARG00000014623	ENSDART00000105411	22	7	AAAGACTGCATGGTCTTGGGTTGGG	7	+	445	732	Inactive	Active	4	3
ENSDARG00000014623	ENSDART00000105411	22	8	AGATGCTGCACAGGGAATTGTGT	5	+	627	732	Active	Active	8	5
ENSDARG00000014623	ENSDART00000105411	22	8	TGCTGCACAGGGAATTGTGTCTTT	6	+	630	732	Active	Inactive	4	9
ENSDARG00000014623	ENSDART00000105411	22	8	TTACACAGAGTCATCTGGAGTATAC	7	+	654	732	Inactive	Inactive	9	4
ENSDARG00000014623	ENSDART00000105413	22	1	GTCTGCTGCTACTGCTGCGTTGCT	6	+	35	726	Active	Inactive	9	4
ENSDARG00000014623	ENSDART00000105413	22	1	CTAGTCTGCTGCTACTGCTGCGTTG	7	+	32	726	Active	Active	8	2
ENSDARG00000014623	ENSDART00000105413	22	1	TGCTGCTACTGCTGCGTTGCTGTG	6	+	38	726	Active	Active	9	6
ENSDARG00000014623	ENSDART00000105413	22	2	AAATTCAAAATTAGCATGTGGCGGT	7	+	156	726	Inactive	Active	9	0
ENSDARG00000014623	ENSDART00000105413	22	6	AAATTCCCAATAAGTTTGATGTG	5	+	278	726	Inactive	Inactive	8	1
ENSDARG00000014623	ENSDART00000105413	22	6	TCCCAATAAGTTTGATGTGTGGGC	6	+	282	726	Inactive	Inactive	2	3
ENSDARG00000014623	ENSDART00000105413	22	6	TCCCAATAAGTTTGATGTGTGGGCC	7	+	282	726	Inactive	Active	2	9
ENSDARG00000014623	ENSDART00000105413	22	6	TTAAAATTCCCAATAAGTTTGATGT	7	+	275	726	Inactive	Inactive	0	5
ENSDARG00000014623	ENSDART00000105413	22	7	ACATCATGCTTCTAAAGGTGGTTCT	7	+	347	726	Active	Inactive	4	0
ENSDARG00000014623	ENSDART00000105413	22	8	AAAGACTGCATGGTCTTGGGTTGGG	7	+	439	726	Inactive	Active	4	3
ENSDARG00000014623	ENSDART00000105413	22	9	TTACACAGAGTCATCTGGAGTATAC	7	+	648	726	Inactive	Inactive	9	4
ENSDARG00000014623	ENSDART00000105413	22	9	TGCTGCACAGGGAATTGTGTCTTT	6	+	624	726	Active	Inactive	4	9
ENSDARG00000014623	ENSDART00000105413	22	9	AGATGCTGCACAGGGAATTGTGT	5	+	621	726	Active	Active	8	5
ENSDARG00000014623	ENSDART00000105415	22	1	GTCTGCTGCTACTGCTGCGTTGCT	6	+	50	777	Active	Inactive	9	4
ENSDARG00000014623	ENSDART00000105415	22	1	CTAGTCTGCTGCTACTGCTGCGTTG	7	+	47	777	Active	Active	8	2
ENSDARG00000014623	ENSDART00000105415	22	1	TGCTGCTACTGCTGCGTTGCTGTG	6	+	53	777	Active	Active	9	6
ENSDARG00000014623	ENSDART00000105415	22	2	AAATTCAAAATTAGCATGTGGCGGT	7	+	165	777	Inactive	Active	9	0
ENSDARG00000014623	ENSDART00000105415	22	4	ACATCATGCTTCTAAAGGTGGTTCT	7	+	350	777	Active	Inactive	4	0
ENSDARG00000014623	ENSDART00000105415	22	4	GTCATCTAAAGGTCTATTTGGGGGT	7	+	245	777	Active	Inactive	2	1
ENSDARG00000014623	ENSDART00000105415	22	5	AAAGACTGCATGGTCTTGGGTTGGG	7	+	442	777	Inactive	Active	4	3
ENSDARG00000014623	ENSDART00000105415	22	6	TTACACAGAGTCATCTGGAGTATAC	7	+	651	777	Inactive	Inactive	9	4
ENSDARG00000014623	ENSDART00000105415	22	6	TGCTGCACAGGGAATTGTGTCTTT	6	+	627	777	Active	Inactive	4	9
ENSDARG00000014623	ENSDART00000105415	22	6	AGATGCTGCACAGGGAATTGTGT	5	+	624	777	Active	Active	8	5
ENSDARG00000014623	ENSDART00000105416	22	1	CTAGTCTGCTGCTACTGCTGCGTTG	7	+	53	792	Active	Active	8	2
ENSDARG00000014623	ENSDART00000105416	22	1	GTCTGCTGCTACTGCTGCGTTGCT	6	+	56	792	Active	Inactive	9	4
ENSDARG00000014623	ENSDART00000105416	22	1	TGCTGCTACTGCTGCGTTGCTGTG	6	+	59	792	Active	Active	9	6
ENSDARG00000014623	ENSDART00000105416	22	2	AAATTCAAAATTAGCATGTGGCGGT	7	+	177	792	Inactive	Active	9	0
ENSDARG00000014623	ENSDART00000105416	22	4	ACATCATGCTTCTAAAGGTGGTTCT	7	+	365	792	Active	Inactive	4	0
ENSDARG00000014623	ENSDART00000105416	22	5	AAAGACTGCATGGTCTTGGGTTGGG	7	+	457	792	Inactive	Active	4	3
ENSDARG00000014623	ENSDART00000105416	22	6	TTACACAGAGTCATCTGGAGTATAC	7	+	666	792	Inactive	Inactive	9	4
ENSDARG00000014623	ENSDART00000105416	22	6	TGCTGCACAGGGAATTGTGTCTTT	6	+	642	792	Active	Inactive	4	9
ENSDARG00000014623	ENSDART00000105416	22	6	AGATGCTGCACAGGGAATTGTGT	5	+	639	792	Active	Active	8	5
ENSDARG00000014775	ENSDART00000035562	22	2	AACTCAGTCAAAGTCTGAAGACGGT	7	+	420	1491	Active	Active	8	9
ENSDARG00000014775	ENSDART00000035562	22	3	TGCGACAAAACATTTTTGAAGCC	5	+	574	1491	Inactive	Active	3	4
ENSDARG00000014775	ENSDART00000035562	22	3	TACTCATGCGCTGAGTGTGGGAA	5	+	643	1491	Active	Active	7	6
ENSDARG00000014775	ENSDART00000035562	22	3	GACAAAACATTTTTGAAGCCTTC	5	+	577	1491	Inactive	Active	9	8
ENSDARG00000014775	ENSDART00000035562	22	3	GAATCACACTGAAGAGAAGCCGGA	6	+	957	1491	Inactive	Active	5	9
ENSDARG00000014775	ENSDART00000035562	22	3	GAAGCCTTATTCCTGCGCCGAGTGT	7	+	1224	1491	Active	Active	0	6
ENSDARG00000014775	ENSDART00000035562	22	3	AGATTCACACTGGAGAGATGGCGAA	7	+	1460	1491	Inactive	Active	6	9
ENSDARG00000014898	ENSDART00000008365	22	1	CACATCAACATAGGAGTCGCTGAA	6	-	34	465	Active	Active	7	6
ENSDARG00000014898	ENSDART00000008365	22	2	ACCTGCTCCTCTGTGGTGTAGAA	5	-	151	465	Active	Inactive	9	0
ENSDARG00000014898	ENSDART00000008365	22	2	TGCACCTGCTCCTCTGTGGTGTAG	6	-	153	465	Active	Inactive	9	2
ENSDARG00000014898	ENSDART00000008365	22	2	TGCACCTGCTCCTCTGTGGTGTA	5	-	154	465	Active	Inactive	9	6
ENSDARG00000014898	ENSDART00000008365	22	2	GCAGTCTTCTTGATTTTGTCGAG	5	-	223	465	Active	Inactive	9	6
ENSDARG00000014898	ENSDART00000008365	22	2	GACGTCTCCACACTTGGCGAAGAG	6	-	181	465	Active	Active	9	9
ENSDARG00000014898	ENSDART00000008365	22	3	GTCCCAGTCTGTTCTGATGATGCG	6	-	331	465	Active	Active	9	9
ENSDARG00000014898	ENSDART00000008365	22	3	TGCGTCCCAGTCTGTTCTGATGAT	6	-	334	465	Active	Inactive	8	3
ENSDARG00000014898	ENSDART00000008365	22	4	TTCCCATAACCCCCTCTGGCGGG	5	-	436	465	Inactive	Active	2	7
ENSDARG00000014995	ENSDART00000005883	22	1	TACCTCATCTGATAGTGTGACGCG	6	-	78	549	Active	Active	9	8
ENSDARG00000014995	ENSDART00000005883	22	2	GTATTCCCACTGGTATGGAGAGGCC	7	-	213	549	Inactive	Active	6	9
ENSDARG00000014995	ENSDART00000005883	22	2	GAAACCAGACCACTGCATGAGCG	5	-	135	549	Inactive	Active	9	9
ENSDARG00000014995	ENSDART00000005883	22	2	AACCTATAAGCTTTGCCGTGGCG	5	-	400	549	Inactive	Active	3	9
ENSDARG00000014995	ENSDART00000007791	22	1	TACCTCATCTGATAGTGTGACGCG	6	-	78	402	Active	Active	9	8
ENSDARG00000014995	ENSDART00000007791	22	2	GAAACCAGACCACTGCATGAGCG	5	-	135	402	Inactive	Active	9	9
ENSDARG00000014995	ENSDART00000007791	22	3	AACCTATAAGCTTTGCCGTGGCG	5	-	395	402	Inactive	Active	3	9
ENSDARG00000015123	ENSDART00000012686	22	3	ACCTCAAGAATAACGATGATGTC	5	-	166	870	Inactive	Active	1	9
ENSDARG00000015123	ENSDART00000012686	22	4	TTCCTCTTCCCAGGCGTGTGCTGAG	7	-	271	870	Active	Active	9	0
ENSDARG00000015123	ENSDART00000012686	22	8	ATCTTCCTCTGTCAAGCTGAAGGC	6	-	784	870	Active	Active	9	9
ENSDARG00000015273	ENSDART00000015016	22	2	ATCCTCTTCGTTGGTGATGGTGAG	6	+	202	1596	Active	Active	9	9
ENSDARG00000015273	ENSDART00000015016	22	2	AACATCATCCTCTTCGTTGGTGAT	6	+	196	1596	Active	Active	8	0
ENSDARG00000015273	ENSDART00000015016	22	2	ACATCATCCTCTTCGTTGGTGAT	5	+	197	1596	Active	Active	2	0
ENSDARG00000015273	ENSDART00000015016	22	2	ATCATCCTCTTCGTTGGTGATGGT	6	+	199	1596	Active	Active	9	8
ENSDARG00000015273	ENSDART00000015016	22	4	AGCTACAGCGTATCACTGCGGAGTG	7	+	378	1596	Active	Active	6	1
ENSDARG00000015273	ENSDART00000015016	22	4	TGCCAAGACGGTGGGCTTGAGTG	5	+	411	1596	Active	Active	5	7
ENSDARG00000015273	ENSDART00000015016	22	4	GAAGGCTAATGCCAAGACGGTGGG	6	+	402	1596	Inactive	Active	7	9
ENSDARG00000015273	ENSDART00000015016	22	5	GCCGGCTGCTGCGTATGCGCATTC	6	+	558	1596	Active	Inactive	9	8
ENSDARG00000015273	ENSDART00000015016	22	5	GACATCGCCACACAGCTGGTGAC	5	+	646	1596	Active	Active	7	6
ENSDARG00000015273	ENSDART00000015016	22	5	CGCGTCGCCGGCTGCTGCGTATGC	6	+	552	1596	Active	Inactive	9	8
ENSDARG00000015273	ENSDART00000015016	22	7	AGAAACGCCCAGTACGTTTGGAAC	6	+	820	1596	Inactive	Inactive	4	0
ENSDARG00000015273	ENSDART00000015016	22	7	AACAACAGACTGCCTGATGGGTAA	6	+	873	1596	Inactive	Active	9	4
ENSDARG00000015273	ENSDART00000015016	22	8	GCCCAAAGATATGAGATTTGAGGTG	7	+	903	1596	Inactive	Active	4	0
ENSDARG00000015273	ENSDART00000015016	22	11	CTAACCGGCGTGTTTTGGCTTGTTT	7	+	1576	1596	Active	Inactive	3	9
ENSDARG00000015273	ENSDART00000104458	22	1	CACTCCTTCCAGCCGTCGAGGTG	5	+	14	1728	Active	Active	9	9
ENSDARG00000015273	ENSDART00000104458	22	1	AGACACTCCTTCCAGCCGTCGAG	5	+	11	1728	Active	Active	2	8
ENSDARG00000015273	ENSDART00000104458	22	2	ACATCATCCTCTTCGTTGGTGAT	5	+	251	1728	Active	Active	2	0
ENSDARG00000015273	ENSDART00000104458	22	2	ATCATCCTCTTCGTTGGTGATGGT	6	+	253	1728	Active	Active	9	8
ENSDARG00000015273	ENSDART00000104458	22	2	ATCCTCTTCGTTGGTGATGGTGAG	6	+	256	1728	Active	Active	9	9
ENSDARG00000015273	ENSDART00000104458	22	2	AACATCATCCTCTTCGTTGGTGAT	6	+	250	1728	Active	Active	8	0
ENSDARG00000015273	ENSDART00000104458	22	4	GAAGGCTAATGCCAAGACGGTGGG	6	+	456	1728	Inactive	Active	7	9
ENSDARG00000015273	ENSDART00000104458	22	4	TGCCAAGACGGTGGGCTTGAGTG	5	+	465	1728	Active	Active	5	7
ENSDARG00000015273	ENSDART00000104458	22	4	AGCTACAGCGTATCACTGCGGAGTG	7	+	432	1728	Active	Active	6	1
ENSDARG00000015273	ENSDART00000104458	22	5	GACATCGCCACACAGCTGGTGAC	5	+	700	1728	Active	Active	7	6
ENSDARG00000015273	ENSDART00000104458	22	5	CGCGTCGCCGGCTGCTGCGTATGC	6	+	606	1728	Active	Inactive	9	8
ENSDARG00000015273	ENSDART00000104458	22	5	GCCGGCTGCTGCGTATGCGCATTC	6	+	612	1728	Active	Inactive	9	8
ENSDARG00000015273	ENSDART00000104458	22	7	AGAAACGCCCAGTACGTTTGGAAC	6	+	874	1728	Inactive	Inactive	4	0
ENSDARG00000015273	ENSDART00000104458	22	7	AACAACAGACTGCCTGATGGGTAA	6	+	927	1728	Inactive	Active	9	4
ENSDARG00000015273	ENSDART00000104458	22	8	AACAGCAGAACATGTTTGTGTTC	5	+	1134	1728	Inactive	Inactive	6	9
ENSDARG00000015273	ENSDART00000104458	22	8	GCCCAAAGATATGAGATTTGAGGTG	7	+	957	1728	Inactive	Active	4	0
ENSDARG00000015273	ENSDART00000104458	22	10	CTAACCGGCGTGTTTTGGCTTGTTT	7	+	1708	1728	Active	Inactive	3	9
ENSDARG00000015749	ENSDART00000015103	22	1	AAACGCCTCTATCTTGCAGCCGCC	6	-	250	3126	Active	Active	6	9
ENSDARG00000015749	ENSDART00000015103	22	1	TACAGCTCCGGGACCGGCGGTAGCT	7	-	111	3126	Active	Active	8	8
ENSDARG00000015749	ENSDART00000015103	22	1	AACAGCGCCCCGCCGCCGCAGCA	5	-	214	3126	Active	Active	4	9
ENSDARG00000015749	ENSDART00000015103	22	1	ACCCACGGCGCTGTGTTGCAGGC	5	-	335	3126	Active	Active	7	8
ENSDARG00000015749	ENSDART00000015103	22	2	AGCGGCGGCTCAAACAGCGGGATTT	7	-	530	3126	Active	Inactive	9	1
ENSDARG00000015749	ENSDART00000015103	22	2	GCAGGCCACACACAGCGGCGGCT	5	-	545	3126	Active	Active	6	9
ENSDARG00000015749	ENSDART00000015103	22	3	AGCACCTCCAGCTCTGTCTGCAGGG	7	-	740	3126	Active	Active	9	7
ENSDARG00000015749	ENSDART00000015103	22	3	ACCAGCACCTCCAGCTCTGTCTGC	6	-	744	3126	Active	Inactive	7	8
ENSDARG00000015749	ENSDART00000015103	22	3	ACCTGCATCGTCCTCTAAGCTGGT	6	-	847	3126	Active	Active	9	9
ENSDARG00000015749	ENSDART00000015103	22	4	AACCCAGCATCTCCTGGTGCTTAG	6	-	926	3126	Inactive	Active	6	0
ENSDARG00000015749	ENSDART00000015103	22	4	GAACCCAGCATCTCCTGGTGCTTAG	7	-	926	3126	Inactive	Active	2	0
ENSDARG00000015749	ENSDART00000015103	22	4	CCCAGCATCTCCTGGTGCTTAGGAA	7	-	923	3126	Active	Active	9	7
ENSDARG00000015749	ENSDART00000015103	22	5	CTCCTCTACGCTGCAGCCTTGGAA	6	-	1066	3126	Active	Active	9	2
ENSDARG00000015749	ENSDART00000015103	22	6	CCCCACATCTGGAGATGGAGGATTC	7	-	1141	3126	Active	Active	9	0
ENSDARG00000015749	ENSDART00000015103	22	6	CTAAGCACAGCCTGGTGGGCCTTT	6	-	1266	3126	Inactive	Inactive	8	8
ENSDARG00000015749	ENSDART00000015103	22	6	ACAATCTACCTGGTGATGACGTA	5	-	1303	3126	Active	Active	5	9
ENSDARG00000015749	ENSDART00000015103	22	7	GTTACCTTCATGGTGGTGTCGAT	5	-	1381	3126	Active	Inactive	9	1
ENSDARG00000015749	ENSDART00000015103	22	7	TGCTACTGCACTGCATCTGACGGT	6	-	1336	3126	Active	Active	9	5
ENSDARG00000015749	ENSDART00000015103	22	9	GTCGACTTACAGACCGACGACTTT	6	-	1560	3126	Active	Active	5	6
ENSDARG00000015749	ENSDART00000015103	22	10	TCCTCAGCAGGGCCGTTCTGCAGTT	7	-	1748	3126	Active	Inactive	1	5
ENSDARG00000015749	ENSDART00000015103	22	10	TTAAGCAGCGCTGACCGCAGAAGAA	7	-	1724	3126	Inactive	Active	2	9
ENSDARG00000015749	ENSDART00000015103	22	11	ATCCTCGGCCGTAACCGCTTGATAC	7	-	1933	3126	Active	Inactive	8	5
ENSDARG00000015749	ENSDART00000015103	22	11	GAATGCTTCAGGAAGAAGATGAA	5	-	1957	3126	Active	Active	8	9
ENSDARG00000015749	ENSDART00000015103	22	12	CTCTACAGAGGGCCAGGGTGATGGA	7	-	2158	3126	Inactive	Active	4	9
ENSDARG00000015749	ENSDART00000015103	22	12	GCACACAACATGAGGAAGCTGAG	5	-	2060	3126	Inactive	Active	5	9
ENSDARG00000015749	ENSDART00000015103	22	12	AACAGCACACAACATGAGGAAGCT	6	-	2063	3126	Inactive	Active	7	9
ENSDARG00000015749	ENSDART00000015103	22	13	CACCTCTACCATGCAGGAGCAGTC	6	-	2282	3126	Active	Active	9	8
ENSDARG00000015749	ENSDART00000015103	22	13	CTACCATGCAGGAGCAGTCGGGGCT	7	-	2276	3126	Active	Active	6	8
ENSDARG00000015749	ENSDART00000015103	22	14	AACAGCAGCTCCTGGATGGTGGA	5	-	2524	3126	Active	Active	4	9
ENSDARG00000015749	ENSDART00000015103	22	14	TGCAGCCGCTGGGATGGCTGCATGT	7	-	2578	3126	Active	Active	9	2
ENSDARG00000015749	ENSDART00000015103	22	15	ATCCCATAATGAGAGCAGGAGTT	5	-	2632	3126	Inactive	Active	4	8
ENSDARG00000015749	ENSDART00000015103	22	16	GACAGCGGCTCCAGCAGAGGCAGAA	7	-	2765	3126	Active	Active	7	9
ENSDARG00000015749	ENSDART00000015103	22	16	AGCGGCTCCAGCAGAGGCAGAATAG	7	-	2762	3126	Active	Active	9	8
ENSDARG00000015749	ENSDART00000015103	22	18	AAATCCAGAAACTCTAATGGGGT	5	-	3055	3126	Inactive	Active	9	8
ENSDARG00000015749	ENSDART00000059690	22	1	AAACGCCTCTATCTTGCAGCCGCC	6	-	121	1575	Active	Active	6	9
ENSDARG00000015749	ENSDART00000059690	22	1	AACAGCGCCCCGCCGCCGCAGCA	5	-	85	1575	Active	Active	4	9
ENSDARG00000015749	ENSDART00000059690	22	1	ACCCACGGCGCTGTGTTGCAGGC	5	-	206	1575	Active	Active	7	8
ENSDARG00000015749	ENSDART00000059690	22	2	AGCGGCGGCTCAAACAGCGGGATTT	7	-	401	1575	Active	Inactive	9	1
ENSDARG00000015749	ENSDART00000059690	22	2	GCAGGCCACACACAGCGGCGGCT	5	-	416	1575	Active	Active	6	9
ENSDARG00000015749	ENSDART00000059690	22	3	AGCACCTCCAGCTCTGTCTGCAGGG	7	-	611	1575	Active	Active	9	7
ENSDARG00000015749	ENSDART00000059690	22	3	ACCTGCATCGTCCTCTAAGCTGGT	6	-	718	1575	Active	Active	9	9
ENSDARG00000015749	ENSDART00000059690	22	3	ACCAGCACCTCCAGCTCTGTCTGC	6	-	615	1575	Active	Inactive	7	8
ENSDARG00000015749	ENSDART00000059690	22	4	AACCCAGCATCTCCTGGTGCTTAG	6	-	797	1575	Inactive	Active	6	0
ENSDARG00000015749	ENSDART00000059690	22	4	CCCAGCATCTCCTGGTGCTTAGGAA	7	-	794	1575	Active	Active	9	7
ENSDARG00000015749	ENSDART00000059690	22	4	GAACCCAGCATCTCCTGGTGCTTAG	7	-	797	1575	Inactive	Active	2	0
ENSDARG00000015749	ENSDART00000059690	22	5	CTCCTCTACGCTGCAGCCTTGGAA	6	-	937	1575	Active	Active	9	2
ENSDARG00000015749	ENSDART00000059690	22	6	CTAAGCACAGCCTGGTGGGCCTTT	6	-	1137	1575	Inactive	Inactive	8	8
ENSDARG00000015749	ENSDART00000059690	22	6	CCCCACATCTGGAGATGGAGGATTC	7	-	1012	1575	Active	Active	9	0
ENSDARG00000015749	ENSDART00000059690	22	6	ACAATCTACCTGGTGATGACGTA	5	-	1174	1575	Active	Active	5	9
ENSDARG00000015749	ENSDART00000059690	22	7	GTTACCTTCATGGTGGTGTCGAT	5	-	1252	1575	Active	Inactive	9	1
ENSDARG00000015749	ENSDART00000059690	22	7	TGCTACTGCACTGCATCTGACGGT	6	-	1207	1575	Active	Active	9	5
ENSDARG00000015911	ENSDART00000006598	22	2	GACTCATCCTCAAATGGAGGAAGGT	7	-	95	2625	Active	Active	7	9
ENSDARG00000015911	ENSDART00000006598	22	2	ATCCTCCTCATCAGGAAGAGTGT	5	-	137	2625	Active	Active	9	9
ENSDARG00000015911	ENSDART00000006598	22	2	CTCATCCTCAAATGGAGGAAGGT	5	-	95	2625	Active	Active	9	9
ENSDARG00000015911	ENSDART00000006598	22	3	TGCCAAGGCCTTGTTCTCTGTCGCG	7	-	316	2625	Active	Active	7	4
ENSDARG00000015911	ENSDART00000006598	22	3	TGCGGCCCATGCCAAGGCCTTGTTC	7	-	325	2625	Active	Inactive	8	7
ENSDARG00000015911	ENSDART00000006598	22	3	CGCGTCTCCTCATCGCCGCTTCT	5	-	297	2625	Active	Active	9	5
ENSDARG00000015911	ENSDART00000006598	22	4	CGCTGCCTCTTCGTAGGCCGTTTGT	7	-	389	2625	Active	Inactive	9	3
ENSDARG00000015911	ENSDART00000006598	22	6	CTCATCCACGTGCGTGCGCAGGA	5	-	566	2625	Active	Active	9	5
ENSDARG00000015911	ENSDART00000006598	22	6	TGCTCATCCACGTGCGTGCGCAGGA	7	-	566	2625	Active	Active	9	5
ENSDARG00000015911	ENSDART00000006598	22	7	AAACTCTCCTTATTTTCTGTAGTG	6	-	627	2625	Active	Inactive	2	5
ENSDARG00000015911	ENSDART00000006598	22	9	CTCCTCCACCAATGGTAGGTTAC	5	-	809	2625	Active	Inactive	9	0
ENSDARG00000015911	ENSDART00000006598	22	9	ATCTTCAGCATTTCGGCAGGAGCT	6	-	702	2625	Active	Active	7	9
ENSDARG00000015911	ENSDART00000006598	22	9	AGCTCCTCCACCAATGGTAGGTTAC	7	-	809	2625	Active	Inactive	9	0
ENSDARG00000015911	ENSDART00000006598	22	9	AGCTCCTCCACCAATGGTAGGTT	5	-	811	2625	Active	Inactive	9	2
ENSDARG00000015911	ENSDART00000006598	22	12	CGCCAATGCGCTCGTCTTTGGAC	5	-	1332	2625	Active	Inactive	9	8
ENSDARG00000015911	ENSDART00000006598	22	12	AGAGCCGTCATAGTTGTTGTGGTA	6	-	1183	2625	Active	Inactive	8	2
ENSDARG00000015911	ENSDART00000006598	22	14	AGCGTCCACTCTCGGCTGACGGG	5	-	1621	2625	Active	Active	9	9
ENSDARG00000015911	ENSDART00000006598	22	14	GCCGTCAGACCCACAGCGGAGGCT	6	-	1581	2625	Active	Active	7	9
ENSDARG00000015911	ENSDART00000006598	22	15	TGCTCCATCGCCTCGTGGATGCT	5	-	1726	2625	Active	Active	9	9
ENSDARG00000015911	ENSDART00000006598	22	15	GGCGGCAGCGATGACGGTGCAGCG	6	-	1798	2625	Active	Active	9	9
ENSDARG00000015911	ENSDART00000006598	22	15	TCCATCGCCTCGTGGATGCTGGT	5	-	1723	2625	Active	Active	9	9
ENSDARG00000015911	ENSDART00000006598	22	17	GCCTCACGCGCTCTTTAGCGTAA	5	-	2097	2625	Active	Inactive	9	7
ENSDARG00000015911	ENSDART00000006598	22	17	GCCCCCTTCTTTGTTGCTAGGGT	5	-	1991	2625	Active	Active	9	3
ENSDARG00000015911	ENSDART00000006598	22	17	AGCCACGCCCCCTTCTTTGTTGCT	6	-	1996	2625	Active	Inactive	7	7
ENSDARG00000015911	ENSDART00000006598	22	18	GTCGTCCTCCAGCACGTAGTCGCG	6	-	2269	2625	Active	Active	9	9
ENSDARG00000015911	ENSDART00000006598	22	18	CTCATCACACTGAACTTCTGCGTGT	7	-	2333	2625	Active	Inactive	2	6
ENSDARG00000015911	ENSDART00000006598	22	18	AACTTCTGCGTGTCGATGAAGCT	5	-	2323	2625	Active	Active	9	9
ENSDARG00000015911	ENSDART00000006598	22	20	AAACGCAGACAGGCTGTGGATGT	5	-	2540	2625	Inactive	Inactive	9	8
ENSDARG00000015911	ENSDART00000006598	22	20	AAACGCAGACAGGCTGTGGATGTT	6	-	2539	2625	Inactive	Active	9	6
ENSDARG00000015911	ENSDART00000006598	22	20	GTAAAACGCAGACAGGCTGTGGAT	6	-	2542	2625	Inactive	Active	6	0
ENSDARG00000015911	ENSDART00000049626	22	2	ATCCTCCTCATCAGGAAGAGTGT	5	-	140	2667	Active	Active	9	9
ENSDARG00000015911	ENSDART00000049626	22	2	CTCATCCTCAAATGGAGGAAGGT	5	-	98	2667	Active	Active	9	9
ENSDARG00000015911	ENSDART00000049626	22	2	GACTCATCCTCAAATGGAGGAAGGT	7	-	98	2667	Active	Active	7	9
ENSDARG00000015911	ENSDART00000049626	22	3	CGCGTCTCCTCATCGCCGCTTCT	5	-	300	2667	Active	Active	9	5
ENSDARG00000015911	ENSDART00000049626	22	3	TGCCAAGGCCTTGTTCTCTGTCGCG	7	-	319	2667	Active	Active	7	4
ENSDARG00000015911	ENSDART00000049626	22	3	TGCGGCCCATGCCAAGGCCTTGTTC	7	-	328	2667	Active	Inactive	8	7
ENSDARG00000015911	ENSDART00000049626	22	4	CGCTGCCTCTTCGTAGGCCGTTTGT	7	-	392	2667	Active	Inactive	9	3
ENSDARG00000015911	ENSDART00000049626	22	4	TGCTCATCCACGTGCGTGCGCAGGA	7	-	578	2667	Active	Active	9	5
ENSDARG00000015911	ENSDART00000049626	22	4	CTCATCCACGTGCGTGCGCAGGA	5	-	578	2667	Active	Active	9	5
ENSDARG00000015911	ENSDART00000049626	22	5	CTCCTCCACCAATGGTAGGTTAC	5	-	830	2667	Active	Inactive	9	0
ENSDARG00000015911	ENSDART00000049626	22	5	ATCTTCAGCATTTCGGCAGGAGCT	6	-	723	2667	Active	Active	7	9
ENSDARG00000015911	ENSDART00000049626	22	5	AGCTCCTCCACCAATGGTAGGTTAC	7	-	830	2667	Active	Inactive	9	0
ENSDARG00000015911	ENSDART00000049626	22	5	AGCTCCTCCACCAATGGTAGGTT	5	-	832	2667	Active	Inactive	9	2
ENSDARG00000015911	ENSDART00000049626	22	5	AAACTCTCCTTATTTTCTGTAGTG	6	-	639	2667	Active	Inactive	2	5
ENSDARG00000015911	ENSDART00000049626	22	8	CGCCAATGCGCTCGTCTTTGGAC	5	-	1374	2667	Active	Inactive	9	8
ENSDARG00000015911	ENSDART00000049626	22	8	AGAGCCGTCATAGTTGTTGTGGTA	6	-	1225	2667	Active	Inactive	8	2
ENSDARG00000015911	ENSDART00000049626	22	10	AGCGTCCACTCTCGGCTGACGGG	5	-	1663	2667	Active	Active	9	9
ENSDARG00000015911	ENSDART00000049626	22	10	GCCGTCAGACCCACAGCGGAGGCT	6	-	1623	2667	Active	Active	7	9
ENSDARG00000015911	ENSDART00000049626	22	11	TGCTCCATCGCCTCGTGGATGCT	5	-	1768	2667	Active	Active	9	9
ENSDARG00000015911	ENSDART00000049626	22	11	GGCGGCAGCGATGACGGTGCAGCG	6	-	1840	2667	Active	Active	9	9
ENSDARG00000015911	ENSDART00000049626	22	11	TCCATCGCCTCGTGGATGCTGGT	5	-	1765	2667	Active	Active	9	9
ENSDARG00000015911	ENSDART00000049626	22	13	AGCCACGCCCCCTTCTTTGTTGCT	6	-	2038	2667	Active	Inactive	7	7
ENSDARG00000015911	ENSDART00000049626	22	13	GCCCCCTTCTTTGTTGCTAGGGT	5	-	2033	2667	Active	Active	9	3
ENSDARG00000015911	ENSDART00000049626	22	13	GCCTCACGCGCTCTTTAGCGTAA	5	-	2139	2667	Active	Inactive	9	7
ENSDARG00000015911	ENSDART00000049626	22	14	GTCGTCCTCCAGCACGTAGTCGCG	6	-	2311	2667	Active	Active	9	9
ENSDARG00000015911	ENSDART00000049626	22	14	AACTTCTGCGTGTCGATGAAGCT	5	-	2365	2667	Active	Active	9	9
ENSDARG00000015911	ENSDART00000049626	22	14	CTCATCACACTGAACTTCTGCGTGT	7	-	2375	2667	Active	Inactive	2	6
ENSDARG00000015911	ENSDART00000049626	22	16	GTAAAACGCAGACAGGCTGTGGAT	6	-	2584	2667	Inactive	Active	6	0
ENSDARG00000015911	ENSDART00000049626	22	16	AAACGCAGACAGGCTGTGGATGTT	6	-	2581	2667	Inactive	Active	9	6
ENSDARG00000015911	ENSDART00000049626	22	16	AAACGCAGACAGGCTGTGGATGT	5	-	2582	2667	Inactive	Inactive	9	8
ENSDARG00000016153	ENSDART00000004504	22	1	CCCTGCCCACCACCGCAGAGGAG	5	-	255	2598	Active	Active	8	9
ENSDARG00000016153	ENSDART00000004504	22	1	CACCACCGCAGAGGAGTCTGGGAA	6	-	247	2598	Active	Active	8	4
ENSDARG00000016153	ENSDART00000004504	22	1	TGCCCACCACCGCAGAGGAGTCT	5	-	252	2598	Active	Active	5	9
ENSDARG00000016153	ENSDART00000004504	22	1	ACCACCGCAGAGGAGTCTGGGAA	5	-	247	2598	Active	Active	1	4
ENSDARG00000016153	ENSDART00000004504	22	2	TTCTCCTCCTGAAGGATAAGGGGCA	7	-	2366	2598	Active	Active	8	9
ENSDARG00000016153	ENSDART00000004504	22	2	TGCTGCGCCTTGGTGGCTTGGTTG	6	-	1367	2598	Active	Inactive	9	1
ENSDARG00000016153	ENSDART00000004504	22	2	TGCTGCGCCTTGGTGGCTTGGTT	5	-	1368	2598	Active	Inactive	9	3
ENSDARG00000016153	ENSDART00000004504	22	2	TTCCCCTCCATAGGGGTGGAGAA	5	-	2527	2598	Active	Active	9	5
ENSDARG00000016153	ENSDART00000004504	22	2	TGCCACAGATGAAAGGCTGGGCA	5	-	567	2598	Inactive	Active	0	9
ENSDARG00000016153	ENSDART00000004504	22	2	TACTCCGGCGGAGGAAGCGGAGGCT	7	-	2390	2598	Active	Active	7	9
ENSDARG00000016153	ENSDART00000004504	22	2	GGCAAAATCTTCATGTGCTGGAGCC	7	-	701	2598	Active	Active	8	9
ENSDARG00000016153	ENSDART00000004504	22	2	CACATCATCAGTGCTCTGTCTTC	5	-	2147	2598	Active	Inactive	9	9
ENSDARG00000016153	ENSDART00000004504	22	2	ACAGGCAAAATCTTCATGTGCTGGA	7	-	704	2598	Inactive	Active	8	1
ENSDARG00000016188	ENSDART00000056032	22	1	AGCTTCACCTCTTGGACTGGTGC	5	-	187	1803	Active	Active	9	8
ENSDARG00000016188	ENSDART00000056032	22	3	TTCCTCTTCAGGCTGGGTTTGGG	5	-	287	1803	Active	Active	9	8
ENSDARG00000016188	ENSDART00000056032	22	3	TTCCTCTTCAGGCTGGGTTTGGGG	6	-	286	1803	Active	Active	9	7
ENSDARG00000016188	ENSDART00000056032	22	3	TTCCTCTTCAGGCTGGGTTTGGGGT	7	-	285	1803	Active	Active	9	5
ENSDARG00000016188	ENSDART00000056032	22	3	TTCCTCTTCCTCTTCAGGCTGGGTT	7	-	291	1803	Active	Active	9	3
ENSDARG00000016188	ENSDART00000056032	22	3	CTCTTCCTCTTCAGGCTGGGTTT	5	-	290	1803	Active	Inactive	9	5
ENSDARG00000016188	ENSDART00000056032	22	4	CTCCACCACGCGGTCTGGATGAGAT	7	-	396	1803	Active	Active	7	6
ENSDARG00000016188	ENSDART00000056032	22	5	ACCAGCGCCATCACCGATGAGGAA	6	-	583	1803	Active	Active	8	9
ENSDARG00000016188	ENSDART00000056032	22	5	GCCAGCCACTGTCCGGCCTTTGCC	6	-	610	1803	Active	Active	9	7
ENSDARG00000016188	ENSDART00000056032	22	7	CTCTCCCCAATCAGTGCTGAGTA	5	-	817	1803	Active	Inactive	4	6
ENSDARG00000016188	ENSDART00000056032	22	7	CTCTCCCCAATCAGTGCTGAGTAG	6	-	816	1803	Active	Active	4	5
ENSDARG00000016188	ENSDART00000056032	22	7	TCCCCAATCAGTGCTGAGTAGGTC	6	-	813	1803	Active	Active	9	9
ENSDARG00000016188	ENSDART00000056032	22	7	GACCCCTTCTGAGGTAGCTGTGTCT	7	-	780	1803	Active	Inactive	9	2
ENSDARG00000016188	ENSDART00000056032	22	9	AACCTCTTCTCAATGGTGTGGAGAA	7	-	1115	1803	Active	Inactive	9	4
ENSDARG00000016188	ENSDART00000056032	22	9	AACCTCTTCTCAATGGTGTGGAG	5	-	1117	1803	Active	Active	9	5
ENSDARG00000016188	ENSDART00000056032	22	11	GGCAGCGCACCTTGGCGGCGATGCA	7	-	1405	1803	Active	Active	5	9
ENSDARG00000016188	ENSDART00000056032	22	11	CCCTGCCTCCAACTCCTTTTTGGCC	7	-	1440	1803	Active	Inactive	9	6
ENSDARG00000016188	ENSDART00000056032	22	11	GACCCCACAGTGACTTTCTGGAGCT	7	-	1342	1803	Inactive	Active	4	2
ENSDARG00000016225	ENSDART00000031772	22	3	GACTTCGGCTGCGCTTTTGAAGTG	6	+	430	696	Active	Inactive	8	0
ENSDARG00000016225	ENSDART00000031772	22	3	TACAGCACCGAACACGAGGAAGAC	6	+	544	696	Active	Active	4	9
ENSDARG00000016225	ENSDART00000031772	22	4	TTAAAACACAAGTGGATGACGAG	5	+	655	696	Inactive	Active	8	9
ENSDARG00000016225	ENSDART00000031772	22	5	ATCGCCTACTTTAAAGGTGCAGTC	6	+	690	696	Active	Active	7	5
ENSDARG00000016281	ENSDART00000056478	22	1	CAAGTCCACTGTGACATTTGTGGGG	7	-	33	1230	Active	Inactive	5	1
ENSDARG00000016281	ENSDART00000056478	22	4	AAAATCAAACGGGAAGGTGTAGAT	6	-	340	1230	Inactive	Inactive	9	2
ENSDARG00000016281	ENSDART00000056478	22	4	AAATCAAACGGGAAGGTGTAGAT	5	-	340	1230	Inactive	Inactive	9	2
ENSDARG00000016281	ENSDART00000104655	22	2	CAAGTCCACTGTGACATTTGTGGGG	7	-	162	1083	Active	Inactive	5	1
ENSDARG00000016281	ENSDART00000104655	22	2	AGATGCTAATAAAAGAGCTGAAGGC	7	-	30	1083	Inactive	Active	4	9
ENSDARG00000016281	ENSDART00000104655	22	5	AAATCAAACGGGAAGGTGTAGAT	5	-	469	1083	Inactive	Inactive	9	2
ENSDARG00000016281	ENSDART00000104655	22	5	AAAATCAAACGGGAAGGTGTAGAT	6	-	469	1083	Inactive	Inactive	9	2
ENSDARG00000016281	ENSDART00000104655	22	7	AAAGACAAATGTAATGGGAGTGC	5	-	668	1083	Inactive	Active	9	0
ENSDARG00000016364	ENSDART00000046174	22	1	ACCCAATAAAAGCACTTTGATTTC	6	-	136	798	Inactive	Inactive	4	9
ENSDARG00000016364	ENSDART00000046174	22	1	AGCAACAGATGCACGTCGTGTAG	5	-	30	798	Inactive	Inactive	4	4
ENSDARG00000016364	ENSDART00000046174	22	2	ACCTCATTCTGTGGGTTTGCGTAG	6	-	324	798	Active	Inactive	9	8
ENSDARG00000016364	ENSDART00000046174	22	3	TCCAGCTGCGTCACCTGACGGATTT	7	-	374	798	Active	Active	9	2
ENSDARG00000016364	ENSDART00000046174	22	5	AGAGACAAACAGGCTGATGGAGCT	6	-	766	798	Inactive	Active	9	9
ENSDARG00000016730	ENSDART00000014057	22	1	TTCGTCAGAGTGGTCGAGTGGTTC	6	-	6	576	Active	Active	1	5
ENSDARG00000016730	ENSDART00000014057	22	3	AGCAGCCCACATCAGTGGTGTAA	5	-	179	576	Active	Inactive	5	6
ENSDARG00000016730	ENSDART00000014057	22	4	ATCTGCAAATCCTCCTGCGCTGGC	6	-	295	576	Inactive	Active	7	4
ENSDARG00000016730	ENSDART00000061411	22	1	TTCGTCAGAGTGGTCGAGTGGTTC	6	-	6	597	Active	Active	1	5
ENSDARG00000016730	ENSDART00000061411	22	4	AGCAGCCCACATCAGTGGTGTAA	5	-	209	597	Active	Inactive	5	6
ENSDARG00000016730	ENSDART00000061411	22	5	ATCTGCAAATCCTCCTGCGCTGGC	6	-	325	597	Inactive	Active	7	4
ENSDARG00000016744	ENSDART00000008681	22	2	TGCATCTGCAAGCCTGGGTTTGC	5	+	208	7011	Active	Inactive	9	8
ENSDARG00000016744	ENSDART00000008681	22	2	TGCATCTGCAAGCCTGGGTTTGCA	6	+	208	7011	Active	Active	9	7
ENSDARG00000016744	ENSDART00000008681	22	3	CACAAAGTCCGAATGCTGCTGCG	5	+	456	7011	Active	Active	7	9
ENSDARG00000016744	ENSDART00000008681	22	7	CTCCACAAACACCGTCTGCGTAGGC	7	+	939	7011	Inactive	Inactive	6	1
ENSDARG00000016744	ENSDART00000008681	22	7	CTCCACAAACACCGTCTGCGTAG	5	+	939	7011	Inactive	Inactive	6	6
ENSDARG00000016744	ENSDART00000008681	22	7	CCCTGCATCAATGGCATTTGCCGCA	7	+	865	7011	Active	Active	9	3
ENSDARG00000016744	ENSDART00000008681	22	7	GACTCCACAAACACCGTCTGCGTAG	7	+	937	7011	Inactive	Inactive	5	6
ENSDARG00000016744	ENSDART00000008681	22	7	CACAAACACCGTCTGCGTAGGCA	5	+	942	7011	Active	Active	1	9
ENSDARG00000016744	ENSDART00000008681	22	7	AACCCCTGCATCAATGGCATTTGCC	7	+	862	7011	Active	Active	8	8
ENSDARG00000016744	ENSDART00000008681	22	12	ATCGGCAGCTTCAAGTGTCGCTGTG	7	+	1561	7011	Active	Active	7	7
ENSDARG00000016744	ENSDART00000008681	22	14	ACCCACTGCTGTGCCGTGGAGGGA	6	+	1778	7011	Active	Active	8	9
ENSDARG00000016744	ENSDART00000008681	22	15	CCCGACAGACAGGGCTGTGTGGGT	6	+	1987	7011	Active	Inactive	3	5
ENSDARG00000016744	ENSDART00000008681	22	15	CCCGACAGACAGGGCTGTGTGGGTG	7	+	1987	7011	Active	Active	3	8
ENSDARG00000016744	ENSDART00000008681	22	16	TGCACCATCATGAACGGCGGCTGCG	7	+	2020	7011	Active	Active	9	9
ENSDARG00000016744	ENSDART00000008681	22	16	GAATGCAGCTGCAGCGAAGGATAC	6	+	2077	7011	Inactive	Active	2	8
ENSDARG00000016744	ENSDART00000008681	22	16	TGCACCATCATGAACGGCGGCTGC	6	+	2020	7011	Active	Active	9	5
ENSDARG00000016744	ENSDART00000008681	22	17	GCAGACATCGACGAGTGTGAAGAC	6	+	2128	7011	Active	Inactive	5	1
ENSDARG00000016744	ENSDART00000008681	22	17	AGACACACCAGATATCTGCGACGGC	7	+	2148	7011	Inactive	Active	4	7
ENSDARG00000016744	ENSDART00000008681	22	17	CACACCAGATATCTGCGACGGCGGC	7	+	2151	7011	Inactive	Active	0	9
ENSDARG00000016744	ENSDART00000008681	22	19	GGCAGCTTCAAGTGCCGATGCCGCG	7	+	2449	7011	Active	Active	9	9
ENSDARG00000016744	ENSDART00000008681	22	19	CCCGGCAGCTTCAAGTGCCGATGCC	7	+	2446	7011	Active	Active	9	9
ENSDARG00000016744	ENSDART00000008681	22	19	GGCTCATAACTGTGATCTGCATGC	6	+	2406	7011	Active	Inactive	4	5
ENSDARG00000016744	ENSDART00000008681	22	19	CGCGACGGCTGGGAGGGAGACGGC	6	+	2470	7011	Active	Active	9	9
ENSDARG00000016744	ENSDART00000008681	22	19	TGCCGCGACGGCTGGGAGGGAGAC	6	+	2467	7011	Active	Active	9	9
ENSDARG00000016744	ENSDART00000008681	22	20	CGCTGCTCCTGTAAAGAAGGATTC	6	+	2581	7011	Active	Active	9	7
ENSDARG00000016744	ENSDART00000008681	22	22	TGCAACTTCCAGAACATCTGTGTGT	7	+	2767	7011	Active	Inactive	9	9
ENSDARG00000016744	ENSDART00000008681	22	23	GAACCCGTCTGGTGTGGGCTGTG	5	+	2976	7011	Active	Active	6	3
ENSDARG00000016744	ENSDART00000008681	22	23	AACTGCATCAACGGTGTGTGTGT	5	+	2905	7011	Active	Inactive	8	9
ENSDARG00000016744	ENSDART00000008681	22	24	TCCTGCTGCTGCTCGCTGGGCGGAG	7	+	3097	7011	Active	Active	9	6
ENSDARG00000016744	ENSDART00000008681	22	25	CCCCTCAGCCGAGTATAAGACTCT	6	+	3156	7011	Active	Active	9	7
ENSDARG00000016744	ENSDART00000008681	22	25	CCCTCAGCCGAGTATAAGACTCT	5	+	3157	7011	Active	Active	9	7
ENSDARG00000016744	ENSDART00000008681	22	25	ATCACCGTCATCCTGGAGGGTAA	5	+	3214	7011	Active	Active	9	3
ENSDARG00000016744	ENSDART00000008681	22	26	AGACGCGCATCTGCGAAGGTGAA	5	+	3341	7011	Inactive	Active	5	9
ENSDARG00000016744	ENSDART00000008681	22	28	GACCAAAAAGATGTGCTGCTGCG	5	+	3552	7011	Inactive	Active	9	9
ENSDARG00000016744	ENSDART00000008681	22	28	GTCTTCAGACATGAGGAAGAGTGT	6	+	3477	7011	Active	Active	0	9
ENSDARG00000016744	ENSDART00000008681	22	28	AACTTCAACGACACCTGTGAAAAC	6	+	3511	7011	Active	Inactive	3	4
ENSDARG00000016744	ENSDART00000008681	22	30	ACATCCTGCTCATCTGCGAAGGT	5	+	3812	7011	Active	Active	6	4
ENSDARG00000016744	ENSDART00000008681	22	30	GGCATCTGCGCTAACGGCGTCTGC	6	+	3733	7011	Active	Inactive	9	0
ENSDARG00000016744	ENSDART00000008681	22	32	AACGTCTGCAGTCACGGCGAGTGC	6	+	3985	7011	Active	Active	9	7
ENSDARG00000016744	ENSDART00000008681	22	34	GGCTCCTTCAAGTGTTTGTGTCT	5	+	4267	7011	Active	Inactive	9	9
ENSDARG00000016744	ENSDART00000008681	22	34	GACGGCAAAAACTGCGTCGGTGAG	6	+	4312	7011	Inactive	Active	5	8
ENSDARG00000016744	ENSDART00000008681	22	36	CTATCAGACAATGGCCGACGCTGTT	7	+	4549	7011	Inactive	Active	2	8
ENSDARG00000016744	ENSDART00000008681	22	37	GTTTCACACGCTTTGAAGCGGGT	5	+	4595	7011	Active	Active	3	9
ENSDARG00000016744	ENSDART00000008681	22	37	GCAGTCTGCTGCCAGGTGAGGGA	5	+	4667	7011	Active	Active	9	9
ENSDARG00000016744	ENSDART00000008681	22	39	GGCGTCAACTGTGTGGGTGAGTTC	6	+	4903	7011	Active	Inactive	9	1
ENSDARG00000016744	ENSDART00000008681	22	39	GGCGTCAACTGTGTGGGTGAGTT	5	+	4903	7011	Active	Active	9	4
ENSDARG00000016744	ENSDART00000008681	22	39	ACAGGCGTCAACTGTGTGGGTGAG	6	+	4900	7011	Active	Active	8	8
ENSDARG00000016744	ENSDART00000008681	22	39	AGAAAACCCAGAAATCTGCGGGAAC	7	+	4809	7011	Inactive	Inactive	4	3
ENSDARG00000016744	ENSDART00000008681	22	39	AGAAAACCCAGAAATCTGCGGGA	5	+	4809	7011	Inactive	Active	4	5
ENSDARG00000016744	ENSDART00000008681	22	39	AACCTCGACTACACAGGCGTCAAC	6	+	4888	7011	Active	Active	6	1
ENSDARG00000016744	ENSDART00000008681	22	39	GAAAACCCAGAAATCTGCGGGAAC	6	+	4810	7011	Inactive	Inactive	9	3
ENSDARG00000016744	ENSDART00000008681	22	40	TGCTCAAACGTTCCTGGAGGTTTC	6	+	4963	7011	Active	Inactive	7	0
ENSDARG00000016744	ENSDART00000008681	22	41	GACGACAACCGCATGTGCAGAGGTG	7	+	5140	7011	Inactive	Active	2	9
ENSDARG00000016744	ENSDART00000008681	22	41	GCAGACATCAACGAGTGTGCGGTG	6	+	5035	7011	Active	Active	5	0
ENSDARG00000016744	ENSDART00000008681	22	41	GACATCAACGAGTGTGCGGTGAA	5	+	5038	7011	Active	Inactive	4	2
ENSDARG00000016744	ENSDART00000008681	22	42	CACGACGCCCTGATGGAGAGGGA	5	+	5264	7011	Active	Active	6	9
ENSDARG00000016744	ENSDART00000008681	22	44	AACACCGTCACCAAGTCTGAGTGC	6	+	5488	7011	Active	Inactive	8	2
ENSDARG00000016744	ENSDART00000008681	22	44	CACCAAGTCTGAGTGCTGCTGTA	5	+	5496	7011	Active	Active	8	6
ENSDARG00000016744	ENSDART00000008681	22	44	GAACCATCCAGTACAAGAAGATGTG	7	+	5567	7011	Inactive	Active	1	9
ENSDARG00000016744	ENSDART00000008681	22	44	AACACCGTCACCAAGTCTGAGTG	5	+	5488	7011	Active	Active	8	6
ENSDARG00000016744	ENSDART00000008681	22	45	TTCACCGGCACCTCCTGCATTGGTA	7	+	5731	7011	Active	Active	7	4
ENSDARG00000016744	ENSDART00000008681	22	45	CGCTGCCACTGCAATGTTGGGTAC	6	+	5698	7011	Active	Inactive	9	5
ENSDARG00000016744	ENSDART00000008681	22	45	CGCTGCCACTGCAATGTTGGGTA	5	+	5698	7011	Active	Inactive	9	6
ENSDARG00000016744	ENSDART00000008681	22	47	GCACCAGACGGCCTGCATAGGTG	5	+	5973	7011	Active	Active	0	9
ENSDARG00000016744	ENSDART00000008681	22	47	AGCACCAGACGGCCTGCATAGGTG	6	+	5972	7011	Active	Active	1	9
ENSDARG00000016744	ENSDART00000008681	22	47	TGCGTCAACACGATCGGTGGTTTC	6	+	5920	7011	Active	Inactive	9	6
ENSDARG00000016744	ENSDART00000008681	22	48	CCCGGCAGCTTCAACTGCGAGTGC	6	+	6055	7011	Active	Inactive	9	2
ENSDARG00000016744	ENSDART00000008681	22	49	ACAGACGTCGATGAATGCGGTGGAA	7	+	6118	7011	Active	Active	5	6
ENSDARG00000016744	ENSDART00000008681	22	49	ACAGACGTCGATGAATGCGGTGGA	6	+	6118	7011	Active	Active	5	3
ENSDARG00000016744	ENSDART00000008681	22	50	AACCAAGTCTGTGGGTCGGCGTC	5	+	6262	7011	Active	Active	4	6
ENSDARG00000016744	ENSDART00000008681	22	50	TGCTCCAACACAGATGGCGGATAC	6	+	6409	7011	Active	Inactive	8	1
ENSDARG00000016744	ENSDART00000008681	22	52	CACGACAGCGACTACTTGCTAGGGG	7	+	6952	7011	Active	Active	5	7
ENSDARG00000016744	ENSDART00000082109	22	1	CACAAAGTCCGAATGCTGCTGCG	5	+	111	5070	Active	Active	7	9
ENSDARG00000016744	ENSDART00000082109	22	5	GACTCCACAAACACCGTCTGCGTAG	7	+	592	5070	Inactive	Inactive	5	6
ENSDARG00000016744	ENSDART00000082109	22	5	CTCCACAAACACCGTCTGCGTAG	5	+	594	5070	Inactive	Inactive	6	6
ENSDARG00000016744	ENSDART00000082109	22	5	CACAAACACCGTCTGCGTAGGCA	5	+	597	5070	Active	Active	1	9
ENSDARG00000016744	ENSDART00000082109	22	5	CCCTGCATCAATGGCATTTGCCGCA	7	+	520	5070	Active	Active	9	3
ENSDARG00000016744	ENSDART00000082109	22	5	AACCCCTGCATCAATGGCATTTGCC	7	+	517	5070	Active	Active	8	8
ENSDARG00000016744	ENSDART00000082109	22	5	CTCCACAAACACCGTCTGCGTAGGC	7	+	594	5070	Inactive	Inactive	6	1
ENSDARG00000016744	ENSDART00000082109	22	10	ATCGGCAGCTTCAAGTGTCGCTGTG	7	+	1219	5070	Active	Active	7	7
ENSDARG00000016744	ENSDART00000082109	22	12	ACCCACTGCTGTGCCGTGGAGGGA	6	+	1436	5070	Active	Active	8	9
ENSDARG00000016744	ENSDART00000082109	22	13	CCCGACAGACAGGGCTGTGTGGGT	6	+	1645	5070	Active	Inactive	3	5
ENSDARG00000016744	ENSDART00000082109	22	13	CCCGACAGACAGGGCTGTGTGGGTG	7	+	1645	5070	Active	Active	3	8
ENSDARG00000016744	ENSDART00000082109	22	14	GAATGCAGCTGCAGCGAAGGATAC	6	+	1735	5070	Inactive	Active	2	8
ENSDARG00000016744	ENSDART00000082109	22	14	TGCACCATCATGAACGGCGGCTGCG	7	+	1678	5070	Active	Active	9	9
ENSDARG00000016744	ENSDART00000082109	22	14	TGCACCATCATGAACGGCGGCTGC	6	+	1678	5070	Active	Active	9	5
ENSDARG00000016744	ENSDART00000082109	22	15	AGACACACCAGATATCTGCGACGGC	7	+	1806	5070	Inactive	Active	4	7
ENSDARG00000016744	ENSDART00000082109	22	15	GCAGACATCGACGAGTGTGAAGAC	6	+	1786	5070	Active	Inactive	5	1
ENSDARG00000016744	ENSDART00000082109	22	15	CACACCAGATATCTGCGACGGCGGC	7	+	1809	5070	Inactive	Active	0	9
ENSDARG00000016744	ENSDART00000082109	22	17	TGCCGCGACGGCTGGGAGGGAGAC	6	+	2125	5070	Active	Active	9	9
ENSDARG00000016744	ENSDART00000082109	22	17	CGCGACGGCTGGGAGGGAGACGGC	6	+	2128	5070	Active	Active	9	9
ENSDARG00000016744	ENSDART00000082109	22	17	GGCTCATAACTGTGATCTGCATGC	6	+	2064	5070	Active	Inactive	4	5
ENSDARG00000016744	ENSDART00000082109	22	17	GGCAGCTTCAAGTGCCGATGCCGCG	7	+	2107	5070	Active	Active	9	9
ENSDARG00000016744	ENSDART00000082109	22	17	CCCGGCAGCTTCAAGTGCCGATGCC	7	+	2104	5070	Active	Active	9	9
ENSDARG00000016744	ENSDART00000082109	22	19	CGCTGCTCCTGTAAAGAAGGATTC	6	+	2224	5070	Active	Active	9	7
ENSDARG00000016744	ENSDART00000082109	22	21	TGCAACTTCCAGAACATCTGTGTGT	7	+	2410	5070	Active	Inactive	9	9
ENSDARG00000016744	ENSDART00000082109	22	23	AACTGCATCAACGGTGTGTGTGT	5	+	2551	5070	Active	Inactive	8	9
ENSDARG00000016744	ENSDART00000082109	22	23	GAACCCGTCTGGTGTGGGCTGTG	5	+	2622	5070	Active	Active	6	3
ENSDARG00000016744	ENSDART00000082109	22	24	TCCTGCTGCTGCTCGCTGGGCGGAG	7	+	2743	5070	Active	Active	9	6
ENSDARG00000016744	ENSDART00000082109	22	25	ATCACCGTCATCCTGGAGGGTAA	5	+	2860	5070	Active	Active	9	3
ENSDARG00000016744	ENSDART00000082109	22	25	CCCCTCAGCCGAGTATAAGACTCT	6	+	2802	5070	Active	Active	9	7
ENSDARG00000016744	ENSDART00000082109	22	25	CCCTCAGCCGAGTATAAGACTCT	5	+	2803	5070	Active	Active	9	7
ENSDARG00000016744	ENSDART00000082109	22	26	AGACGCGCATCTGCGAAGGTGAA	5	+	2987	5070	Inactive	Active	5	9
ENSDARG00000016744	ENSDART00000082109	22	28	GACCAAAAAGATGTGCTGCTGCG	5	+	3198	5070	Inactive	Active	9	9
ENSDARG00000016744	ENSDART00000082109	22	28	AACTTCAACGACACCTGTGAAAAC	6	+	3157	5070	Active	Inactive	3	4
ENSDARG00000016744	ENSDART00000082109	22	28	GTCTTCAGACATGAGGAAGAGTGT	6	+	3123	5070	Active	Active	0	9
ENSDARG00000016744	ENSDART00000082109	22	30	GGCATCTGCGCTAACGGCGTCTGC	6	+	3379	5070	Active	Inactive	9	0
ENSDARG00000016744	ENSDART00000082109	22	30	ACATCCTGCTCATCTGCGAAGGT	5	+	3458	5070	Active	Active	6	4
ENSDARG00000016744	ENSDART00000082109	22	32	AACGTCTGCAGTCACGGCGAGTGC	6	+	3631	5070	Active	Active	9	7
ENSDARG00000016744	ENSDART00000082109	22	34	GGCTCCTTCAAGTGTTTGTGTCT	5	+	3913	5070	Active	Inactive	9	9
ENSDARG00000016744	ENSDART00000082109	22	34	GACGGCAAAAACTGCGTCGGTGAG	6	+	3958	5070	Inactive	Active	5	8
ENSDARG00000016744	ENSDART00000082109	22	36	CTATCAGACAATGGCCGACGCTGTT	7	+	4195	5070	Inactive	Active	2	8
ENSDARG00000016744	ENSDART00000082109	22	37	GCAGTCTGCTGCCAGGTGAGGGA	5	+	4313	5070	Active	Active	9	9
ENSDARG00000016744	ENSDART00000082109	22	37	GTTTCACACGCTTTGAAGCGGGT	5	+	4241	5070	Active	Active	3	9
ENSDARG00000016744	ENSDART00000082109	22	39	GGCGTCAACTGTGTGGGTGAGTTC	6	+	4552	5070	Active	Inactive	9	1
ENSDARG00000016744	ENSDART00000082109	22	39	AACCTCGACTACACAGGCGTCAAC	6	+	4537	5070	Active	Active	6	1
ENSDARG00000016744	ENSDART00000082109	22	39	AGAAAACCCAGAAATCTGCGGGA	5	+	4458	5070	Inactive	Active	4	5
ENSDARG00000016744	ENSDART00000082109	22	39	GAAAACCCAGAAATCTGCGGGAAC	6	+	4459	5070	Inactive	Inactive	9	3
ENSDARG00000016744	ENSDART00000082109	22	39	AGAAAACCCAGAAATCTGCGGGAAC	7	+	4458	5070	Inactive	Inactive	4	3
ENSDARG00000016744	ENSDART00000082109	22	39	GGCGTCAACTGTGTGGGTGAGTT	5	+	4552	5070	Active	Active	9	4
ENSDARG00000016744	ENSDART00000082109	22	39	ACAGGCGTCAACTGTGTGGGTGAG	6	+	4549	5070	Active	Active	8	8
ENSDARG00000016744	ENSDART00000082109	22	40	TGCTCAAACGTTCCTGGAGGTTTC	6	+	4612	5070	Active	Inactive	7	0
ENSDARG00000016744	ENSDART00000082109	22	41	GACGACAACCGCATGTGCAGAGGTG	7	+	4789	5070	Inactive	Active	2	9
ENSDARG00000016744	ENSDART00000082109	22	41	GCAGACATCAACGAGTGTGCGGTG	6	+	4684	5070	Active	Active	5	0
ENSDARG00000016744	ENSDART00000082109	22	41	GACATCAACGAGTGTGCGGTGAA	5	+	4687	5070	Active	Inactive	4	2
ENSDARG00000016744	ENSDART00000082109	22	42	CACGACGCCCTGATGGAGAGGGA	5	+	4913	5070	Active	Active	6	9
ENSDARG00000016825	ENSDART00000011961	22	3	CACTCAGACGAACCTTGCTGCTGAC	7	-	163	3756	Active	Active	6	7
ENSDARG00000016825	ENSDART00000011961	22	4	TTCTGCGTCTTCTTGAGGTTGAGCT	7	-	425	3756	Active	Active	9	7
ENSDARG00000016825	ENSDART00000011961	22	4	TTCTGCGTCTTCTTGAGGTTGAG	5	-	427	3756	Active	Active	9	9
ENSDARG00000016825	ENSDART00000011961	22	4	TGCCAACCACACCATTAGCATAC	5	-	333	3756	Inactive	Inactive	0	7
ENSDARG00000016825	ENSDART00000011961	22	4	AGAGACTCCTGCTGGGGCGAAAAC	6	-	358	3756	Active	Active	2	7
ENSDARG00000016825	ENSDART00000011961	22	7	CTCCACAAAAGCCAAGGTTTGTCT	6	-	781	3756	Inactive	Inactive	6	6
ENSDARG00000016825	ENSDART00000011961	22	9	GCATCCAGAAGCCAGCGCCTAGTAA	7	-	1085	3756	Inactive	Active	6	1
ENSDARG00000016825	ENSDART00000011961	22	12	AGCTCCAGCAAGACTGGAGATGAG	6	-	1705	3756	Active	Active	8	9
ENSDARG00000016825	ENSDART00000011961	22	12	CAACCATGCGCACCTCTGGGTGGAG	7	-	1642	3756	Active	Inactive	5	0
ENSDARG00000016825	ENSDART00000011961	22	14	AGCTACAACAGCTCTGGGCAGGA	5	-	1976	3756	Active	Active	3	6
ENSDARG00000016825	ENSDART00000011961	22	14	ACCTCAACAACATCAGCAGCGGCT	6	-	2022	3756	Inactive	Active	3	9
ENSDARG00000016825	ENSDART00000011961	22	14	AGCAGCTCCAATCATAAGAGGAG	5	-	1919	3756	Active	Active	9	9
ENSDARG00000016825	ENSDART00000011961	22	14	TACCTCAACAACATCAGCAGCGGCT	7	-	2022	3756	Active	Active	6	9
ENSDARG00000016825	ENSDART00000011961	22	17	AGATGCAGCAGCAACAGCAGCAGTG	7	-	2421	3756	Active	Active	3	9
ENSDARG00000016825	ENSDART00000011961	22	17	TGCAGCAGCAACAGCAGCAGTGTAC	7	-	2418	3756	Active	Inactive	9	1
ENSDARG00000016825	ENSDART00000011961	22	17	TTCAGCTGCGAGCAAAGGTTTGGCA	7	-	2343	3756	Active	Active	9	5
ENSDARG00000016825	ENSDART00000011961	22	19	CCCATCACAGCAAATGTCTGGAGAG	7	-	2561	3756	Active	Active	7	2
ENSDARG00000016825	ENSDART00000011961	22	19	AGAGCCTCCACCTTGTAGTTGCC	5	-	2683	3756	Active	Active	7	8
ENSDARG00000016825	ENSDART00000011961	22	20	TACCCAATCATTAGCATTTGATGTT	7	-	2835	3756	Active	Inactive	8	7
ENSDARG00000016825	ENSDART00000011961	22	21	TGCCACTGCAACATGGGCTGAGTGC	7	-	3018	3756	Active	Active	9	6
[truncated: 10,794 more rows]
