# Supplementary material for: Predicting success of oligomerized pool engineering (OPEN) for zinc finger target site sequences
Source: BMC Bioinformatics. 2010 Nov 2;11:543. doi: 10.1186/1471-2105-11-543 (PMC3098093; doi:10.1186/1471-2105-11-543)
Supplement: Additional file 25 — Zebrafish - chromosome 23 - classified ZFN target list. Potential OPEN ZFN target sites in gene transcripts encoded on zebrafish chromosome 23 classified using ZiFOpT. Data presented as described in the legend to Additional File 3 [file 1471-2105-11-543-S25.XLS]

## Sheet: Chromosome23
Gene ID	Transcript ID	Chromo Number	Coding Exon Number	TargetSite	ZFN Spacer Length	Strand	ZFN Cleavage Site	Coding Sequence Length	ZiFOpT Prediction		Confidence Score
									Left	Right	Left	Right
ENSDARG00000000474	ENSDART00000000488	23	7	TTCTACAGAAGAGGCCGGTTGAGGA	7	+	464	552	Inactive	Active	7	7
ENSDARG00000000588	ENSDART00000000620	23	1	GTAAACCTCGGTGGAGTTTGAGGGT	7	-	144	1089	Active	Active	1	1
ENSDARG00000000588	ENSDART00000000620	23	1	GTAAACCTCGGTGGAGTTTGAGGG	6	-	145	1089	Active	Active	1	8
ENSDARG00000000588	ENSDART00000000620	23	7	TTCTCATGCAGGGTTTGCTGGAGAG	7	-	587	1089	Active	Active	8	8
ENSDARG00000000588	ENSDART00000000620	23	7	AACTCACCATGCACGAGCCGCTGCT	7	-	644	1089	Inactive	Active	6	9
ENSDARG00000000588	ENSDART00000000620	23	8	CGCTGCTGCTGGTGCTGTCGGTGCC	7	-	763	1089	Active	Active	9	9
ENSDARG00000000588	ENSDART00000000620	23	8	GTCGTCTTCAGCCGTGGCGGCGCT	6	-	799	1089	Active	Active	9	9
ENSDARG00000000588	ENSDART00000000620	23	9	TTCCTCCTCCTCCAGAGGTCTGT	5	-	1067	1089	Active	Active	9	6
ENSDARG00000000588	ENSDART00000000620	23	9	TCCTCCTCCAGAGGTCTGTTGAGTC	7	-	1061	1089	Active	Inactive	9	7
ENSDARG00000000588	ENSDART00000000620	23	9	TCCTCCTCCAGAGGTCTGTTGAG	5	-	1063	1089	Active	Inactive	9	5
ENSDARG00000000588	ENSDART00000000620	23	9	CTCCTCCTCCAGAGGTCTGTTGAG	6	-	1063	1089	Active	Inactive	9	5
ENSDARG00000000588	ENSDART00000103343	23	1	GTAAACCTCGGTGGAGTTTGAGGG	6	-	145	1146	Active	Active	1	8
ENSDARG00000000588	ENSDART00000103343	23	1	GTAAACCTCGGTGGAGTTTGAGGGT	7	-	144	1146	Active	Active	1	1
ENSDARG00000000588	ENSDART00000103343	23	7	AACTCACCATGCACGAGCCGCTGCT	7	-	644	1146	Inactive	Active	6	9
ENSDARG00000000588	ENSDART00000103343	23	7	TTCTCATGCAGGGTTTGCTGGAGAG	7	-	587	1146	Active	Active	8	8
ENSDARG00000000588	ENSDART00000103343	23	8	TTCCTCCTCCTCCAGAGGTCTGT	5	-	1124	1146	Active	Active	9	6
ENSDARG00000000588	ENSDART00000103343	23	8	TCCTCCTCCAGAGGTCTGTTGAGTC	7	-	1118	1146	Active	Inactive	9	7
ENSDARG00000000588	ENSDART00000103343	23	8	TCCTCCTCCAGAGGTCTGTTGAG	5	-	1120	1146	Active	Inactive	9	5
ENSDARG00000000588	ENSDART00000103343	23	8	GTCGTCTTCAGCCGTGGCGGCGCT	6	-	799	1146	Active	Active	9	9
ENSDARG00000000588	ENSDART00000103343	23	8	GAAGCCTCCGCACTGCTGTTTTT	5	-	1031	1146	Active	Inactive	2	9
ENSDARG00000000588	ENSDART00000103343	23	8	CTCCTCCTCCAGAGGTCTGTTGAG	6	-	1120	1146	Active	Inactive	9	5
ENSDARG00000000588	ENSDART00000103343	23	8	CGCTGCTGCTGGTGCTGTCGGTGCC	7	-	763	1146	Active	Active	9	9
ENSDARG00000000796	ENSDART00000000876	23	1	TGCTGCCCACACAGGTAGAAGCA	5	-	225	1722	Active	Active	7	9
ENSDARG00000000796	ENSDART00000000876	23	1	TGCCCACACAGGTAGAAGCAGCT	5	-	222	1722	Active	Active	9	9
ENSDARG00000000796	ENSDART00000000876	23	1	TCCAGCTGCCCGGAGGTGCTGCC	5	-	241	1722	Active	Active	9	9
ENSDARG00000000796	ENSDART00000000876	23	1	GTCCCATGCAGACATGTGCTGGT	5	-	410	1722	Active	Inactive	8	0
ENSDARG00000000796	ENSDART00000000876	23	1	CCCGGCTGCCCTGCTCTAAGCTGAG	7	-	631	1722	Active	Active	9	9
ENSDARG00000000796	ENSDART00000000876	23	1	CCCCAACCAGAGAAGTGATGCTGGG	7	-	151	1722	Active	Active	3	9
ENSDARG00000000796	ENSDART00000000876	23	2	AGCGGCAGAACTGGCATCTGTTTCT	7	-	871	1722	Active	Inactive	5	9
ENSDARG00000000796	ENSDART00000000876	23	3	CCCTTCTTCCTTTCAGGCTGTCTGT	7	-	940	1722	Active	Inactive	9	3
ENSDARG00000000796	ENSDART00000000876	23	4	TTCTCAGGCAATCCAGATGTTGAT	6	-	1104	1722	Active	Active	6	4
ENSDARG00000000796	ENSDART00000000876	23	6	GAAGTCTTCGATCCGTTTGGGCT	5	-	1496	1722	Active	Active	9	6
ENSDARG00000000796	ENSDART00000000876	23	6	TTATCCACAATGGGTGGAGGTGGGA	7	-	1682	1722	Inactive	Active	9	9
ENSDARG00000000796	ENSDART00000000876	23	6	TTATCCACAATGGGTGGAGGTGGG	6	-	1683	1722	Inactive	Active	9	9
ENSDARG00000000796	ENSDART00000000876	23	6	GACCAAGTCTTCCAGTTTGAGAT	5	-	1661	1722	Active	Inactive	6	1
ENSDARG00000000887	ENSDART00000000992	23	2	GCCAGCGACCCTAATAGGATTGTGC	7	+	118	546	Active	Active	8	0
ENSDARG00000000887	ENSDART00000000992	23	4	CCCTGCACCCAATGAGGACTGGGAA	7	+	393	546	Active	Active	9	9
ENSDARG00000000887	ENSDART00000044523	23	2	GCCAGCGACCCTAATAGGATTGTGC	7	+	118	546	Active	Active	8	0
ENSDARG00000000887	ENSDART00000044523	23	4	CCCTGCACCCAATGAGGACTGGGAA	7	+	393	546	Active	Active	9	9
ENSDARG00000001274	ENSDART00000001451	23	3	CTATCCAACTTTGTGGTGAGTAC	5	+	201	1596	Inactive	Inactive	2	0
ENSDARG00000001274	ENSDART00000001451	23	5	AAACTCTTACATCAGTGGGAAGTA	6	+	372	1596	Inactive	Active	0	1
ENSDARG00000001274	ENSDART00000001451	23	8	GCCTGCTTCCACCAGCTCTGATGAT	7	+	885	1596	Active	Inactive	9	3
ENSDARG00000001274	ENSDART00000001451	23	8	TGCTTCCACCAGCTCTGATGATGTG	7	+	888	1596	Active	Active	9	9
ENSDARG00000001274	ENSDART00000001451	23	8	TGCTTCAGATGCTGAGTCTGGTGGC	7	+	851	1596	Active	Active	6	3
ENSDARG00000001274	ENSDART00000001451	23	8	AGAACCACCTGCTTCAGATGCTGAG	7	+	842	1596	Inactive	Active	0	9
ENSDARG00000001274	ENSDART00000001451	23	8	ACCACCTGCTTCAGATGCTGAGTCT	7	+	845	1596	Active	Active	9	6
ENSDARG00000001274	ENSDART00000001451	23	8	ACCACCTGCTTCAGATGCTGAGTC	6	+	845	1596	Active	Inactive	9	5
ENSDARG00000001274	ENSDART00000001451	23	9	AGACCCAGAGGGAGAAGGGGAGGCA	7	+	990	1596	Inactive	Active	6	9
ENSDARG00000001274	ENSDART00000001451	23	10	GCCATCTACGCCAAGATGATGAG	5	+	1255	1596	Active	Active	9	9
ENSDARG00000001274	ENSDART00000001451	23	12	TCCTTCATCAGATAGAGTCTGAGAA	7	+	1463	1596	Active	Active	9	3
ENSDARG00000001437	ENSDART00000025414	23	3	CTCGGCTCCTTCTCAGTGGGACTCT	7	+	241	1464	Active	Inactive	9	0
ENSDARG00000001437	ENSDART00000025414	23	3	GGCTTCTACAATGAGACGTGGCA	5	+	133	1464	Active	Active	9	9
ENSDARG00000001437	ENSDART00000025414	23	4	CCCGACTTCATTACGTGGGGCGCT	6	+	453	1464	Active	Active	9	6
ENSDARG00000001437	ENSDART00000025414	23	4	AGCTGCTGCTTTTATGGGCTTTT	5	+	324	1464	Active	Inactive	9	9
ENSDARG00000001437	ENSDART00000025414	23	5	CTCATCAACCAGAACGAAGAGGCC	6	+	652	1464	Active	Active	8	9
ENSDARG00000001437	ENSDART00000025414	23	6	TTCATCGCCATCATGCTGCAGCT	5	+	826	1464	Active	Active	8	9
ENSDARG00000001437	ENSDART00000025414	23	6	GCAGACAGATGATGAGGGAGAAGAC	7	+	752	1464	Inactive	Active	8	9
ENSDARG00000001437	ENSDART00000025414	23	7	GAACACAGCATTCACAGTGGTTTCT	7	+	957	1464	Inactive	Inactive	7	3
ENSDARG00000001437	ENSDART00000025414	23	7	TTATGCCACCATTGGTGCTGGAGCT	7	+	930	1464	Inactive	Active	0	8
ENSDARG00000001437	ENSDART00000025414	23	8	CACTGCATCTTGTTGGTTTGATGGG	7	+	1013	1464	Active	Active	9	5
ENSDARG00000001437	ENSDART00000025414	23	9	TCCTTCTGCCTTCGCTGTCGCTGGT	7	+	1209	1464	Active	Active	9	8
ENSDARG00000001437	ENSDART00000025414	23	9	GTAGCCATCTTCAGTTTTGTGGCA	6	+	1117	1464	Active	Inactive	5	4
ENSDARG00000001437	ENSDART00000025414	23	9	GCCATCTTCAGTTTTGTGGCATTT	6	+	1120	1464	Active	Inactive	9	4
ENSDARG00000001437	ENSDART00000025414	23	10	GCCAGCTTCCGCACCGGGGCAGAT	6	+	1402	1464	Active	Active	9	7
ENSDARG00000001437	ENSDART00000025414	23	10	ACCAAAGGCCGGTCGTTTGAAGAG	6	+	1372	1464	Active	Active	4	0
ENSDARG00000001437	ENSDART00000104125	23	3	CTCGGCTCCTTCTCAGTGGGACTCT	7	+	241	1401	Active	Inactive	9	0
ENSDARG00000001437	ENSDART00000104125	23	3	GGCTTCTACAATGAGACGTGGCA	5	+	133	1401	Active	Active	9	9
ENSDARG00000001437	ENSDART00000104125	23	4	AGCTGCTGCTTTTATGGGCTTTT	5	+	324	1401	Active	Inactive	9	9
ENSDARG00000001437	ENSDART00000104125	23	4	CCCGACTTCATTACGTGGGGCGCT	6	+	453	1401	Active	Active	9	6
ENSDARG00000001437	ENSDART00000104125	23	5	CTCATCAACCAGAACGAAGAGGCC	6	+	652	1401	Active	Active	8	9
ENSDARG00000001437	ENSDART00000104125	23	6	TTCATCGCCATCATGCTGCAGCT	5	+	826	1401	Active	Active	8	9
ENSDARG00000001437	ENSDART00000104125	23	6	GCAGACAGATGATGAGGGAGAAGAC	7	+	752	1401	Inactive	Active	8	9
ENSDARG00000001437	ENSDART00000104125	23	7	GAACACAGCATTCACAGTGGTTTCT	7	+	957	1401	Inactive	Inactive	7	3
ENSDARG00000001437	ENSDART00000104125	23	7	TTATGCCACCATTGGTGCTGGAGCT	7	+	930	1401	Inactive	Active	0	8
ENSDARG00000001437	ENSDART00000104125	23	8	CACTGCATCTTGTTGGTTTGATGGG	7	+	1013	1401	Active	Active	9	5
ENSDARG00000001437	ENSDART00000104125	23	9	TCCTTCTGCCTTCGCTGTCGCTGGT	7	+	1209	1401	Active	Active	9	8
ENSDARG00000001437	ENSDART00000104125	23	9	GCCATCTTCAGTTTTGTGGCATTT	6	+	1120	1401	Active	Inactive	9	4
ENSDARG00000001437	ENSDART00000104125	23	9	GTAGCCATCTTCAGTTTTGTGGCA	6	+	1117	1401	Active	Inactive	5	4
ENSDARG00000001437	ENSDART00000104125	23	10	ACCAAAGGCCGGTCGTTTGAAGAG	6	+	1372	1401	Active	Active	4	0
ENSDARG00000001754	ENSDART00000054299	23	5	CTAATCAAAGTTGGTGTGGGTTCT	6	-	480	2241	Inactive	Active	8	2
ENSDARG00000001754	ENSDART00000054299	23	5	CTAATCAAAGTTGGTGTGGGTTC	5	-	481	2241	Inactive	Inactive	8	9
ENSDARG00000001754	ENSDART00000054299	23	5	CTCATCAGAATCACCCTTTGTTGTA	7	-	537	2241	Active	Inactive	3	9
ENSDARG00000001754	ENSDART00000054299	23	6	GTTTTCAGCTTCAGCATTTTTTGCA	7	-	641	2241	Active	Inactive	7	7
ENSDARG00000001754	ENSDART00000054299	23	6	TTCAGCTTCAGCATTTTTTGCAGAG	7	-	638	2241	Active	Inactive	9	1
ENSDARG00000001754	ENSDART00000054299	23	7	TACATCTTAATATCAATCTGATTTT	7	-	722	2241	Active	Inactive	8	9
ENSDARG00000001754	ENSDART00000054299	23	8	TACGGCACCATCTGGTTGGCGTG	5	-	814	2241	Active	Active	6	7
ENSDARG00000001754	ENSDART00000054299	23	8	AGAAACTGCCTGCACTGTTTTGGC	6	-	849	2241	Active	Inactive	1	7
ENSDARG00000001754	ENSDART00000054299	23	8	AACTGCAGCTATAACTGTGGCTTG	6	-	784	2241	Active	Inactive	5	8
ENSDARG00000001754	ENSDART00000054299	23	8	AGAAACTGCCTGCACTGTTTTGGCA	7	-	848	2241	Active	Active	1	3
ENSDARG00000001754	ENSDART00000054299	23	11	AAATCCTACTTGATGCAGCCGAT	5	-	1306	2241	Inactive	Active	4	9
ENSDARG00000001754	ENSDART00000054299	23	14	CAATGCTGCAGGCCTGTGTGTGGAA	7	-	1588	2241	Active	Inactive	6	7
ENSDARG00000001754	ENSDART00000054299	23	15	TCCAGCAGCTGCCGCATCTGCTTGC	7	-	1688	2241	Active	Inactive	9	6
ENSDARG00000001754	ENSDART00000054299	23	15	GCCTTCGTCCTGTGATGTGGCTGCA	7	-	1729	2241	Active	Active	9	9
ENSDARG00000001754	ENSDART00000054299	23	15	GCCTTCGTCCTGTGATGTGGCTGC	6	-	1730	2241	Active	Inactive	9	6
ENSDARG00000001754	ENSDART00000054299	23	15	GCCAAAAGCAGCTTTCTGCCTTC	5	-	1748	2241	Active	Inactive	4	8
ENSDARG00000001754	ENSDART00000054299	23	15	ATCAGCCACGCCAAAAGCAGCTTTC	7	-	1755	2241	Active	Active	6	3
ENSDARG00000001754	ENSDART00000054299	23	15	CGCATCTGCTTGCAATAATTGGCC	6	-	1677	2241	Active	Active	9	7
ENSDARG00000001754	ENSDART00000054299	23	15	ATCTTCTCCAGCAGCTGCCGCATCT	7	-	1694	2241	Active	Active	8	5
ENSDARG00000001754	ENSDART00000054299	23	16	ACCAGCTTCTCCCAGGCTGCCTGT	6	-	1788	2241	Active	Active	9	3
ENSDARG00000001754	ENSDART00000054299	23	19	TACTCAACATCTTCTTTGGAGCT	5	-	2160	2241	Inactive	Inactive	7	1
ENSDARG00000001754	ENSDART00000054299	23	19	CTCAACATCTTCTTTGGAGCTTTG	6	-	2157	2241	Active	Active	8	5
ENSDARG00000001754	ENSDART00000054299	23	19	GTACTCAACATCTTCTTTGGAGCT	6	-	2160	2241	Inactive	Inactive	2	1
ENSDARG00000001754	ENSDART00000091662	23	5	CTAATCAAAGTTGGTGTGGGTTC	5	-	496	2256	Inactive	Inactive	8	9
ENSDARG00000001754	ENSDART00000091662	23	5	CTAATCAAAGTTGGTGTGGGTTCT	6	-	495	2256	Inactive	Active	8	2
ENSDARG00000001754	ENSDART00000091662	23	5	CTCATCAGAATCACCCTTTGTTGTA	7	-	552	2256	Active	Inactive	3	9
ENSDARG00000001754	ENSDART00000091662	23	6	GTTTTCAGCTTCAGCATTTTTTGCA	7	-	656	2256	Active	Inactive	7	7
ENSDARG00000001754	ENSDART00000091662	23	6	TTCAGCTTCAGCATTTTTTGCAGAG	7	-	653	2256	Active	Inactive	9	1
ENSDARG00000001754	ENSDART00000091662	23	7	TACATCTTAATATCAATCTGATTTT	7	-	737	2256	Active	Inactive	8	9
ENSDARG00000001754	ENSDART00000091662	23	8	TACGGCACCATCTGGTTGGCGTG	5	-	829	2256	Active	Active	6	7
ENSDARG00000001754	ENSDART00000091662	23	8	AGAAACTGCCTGCACTGTTTTGGCA	7	-	863	2256	Active	Active	1	3
ENSDARG00000001754	ENSDART00000091662	23	8	AGAAACTGCCTGCACTGTTTTGGC	6	-	864	2256	Active	Inactive	1	7
ENSDARG00000001754	ENSDART00000091662	23	8	AACTGCAGCTATAACTGTGGCTTG	6	-	799	2256	Active	Inactive	5	8
ENSDARG00000001754	ENSDART00000091662	23	11	AAATCCTACTTGATGCAGCCGAT	5	-	1321	2256	Inactive	Active	4	9
ENSDARG00000001754	ENSDART00000091662	23	14	CAATGCTGCAGGCCTGTGTGTGGAA	7	-	1603	2256	Active	Inactive	6	7
ENSDARG00000001754	ENSDART00000091662	23	15	TCCAGCAGCTGCCGCATCTGCTTGC	7	-	1703	2256	Active	Inactive	9	6
ENSDARG00000001754	ENSDART00000091662	23	15	CGCATCTGCTTGCAATAATTGGCC	6	-	1692	2256	Active	Active	9	7
ENSDARG00000001754	ENSDART00000091662	23	15	GCCTTCGTCCTGTGATGTGGCTGCA	7	-	1744	2256	Active	Active	9	9
ENSDARG00000001754	ENSDART00000091662	23	15	GCCTTCGTCCTGTGATGTGGCTGC	6	-	1745	2256	Active	Inactive	9	6
ENSDARG00000001754	ENSDART00000091662	23	15	ATCAGCCACGCCAAAAGCAGCTTTC	7	-	1770	2256	Active	Active	6	3
ENSDARG00000001754	ENSDART00000091662	23	15	ATCTTCTCCAGCAGCTGCCGCATCT	7	-	1709	2256	Active	Active	8	5
ENSDARG00000001754	ENSDART00000091662	23	15	GCCAAAAGCAGCTTTCTGCCTTC	5	-	1763	2256	Active	Inactive	4	8
ENSDARG00000001754	ENSDART00000091662	23	16	ACCAGCTTCTCCCAGGCTGCCTGT	6	-	1803	2256	Active	Active	9	3
ENSDARG00000001754	ENSDART00000091662	23	19	CTCAACATCTTCTTTGGAGCTTTG	6	-	2172	2256	Active	Active	8	5
ENSDARG00000001754	ENSDART00000091662	23	19	TACTCAACATCTTCTTTGGAGCT	5	-	2175	2256	Inactive	Inactive	7	1
ENSDARG00000001754	ENSDART00000091662	23	19	GTACTCAACATCTTCTTTGGAGCT	6	-	2175	2256	Inactive	Inactive	2	1
ENSDARG00000001881	ENSDART00000014825	23	2	ACATTCGTCTTCACTGCGAATGC	5	-	145	1503	Active	Inactive	8	3
ENSDARG00000001881	ENSDART00000014825	23	6	TACTCACTCTCACCTGCAGATGGC	6	-	435	1503	Active	Active	9	9
ENSDARG00000001881	ENSDART00000014825	23	7	CACACCTACCTGCTTTAGCTTCT	5	-	458	1503	Active	Inactive	8	5
ENSDARG00000001881	ENSDART00000014825	23	8	GGCACCACATCATATGGAGGAATGT	7	-	479	1503	Active	Active	2	9
ENSDARG00000001881	ENSDART00000014825	23	8	CACCACATCATATGGAGGAATGT	5	-	479	1503	Active	Active	8	9
ENSDARG00000001881	ENSDART00000014825	23	9	TCCATCAAAGCGATGTTTGAGAA	5	-	587	1503	Active	Active	1	1
ENSDARG00000001881	ENSDART00000014825	23	11	GCATCCAGAATCACCAGCTGAAGGG	7	-	758	1503	Inactive	Active	6	9
ENSDARG00000001881	ENSDART00000014825	23	11	ATCACCAGCTGAAGGGTTTTGGCC	6	-	750	1503	Active	Active	4	3
ENSDARG00000001881	ENSDART00000014825	23	11	ATCACCAGCTGAAGGGTTTTGGC	5	-	751	1503	Active	Active	4	2
ENSDARG00000001881	ENSDART00000014825	23	15	TCCCACTCCACCCCCGGCAGGCGAC	7	-	1155	1503	Active	Active	9	9
ENSDARG00000001881	ENSDART00000014825	23	15	TTCCTCGTCCTCTGGGGGATGCA	5	-	1274	1503	Active	Active	9	9
ENSDARG00000001881	ENSDART00000014825	23	15	TTCTTCCTCGTCCTCTGGGGGATGC	7	-	1275	1503	Active	Active	9	6
ENSDARG00000001881	ENSDART00000014825	23	15	GGCCTCGTCGGAGGGCATGAGGC	5	-	1211	1503	Active	Active	9	9
ENSDARG00000001881	ENSDART00000014825	23	15	CTCTTCTTCCTCGTCCTCTGGGGGA	7	-	1278	1503	Active	Active	9	4
ENSDARG00000001881	ENSDART00000014825	23	15	CTCGTCCTCTGGGGGATGCAGGG	5	-	1271	1503	Active	Active	9	9
ENSDARG00000001881	ENSDART00000014825	23	15	AGAGCCTCCTCGGTGGAGGGAGCG	6	-	1243	1503	Active	Active	7	9
ENSDARG00000001881	ENSDART00000087280	23	1	ACCCCAGACAGAGGGTCTGCGGAA	6	-	36	1317	Active	Inactive	7	0
ENSDARG00000001881	ENSDART00000087280	23	1	TACCCCAGACAGAGGGTCTGCGGAA	7	-	36	1317	Inactive	Inactive	3	0
ENSDARG00000001881	ENSDART00000087280	23	2	TTCGGCAACTTTCGTGGAAGCTGTA	7	-	86	1317	Active	Active	6	9
ENSDARG00000001881	ENSDART00000087280	23	4	ACATTCGTCTTCACTGCGAATGC	5	-	316	1317	Active	Inactive	8	3
ENSDARG00000001881	ENSDART00000087280	23	6	TACTCACTCTCACCTGCAGATGGC	6	-	609	1317	Active	Active	9	9
ENSDARG00000001881	ENSDART00000087280	23	8	CACCACATCATATGGAGGAATGT	5	-	647	1317	Active	Active	8	9
ENSDARG00000001881	ENSDART00000087280	23	8	GGCACCACATCATATGGAGGAATGT	7	-	647	1317	Active	Active	2	9
ENSDARG00000001881	ENSDART00000087280	23	9	TCCATCAAAGCGATGTTTGAGAA	5	-	755	1317	Active	Active	1	1
ENSDARG00000001881	ENSDART00000087280	23	11	ATCACCAGCTGAAGGGTTTTGGCC	6	-	918	1317	Active	Active	4	3
ENSDARG00000001881	ENSDART00000087280	23	11	ATCACCAGCTGAAGGGTTTTGGC	5	-	919	1317	Active	Active	4	2
ENSDARG00000001881	ENSDART00000087280	23	11	GCATCCAGAATCACCAGCTGAAGGG	7	-	926	1317	Inactive	Active	6	9
ENSDARG00000001889	ENSDART00000009277	23	2	GACAAAACCATCGGAGGAGGTGAT	6	+	124	1353	Inactive	Active	5	7
ENSDARG00000001889	ENSDART00000009277	23	2	AGCGACAAAACCATCGGAGGAGGTG	7	+	121	1353	Inactive	Active	5	9
ENSDARG00000001889	ENSDART00000009277	23	2	AGCGACAAAACCATCGGAGGAGGT	6	+	121	1353	Inactive	Active	5	9
ENSDARG00000001889	ENSDART00000009277	23	2	GCATCCAGCCGGATGGGCAGATGCC	7	+	95	1353	Active	Active	4	9
ENSDARG00000001889	ENSDART00000009277	23	2	AAACACGTCCCTAGGGCTGTCTTT	6	+	187	1353	Inactive	Inactive	2	8
ENSDARG00000001889	ENSDART00000009277	23	2	AAAACCATCGGAGGAGGTGATGAC	6	+	127	1353	Inactive	Active	1	7
ENSDARG00000001889	ENSDART00000009277	23	3	CTCATCACAGGAAAGGAAGATGCT	6	+	283	1353	Active	Active	2	9
ENSDARG00000001889	ENSDART00000009277	23	4	GTCTTCCACAGCTTTGGTGGTGGCA	7	+	418	1353	Active	Active	8	8
ENSDARG00000001889	ENSDART00000009277	23	4	GGCTTCACCTCTCTGCTGATGGA	5	+	451	1353	Active	Active	9	9
ENSDARG00000001889	ENSDART00000009277	23	4	GTCGACTCCATCGAGGGTGAGGG	5	+	1318	1353	Active	Active	7	9
ENSDARG00000001889	ENSDART00000009277	23	4	GTCGACTCCATCGAGGGTGAGGGA	6	+	1318	1353	Active	Active	7	9
ENSDARG00000001889	ENSDART00000009277	23	4	GTCTTCCACAGCTTTGGTGGTGGC	6	+	418	1353	Active	Active	8	8
ENSDARG00000001889	ENSDART00000009277	23	4	TCCATCACAGCCTCCCTTAGGTTTG	7	+	718	1353	Active	Inactive	3	7
ENSDARG00000001889	ENSDART00000009277	23	4	GACTCCATCGAGGGTGAGGGAGAG	6	+	1321	1353	Active	Active	8	9
ENSDARG00000001889	ENSDART00000009277	23	4	AACACCACAGCTATTGCTGAGGC	5	+	1147	1353	Inactive	Active	7	1
ENSDARG00000001889	ENSDART00000009277	23	4	ACAGCCTCCCTTAGGTTTGATGGT	6	+	724	1353	Active	Inactive	6	0
ENSDARG00000001889	ENSDART00000009277	23	4	ACCAACCTCAACAGGCTAATTGGCC	7	+	682	1353	Active	Active	9	7
ENSDARG00000001889	ENSDART00000009277	23	4	CAACACCACAGCTATTGCTGAGGC	6	+	1146	1353	Inactive	Active	4	1
ENSDARG00000001889	ENSDART00000009277	23	4	CACAGCCTCCCTTAGGTTTGATGGT	7	+	723	1353	Active	Inactive	9	0
ENSDARG00000001996	ENSDART00000003412	23	1	TCCCGCCACGCCTTTTTTAGGGA	5	-	557	1092	Active	Active	9	0
ENSDARG00000001996	ENSDART00000003412	23	1	TCCCGCATCCACCGGTCGCAGAG	5	-	312	1092	Active	Active	9	8
ENSDARG00000001996	ENSDART00000003412	23	1	GTTGGCGGCCTTATTGGAGCGGGA	6	-	735	1092	Active	Active	8	9
ENSDARG00000001996	ENSDART00000003412	23	1	GTCGTCTTCGTCCTCTGCGTCTTC	6	-	865	1092	Active	Inactive	9	9
ENSDARG00000001996	ENSDART00000003412	23	1	GGCCGCCCAAAATAGTTGGCGGC	5	-	750	1092	Active	Active	8	8
ENSDARG00000001996	ENSDART00000003412	23	1	GCCCTCCACCAGGGGGCGGTCTGT	6	-	1019	1092	Active	Active	9	1
ENSDARG00000001996	ENSDART00000003412	23	1	GCATCCACCGGTCGCAGAGGCTTTC	7	-	306	1092	Active	Active	2	6
ENSDARG00000001996	ENSDART00000003412	23	1	GAACTCTCCCGCTCGGCCGCGGCT	6	-	657	1092	Active	Active	4	9
ENSDARG00000001996	ENSDART00000003412	23	1	CTCTGCGTCTTCCTCTTCTGGTTCT	7	-	852	1092	Active	Inactive	9	7
ENSDARG00000001996	ENSDART00000003412	23	1	CTACCCTGCGACCCATCTGTGTGC	6	-	975	1092	Active	Inactive	7	8
ENSDARG00000001996	ENSDART00000003412	23	1	CGCATCCACCGGTCGCAGAGGCT	5	-	309	1092	Active	Active	9	9
ENSDARG00000002084	ENSDART00000012166	23	1	GCAGGCCACAGGTGGATGATGCT	5	-	147	5340	Active	Active	6	9
ENSDARG00000002084	ENSDART00000012166	23	1	AGCAGCTTCCATGAGTGCAGCCGTG	7	-	76	5340	Active	Active	9	9
ENSDARG00000002084	ENSDART00000012166	23	4	CTCTCAATCAACATGGCTGCTGGA	6	-	426	5340	Active	Active	9	9
ENSDARG00000002084	ENSDART00000012166	23	4	ACACTCACCTCTCCTTCTGTCGAC	6	-	591	5340	Active	Inactive	3	6
ENSDARG00000002084	ENSDART00000012166	23	8	TGCTGCCCATGGTGTTGTGAAGGC	6	-	1088	5340	Active	Active	7	4
ENSDARG00000002084	ENSDART00000012166	23	8	GTTTACAGCTCTCACAGTTGCTGCC	7	-	1105	5340	Inactive	Active	0	8
ENSDARG00000002084	ENSDART00000012166	23	10	CTACCAGACATTGGTTGCAGCTGTG	7	-	1456	5340	Inactive	Active	1	9
ENSDARG00000002084	ENSDART00000012166	23	10	TGCCTACCAGACATTGGTTGCAGCT	7	-	1459	5340	Active	Active	7	8
ENSDARG00000002084	ENSDART00000012166	23	12	TTCAGCTTCATAGATGTAGTGGTC	6	-	1651	5340	Active	Active	9	4
ENSDARG00000002084	ENSDART00000012166	23	14	CTCTTCCCAGTCACGTGGCATCT	5	-	1850	5340	Active	Active	6	4
ENSDARG00000002084	ENSDART00000012166	23	15	TCCAAACACACTGGCTGAGGCAGAA	7	-	1988	5340	Active	Active	4	9
ENSDARG00000002084	ENSDART00000012166	23	15	CTCTCCAAACACACTGGCTGAGGCA	7	-	1991	5340	Inactive	Active	2	9
ENSDARG00000002084	ENSDART00000012166	23	15	CTCTCCAAACACACTGGCTGAGGC	6	-	1992	5340	Inactive	Active	2	8
ENSDARG00000002084	ENSDART00000012166	23	15	CTCCAAACACACTGGCTGAGGCA	5	-	1991	5340	Inactive	Active	7	9
ENSDARG00000002084	ENSDART00000012166	23	16	ACACACTTCACTCATCTGCGGAC	5	-	2231	5340	Active	Inactive	7	0
ENSDARG00000002084	ENSDART00000012166	23	17	AGCGCCGGCCAGATATGTTGGGCC	6	-	2372	5340	Active	Active	9	1
ENSDARG00000002084	ENSDART00000012166	23	18	ACAGGCTCCAGTCCTCTGATGGC	5	-	2615	5340	Active	Active	7	5
ENSDARG00000002084	ENSDART00000012166	23	20	GACCTACTCCGGCAGTTGCGTCGAG	7	-	3050	5340	Active	Inactive	9	2
ENSDARG00000002084	ENSDART00000012166	23	20	CACTGCCCACCGGGCTTAGACGGG	6	-	2883	5340	Active	Active	4	9
ENSDARG00000002084	ENSDART00000012166	23	20	ACCTACTCCGGCAGTTGCGTCGAG	6	-	3050	5340	Active	Inactive	8	2
ENSDARG00000002084	ENSDART00000012166	23	21	ACCTCATTACAGGCAGATGTGTAG	6	-	3264	5340	Active	Active	8	3
ENSDARG00000002084	ENSDART00000012166	23	22	TACCTCGGCATAGCACTCTTGGGTC	7	-	3361	5340	Active	Inactive	8	5
ENSDARG00000002084	ENSDART00000012166	23	25	GTTAGCAGCGTTCTTGCGGTTAA	5	-	4094	5340	Active	Inactive	5	8
ENSDARG00000002084	ENSDART00000012166	23	25	GTTAAAATCATCTCTCTTTTGGC	5	-	4076	5340	Active	Inactive	1	5
ENSDARG00000002084	ENSDART00000012166	23	26	TTATCCAGCTCTTTTTCTGCATGT	6	-	4329	5340	Inactive	Inactive	2	7
ENSDARG00000002084	ENSDART00000012166	23	27	AACTCACGCATGAGGAATTGGCG	5	-	4516	5340	Active	Active	5	9
ENSDARG00000002084	ENSDART00000012166	23	28	TCCAGCAACAGTTGCTCTGCTTTG	6	-	4701	5340	Active	Inactive	8	8
ENSDARG00000002084	ENSDART00000012166	23	29	TGCTGCAGCCTGGGCTCTGCTGGC	6	-	4798	5340	Active	Active	9	4
ENSDARG00000002084	ENSDART00000012166	23	30	TGCAGCATCCAGGCTGTTGTTGGC	6	-	4981	5340	Active	Active	9	3
ENSDARG00000002084	ENSDART00000012166	23	31	CTCACCTGCCAGCCTCTGCAGTT	5	-	5201	5340	Active	Inactive	9	5
ENSDARG00000002084	ENSDART00000012166	23	32	TCCAGCTGCCTGGCTTTGCCTTC	5	-	5257	5340	Active	Inactive	9	9
ENSDARG00000002240	ENSDART00000024082	23	2	AAACTCCACCGCCATGATGGTGGT	6	-	106	696	Inactive	Active	1	9
ENSDARG00000002240	ENSDART00000024082	23	2	AACTCCACCGCCATGATGGTGGT	5	-	106	696	Active	Active	2	9
ENSDARG00000002240	ENSDART00000024082	23	3	TTATCAGTCACCCGGTTGGCGAT	5	-	181	696	Active	Active	3	3
ENSDARG00000002240	ENSDART00000024082	23	3	GGCAGCAGAAGATGCGGTCGTGGAT	7	-	214	696	Active	Inactive	5	0
ENSDARG00000002240	ENSDART00000024082	23	3	AGCGGCAGCAGAAGATGCGGTCGTG	7	-	217	696	Active	Active	9	8
ENSDARG00000002240	ENSDART00000024082	23	4	ATCAGCTCCTCCCTGTAGCGGTA	5	-	367	696	Active	Active	8	8
ENSDARG00000002240	ENSDART00000024082	23	4	GTCCCACCCGGCCACGATGATGCC	6	-	394	696	Active	Active	7	9
ENSDARG00000002240	ENSDART00000024082	23	6	GACCACTCCACCGCTGGAGCCGTC	6	-	604	696	Active	Active	5	9
ENSDARG00000002483	ENSDART00000081818	23	4	TACGCCATCATCGCAGCAGGAGTG	6	+	340	1059	Active	Active	9	9
ENSDARG00000002483	ENSDART00000081818	23	4	GCCATCATCGCAGCAGGAGTGGCT	6	+	343	1059	Active	Active	9	8
ENSDARG00000002483	ENSDART00000081818	23	5	AAATCCCCCAACTACTGCGAAGCG	6	+	835	1059	Inactive	Active	3	8
ENSDARG00000002483	ENSDART00000081818	23	5	AAAATCCCCCAACTACTGCGAAGCG	7	+	834	1059	Inactive	Active	1	8
ENSDARG00000002483	ENSDART00000081818	23	5	TCCCCCAACTACTGCGAAGCGGAC	6	+	838	1059	Active	Active	8	9
ENSDARG00000002483	ENSDART00000081818	23	5	TGCAACTGCAAGTTCTTCTGGTGCT	7	+	991	1059	Active	Active	9	1
ENSDARG00000002483	ENSDART00000081821	23	2	TTCTCCACCGTGTTGGCGCTGGG	5	+	85	1050	Active	Active	5	9
ENSDARG00000002483	ENSDART00000081821	23	3	GCCATCATCGCAGCAGGAGTGGCT	6	+	334	1050	Active	Active	9	8
ENSDARG00000002483	ENSDART00000081821	23	3	TACGCCATCATCGCAGCAGGAGTG	6	+	331	1050	Active	Active	9	9
ENSDARG00000002483	ENSDART00000081821	23	4	TGCAACTGCAAGTTCTTCTGGTGCT	7	+	982	1050	Active	Active	9	1
ENSDARG00000002483	ENSDART00000081821	23	4	TCCCCCAACTACTGCGAAGCGGAC	6	+	829	1050	Active	Active	8	9
ENSDARG00000002483	ENSDART00000081821	23	4	AAATCCCCCAACTACTGCGAAGCG	6	+	826	1050	Inactive	Active	3	8
ENSDARG00000002483	ENSDART00000081821	23	4	AAAATCCCCCAACTACTGCGAAGCG	7	+	825	1050	Inactive	Active	1	8
ENSDARG00000002536	ENSDART00000006765	23	3	ATCAAACTCTCAGTGGAGGAGAG	5	+	280	1881	Active	Active	6	9
ENSDARG00000002536	ENSDART00000006765	23	3	CCCATCAAACTCTCAGTGGAGGAG	6	+	277	1881	Active	Active	5	9
ENSDARG00000002536	ENSDART00000006765	23	5	TTCCACAAAGAAAAGTTGGAGGA	5	+	529	1881	Inactive	Active	8	8
ENSDARG00000002536	ENSDART00000006765	23	7	TTCTCCATCATCAACTCTGTAGTC	6	+	805	1881	Active	Inactive	9	8
ENSDARG00000002536	ENSDART00000006765	23	7	TCCATCATCAACTCTGTAGTCGTG	6	+	808	1881	Active	Active	9	7
ENSDARG00000002536	ENSDART00000006765	23	7	ATCATCAACTCTGTAGTCGTGGTG	6	+	811	1881	Active	Active	3	4
ENSDARG00000002536	ENSDART00000006765	23	8	GCCAACTACAACAGAGAAGATGAC	6	+	892	1881	Active	Active	7	9
ENSDARG00000002536	ENSDART00000006765	23	10	GTTGTCACCATCCAGCCGAGGAG	5	+	1071	1881	Active	Active	7	9
ENSDARG00000002536	ENSDART00000006765	23	12	TTACCCAGCTGTCGTCTTTGGCA	5	+	1221	1881	Inactive	Inactive	1	3
ENSDARG00000002536	ENSDART00000006765	23	15	CAAATCAGCATTGTGATGGTGTA	5	+	1612	1881	Active	Active	2	8
ENSDARG00000002536	ENSDART00000006765	23	17	CTACACGGCCCTGATGGTTTTGTCT	7	+	1785	1881	Inactive	Inactive	0	7
ENSDARG00000002536	ENSDART00000006765	23	17	TTCATCCCCTCTCTGCTGTATTT	5	+	1759	1881	Active	Inactive	8	8
ENSDARG00000002536	ENSDART00000006765	23	17	CTACACGGCCCTGATGGTTTTGTC	6	+	1785	1881	Inactive	Inactive	0	5
ENSDARG00000002536	ENSDART00000011554	23	3	ATCAAACTCTCAGTGGAGGAGAG	5	+	322	948	Active	Active	6	9
ENSDARG00000002536	ENSDART00000011554	23	3	CCCATCAAACTCTCAGTGGAGGAG	6	+	319	948	Active	Active	5	9
ENSDARG00000002536	ENSDART00000011554	23	5	TTCCACAAAGAAAAGTTGGAGGA	5	+	571	948	Inactive	Active	8	8
ENSDARG00000002536	ENSDART00000011554	23	8	GTTGTCACCATCCAGCCGAGGAG	5	+	853	948	Active	Active	7	9
ENSDARG00000002601	ENSDART00000011627	23	1	TGCAAACCCCGTTGATGAAGCAGGC	7	-	12	942	Active	Active	7	9
ENSDARG00000002601	ENSDART00000011627	23	1	GTTTGCAAACCCCGTTGATGAAGCA	7	-	15	942	Inactive	Active	7	9
ENSDARG00000002601	ENSDART00000011627	23	1	GCAAACCCCGTTGATGAAGCAGGC	6	-	12	942	Inactive	Active	0	9
ENSDARG00000002601	ENSDART00000011627	23	2	GTCGTCAGCTGGGATGGGACGAT	5	-	296	942	Active	Active	8	2
ENSDARG00000002601	ENSDART00000011627	23	2	GCCTTCAAAGCGCTGGTGCTTTC	5	-	349	942	Active	Inactive	3	5
ENSDARG00000002601	ENSDART00000011627	23	2	TCCGCCAGAGACCAGATCTTAGGTT	7	-	776	942	Active	Inactive	5	5
ENSDARG00000002601	ENSDART00000011627	23	2	TTAACCGGCGGCGCGCATTGGCG	5	-	474	942	Inactive	Active	1	9
ENSDARG00000002659	ENSDART00000004474	23	2	CCCATCTTCTTAAAGGCAGCTTGC	6	-	243	774	Active	Active	9	8
ENSDARG00000002659	ENSDART00000004474	23	4	GGCAACGGCCGCCCTCTGTGGTG	5	-	476	774	Active	Inactive	8	4
ENSDARG00000002659	ENSDART00000004474	23	4	GGCAACGGCCGCCCTCTGTGGTGCT	7	-	474	774	Active	Inactive	8	0
ENSDARG00000002659	ENSDART00000004474	23	4	AACGGCCGCCCTCTGTGGTGCTGTT	7	-	471	774	Active	Active	8	2
ENSDARG00000002659	ENSDART00000004474	23	4	GCCGCCCTCTGTGGTGCTGTTGGG	6	-	468	774	Active	Active	9	8
ENSDARG00000002659	ENSDART00000004474	23	5	ACAATCCTCTGCAGGGTTGGGTCT	6	-	690	774	Active	Inactive	9	0
ENSDARG00000002659	ENSDART00000004474	23	5	ACAATCCTCTGCAGGGTTGGGTC	5	-	691	774	Active	Active	9	3
ENSDARG00000002659	ENSDART00000102752	23	2	CCCATCTTCTTAAAGGCAGCTTGC	6	-	243	714	Active	Active	9	8
ENSDARG00000002659	ENSDART00000102752	23	5	GGCAACGGCCGCCCTCTGTGGTGCT	7	-	462	714	Active	Inactive	8	0
ENSDARG00000002659	ENSDART00000102752	23	5	GGCAACGGCCGCCCTCTGTGGTG	5	-	464	714	Active	Inactive	8	4
ENSDARG00000002659	ENSDART00000102752	23	5	GCCGCCCTCTGTGGTGCTGTTGGG	6	-	456	714	Active	Active	9	8
ENSDARG00000002659	ENSDART00000102752	23	5	AACGGCCGCCCTCTGTGGTGCTGTT	7	-	459	714	Active	Active	8	2
ENSDARG00000002659	ENSDART00000102752	23	6	ACAATCCTCTGCAGGGTTGGGTCT	6	-	678	714	Active	Inactive	9	0
ENSDARG00000002659	ENSDART00000102752	23	6	ACAATCCTCTGCAGGGTTGGGTC	5	-	679	714	Active	Active	9	3
ENSDARG00000002945	ENSDART00000049836	23	2	GGCTGCAGACACTGAGTAGCAGCA	6	-	86	1164	Active	Active	6	9
ENSDARG00000002945	ENSDART00000049836	23	3	TTCTCCTTCAGTTCTGTGATGCA	5	-	370	1164	Active	Active	9	4
ENSDARG00000002945	ENSDART00000049836	23	4	TCCACCAGAGATGGGGGAAGGTTTT	7	-	533	1164	Active	Active	2	5
ENSDARG00000002945	ENSDART00000049836	23	4	CGCAGCTCCACCAGAGATGGGGGA	6	-	540	1164	Active	Active	9	9
ENSDARG00000002945	ENSDART00000049836	23	4	AGCTCCACCAGAGATGGGGGAAGGT	7	-	536	1164	Active	Active	8	9
ENSDARG00000002945	ENSDART00000049836	23	5	CTCAAAGCCACTGTTCTGAATAG	5	-	650	1164	Active	Inactive	3	5
ENSDARG00000002945	ENSDART00000049836	23	5	CAAAGCCACTGTTCTGAATAGGGT	6	-	647	1164	Active	Active	1	9
ENSDARG00000002945	ENSDART00000049836	23	6	TGCCTCACCTGTACAGGTGTTTGTA	7	-	823	1164	Active	Inactive	9	3
ENSDARG00000002945	ENSDART00000049836	23	6	TGCCTCACCTGTACAGGTGTTTGT	6	-	824	1164	Active	Inactive	9	7
ENSDARG00000002945	ENSDART00000049836	23	7	CAATCATGCGGATCTGGTTGAAAC	6	-	851	1164	Active	Active	4	0
ENSDARG00000002945	ENSDART00000049836	23	8	GTCAGCAACACAGCGGAAGGTGGC	6	-	1117	1164	Active	Active	4	9
ENSDARG00000002945	ENSDART00000049836	23	8	GCCAAAACCTTGAGGGCAGAAGTC	6	-	1024	1164	Active	Active	2	9
ENSDARG00000002945	ENSDART00000049836	23	8	TGCCAAAACCTTGAGGGCAGAAGTC	7	-	1024	1164	Active	Active	3	9
ENSDARG00000002945	ENSDART00000049836	23	8	GACATCCACTTGACTGATGTTGTT	6	-	997	1164	Active	Active	7	3
ENSDARG00000002945	ENSDART00000049836	23	8	CAACACAGCGGAAGGTGGCAGGC	5	-	1113	1164	Inactive	Active	4	9
ENSDARG00000002945	ENSDART00000049836	23	8	AGCAACACAGCGGAAGGTGGCAGGC	7	-	1113	1164	Inactive	Active	6	9
ENSDARG00000002981	ENSDART00000007810	23	1	TCCCACAAAAGGAAGAGGTGTTGGA	7	-	150	1332	Inactive	Active	5	4
ENSDARG00000002981	ENSDART00000007810	23	1	TCCCACAAAAGGAAGAGGTGTTG	5	-	152	1332	Inactive	Active	5	5
ENSDARG00000002981	ENSDART00000007810	23	1	GTTTCCCACAAAAGGAAGAGGTG	5	-	155	1332	Active	Active	6	9
ENSDARG00000002981	ENSDART00000007810	23	1	CAAGCCCACAGAGGCTAAGTCTAA	6	-	46	1332	Active	Inactive	2	5
ENSDARG00000002981	ENSDART00000007810	23	3	CTCTGCTGCCTCCAGGAGTGGTT	5	-	394	1332	Active	Active	9	3
ENSDARG00000002981	ENSDART00000007810	23	6	GTCCCCATCTGATGGTGGTCGAT	5	-	954	1332	Active	Active	9	1
ENSDARG00000002981	ENSDART00000007810	23	6	GTTTCCTTCATGAAATGTGGAGTC	6	-	883	1332	Active	Inactive	9	5
ENSDARG00000002981	ENSDART00000007810	23	6	GTTTCCTTCATGAAATGTGGAGTCT	7	-	882	1332	Active	Active	9	6
ENSDARG00000002981	ENSDART00000007810	23	8	AAAGACTCCGGCTTGCTGAATTG	5	-	1300	1332	Inactive	Active	6	3
ENSDARG00000002981	ENSDART00000102944	23	1	GTTTCCCACAAAAGGAAGAGGTG	5	-	146	1221	Active	Active	6	9
ENSDARG00000002981	ENSDART00000102944	23	1	TCCCACAAAAGGAAGAGGTGTTG	5	-	143	1221	Inactive	Active	5	5
ENSDARG00000002981	ENSDART00000102944	23	1	TCCCACAAAAGGAAGAGGTGTTGGA	7	-	141	1221	Inactive	Active	5	4
ENSDARG00000002981	ENSDART00000102944	23	1	CAAGCCCACAGAGGCTAAGTCTAA	6	-	37	1221	Active	Inactive	2	5
ENSDARG00000002981	ENSDART00000102944	23	3	CTCTGCTGCCTCCAGGAGTGGTT	5	-	385	1221	Active	Active	9	3
ENSDARG00000002981	ENSDART00000102944	23	6	GTTTCCTTCATGAAATGTGGAGTCT	7	-	873	1221	Active	Active	9	6
ENSDARG00000002981	ENSDART00000102944	23	6	GTTTCCTTCATGAAATGTGGAGTC	6	-	874	1221	Active	Inactive	9	5
ENSDARG00000002981	ENSDART00000102944	23	6	GTCCCCATCTGATGGTGGTCGAT	5	-	945	1221	Active	Active	9	1
ENSDARG00000002981	ENSDART00000102944	23	7	GCCTCATTCATTACCTGAGGAATGT	7	-	1178	1221	Active	Active	9	9
ENSDARG00000003113	ENSDART00000019519	23	4	CACTCCCTCTTTGGCCTTTGTCTCT	7	-	279	1086	Active	Inactive	9	9
ENSDARG00000003113	ENSDART00000019519	23	5	TCCACCACATCATCAGGAGTGATGT	7	-	386	1086	Active	Active	0	7
ENSDARG00000003113	ENSDART00000019519	23	5	CACCACATCATCAGGAGTGATGT	5	-	386	1086	Active	Active	8	7
ENSDARG00000003113	ENSDART00000019519	23	8	TACCTCAAAATGCATGTTTTGAT	5	-	776	1086	Inactive	Inactive	4	9
ENSDARG00000003113	ENSDART00000019519	23	8	ACCTCAAAATGCATGTTTTGATGAA	7	-	773	1086	Inactive	Inactive	5	4
ENSDARG00000003113	ENSDART00000019519	23	10	TGCACCACCTCGTAGTCTGAATTC	6	-	930	1086	Active	Inactive	8	8
ENSDARG00000003206	ENSDART00000014865	23	2	GTACTCAGCTGTCTGAAGACGTC	5	+	86	717	Active	Active	1	9
ENSDARG00000003206	ENSDART00000014865	23	2	GAAGACGTCTTACAACGCATGAGGA	7	+	100	717	Active	Active	0	9
ENSDARG00000003206	ENSDART00000014865	23	4	GCACGCAAAGAGAGAGAGGCAGCG	6	+	316	717	Inactive	Active	7	9
ENSDARG00000003206	ENSDART00000014865	23	4	AGAGCCAAACAGCTGGTGAGTCT	5	+	400	717	Inactive	Active	8	4
ENSDARG00000003206	ENSDART00000014865	23	5	GAACAAATCACACAGCTTGAGAA	5	+	472	717	Inactive	Active	5	4
ENSDARG00000003206	ENSDART00000014865	23	5	AAATCACACAGCTTGAGAAGAAGGT	7	+	476	717	Inactive	Active	7	9
ENSDARG00000003206	ENSDART00000014865	23	6	GAACGCTTCAGGATGTCTGCCGAA	6	+	505	717	Active	Inactive	8	0
ENSDARG00000003219	ENSDART00000025196	23	1	ACCTTCTCCTGTGCTCTGTTGAA	5	-	82	1389	Active	Inactive	9	7
ENSDARG00000003219	ENSDART00000025196	23	1	GGCACCTCCTTTCGAGCTGATGCT	6	-	28	1389	Active	Active	9	9
ENSDARG00000003219	ENSDART00000025196	23	6	TTCTGCAGCCCTGTCAGCTGATGGC	7	-	479	1389	Active	Active	7	9
ENSDARG00000003219	ENSDART00000025196	23	6	TCCCTCTTCTTGGCATTCTGCAGCC	7	-	494	1389	Active	Active	9	6
ENSDARG00000003219	ENSDART00000025196	23	8	GGCTGCAAACGGCTTGGAAGACTGT	7	-	643	1389	Active	Active	2	9
ENSDARG00000003219	ENSDART00000025196	23	11	GAACTCACATGGCATGAAGCATCT	6	-	1317	1389	Inactive	Active	8	9
ENSDARG00000003219	ENSDART00000025196	23	11	TTCCTCTTCTTCTGTGGGATAGTCT	7	-	1014	1389	Active	Active	9	7
ENSDARG00000003219	ENSDART00000025196	23	11	CCCTTCCACCACTGGTTTGTCTTC	6	-	1090	1389	Active	Inactive	9	9
ENSDARG00000003219	ENSDART00000025196	23	11	TTCTTCCTCTTCTTCTGTGGGATAG	7	-	1017	1389	Active	Active	9	2
ENSDARG00000003219	ENSDART00000025196	23	11	TTCTTCTTCCTCTTCTTCTGTGGGA	7	-	1020	1389	Active	Inactive	9	1
ENSDARG00000003250	ENSDART00000006120	23	2	AGCAGCGCCGCCTGTGCGATGTT	5	+	263	3117	Active	Inactive	9	3
ENSDARG00000003250	ENSDART00000006120	23	4	AGACCCACAGGACCTGCCGGTGGT	6	+	627	3117	Inactive	Active	7	9
ENSDARG00000003250	ENSDART00000006120	23	5	TCCAAACCACCACCGCTGCCTCT	5	+	913	3117	Inactive	Active	3	5
ENSDARG00000003250	ENSDART00000006120	23	5	CGCTGCCTCTGAAAAGGGTGAGAA	6	+	926	3117	Active	Active	9	6
ENSDARG00000003250	ENSDART00000006120	23	5	TTACCCCACATCTGACGATGGTGCA	7	+	815	3117	Inactive	Active	0	9
ENSDARG00000003250	ENSDART00000006120	23	5	GTCCAAACCACCACCGCTGCCTCT	6	+	912	3117	Inactive	Active	1	5
ENSDARG00000003250	ENSDART00000006120	23	5	TACCCCACATCTGACGATGGTGCA	6	+	816	3117	Inactive	Active	4	9
ENSDARG00000003250	ENSDART00000006120	23	6	GCAAAACACATGTTCGCTGTGGTC	6	+	942	3117	Inactive	Active	5	1
ENSDARG00000003250	ENSDART00000006120	23	6	CAAAACACATGTTCGCTGTGGTC	5	+	943	3117	Inactive	Active	9	1
ENSDARG00000003250	ENSDART00000006120	23	6	ACCTTCTACAGGGAAGTCGAGTAA	6	+	989	3117	Active	Active	9	0
ENSDARG00000003250	ENSDART00000006120	23	6	AGCAAAACACATGTTCGCTGTGGTC	7	+	941	3117	Inactive	Active	7	1
ENSDARG00000003250	ENSDART00000006120	23	7	ACCTGCCCCGTATGAGCCGCCTCT	6	+	1160	3117	Active	Active	9	6
ENSDARG00000003250	ENSDART00000006120	23	8	GACTACAAAGATCAGCTGAAGAC	5	+	1288	3117	Inactive	Active	9	8
ENSDARG00000003250	ENSDART00000006120	23	11	AAACTCCACCGAGTTCTTTGAGGAT	7	+	1563	3117	Inactive	Inactive	1	4
ENSDARG00000003250	ENSDART00000006120	23	11	AACTCCACCGAGTTCTTTGAGGAT	6	+	1564	3117	Active	Inactive	2	4
ENSDARG00000003250	ENSDART00000006120	23	12	ATCCGCTGCCTCAGGAAGCTGCC	5	+	1798	3117	Active	Active	9	9
ENSDARG00000003250	ENSDART00000006120	23	12	CGCTGCCTCAGGAAGCTGCCGTG	5	+	1801	3117	Active	Active	9	9
ENSDARG00000003250	ENSDART00000006120	23	13	CTCAACAGCGATGATAAGCTGTT	5	+	1813	3117	Active	Active	5	6
ENSDARG00000003250	ENSDART00000006120	23	13	GAATCATACCTGGACTGCGACTTG	6	+	1873	3117	Inactive	Inactive	4	4
ENSDARG00000003250	ENSDART00000006120	23	14	CCCTCAGTCAGCTTGAGATTTGGAC	7	+	1981	3117	Active	Active	9	6
ENSDARG00000003250	ENSDART00000006120	23	15	AGCCCAAGCATAATTCTGTGTGAAC	7	+	2215	3117	Active	Inactive	8	8
ENSDARG00000003250	ENSDART00000006120	23	15	GCCCAAGCATAATTCTGTGTGAAC	6	+	2216	3117	Inactive	Inactive	3	8
ENSDARG00000003250	ENSDART00000006120	23	15	AAAGTCGGCCAGTCAGAAGGCAAC	6	+	2106	3117	Active	Active	0	9
ENSDARG00000003250	ENSDART00000006120	23	18	GAATGCAGCCCTATGGATGCCTTT	6	+	2423	3117	Inactive	Active	2	2
ENSDARG00000003250	ENSDART00000006120	23	19	GAATTCACCCTTTCGTGTGCAGGC	6	+	2617	3117	Inactive	Active	2	3
ENSDARG00000003250	ENSDART00000006120	23	21	AGCCTATAAGATTCTTTGCCGGA	5	+	2883	3117	Active	Active	5	2
ENSDARG00000003383	ENSDART00000013797	23	3	TTACGCAGCAGAGAAAGACGAGGGT	7	+	282	867	Inactive	Active	0	9
ENSDARG00000003383	ENSDART00000013797	23	3	GCCACCTTCATTGCGAGCCTTGGCC	7	+	750	867	Active	Active	9	8
ENSDARG00000003383	ENSDART00000013797	23	3	CGCAGCAGAGAAAGACGAGGGTTGT	7	+	285	867	Active	Active	7	8
ENSDARG00000003383	ENSDART00000013797	23	3	CCCCTCTGCACTGGGCCGCCTTC	5	+	368	867	Active	Active	9	1
ENSDARG00000003383	ENSDART00000013797	23	3	AGCAGCTTAGGAGTGCAGTATCT	5	+	790	867	Active	Active	9	2
ENSDARG00000003383	ENSDART00000013797	23	3	AGACGCCCATCTCGCGGCTGGTGGC	7	+	563	867	Inactive	Active	3	9
ENSDARG00000003383	ENSDART00000013797	23	3	ACACCCCTCTGCACTGGGCCGCC	5	+	365	867	Active	Active	8	8
ENSDARG00000003383	ENSDART00000013797	23	3	ACACACCTCTCAGCTGGGCAGCG	5	+	464	867	Active	Active	6	8
ENSDARG00000003383	ENSDART00000077882	23	2	TTACGCAGCAGAGAAAGACGAGGGT	7	+	117	717	Inactive	Active	0	9
ENSDARG00000003383	ENSDART00000077882	23	2	GCCACCTTCATTGCGAGCCTTGGCC	7	+	585	717	Active	Active	9	8
ENSDARG00000003383	ENSDART00000077882	23	2	CGCAGCAGAGAAAGACGAGGGTTGT	7	+	120	717	Active	Active	7	8
ENSDARG00000003383	ENSDART00000077882	23	2	CCCCTCTGCACTGGGCCGCCTTC	5	+	203	717	Active	Active	9	1
ENSDARG00000003383	ENSDART00000077882	23	2	AGCAGCTTAGGAGTGCAGTATCT	5	+	625	717	Active	Active	9	2
ENSDARG00000003383	ENSDART00000077882	23	2	AGACGCCCATCTCGCGGCTGGTGGC	7	+	398	717	Inactive	Active	3	9
ENSDARG00000003383	ENSDART00000077882	23	2	ACACCCCTCTGCACTGGGCCGCC	5	+	200	717	Active	Active	8	8
ENSDARG00000003383	ENSDART00000077882	23	2	ACACACCTCTCAGCTGGGCAGCG	5	+	299	717	Active	Active	6	8
ENSDARG00000003469	ENSDART00000021180	23	1	TCCTCACCCAATGAATGTAGTAGTG	7	+	739	1041	Active	Active	9	6
ENSDARG00000003469	ENSDART00000021180	23	1	GACATCACAGATGAGCAGCATTT	5	+	1020	1041	Inactive	Active	3	1
ENSDARG00000003469	ENSDART00000021180	23	1	GAAAGCACCCAAAAGGAGAGGCC	5	+	228	1041	Inactive	Active	5	9
ENSDARG00000003469	ENSDART00000021180	23	1	ACCAGCAACCTTGTGGCCGGCTGC	6	+	532	1041	Active	Active	6	7
ENSDARG00000003469	ENSDART00000021180	23	1	AACTTCGCCCTCAAGCAGGAGCC	5	+	814	1041	Active	Active	6	9
ENSDARG00000003475	ENSDART00000046933	23	1	GTACTCTACCTGATTTAGGATAA	5	-	135	900	Active	Inactive	4	8
ENSDARG00000003475	ENSDART00000046933	23	2	GCATGCGCACCTGAGTGGGGGCGCG	7	-	232	900	Inactive	Active	4	9
ENSDARG00000003475	ENSDART00000046933	23	2	GCATGCGCACCTGAGTGGGGGCG	5	-	234	900	Inactive	Active	4	9
ENSDARG00000003865	ENSDART00000016901	23	2	GTCCAAAGAGAACCGTCTGAATTC	6	-	88	957	Inactive	Inactive	8	8
ENSDARG00000003865	ENSDART00000016901	23	2	TTCATCAAATCGTCCCGGCTTGGAC	7	-	114	957	Inactive	Active	4	1
ENSDARG00000003865	ENSDART00000016901	23	3	ACCTTCTCCAAGCCTTGGGGTGTA	6	-	564	957	Active	Inactive	9	2
ENSDARG00000003865	ENSDART00000016901	23	3	ACCTTCTCCAAGCCTTGGGGTGTAA	7	-	563	957	Active	Inactive	9	4
ENSDARG00000003865	ENSDART00000016901	23	3	GACTGCTGCGAGGGCCGCCGGGGTC	7	-	351	957	Active	Active	9	8
ENSDARG00000003865	ENSDART00000104482	23	1	TTCATCAAATCGTCCCGGCTTGGAC	7	-	45	885	Inactive	Active	4	1
ENSDARG00000003865	ENSDART00000104482	23	1	GTCCAAAGAGAACCGTCTGAATTC	6	-	19	885	Inactive	Inactive	8	8
ENSDARG00000003865	ENSDART00000104482	23	6	ACCTTCTCCAAGCCTTGGGGTGTAA	7	-	491	885	Active	Inactive	9	4
ENSDARG00000003865	ENSDART00000104482	23	6	ACCTTCTCCAAGCCTTGGGGTGTA	6	-	492	885	Active	Inactive	9	2
ENSDARG00000004018	ENSDART00000013449	23	2	TGCACCTGCTAGCTTTAGGATGT	5	-	683	867	Active	Inactive	9	6
ENSDARG00000004018	ENSDART00000013449	23	2	TCCTCAAAAGAGACGTCGTTGCC	5	-	514	867	Inactive	Active	3	6
ENSDARG00000004018	ENSDART00000013449	23	2	CTCCTCAAAAGAGACGTCGTTGCC	6	-	514	867	Active	Active	2	6
ENSDARG00000004018	ENSDART00000013449	23	2	CTCAAAAGAGACGTCGTTGCCTTT	6	-	511	867	Inactive	Inactive	7	6
ENSDARG00000004018	ENSDART00000013449	23	2	ATCGTCCACTATGAGGTGGCGAA	5	-	140	867	Active	Active	8	6
ENSDARG00000004018	ENSDART00000013449	23	2	AGAGACTAATCTCTCGAAGGGTTC	6	-	379	867	Inactive	Active	8	8
ENSDARG00000004018	ENSDART00000013449	23	2	ACAAACTTCAGATATGTGCGTAGAC	7	-	344	867	Active	Inactive	6	6
ENSDARG00000004018	ENSDART00000013449	23	2	ACAAACTTCAGATATGTGCGTAG	5	-	346	867	Active	Inactive	6	7
ENSDARG00000004018	ENSDART00000013449	23	2	AACTTCAGATATGTGCGTAGACGCT	7	-	341	867	Inactive	Active	3	9
ENSDARG00000004018	ENSDART00000013449	23	2	AAACTCCTCAAAAGAGACGTCGTT	6	-	517	867	Active	Active	7	7
ENSDARG00000004114	ENSDART00000022498	23	1	TACAACTCCATGAAGCGGTCAAC	5	-	1498	3180	Active	Active	3	5
ENSDARG00000004114	ENSDART00000022498	23	1	GCACACTACAGAACTGTGGCGTC	5	-	2220	3180	Active	Inactive	1	4
ENSDARG00000004114	ENSDART00000022498	23	1	GCAAACGCAATCTTTGGGTCTTC	5	-	13	3180	Inactive	Inactive	8	9
ENSDARG00000004114	ENSDART00000022498	23	1	GAAAGCAGACATTTGAGGGATGC	5	-	520	3180	Inactive	Active	9	9
ENSDARG00000004114	ENSDART00000022498	23	1	CTCCAATCCCCTCTAGCTGGATAC	6	-	1847	3180	Active	Inactive	7	2
ENSDARG00000004114	ENSDART00000022498	23	1	GGCTCCATCGCTCACGCTGCGGAG	6	-	109	3180	Active	Active	9	9
ENSDARG00000004114	ENSDART00000022498	23	1	GTACAACTCCATGAAGCGGTCAAC	6	-	1498	3180	Active	Active	0	5
ENSDARG00000004114	ENSDART00000022498	23	1	GTATTCACAAGCCTTGCAGAAGTC	6	-	1993	3180	Inactive	Active	8	9
ENSDARG00000004114	ENSDART00000022498	23	1	TACATCGGCCACAAGGGGCAGCA	5	-	2153	3180	Active	Active	8	9
ENSDARG00000004114	ENSDART00000022498	23	1	TACCAATGCTTCAAGTAGAGGAC	5	-	989	3180	Active	Active	4	9
ENSDARG00000004114	ENSDART00000022498	23	1	TACTTCCTCTGGGATGGGATTTG	5	-	1387	3180	Active	Inactive	9	5
ENSDARG00000004114	ENSDART00000022498	23	1	TACTTCCTCTGGGATGGGATTTGCT	7	-	1385	3180	Active	Active	9	6
ENSDARG00000004114	ENSDART00000022498	23	1	CGCAACATCATCCAATGCTGCATTG	7	-	1053	3180	Active	Active	9	1
ENSDARG00000004114	ENSDART00000022498	23	1	CGCTCAAGATGCACTGCTGAAGTT	6	-	1257	3180	Active	Active	6	6
ENSDARG00000004114	ENSDART00000022498	23	1	TTCCTCAGAGGTCATAGCAGGCTTT	7	-	333	3180	Active	Active	1	1
ENSDARG00000004114	ENSDART00000022498	23	1	AGCAAATACCTCTCATGTTGTCTTG	7	-	584	3180	Active	Inactive	5	7
ENSDARG00000004114	ENSDART00000022498	23	1	TGCAAACGCAATCTTTGGGTCTTC	6	-	13	3180	Active	Inactive	8	9
ENSDARG00000004114	ENSDART00000022498	23	1	AGCTGCGACGTTAGCCGATGTGGGT	7	-	72	3180	Active	Active	8	8
ENSDARG00000004114	ENSDART00000022498	23	1	ATCGGCCACAAGGGGCAGCAGAC	5	-	2150	3180	Active	Active	7	9
ENSDARG00000004114	ENSDART00000022498	23	1	CAATGCTGCATTGCATCTGTTTTT	6	-	1042	3180	Active	Inactive	6	9
ENSDARG00000004114	ENSDART00000022498	23	1	AAATACTTCCTCTGGGATGGGAT	5	-	1390	3180	Inactive	Active	0	7
ENSDARG00000004114	ENSDART00000022498	23	1	AAATACCTCTCATGTTGTCTTGGTT	7	-	581	3180	Inactive	Inactive	1	5
ENSDARG00000004114	ENSDART00000022498	23	3	GTCCTCATCAGAAGCAGATGCTGGC	7	-	2436	3180	Active	Active	9	9
ENSDARG00000004114	ENSDART00000022498	23	3	CACCGCTCCATCACATCTTTTGCA	6	-	2508	3180	Active	Inactive	9	5
ENSDARG00000004114	ENSDART00000022498	23	3	AGAAGCAGATGCTGGCGGAGGAA	5	-	2429	3180	Inactive	Active	7	9
ENSDARG00000004114	ENSDART00000022498	23	3	CTCATCAGAAGCAGATGCTGGCGGA	7	-	2433	3180	Active	Active	3	9
ENSDARG00000004114	ENSDART00000022498	23	5	GCCTGCTTCACCAGAGATGCGGTG	6	-	2790	3180	Active	Active	9	9
ENSDARG00000004114	ENSDART00000022498	23	5	TGCTTCACCAGAGATGCGGTGAG	5	-	2788	3180	Active	Active	9	1
ENSDARG00000004114	ENSDART00000022498	23	6	AGACACGCCTCCTGCAGTCTGATTG	7	-	2981	3180	Inactive	Inactive	2	4
ENSDARG00000004114	ENSDART00000022498	23	6	ACACGCCTCCTGCAGTCTGATTG	5	-	2981	3180	Active	Inactive	9	4
ENSDARG00000004114	ENSDART00000022498	23	7	TCCAGCTCCTGCAGGAGTTTGAGGA	7	-	3164	3180	Active	Active	9	6
ENSDARG00000004114	ENSDART00000022498	23	7	TCCAGCTCCTGCAGGAGTTTGAG	5	-	3166	3180	Active	Active	9	8
ENSDARG00000004114	ENSDART00000022498	23	7	AGCTCCTGCAGGAGTTTGAGGAT	5	-	3163	3180	Active	Inactive	9	4
ENSDARG00000004114	ENSDART00000022498	23	7	ACAGGCAGCAGTAATGGATGAGGAG	7	-	3092	3180	Active	Active	3	9
ENSDARG00000004114	ENSDART00000022498	23	7	ACAGGCAGCAGTAATGGATGAGGA	6	-	3093	3180	Active	Active	3	9
ENSDARG00000004114	ENSDART00000066851	23	1	GTATTCACAAGCCTTGCAGAAGTC	6	-	1993	3186	Inactive	Active	8	9
ENSDARG00000004114	ENSDART00000066851	23	1	GGCTCCATCGCTCACGCTGCGGAG	6	-	109	3186	Active	Active	9	9
ENSDARG00000004114	ENSDART00000066851	23	1	GCACACTACAGAACTGTGGCGTC	5	-	2220	3186	Active	Inactive	1	4
ENSDARG00000004114	ENSDART00000066851	23	1	GCAAACGCAATCTTTGGGTCTTC	5	-	13	3186	Inactive	Inactive	8	9
ENSDARG00000004114	ENSDART00000066851	23	1	GAAAGCAGACATTTGAGGGATGC	5	-	520	3186	Inactive	Active	9	9
ENSDARG00000004114	ENSDART00000066851	23	1	TACAACTCCATGAAGCGGTCAAC	5	-	1498	3186	Active	Active	3	5
ENSDARG00000004114	ENSDART00000066851	23	1	TACATCGGCCACAAGGGGCAGCA	5	-	2153	3186	Active	Active	8	9
ENSDARG00000004114	ENSDART00000066851	23	1	TACCAATGCTTCAAGTAGAGGAC	5	-	989	3186	Active	Active	4	9
ENSDARG00000004114	ENSDART00000066851	23	1	TACTTCCTCTGGGATGGGATTTG	5	-	1387	3186	Active	Inactive	9	5
ENSDARG00000004114	ENSDART00000066851	23	1	TACTTCCTCTGGGATGGGATTTGCT	7	-	1385	3186	Active	Active	9	6
ENSDARG00000004114	ENSDART00000066851	23	1	TGCAAACGCAATCTTTGGGTCTTC	6	-	13	3186	Active	Inactive	8	9
ENSDARG00000004114	ENSDART00000066851	23	1	TTCCTCAGAGGTCATAGCAGGCTTT	7	-	333	3186	Active	Active	1	1
ENSDARG00000004114	ENSDART00000066851	23	1	CGCTCAAGATGCACTGCTGAAGTT	6	-	1257	3186	Active	Active	6	6
ENSDARG00000004114	ENSDART00000066851	23	1	CGCAACATCATCCAATGCTGCATTG	7	-	1053	3186	Active	Active	9	1
ENSDARG00000004114	ENSDART00000066851	23	1	GTACAACTCCATGAAGCGGTCAAC	6	-	1498	3186	Active	Active	0	5
ENSDARG00000004114	ENSDART00000066851	23	1	CTCCAATCCCCTCTAGCTGGATAC	6	-	1847	3186	Active	Inactive	7	2
ENSDARG00000004114	ENSDART00000066851	23	1	AGCTGCGACGTTAGCCGATGTGGGT	7	-	72	3186	Active	Active	8	8
ENSDARG00000004114	ENSDART00000066851	23	1	ATCGGCCACAAGGGGCAGCAGAC	5	-	2150	3186	Active	Active	7	9
ENSDARG00000004114	ENSDART00000066851	23	1	CAATGCTGCATTGCATCTGTTTTT	6	-	1042	3186	Active	Inactive	6	9
ENSDARG00000004114	ENSDART00000066851	23	1	AAATACTTCCTCTGGGATGGGAT	5	-	1390	3186	Inactive	Active	0	7
ENSDARG00000004114	ENSDART00000066851	23	1	AAATACCTCTCATGTTGTCTTGGTT	7	-	581	3186	Inactive	Inactive	1	5
ENSDARG00000004114	ENSDART00000066851	23	1	AGCAAATACCTCTCATGTTGTCTTG	7	-	584	3186	Active	Inactive	5	7
ENSDARG00000004114	ENSDART00000066851	23	4	AGAAGCAGATGCTGGCGGAGGAA	5	-	2435	3186	Inactive	Active	7	9
ENSDARG00000004114	ENSDART00000066851	23	4	GTCCTCATCAGAAGCAGATGCTGGC	7	-	2442	3186	Active	Active	9	9
ENSDARG00000004114	ENSDART00000066851	23	4	CACCGCTCCATCACATCTTTTGCA	6	-	2514	3186	Active	Inactive	9	5
ENSDARG00000004114	ENSDART00000066851	23	4	CTCATCAGAAGCAGATGCTGGCGGA	7	-	2439	3186	Active	Active	3	9
ENSDARG00000004114	ENSDART00000066851	23	6	GCCTGCTTCACCAGAGATGCGGTG	6	-	2796	3186	Active	Active	9	9
ENSDARG00000004114	ENSDART00000066851	23	6	TGCTTCACCAGAGATGCGGTGAG	5	-	2794	3186	Active	Active	9	1
ENSDARG00000004114	ENSDART00000066851	23	7	AGACACGCCTCCTGCAGTCTGATTG	7	-	2987	3186	Inactive	Inactive	2	4
ENSDARG00000004114	ENSDART00000066851	23	7	ACACGCCTCCTGCAGTCTGATTG	5	-	2987	3186	Active	Inactive	9	4
ENSDARG00000004114	ENSDART00000066851	23	8	TCCAGCTCCTGCAGGAGTTTGAGGA	7	-	3170	3186	Active	Active	9	6
ENSDARG00000004114	ENSDART00000066851	23	8	TCCAGCTCCTGCAGGAGTTTGAG	5	-	3172	3186	Active	Active	9	8
ENSDARG00000004114	ENSDART00000066851	23	8	ACAGGCAGCAGTAATGGATGAGGA	6	-	3099	3186	Active	Active	3	9
ENSDARG00000004114	ENSDART00000066851	23	8	ACAGGCAGCAGTAATGGATGAGGAG	7	-	3098	3186	Active	Active	3	9
ENSDARG00000004114	ENSDART00000066851	23	8	AGCTCCTGCAGGAGTTTGAGGAT	5	-	3169	3186	Active	Inactive	9	4
ENSDARG00000004116	ENSDART00000006596	23	1	TTCAGCCACAAATTGGGAGATAAC	6	+	91	1068	Active	Active	7	8
ENSDARG00000004116	ENSDART00000006596	23	2	AACGTCTACGTGGGAGATGTCTGT	6	+	160	1068	Active	Active	8	2
ENSDARG00000004116	ENSDART00000006596	23	5	TGCCAAATCCCAGCTGACGTCTTT	6	+	399	1068	Active	Inactive	9	2
ENSDARG00000004116	ENSDART00000006596	23	5	GCCAAATCCCAGCTGACGTCTTT	5	+	400	1068	Active	Inactive	7	2
ENSDARG00000004116	ENSDART00000006596	23	5	CAACTCAGCTTCTGCAGCTGATTGC	7	+	377	1068	Active	Active	4	5
ENSDARG00000004116	ENSDART00000006596	23	5	CAAATCCCAGCTGACGTCTTTGAG	6	+	402	1068	Inactive	Active	5	1
ENSDARG00000004116	ENSDART00000006596	23	6	GTCGGCAACATTAACATTTGGGTCT	7	+	580	1068	Active	Inactive	6	8
ENSDARG00000004116	ENSDART00000006596	23	6	TGCATCCTCATCCGAGAAGTTGGA	6	+	544	1068	Active	Active	9	9
ENSDARG00000004116	ENSDART00000006596	23	6	ACCATCTTAAAATGGCAGCAGCA	5	+	616	1068	Active	Active	9	9
ENSDARG00000004132	ENSDART00000020925	23	2	GACTCAAAACCTCGATCTGAAAAC	6	-	99	1026	Inactive	Inactive	8	2
ENSDARG00000004132	ENSDART00000020925	23	2	CCCTTCCACAGCGCCCGTAGCAGAA	7	-	182	1026	Active	Active	9	8
ENSDARG00000004132	ENSDART00000020925	23	5	ACCTTCTGCTTCTGAGGTAGAGGGA	7	-	548	1026	Active	Active	9	9
ENSDARG00000004132	ENSDART00000020925	23	7	GACGCCAAAGTAGGAGCTGTTTAG	6	-	674	1026	Inactive	Inactive	5	5
ENSDARG00000004132	ENSDART00000020925	23	7	GAAGACGCCAAAGTAGGAGCTGTT	6	-	677	1026	Inactive	Active	6	7
ENSDARG00000004132	ENSDART00000020925	23	7	AGAGGCCTCTCTGTGCTGCTGAC	5	-	653	1026	Active	Active	9	7
ENSDARG00000004132	ENSDART00000020925	23	9	TCCACCGTCGTGACTGTGCTGTC	5	-	955	1026	Active	Inactive	9	5
ENSDARG00000004218	ENSDART00000018654	23	1	CCCCAACCAGCACCAGTTTGCATCT	7	-	46	696	Active	Inactive	3	8
ENSDARG00000004218	ENSDART00000018654	23	2	AGCTCCAAACAGGCTGTGTAGTTT	6	-	153	696	Inactive	Inactive	1	4
ENSDARG00000004218	ENSDART00000018654	23	2	AGCTCCAAACAGGCTGTGTAGTT	5	-	154	696	Inactive	Inactive	1	9
ENSDARG00000004218	ENSDART00000018654	23	2	CTCCAAACAGGCTGTGTAGTTTTC	6	-	151	696	Inactive	Inactive	7	7
ENSDARG00000004218	ENSDART00000018654	23	4	GACAGCTCCATCAGTGTGCAAAC	5	-	406	696	Active	Inactive	8	5
ENSDARG00000004218	ENSDART00000018654	23	5	GCCTCAGCACCCAACTGTTTGGCC	6	-	474	696	Active	Inactive	1	4
ENSDARG00000004218	ENSDART00000018654	23	5	TTCTCCTTCTTGAAGGTGGAAGAG	6	-	660	696	Active	Active	9	9
ENSDARG00000004218	ENSDART00000018654	23	5	AGCCTCAGCACCCAACTGTTTGGCC	7	-	474	696	Active	Inactive	9	4
ENSDARG00000004218	ENSDART00000018654	23	5	ACAGCCGGCGAGTGGGGCTGGGTTT	7	-	595	696	Active	Inactive	5	5
ENSDARG00000004218	ENSDART00000018654	23	5	ACAGCCGGCGAGTGGGGCTGGGTT	6	-	596	696	Active	Active	5	3
ENSDARG00000004325	ENSDART00000047020	23	1	GAAGACGTCTGTGATAAGCTTCT	5	+	76	1308	Active	Active	0	4
ENSDARG00000004325	ENSDART00000047020	23	2	AGCTCCTTCAAAGCGGAGATGGT	5	+	263	1308	Active	Active	9	9
ENSDARG00000004325	ENSDART00000047020	23	2	TCCTTCAAAGCGGAGATGGTGTT	5	+	266	1308	Active	Active	2	7
ENSDARG00000004325	ENSDART00000047020	23	4	TACAGCTTCTGAAACTGTGGTGAG	6	+	441	1308	Active	Inactive	9	1
ENSDARG00000004325	ENSDART00000047020	23	5	ATCGACTGCGACAAGCTGGAGAA	5	+	595	1308	Active	Active	6	6
ENSDARG00000004325	ENSDART00000047020	23	8	TACTCAACATTTCCAGGTTTGTGT	6	+	1087	1308	Inactive	Inactive	7	7
ENSDARG00000004325	ENSDART00000047020	23	8	CTCTCAGCACAGCGTCTGATGAA	5	+	1016	1308	Inactive	Inactive	0	0
ENSDARG00000004325	ENSDART00000047020	23	8	CTACTCAACATTTCCAGGTTTGTGT	7	+	1086	1308	Active	Inactive	2	7
ENSDARG00000004372	ENSDART00000023359	23	1	CAACAAGACCACAGAGGAGATTTG	6	+	57	1170	Inactive	Active	7	6
ENSDARG00000004372	ENSDART00000023359	23	2	TGCTGCGTCAATACGAGCGGGAGAG	7	+	173	1170	Active	Active	9	9
ENSDARG00000004372	ENSDART00000023359	23	2	AGCATCATCACGTTTGTGGGCAAC	6	+	277	1170	Active	Active	9	7
ENSDARG00000004372	ENSDART00000023359	23	3	CTCTCCAAAGTTAAAGAAGATTCT	6	+	372	1170	Inactive	Active	2	9
ENSDARG00000004372	ENSDART00000023359	23	4	AACTTCAGAGTCTGGATCTGGTGAG	7	+	461	1170	Inactive	Active	3	1
ENSDARG00000004372	ENSDART00000023359	23	5	CTCAGCTGCTAGATACTAAGTCTAC	7	+	476	1170	Active	Inactive	9	4
ENSDARG00000004372	ENSDART00000023359	23	6	AGATGCAAAGACAGCGGAGGTGTGC	7	+	753	1170	Inactive	Active	8	7
ENSDARG00000004372	ENSDART00000023359	23	6	AGATGCAAAGACAGCGGAGGTGTG	6	+	753	1170	Inactive	Active	8	9
ENSDARG00000004372	ENSDART00000023359	23	7	AAACCACACCGCCCTCTGTGTTC	5	+	815	1170	Inactive	Inactive	6	9
ENSDARG00000004372	ENSDART00000023359	23	7	AAAACCACACCGCCCTCTGTGTTC	6	+	814	1170	Inactive	Inactive	9	9
ENSDARG00000004372	ENSDART00000023359	23	8	CAACACGACCCCAAGGTGAAGCC	5	+	952	1170	Inactive	Active	5	9
ENSDARG00000004452	ENSDART00000027255	23	1	GCAGGCACCGGGAAACTGCGCGGCG	7	-	105	909	Active	Active	4	8
ENSDARG00000004452	ENSDART00000027255	23	4	GGCAAAAGCGCGGAAGGGTTTGGGG	7	-	693	909	Active	Active	5	7
ENSDARG00000004452	ENSDART00000027255	23	4	GGCAAAAGCGCGGAAGGGTTTGGG	6	-	694	909	Active	Active	5	8
ENSDARG00000004452	ENSDART00000027255	23	4	GAAGGCAAAAGCGCGGAAGGGTTT	6	-	697	909	Inactive	Active	9	6
ENSDARG00000004452	ENSDART00000027255	23	5	GTCCTCGCCGCACAGAGACTGGGCA	7	-	744	909	Active	Active	8	9
ENSDARG00000004745	ENSDART00000027224	23	4	CACGGCCACTGAGAGTGTGAATGT	6	-	205	1473	Active	Inactive	9	7
ENSDARG00000004745	ENSDART00000027224	23	6	ACCAACAGACTAAGAAGCAGCAGCA	7	-	470	1473	Inactive	Active	5	9
ENSDARG00000004745	ENSDART00000027224	23	6	AGCACCAACAGACTAAGAAGCAGCA	7	-	473	1473	Active	Active	7	9
ENSDARG00000004745	ENSDART00000027224	23	10	ACACTCAAAAACTCTTTGTTGAGGG	7	-	803	1473	Inactive	Active	7	3
ENSDARG00000004745	ENSDART00000027224	23	10	CTCAAAAACTCTTTGTTGAGGGC	5	-	802	1473	Inactive	Active	1	9
ENSDARG00000004745	ENSDART00000027224	23	10	CACTCAAAAACTCTTTGTTGAGGGC	7	-	802	1473	Inactive	Active	6	9
ENSDARG00000004745	ENSDART00000027224	23	10	CACTCAAAAACTCTTTGTTGAGGG	6	-	803	1473	Inactive	Active	6	3
ENSDARG00000004745	ENSDART00000027224	23	10	ACACTCAAAAACTCTTTGTTGAG	5	-	805	1473	Inactive	Inactive	7	7
ENSDARG00000004745	ENSDART00000027224	23	13	GAACCCAGCATTGAGAAGGAGGC	5	-	1024	1473	Inactive	Active	2	9
ENSDARG00000004745	ENSDART00000027224	23	15	CAAGGCCCATGTGACTGTGTTGAT	6	-	1351	1473	Inactive	Inactive	4	9
ENSDARG00000004745	ENSDART00000027224	23	16	ACAGTCAGAGGGAGTCTGTGGAGAC	7	-	1400	1473	Inactive	Inactive	5	4
ENSDARG00000004745	ENSDART00000027224	23	16	ACAGTCAGAGGGAGTCTGTGGAG	5	-	1402	1473	Inactive	Inactive	5	3
ENSDARG00000004803	ENSDART00000013629	23	3	CCCTGCACCATTATAGTATGGTAC	6	-	439	729	Active	Inactive	9	1
ENSDARG00000004803	ENSDART00000013629	23	3	GTCCAAAGCGGAGCGATGACGTC	5	-	268	729	Active	Active	0	9
ENSDARG00000004836	ENSDART00000016515	23	2	AGCAGCTTCTGGATTGTTGGGAT	5	-	152	606	Active	Inactive	9	7
ENSDARG00000004836	ENSDART00000016515	23	2	AGAGGCCCAGAGAGCCGTATTTGTC	7	-	241	606	Inactive	Inactive	2	0
ENSDARG00000004836	ENSDART00000016515	23	2	ACATTCTCCTCTCCGAATTGTTC	5	-	274	606	Active	Active	7	0
ENSDARG00000004836	ENSDART00000016515	23	3	AACAGCAGCACAGACAGCAGCAGAA	7	-	373	606	Active	Active	4	9
ENSDARG00000004836	ENSDART00000016515	23	5	AGAGTCTGCGGTCAGCTGAGTGC	5	-	560	606	Active	Active	9	6
ENSDARG00000004836	ENSDART00000016515	23	5	GTTGGCGTCTGTCCGGTAGCTGGT	6	-	589	606	Active	Active	9	9
ENSDARG00000004843	ENSDART00000055040	23	1	TGCATCTGCTGAGGGGTGATGGC	5	-	34	1641	Active	Active	9	9
ENSDARG00000004843	ENSDART00000055040	23	2	TTCCCAGCATGCTGTTGCTGCAGGA	7	-	191	1641	Inactive	Active	3	9
ENSDARG00000004843	ENSDART00000055040	23	3	TGCTGCTGCTGAACGGAGAGTAA	5	-	265	1641	Active	Active	9	5
ENSDARG00000004843	ENSDART00000055040	23	9	GGCCCATGCTGTGCAGGCTGGTGGG	7	-	937	1641	Active	Active	9	9
ENSDARG00000004843	ENSDART00000055040	23	11	TTCCACGTCGCTGCGTTGCGTCT	5	-	1165	1641	Active	Active	8	0
ENSDARG00000004843	ENSDART00000055040	23	11	ACCTTCCACGTCGCTGCGTTGCG	5	-	1168	1641	Active	Active	9	3
ENSDARG00000004843	ENSDART00000055040	23	11	GTTACCTTCCACGTCGCTGCGTTG	6	-	1170	1641	Active	Active	9	2
ENSDARG00000004843	ENSDART00000055040	23	13	TTCACCAGAGGAGAGCTGTAGAA	5	-	1303	1641	Inactive	Active	3	1
ENSDARG00000004843	ENSDART00000055040	23	17	TCCATCTGCTCCTCTTTGATTTG	5	-	1549	1641	Active	Inactive	9	8
ENSDARG00000004843	ENSDART00000104983	23	1	ACATACCTCTGTATGTTGGGTCT	5	-	131	1299	Active	Inactive	5	0
ENSDARG00000004843	ENSDART00000104983	23	2	TTCTCACCACTTGCTTGCTGCTGCT	7	-	185	1299	Inactive	Active	2	8
ENSDARG00000004843	ENSDART00000104983	23	2	TGCTGCTGCTGCCGCTTCTGTTGTT	7	-	170	1299	Active	Inactive	9	9
ENSDARG00000004843	ENSDART00000104983	23	2	TGCTGCTGCCGCTTCTGTTGTTGTT	7	-	167	1299	Active	Inactive	9	6
ENSDARG00000004843	ENSDART00000104983	23	2	TGCTGCCGCTTCTGTTGTTGTTGTT	7	-	164	1299	Active	Inactive	9	6
ENSDARG00000004843	ENSDART00000104983	23	2	TGCCGCTTCTGTTGTTGTTGTTGAG	7	-	161	1299	Active	Active	9	1
ENSDARG00000004843	ENSDART00000104983	23	3	TGCATCTGCTGAGGGGTGATGGC	5	-	280	1299	Active	Active	9	9
ENSDARG00000004843	ENSDART00000104983	23	4	TTCCCAGCATGCTGTTGCTGCAGGA	7	-	437	1299	Inactive	Active	3	9
ENSDARG00000004843	ENSDART00000104983	23	5	TGCTGCTGCTGAACGGAGAGTAA	5	-	508	1299	Active	Active	9	5
ENSDARG00000004843	ENSDART00000104983	23	10	GGCCCATGCTGTGCAGGCTGGTGGG	7	-	1177	1299	Active	Active	9	9
ENSDARG00000004843	ENSDART00000104985	23	1	ACATACCTCTGTATGTTGGGTCT	5	-	131	1302	Active	Inactive	5	0
ENSDARG00000004843	ENSDART00000104985	23	2	TTCTCACCACTTGCTTGCTGCTGCT	7	-	185	1302	Inactive	Active	2	8
ENSDARG00000004843	ENSDART00000104985	23	2	TGCTGCTGCTGCCGCTTCTGTTGTT	7	-	170	1302	Active	Inactive	9	9
ENSDARG00000004843	ENSDART00000104985	23	2	TGCTGCTGCCGCTTCTGTTGTTGTT	7	-	167	1302	Active	Inactive	9	6
ENSDARG00000004843	ENSDART00000104985	23	2	TGCTGCCGCTTCTGTTGTTGTTGTT	7	-	164	1302	Active	Inactive	9	6
ENSDARG00000004843	ENSDART00000104985	23	2	TGCCGCTTCTGTTGTTGTTGTTGAG	7	-	161	1302	Active	Active	9	1
ENSDARG00000004843	ENSDART00000104985	23	4	TGCATCTGCTGAGGGGTGATGGC	5	-	280	1302	Active	Active	9	9
ENSDARG00000004843	ENSDART00000104985	23	5	TTCCCAGCATGCTGTTGCTGCAGGA	7	-	437	1302	Inactive	Active	3	9
ENSDARG00000004843	ENSDART00000104985	23	6	TGCTGCTGCTGAACGGAGAGTAA	5	-	511	1302	Active	Active	9	5
ENSDARG00000004843	ENSDART00000104985	23	11	GGCCCATGCTGTGCAGGCTGGTGGG	7	-	1180	1302	Active	Active	9	9
ENSDARG00000004936	ENSDART00000102420	23	5	TTCAACAACTGACCTGTTTGTGGCT	7	+	645	1248	Inactive	Inactive	3	6
ENSDARG00000004936	ENSDART00000102420	23	5	AGCGACCACTTTCAGATGGGGAC	5	+	684	1248	Active	Active	7	9
ENSDARG00000004936	ENSDART00000102420	23	5	AGACTCCACTTTTCATGATGAAAAC	7	+	612	1248	Active	Active	6	9
ENSDARG00000005078	ENSDART00000013768	23	1	TTCAGCTGCAGGTTTGGGGCTGCA	6	-	21	681	Active	Active	9	9
ENSDARG00000005078	ENSDART00000013768	23	1	ATCCTCGACATGGTTGGTGATGTT	6	-	115	681	Active	Active	7	4
ENSDARG00000005078	ENSDART00000013768	23	1	TTCAGCTGCAGGTTTGGGGCTGC	5	-	22	681	Active	Inactive	9	2
ENSDARG00000005078	ENSDART00000013768	23	1	GCCATCCTCGACATGGTTGGTGAT	6	-	118	681	Active	Active	9	0
ENSDARG00000005078	ENSDART00000013768	23	3	AGCTACACCTCAGGGGGAGGCAGGA	7	-	304	681	Active	Active	4	9
ENSDARG00000005078	ENSDART00000013768	23	3	TCCAAAAACTCTTTATGTGATGAA	6	-	254	681	Inactive	Inactive	0	2
ENSDARG00000005078	ENSDART00000013768	23	3	CTCCAAAAACTCTTTATGTGATGAA	7	-	254	681	Inactive	Inactive	8	2
ENSDARG00000005078	ENSDART00000013768	23	3	CTACACCTCAGGGGGAGGCAGGA	5	-	304	681	Active	Active	6	9
ENSDARG00000005078	ENSDART00000013768	23	4	TCCAAACACCTCCCTTTGCATTG	5	-	375	681	Active	Inactive	4	8
ENSDARG00000005078	ENSDART00000013768	23	4	TTCCAAACACCTCCCTTTGCATTG	6	-	375	681	Inactive	Inactive	8	8
ENSDARG00000005350	ENSDART00000019521	23	1	GCAGACCGCGGTGTGGATTTGGC	5	+	13	4731	Active	Active	4	7
ENSDARG00000005350	ENSDART00000019521	23	1	GCAGACCGCGGTGTGGATTTGGCA	6	+	13	4731	Active	Active	4	9
ENSDARG00000005350	ENSDART00000019521	23	4	TTCCAATGCCCACTAAGCGGCGTTC	7	+	350	4731	Active	Active	5	3
ENSDARG00000005350	ENSDART00000019521	23	5	TACATCGTCAGCGTCGGAGGATGAG	7	+	417	4731	Active	Active	9	9
ENSDARG00000005350	ENSDART00000019521	23	5	AACAACCACAGCCAGGGGCAGAC	5	+	598	4731	Inactive	Active	2	8
ENSDARG00000005350	ENSDART00000019521	23	5	ATCGTCAGCGTCGGAGGATGAGGGC	7	+	420	4731	Active	Active	8	9
ENSDARG00000005350	ENSDART00000019521	23	5	ATCGTCAGCGTCGGAGGATGAGGG	6	+	420	4731	Active	Active	8	9
ENSDARG00000005350	ENSDART00000019521	23	5	AGATACATCGTCAGCGTCGGAGGA	6	+	414	4731	Active	Active	2	8
ENSDARG00000005350	ENSDART00000019521	23	7	CTCCACTAAAATACAGCAGCTGCT	6	+	831	4731	Inactive	Active	0	9
ENSDARG00000005350	ENSDART00000019521	23	7	AGCAGCTGCTTAACACGTTGAAGAG	7	+	845	4731	Active	Active	9	8
ENSDARG00000005350	ENSDART00000019521	23	10	ATCCCAACAGTGACCCTGGGATGTT	7	+	1232	4731	Inactive	Inactive	7	1
ENSDARG00000005350	ENSDART00000019521	23	12	GGCCTCGTCTCAAGTGGGTGGTC	5	+	1457	4731	Active	Inactive	9	5
ENSDARG00000005350	ENSDART00000019521	23	12	CACCGCTTACATAGAGGTGAGTGT	6	+	1548	4731	Active	Active	9	3
ENSDARG00000005350	ENSDART00000019521	23	16	ACACACAGCTCGTGTTGCTTTGGT	6	+	1818	4731	Inactive	Inactive	4	7
ENSDARG00000005350	ENSDART00000019521	23	16	ACACACAGCTCGTGTTGCTTTGGTG	7	+	1818	4731	Inactive	Active	4	2
ENSDARG00000005350	ENSDART00000019521	23	17	GTTTCAGTCGCATGGGCTGAAAC	5	+	1980	4731	Active	Active	8	3
ENSDARG00000005350	ENSDART00000019521	23	19	TACTACGGCCTGCCTGGGGTGAC	5	+	2299	4731	Active	Inactive	2	0
ENSDARG00000005350	ENSDART00000019521	23	21	GTCAAAACCGTTTACAGAGGAAGGT	7	+	2524	4731	Inactive	Active	3	9
ENSDARG00000005350	ENSDART00000019521	23	21	GTCTGCTTAGTGTCAGTGGTCGCA	6	+	2453	4731	Active	Active	8	8
ENSDARG00000005350	ENSDART00000019521	23	23	TTACCCAAAACTCCACTGGGTGGTA	7	+	2722	4731	Inactive	Inactive	9	6
ENSDARG00000005350	ENSDART00000019521	23	23	TACCCAAAACTCCACTGGGTGGTA	6	+	2723	4731	Inactive	Inactive	7	6
ENSDARG00000005350	ENSDART00000019521	23	23	ACCCAAAACTCCACTGGGTGGTA	5	+	2724	4731	Inactive	Inactive	0	6
ENSDARG00000005350	ENSDART00000019521	23	23	CAAAACTCCACTGGGTGGTATTC	5	+	2727	4731	Inactive	Inactive	2	7
ENSDARG00000005350	ENSDART00000019521	23	24	TCCAGCTTCCATCATGGTAGGCAAC	7	+	2874	4731	Active	Active	9	7
ENSDARG00000005350	ENSDART00000019521	23	24	TCCAGCTTCCATCATGGTAGGCA	5	+	2874	4731	Active	Active	9	7
ENSDARG00000005350	ENSDART00000019521	23	25	GTTCTCTACATGCTGCTGAATGC	5	+	3031	4731	Active	Active	8	6
ENSDARG00000005350	ENSDART00000019521	23	27	ATCGCCTCCTTTTATGGCTGTCTGT	7	+	3193	4731	Active	Inactive	8	3
ENSDARG00000005350	ENSDART00000019521	23	28	AGAAGCGGCAGCCAGTGTGAATGT	6	+	3363	4731	Active	Inactive	5	7
ENSDARG00000005350	ENSDART00000019521	23	28	CACAACGCAGACCCTGATGAAGAC	6	+	3327	4731	Inactive	Active	5	9
ENSDARG00000005350	ENSDART00000019521	23	31	TTCCTCCCATGGAGCTGGAGACGTC	7	+	3686	4731	Active	Active	4	9
ENSDARG00000005350	ENSDART00000019521	23	32	AGAGTCAACCTGGCCATCTGTCTAC	7	+	3970	4731	Active	Inactive	3	9
ENSDARG00000005350	ENSDART00000019521	23	34	CTCCTCAGAGTCTGCCGCTGATGGA	7	+	4082	4731	Active	Active	5	9
ENSDARG00000005350	ENSDART00000019521	23	34	GTCTGCCGCTGATGGAGTCTGGGAC	7	+	4091	4731	Active	Active	9	5
ENSDARG00000005350	ENSDART00000019521	23	36	GACCACTTCAACACTCGGCTGAGCT	7	+	4261	4731	Active	Active	9	8
ENSDARG00000005350	ENSDART00000019521	23	38	ATCATCTTATAGTTGGTGTGGTGGT	7	+	4601	4731	Active	Inactive	7	1
ENSDARG00000005350	ENSDART00000019521	23	38	ATCATCTTATAGTTGGTGTGGTG	5	+	4601	4731	Active	Active	7	4
ENSDARG00000005350	ENSDART00000019521	23	38	AGCATCATCTTATAGTTGGTGTG	5	+	4598	4731	Active	Active	9	5
ENSDARG00000005464	ENSDART00000048364	23	1	GGCTTCAGAATTTGTGCTTTTAAC	6	+	70	903	Active	Inactive	7	4
ENSDARG00000005464	ENSDART00000048364	23	2	TCCCACGACTACTTGAGGCAGTC	5	+	215	903	Active	Active	6	9
ENSDARG00000005464	ENSDART00000048364	23	2	CACGACTACTTGAGGCAGTCAAC	5	+	218	903	Active	Active	7	6
ENSDARG00000005464	ENSDART00000048364	23	4	TTCTCCAGAGAACCCTTTGTGGTG	6	+	403	903	Inactive	Inactive	2	7
ENSDARG00000005464	ENSDART00000048364	23	6	GACCCCTCCTTCACCTGGCTGATTC	7	+	643	903	Active	Inactive	8	5
ENSDARG00000005464	ENSDART00000104425	23	1	GGCTTCAGAATTTGTGCTTTTAAC	6	+	70	945	Active	Inactive	7	4
ENSDARG00000005464	ENSDART00000104425	23	2	CACGACTACTTGAGGCAGTCAAC	5	+	218	945	Active	Active	7	6
ENSDARG00000005464	ENSDART00000104425	23	2	TCCCACGACTACTTGAGGCAGTC	5	+	215	945	Active	Active	6	9
ENSDARG00000005464	ENSDART00000104425	23	4	TTCTCCAGAGAACCCTTTGTGGTG	6	+	397	945	Inactive	Inactive	2	7
ENSDARG00000005464	ENSDART00000104425	23	6	GACCCCTCCTTCACCTGGCTGATTC	7	+	637	945	Active	Inactive	8	5
ENSDARG00000005464	ENSDART00000104425	23	8	GTCTTCTGCCTGCTGTGTTTGTC	5	+	899	945	Active	Inactive	9	2
ENSDARG00000005464	ENSDART00000104429	23	2	GGCTTCAGAATTTGTGCTTTTAAC	6	+	82	909	Active	Inactive	7	4
ENSDARG00000005464	ENSDART00000104429	23	3	CACGACTACTTGAGGCAGTCAAC	5	+	230	909	Active	Active	7	6
ENSDARG00000005464	ENSDART00000104429	23	3	TCCCACGACTACTTGAGGCAGTC	5	+	227	909	Active	Active	6	9
ENSDARG00000005464	ENSDART00000104429	23	5	TTCTCCAGAGAACCCTTTGTGGTG	6	+	415	909	Inactive	Inactive	2	7
ENSDARG00000005464	ENSDART00000104429	23	7	GACCCCTCCTTCACCTGGCTGATTC	7	+	655	909	Active	Inactive	8	5
ENSDARG00000005513	ENSDART00000014723	23	1	AGATGCAGCAGCCCCAGGCTGAGAC	7	+	53	645	Active	Active	3	5
ENSDARG00000005513	ENSDART00000014723	23	3	CAAAGCAAAACAAAGCAGAAGTG	5	+	204	645	Inactive	Active	9	9
ENSDARG00000005513	ENSDART00000014723	23	3	AGCTGCAGCCGAAATCGATGAGGAA	7	+	171	645	Active	Active	9	9
ENSDARG00000005513	ENSDART00000014723	23	3	AGCAAAGCAAAACAAAGCAGAAGTG	7	+	202	645	Inactive	Active	6	9
ENSDARG00000005513	ENSDART00000014723	23	4	ACATACATCGTCTTCGGCGAGGCC	6	+	364	645	Active	Active	1	9
ENSDARG00000005513	ENSDART00000014723	23	4	GTCATCACCAAACCAGATGTCTAC	6	+	322	645	Active	Inactive	7	0
ENSDARG00000005513	ENSDART00000014723	23	5	AGACGCCCACAGTACAGGAGGAGAG	7	+	482	645	Inactive	Active	3	9
ENSDARG00000005513	ENSDART00000014723	23	5	GACGCCCACAGTACAGGAGGAGAG	6	+	483	645	Active	Active	7	9
ENSDARG00000005513	ENSDART00000014723	23	5	TTCCCAGCAAGCTCAGTTAGCAGCT	7	+	402	645	Inactive	Active	3	5
ENSDARG00000005775	ENSDART00000022042	23	1	GACAACAGCTATCGCGATGATGAC	6	+	130	5862	Inactive	Active	0	9
ENSDARG00000005775	ENSDART00000022042	23	1	ACATCCCTCCTGGCATGGTGGCAAC	7	+	221	5862	Active	Active	8	5
ENSDARG00000005775	ENSDART00000022042	23	4	GTAAAAATCATTGCCCGTGGATTCT	7	+	532	5862	Inactive	Active	5	5
ENSDARG00000005775	ENSDART00000022042	23	6	GTCTGCAGCTCTTCATGGGGAATCT	7	+	815	5862	Active	Active	7	7
ENSDARG00000005775	ENSDART00000022042	23	8	CTCTTCCGCCTCATGACGCAGGA	5	+	1099	5862	Active	Active	9	9
ENSDARG00000005775	ENSDART00000022042	23	8	TACACCAGCTTTGACAGTTTTGGCT	7	+	1060	5862	Active	Active	5	1
ENSDARG00000005775	ENSDART00000022042	23	9	GGCTCCTTCTATCTTGTGAATCT	5	+	1204	5862	Active	Inactive	9	6
ENSDARG00000005775	ENSDART00000022042	23	10	CGCAACCGCAAGAAGAAGTGGCG	5	+	1486	5862	Active	Active	9	9
ENSDARG00000005775	ENSDART00000022042	23	10	GAATCAGACGATGGAAGCAGAAGGA	7	+	1561	5862	Inactive	Active	7	9
ENSDARG00000005775	ENSDART00000022042	23	10	GCAACCGCAAGAAGAAGTGGCGGCA	7	+	1487	5862	Inactive	Active	6	9
ENSDARG00000005775	ENSDART00000022042	23	10	AGAGACGCAACCGCAAGAAGAAGTG	7	+	1481	5862	Inactive	Active	8	9
ENSDARG00000005775	ENSDART00000022042	23	10	GCAGGCAAATGCAATGGCGACGTC	6	+	1350	5862	Inactive	Active	7	8
ENSDARG00000005775	ENSDART00000022042	23	10	AGACGCAACCGCAAGAAGAAGTG	5	+	1483	5862	Active	Active	0	9
ENSDARG00000005775	ENSDART00000022042	23	10	GTCAAATCCGAATCAGACGATGGA	6	+	1552	5862	Active	Active	2	9
ENSDARG00000005775	ENSDART00000022042	23	11	TTCAGCCGCTGTAAAGACGGAGGC	6	+	1699	5862	Active	Active	8	9
ENSDARG00000005775	ENSDART00000022042	23	11	TTCCTAAGCCCTCAGCGTCGCAGCA	7	+	1789	5862	Active	Active	7	9
ENSDARG00000005775	ENSDART00000022042	23	12	TTAACCAACACATTGGTTGAAGGT	6	+	2026	5862	Inactive	Active	6	8
ENSDARG00000005775	ENSDART00000022042	23	15	GTTGTCGGCATGCAGTTGTTTGGGA	7	+	2587	5862	Active	Inactive	8	6
ENSDARG00000005775	ENSDART00000022042	23	16	AACATCATCCTCGGGAGGAAGGT	5	+	2974	5862	Active	Active	8	9
ENSDARG00000005775	ENSDART00000022042	23	16	GGCTGCTTCCGATGACGATGGTGAG	7	+	2871	5862	Active	Active	9	9
ENSDARG00000005775	ENSDART00000022042	23	16	AGAATCTTAACACTGAAGATTTC	5	+	3233	5862	Active	Active	6	8
ENSDARG00000005775	ENSDART00000022042	23	16	TTCAGCAGCGAGTCTGAGGCAGAG	6	+	3253	5862	Active	Active	7	9
ENSDARG00000005775	ENSDART00000022042	23	18	GCCCGCTACAAGTGTTGCGATGTG	6	+	3415	5862	Active	Active	9	3
ENSDARG00000005775	ENSDART00000022042	23	19	TACATCTTCATATTGGAGATGTT	5	+	3637	5862	Active	Active	9	8
ENSDARG00000005775	ENSDART00000022042	23	19	TACTTCACCAATGCTTGGTGCTGGC	7	+	3691	5862	Active	Active	6	8
ENSDARG00000005775	ENSDART00000022042	23	19	AGACTATTCGAATCATTCTGGAGTA	7	+	3593	5862	Active	Inactive	9	4
ENSDARG00000005775	ENSDART00000022042	23	21	GTTTGCCTCATCTTTTGGCTGATTT	7	+	3913	5862	Active	Inactive	9	7
ENSDARG00000005775	ENSDART00000022042	23	21	GTAGTCAACGCCTTGGTGGGTGC	5	+	3862	5862	Inactive	Active	1	3
ENSDARG00000005775	ENSDART00000022042	23	21	GTAGTCAACGCCTTGGTGGGTGCC	6	+	3862	5862	Inactive	Active	1	9
ENSDARG00000005775	ENSDART00000022042	23	21	AAACTACACTGAGGTGCGTTGGAA	6	+	4062	5862	Inactive	Active	4	4
ENSDARG00000005775	ENSDART00000022042	23	21	AACAACAAATCTGAGTGCTTTGCG	6	+	4027	5862	Inactive	Active	9	0
ENSDARG00000005775	ENSDART00000022042	23	21	CAAAACTACACTGAGGTGCGTTGGA	7	+	4060	5862	Inactive	Inactive	4	3
ENSDARG00000005775	ENSDART00000022042	23	21	AAACTACACTGAGGTGCGTTGGA	5	+	4062	5862	Inactive	Inactive	4	3
ENSDARG00000005775	ENSDART00000022042	23	21	CAAAACTACACTGAGGTGCGTTG	5	+	4060	5862	Inactive	Active	4	0
ENSDARG00000005775	ENSDART00000022042	23	21	TGCCTCATCTTTTGGCTGATTTT	5	+	3916	5862	Active	Inactive	9	4
ENSDARG00000005775	ENSDART00000022042	23	21	AACGTCAAAATCAACTTTGACAAC	6	+	4087	5862	Inactive	Inactive	5	4
ENSDARG00000005775	ENSDART00000022042	23	23	GTCATCTTCATTATATTTGGCTCT	6	+	4249	5862	Active	Inactive	9	8
ENSDARG00000005775	ENSDART00000022042	23	25	AACTTCATCTTTATTGTGGCCTTC	6	+	4594	5862	Active	Inactive	8	0
ENSDARG00000005775	ENSDART00000022042	23	26	TGCCTAGACATCCTGTTTGCATTC	6	+	5461	5862	Active	Inactive	9	9
ENSDARG00000005775	ENSDART00000022042	23	26	TACTCAGCAGCAGCAGGCTGGAGAA	7	+	5690	5862	Inactive	Active	6	6
ENSDARG00000005775	ENSDART00000022042	23	26	TACATCGCCATTATTCTGGAGAA	5	+	5212	5862	Active	Inactive	7	2
ENSDARG00000005775	ENSDART00000022042	23	26	AACCACCTCAGCCGGATGGGACGGC	7	+	5034	5862	Active	Active	8	8
ENSDARG00000005775	ENSDART00000022042	23	26	GCATTCACCAAACGCGTGCTGGGTG	7	+	5479	5862	Active	Inactive	4	0
ENSDARG00000005775	ENSDART00000022042	23	26	ACCAAACGCGTGCTGGGTGATAG	5	+	5485	5862	Active	Active	6	1
ENSDARG00000005775	ENSDART00000022042	23	26	CAATCCTTCCAAAGTGTCTTTTGAG	7	+	5559	5862	Active	Inactive	8	7
ENSDARG00000005775	ENSDART00000022042	23	26	CACTACCACCCTGCGCCGCAAAC	5	+	5589	5862	Active	Active	5	7
ENSDARG00000005775	ENSDART00000022042	23	26	CTCAGCAGCAGCAGGCTGGAGAA	5	+	5692	5862	Active	Active	8	6
ENSDARG00000005775	ENSDART00000022042	23	26	GACCAAACCTGAGAAGGAGAAGTT	6	+	5784	5862	Inactive	Active	3	8
ENSDARG00000005775	ENSDART00000022042	23	26	TGCGGCAACAGATGGAGGAGCGTTT	7	+	5525	5862	Active	Active	9	0
ENSDARG00000005775	ENSDART00000103559	23	1	GACAACAGCTATCGCGATGATGAC	6	+	130	5874	Inactive	Active	0	9
ENSDARG00000005775	ENSDART00000103559	23	1	ACATCCCTCCTGGCATGGTGGCAAC	7	+	221	5874	Active	Active	8	5
ENSDARG00000005775	ENSDART00000103559	23	4	GTAAAAATCATTGCCCGTGGATTCT	7	+	532	5874	Inactive	Active	5	5
ENSDARG00000005775	ENSDART00000103559	23	6	GTCTGCAGCTCTTCATGGGGAATCT	7	+	815	5874	Active	Active	7	7
ENSDARG00000005775	ENSDART00000103559	23	8	CTCTTCCGCCTCATGACGCAGGA	5	+	1099	5874	Active	Active	9	9
ENSDARG00000005775	ENSDART00000103559	23	8	TACACCAGCTTTGACAGTTTTGGCT	7	+	1060	5874	Active	Active	5	1
ENSDARG00000005775	ENSDART00000103559	23	9	GGCTCCTTCTATCTTGTGAATCT	5	+	1204	5874	Active	Inactive	9	6
ENSDARG00000005775	ENSDART00000103559	23	10	AGAGACGCAACCGCAAGAAGAAGTG	7	+	1481	5874	Inactive	Active	8	9
ENSDARG00000005775	ENSDART00000103559	23	10	GAATCAGACGATGGAAGCAGAAGGA	7	+	1561	5874	Inactive	Active	7	9
ENSDARG00000005775	ENSDART00000103559	23	10	GCAACCGCAAGAAGAAGTGGCGGCA	7	+	1487	5874	Inactive	Active	6	9
ENSDARG00000005775	ENSDART00000103559	23	10	AGACGCAACCGCAAGAAGAAGTG	5	+	1483	5874	Active	Active	0	9
ENSDARG00000005775	ENSDART00000103559	23	10	GCAGGCAAATGCAATGGCGACGTC	6	+	1350	5874	Inactive	Active	7	8
ENSDARG00000005775	ENSDART00000103559	23	10	CGCAACCGCAAGAAGAAGTGGCG	5	+	1486	5874	Active	Active	9	9
ENSDARG00000005775	ENSDART00000103559	23	10	GTCAAATCCGAATCAGACGATGGA	6	+	1552	5874	Active	Active	2	9
ENSDARG00000005775	ENSDART00000103559	23	11	TTCAGCCGCTGTAAAGACGGAGGC	6	+	1699	5874	Active	Active	8	9
ENSDARG00000005775	ENSDART00000103559	23	11	TTCCTAAGCCCTCAGCGTCGCAGCA	7	+	1789	5874	Active	Active	7	9
ENSDARG00000005775	ENSDART00000103559	23	12	TTAACCAACACATTGGTTGAAGGT	6	+	2026	5874	Inactive	Active	6	8
ENSDARG00000005775	ENSDART00000103559	23	15	GTTGTCGGCATGCAGTTGTTTGGGA	7	+	2587	5874	Active	Inactive	8	6
ENSDARG00000005775	ENSDART00000103559	23	16	AACATCATCCTCGGGAGGAAGGT	5	+	2974	5874	Active	Active	8	9
ENSDARG00000005775	ENSDART00000103559	23	16	TTCAGCAGCGAGTCTGAGGCAGAG	6	+	3253	5874	Active	Active	7	9
ENSDARG00000005775	ENSDART00000103559	23	16	GGCTGCTTCCGATGACGATGGTGAG	7	+	2871	5874	Active	Active	9	9
ENSDARG00000005775	ENSDART00000103559	23	16	AGAATCTTAACACTGAAGATTTC	5	+	3233	5874	Active	Active	6	8
ENSDARG00000005775	ENSDART00000103559	23	19	GCCCGCTACAAGTGTTGCGATGTG	6	+	3436	5874	Active	Active	9	3
ENSDARG00000005775	ENSDART00000103559	23	20	TACTTCACCAATGCTTGGTGCTGGC	7	+	3712	5874	Active	Active	6	8
ENSDARG00000005775	ENSDART00000103559	23	20	AGACTATTCGAATCATTCTGGAGTA	7	+	3614	5874	Active	Inactive	9	4
ENSDARG00000005775	ENSDART00000103559	23	20	TACATCTTCATATTGGAGATGTT	5	+	3658	5874	Active	Active	9	8
ENSDARG00000005775	ENSDART00000103559	23	22	GTAGTCAACGCCTTGGTGGGTGC	5	+	3883	5874	Inactive	Active	1	3
ENSDARG00000005775	ENSDART00000103559	23	22	GTAGTCAACGCCTTGGTGGGTGCC	6	+	3883	5874	Inactive	Active	1	9
ENSDARG00000005775	ENSDART00000103559	23	22	GTTTGCCTCATCTTTTGGCTGATTT	7	+	3934	5874	Active	Inactive	9	7
ENSDARG00000005775	ENSDART00000103559	23	22	AAACTACACTGAGGTGCGTTGGA	5	+	4083	5874	Inactive	Inactive	4	3
ENSDARG00000005775	ENSDART00000103559	23	22	AAACTACACTGAGGTGCGTTGGAA	6	+	4083	5874	Inactive	Active	4	4
ENSDARG00000005775	ENSDART00000103559	23	22	AACAACAAATCTGAGTGCTTTGCG	6	+	4048	5874	Inactive	Active	9	0
ENSDARG00000005775	ENSDART00000103559	23	22	AACGTCAAAATCAACTTTGACAAC	6	+	4108	5874	Inactive	Inactive	5	4
ENSDARG00000005775	ENSDART00000103559	23	22	CAAAACTACACTGAGGTGCGTTG	5	+	4081	5874	Inactive	Active	4	0
ENSDARG00000005775	ENSDART00000103559	23	22	CAAAACTACACTGAGGTGCGTTGGA	7	+	4081	5874	Inactive	Inactive	4	3
ENSDARG00000005775	ENSDART00000103559	23	22	TGCCTCATCTTTTGGCTGATTTT	5	+	3937	5874	Active	Inactive	9	4
ENSDARG00000005775	ENSDART00000103559	23	24	GTCATCTTCATTATATTTGGCTCT	6	+	4270	5874	Active	Inactive	9	8
ENSDARG00000005775	ENSDART00000103559	23	26	AACTTCATCTTTATTGTGGCCTTC	6	+	4615	5874	Active	Inactive	8	0
ENSDARG00000005775	ENSDART00000103559	23	27	TGCGGCAACAGATGGAGGAGCGTTT	7	+	5546	5874	Active	Active	9	0
ENSDARG00000005775	ENSDART00000103559	23	27	TGCCTAGACATCCTGTTTGCATTC	6	+	5482	5874	Active	Inactive	9	9
ENSDARG00000005775	ENSDART00000103559	23	27	TACTCAGCAGCAGCAGGCTGGAGAA	7	+	5711	5874	Inactive	Active	6	6
ENSDARG00000005775	ENSDART00000103559	23	27	TACATCGCCATTATTCTGGAGAA	5	+	5233	5874	Active	Inactive	7	2
ENSDARG00000005775	ENSDART00000103559	23	27	AACCACCTCAGCCGGATGGGACGGC	7	+	5055	5874	Active	Active	8	8
ENSDARG00000005775	ENSDART00000103559	23	27	ACCAAACGCGTGCTGGGTGATAG	5	+	5506	5874	Active	Active	6	1
ENSDARG00000005775	ENSDART00000103559	23	27	CAATCCTTCCAAAGTGTCTTTTGAG	7	+	5580	5874	Active	Inactive	8	7
ENSDARG00000005775	ENSDART00000103559	23	27	CACTACCACCCTGCGCCGCAAAC	5	+	5610	5874	Active	Active	5	7
ENSDARG00000005775	ENSDART00000103559	23	27	CTCAGCAGCAGCAGGCTGGAGAA	5	+	5713	5874	Active	Active	8	6
ENSDARG00000005775	ENSDART00000103559	23	27	GACCAAACCTGAGAAGGAGAAGTT	6	+	5805	5874	Inactive	Active	3	8
ENSDARG00000005775	ENSDART00000103559	23	27	GCATTCACCAAACGCGTGCTGGGTG	7	+	5500	5874	Active	Inactive	4	0
ENSDARG00000006019	ENSDART00000005021	23	2	CACTGCAGCAGGAGGTGGGGTGTCT	7	-	112	1875	Active	Active	8	0
ENSDARG00000006019	ENSDART00000005021	23	2	CACTGCAGCAGGAGGTGGGGTGTC	6	-	113	1875	Active	Inactive	8	1
ENSDARG00000006019	ENSDART00000005021	23	2	CACTGCAGCAGGAGGTGGGGTGT	5	-	114	1875	Active	Active	8	3
ENSDARG00000006019	ENSDART00000005021	23	2	CTCGGCAGCACTGCAGCAGGAGGT	6	-	121	1875	Active	Active	9	9
ENSDARG00000006019	ENSDART00000005021	23	3	TCCAGCCTCTGCCCAGGCAGCATAC	7	-	252	1875	Active	Active	9	5
ENSDARG00000006019	ENSDART00000005021	23	6	ATCCACTACATAAGTGTTGAAGCT	6	-	634	1875	Active	Active	3	8
ENSDARG00000006019	ENSDART00000005021	23	6	TGCCCATCCACTACATAAGTGTTG	6	-	639	1875	Active	Inactive	9	2
ENSDARG00000006019	ENSDART00000005021	23	7	CGCGTCCTCTTTTGGTGGCTGAGGG	7	-	873	1875	Active	Active	9	9
ENSDARG00000006019	ENSDART00000005021	23	7	CGCGTCCTCTTTTGGTGGCTGAG	5	-	875	1875	Active	Active	9	9
ENSDARG00000006019	ENSDART00000005021	23	9	GAAGGCGGCAAAAGTGCTGGCGAA	6	-	1171	1875	Active	Active	1	7
ENSDARG00000006019	ENSDART00000005021	23	10	TCCTCCAGAGCCATCTGTGAGGGA	6	-	1293	1875	Active	Active	3	5
ENSDARG00000006019	ENSDART00000005021	23	12	GAACAAACCTTCTTTGGCTAGTTG	6	-	1579	1875	Inactive	Active	9	2
ENSDARG00000006019	ENSDART00000005021	23	13	GCACTCGCCACAATAGTGGAGGCA	6	-	1641	1875	Active	Active	7	9
ENSDARG00000006174	ENSDART00000004871	23	3	TTCACCCACAGCAGCTGAGTGAGGC	7	-	314	978	Active	Active	6	9
ENSDARG00000006174	ENSDART00000004871	23	3	TCCCTCAAAGCCCTGAAGCAGGT	5	-	350	978	Active	Active	3	9
ENSDARG00000006174	ENSDART00000004871	23	3	CTCAAAGCCCTGAAGCAGGTTGC	5	-	347	978	Active	Active	3	7
ENSDARG00000006174	ENSDART00000004871	23	3	CCCTTCACATCAAACAGCCGATTGC	7	-	419	978	Active	Active	7	7
ENSDARG00000006174	ENSDART00000004871	23	3	AAACTAACCAGTAAGATTGAGGG	5	-	467	978	Inactive	Active	6	9
ENSDARG00000006174	ENSDART00000004871	23	4	AGATACAAATGGCGTAAGTTGGG	5	-	589	978	Inactive	Active	9	9
ENSDARG00000006174	ENSDART00000004871	23	4	GTCACCAGATTGGTCAGATTTGGAT	7	-	515	978	Inactive	Active	3	3
ENSDARG00000006174	ENSDART00000004871	23	6	AAAAGCACAAGTGCCTTTAGTGTTT	7	-	803	978	Inactive	Inactive	9	9
ENSDARG00000006213	ENSDART00000019365	23	1	TTACCCATCGGTGGCTGATGATGGA	7	-	136	747	Active	Active	4	9
ENSDARG00000006213	ENSDART00000019365	23	2	CACACCGGCTGCACGTAATTTGTG	6	-	357	747	Active	Active	8	3
ENSDARG00000006213	ENSDART00000019365	23	4	AACTTCAGCTTCCTGGAGAGTGT	5	-	479	747	Active	Active	6	7
ENSDARG00000006213	ENSDART00000019365	23	4	GCCACCATCTCTGGTTGCAGATTTG	7	-	517	747	Active	Active	9	7
ENSDARG00000006213	ENSDART00000032071	23	1	GACAAATTATAATTAAGACGAATGT	7	-	19	819	Inactive	Active	1	8
ENSDARG00000006213	ENSDART00000032071	23	1	ACAGACAAATTATAATTAAGACGAA	7	-	22	819	Inactive	Active	9	9
ENSDARG00000006213	ENSDART00000032071	23	2	TTACCCATCGGTGGCTGATGATGGA	7	-	193	819	Active	Active	4	9
ENSDARG00000006213	ENSDART00000032071	23	3	TTCTCAGACCATTCTCTGTAAAC	5	-	249	819	Active	Inactive	3	8
ENSDARG00000006213	ENSDART00000032071	23	4	CACACCGGCTGCACGTAATTTGTG	6	-	414	819	Active	Active	8	3
ENSDARG00000006213	ENSDART00000032071	23	5	GCCACCATCTCTGGTTGCAGATTTG	7	-	571	819	Active	Active	9	7
ENSDARG00000006213	ENSDART00000032071	23	5	AACTTCAGCTTCCTGGAGAGTGT	5	-	533	819	Active	Active	6	7
ENSDARG00000006310	ENSDART00000013767	23	1	CTCGTCTTCCTCCATCTGTGCCGTG	7	-	183	945	Active	Active	9	1
ENSDARG00000006310	ENSDART00000013767	23	2	GTTTTCTTCATGAATATAAGTTTAC	7	-	224	945	Active	Inactive	9	6
ENSDARG00000006310	ENSDART00000013767	23	4	TTCCACCTCCCAGTAGCTGCGAAC	6	-	553	945	Active	Active	9	6
ENSDARG00000006310	ENSDART00000013767	23	4	TCCACCTCCCAGTAGCTGCGAAC	5	-	553	945	Active	Active	9	6
ENSDARG00000006310	ENSDART00000013767	23	4	GACTTCCACCTCCCAGTAGCTGCG	6	-	556	945	Active	Active	8	9
ENSDARG00000006310	ENSDART00000013767	23	4	CAACCCTCCCTCTGTGCTGGAGAA	6	-	778	945	Active	Active	5	6
ENSDARG00000006310	ENSDART00000013767	23	4	AACCAACCCTCCCTCTGTGCTGGA	6	-	781	945	Inactive	Active	1	1
ENSDARG00000006310	ENSDART00000013767	23	4	AAACCAACCCTCCCTCTGTGCTGGA	7	-	781	945	Inactive	Active	8	1
ENSDARG00000006353	ENSDART00000018301	23	1	TCCAAACCACTGATGGGATTTGAAC	7	-	18	2820	Inactive	Active	3	3
ENSDARG00000006353	ENSDART00000018301	23	1	TCCAAACCACTGATGGGATTTGAA	6	-	19	2820	Inactive	Active	3	2
ENSDARG00000006353	ENSDART00000018301	23	1	TGCTCCAAACCACTGATGGGATTTG	7	-	21	2820	Active	Inactive	1	5
ENSDARG00000006353	ENSDART00000018301	23	1	CTCCAAACCACTGATGGGATTTGAA	7	-	19	2820	Active	Active	2	2
ENSDARG00000006353	ENSDART00000018301	23	1	CTCCAAACCACTGATGGGATTTG	5	-	21	2820	Active	Inactive	2	5
ENSDARG00000006353	ENSDART00000018301	23	2	TTCCACAAACTTGGTGAAGTTTTT	6	-	157	2820	Inactive	Inactive	8	1
ENSDARG00000006353	ENSDART00000018301	23	3	GAATCCACCTTGACAGTAGCCTTG	6	-	220	2820	Inactive	Active	5	5
ENSDARG00000006353	ENSDART00000018301	23	9	GCAGCCACAGAATAGCCGTAGTA	5	-	589	2820	Inactive	Active	6	2
ENSDARG00000006353	ENSDART00000018301	23	9	GGCAGCCACAGAATAGCCGTAGTA	6	-	589	2820	Active	Active	9	2
ENSDARG00000006353	ENSDART00000018301	23	11	ACCACCAAATGGACTGCTGATGGC	6	-	847	2820	Inactive	Active	3	9
ENSDARG00000006353	ENSDART00000018301	23	12	GCCCCAACAATGAGATCTGCAGTC	6	-	1035	2820	Active	Inactive	0	2
ENSDARG00000006353	ENSDART00000018301	23	12	TGCCCCAACAATGAGATCTGCAGTC	7	-	1035	2820	Active	Inactive	8	2
ENSDARG00000006353	ENSDART00000018301	23	13	TCCCACGGCTTATGGCGCAGACTTT	7	-	1156	2820	Active	Active	8	4
ENSDARG00000006353	ENSDART00000018301	23	15	TACGGCCCCTTTCTGCTGTTGCT	5	-	1292	2820	Active	Active	8	5
ENSDARG00000006353	ENSDART00000018301	23	15	TGCAAAGCAGGGAGCTGTGTTTCT	6	-	1332	2820	Inactive	Inactive	4	9
ENSDARG00000006353	ENSDART00000018301	23	17	GTCCAATAAAATCTGGGCCTAGAAC	7	-	1548	2820	Inactive	Active	6	7
ENSDARG00000006353	ENSDART00000018301	23	18	GTAGTCGGCCTCTGGTGGTAGGAC	6	-	1723	2820	Active	Active	4	1
ENSDARG00000006353	ENSDART00000018301	23	18	GTAGTCGGCCTCTGGTGGTAGGA	5	-	1724	2820	Active	Active	4	7
ENSDARG00000006353	ENSDART00000018301	23	18	GTAAGCGCCGCCTCCGTCGTTTTT	6	-	1681	2820	Inactive	Inactive	1	9
ENSDARG00000006353	ENSDART00000018301	23	21	GACCACTTCACTTTGAGAGTTGTTC	7	-	1953	2820	Active	Inactive	9	0
ENSDARG00000006353	ENSDART00000018301	23	22	GTCAGCTTCCAGTTGGGAGGGGGAA	7	-	2051	2820	Active	Active	9	9
ENSDARG00000006353	ENSDART00000018301	23	22	GTCAGCTTCCAGTTGGGAGGGGGA	6	-	2052	2820	Active	Active	9	9
ENSDARG00000006353	ENSDART00000018301	23	25	TCCCGCTTCTCAATGTGGTGTTC	5	-	2353	2820	Active	Inactive	9	7
ENSDARG00000006353	ENSDART00000018301	23	29	TTAGGCCTCGGATGCAGCCTGAGGT	7	-	2808	2820	Active	Active	8	8
ENSDARG00000006353	ENSDART00000103275	23	1	GGCAACAGACAAAGGTAGAAGAA	5	-	83	3174	Inactive	Active	2	8
ENSDARG00000006353	ENSDART00000103275	23	1	CTCCACATCCAAGTTGAAGGCAAC	6	-	100	3174	Active	Active	9	9
ENSDARG00000006353	ENSDART00000103275	23	1	AAAGTCCCATTGGAGAGCAGCTTGT	7	-	49	3174	Inactive	Active	7	6
ENSDARG00000006353	ENSDART00000103275	23	1	TTCTCCACATCCAAGTTGAAGGC	5	-	103	3174	Inactive	Active	4	9
ENSDARG00000006353	ENSDART00000103275	23	2	AGACTCCACGGACAGTAGAAGAC	5	-	274	3174	Active	Active	6	9
ENSDARG00000006353	ENSDART00000103275	23	2	TCCTCCTTCTGTGATCTTGGGCT	5	-	248	3174	Active	Active	9	0
ENSDARG00000006353	ENSDART00000103275	23	3	TGCTCCAAACCACTGATGGGATTTG	7	-	390	3174	Active	Inactive	1	5
ENSDARG00000006353	ENSDART00000103275	23	3	TCCAAACCACTGATGGGATTTGAAC	7	-	387	3174	Inactive	Active	3	3
ENSDARG00000006353	ENSDART00000103275	23	3	CTCCAAACCACTGATGGGATTTGAA	7	-	388	3174	Active	Active	2	2
ENSDARG00000006353	ENSDART00000103275	23	3	CTCCAAACCACTGATGGGATTTG	5	-	390	3174	Active	Inactive	2	5
ENSDARG00000006353	ENSDART00000103275	23	3	TCCAAACCACTGATGGGATTTGAA	6	-	388	3174	Inactive	Active	3	2
ENSDARG00000006353	ENSDART00000103275	23	4	TTCCACAAACTTGGTGAAGTTTTT	6	-	526	3174	Inactive	Inactive	8	1
ENSDARG00000006353	ENSDART00000103275	23	5	GAATCCACCTTGACAGTAGCCTTG	6	-	589	3174	Inactive	Active	5	5
ENSDARG00000006353	ENSDART00000103275	23	11	GCAGCCACAGAATAGCCGTAGTA	5	-	958	3174	Inactive	Active	6	2
ENSDARG00000006353	ENSDART00000103275	23	11	GGCAGCCACAGAATAGCCGTAGTA	6	-	958	3174	Active	Active	9	2
ENSDARG00000006353	ENSDART00000103275	23	13	ACCACCAAATGGACTGCTGATGGC	6	-	1216	3174	Inactive	Active	3	9
ENSDARG00000006353	ENSDART00000103275	23	14	GCCCCAACAATGAGATCTGCAGTC	6	-	1404	3174	Active	Inactive	0	2
ENSDARG00000006353	ENSDART00000103275	23	14	TGCCCCAACAATGAGATCTGCAGTC	7	-	1404	3174	Active	Inactive	8	2
ENSDARG00000006353	ENSDART00000103275	23	15	TCCCACGGCTTATGGCGCAGACTTT	7	-	1525	3174	Active	Active	8	4
ENSDARG00000006353	ENSDART00000103275	23	17	TACGGCCCCTTTCTGCTGTTGCT	5	-	1661	3174	Active	Active	8	5
ENSDARG00000006353	ENSDART00000103275	23	17	TGCAAAGCAGGGAGCTGTGTTTCT	6	-	1701	3174	Inactive	Inactive	4	9
ENSDARG00000006353	ENSDART00000103275	23	19	GTCCAATAAAATCTGGGCCTAGAAC	7	-	1917	3174	Inactive	Active	6	7
ENSDARG00000006353	ENSDART00000103275	23	20	GTAGTCGGCCTCTGGTGGTAGGAC	6	-	2092	3174	Active	Active	4	1
ENSDARG00000006353	ENSDART00000103275	23	20	GTAGTCGGCCTCTGGTGGTAGGA	5	-	2093	3174	Active	Active	4	7
ENSDARG00000006353	ENSDART00000103275	23	20	GTAAGCGCCGCCTCCGTCGTTTTT	6	-	2050	3174	Inactive	Inactive	1	9
ENSDARG00000006353	ENSDART00000103275	23	23	GACCACTTCACTTTGAGAGTTGTTC	7	-	2322	3174	Active	Inactive	9	0
ENSDARG00000006353	ENSDART00000103275	23	24	GTCAGCTTCCAGTTGGGAGGGGGAA	7	-	2420	3174	Active	Active	9	9
ENSDARG00000006353	ENSDART00000103275	23	24	GTCAGCTTCCAGTTGGGAGGGGGA	6	-	2421	3174	Active	Active	9	9
ENSDARG00000006353	ENSDART00000103275	23	26	TCCCGCTTCTCAATGTGGTGTTC	5	-	2707	3174	Active	Inactive	9	7
ENSDARG00000006353	ENSDART00000103275	23	30	TTAGGCCTCGGATGCAGCCTGAGGT	7	-	3162	3174	Active	Active	8	8
ENSDARG00000006375	ENSDART00000019111	23	4	TCCTCAATCAGCTCATTTGAGTTC	6	-	345	1116	Active	Inactive	9	9
ENSDARG00000006375	ENSDART00000019111	23	5	GTCGACTCCTCTTCTGGTGCTGCA	6	-	480	1116	Active	Active	7	9
ENSDARG00000006375	ENSDART00000019111	23	7	CGCTGCCTCAATTCCAGAGGAATCT	7	-	662	1116	Active	Active	9	9
ENSDARG00000006375	ENSDART00000019111	23	7	TCCCTCTCCAGTAAAGGCTTTGAA	6	-	760	1116	Active	Inactive	9	1
ENSDARG00000006375	ENSDART00000019111	23	8	AGAGACACCAGCTCTGGAGTGGCA	6	-	798	1116	Inactive	Active	4	9
ENSDARG00000006375	ENSDART00000019111	23	9	GTCAGCTCCTTGTTGGGGAAGGT	5	-	1039	1116	Active	Active	8	9
ENSDARG00000006375	ENSDART00000019111	23	9	AGCCGCTGCACGATGACGGCGTT	5	-	1099	1116	Active	Active	9	9
ENSDARG00000006375	ENSDART00000019111	23	9	TCCGTCAGCTCCTTGTTGGGGAA	5	-	1042	1116	Active	Active	9	5
ENSDARG00000006584	ENSDART00000026314	23	3	GTAAAACACGCTGATGTTGGATTG	6	+	214	2634	Inactive	Inactive	8	3
ENSDARG00000006584	ENSDART00000026314	23	6	GACACCAAAGATCGTGAGGAAGCT	6	+	639	2634	Inactive	Active	7	9
ENSDARG00000006584	ENSDART00000026314	23	6	ACAGACTTCCACATTGACTTTGGA	6	+	754	2634	Active	Active	7	8
ENSDARG00000006584	ENSDART00000026314	23	6	GACTTCCACATTGACTTTGGAGGA	6	+	757	2634	Active	Inactive	8	0
ENSDARG00000006584	ENSDART00000026314	23	7	TTCATCCTCCAATCAGAATGAGCT	6	+	873	2634	Active	Active	9	9
ENSDARG00000006584	ENSDART00000026314	23	7	TTCGCCCCACTGCTGCTAATTTGTC	7	+	830	2634	Active	Inactive	2	1
ENSDARG00000006584	ENSDART00000026314	23	7	CCCCACTGCTGCTAATTTGTCTCT	6	+	834	2634	Active	Inactive	9	9
ENSDARG00000006584	ENSDART00000026314	23	12	CCCAAAGCCAAAGGAGGCATTTGGA	7	+	1491	2634	Active	Active	7	8
ENSDARG00000006584	ENSDART00000026314	23	12	TTCAGCAGAACATCGGCAGGAGCG	6	+	1367	2634	Inactive	Active	2	9
ENSDARG00000006584	ENSDART00000026314	23	12	GCCCAAAGCCAAAGGAGGCATTT	5	+	1490	2634	Active	Active	6	5
ENSDARG00000006584	ENSDART00000026314	23	12	AAAGCCAAAGGAGGCATTTGGAGGA	7	+	1494	2634	Inactive	Inactive	9	0
ENSDARG00000006584	ENSDART00000026314	23	13	ACCTCAAACATTTTAAGGTTTGGGG	7	+	1642	2634	Active	Active	4	7
ENSDARG00000006584	ENSDART00000026314	23	15	CTCCTCTTCTTCGCCTCTTAGGAA	6	+	1863	2634	Active	Inactive	9	1
ENSDARG00000006584	ENSDART00000026314	23	15	AACCCCTCCACCACGCCGTAGGC	5	+	1998	2634	Active	Active	7	8
ENSDARG00000006584	ENSDART00000026314	23	15	AAACCCCTCCACCACGCCGTAGGC	6	+	1997	2634	Active	Active	5	8
ENSDARG00000006584	ENSDART00000026314	23	17	GTAAAAGGCGGAGCAGGTGGGATTT	7	+	2179	2634	Inactive	Inactive	7	5
ENSDARG00000006584	ENSDART00000026314	23	18	GCACGCCACCTCAGTGATGATGAA	6	+	2497	2634	Active	Active	6	9
ENSDARG00000006584	ENSDART00000026314	23	18	CACGCCACCTCAGTGATGATGAA	5	+	2498	2634	Active	Active	8	9
ENSDARG00000006584	ENSDART00000026314	23	19	GTATCCATCACTAGAGTCTGATGAG	7	+	2574	2634	Active	Active	4	3
ENSDARG00000006603	ENSDART00000019455	23	2	TACGGCTACGGCGCTGGTGCAGGA	6	+	217	576	Active	Active	8	8
ENSDARG00000006603	ENSDART00000019455	23	2	GGCTACGGCTACGGCGCTGGTGCA	6	+	214	576	Active	Active	8	9
ENSDARG00000006603	ENSDART00000019455	23	2	AAAGGCTACGGCTACGGCGCTGGT	6	+	211	576	Inactive	Active	1	8
ENSDARG00000006838	ENSDART00000010119	23	1	AAATCAACCACCACTGGGCATCT	5	+	67	1389	Inactive	Inactive	8	4
ENSDARG00000006838	ENSDART00000010119	23	1	CTCATCTACAAATGTGGAGGAATTG	7	+	88	1389	Active	Active	9	9
ENSDARG00000006838	ENSDART00000010119	23	1	GAAATCAACCACCACTGGGCATCT	6	+	66	1389	Inactive	Inactive	5	4
ENSDARG00000006838	ENSDART00000010119	23	2	ATCTCACTCTGGAAGTTTGAGAC	5	+	232	1389	Active	Active	9	1
ENSDARG00000006838	ENSDART00000010119	23	4	GTCTTCCACTACAAGATGTCTAC	5	+	749	1389	Active	Inactive	8	0
ENSDARG00000006838	ENSDART00000010119	23	5	TTCTCCGGCCCAGTATGGTGGTGAC	7	+	821	1389	Active	Active	8	5
ENSDARG00000006838	ENSDART00000010119	23	6	CCCAAAAGCCTGAAGTCTGGAGAT	6	+	1180	1389	Active	Inactive	7	4
ENSDARG00000007149	ENSDART00000020296	23	1	GTACTCACATCTGGATGGGATGTT	6	-	121	3813	Inactive	Inactive	8	1
ENSDARG00000007149	ENSDART00000020296	23	1	CTCACCTGCTGTTTTTGTGACGTG	6	-	18	3813	Active	Active	9	3
ENSDARG00000007149	ENSDART00000020296	23	1	CCCTGCTGCTCACCTGCTGTTTTT	6	-	26	3813	Active	Inactive	9	9
ENSDARG00000007149	ENSDART00000020296	23	1	AGCCACTGCTAGCAGAAGGAGAG	5	-	74	3813	Active	Active	9	9
ENSDARG00000007149	ENSDART00000020296	23	3	GGCATCACAGGTGAGCGTGATGT	5	-	212	3813	Active	Active	5	3
ENSDARG00000007149	ENSDART00000020296	23	3	GTCATCAGCCGAAAAGGTGGTGAC	6	-	190	3813	Active	Active	8	5
ENSDARG00000007149	ENSDART00000020296	23	6	GAATCACACGCTCATTTTGCTGAA	6	-	584	3813	Inactive	Inactive	5	6
ENSDARG00000007149	ENSDART00000020296	23	7	TTCCGCACCACTGAGTTTGCTGCA	6	-	738	3813	Active	Active	7	1
ENSDARG00000007149	ENSDART00000020296	23	8	ACCTTCCACCGTGACTCTGTAGGT	6	-	1021	3813	Active	Inactive	9	5
ENSDARG00000007149	ENSDART00000020296	23	8	TGCTCATGCCCTGTGGATTGGTT	5	-	993	3813	Active	Active	9	0
ENSDARG00000007149	ENSDART00000020296	23	8	TGCTCATGCCCTGTGGATTGGTTG	6	-	992	3813	Active	Active	9	4
ENSDARG00000007149	ENSDART00000020296	23	10	AAAAACCGCAGTGTCGCTGAGTTC	6	-	1234	3813	Inactive	Active	7	0
ENSDARG00000007149	ENSDART00000020296	23	10	AAAACCGCAGTGTCGCTGAGTTC	5	-	1234	3813	Inactive	Active	9	0
ENSDARG00000007149	ENSDART00000020296	23	12	ACATCAAGCTCAGCGGTGATGGT	5	-	1564	3813	Inactive	Active	2	8
ENSDARG00000007149	ENSDART00000020296	23	13	GTACTCGCAGGTGAGGGTTGCCGGT	7	-	1644	3813	Inactive	Active	7	8
ENSDARG00000007149	ENSDART00000020296	23	13	GAATTCGCAGAGCCAGAGGAGGCT	6	-	1610	3813	Inactive	Active	8	9
ENSDARG00000007149	ENSDART00000020296	23	13	TTCCTCCACTGGACTTGAGGGAGGT	7	-	1688	3813	Active	Active	8	9
ENSDARG00000007149	ENSDART00000020296	23	14	TTCCACCTCAGGTATTATGAGGG	5	-	1772	3813	Active	Active	9	6
ENSDARG00000007149	ENSDART00000020296	23	20	CACAACAAATGTGGTTTTTGGCT	5	-	2636	3813	Inactive	Inactive	8	7
ENSDARG00000007149	ENSDART00000020296	23	20	TCCTTCTCCTTTATAGTTGAAGAC	6	-	2734	3813	Active	Active	9	6
ENSDARG00000007149	ENSDART00000020296	23	20	ACCTCCTTCTGGAGTGAAGAATAA	6	-	2776	3813	Active	Active	9	8
ENSDARG00000007149	ENSDART00000020296	23	20	GTCGTCACAACAAATGTGGTTTTT	6	-	2640	3813	Active	Inactive	0	8
ENSDARG00000007149	ENSDART00000020296	23	20	GTCGTCACAACAAATGTGGTTTT	5	-	2641	3813	Active	Inactive	0	9
ENSDARG00000007149	ENSDART00000020296	23	20	ACAGCCAGATTGTAATGGGAGAAC	6	-	2706	3813	Inactive	Active	6	2
ENSDARG00000007149	ENSDART00000020296	23	21	CTATCCAACATCAAAGATGATGGA	6	-	2808	3813	Inactive	Active	2	9
ENSDARG00000007149	ENSDART00000020296	23	21	TCCAACATCAAAGATGATGGAGGA	6	-	2805	3813	Active	Active	8	9
ENSDARG00000007149	ENSDART00000020296	23	23	GAATTCCACGTTCCTCTGTCTTT	5	-	3158	3813	Active	Inactive	0	9
ENSDARG00000007149	ENSDART00000103723	23	1	GTCATCAGCCGAAAAGGTGGTGAC	6	-	40	3747	Active	Active	8	5
ENSDARG00000007149	ENSDART00000103723	23	1	GGCATCACAGGTGAGCGTGATGT	5	-	62	3747	Active	Active	5	3
ENSDARG00000007149	ENSDART00000103723	23	4	GAATCACACGCTCATTTTGCTGAA	6	-	434	3747	Inactive	Inactive	5	6
ENSDARG00000007149	ENSDART00000103723	23	5	TTCCGCACCACTGAGTTTGCTGCA	6	-	633	3747	Active	Active	7	1
ENSDARG00000007149	ENSDART00000103723	23	6	ACCTTCCACCGTGACTCTGTAGGT	6	-	916	3747	Active	Inactive	9	5
ENSDARG00000007149	ENSDART00000103723	23	6	TGCTCATGCCCTGTGGATTGGTTG	6	-	887	3747	Active	Active	9	4
ENSDARG00000007149	ENSDART00000103723	23	6	TGCTCATGCCCTGTGGATTGGTT	5	-	888	3747	Active	Active	9	0
ENSDARG00000007149	ENSDART00000103723	23	8	AAAACCGCAGTGTCGCTGAGTTC	5	-	1129	3747	Inactive	Active	9	0
ENSDARG00000007149	ENSDART00000103723	23	8	AAAAACCGCAGTGTCGCTGAGTTC	6	-	1129	3747	Inactive	Active	7	0
ENSDARG00000007149	ENSDART00000103723	23	10	ACATCAAGCTCAGCGGTGATGGT	5	-	1459	3747	Inactive	Active	2	8
ENSDARG00000007149	ENSDART00000103723	23	11	GAATTCGCAGAGCCAGAGGAGGCT	6	-	1505	3747	Inactive	Active	8	9
ENSDARG00000007149	ENSDART00000103723	23	11	TTCCTCCACTGGACTTGAGGGAGGT	7	-	1583	3747	Active	Active	8	9
ENSDARG00000007149	ENSDART00000103723	23	11	GTACTCGCAGGTGAGGGTTGCCGGT	7	-	1539	3747	Inactive	Active	7	8
ENSDARG00000007149	ENSDART00000103723	23	12	TTCCACCTCAGGTATTATGAGGG	5	-	1667	3747	Active	Active	9	6
ENSDARG00000007149	ENSDART00000103723	23	18	TCCTTCTCCTTTATAGTTGAAGAC	6	-	2632	3747	Active	Active	9	6
ENSDARG00000007149	ENSDART00000103723	23	18	GTCGTCACAACAAATGTGGTTTTT	6	-	2538	3747	Active	Inactive	0	8
ENSDARG00000007149	ENSDART00000103723	23	18	GTCGTCACAACAAATGTGGTTTT	5	-	2539	3747	Active	Inactive	0	9
ENSDARG00000007149	ENSDART00000103723	23	18	CACAACAAATGTGGTTTTTGGCT	5	-	2534	3747	Inactive	Inactive	8	7
ENSDARG00000007149	ENSDART00000103723	23	18	ACCTCCTTCTGGAGTGAAGAATAA	6	-	2674	3747	Active	Active	9	8
ENSDARG00000007149	ENSDART00000103723	23	18	ACAGCCAGATTGTAATGGGAGAAC	6	-	2604	3747	Inactive	Active	6	2
ENSDARG00000007149	ENSDART00000103723	23	19	TCCAACATCAAAGATGATGGAGGA	6	-	2703	3747	Active	Active	8	9
ENSDARG00000007149	ENSDART00000103723	23	19	CTATCCAACATCAAAGATGATGGA	6	-	2706	3747	Inactive	Active	2	9
ENSDARG00000007149	ENSDART00000103723	23	21	AGACACTAAAACAAGTGGCAGGT	5	-	3011	3747	Inactive	Active	8	9
ENSDARG00000007149	ENSDART00000103723	23	22	GAATTCCACGTTCCTCTGTCTTT	5	-	3104	3747	Active	Inactive	0	9
ENSDARG00000007149	ENSDART00000103728	23	4	GAATCACACGCTCATTTTGCTGAA	6	-	371	3600	Inactive	Inactive	5	6
ENSDARG00000007149	ENSDART00000103728	23	5	TTCCGCACCACTGAGTTTGCTGCA	6	-	525	3600	Active	Active	7	1
ENSDARG00000007149	ENSDART00000103728	23	6	TGCTCATGCCCTGTGGATTGGTTG	6	-	779	3600	Active	Active	9	4
ENSDARG00000007149	ENSDART00000103728	23	6	TGCTCATGCCCTGTGGATTGGTT	5	-	780	3600	Active	Active	9	0
ENSDARG00000007149	ENSDART00000103728	23	6	ACCTTCCACCGTGACTCTGTAGGT	6	-	808	3600	Active	Inactive	9	5
ENSDARG00000007149	ENSDART00000103728	23	8	AAAAACCGCAGTGTCGCTGAGTTC	6	-	1021	3600	Inactive	Active	7	0
ENSDARG00000007149	ENSDART00000103728	23	8	AAAACCGCAGTGTCGCTGAGTTC	5	-	1021	3600	Inactive	Active	9	0
ENSDARG00000007149	ENSDART00000103728	23	10	ACATCAAGCTCAGCGGTGATGGT	5	-	1351	3600	Inactive	Active	2	8
ENSDARG00000007149	ENSDART00000103728	23	11	TTCCTCCACTGGACTTGAGGGAGGT	7	-	1475	3600	Active	Active	8	9
ENSDARG00000007149	ENSDART00000103728	23	11	GAATTCGCAGAGCCAGAGGAGGCT	6	-	1397	3600	Inactive	Active	8	9
ENSDARG00000007149	ENSDART00000103728	23	11	GTACTCGCAGGTGAGGGTTGCCGGT	7	-	1431	3600	Inactive	Active	7	8
ENSDARG00000007149	ENSDART00000103728	23	12	TTCCACCTCAGGTATTATGAGGG	5	-	1559	3600	Active	Active	9	6
ENSDARG00000007149	ENSDART00000103728	23	18	TCCTTCTCCTTTATAGTTGAAGAC	6	-	2521	3600	Active	Active	9	6
ENSDARG00000007149	ENSDART00000103728	23	18	GTCGTCACAACAAATGTGGTTTTT	6	-	2427	3600	Active	Inactive	0	8
ENSDARG00000007149	ENSDART00000103728	23	18	ACCTCCTTCTGGAGTGAAGAATAA	6	-	2563	3600	Active	Active	9	8
ENSDARG00000007149	ENSDART00000103728	23	18	GTCGTCACAACAAATGTGGTTTT	5	-	2428	3600	Active	Inactive	0	9
ENSDARG00000007149	ENSDART00000103728	23	18	ACAGCCAGATTGTAATGGGAGAAC	6	-	2493	3600	Inactive	Active	6	2
ENSDARG00000007149	ENSDART00000103728	23	18	CACAACAAATGTGGTTTTTGGCT	5	-	2423	3600	Inactive	Inactive	8	7
ENSDARG00000007149	ENSDART00000103728	23	19	TCCAACATCAAAGATGATGGAGGA	6	-	2592	3600	Active	Active	8	9
ENSDARG00000007149	ENSDART00000103728	23	19	CTATCCAACATCAAAGATGATGGA	6	-	2595	3600	Inactive	Active	2	9
ENSDARG00000007149	ENSDART00000103728	23	21	GAATTCCACGTTCCTCTGTCTTT	5	-	2948	3600	Active	Inactive	0	9
ENSDARG00000007149	ENSDART00000103731	23	1	GTACTCACATCTGGATGGGATGTT	6	-	121	3813	Inactive	Inactive	8	1
ENSDARG00000007149	ENSDART00000103731	23	1	CTCACCTGCTGTTTTTGTGACGTG	6	-	18	3813	Active	Active	9	3
ENSDARG00000007149	ENSDART00000103731	23	1	CCCTGCTGCTCACCTGCTGTTTTT	6	-	26	3813	Active	Inactive	9	9
ENSDARG00000007149	ENSDART00000103731	23	1	AGCCACTGCTAGCAGAAGGAGAG	5	-	74	3813	Active	Active	9	9
ENSDARG00000007149	ENSDART00000103731	23	3	GGCATCACAGGTGAGCGTGATGT	5	-	212	3813	Active	Active	5	3
ENSDARG00000007149	ENSDART00000103731	23	3	GTCATCAGCCGAAAAGGTGGTGAC	6	-	190	3813	Active	Active	8	5
ENSDARG00000007149	ENSDART00000103731	23	6	GAATCACACGCTCATTTTGCTGAA	6	-	584	3813	Inactive	Inactive	5	6
ENSDARG00000007149	ENSDART00000103731	23	7	TTCCGCACCACTGAGTTTGCTGCA	6	-	738	3813	Active	Active	7	1
ENSDARG00000007149	ENSDART00000103731	23	8	ACCTTCCACCGTGACTCTGTAGGT	6	-	1021	3813	Active	Inactive	9	5
ENSDARG00000007149	ENSDART00000103731	23	8	TGCTCATGCCCTGTGGATTGGTTG	6	-	992	3813	Active	Active	9	4
ENSDARG00000007149	ENSDART00000103731	23	8	TGCTCATGCCCTGTGGATTGGTT	5	-	993	3813	Active	Active	9	0
ENSDARG00000007149	ENSDART00000103731	23	10	AAAACCGCAGTGTCGCTGAGTTC	5	-	1234	3813	Inactive	Active	9	0
ENSDARG00000007149	ENSDART00000103731	23	10	AAAAACCGCAGTGTCGCTGAGTTC	6	-	1234	3813	Inactive	Active	7	0
ENSDARG00000007149	ENSDART00000103731	23	12	ACATCAAGCTCAGCGGTGATGGT	5	-	1564	3813	Inactive	Active	2	8
ENSDARG00000007149	ENSDART00000103731	23	13	GAATTCGCAGAGCCAGAGGAGGCT	6	-	1610	3813	Inactive	Active	8	9
ENSDARG00000007149	ENSDART00000103731	23	13	TTCCTCCACTGGACTTGAGGGAGGT	7	-	1688	3813	Active	Active	8	9
ENSDARG00000007149	ENSDART00000103731	23	13	GTACTCGCAGGTGAGGGTTGCCGGT	7	-	1644	3813	Inactive	Active	7	8
ENSDARG00000007149	ENSDART00000103731	23	14	TTCCACCTCAGGTATTATGAGGG	5	-	1772	3813	Active	Active	9	6
ENSDARG00000007149	ENSDART00000103731	23	20	ACCTCCTTCTGGAGTGAAGAATAA	6	-	2776	3813	Active	Active	9	8
ENSDARG00000007149	ENSDART00000103731	23	20	TCCTTCTCCTTTATAGTTGAAGAC	6	-	2734	3813	Active	Active	9	6
ENSDARG00000007149	ENSDART00000103731	23	20	CACAACAAATGTGGTTTTTGGCT	5	-	2636	3813	Inactive	Inactive	8	7
ENSDARG00000007149	ENSDART00000103731	23	20	GTCGTCACAACAAATGTGGTTTTT	6	-	2640	3813	Active	Inactive	0	8
ENSDARG00000007149	ENSDART00000103731	23	20	GTCGTCACAACAAATGTGGTTTT	5	-	2641	3813	Active	Inactive	0	9
ENSDARG00000007149	ENSDART00000103731	23	20	ACAGCCAGATTGTAATGGGAGAAC	6	-	2706	3813	Inactive	Active	6	2
ENSDARG00000007149	ENSDART00000103731	23	21	TCCAACATCAAAGATGATGGAGGA	6	-	2805	3813	Active	Active	8	9
ENSDARG00000007149	ENSDART00000103731	23	21	CTATCCAACATCAAAGATGATGGA	6	-	2808	3813	Inactive	Active	2	9
ENSDARG00000007149	ENSDART00000103731	23	23	GAATTCCACGTTCCTCTGTCTTT	5	-	3158	3813	Active	Inactive	0	9
ENSDARG00000007216	ENSDART00000015777	23	3	GTTTCCTTCTCCAGGTTGCTTGGCA	7	-	233	1797	Active	Inactive	9	2
ENSDARG00000007216	ENSDART00000015777	23	4	CAAATCTCCCCAGGTTTGGTTTC	5	-	390	1797	Active	Inactive	6	9
ENSDARG00000007216	ENSDART00000015777	23	5	TTCTGCAGCTCAGAGCCGCGGAA	5	-	448	1797	Active	Active	7	8
ENSDARG00000007216	ENSDART00000015777	23	6	CACACCAGCTCTTCTGTCTTGGTG	6	-	588	1797	Active	Active	8	1
ENSDARG00000007216	ENSDART00000015777	23	10	CTCTCCTTCGGTGATGGTGAGTG	5	-	1091	1797	Active	Active	9	0
ENSDARG00000007216	ENSDART00000015777	23	10	CACCTCCTCTTCAGCTGCCGTCTCT	7	-	1011	1797	Active	Active	9	0
ENSDARG00000007216	ENSDART00000015777	23	10	CTCTCCTTCGGTGATGGTGAGTGT	6	-	1090	1797	Active	Active	9	3
ENSDARG00000007216	ENSDART00000015777	23	10	GAACTCTCCTTCGGTGATGGTGAG	6	-	1093	1797	Active	Active	4	9
ENSDARG00000007216	ENSDART00000015777	23	10	TTCACCTCCTCTTCAGCTGCCGTC	6	-	1014	1797	Active	Active	8	7
ENSDARG00000007216	ENSDART00000015777	23	10	TTCTCCGTCGGCACGTAGCCGTC	5	-	949	1797	Active	Active	9	8
ENSDARG00000007216	ENSDART00000015777	23	11	GTTTTCACCTCCTCCGTCTGGTTT	6	-	1198	1797	Active	Inactive	6	7
ENSDARG00000007216	ENSDART00000015777	23	11	TTCACCTCCTCCGTCTGGTTTGAG	6	-	1195	1797	Active	Inactive	8	5
ENSDARG00000007216	ENSDART00000015777	23	11	GCAAGCATCCTGATGAAGGTGGT	5	-	1165	1797	Active	Active	8	9
ENSDARG00000007216	ENSDART00000015777	23	11	CACCTCCTCCGTCTGGTTTGAGGCC	7	-	1192	1797	Active	Active	9	5
ENSDARG00000007216	ENSDART00000015777	23	11	CACCTCCTCCGTCTGGTTTGAGGC	6	-	1193	1797	Active	Active	9	6
ENSDARG00000007216	ENSDART00000015777	23	11	ACCTCCTCCGTCTGGTTTGAGGCC	6	-	1192	1797	Active	Active	9	5
ENSDARG00000007216	ENSDART00000015777	23	11	ACCTCCTCCGTCTGGTTTGAGGC	5	-	1193	1797	Active	Active	9	6
ENSDARG00000007216	ENSDART00000015777	23	11	GTTTTCACCTCCTCCGTCTGGTTTG	7	-	1197	1797	Active	Inactive	6	8
ENSDARG00000007216	ENSDART00000015777	23	14	AGATACACATCCGCTGGTTTGCC	5	-	1438	1797	Inactive	Inactive	9	2
ENSDARG00000007216	ENSDART00000015777	23	14	AAAGCCAGAGCCACGCGCTGCAGCT	7	-	1406	1797	Inactive	Active	9	9
ENSDARG00000007216	ENSDART00000015777	23	15	TTCTTCGCATGAAGGATGAATCT	5	-	1525	1797	Active	Active	1	8
ENSDARG00000007216	ENSDART00000015777	23	15	TGCTCCACCACAAATGCAGTCTTC	6	-	1545	1797	Active	Inactive	9	2
ENSDARG00000007436	ENSDART00000031379	23	2	AACTGCCCCTCCTTTGTAAGCCTGC	7	-	345	1008	Active	Active	7	7
ENSDARG00000007436	ENSDART00000031379	23	2	ATCCCATAACATCTGCGGGAGCA	5	-	188	1008	Inactive	Active	4	9
ENSDARG00000007436	ENSDART00000031379	23	7	AAAGTCATCTTAACTGTTTTGGA	5	-	727	1008	Active	Inactive	4	7
ENSDARG00000007436	ENSDART00000031379	23	7	AAAGTCATCTTAACTGTTTTGGAC	6	-	726	1008	Active	Inactive	4	3
ENSDARG00000007436	ENSDART00000031379	23	7	TCCTCATTATTAGTGGTGTTTTT	5	-	628	1008	Active	Inactive	8	9
ENSDARG00000007436	ENSDART00000031379	23	8	GCCAACAGCATCAGGATGGTGAA	5	-	847	1008	Active	Active	6	8
ENSDARG00000007751	ENSDART00000023944	23	1	GCCTCACGCGCCTGCAGGAGAAGGA	7	+	110	1752	Active	Active	9	9
ENSDARG00000007751	ENSDART00000023944	23	1	GCCAACTACATCGAGCGGGTGCG	5	+	163	1752	Active	Active	7	9
ENSDARG00000007751	ENSDART00000023944	23	1	AACTACATCGAGCGGGTGCGGCA	5	+	166	1752	Active	Active	4	9
ENSDARG00000007751	ENSDART00000023944	23	2	GCACAAACCGGAGGCTGGAGACGGA	7	+	494	1752	Inactive	Active	5	9
ENSDARG00000007751	ENSDART00000023944	23	2	GAACGCTAAAGAAGCCGATTTTGCC	7	+	459	1752	Inactive	Active	7	8
ENSDARG00000007751	ENSDART00000023944	23	3	CGCTGCAGAAGCTGAAGACGCAGCT	7	+	560	1752	Active	Active	8	9
ENSDARG00000007751	ENSDART00000023944	23	3	AGATGCTCCGTCGAGTCGATGCT	5	+	593	1752	Active	Active	7	9
ENSDARG00000007751	ENSDART00000023944	23	3	TGCTCCGTCGAGTCGATGCTGAA	5	+	596	1752	Active	Active	9	9
ENSDARG00000007751	ENSDART00000023944	23	4	GTCGACAGAAAGAGTTTGAGGGT	5	+	731	1752	Inactive	Active	6	1
ENSDARG00000007751	ENSDART00000023944	23	5	GAAAACGCCAAGCAGACGGCGGT	5	+	850	1752	Inactive	Active	8	9
ENSDARG00000007751	ENSDART00000023944	23	5	ACAACCTGCAGAAACAGGTGACGCT	7	+	956	1752	Active	Active	6	9
ENSDARG00000007751	ENSDART00000023944	23	5	CGCCAAGCAGACGGCGGTGAAGAA	6	+	855	1752	Active	Active	2	7
ENSDARG00000007751	ENSDART00000023944	23	6	GTCTGCAGATGCAGGAGCAGCTGGA	7	+	1082	1752	Inactive	Active	1	9
ENSDARG00000007751	ENSDART00000023944	23	6	TCCGTCTGCAGATGCAGGAGCAGCT	7	+	1079	1752	Active	Active	9	9
ENSDARG00000007751	ENSDART00000023944	23	6	TGCAGCAGACTCTGGAGCATGAGCG	7	+	1004	1752	Active	Active	4	9
ENSDARG00000007751	ENSDART00000023944	23	6	GCCTACCGCAAGATGCTGGAGGG	5	+	1159	1752	Active	Active	8	9
ENSDARG00000007751	ENSDART00000023944	23	6	CTCTCAGCAGCAGCAGGAGATGGC	6	+	1050	1752	Inactive	Active	0	9
ENSDARG00000007751	ENSDART00000023944	23	6	AACGCCTACCGCAAGATGCTGGA	5	+	1156	1752	Active	Active	7	9
ENSDARG00000007751	ENSDART00000023944	23	6	AGCAGCAGCAGGAGATGGCGGCGCT	7	+	1055	1752	Active	Active	8	9
ENSDARG00000007751	ENSDART00000023944	23	6	CGCTCCGTCTGCAGATGCAGGAGCA	7	+	1076	1752	Active	Active	9	9
ENSDARG00000007751	ENSDART00000023944	23	6	CTCAGCAGCAGCAGGAGATGGCGGC	7	+	1052	1752	Active	Active	8	9
ENSDARG00000007751	ENSDART00000023944	23	8	CCCCTCACCGTGTGTGATGAATGC	6	+	1467	1752	Active	Active	9	8
ENSDARG00000007751	ENSDART00000023944	23	9	TCCTCAGCACTCATCAGTCGTGGGG	7	+	1556	1752	Active	Active	1	8
ENSDARG00000007751	ENSDART00000102899	23	1	GCCTCACGCGCCTGCAGGAGAAGGA	7	+	110	1749	Active	Active	9	9
ENSDARG00000007751	ENSDART00000102899	23	1	GCCAACTACATCGAGCGGGTGCG	5	+	163	1749	Active	Active	7	9
ENSDARG00000007751	ENSDART00000102899	23	1	AACTACATCGAGCGGGTGCGGCA	5	+	166	1749	Active	Active	4	9
ENSDARG00000007751	ENSDART00000102899	23	2	GAACGCTAAAGAAGCCGATTTTGCC	7	+	459	1749	Inactive	Active	7	8
ENSDARG00000007751	ENSDART00000102899	23	2	GCACAAACCGGAGGCTGGAGACGGA	7	+	494	1749	Inactive	Active	5	9
ENSDARG00000007751	ENSDART00000102899	23	3	CGCTGCAGAAGCTGAAGACGCAGCT	7	+	560	1749	Active	Active	8	9
ENSDARG00000007751	ENSDART00000102899	23	3	AGATGCTCCGTCGAGTCGATGCT	5	+	593	1749	Active	Active	7	9
ENSDARG00000007751	ENSDART00000102899	23	3	TGCTCCGTCGAGTCGATGCTGAA	5	+	596	1749	Active	Active	9	9
ENSDARG00000007751	ENSDART00000102899	23	5	GTCGACAGAAAGAGTTTGAGGGT	5	+	731	1749	Inactive	Active	6	1
ENSDARG00000007751	ENSDART00000102899	23	6	CGCCAAGCAGACGGCGGTGAAGAA	6	+	855	1749	Active	Active	2	7
ENSDARG00000007751	ENSDART00000102899	23	6	GAAAACGCCAAGCAGACGGCGGT	5	+	850	1749	Inactive	Active	8	9
ENSDARG00000007751	ENSDART00000102899	23	6	ACAACCTGCAGAAACAGGTGACGCT	7	+	956	1749	Active	Active	6	9
ENSDARG00000007751	ENSDART00000102899	23	7	GTCTGCAGATGCAGGAGCAGCTGGA	7	+	1079	1749	Inactive	Active	1	9
ENSDARG00000007751	ENSDART00000102899	23	7	TCCGTCTGCAGATGCAGGAGCAGCT	7	+	1076	1749	Active	Active	9	9
ENSDARG00000007751	ENSDART00000102899	23	7	TGCAGCAGACTCTGGAGCATGAGCG	7	+	1001	1749	Active	Active	4	9
ENSDARG00000007751	ENSDART00000102899	23	7	GCCTACCGCAAGATGCTGGAGGG	5	+	1156	1749	Active	Active	8	9
ENSDARG00000007751	ENSDART00000102899	23	7	CTCTCAGCAGCAGCAGGAGATGGC	6	+	1047	1749	Inactive	Active	0	9
ENSDARG00000007751	ENSDART00000102899	23	7	AACGCCTACCGCAAGATGCTGGA	5	+	1153	1749	Active	Active	7	9
ENSDARG00000007751	ENSDART00000102899	23	7	AGCAGCAGCAGGAGATGGCGGCGCT	7	+	1052	1749	Active	Active	8	9
ENSDARG00000007751	ENSDART00000102899	23	7	CGCTCCGTCTGCAGATGCAGGAGCA	7	+	1073	1749	Active	Active	9	9
ENSDARG00000007751	ENSDART00000102899	23	7	CTCAGCAGCAGCAGGAGATGGCGGC	7	+	1049	1749	Active	Active	8	9
ENSDARG00000007751	ENSDART00000102899	23	9	CCCCTCACCGTGTGTGATGAATGC	6	+	1464	1749	Active	Active	9	8
ENSDARG00000007751	ENSDART00000102899	23	10	TCCTCAGCACTCATCAGTCGTGGGG	7	+	1553	1749	Active	Active	1	8
ENSDARG00000007867	ENSDART00000024695	23	3	TGCCCCAGATGACCTCTGCTTAC	5	+	188	510	Active	Inactive	5	8
ENSDARG00000007988	ENSDART00000035290	23	2	CCCAAACGCTAATGGAAGCAGGG	5	-	35	2052	Active	Active	8	9
ENSDARG00000007988	ENSDART00000035290	23	2	AGCCCAAACGCTAATGGAAGCAGGG	7	-	35	2052	Active	Active	6	9
ENSDARG00000007988	ENSDART00000035290	23	3	ACATGCTGCTGGTGGCAGAATAG	5	-	315	2052	Active	Active	7	8
ENSDARG00000007988	ENSDART00000035290	23	3	GAAGACTACCGACATGCTGCTGGT	6	-	325	2052	Inactive	Active	5	8
ENSDARG00000007988	ENSDART00000035290	23	4	CTCCCCATCAACACTGCTTAGGCA	6	-	421	2052	Active	Active	9	9
ENSDARG00000007988	ENSDART00000035290	23	5	CACAGCGACTCATCTTGGGGTAAAC	7	-	607	2052	Active	Active	7	2
ENSDARG00000007988	ENSDART00000035290	23	5	GAAGCCTTCCATTAGACTGATAG	5	-	638	2052	Active	Active	8	6
ENSDARG00000007988	ENSDART00000035290	23	8	CCCTCAGGCATGTAGCTTGATAA	5	-	1026	2052	Active	Inactive	9	5
ENSDARG00000007988	ENSDART00000035290	23	9	TGCTCCAACATCCATTGAGTAGAAC	7	-	1179	2052	Active	Active	8	9
ENSDARG00000007988	ENSDART00000035290	23	11	ACCCCATAATACCCAGCCTGAGCG	6	-	1980	2052	Active	Active	2	9
ENSDARG00000007988	ENSDART00000035290	23	11	AAACACACAGGCATGACGGCTTT	5	-	1624	2052	Inactive	Active	9	4
ENSDARG00000007988	ENSDART00000035290	23	11	GCAAACACACAGGCATGACGGCTTT	7	-	1624	2052	Inactive	Active	9	4
ENSDARG00000007988	ENSDART00000035290	23	11	GCCAACTACTGCCTCGTTGTCGTG	6	-	1498	2052	Active	Active	7	2
ENSDARG00000007988	ENSDART00000035290	23	11	ACCTTCCCCACATCATTAGCCTTC	6	-	1674	2052	Active	Inactive	9	7
ENSDARG00000008010	ENSDART00000020616	23	1	ACCGACATCCGAACGCTCTGGTGCC	7	+	671	792	Active	Active	8	4
ENSDARG00000008107	ENSDART00000018738	23	1	CCCTCCACCGGTGGACTGCGGTTAG	7	-	119	1623	Active	Inactive	9	7
ENSDARG00000008107	ENSDART00000018738	23	4	TTACTCTTCAGCCTGGATGGAGTC	6	-	454	1623	Active	Active	9	8
ENSDARG00000008107	ENSDART00000018738	23	5	TTCTCCAGATTCAAGAGCAGTCGCT	7	-	509	1623	Inactive	Active	2	9
ENSDARG00000008107	ENSDART00000018738	23	6	ACCAGCTGCTGTAATGTGCTGAA	5	-	691	1623	Active	Inactive	9	4
ENSDARG00000008107	ENSDART00000018738	23	7	ACACACGTCAGTCAGGGAGTGGCA	6	-	745	1623	Active	Active	4	9
ENSDARG00000008107	ENSDART00000018738	23	8	TGCACCAGCTTCTCATGCCGGAGCT	7	-	980	1623	Active	Active	9	9
ENSDARG00000008107	ENSDART00000018738	23	8	ACCAGCTTCTCATGCCGGAGCTTCT	7	-	977	1623	Active	Active	9	6
ENSDARG00000008107	ENSDART00000018738	23	10	GTTATCGCCCACCAGGATGTTGGC	6	-	1201	1623	Active	Active	7	9
ENSDARG00000008107	ENSDART00000018738	23	11	GCACCCTGCCTTTGGTGGTGAGCT	6	-	1394	1623	Active	Active	8	2
ENSDARG00000008107	ENSDART00000018738	23	11	CACGTCAGATTTGATGGTGAAGCG	6	-	1345	1623	Active	Active	4	9
ENSDARG00000008107	ENSDART00000018738	23	12	TGCGCCAGCAGGTCAGCATGAGCT	6	-	1511	1623	Active	Active	9	9
ENSDARG00000008107	ENSDART00000102843	23	1	CCCTCCACCGGTGGACTGCGGTTAG	7	-	119	1602	Active	Inactive	9	7
ENSDARG00000008107	ENSDART00000102843	23	3	TTACTCTTCAGCCTGGATGGAGTC	6	-	433	1602	Active	Active	9	8
ENSDARG00000008107	ENSDART00000102843	23	4	TTCTCCAGATTCAAGAGCAGTCGCT	7	-	488	1602	Inactive	Active	2	9
ENSDARG00000008107	ENSDART00000102843	23	5	ACCAGCTGCTGTAATGTGCTGAA	5	-	670	1602	Active	Inactive	9	4
ENSDARG00000008107	ENSDART00000102843	23	6	ACACACGTCAGTCAGGGAGTGGCA	6	-	724	1602	Active	Active	4	9
ENSDARG00000008107	ENSDART00000102843	23	7	TGCACCAGCTTCTCATGCCGGAGCT	7	-	959	1602	Active	Active	9	9
ENSDARG00000008107	ENSDART00000102843	23	7	ACCAGCTTCTCATGCCGGAGCTTCT	7	-	956	1602	Active	Active	9	6
ENSDARG00000008107	ENSDART00000102843	23	9	GTTATCGCCCACCAGGATGTTGGC	6	-	1180	1602	Active	Active	7	9
ENSDARG00000008107	ENSDART00000102843	23	10	CACGTCAGATTTGATGGTGAAGCG	6	-	1324	1602	Active	Active	4	9
ENSDARG00000008107	ENSDART00000102843	23	10	GCACCCTGCCTTTGGTGGTGAGCT	6	-	1373	1602	Active	Active	8	2
ENSDARG00000008107	ENSDART00000102843	23	11	TGCGCCAGCAGGTCAGCATGAGCT	6	-	1490	1602	Active	Active	9	9
ENSDARG00000008237	ENSDART00000003296	23	4	ATCAGCAACGATGAGGTGAGTTT	5	+	442	1545	Active	Inactive	1	4
ENSDARG00000008237	ENSDART00000003296	23	6	AGCTCAGCCAGTTTGACGAGGAG	5	+	725	1545	Active	Active	8	9
ENSDARG00000008237	ENSDART00000003296	23	7	ACCTGCTTCAGACAGGAAGTGGGC	6	+	904	1545	Active	Active	9	9
ENSDARG00000008237	ENSDART00000003296	23	7	TGCTTCAGACAGGAAGTGGGCTCT	6	+	907	1545	Active	Active	6	4
ENSDARG00000008237	ENSDART00000003296	23	8	GTCAACATCGTGTCAGGTTTGTTC	6	+	1093	1545	Active	Inactive	6	9
ENSDARG00000008237	ENSDART00000003296	23	9	GTAAAAAGCTGGATTTAGAGGCT	5	+	1130	1545	Inactive	Active	8	7
ENSDARG00000008237	ENSDART00000003296	23	11	GAAACCACAAAGAAGCAGAAGAA	5	+	1444	1545	Inactive	Active	9	9
ENSDARG00000008237	ENSDART00000003296	23	11	AGAAACATCAGGGCGGCGATGCT	5	+	1490	1545	Active	Active	1	9
ENSDARG00000008263	ENSDART00000010270	23	1	ATCGGCAGCTCCAGTGGAGGAGCT	6	+	211	1602	Active	Active	7	9
ENSDARG00000008263	ENSDART00000010270	23	1	GGCAGCTCCAGTGGAGGAGCTTTC	6	+	214	1602	Active	Active	9	1
ENSDARG00000008263	ENSDART00000010270	23	2	TCCCTCATCATCTCTGTGGTTTTT	6	+	280	1602	Active	Inactive	9	8
ENSDARG00000008263	ENSDART00000010270	23	2	TCCCTCATCATCTCTGTGGTTTT	5	+	280	1602	Active	Inactive	9	9
ENSDARG00000008263	ENSDART00000010270	23	2	CTCATCATCTCTGTGGTTTTTTC	5	+	283	1602	Active	Inactive	9	9
ENSDARG00000008263	ENSDART00000010270	23	3	CTCTCAGGCCCGGTGGAGGAGAG	5	+	613	1602	Active	Active	8	9
ENSDARG00000008263	ENSDART00000010270	23	5	TTCAGCTGCTGTACGGATGGTGC	5	+	844	1602	Active	Active	9	6
ENSDARG00000008263	ENSDART00000010270	23	5	TTCAGCTGCTGTACGGATGGTGCT	6	+	844	1602	Active	Active	9	9
ENSDARG00000008263	ENSDART00000010270	23	5	TTCTCATCCACATTTTTGGTGGT	5	+	893	1602	Active	Inactive	7	3
ENSDARG00000008263	ENSDART00000010270	23	7	GTTTTCCCCTGCTTAGTGGCCTAC	6	+	1219	1602	Active	Active	8	1
ENSDARG00000008263	ENSDART00000010270	23	7	ACAAACAGAGTGTTTCTGTTTGT	5	+	1162	1602	Inactive	Inactive	9	9
ENSDARG00000008434	ENSDART00000012507	23	1	TTCGGCCCCAGTTGACGCCGTCGCG	7	-	412	714	Active	Active	9	9
ENSDARG00000008434	ENSDART00000012507	23	1	CCCCCAGACCCATTTGTTTGACGCT	7	-	239	714	Active	Active	9	3
ENSDARG00000008434	ENSDART00000012507	23	1	AGCGCCTCCTTCACTGCGTCTAG	5	-	265	714	Active	Inactive	9	8
ENSDARG00000008434	ENSDART00000012507	23	1	AGCCCCATCAGTCCGATTTGTGTCT	7	-	102	714	Active	Inactive	9	9
ENSDARG00000008434	ENSDART00000012507	23	1	AGCCCCATCAGTCCGATTTGTGT	5	-	104	714	Active	Inactive	9	0
ENSDARG00000008434	ENSDART00000104485	23	1	AGCCCCATCAGTCCGATTTGTGT	5	-	104	714	Active	Inactive	9	0
ENSDARG00000008434	ENSDART00000104485	23	1	AGCCCCATCAGTCCGATTTGTGTCT	7	-	102	714	Active	Inactive	9	9
ENSDARG00000008434	ENSDART00000104485	23	1	AGCGCCTCCTTCACTGCGTCTAG	5	-	265	714	Active	Inactive	9	8
ENSDARG00000008434	ENSDART00000104485	23	1	CCCCCAGACCCATTTGTTTGACGCT	7	-	239	714	Active	Active	9	3
ENSDARG00000008434	ENSDART00000104485	23	1	TTCGGCCCCAGTTGACGCCGTCGCG	7	-	412	714	Active	Active	9	9
ENSDARG00000008541	ENSDART00000012571	23	5	ACCCCAACCTGAAAACTCTGTTGGC	7	+	314	1485	Active	Inactive	7	3
ENSDARG00000008541	ENSDART00000012571	23	7	CACTGCTGCAGTGGCTGCTGGGAA	6	+	594	1485	Active	Inactive	9	3
ENSDARG00000008541	ENSDART00000012571	23	7	GACTCATGCTCACTGCTGCAGTG	5	+	584	1485	Active	Active	8	8
ENSDARG00000008541	ENSDART00000012571	23	9	ACATACACCAGAGAAGCTGGATTC	6	+	928	1485	Inactive	Inactive	6	3
ENSDARG00000008541	ENSDART00000012571	23	9	GTCATCTGCAGTCAGTGGAGTTG	5	+	873	1485	Active	Active	9	5
ENSDARG00000008541	ENSDART00000012571	23	9	GTCATCTGCAGTCAGTGGAGTTGGA	7	+	873	1485	Active	Active	9	8
ENSDARG00000008541	ENSDART00000012571	23	10	TGCAACAAAAGGACAGGAGTGGGT	6	+	1026	1485	Inactive	Active	5	8
ENSDARG00000008541	ENSDART00000012571	23	10	TGCAACAAAAGGACAGGAGTGGGTG	7	+	1026	1485	Inactive	Active	5	9
ENSDARG00000008541	ENSDART00000104597	23	3	ACCCCAACCTGAAAACTCTGTTGGC	7	+	269	1170	Active	Inactive	7	3
ENSDARG00000008541	ENSDART00000104597	23	5	GACTCATGCTCACTGCTGCAGTG	5	+	539	1170	Active	Active	8	8
ENSDARG00000008541	ENSDART00000104597	23	5	CACTGCTGCAGTGGCTGCTGGGAA	6	+	549	1170	Active	Inactive	9	3
ENSDARG00000008541	ENSDART00000104597	23	7	ACATACACCAGAGAAGCTGGATTC	6	+	883	1170	Inactive	Inactive	6	3
ENSDARG00000008541	ENSDART00000104597	23	7	GTCATCTGCAGTCAGTGGAGTTG	5	+	828	1170	Active	Active	9	5
ENSDARG00000008541	ENSDART00000104597	23	7	GTCATCTGCAGTCAGTGGAGTTGGA	7	+	828	1170	Active	Active	9	8
ENSDARG00000008541	ENSDART00000104597	23	8	TGCAACAAAAGGACAGGAGTGGGT	6	+	981	1170	Inactive	Active	5	8
ENSDARG00000008541	ENSDART00000104597	23	8	TGCAACAAAAGGACAGGAGTGGGTG	7	+	981	1170	Inactive	Active	5	9
ENSDARG00000008788	ENSDART00000017902	23	4	GCCTCAAGCACCTGTCTGATAAC	5	-	367	1308	Active	Inactive	8	3
ENSDARG00000008788	ENSDART00000017902	23	4	CTCACCGCCTGAAACTCTGATGAG	6	-	289	1308	Active	Active	8	3
ENSDARG00000008788	ENSDART00000017902	23	5	GTTTTCATCAGGGCTGTAGTAGAG	6	-	448	1308	Active	Active	9	7
ENSDARG00000008788	ENSDART00000017902	23	6	AGCCAACACTTCAGGAGCTGTGGGC	7	-	552	1308	Active	Active	5	7
ENSDARG00000008788	ENSDART00000017902	23	6	GTCAACAGCTTTACTGTAGGGTTT	6	-	580	1308	Active	Inactive	1	2
ENSDARG00000008788	ENSDART00000017902	23	7	TGCCCCTTCATGATCTTAGAAAAC	6	-	681	1308	Active	Active	9	0
ENSDARG00000008788	ENSDART00000017902	23	7	CTCACCAGACTCAGAGATGTCGTC	6	-	730	1308	Active	Active	1	7
ENSDARG00000008788	ENSDART00000017902	23	8	TTAAAACGCATCTTAGGATTTTTC	6	-	777	1308	Inactive	Inactive	7	7
ENSDARG00000008788	ENSDART00000017902	23	8	TTAAAACGCATCTTAGGATTTTTCT	7	-	776	1308	Inactive	Inactive	7	1
ENSDARG00000008788	ENSDART00000017902	23	10	CCCTTCTCCGCTATGGTGAGGGT	5	-	1183	1308	Active	Active	9	9
ENSDARG00000008788	ENSDART00000017902	23	10	AGCAGCTTCTTGCGGACGGATTC	5	-	1048	1308	Active	Active	9	5
ENSDARG00000008788	ENSDART00000017902	23	11	GCAAACACCAGTCTGCAGGTTCT	5	-	1286	1308	Inactive	Active	5	7
ENSDARG00000008788	ENSDART00000017902	23	11	AGCAAACACCAGTCTGCAGGTTCT	6	-	1286	1308	Active	Active	3	7
ENSDARG00000008895	ENSDART00000040312	23	3	TTCTTCTTCTTCTTTTGTGAGTGT	6	-	357	2829	Active	Inactive	9	6
ENSDARG00000008895	ENSDART00000040312	23	3	TCCTGCACCACGTCCAGATGCTGAC	7	-	296	2829	Active	Active	8	9
ENSDARG00000008895	ENSDART00000040312	23	4	CTCGACAGAGATGATGCTGCCGGG	6	-	607	2829	Inactive	Active	3	9
ENSDARG00000008895	ENSDART00000040312	23	4	TACCTCGACAGAGATGATGCTGCC	6	-	610	2829	Active	Active	7	9
ENSDARG00000008895	ENSDART00000040312	23	4	CTATACCTCGACAGAGATGATGCT	6	-	613	2829	Active	Active	6	9
ENSDARG00000008895	ENSDART00000040312	23	5	TGCTGCCACTGACGGCTGCTGTG	5	-	743	2829	Active	Active	9	8
ENSDARG00000008895	ENSDART00000040312	23	6	GCCTCCAGAGGAAATGCAGCGGGA	6	-	864	2829	Active	Active	4	9
ENSDARG00000008895	ENSDART00000040312	23	9	AGCCCCTGCTCGACTGTGGCGCG	5	-	1222	2829	Active	Active	9	7
ENSDARG00000008895	ENSDART00000040312	23	10	ACCTTCGCAGCATGAGTTTGGGGT	6	-	1448	2829	Active	Active	4	5
ENSDARG00000008895	ENSDART00000040312	23	10	GACTCAACAGAGTTTTGAGGATGTC	7	-	1396	2829	Inactive	Active	7	9
ENSDARG00000008895	ENSDART00000040312	23	10	CTCAACAGAGTTTTGAGGATGTC	5	-	1396	2829	Inactive	Active	5	9
ENSDARG00000008895	ENSDART00000040312	23	10	ACCTTCGCAGCATGAGTTTGGGGTT	7	-	1447	2829	Active	Inactive	4	7
ENSDARG00000008895	ENSDART00000040312	23	12	TACTCCACATCTTCCCGCAGCAGTC	7	-	1649	2829	Inactive	Active	5	9
ENSDARG00000008895	ENSDART00000040312	23	12	CTCCACATCTTCCCGCAGCAGTC	5	-	1649	2829	Active	Active	9	9
ENSDARG00000008895	ENSDART00000040312	23	12	AACTGCGTCCACTGGGCCTTTGTC	6	-	1591	2829	Active	Inactive	9	0
ENSDARG00000008895	ENSDART00000040312	23	12	CACATCTTCCCGCAGCAGTCTGT	5	-	1646	2829	Active	Active	9	3
ENSDARG00000008895	ENSDART00000040312	23	13	TCCTTCACCTGTGTGATGGTGTC	5	-	1756	2829	Active	Active	9	8
ENSDARG00000008895	ENSDART00000040312	23	13	AGATGCACAGAGTCTGCAGAGGGT	6	-	1824	2829	Inactive	Active	7	9
ENSDARG00000008895	ENSDART00000040312	23	13	TTCTCCTTCACCTGTGTGATGGT	5	-	1759	2829	Active	Active	9	1
ENSDARG00000008895	ENSDART00000040312	23	16	AACTGCCCCGTCTGTGTTTGGGAA	6	-	2117	2829	Active	Active	7	2
ENSDARG00000008895	ENSDART00000040312	23	16	AACTGCCCCGTCTGTGTTTGGGA	5	-	2118	2829	Active	Inactive	7	6
ENSDARG00000008895	ENSDART00000040312	23	16	TCCATCTTCCAACATCGGCGTCTCT	7	-	2037	2829	Active	Inactive	9	1
ENSDARG00000008895	ENSDART00000040312	23	16	ACAGACAGCAGGCGTGTGAGGTA	5	-	2185	2829	Inactive	Inactive	3	2
ENSDARG00000008895	ENSDART00000040312	23	16	TGCCCCGTCTGTGTTTGGGAAGCT	6	-	2114	2829	Active	Active	9	7
ENSDARG00000008895	ENSDART00000040312	23	16	CTCTCAAACTGCCCCGTCTGTGTTT	7	-	2122	2829	Active	Inactive	5	9
ENSDARG00000008895	ENSDART00000040312	23	18	ATCCACAAACTTCTGCAGTGTAC	5	-	2213	2829	Inactive	Inactive	9	1
ENSDARG00000008895	ENSDART00000040312	23	19	GACTCACCCTGCCCAGTTTGTGGTC	7	-	2503	2829	Active	Inactive	6	8
ENSDARG00000008895	ENSDART00000040312	23	19	CCCTGCCCAGTTTGTGGTCGGCGAT	7	-	2497	2829	Active	Active	8	5
ENSDARG00000008895	ENSDART00000040312	23	20	CTCTCCACCATTTGTTTGTAGCG	5	-	2563	2829	Active	Inactive	8	0
ENSDARG00000008895	ENSDART00000040312	23	23	AGCGGCGGCGATCTGTTGGAGTC	5	-	2792	2829	Active	Active	9	3
ENSDARG00000008895	ENSDART00000040312	23	23	AGCTGCATCTTCTGAGCAGTGGAG	6	-	2760	2829	Active	Active	9	9
ENSDARG00000008895	ENSDART00000040312	23	23	CACAGCGGCGGCGATCTGTTGGA	5	-	2795	2829	Active	Inactive	9	3
ENSDARG00000009079	ENSDART00000044301	23	1	GAAAAAGCCCTTGGCGTTTGCAGTC	7	-	63	1434	Inactive	Inactive	8	6
ENSDARG00000009079	ENSDART00000044301	23	2	ACACTAACCAAGGAATGAGTTTGCC	7	-	226	1434	Active	Active	0	9
ENSDARG00000009079	ENSDART00000044301	23	4	CCCCCAAGAAACATGTTTAGGGA	5	-	397	1434	Active	Active	5	8
ENSDARG00000009079	ENSDART00000044301	23	7	CAAGCCGCACATATGGAGTGTGT	5	-	783	1434	Inactive	Active	6	0
ENSDARG00000009079	ENSDART00000044301	23	7	ACAAGCCGCACATATGGAGTGTGT	6	-	783	1434	Active	Active	5	0
ENSDARG00000009079	ENSDART00000044301	23	11	AGACAATCCTCCTCCGAATTTGTT	6	-	1216	1434	Inactive	Active	1	6
ENSDARG00000009341	ENSDART00000025802	23	6	GCCCACAAATTCAGTTTGGTAAC	5	-	377	1350	Inactive	Inactive	5	7
ENSDARG00000009341	ENSDART00000025802	23	7	GCATGCAACACCTCAGGTGAGTCT	6	-	531	1350	Active	Active	1	4
ENSDARG00000009341	ENSDART00000025802	23	11	ATCTCCTGCTCGTATTTCTGTTGAT	7	-	911	1350	Active	Inactive	8	8
ENSDARG00000009341	ENSDART00000025802	23	13	GTTGTCTTCGGTGGTTAGAGTGT	5	-	1169	1350	Active	Inactive	9	3
ENSDARG00000009341	ENSDART00000025802	23	13	CTCTTCAGAGCCAGGTTGTCTTC	5	-	1183	1350	Active	Inactive	4	8
ENSDARG00000009341	ENSDART00000025802	23	13	CGCTCATAAGCTTGTTGATTTTGCG	7	-	1210	1350	Active	Active	7	9
ENSDARG00000009341	ENSDART00000102485	23	4	AAAAACAGAAAAGGTGTATGAGGT	6	-	308	324	Inactive	Active	9	8
ENSDARG00000009341	ENSDART00000102488	23	5	GCCCACAAATTCAGTTTGGTAAC	5	-	374	5583	Inactive	Inactive	5	7
ENSDARG00000009341	ENSDART00000102488	23	6	GCATGCAACACCTCAGGTGAGTCT	6	-	528	5583	Active	Active	1	4
ENSDARG00000009341	ENSDART00000102488	23	10	ATCTCCTGCTCGTATTTCTGTTGAT	7	-	908	5583	Active	Inactive	8	8
ENSDARG00000009341	ENSDART00000102488	23	12	CTCTTCAGAGCCAGGTTGTCTTC	5	-	1180	5583	Active	Inactive	4	8
ENSDARG00000009341	ENSDART00000102488	23	12	GTTGTCTTCGGTGGTTAGAGTGT	5	-	1166	5583	Active	Inactive	9	3
ENSDARG00000009341	ENSDART00000102488	23	12	CGCTCATAAGCTTGTTGATTTTGCG	7	-	1207	5583	Active	Active	7	9
ENSDARG00000009341	ENSDART00000102488	23	19	GACTCCTTATATTTAATCTGTAGAC	7	-	1865	5583	Active	Inactive	7	7
ENSDARG00000009341	ENSDART00000102488	23	20	AGATTCACCATGTCCTGAGGCAGGT	7	-	2024	5583	Active	Active	3	9
ENSDARG00000009341	ENSDART00000102488	23	25	ACATCACTCTGCAAGCCGTAGGC	5	-	2887	5583	Active	Active	7	8
ENSDARG00000009341	ENSDART00000102488	23	27	GCACTCACATCCTGTCTGTATTT	5	-	3016	5583	Inactive	Inactive	4	9
ENSDARG00000009341	ENSDART00000102488	23	29	ACACTCACATCACTGAGGATTTC	5	-	3310	5583	Inactive	Active	6	7
ENSDARG00000009341	ENSDART00000102488	23	36	AGAGTCCTCCAAAATGCTGCGGAC	6	-	4102	5583	Active	Active	9	8
ENSDARG00000009341	ENSDART00000102488	23	36	CTCTGCAGCTCATATGCCTTTTTG	6	-	4338	5583	Active	Inactive	9	6
ENSDARG00000009341	ENSDART00000102488	23	37	CTCTCCAGCTTTCTTTGCAGACTCT	7	-	4434	5583	Active	Active	8	9
ENSDARG00000009341	ENSDART00000102488	23	38	AACTTCAGACTGTCTGGATTTTGAC	7	-	4481	5583	Inactive	Active	3	4
ENSDARG00000009341	ENSDART00000102488	23	41	GTCGTCCTCAACACTGAGGAGGCC	6	-	4828	5583	Active	Active	9	9
ENSDARG00000009341	ENSDART00000102488	23	41	CTCTGCAGCTGGTAGGCTTGTTT	5	-	5068	5583	Active	Inactive	9	9
ENSDARG00000009341	ENSDART00000102488	23	42	ACCTTCAGAGAGCCTGGTGGGGTC	6	-	5139	5583	Active	Active	4	5
ENSDARG00000009341	ENSDART00000102488	23	42	ACCTTCAGAGAGCCTGGTGGGGT	5	-	5140	5583	Active	Active	4	2
ENSDARG00000009341	ENSDART00000102488	23	43	TCCGTCTGCTCTGTGGTGGAGTC	5	-	5284	5583	Active	Active	9	4
ENSDARG00000009341	ENSDART00000102488	23	43	GTCTCCGTCTGCTCTGTGGTGGAG	6	-	5286	5583	Active	Active	9	7
ENSDARG00000009341	ENSDART00000102488	23	43	GTCTCCGTCTGCTCTGTGGTGGA	5	-	5287	5583	Active	Active	9	0
ENSDARG00000009341	ENSDART00000102488	23	43	CGCATCTGCCTGCTCTGTGATGGC	6	-	5554	5583	Active	Active	9	4
ENSDARG00000009341	ENSDART00000102488	23	43	AACTCCTGCTGTCTCTGGAGCATCT	7	-	5246	5583	Active	Active	8	7
ENSDARG00000009365	ENSDART00000014358	23	1	CACTGCTGCTCTGTGTCTGAGGTC	6	-	139	2550	Active	Active	9	0
ENSDARG00000009365	ENSDART00000014358	23	1	CACTGCTGCTCTGTGTCTGAGGT	5	-	140	2550	Active	Active	9	6
ENSDARG00000009365	ENSDART00000014358	23	3	TCCCTCTGCTGGAGGCTGGAGAC	5	-	293	2550	Active	Active	9	7
ENSDARG00000009365	ENSDART00000014358	23	3	CTCATCAGCTCCCTCTGCTGGAGGC	7	-	300	2550	Active	Active	9	9
ENSDARG00000009365	ENSDART00000014358	23	3	AGCTCCCTCTGCTGGAGGCTGGA	5	-	296	2550	Active	Active	9	9
ENSDARG00000009365	ENSDART00000014358	23	3	ACCCACGGCTGAGGCTCTGGAGTC	6	-	375	2550	Active	Inactive	7	3
ENSDARG00000009365	ENSDART00000014358	23	7	CACTGCACATGGCTGATGGTTTT	5	-	883	2550	Inactive	Inactive	0	1
ENSDARG00000009365	ENSDART00000014358	23	7	TGCCACTGCACATGGCTGATGGT	5	-	886	2550	Active	Active	9	9
ENSDARG00000009365	ENSDART00000014358	23	7	TCCTTCAGCTGAGTCTCTGTTTTC	6	-	822	2550	Active	Inactive	9	9
ENSDARG00000009365	ENSDART00000014358	23	8	AGCTCCAGAACAGGATGTGTGAGGG	7	-	1000	2550	Active	Active	2	9
ENSDARG00000009365	ENSDART00000014358	23	9	GCCGCCGGCGATGATGTTGTGGTC	6	-	1099	2550	Active	Inactive	9	2
ENSDARG00000009365	ENSDART00000014358	23	9	TGCAGCCGCCGGCGATGATGTTGTG	7	-	1102	2550	Active	Active	9	7
ENSDARG00000009365	ENSDART00000014358	23	9	GCAGCCGCCGGCGATGATGTTGTG	6	-	1102	2550	Active	Active	5	7
ENSDARG00000009365	ENSDART00000014358	23	18	TCCACCTTCCAGTCGGTGTAAAC	5	-	1810	2550	Active	Inactive	9	2
ENSDARG00000009365	ENSDART00000014358	23	18	GCATTCGTCCTGAGTCGTTGTCTTT	7	-	1834	2550	Active	Inactive	9	9
ENSDARG00000009365	ENSDART00000014358	23	18	TTCTCCACCTTCCAGTCGGTGTA	5	-	1813	2550	Active	Active	5	4
ENSDARG00000009365	ENSDART00000014358	23	19	CTCTCCAGATGGAGAAGCTGAATCT	7	-	1957	2550	Active	Active	2	5
ENSDARG00000009365	ENSDART00000014358	23	20	GTATGCAGCTGATGGCGGCAGTG	5	-	2157	2550	Inactive	Active	1	9
ENSDARG00000009365	ENSDART00000014358	23	21	ACCGCCAGAAGATTCTGTTTGGCT	6	-	2196	2550	Active	Inactive	2	6
ENSDARG00000009365	ENSDART00000014358	23	21	GCAGGCTCCCCGGGATCTGCAGGA	6	-	2246	2550	Active	Active	8	4
ENSDARG00000009365	ENSDART00000014358	23	22	TCCGTCTCCTTCTTCTTCTTTTGGT	7	-	2363	2550	Active	Inactive	9	7
ENSDARG00000009365	ENSDART00000014358	23	22	CTCACCGTCTTCTTCTTCTGCTGTT	7	-	2393	2550	Active	Inactive	9	6
ENSDARG00000009365	ENSDART00000014358	23	23	TTCCTCTTCCTGTTTTGGAGGAGTC	7	-	2421	2550	Active	Active	9	8
ENSDARG00000009365	ENSDART00000014358	23	23	GTTCACTTCCTCTTCCTGTTTTGGA	7	-	2427	2550	Active	Inactive	8	7
ENSDARG00000009365	ENSDART00000014358	23	23	CACTTCCTCTTCCTGTTTTGGAGGA	7	-	2424	2550	Active	Inactive	9	0
ENSDARG00000009365	ENSDART00000014358	23	23	CACTTCCTCTTCCTGTTTTGGAG	5	-	2426	2550	Active	Active	9	0
ENSDARG00000009365	ENSDART00000039175	23	4	TCCTTCAGCTGAGTCTCTGTTTTC	6	-	399	2151	Active	Inactive	9	9
ENSDARG00000009365	ENSDART00000039175	23	4	TGCCACTGCACATGGCTGATGGT	5	-	463	2151	Active	Active	9	9
ENSDARG00000009365	ENSDART00000039175	23	4	CACTGCACATGGCTGATGGTTTT	5	-	460	2151	Inactive	Inactive	0	1
ENSDARG00000009365	ENSDART00000039175	23	5	AGCTCCAGAACAGGATGTGTGAGGG	7	-	577	2151	Active	Active	2	9
ENSDARG00000009365	ENSDART00000039175	23	6	TGCAGCCGCCGGCGATGATGTTGTG	7	-	679	2151	Active	Active	9	7
ENSDARG00000009365	ENSDART00000039175	23	6	GCCGCCGGCGATGATGTTGTGGTC	6	-	676	2151	Active	Inactive	9	2
ENSDARG00000009365	ENSDART00000039175	23	6	GCAGCCGCCGGCGATGATGTTGTG	6	-	679	2151	Active	Active	5	7
ENSDARG00000009365	ENSDART00000039175	23	14	TCCACCTTCCAGTCGGTGTAAAC	5	-	1411	2151	Active	Inactive	9	2
ENSDARG00000009365	ENSDART00000039175	23	14	GCATTCGTCCTGAGTCGTTGTCTTT	7	-	1435	2151	Active	Inactive	9	9
ENSDARG00000009365	ENSDART00000039175	23	14	TTCTCCACCTTCCAGTCGGTGTA	5	-	1414	2151	Active	Active	5	4
ENSDARG00000009365	ENSDART00000039175	23	15	CTCTCCAGATGGAGAAGCTGAATCT	7	-	1558	2151	Active	Active	2	5
ENSDARG00000009365	ENSDART00000039175	23	16	GTATGCAGCTGATGGCGGCAGTG	5	-	1758	2151	Inactive	Active	1	9
ENSDARG00000009365	ENSDART00000039175	23	17	GCAGGCTCCCCGGGATCTGCAGGA	6	-	1847	2151	Active	Active	8	4
ENSDARG00000009365	ENSDART00000039175	23	17	ACCGCCAGAAGATTCTGTTTGGCT	6	-	1797	2151	Active	Inactive	2	6
ENSDARG00000009365	ENSDART00000039175	23	18	CTCACCGTCTTCTTCTTCTGCTGTT	7	-	1994	2151	Active	Inactive	9	6
ENSDARG00000009365	ENSDART00000039175	23	18	TCCGTCTCCTTCTTCTTCTTTTGGT	7	-	1964	2151	Active	Inactive	9	7
ENSDARG00000009365	ENSDART00000039175	23	19	TTCCTCTTCCTGTTTTGGAGGAGTC	7	-	2022	2151	Active	Active	9	8
ENSDARG00000009365	ENSDART00000039175	23	19	CACTTCCTCTTCCTGTTTTGGAG	5	-	2027	2151	Active	Active	9	0
ENSDARG00000009365	ENSDART00000039175	23	19	GTTCACTTCCTCTTCCTGTTTTGGA	7	-	2028	2151	Active	Inactive	8	7
ENSDARG00000009365	ENSDART00000039175	23	19	CACTTCCTCTTCCTGTTTTGGAGGA	7	-	2025	2151	Active	Inactive	9	0
ENSDARG00000009365	ENSDART00000061556	23	1	CACTGCTGCTCTGTGTCTGAGGTC	6	-	139	2532	Active	Active	9	0
ENSDARG00000009365	ENSDART00000061556	23	1	CACTGCTGCTCTGTGTCTGAGGT	5	-	140	2532	Active	Active	9	6
ENSDARG00000009365	ENSDART00000061556	23	3	TCCCTCTGCTGGAGGCTGGAGAC	5	-	293	2532	Active	Active	9	7
ENSDARG00000009365	ENSDART00000061556	23	3	CTCATCAGCTCCCTCTGCTGGAGGC	7	-	300	2532	Active	Active	9	9
ENSDARG00000009365	ENSDART00000061556	23	3	AGCTCCCTCTGCTGGAGGCTGGA	5	-	296	2532	Active	Active	9	9
ENSDARG00000009365	ENSDART00000061556	23	3	ACCCACGGCTGAGGCTCTGGAGTC	6	-	375	2532	Active	Inactive	7	3
ENSDARG00000009365	ENSDART00000061556	23	7	CACTGCACATGGCTGATGGTTTT	5	-	883	2532	Inactive	Inactive	0	1
ENSDARG00000009365	ENSDART00000061556	23	7	TCCTTCAGCTGAGTCTCTGTTTTC	6	-	822	2532	Active	Inactive	9	9
ENSDARG00000009365	ENSDART00000061556	23	7	TGCCACTGCACATGGCTGATGGT	5	-	886	2532	Active	Active	9	9
ENSDARG00000009365	ENSDART00000061556	23	8	AGCTCCAGAACAGGATGTGTGAGGG	7	-	1000	2532	Active	Active	2	9
ENSDARG00000009365	ENSDART00000061556	23	9	GCCGCCGGCGATGATGTTGTGGTC	6	-	1099	2532	Active	Inactive	9	2
ENSDARG00000009365	ENSDART00000061556	23	9	TGCAGCCGCCGGCGATGATGTTGTG	7	-	1102	2532	Active	Active	9	7
ENSDARG00000009365	ENSDART00000061556	23	9	GCAGCCGCCGGCGATGATGTTGTG	6	-	1102	2532	Active	Active	5	7
ENSDARG00000009365	ENSDART00000061556	23	17	TCCACCTTCCAGTCGGTGTAAAC	5	-	1792	2532	Active	Inactive	9	2
ENSDARG00000009365	ENSDART00000061556	23	17	TTCTCCACCTTCCAGTCGGTGTA	5	-	1795	2532	Active	Active	5	4
ENSDARG00000009365	ENSDART00000061556	23	17	GCATTCGTCCTGAGTCGTTGTCTTT	7	-	1816	2532	Active	Inactive	9	9
ENSDARG00000009365	ENSDART00000061556	23	18	CTCTCCAGATGGAGAAGCTGAATCT	7	-	1939	2532	Active	Active	2	5
ENSDARG00000009365	ENSDART00000061556	23	19	GTATGCAGCTGATGGCGGCAGTG	5	-	2139	2532	Inactive	Active	1	9
ENSDARG00000009365	ENSDART00000061556	23	20	ACCGCCAGAAGATTCTGTTTGGCT	6	-	2178	2532	Active	Inactive	2	6
ENSDARG00000009365	ENSDART00000061556	23	20	GCAGGCTCCCCGGGATCTGCAGGA	6	-	2228	2532	Active	Active	8	4
ENSDARG00000009365	ENSDART00000061556	23	21	TCCGTCTCCTTCTTCTTCTTTTGGT	7	-	2345	2532	Active	Inactive	9	7
ENSDARG00000009365	ENSDART00000061556	23	21	CTCACCGTCTTCTTCTTCTGCTGTT	7	-	2375	2532	Active	Inactive	9	6
ENSDARG00000009365	ENSDART00000061556	23	22	TTCCTCTTCCTGTTTTGGAGGAGTC	7	-	2403	2532	Active	Active	9	8
ENSDARG00000009365	ENSDART00000061556	23	22	GTTCACTTCCTCTTCCTGTTTTGGA	7	-	2409	2532	Active	Inactive	8	7
ENSDARG00000009365	ENSDART00000061556	23	22	CACTTCCTCTTCCTGTTTTGGAGGA	7	-	2406	2532	Active	Inactive	9	0
ENSDARG00000009365	ENSDART00000061556	23	22	CACTTCCTCTTCCTGTTTTGGAG	5	-	2408	2532	Active	Active	9	0
ENSDARG00000009524	ENSDART00000024313	23	1	TTCTGCTTCGTTCATCTGCTGTG	5	+	70	1257	Active	Active	9	0
ENSDARG00000009524	ENSDART00000024313	23	2	GTCAGCCGCACATCGGTGGTGTT	5	+	586	1257	Active	Active	8	1
ENSDARG00000009524	ENSDART00000024313	23	2	GTCAGCCGCACATCGGTGGTGTTC	6	+	586	1257	Active	Inactive	8	7
ENSDARG00000009524	ENSDART00000024313	23	2	GTTTCAGGCATCAGTGACGTGGTG	6	+	454	1257	Active	Active	5	9
ENSDARG00000009524	ENSDART00000024313	23	4	GGCTACAAACCTAATGATGTTGTC	6	+	826	1257	Inactive	Active	4	5
ENSDARG00000009549	ENSDART00000020695	23	1	CACCACAGCCCAGCATGAAGGAGAA	7	+	108	6789	Active	Active	5	9
ENSDARG00000009549	ENSDART00000020695	23	2	CCCAGCTGCACACTGTAGGGGGA	5	+	233	6789	Active	Active	9	9
ENSDARG00000009549	ENSDART00000020695	23	2	AGCTGCACACTGTAGGGGGAGTT	5	+	236	6789	Active	Active	1	6
ENSDARG00000009549	ENSDART00000020695	23	2	AGCTGCACACTGTAGGGGGAGTTC	6	+	236	6789	Active	Active	1	3
ENSDARG00000009549	ENSDART00000020695	23	4	AGACCCAGCAGGGTGAGGAGGAGCC	7	+	602	6789	Active	Active	3	9
ENSDARG00000009549	ENSDART00000020695	23	4	AGACCCAGCAGGGTGAGGAGGAG	5	+	602	6789	Active	Active	3	9
ENSDARG00000009549	ENSDART00000020695	23	4	GAAGACCCAGCAGGGTGAGGAGGAG	7	+	600	6789	Inactive	Active	9	9
ENSDARG00000009549	ENSDART00000020695	23	4	GACCCAGCAGGGTGAGGAGGAGCC	6	+	603	6789	Inactive	Active	4	9
ENSDARG00000009549	ENSDART00000020695	23	5	CTCAGCTCCTCACCGAGATGGTTCT	7	+	743	6789	Active	Active	9	6
ENSDARG00000009549	ENSDART00000020695	23	6	TCCAGCAGACGCCGTTTGTGAGGCG	7	+	872	6789	Active	Active	3	8
ENSDARG00000009549	ENSDART00000020695	23	6	AGCTCCTGCTGTTCATCTGCGGCT	6	+	908	6789	Active	Active	9	4
ENSDARG00000009549	ENSDART00000020695	23	7	AGCATCTTAAAGCATGTGCTGAA	5	+	1094	6789	Active	Inactive	9	4
ENSDARG00000009549	ENSDART00000020695	23	8	AGCCTCTTCTGGATCTTCTGGTGGA	7	+	1275	6789	Active	Active	9	2
ENSDARG00000009549	ENSDART00000020695	23	9	CGCTCATCCAGTTTCTGCGTTGCT	6	+	1460	6789	Active	Inactive	9	4
ENSDARG00000009549	ENSDART00000020695	23	9	CAATTCCTCATCTGTGCGCTGGC	5	+	1497	6789	Active	Active	9	4
ENSDARG00000009549	ENSDART00000020695	23	10	CAAATCCCAGCAGGAGTTGCTGCT	6	+	1560	6789	Inactive	Active	5	7
ENSDARG00000009549	ENSDART00000020695	23	10	AACAAATCCCAGCAGGAGTTGCT	5	+	1558	6789	Inactive	Active	1	8
ENSDARG00000009549	ENSDART00000020695	23	10	AAACAAATCCCAGCAGGAGTTGCT	6	+	1557	6789	Inactive	Active	7	8
ENSDARG00000009549	ENSDART00000020695	23	13	CACTCAGCAAGTGGTGAAGTTGAT	6	+	1914	6789	Inactive	Active	1	8
ENSDARG00000009549	ENSDART00000020695	23	14	GCCTCCAACCTGATGATTGAGTT	5	+	2149	6789	Active	Active	8	6
ENSDARG00000009549	ENSDART00000020695	23	14	CAAAGCAAAGAAAGTGCAGTTGAC	6	+	2079	6789	Inactive	Active	9	6
ENSDARG00000009549	ENSDART00000020695	23	15	GTATGCAAAACCCTGCTGTGCCGTG	7	+	2385	6789	Inactive	Active	9	1
ENSDARG00000009549	ENSDART00000020695	23	16	GTCACCGGCCACAGCTGGAGAGTCT	7	+	2504	6789	Active	Active	8	8
ENSDARG00000009549	ENSDART00000020695	23	18	GACTCATCCGAGAGCTGTTTGAGTA	7	+	2951	6789	Active	Inactive	7	0
ENSDARG00000009549	ENSDART00000020695	23	18	TGCTACGGCTGTGCGTCTGCTGTC	6	+	2854	6789	Active	Inactive	8	3
ENSDARG00000009549	ENSDART00000020695	23	18	ACCTTCATCAGCGAGAAGCAGCA	5	+	2735	6789	Active	Active	9	9
ENSDARG00000009549	ENSDART00000020695	23	20	TTAGACTTCGCTGTGGTGAGTCT	5	+	3203	6789	Active	Active	5	4
ENSDARG00000009549	ENSDART00000020695	23	21	AAAGACCCCTGTGGTGGTGGAGAAC	7	+	3249	6789	Inactive	Active	7	8
ENSDARG00000009549	ENSDART00000020695	23	21	AAAGACCCCTGTGGTGGTGGAGAA	6	+	3249	6789	Inactive	Active	7	5
ENSDARG00000009549	ENSDART00000020695	23	24	TCCCTAGCCGCAAGCAGCAGGTTCT	7	+	3704	6789	Active	Active	9	7
ENSDARG00000009549	ENSDART00000020695	23	25	AGCATCGCAGGAGAGTGTGCTGCT	6	+	3760	6789	Active	Active	5	0
ENSDARG00000009549	ENSDART00000020695	23	28	ACCAAAGCATTCATGGCTGTGTGC	6	+	4156	6789	Inactive	Inactive	7	1
ENSDARG00000009549	ENSDART00000020695	23	28	AACCAAAGCATTCATGGCTGTGTGC	7	+	4155	6789	Inactive	Inactive	4	1
ENSDARG00000009549	ENSDART00000020695	23	29	AAAGACCCACAGCAGGAAGACTTC	6	+	4303	6789	Inactive	Active	9	9
ENSDARG00000009549	ENSDART00000020695	23	29	GAAGACTTCCTGCAGGGCCGGATGC	7	+	4318	6789	Active	Active	4	6
ENSDARG00000009549	ENSDART00000020695	23	33	AAAATCAACAGGCAGCAGCTGGT	5	+	4795	6789	Inactive	Active	7	9
ENSDARG00000009549	ENSDART00000020695	23	33	GTAAAAATCAACAGGCAGCAGCT	5	+	4792	6789	Inactive	Active	5	9
ENSDARG00000009549	ENSDART00000020695	23	34	GTTTCAGGCATTGGTGGCTGAGCA	6	+	4860	6789	Active	Active	5	8
ENSDARG00000009549	ENSDART00000020695	23	35	AGAAAATGCATATCCTGGTGGAGCG	7	+	5126	6789	Inactive	Active	1	9
ENSDARG00000009549	ENSDART00000020695	23	35	GTAACCTGCTGCTGACGGGTGATAA	7	+	4988	6789	Active	Inactive	3	2
ENSDARG00000009549	ENSDART00000020695	23	40	CTCTGCTTAAACAGATGGAGGAGCT	7	+	5714	6789	Active	Active	9	9
ENSDARG00000009549	ENSDART00000020695	23	41	GCCAACAAAAGTTCTGGGCATCT	5	+	5793	6789	Inactive	Inactive	6	4
ENSDARG00000009549	ENSDART00000020695	23	41	AACAAACCCCGCAAGCAGCAGGG	5	+	5854	6789	Inactive	Active	3	9
ENSDARG00000009549	ENSDART00000020695	23	41	GAACAAACCCCGCAAGCAGCAGGG	6	+	5853	6789	Inactive	Active	9	9
ENSDARG00000009549	ENSDART00000020695	23	44	GGCCACATCGAGAGAGGAGAAGAA	6	+	6264	6789	Active	Active	9	9
ENSDARG00000009549	ENSDART00000020695	23	45	GACAAAGCAGTGAAGGAGTATGC	5	+	6490	6789	Inactive	Active	8	2
ENSDARG00000009549	ENSDART00000020695	23	45	CGCTCACCACTTCTCTTCTGGGGTC	7	+	6520	6789	Active	Inactive	7	2
ENSDARG00000009549	ENSDART00000020695	23	45	ACAGACAAAGCAGTGAAGGAGTA	5	+	6487	6789	Inactive	Active	9	9
ENSDARG00000009549	ENSDART00000020695	23	45	AGACAAAGCAGTGAAGGAGTATGC	6	+	6489	6789	Inactive	Active	5	2
ENSDARG00000009549	ENSDART00000020695	23	46	GGCTTCAGAAAGGGTGTTGAGGGC	6	+	6657	6789	Active	Active	7	9
ENSDARG00000009549	ENSDART00000020695	23	46	GGCTTCAGAAAGGGTGTTGAGGG	5	+	6657	6789	Active	Active	7	3
ENSDARG00000009549	ENSDART00000020695	23	47	GACATCCCAGACCCGGACGCCTTC	6	+	6748	6789	Active	Active	1	6
ENSDARG00000009549	ENSDART00000033970	23	3	GTCCCCAGAAATCAGTTGCTGTC	5	+	226	15474	Inactive	Active	1	3
ENSDARG00000009549	ENSDART00000033970	23	4	ATCATCACCTTTACTGCGATGAT	5	+	394	15474	Active	Inactive	5	2
ENSDARG00000009549	ENSDART00000033970	23	7	ATCAACCGCTTCCAGGACGCGGTA	6	+	760	15474	Active	Active	3	9
ENSDARG00000009549	ENSDART00000033970	23	8	AGCTGCCTCTATGCAGGTGGGTTC	6	+	955	15474	Active	Inactive	9	4
ENSDARG00000009549	ENSDART00000033970	23	8	CTAAGCTGCCTCTATGCAGGTGGG	6	+	952	15474	Active	Active	7	9
ENSDARG00000009549	ENSDART00000033970	23	9	TCCACCGGCTCCAAGGAGGAAGAC	6	+	1036	15474	Active	Active	9	9
ENSDARG00000009549	ENSDART00000033970	23	11	AGCCCCACAGCCCTGGCTGATAA	5	+	1225	15474	Active	Inactive	1	4
ENSDARG00000009549	ENSDART00000033970	23	12	CTATCAGGCACCAAGGTTTTGGGGT	7	+	1340	15474	Active	Inactive	1	4
ENSDARG00000009549	ENSDART00000033970	23	12	CTATCAGGCACCAAGGTTTTGGGG	6	+	1340	15474	Active	Active	1	6
ENSDARG00000009549	ENSDART00000033970	23	12	CTATCAGGCACCAAGGTTTTGGG	5	+	1340	15474	Active	Active	1	6
ENSDARG00000009549	ENSDART00000033970	23	14	CTCCAACACTTACTATGAAGACGAC	7	+	1647	15474	Active	Active	5	9
ENSDARG00000009549	ENSDART00000033970	23	14	CAACACTTACTATGAAGACGACTTC	7	+	1650	15474	Inactive	Active	2	7
ENSDARG00000009549	ENSDART00000033970	23	14	GACTTCAGCAGCACAGAAGAGGAC	6	+	1669	15474	Active	Active	7	9
ENSDARG00000009549	ENSDART00000033970	23	15	GACTCAAGAGCCCAAGTAAGCTGAA	7	+	1817	15474	Inactive	Active	6	8
ENSDARG00000009549	ENSDART00000033970	23	15	CAAGTCGCAAGGACCCGGAGTTGGT	7	+	1868	15474	Inactive	Active	4	7
ENSDARG00000009549	ENSDART00000033970	23	15	AGCCCATTCTGGGGCTGTGGTTTG	6	+	1715	15474	Active	Inactive	9	8
ENSDARG00000009549	ENSDART00000033970	23	18	TTCTGCAGCAGTTAGGTGTTGCC	5	+	2141	15474	Active	Active	7	6
ENSDARG00000009549	ENSDART00000033970	23	18	CTCTTCTGCAGCAGTTAGGTGTT	5	+	2138	15474	Active	Inactive	9	4
ENSDARG00000009549	ENSDART00000033970	23	19	GCCCGCATCTTACTTGTGTTTGAC	6	+	2512	15474	Active	Inactive	9	1
ENSDARG00000009549	ENSDART00000033970	23	19	CGCATCTTACTTGTGTTTGACTAC	6	+	2515	15474	Active	Inactive	9	8
ENSDARG00000009549	ENSDART00000033970	23	23	TACTACTTCCTGGTGCTTTGGAA	5	+	2944	15474	Active	Inactive	8	0
ENSDARG00000009549	ENSDART00000033970	23	24	TGCTACATCTTTGATCGAAGTGGCA	7	+	3144	15474	Active	Active	9	9
ENSDARG00000009549	ENSDART00000033970	23	25	CGCTGCAGCTCATCGACGTCTAC	5	+	3425	15474	Active	Active	9	2
ENSDARG00000009549	ENSDART00000033970	23	25	ACCTGCTGCCCGCCACGCTGCAGCT	7	+	3410	15474	Active	Active	9	9
ENSDARG00000009549	ENSDART00000033970	23	25	ACCATCTACACATTGGATGCTGTG	6	+	3298	15474	Active	Active	9	9
ENSDARG00000009549	ENSDART00000033970	23	26	CGCTGCAAAGCCAACTTGCTTGGTA	7	+	3559	15474	Active	Inactive	6	8
ENSDARG00000009549	ENSDART00000033970	23	26	TGCAAAGCCAACTTGCTTGGTAA	5	+	3562	15474	Active	Inactive	5	4
ENSDARG00000009549	ENSDART00000033970	23	28	ATCCACAGCGAAACGCCTTTGCC	5	+	3671	15474	Active	Active	0	7
ENSDARG00000009549	ENSDART00000033970	23	29	GCACACTGCTTCCTCTTTTGTTGGA	7	+	3869	15474	Active	Inactive	5	6
ENSDARG00000009549	ENSDART00000033970	23	29	CACTGCTTCCTCTTTTGTTGGAGAG	7	+	3872	15474	Active	Active	9	7
ENSDARG00000009549	ENSDART00000033970	23	29	AGCAGCACAGAGAGTGTGGCTGAG	6	+	3895	15474	Active	Active	0	9
ENSDARG00000009549	ENSDART00000033970	23	30	GTCCGCAAAGCAATGGAGGAGTT	5	+	4111	15474	Inactive	Active	4	7
ENSDARG00000009549	ENSDART00000033970	23	30	GTCCGCAAAGCAATGGAGGAGTTC	6	+	4111	15474	Inactive	Active	4	8
ENSDARG00000009549	ENSDART00000033970	23	32	ACCTCCTACATCGTGCGGGATAA	5	+	4420	15474	Active	Active	9	2
ENSDARG00000009549	ENSDART00000033970	23	34	ATCATCTCCTACCTGGCGGATGTG	6	+	4729	15474	Active	Active	8	9
ENSDARG00000009549	ENSDART00000033970	23	34	CCCAGCTCCTGATGGATGGAGAG	5	+	4790	15474	Active	Active	9	9
ENSDARG00000009549	ENSDART00000033970	23	34	ATCATCTCCTACCTGGCGGATGT	5	+	4729	15474	Active	Active	8	2
ENSDARG00000009549	ENSDART00000033970	23	35	TTCACCATCACACAGAAGGAGTT	5	+	4924	15474	Active	Active	8	9
ENSDARG00000009549	ENSDART00000033970	23	37	GAAGTCCCAGCAGTGGAATGAGCT	6	+	5123	15474	Inactive	Active	6	9
ENSDARG00000009549	ENSDART00000033970	23	37	GACGGCAAAAACAGCGACGATGAC	6	+	5254	15474	Inactive	Active	5	9
ENSDARG00000009549	ENSDART00000033970	23	37	AGCCCAAGAAGAGTAGTGTGTGTAA	7	+	5279	15474	Active	Inactive	0	9
ENSDARG00000009549	ENSDART00000033970	23	37	ACAAGCCCAAGAAGAGTAGTGTGT	6	+	5276	15474	Inactive	Inactive	6	1
ENSDARG00000009549	ENSDART00000033970	23	38	GGCATCAGCGGTGGGCAGCAGCA	5	+	5421	15474	Active	Active	9	9
ENSDARG00000009549	ENSDART00000033970	23	38	GCAGGCATCAGCGGTGGGCAGCA	5	+	5418	15474	Active	Active	8	7
ENSDARG00000009549	ENSDART00000033970	23	39	CTCATCAGCGCTCATGTGTTGCG	5	+	5599	15474	Active	Active	9	0
ENSDARG00000009549	ENSDART00000033970	23	39	GTCCTCTCCTCACGGACGTAGAC	5	+	5643	15474	Active	Active	9	8
ENSDARG00000009549	ENSDART00000033970	23	41	TTAGCCATCATAACTGCAGATTTC	6	+	5980	15474	Active	Active	5	4
ENSDARG00000009549	ENSDART00000033970	23	41	TTCAGCAGCACAGGCTCTGTGTCT	6	+	5875	15474	Active	Inactive	7	8
ENSDARG00000009549	ENSDART00000033970	23	43	TGCTGCCACAGTGAGCCGCAGTA	5	+	6333	15474	Active	Active	9	8
ENSDARG00000009549	ENSDART00000033970	23	43	TTACTCCCACGTCCTGCAGATGCT	6	+	6279	15474	Inactive	Active	5	9
ENSDARG00000009549	ENSDART00000033970	23	43	TACTCCCACGTCCTGCAGATGCT	5	+	6280	15474	Active	Active	6	9
ENSDARG00000009549	ENSDART00000033970	23	46	ACCAGCAGCTGACAGAGGTGGAGTT	7	+	6821	15474	Active	Active	8	2
ENSDARG00000009549	ENSDART00000033970	23	46	ACCAGCAGCTGACAGAGGTGGAG	5	+	6821	15474	Active	Active	8	9
ENSDARG00000009549	ENSDART00000033970	23	48	ACCAGCGGCACTGTTTTGGAGAG	5	+	7345	15474	Active	Inactive	9	2
ENSDARG00000009549	ENSDART00000033970	23	48	ACAACCAGCGGCACTGTTTTGGAG	6	+	7342	15474	Active	Active	0	0
ENSDARG00000009549	ENSDART00000033970	23	48	ACAACCAGCGGCACTGTTTTGGA	5	+	7342	15474	Active	Inactive	0	7
ENSDARG00000009549	ENSDART00000033970	23	48	GCCTCAGTCGACCCAGCAGGTGTC	6	+	7156	15474	Active	Active	9	8
ENSDARG00000009549	ENSDART00000033970	23	50	TCCATCCCCACTCCTGCTGGAGTA	6	+	7477	15474	Active	Active	9	6
ENSDARG00000009549	ENSDART00000033970	23	51	GCCCGCTCCATCGCCATTATGAGAC	7	+	7666	15474	Active	Inactive	9	2
ENSDARG00000009549	ENSDART00000033970	23	55	GACGACGACGATGATGATGCCGAT	6	+	8119	15474	Active	Active	0	9
ENSDARG00000009549	ENSDART00000033970	23	56	ACATCCCTCCTGATGCTGATGAC	5	+	8342	15474	Active	Active	8	8
ENSDARG00000009549	ENSDART00000033970	23	57	AGCAGCAGCAGTGCTTTGGGTCTTC	7	+	8419	15474	Active	Inactive	8	9
ENSDARG00000009549	ENSDART00000033970	23	57	AGCAGCAGCAGTGCTTTGGGTCT	5	+	8419	15474	Active	Inactive	8	8
ENSDARG00000009549	ENSDART00000033970	23	57	GCACCCAGCTCCTCGTCGCTGGA	5	+	8467	15474	Active	Active	5	8
ENSDARG00000009549	ENSDART00000033970	23	57	CCCAGCTCCTCGTCGCTGGATGC	5	+	8470	15474	Active	Active	9	4
ENSDARG00000009549	ENSDART00000033970	23	58	GCCCCAGCCTCGGATGATGAGGGG	6	+	8566	15474	Active	Active	9	9
ENSDARG00000009549	ENSDART00000033970	23	58	TTCAGCCCCAGCCTCGGATGATGAG	7	+	8562	15474	Active	Active	8	9
ENSDARG00000009549	ENSDART00000033970	23	58	CACCTCTCCTGCCGAGCATGGGGG	6	+	8622	15474	Active	Active	9	9
ENSDARG00000009549	ENSDART00000033970	23	58	AGCCCCAGCCTCGGATGATGAGGGG	7	+	8565	15474	Active	Active	9	9
ENSDARG00000009549	ENSDART00000033970	23	59	CACCACAGCCCAGCATGAAGGAGAA	7	+	8799	15474	Active	Active	5	9
ENSDARG00000009549	ENSDART00000033970	23	60	AGCTGCACACTGTAGGGGGAGTT	5	+	8927	15474	Active	Active	1	6
ENSDARG00000009549	ENSDART00000033970	23	60	AGCTGCACACTGTAGGGGGAGTTC	6	+	8927	15474	Active	Active	1	3
ENSDARG00000009549	ENSDART00000033970	23	60	CCCAGCTGCACACTGTAGGGGGA	5	+	8924	15474	Active	Active	9	9
ENSDARG00000009549	ENSDART00000033970	23	62	GACCCAGCAGGGTGAGGAGGAGCC	6	+	9294	15474	Inactive	Active	4	9
ENSDARG00000009549	ENSDART00000033970	23	62	GAAGACCCAGCAGGGTGAGGAGGAG	7	+	9291	15474	Inactive	Active	9	9
ENSDARG00000009549	ENSDART00000033970	23	62	AGACCCAGCAGGGTGAGGAGGAG	5	+	9293	15474	Active	Active	3	9
ENSDARG00000009549	ENSDART00000033970	23	62	AGACCCAGCAGGGTGAGGAGGAGCC	7	+	9293	15474	Active	Active	3	9
ENSDARG00000009549	ENSDART00000033970	23	63	CTCAGCTCCTCACCGAGATGGTTCT	7	+	9434	15474	Active	Active	9	6
ENSDARG00000009549	ENSDART00000033970	23	64	TCCAGCAGACGCCGTTTGTGAGGCG	7	+	9563	15474	Active	Active	3	8
ENSDARG00000009549	ENSDART00000033970	23	64	AGCTCCTGCTGTTCATCTGCGGCT	6	+	9599	15474	Active	Active	9	4
ENSDARG00000009549	ENSDART00000033970	23	65	AGCATCTTAAAGCATGTGCTGAA	5	+	9785	15474	Active	Inactive	9	4
ENSDARG00000009549	ENSDART00000033970	23	66	AGCCTCTTCTGGATCTTCTGGTGGA	7	+	9966	15474	Active	Active	9	2
ENSDARG00000009549	ENSDART00000033970	23	67	CGCTCATCCAGTTTCTGCGTTGCT	6	+	10151	15474	Active	Inactive	9	4
ENSDARG00000009549	ENSDART00000033970	23	67	CAATTCCTCATCTGTGCGCTGGC	5	+	10188	15474	Active	Active	9	4
ENSDARG00000009549	ENSDART00000033970	23	68	CAAATCCCAGCAGGAGTTGCTGCT	6	+	10251	15474	Inactive	Active	5	7
ENSDARG00000009549	ENSDART00000033970	23	68	AAACAAATCCCAGCAGGAGTTGCT	6	+	10248	15474	Inactive	Active	7	8
ENSDARG00000009549	ENSDART00000033970	23	68	AACAAATCCCAGCAGGAGTTGCT	5	+	10249	15474	Inactive	Active	1	8
ENSDARG00000009549	ENSDART00000033970	23	71	CACTCAGCAAGTGGTGAAGTTGAT	6	+	10605	15474	Inactive	Active	1	8
ENSDARG00000009549	ENSDART00000033970	23	72	GCCTCCAACCTGATGATTGAGTT	5	+	10840	15474	Active	Active	8	6
ENSDARG00000009549	ENSDART00000033970	23	72	CAAAGCAAAGAAAGTGCAGTTGAC	6	+	10770	15474	Inactive	Active	9	6
ENSDARG00000009549	ENSDART00000033970	23	73	GTATGCAAAACCCTGCTGTGCCGTG	7	+	11076	15474	Inactive	Active	9	1
ENSDARG00000009549	ENSDART00000033970	23	74	GTCACCGGCCACAGCTGGAGAGTCT	7	+	11195	15474	Active	Active	8	8
ENSDARG00000009549	ENSDART00000033970	23	76	TGCTACGGCTGTGCGTCTGCTGTC	6	+	11545	15474	Active	Inactive	8	3
ENSDARG00000009549	ENSDART00000033970	23	76	GACTCATCCGAGAGCTGTTTGAGTA	7	+	11642	15474	Active	Inactive	7	0
ENSDARG00000009549	ENSDART00000033970	23	76	ACCTTCATCAGCGAGAAGCAGCA	5	+	11426	15474	Active	Active	9	9
ENSDARG00000009549	ENSDART00000033970	23	78	TTAGACTTCGCTGTGGTGAGTCT	5	+	11894	15474	Active	Active	5	4
ENSDARG00000009549	ENSDART00000033970	23	79	AAAGACCCCTGTGGTGGTGGAGAAC	7	+	11940	15474	Inactive	Active	7	8
ENSDARG00000009549	ENSDART00000033970	23	79	AAAGACCCCTGTGGTGGTGGAGAA	6	+	11940	15474	Inactive	Active	7	5
ENSDARG00000009549	ENSDART00000033970	23	82	TCCCTAGCCGCAAGCAGCAGGTTCT	7	+	12395	15474	Active	Active	9	7
ENSDARG00000009549	ENSDART00000033970	23	83	AGCATCGCAGGAGAGTGTGCTGCT	6	+	12451	15474	Active	Active	5	0
ENSDARG00000009549	ENSDART00000033970	23	86	AACCAAAGCATTCATGGCTGTGTGC	7	+	12846	15474	Inactive	Inactive	4	1
ENSDARG00000009549	ENSDART00000033970	23	86	ACCAAAGCATTCATGGCTGTGTGC	6	+	12847	15474	Inactive	Inactive	7	1
ENSDARG00000009549	ENSDART00000033970	23	87	AAAGACCCACAGCAGGAAGACTTC	6	+	12994	15474	Inactive	Active	9	9
ENSDARG00000009549	ENSDART00000033970	23	87	GAAGACTTCCTGCAGGGCCGGATGC	7	+	13009	15474	Active	Active	4	6
ENSDARG00000009549	ENSDART00000033970	23	91	GTAAAAATCAACAGGCAGCAGCT	5	+	13486	15474	Inactive	Active	5	9
ENSDARG00000009549	ENSDART00000033970	23	91	AAAATCAACAGGCAGCAGCTGGT	5	+	13489	15474	Inactive	Active	7	9
ENSDARG00000009549	ENSDART00000033970	23	92	GTTTCAGGCATTGGTGGCTGAGCA	6	+	13554	15474	Active	Active	5	8
ENSDARG00000009549	ENSDART00000033970	23	93	GTAACCTGCTGCTGACGGGTGATAA	7	+	13682	15474	Active	Inactive	3	2
ENSDARG00000009549	ENSDART00000033970	23	93	AGAAAATGCATATCCTGGTGGAGCG	7	+	13820	15474	Inactive	Active	1	9
ENSDARG00000009549	ENSDART00000033970	23	97	CTCTGCTTAAACAGATGGAGGAGCT	7	+	14399	15474	Active	Active	9	9
ENSDARG00000009549	ENSDART00000033970	23	98	GAACAAACCCCGCAAGCAGCAGGG	6	+	14538	15474	Inactive	Active	9	9
ENSDARG00000009549	ENSDART00000033970	23	98	GCCAACAAAAGTTCTGGGCATCT	5	+	14478	15474	Inactive	Inactive	6	4
ENSDARG00000009549	ENSDART00000033970	23	98	AACAAACCCCGCAAGCAGCAGGG	5	+	14539	15474	Inactive	Active	3	9
ENSDARG00000009549	ENSDART00000033970	23	101	GGCCACATCGAGAGAGGAGAAGAA	6	+	14949	15474	Active	Active	9	9
ENSDARG00000009549	ENSDART00000033970	23	102	CGCTCACCACTTCTCTTCTGGGGTC	7	+	15205	15474	Active	Inactive	7	2
ENSDARG00000009549	ENSDART00000033970	23	102	GACAAAGCAGTGAAGGAGTATGC	5	+	15175	15474	Inactive	Active	8	2
ENSDARG00000009549	ENSDART00000033970	23	102	AGACAAAGCAGTGAAGGAGTATGC	6	+	15174	15474	Inactive	Active	5	2
ENSDARG00000009549	ENSDART00000033970	23	102	ACAGACAAAGCAGTGAAGGAGTA	5	+	15172	15474	Inactive	Active	9	9
ENSDARG00000009549	ENSDART00000033970	23	103	GGCTTCAGAAAGGGTGTTGAGGG	5	+	15342	15474	Active	Active	7	3
ENSDARG00000009549	ENSDART00000033970	23	103	GGCTTCAGAAAGGGTGTTGAGGGC	6	+	15342	15474	Active	Active	7	9
ENSDARG00000009549	ENSDART00000033970	23	104	GACATCCCAGACCCGGACGCCTTC	6	+	15433	15474	Active	Active	1	6
ENSDARG00000009549	ENSDART00000055164	23	3	GTCCCCAGAAATCAGTTGCTGTC	5	+	226	15435	Inactive	Active	1	3
ENSDARG00000009549	ENSDART00000055164	23	4	ATCATCACCTTTACTGCGATGAT	5	+	394	15435	Active	Inactive	5	2
ENSDARG00000009549	ENSDART00000055164	23	7	ATCAACCGCTTCCAGGACGCGGTA	6	+	763	15435	Active	Active	3	9
ENSDARG00000009549	ENSDART00000055164	23	8	AGCTGCCTCTATGCAGGTGGGTTC	6	+	958	15435	Active	Inactive	9	4
ENSDARG00000009549	ENSDART00000055164	23	8	CTAAGCTGCCTCTATGCAGGTGGG	6	+	955	15435	Active	Active	7	9
ENSDARG00000009549	ENSDART00000055164	23	9	TCCACCGGCTCCAAGGAGGAAGAC	6	+	1039	15435	Active	Active	9	9
ENSDARG00000009549	ENSDART00000055164	23	11	AGCCCCACAGCCCTGGCTGATAA	5	+	1228	15435	Active	Inactive	1	4
ENSDARG00000009549	ENSDART00000055164	23	12	CTATCAGGCACCAAGGTTTTGGGGT	7	+	1343	15435	Active	Inactive	1	4
ENSDARG00000009549	ENSDART00000055164	23	12	CTATCAGGCACCAAGGTTTTGGG	5	+	1343	15435	Active	Active	1	6
ENSDARG00000009549	ENSDART00000055164	23	12	CTATCAGGCACCAAGGTTTTGGGG	6	+	1343	15435	Active	Active	1	6
ENSDARG00000009549	ENSDART00000055164	23	14	CTCCAACACTTACTATGAAGACGAC	7	+	1650	15435	Active	Active	5	9
ENSDARG00000009549	ENSDART00000055164	23	14	GACTTCAGCAGCACAGAAGAGGAC	6	+	1672	15435	Active	Active	7	9
ENSDARG00000009549	ENSDART00000055164	23	14	CAACACTTACTATGAAGACGACTTC	7	+	1653	15435	Inactive	Active	2	7
ENSDARG00000009549	ENSDART00000055164	23	15	AGCCCATTCTGGGGCTGTGGTTTG	6	+	1718	15435	Active	Inactive	9	8
ENSDARG00000009549	ENSDART00000055164	23	15	CAAGTCGCAAGGACCCGGAGTTGGT	7	+	1871	15435	Inactive	Active	4	7
ENSDARG00000009549	ENSDART00000055164	23	15	GACTCAAGAGCCCAAGTAAGCTGAA	7	+	1820	15435	Inactive	Active	6	8
ENSDARG00000009549	ENSDART00000055164	23	18	CTCTTCTGCAGCAGTTAGGTGTT	5	+	2141	15435	Active	Inactive	9	4
ENSDARG00000009549	ENSDART00000055164	23	18	TTCTGCAGCAGTTAGGTGTTGCC	5	+	2144	15435	Active	Active	7	6
ENSDARG00000009549	ENSDART00000055164	23	20	GCCCGCATCTTACTTGTGTTTGAC	6	+	2512	15435	Active	Inactive	9	1
ENSDARG00000009549	ENSDART00000055164	23	20	CGCATCTTACTTGTGTTTGACTAC	6	+	2515	15435	Active	Inactive	9	8
ENSDARG00000009549	ENSDART00000055164	23	24	TACTACTTCCTGGTGCTTTGGAA	5	+	2944	15435	Active	Inactive	8	0
ENSDARG00000009549	ENSDART00000055164	23	25	TGCTACATCTTTGATCGAAGTGGCA	7	+	3144	15435	Active	Active	9	9
ENSDARG00000009549	ENSDART00000055164	23	26	ACCTGCTGCCCGCCACGCTGCAGCT	7	+	3410	15435	Active	Active	9	9
ENSDARG00000009549	ENSDART00000055164	23	26	ACCATCTACACATTGGATGCTGTG	6	+	3298	15435	Active	Active	9	9
ENSDARG00000009549	ENSDART00000055164	23	26	CGCTGCAGCTCATCGACGTCTAC	5	+	3425	15435	Active	Active	9	2
ENSDARG00000009549	ENSDART00000055164	23	27	TGCAAAGCCAACTTGCTTGGTAA	5	+	3562	15435	Active	Inactive	5	4
ENSDARG00000009549	ENSDART00000055164	23	27	CGCTGCAAAGCCAACTTGCTTGGTA	7	+	3559	15435	Active	Inactive	6	8
ENSDARG00000009549	ENSDART00000055164	23	29	ATCCACAGCGAAACGCCTTTGCC	5	+	3671	15435	Active	Active	0	7
ENSDARG00000009549	ENSDART00000055164	23	30	GCACACTGCTTCCTCTTTTGTTGGA	7	+	3872	15435	Active	Inactive	5	6
ENSDARG00000009549	ENSDART00000055164	23	30	CACTGCTTCCTCTTTTGTTGGAGAG	7	+	3875	15435	Active	Active	9	7
ENSDARG00000009549	ENSDART00000055164	23	30	AGCAGCACAGAGAGTGTGGCTGAG	6	+	3898	15435	Active	Active	0	9
ENSDARG00000009549	ENSDART00000055164	23	31	GTCCGCAAAGCAATGGAGGAGTTC	6	+	4114	15435	Inactive	Active	4	8
ENSDARG00000009549	ENSDART00000055164	23	31	GTCCGCAAAGCAATGGAGGAGTT	5	+	4114	15435	Inactive	Active	4	7
ENSDARG00000009549	ENSDART00000055164	23	33	ACCTCCTACATCGTGCGGGATAA	5	+	4423	15435	Active	Active	9	2
ENSDARG00000009549	ENSDART00000055164	23	35	CCCAGCTCCTGATGGATGGAGAG	5	+	4793	15435	Active	Active	9	9
ENSDARG00000009549	ENSDART00000055164	23	35	ATCATCTCCTACCTGGCGGATGT	5	+	4732	15435	Active	Active	8	2
ENSDARG00000009549	ENSDART00000055164	23	35	ATCATCTCCTACCTGGCGGATGTG	6	+	4732	15435	Active	Active	8	9
ENSDARG00000009549	ENSDART00000055164	23	36	TTCACCATCACACAGAAGGAGTT	5	+	4927	15435	Active	Active	8	9
ENSDARG00000009549	ENSDART00000055164	23	38	GACGGCAAAAACAGCGACGATGAC	6	+	5257	15435	Inactive	Active	5	9
ENSDARG00000009549	ENSDART00000055164	23	38	AGCCCAAGAAGAGTAGTGTGTGTAA	7	+	5282	15435	Active	Inactive	0	9
ENSDARG00000009549	ENSDART00000055164	23	38	GAAGTCCCAGCAGTGGAATGAGCT	6	+	5126	15435	Inactive	Active	6	9
ENSDARG00000009549	ENSDART00000055164	23	38	ACAAGCCCAAGAAGAGTAGTGTGT	6	+	5279	15435	Inactive	Inactive	6	1
ENSDARG00000009549	ENSDART00000055164	23	39	GCAGGCATCAGCGGTGGGCAGCA	5	+	5418	15435	Active	Active	8	7
ENSDARG00000009549	ENSDART00000055164	23	39	GGCATCAGCGGTGGGCAGCAGCA	5	+	5421	15435	Active	Active	9	9
ENSDARG00000009549	ENSDART00000055164	23	40	CTCATCAGCGCTCATGTGTTGCG	5	+	5599	15435	Active	Active	9	0
ENSDARG00000009549	ENSDART00000055164	23	40	GTCCTCTCCTCACGGACGTAGAC	5	+	5643	15435	Active	Active	9	8
ENSDARG00000009549	ENSDART00000055164	23	42	TTCAGCAGCACAGGCTCTGTGTCT	6	+	5875	15435	Active	Inactive	7	8
ENSDARG00000009549	ENSDART00000055164	23	42	TTAGCCATCATAACTGCAGATTTC	6	+	5980	15435	Active	Active	5	4
ENSDARG00000009549	ENSDART00000055164	23	44	TACTCCCACGTCCTGCAGATGCT	5	+	6280	15435	Active	Active	6	9
ENSDARG00000009549	ENSDART00000055164	23	44	TGCTGCCACAGTGAGCCGCAGTA	5	+	6333	15435	Active	Active	9	8
ENSDARG00000009549	ENSDART00000055164	23	44	TTACTCCCACGTCCTGCAGATGCT	6	+	6279	15435	Inactive	Active	5	9
ENSDARG00000009549	ENSDART00000055164	23	47	ACCAGCAGCTGACAGAGGTGGAG	5	+	6821	15435	Active	Active	8	9
ENSDARG00000009549	ENSDART00000055164	23	47	ACCAGCAGCTGACAGAGGTGGAGTT	7	+	6821	15435	Active	Active	8	2
ENSDARG00000009549	ENSDART00000055164	23	49	ACAACCAGCGGCACTGTTTTGGA	5	+	7342	15435	Active	Inactive	0	7
ENSDARG00000009549	ENSDART00000055164	23	49	GCCTCAGTCGACCCAGCAGGTGTC	6	+	7156	15435	Active	Active	9	8
ENSDARG00000009549	ENSDART00000055164	23	49	ACCAGCGGCACTGTTTTGGAGAG	5	+	7345	15435	Active	Inactive	9	2
ENSDARG00000009549	ENSDART00000055164	23	49	ACAACCAGCGGCACTGTTTTGGAG	6	+	7342	15435	Active	Active	0	0
ENSDARG00000009549	ENSDART00000055164	23	51	TCCATCCCCACTCCTGCTGGAGTA	6	+	7477	15435	Active	Active	9	6
ENSDARG00000009549	ENSDART00000055164	23	52	GCCCGCTCCATCGCCATTATGAGAC	7	+	7666	15435	Active	Inactive	9	2
ENSDARG00000009549	ENSDART00000055164	23	56	GACGACGACGATGATGATGCCGAT	6	+	8128	15435	Active	Active	0	9
ENSDARG00000009549	ENSDART00000055164	23	57	ACATCCCTCCTGATGCTGATGAC	5	+	8351	15435	Active	Active	8	8
ENSDARG00000009549	ENSDART00000055164	23	58	AGCAGCAGCAGTGCTTTGGGTCT	5	+	8428	15435	Active	Inactive	8	8
ENSDARG00000009549	ENSDART00000055164	23	58	GCACCCAGCTCCTCGTCGCTGGA	5	+	8476	15435	Active	Active	5	8
ENSDARG00000009549	ENSDART00000055164	23	58	CCCAGCTCCTCGTCGCTGGATGC	5	+	8479	15435	Active	Active	9	4
ENSDARG00000009549	ENSDART00000055164	23	58	AGCAGCAGCAGTGCTTTGGGTCTTC	7	+	8428	15435	Active	Inactive	8	9
ENSDARG00000009549	ENSDART00000055164	23	59	TTCAGCCCCAGCCTCGGATGATGAG	7	+	8526	15435	Active	Active	8	9
ENSDARG00000009549	ENSDART00000055164	23	59	GCCCCAGCCTCGGATGATGAGGGG	6	+	8530	15435	Active	Active	9	9
ENSDARG00000009549	ENSDART00000055164	23	59	AGCCCCAGCCTCGGATGATGAGGGG	7	+	8529	15435	Active	Active	9	9
ENSDARG00000009549	ENSDART00000055164	23	59	CACCTCTCCTGCCGAGCATGGGGG	6	+	8586	15435	Active	Active	9	9
ENSDARG00000009549	ENSDART00000055164	23	60	CACCACAGCCCAGCATGAAGGAGAA	7	+	8763	15435	Active	Active	5	9
ENSDARG00000009549	ENSDART00000055164	23	61	CCCAGCTGCACACTGTAGGGGGA	5	+	8888	15435	Active	Active	9	9
ENSDARG00000009549	ENSDART00000055164	23	61	AGCTGCACACTGTAGGGGGAGTTC	6	+	8891	15435	Active	Active	1	3
ENSDARG00000009549	ENSDART00000055164	23	61	AGCTGCACACTGTAGGGGGAGTT	5	+	8891	15435	Active	Active	1	6
ENSDARG00000009549	ENSDART00000055164	23	63	AGACCCAGCAGGGTGAGGAGGAGCC	7	+	9257	15435	Active	Active	3	9
ENSDARG00000009549	ENSDART00000055164	23	63	GAAGACCCAGCAGGGTGAGGAGGAG	7	+	9255	15435	Inactive	Active	9	9
ENSDARG00000009549	ENSDART00000055164	23	63	GACCCAGCAGGGTGAGGAGGAGCC	6	+	9258	15435	Inactive	Active	4	9
ENSDARG00000009549	ENSDART00000055164	23	63	AGACCCAGCAGGGTGAGGAGGAG	5	+	9257	15435	Active	Active	3	9
ENSDARG00000009549	ENSDART00000055164	23	64	CTCAGCTCCTCACCGAGATGGTTCT	7	+	9398	15435	Active	Active	9	6
ENSDARG00000009549	ENSDART00000055164	23	65	TCCAGCAGACGCCGTTTGTGAGGCG	7	+	9527	15435	Active	Active	3	8
ENSDARG00000009549	ENSDART00000055164	23	65	AGCTCCTGCTGTTCATCTGCGGCT	6	+	9563	15435	Active	Active	9	4
ENSDARG00000009549	ENSDART00000055164	23	66	AGCATCTTAAAGCATGTGCTGAA	5	+	9749	15435	Active	Inactive	9	4
ENSDARG00000009549	ENSDART00000055164	23	67	AGCCTCTTCTGGATCTTCTGGTGGA	7	+	9930	15435	Active	Active	9	2
ENSDARG00000009549	ENSDART00000055164	23	68	CAATTCCTCATCTGTGCGCTGGC	5	+	10152	15435	Active	Active	9	4
ENSDARG00000009549	ENSDART00000055164	23	68	CGCTCATCCAGTTTCTGCGTTGCT	6	+	10115	15435	Active	Inactive	9	4
ENSDARG00000009549	ENSDART00000055164	23	69	AAACAAATCCCAGCAGGAGTTGCT	6	+	10212	15435	Inactive	Active	7	8
ENSDARG00000009549	ENSDART00000055164	23	69	CAAATCCCAGCAGGAGTTGCTGCT	6	+	10215	15435	Inactive	Active	5	7
ENSDARG00000009549	ENSDART00000055164	23	69	AACAAATCCCAGCAGGAGTTGCT	5	+	10213	15435	Inactive	Active	1	8
ENSDARG00000009549	ENSDART00000055164	23	72	CACTCAGCAAGTGGTGAAGTTGAT	6	+	10569	15435	Inactive	Active	1	8
ENSDARG00000009549	ENSDART00000055164	23	73	CAAAGCAAAGAAAGTGCAGTTGAC	6	+	10734	15435	Inactive	Active	9	6
ENSDARG00000009549	ENSDART00000055164	23	73	GCCTCCAACCTGATGATTGAGTT	5	+	10804	15435	Active	Active	8	6
ENSDARG00000009549	ENSDART00000055164	23	74	GTATGCAAAACCCTGCTGTGCCGTG	7	+	11040	15435	Inactive	Active	9	1
ENSDARG00000009549	ENSDART00000055164	23	75	GTCACCGGCCACAGCTGGAGAGTCT	7	+	11159	15435	Active	Active	8	8
ENSDARG00000009549	ENSDART00000055164	23	77	TGCTACGGCTGTGCGTCTGCTGTC	6	+	11509	15435	Active	Inactive	8	3
ENSDARG00000009549	ENSDART00000055164	23	77	GACTCATCCGAGAGCTGTTTGAGTA	7	+	11606	15435	Active	Inactive	7	0
ENSDARG00000009549	ENSDART00000055164	23	77	ACCTTCATCAGCGAGAAGCAGCA	5	+	11390	15435	Active	Active	9	9
ENSDARG00000009549	ENSDART00000055164	23	79	TTAGACTTCGCTGTGGTGAGTCT	5	+	11858	15435	Active	Active	5	4
ENSDARG00000009549	ENSDART00000055164	23	80	AAAGACCCCTGTGGTGGTGGAGAAC	7	+	11904	15435	Inactive	Active	7	8
ENSDARG00000009549	ENSDART00000055164	23	80	AAAGACCCCTGTGGTGGTGGAGAA	6	+	11904	15435	Inactive	Active	7	5
ENSDARG00000009549	ENSDART00000055164	23	83	TCCCTAGCCGCAAGCAGCAGGTTCT	7	+	12359	15435	Active	Active	9	7
ENSDARG00000009549	ENSDART00000055164	23	84	AGCATCGCAGGAGAGTGTGCTGCT	6	+	12415	15435	Active	Active	5	0
ENSDARG00000009549	ENSDART00000055164	23	87	AACCAAAGCATTCATGGCTGTGTGC	7	+	12810	15435	Inactive	Inactive	4	1
ENSDARG00000009549	ENSDART00000055164	23	87	ACCAAAGCATTCATGGCTGTGTGC	6	+	12811	15435	Inactive	Inactive	7	1
ENSDARG00000009549	ENSDART00000055164	23	88	GAAGACTTCCTGCAGGGCCGGATGC	7	+	12973	15435	Active	Active	4	6
ENSDARG00000009549	ENSDART00000055164	23	88	AAAGACCCACAGCAGGAAGACTTC	6	+	12958	15435	Inactive	Active	9	9
ENSDARG00000009549	ENSDART00000055164	23	92	AAAATCAACAGGCAGCAGCTGGT	5	+	13450	15435	Inactive	Active	7	9
ENSDARG00000009549	ENSDART00000055164	23	92	GTAAAAATCAACAGGCAGCAGCT	5	+	13447	15435	Inactive	Active	5	9
ENSDARG00000009549	ENSDART00000055164	23	93	GTTTCAGGCATTGGTGGCTGAGCA	6	+	13515	15435	Active	Active	5	8
ENSDARG00000009549	ENSDART00000055164	23	94	GTAACCTGCTGCTGACGGGTGATAA	7	+	13643	15435	Active	Inactive	3	2
ENSDARG00000009549	ENSDART00000055164	23	94	AGAAAATGCATATCCTGGTGGAGCG	7	+	13781	15435	Inactive	Active	1	9
ENSDARG00000009549	ENSDART00000055164	23	98	CTCTGCTTAAACAGATGGAGGAGCT	7	+	14360	15435	Active	Active	9	9
ENSDARG00000009549	ENSDART00000055164	23	99	AACAAACCCCGCAAGCAGCAGGG	5	+	14500	15435	Inactive	Active	3	9
ENSDARG00000009549	ENSDART00000055164	23	99	GCCAACAAAAGTTCTGGGCATCT	5	+	14439	15435	Inactive	Inactive	6	4
ENSDARG00000009549	ENSDART00000055164	23	99	GAACAAACCCCGCAAGCAGCAGGG	6	+	14499	15435	Inactive	Active	9	9
ENSDARG00000009549	ENSDART00000055164	23	102	GGCCACATCGAGAGAGGAGAAGAA	6	+	14910	15435	Active	Active	9	9
ENSDARG00000009549	ENSDART00000055164	23	103	ACAGACAAAGCAGTGAAGGAGTA	5	+	15133	15435	Inactive	Active	9	9
ENSDARG00000009549	ENSDART00000055164	23	103	AGACAAAGCAGTGAAGGAGTATGC	6	+	15135	15435	Inactive	Active	5	2
ENSDARG00000009549	ENSDART00000055164	23	103	GACAAAGCAGTGAAGGAGTATGC	5	+	15136	15435	Inactive	Active	8	2
ENSDARG00000009549	ENSDART00000055164	23	103	CGCTCACCACTTCTCTTCTGGGGTC	7	+	15166	15435	Active	Inactive	7	2
ENSDARG00000009549	ENSDART00000055164	23	104	GGCTTCAGAAAGGGTGTTGAGGGC	6	+	15303	15435	Active	Active	7	9
ENSDARG00000009549	ENSDART00000055164	23	104	GGCTTCAGAAAGGGTGTTGAGGG	5	+	15303	15435	Active	Active	7	3
ENSDARG00000009549	ENSDART00000055164	23	105	GACATCCCAGACCCGGACGCCTTC	6	+	15394	15435	Active	Active	1	6
ENSDARG00000009549	ENSDART00000055168	23	2	GCCCGCATCTTACTTGTGTTTGAC	6	+	238	5019	Active	Inactive	9	1
ENSDARG00000009549	ENSDART00000055168	23	2	CGCATCTTACTTGTGTTTGACTAC	6	+	241	5019	Active	Inactive	9	8
ENSDARG00000009549	ENSDART00000055168	23	6	TACTACTTCCTGGTGCTTTGGAA	5	+	670	5019	Active	Inactive	8	0
ENSDARG00000009549	ENSDART00000055168	23	7	TGCTACATCTTTGATCGAAGTGGCA	7	+	870	5019	Active	Active	9	9
ENSDARG00000009549	ENSDART00000055168	23	8	ACCATCTACACATTGGATGCTGTG	6	+	1024	5019	Active	Active	9	9
ENSDARG00000009549	ENSDART00000055168	23	8	ACCTGCTGCCCGCCACGCTGCAGCT	7	+	1136	5019	Active	Active	9	9
ENSDARG00000009549	ENSDART00000055168	23	8	CGCTGCAGCTCATCGACGTCTAC	5	+	1151	5019	Active	Active	9	2
ENSDARG00000009549	ENSDART00000055168	23	9	CGCTGCAAAGCCAACTTGCTTGGTA	7	+	1285	5019	Active	Inactive	6	8
ENSDARG00000009549	ENSDART00000055168	23	9	TGCAAAGCCAACTTGCTTGGTAA	5	+	1288	5019	Active	Inactive	5	4
ENSDARG00000009549	ENSDART00000055168	23	11	ATCCACAGCGAAACGCCTTTGCC	5	+	1397	5019	Active	Active	0	7
ENSDARG00000009549	ENSDART00000055168	23	12	CACTGCTTCCTCTTTTGTTGGAGAG	7	+	1598	5019	Active	Active	9	7
ENSDARG00000009549	ENSDART00000055168	23	12	GCACACTGCTTCCTCTTTTGTTGGA	7	+	1595	5019	Active	Inactive	5	6
ENSDARG00000009549	ENSDART00000055168	23	12	AGCAGCACAGAGAGTGTGGCTGAG	6	+	1621	5019	Active	Active	0	9
ENSDARG00000009549	ENSDART00000055168	23	13	GTCCGCAAAGCAATGGAGGAGTTC	6	+	1837	5019	Inactive	Active	4	8
ENSDARG00000009549	ENSDART00000055168	23	13	GTCCGCAAAGCAATGGAGGAGTT	5	+	1837	5019	Inactive	Active	4	7
ENSDARG00000009549	ENSDART00000055168	23	15	ACCTCCTACATCGTGCGGGATAA	5	+	2146	5019	Active	Active	9	2
ENSDARG00000009549	ENSDART00000055168	23	17	ATCATCTCCTACCTGGCGGATGT	5	+	2455	5019	Active	Active	8	2
ENSDARG00000009549	ENSDART00000055168	23	17	CCCAGCTCCTGATGGATGGAGAG	5	+	2516	5019	Active	Active	9	9
ENSDARG00000009549	ENSDART00000055168	23	17	ATCATCTCCTACCTGGCGGATGTG	6	+	2455	5019	Active	Active	8	9
ENSDARG00000009549	ENSDART00000055168	23	18	TTCACCATCACACAGAAGGAGTT	5	+	2650	5019	Active	Active	8	9
ENSDARG00000009549	ENSDART00000055168	23	20	ACAAGCCCAAGAAGAGTAGTGTGT	6	+	3002	5019	Inactive	Inactive	6	1
ENSDARG00000009549	ENSDART00000055168	23	20	AGCCCAAGAAGAGTAGTGTGTGTAA	7	+	3005	5019	Active	Inactive	0	9
ENSDARG00000009549	ENSDART00000055168	23	20	GAAGTCCCAGCAGTGGAATGAGCT	6	+	2849	5019	Inactive	Active	6	9
ENSDARG00000009549	ENSDART00000055168	23	20	GACGGCAAAAACAGCGACGATGAC	6	+	2980	5019	Inactive	Active	5	9
ENSDARG00000009549	ENSDART00000055168	23	21	GCAGGCATCAGCGGTGGGCAGCA	5	+	3141	5019	Active	Active	8	7
ENSDARG00000009549	ENSDART00000055168	23	21	GGCATCAGCGGTGGGCAGCAGCA	5	+	3144	5019	Active	Active	9	9
ENSDARG00000009549	ENSDART00000055168	23	22	GTCCTCTCCTCACGGACGTAGAC	5	+	3366	5019	Active	Active	9	8
ENSDARG00000009549	ENSDART00000055168	23	22	CTCATCAGCGCTCATGTGTTGCG	5	+	3322	5019	Active	Active	9	0
ENSDARG00000009549	ENSDART00000055168	23	24	TTAGCCATCATAACTGCAGATTTC	6	+	3703	5019	Active	Active	5	4
ENSDARG00000009549	ENSDART00000055168	23	24	TTCAGCAGCACAGGCTCTGTGTCT	6	+	3598	5019	Active	Inactive	7	8
ENSDARG00000009549	ENSDART00000055168	23	26	TACTCCCACGTCCTGCAGATGCT	5	+	4006	5019	Active	Active	6	9
ENSDARG00000009549	ENSDART00000055168	23	26	TGCTGCCACAGTGAGCCGCAGTA	5	+	4059	5019	Active	Active	9	8
ENSDARG00000009549	ENSDART00000055168	23	26	TTACTCCCACGTCCTGCAGATGCT	6	+	4005	5019	Inactive	Active	5	9
ENSDARG00000009549	ENSDART00000055168	23	29	ACCAGCAGCTGACAGAGGTGGAGTT	7	+	4547	5019	Active	Active	8	2
ENSDARG00000009549	ENSDART00000055168	23	29	ACCAGCAGCTGACAGAGGTGGAG	5	+	4547	5019	Active	Active	8	9
ENSDARG00000009549	ENSDART00000055168	23	30	AGCTCAACAGACATTTTTGATGGC	6	+	4882	5019	Inactive	Active	2	2
ENSDARG00000009549	ENSDART00000104228	23	3	GTCCCCAGAAATCAGTTGCTGTC	5	+	226	1365	Inactive	Active	1	3
ENSDARG00000009549	ENSDART00000104228	23	4	ATCATCACCTTTACTGCGATGAT	5	+	394	1365	Active	Inactive	5	2
ENSDARG00000009549	ENSDART00000104228	23	7	ATCAACCGCTTCCAGGACGCGGTA	6	+	760	1365	Active	Active	3	9
ENSDARG00000009549	ENSDART00000104228	23	8	AGCTGCCTCTATGCAGGTGGGTTC	6	+	955	1365	Active	Inactive	9	4
ENSDARG00000009549	ENSDART00000104228	23	8	CTAAGCTGCCTCTATGCAGGTGGG	6	+	952	1365	Active	Active	7	9
ENSDARG00000009549	ENSDART00000104228	23	9	TCCACCGGCTCCAAGGAGGAAGAC	6	+	1036	1365	Active	Active	9	9
ENSDARG00000009549	ENSDART00000104228	23	11	AGCCCCACAGCCCTGGCTGATAA	5	+	1225	1365	Active	Inactive	1	4
ENSDARG00000009822	ENSDART00000011594	23	2	GCCTCCTGCACACATCTGGAGCG	5	-	256	456	Active	Active	9	7
ENSDARG00000009822	ENSDART00000011594	23	2	AGCTTCATCAGTCTTGTGTGGCTCT	7	-	314	456	Active	Inactive	9	7
ENSDARG00000009822	ENSDART00000011594	23	2	AGCTTCATCAGTCTTGTGTGGCT	5	-	316	456	Active	Inactive	9	4
ENSDARG00000009886	ENSDART00000019667	23	1	CAAACCGACGTAAACGATGCTGAA	6	+	34	663	Inactive	Active	1	9
ENSDARG00000009886	ENSDART00000019667	23	2	CCCCAAAGCCCAGTGTGTGCCGTC	6	+	163	663	Active	Inactive	8	3
ENSDARG00000009886	ENSDART00000019667	23	2	CCCAAAGCCCAGTGTGTGCCGTC	5	+	164	663	Active	Inactive	7	3
ENSDARG00000009886	ENSDART00000019667	23	2	CAAAGCCCAGTGTGTGCCGTCTGC	6	+	166	663	Inactive	Active	6	1
ENSDARG00000009886	ENSDART00000019667	23	2	AACGACTGCCTTCAGGAGTGTCT	5	+	136	663	Active	Active	5	2
ENSDARG00000009886	ENSDART00000019667	23	4	ACCTGCCCCTACTGTAAGAAGCA	5	+	412	663	Active	Active	9	9
ENSDARG00000009886	ENSDART00000019667	23	4	TGCCCCTACTGTAAGAAGCAGAA	5	+	415	663	Active	Active	9	9
ENSDARG00000009886	ENSDART00000019667	23	5	TCCCAATTACAAGAGTGCAGACTTC	7	+	537	663	Active	Active	7	6
ENSDARG00000009899	ENSDART00000003548	23	2	TTCCCCGTCACCTACCGGAGCCTTG	7	+	243	1125	Active	Active	9	6
ENSDARG00000009899	ENSDART00000003548	23	4	CTCTTCGTCCCCCAGCTGTGGCT	5	+	477	1125	Active	Active	9	7
ENSDARG00000009899	ENSDART00000003548	23	4	CTCTTCGTCCCCCAGCTGTGGCTCT	7	+	477	1125	Active	Inactive	9	7
ENSDARG00000009899	ENSDART00000003548	23	5	AACTGCAGCTCAAACAGGTGAGTAA	7	+	827	1125	Active	Inactive	5	0
ENSDARG00000009899	ENSDART00000003548	23	5	AAACACAAAACCATTCTGGAGGC	5	+	664	1125	Inactive	Active	9	4
ENSDARG00000009899	ENSDART00000003548	23	5	CTAAACACAAAACCATTCTGGAGGC	7	+	662	1125	Inactive	Active	9	4
ENSDARG00000009899	ENSDART00000003548	23	6	GAAGGCATCGGGACGGCGTTGCG	5	+	857	1125	Active	Active	5	9
ENSDARG00000009899	ENSDART00000003548	23	6	TGCAGCACATATCAAGTCGAAGGC	6	+	839	1125	Active	Active	3	9
ENSDARG00000009899	ENSDART00000003548	23	8	TGCCAAGTCCCCTAGCTGTAGCT	5	+	977	1125	Active	Active	9	6
ENSDARG00000009899	ENSDART00000003548	23	8	CTCACCAAAGCATTAGGCGCCGGC	6	+	949	1125	Inactive	Active	3	9
ENSDARG00000009899	ENSDART00000003548	23	8	CAAGTCCCCTAGCTGTAGCTGCA	5	+	980	1125	Active	Active	6	9
ENSDARG00000010052	ENSDART00000010258	23	4	AAATCACCCAGCACTTTGCTGTG	5	+	254	1113	Inactive	Inactive	6	3
ENSDARG00000010052	ENSDART00000010258	23	4	GAAATCACCCAGCACTTTGCTGTG	6	+	253	1113	Inactive	Inactive	3	3
ENSDARG00000010052	ENSDART00000010258	23	6	TTCAACAGAATCAATAGTGTGATTG	7	+	385	1113	Inactive	Inactive	7	1
ENSDARG00000010052	ENSDART00000010258	23	11	AGACACATCACCAGCGGTAGAGGCT	7	+	792	1113	Active	Active	3	9
ENSDARG00000010052	ENSDART00000010258	23	11	ATCACCAGCGGTAGAGGCTGTGGTG	7	+	798	1113	Active	Active	4	5
ENSDARG00000010052	ENSDART00000010258	23	11	CACATCACCAGCGGTAGAGGCTGTG	7	+	795	1113	Active	Active	8	9
ENSDARG00000010052	ENSDART00000104881	23	2	GAAATCACCCAGCACTTTGCTGTG	6	+	163	1062	Inactive	Inactive	3	3
ENSDARG00000010052	ENSDART00000104881	23	2	AAATCACCCAGCACTTTGCTGTG	5	+	164	1062	Inactive	Inactive	6	3
ENSDARG00000010052	ENSDART00000104881	23	4	TTCAACAGAATCAATAGTGTGATTG	7	+	295	1062	Inactive	Inactive	7	1
ENSDARG00000010052	ENSDART00000104881	23	9	AGACACATCACCAGCGGTAGAGGCT	7	+	702	1062	Active	Active	3	9
ENSDARG00000010052	ENSDART00000104881	23	9	ATCACCAGCGGTAGAGGCTGTGGTG	7	+	708	1062	Active	Active	4	5
ENSDARG00000010052	ENSDART00000104881	23	9	CACATCACCAGCGGTAGAGGCTGTG	7	+	705	1062	Active	Active	8	9
ENSDARG00000010052	ENSDART00000104883	23	1	GAAAGCTTCTGCAAGGCTGTTGAC	6	+	36	1110	Active	Active	7	1
ENSDARG00000010052	ENSDART00000104883	23	1	AGCTTCTGCAAGGCTGTTGACTAA	6	+	39	1110	Active	Inactive	9	2
ENSDARG00000010052	ENSDART00000104883	23	4	AAATCACCCAGCACTTTGCTGTG	5	+	251	1110	Inactive	Inactive	6	3
ENSDARG00000010052	ENSDART00000104883	23	4	GAAATCACCCAGCACTTTGCTGTG	6	+	250	1110	Inactive	Inactive	3	3
ENSDARG00000010052	ENSDART00000104883	23	6	TTCAACAGAATCAATAGTGTGATTG	7	+	382	1110	Inactive	Inactive	7	1
ENSDARG00000010052	ENSDART00000104883	23	11	AGACACATCACCAGCGGTAGAGGCT	7	+	789	1110	Active	Active	3	9
ENSDARG00000010052	ENSDART00000104883	23	11	ATCACCAGCGGTAGAGGCTGTGGTG	7	+	795	1110	Active	Active	4	5
ENSDARG00000010052	ENSDART00000104883	23	11	CACATCACCAGCGGTAGAGGCTGTG	7	+	792	1110	Active	Active	8	9
ENSDARG00000010124	ENSDART00000024283	23	2	GTACACACACCGGGGAGAAGCGTTT	7	+	914	1071	Inactive	Active	9	7
ENSDARG00000010124	ENSDART00000024283	23	2	CTACTCGTCGCTGTCGCCGATGCA	6	+	668	1071	Active	Active	9	9
ENSDARG00000010124	ENSDART00000024283	23	2	CACCTCAAAGCGCACCTGCGCTGGC	7	+	805	1071	Active	Active	0	4
ENSDARG00000010124	ENSDART00000024283	23	2	AGCCTCCTCACAGCGGGACTGATGC	7	+	1031	1071	Active	Active	9	7
ENSDARG00000010124	ENSDART00000024283	23	2	ACACACACCGGGGAGAAGCGTTT	5	+	916	1071	Inactive	Active	5	7
ENSDARG00000010124	ENSDART00000103691	23	3	ACACACACCGGGGAGAAGCGTTT	5	+	877	978	Inactive	Active	5	7
ENSDARG00000010124	ENSDART00000103691	23	3	CACCTCAAAGCGCACCTGCGCTGGC	7	+	766	978	Active	Active	0	4
ENSDARG00000010124	ENSDART00000103691	23	3	CTACTCGTCGCTGTCGCCGATGCA	6	+	629	978	Active	Active	9	9
ENSDARG00000010124	ENSDART00000103691	23	3	GTACACACACCGGGGAGAAGCGTTT	7	+	875	978	Inactive	Active	9	7
ENSDARG00000010515	ENSDART00000035755	23	4	GGCTCCATCATGAAAGGCGGAGCG	6	+	382	1770	Active	Active	9	9
ENSDARG00000010515	ENSDART00000035755	23	7	ATCCCATAAGAGGTCTTCTGTTGGT	7	+	693	1770	Inactive	Inactive	4	5
ENSDARG00000010515	ENSDART00000035755	23	9	AAAATCACCTTCTCGGAGCAGTG	5	+	976	1770	Inactive	Active	6	9
ENSDARG00000010515	ENSDART00000035755	23	12	GCCCCCAAAACAGCCGCAGGCAAC	6	+	1630	1770	Active	Active	1	9
ENSDARG00000010515	ENSDART00000035755	23	12	CTCTTCTTATGGCCCGCCGGGTTT	6	+	1578	1770	Active	Inactive	9	2
ENSDARG00000010515	ENSDART00000035755	23	12	CTCGCCCCCAAAACAGCCGCAGGC	6	+	1627	1770	Active	Active	9	9
ENSDARG00000010515	ENSDART00000035755	23	12	CCCCCAAAACAGCCGCAGGCAAC	5	+	1631	1770	Active	Active	2	9
ENSDARG00000010515	ENSDART00000035755	23	12	CAAGGCACCCTGCTGTGGGGGGAG	6	+	1326	1770	Active	Active	1	5
ENSDARG00000010515	ENSDART00000035755	23	12	CAAGGCACCCTGCTGTGGGGGGA	5	+	1326	1770	Active	Active	1	9
ENSDARG00000010515	ENSDART00000035755	23	12	ACACAAGGCACCCTGCTGTGGGGGG	7	+	1323	1770	Inactive	Active	4	6
ENSDARG00000010515	ENSDART00000035755	23	12	ACACAAGGCACCCTGCTGTGGGG	5	+	1323	1770	Inactive	Active	4	9
ENSDARG00000010515	ENSDART00000076374	23	4	GGCTCCATCATGAAAGGCGGAGCG	6	+	358	1686	Active	Active	9	9
ENSDARG00000010515	ENSDART00000076374	23	9	AAAATCACCTTCTCGGAGCAGTG	5	+	901	1686	Inactive	Active	6	9
ENSDARG00000010515	ENSDART00000076374	23	11	GCCCCCAAAACAGCCGCAGGCAAC	6	+	1546	1686	Active	Active	1	9
ENSDARG00000010515	ENSDART00000076374	23	11	CTCTTCTTATGGCCCGCCGGGTTT	6	+	1494	1686	Active	Inactive	9	2
ENSDARG00000010515	ENSDART00000076374	23	11	CTCGCCCCCAAAACAGCCGCAGGC	6	+	1543	1686	Active	Active	9	9
ENSDARG00000010515	ENSDART00000076374	23	11	CCCCCAAAACAGCCGCAGGCAAC	5	+	1547	1686	Active	Active	2	9
ENSDARG00000010515	ENSDART00000076374	23	11	CAAGGCACCCTGCTGTGGGGGGAG	6	+	1242	1686	Active	Active	1	5
ENSDARG00000010515	ENSDART00000076374	23	11	CAAGGCACCCTGCTGTGGGGGGA	5	+	1242	1686	Active	Active	1	9
ENSDARG00000010515	ENSDART00000076374	23	11	ACACAAGGCACCCTGCTGTGGGGGG	7	+	1239	1686	Inactive	Active	4	6
ENSDARG00000010515	ENSDART00000076374	23	11	ACACAAGGCACCCTGCTGTGGGG	5	+	1239	1686	Inactive	Active	4	9
ENSDARG00000011049	ENSDART00000002714	23	1	CCCCGCAGATAATATCGGAGCAGCC	7	+	72	1404	Active	Active	8	9
ENSDARG00000011049	ENSDART00000002714	23	3	GTTGTCAGCGGCTGCATGGGGAGCA	7	+	363	1404	Active	Active	8	6
ENSDARG00000011049	ENSDART00000002714	23	6	TACCCAAGAGGAACTGGCTGCGGCT	7	+	761	1404	Inactive	Active	5	9
ENSDARG00000011049	ENSDART00000002714	23	6	CCCATCATCACACTGGAGTCTCT	5	+	712	1404	Active	Active	9	2
ENSDARG00000011049	ENSDART00000002714	23	8	TCCCTCTTCCCTGTTTAGTGGCT	5	+	942	1404	Active	Inactive	9	0
ENSDARG00000011049	ENSDART00000002714	23	10	CACCACCACCTTTCCTGCAGCTGTG	7	+	1074	1404	Active	Active	6	9
ENSDARG00000011049	ENSDART00000002714	23	10	ACCACCACCTTTCCTGCAGCTGTG	6	+	1075	1404	Active	Active	7	9
ENSDARG00000011049	ENSDART00000002714	23	11	TGCTCCCTCCTGTGCCGGTGCTTTG	7	+	1179	1404	Active	Inactive	9	1
ENSDARG00000011049	ENSDART00000002714	23	13	TTCGGCCTCATTACAGTGGTCAAC	6	+	1300	1404	Active	Active	9	1
ENSDARG00000011196	ENSDART00000016096	23	1	GGCGGCGGCCTTGGAGGAAGATGAA	7	+	12	1692	Active	Active	9	9
ENSDARG00000011196	ENSDART00000016096	23	2	CAAGGCTTCATATCGCCGTCTTT	5	+	99	1692	Active	Inactive	9	7
ENSDARG00000011196	ENSDART00000016096	23	6	CTCGGCTAAAGGCTGGGGAGAGGTG	7	+	633	1692	Active	Active	6	9
ENSDARG00000011196	ENSDART00000016096	23	6	CACCTCGGCTAAAGGCTGGGGAGAG	7	+	630	1692	Active	Active	9	4
ENSDARG00000011196	ENSDART00000016096	23	6	CACCTCGGCTAAAGGCTGGGGAG	5	+	630	1692	Active	Active	9	9
ENSDARG00000011196	ENSDART00000016096	23	6	AGACACGGCAGTTCTTTCTGGCTCT	7	+	549	1692	Active	Inactive	0	6
ENSDARG00000011196	ENSDART00000016096	23	8	CACAACAGCTCATTGTGGCTTGC	5	+	732	1692	Active	Active	3	4
ENSDARG00000011196	ENSDART00000016096	23	11	ATCCACTTAACAGAGCAGCTTCT	5	+	1156	1692	Active	Active	2	7
ENSDARG00000011196	ENSDART00000016096	23	11	AGCTTCTTCCCAGCGCTGTGTTT	5	+	1172	1692	Active	Inactive	9	8
ENSDARG00000011196	ENSDART00000016096	23	12	AGAGGCAGAAGCAGCTGTGAGTTC	6	+	1332	1692	Inactive	Inactive	5	8
ENSDARG00000011196	ENSDART00000016096	23	14	AGCTCATGCTCACAGAAGCATCT	5	+	1523	1692	Active	Active	9	9
ENSDARG00000011196	ENSDART00000016096	23	14	TGCCTCTACAGTGTCTGGTGAAGGA	7	+	1493	1692	Active	Active	9	9
ENSDARG00000011196	ENSDART00000032006	23	1	GGCGGCGGCCTTGGAGGAAGATGAA	7	+	12	237	Active	Active	9	9
ENSDARG00000011196	ENSDART00000032006	23	2	CAAGGCTTCATATCGCCGTCTTT	5	+	99	237	Active	Inactive	9	7
ENSDARG00000011197	ENSDART00000061624	23	1	GGCAGCCACTGGATTAATTTGAA	5	+	85	1569	Active	Inactive	9	0
ENSDARG00000011197	ENSDART00000061624	23	2	AGAACCTACTGGGATTTTGAGTTT	6	+	760	1569	Active	Inactive	4	9
ENSDARG00000011197	ENSDART00000061624	23	2	AGAACCTACTGGGATTTTGAGTT	5	+	760	1569	Active	Inactive	4	9
ENSDARG00000011197	ENSDART00000061624	23	2	TTAATCAGAACCTACTGGGATTTT	6	+	754	1569	Inactive	Inactive	8	8
ENSDARG00000011197	ENSDART00000061624	23	2	AACTTCAAATATATCGGAGGGCTTC	7	+	802	1569	Inactive	Active	6	7
ENSDARG00000011197	ENSDART00000061624	23	4	GAAACCAGATACTCTTGGTGAAAAC	7	+	1011	1569	Inactive	Active	9	6
ENSDARG00000011197	ENSDART00000061624	23	5	GTCGGCATCCCCTTGTTTGGTGAC	6	+	1156	1569	Active	Inactive	9	6
ENSDARG00000011197	ENSDART00000061624	23	6	TGCAAAACACCTGCGTGTGGAGGCC	7	+	1404	1569	Inactive	Active	6	9
ENSDARG00000011197	ENSDART00000061624	23	6	TGCAAAACACCTGCGTGTGGAGGC	6	+	1404	1569	Inactive	Active	6	2
ENSDARG00000011197	ENSDART00000061624	23	6	GCCAAATTCTTCATCATGCGCTGCT	7	+	1522	1569	Active	Active	9	3
ENSDARG00000011197	ENSDART00000061624	23	6	GCAAAACACCTGCGTGTGGAGGCC	6	+	1405	1569	Inactive	Active	5	9
ENSDARG00000011197	ENSDART00000061624	23	6	GCAAAACACCTGCGTGTGGAGGC	5	+	1405	1569	Inactive	Active	5	2
ENSDARG00000011197	ENSDART00000061624	23	6	CACGACAGACCAATGAAGCCTTT	5	+	1336	1569	Inactive	Active	4	7
ENSDARG00000011197	ENSDART00000061624	23	6	CAAAACACCTGCGTGTGGAGGCC	5	+	1406	1569	Inactive	Active	7	9
ENSDARG00000011197	ENSDART00000061624	23	6	AAATTCTTCATCATGCGCTGCTGCT	7	+	1525	1569	Active	Active	7	8
ENSDARG00000011298	ENSDART00000013563	23	1	GACGACAAACCTTTTATGTGCAGTG	7	+	16	1491	Inactive	Inactive	8	0
ENSDARG00000011298	ENSDART00000013563	23	3	CCCCAAGGCCCAGGAAGATGAGGAC	7	+	243	1491	Active	Active	8	9
ENSDARG00000011298	ENSDART00000013563	23	4	GACGCCTTCAGACGTGAAGGTGAA	6	+	327	1491	Active	Active	9	9
ENSDARG00000011298	ENSDART00000013563	23	4	GCCTTCAGACGTGAAGGTGAAGGA	6	+	330	1491	Active	Active	6	9
ENSDARG00000011298	ENSDART00000013563	23	7	GGCCTCCACTAGGGGGCAGCAGCA	6	+	749	1491	Active	Active	9	9
ENSDARG00000011298	ENSDART00000013563	23	8	ATCCTCCGCTCAGGGTTGTCTTG	5	+	852	1491	Active	Inactive	9	7
ENSDARG00000011298	ENSDART00000013563	23	8	ACATCCTCCGCTCAGGGTTGTCT	5	+	850	1491	Active	Inactive	5	2
ENSDARG00000011298	ENSDART00000013563	23	8	ACATCCTCCGCTCAGGGTTGTCTTG	7	+	850	1491	Active	Inactive	5	7
ENSDARG00000011298	ENSDART00000013563	23	8	GACATCCTCCGCTCAGGGTTGTCT	6	+	849	1491	Active	Inactive	9	2
ENSDARG00000011298	ENSDART00000013563	23	9	GGCAGCGGCTTCACGTTGCAGGC	5	+	1065	1491	Active	Active	9	8
ENSDARG00000011298	ENSDART00000013563	23	9	CTCAGCCCACCGGGGGTCGCAGGC	6	+	983	1491	Active	Active	4	9
ENSDARG00000011298	ENSDART00000013563	23	9	CGCTCAGCCCACCGGGGGTCGCA	5	+	981	1491	Active	Active	9	9
ENSDARG00000011298	ENSDART00000013563	23	9	AGAAACGCAAGATATGGGTGAAC	5	+	1088	1491	Inactive	Inactive	9	6
ENSDARG00000011298	ENSDART00000013563	23	10	CTCACCTACGAAACGAAGTTGCT	5	+	1172	1491	Active	Active	9	9
ENSDARG00000011298	ENSDART00000013563	23	11	CAATCCCACCCGTCCAGCAGATGAT	7	+	1480	1491	Active	Active	1	9
ENSDARG00000011298	ENSDART00000013563	23	11	ATCCCACCCGTCCAGCAGATGAT	5	+	1482	1491	Active	Active	6	9
ENSDARG00000011298	ENSDART00000013563	23	11	CCCAGCCCCTCGTCTGTAGTGGGA	6	+	1342	1491	Active	Active	9	8
ENSDARG00000011298	ENSDART00000013563	23	11	GCCCCCAGCCCCTCGTCTGTAGTG	6	+	1339	1491	Active	Inactive	9	5
ENSDARG00000011298	ENSDART00000013563	23	11	GCAGCCAGCAGGGTGGCAGTGGCG	6	+	1430	1491	Active	Active	5	9
ENSDARG00000011298	ENSDART00000013563	23	11	CCCCCAGCCCCTCGTCTGTAGTG	5	+	1340	1491	Active	Inactive	9	5
ENSDARG00000011298	ENSDART00000103605	23	1	GACGACAAACCTTTTATGTGCAGTG	7	+	16	1092	Inactive	Inactive	8	0
ENSDARG00000011298	ENSDART00000103605	23	3	CCCCAAGGCCCAGGAAGATGAGGAC	7	+	243	1092	Active	Active	8	9
ENSDARG00000011298	ENSDART00000103605	23	4	GACGCCTTCAGACGTGAAGGTGAA	6	+	327	1092	Active	Active	9	9
ENSDARG00000011298	ENSDART00000103605	23	4	GCCTTCAGACGTGAAGGTGAAGGA	6	+	330	1092	Active	Active	6	9
ENSDARG00000011298	ENSDART00000103605	23	7	GGCCTCCACTAGGGGGCAGCAGCA	6	+	749	1092	Active	Active	9	9
ENSDARG00000011298	ENSDART00000103605	23	8	ATCCTCCGCTCAGGGTTGTCTTG	5	+	852	1092	Active	Inactive	9	7
ENSDARG00000011298	ENSDART00000103605	23	8	GACATCCTCCGCTCAGGGTTGTCT	6	+	849	1092	Active	Inactive	9	2
ENSDARG00000011298	ENSDART00000103605	23	8	ACATCCTCCGCTCAGGGTTGTCTTG	7	+	850	1092	Active	Inactive	5	7
ENSDARG00000011298	ENSDART00000103605	23	8	ACATCCTCCGCTCAGGGTTGTCT	5	+	850	1092	Active	Inactive	5	2
ENSDARG00000011298	ENSDART00000103605	23	9	CGCTCAGCCCACCGGGGGTCGCA	5	+	981	1092	Active	Active	9	9
ENSDARG00000011298	ENSDART00000103605	23	10	GGCAGCGGCTTCACGTTGCAGGC	5	+	1061	1092	Active	Active	9	8
ENSDARG00000011298	ENSDART00000103605	23	10	AGAAACGCAAGATATGGGTGAAC	5	+	1084	1092	Inactive	Inactive	9	6
ENSDARG00000011298	ENSDART00000103606	23	1	GACGACAAACCTTTTATGTGCAGTG	7	+	16	1350	Inactive	Inactive	8	0
ENSDARG00000011298	ENSDART00000103606	23	3	CCCCAAGGCCCAGGAAGATGAGGAC	7	+	243	1350	Active	Active	8	9
ENSDARG00000011298	ENSDART00000103606	23	4	GCCTTCAGACGTGAAGGTGAAGGA	6	+	330	1350	Active	Active	6	9
ENSDARG00000011298	ENSDART00000103606	23	4	GACGCCTTCAGACGTGAAGGTGAA	6	+	327	1350	Active	Active	9	9
ENSDARG00000011298	ENSDART00000103606	23	9	GGCCTCCACTAGGGGGCAGCAGCA	6	+	776	1350	Active	Active	9	9
ENSDARG00000011298	ENSDART00000103606	23	10	GGCAGCGGCTTCACGTTGCAGGC	5	+	942	1350	Active	Active	9	8
ENSDARG00000011298	ENSDART00000103606	23	10	AGAAACGCAAGATATGGGTGAAC	5	+	965	1350	Inactive	Inactive	9	6
ENSDARG00000011298	ENSDART00000103606	23	10	CTCAGCCCACCGGGGGTCGCAGGC	6	+	860	1350	Active	Active	4	9
ENSDARG00000011298	ENSDART00000103606	23	10	CGCTCAGCCCACCGGGGGTCGCA	5	+	858	1350	Active	Active	9	9
ENSDARG00000011298	ENSDART00000103606	23	11	CTCACCTACGAAACGAAGTTGCT	5	+	1049	1350	Active	Active	9	9
ENSDARG00000011298	ENSDART00000103606	23	12	CCCCCAGCCCCTCGTCTGTAGTG	5	+	1199	1350	Active	Inactive	9	5
ENSDARG00000011298	ENSDART00000103606	23	12	GCAGCCAGCAGGGTGGCAGTGGCG	6	+	1289	1350	Active	Active	5	9
ENSDARG00000011298	ENSDART00000103606	23	12	GCCCCCAGCCCCTCGTCTGTAGTG	6	+	1198	1350	Active	Inactive	9	5
ENSDARG00000011298	ENSDART00000103606	23	12	ATCCCACCCGTCCAGCAGATGAT	5	+	1341	1350	Active	Active	6	9
ENSDARG00000011298	ENSDART00000103606	23	12	CCCAGCCCCTCGTCTGTAGTGGGA	6	+	1201	1350	Active	Active	9	8
ENSDARG00000011298	ENSDART00000103606	23	12	CAATCCCACCCGTCCAGCAGATGAT	7	+	1339	1350	Active	Active	1	9
ENSDARG00000011400	ENSDART00000023537	23	1	CACCGCTGCTTTGTAGATGTCGTT	6	-	13	483	Active	Active	9	5
ENSDARG00000011400	ENSDART00000023537	23	1	AGACTCACCGCTGCTTTGTAGAT	5	-	19	483	Active	Inactive	4	9
ENSDARG00000011490	ENSDART00000013630	23	1	AGCCACGCCGTAGAGGACGTAGCC	6	-	94	2022	Active	Active	7	9
ENSDARG00000011490	ENSDART00000013630	23	4	CACCTATGCAGCTCTGGATGCTGCT	7	-	442	2022	Active	Active	9	9
ENSDARG00000011490	ENSDART00000013630	23	6	CTCCCCTTATGCTTCGGGTGCAGGT	7	-	536	2022	Active	Active	9	8
ENSDARG00000011490	ENSDART00000013630	23	7	CGCGTCACCTCTTTATTTGTCGGG	6	-	684	2022	Active	Inactive	9	0
ENSDARG00000011490	ENSDART00000013630	23	8	ATCTGCTGCTCCATGTGCTGCCGTT	7	-	776	2022	Active	Active	8	6
ENSDARG00000011490	ENSDART00000013630	23	8	TCCAGCGACACGCAGCAGGAAAC	5	-	845	2022	Active	Active	8	8
ENSDARG00000011490	ENSDART00000013630	23	8	TGCTGCTCCATGTGCTGCCGTTGAC	7	-	773	2022	Active	Active	9	3
ENSDARG00000011490	ENSDART00000013630	23	8	TGCTTCAACGCTGTCTGTGTGAGCT	7	-	890	2022	Active	Active	9	8
ENSDARG00000011490	ENSDART00000013630	23	8	TTCATCTGCTGCTCCATGTGCTGCC	7	-	779	2022	Active	Active	9	3
ENSDARG00000011490	ENSDART00000013630	23	8	TTCTCCTGCTTCAACGCTGTCTGT	6	-	897	2022	Active	Inactive	9	3
ENSDARG00000011490	ENSDART00000013630	23	9	ACCTGCACATGACGTGATGTTGCG	6	-	1099	2022	Active	Active	0	9
ENSDARG00000011490	ENSDART00000013630	23	11	GGCTCCGTCAAAGTCTGTGGTGGTG	7	-	1404	2022	Active	Active	9	6
ENSDARG00000011490	ENSDART00000013630	23	11	GGCTCCGTCAAAGTCTGTGGTGGT	6	-	1405	2022	Active	Inactive	9	1
ENSDARG00000011490	ENSDART00000013630	23	11	TCCGTCAAAGTCTGTGGTGGTGTT	6	-	1402	2022	Active	Active	4	1
ENSDARG00000011490	ENSDART00000013630	23	11	TCCGTCAAAGTCTGTGGTGGTGTTT	7	-	1401	2022	Active	Inactive	4	8
ENSDARG00000011490	ENSDART00000013630	23	12	ACACTCCACATTGGCTGGGTAGTTT	7	-	1515	2022	Active	Inactive	5	2
ENSDARG00000011490	ENSDART00000013630	23	12	ACAATCAGAATCTTGCGTTTGTG	5	-	1561	2022	Inactive	Active	6	5
ENSDARG00000011490	ENSDART00000013630	23	12	CACTCCACATTGGCTGGGTAGTTT	6	-	1515	2022	Inactive	Inactive	1	2
ENSDARG00000011490	ENSDART00000013630	23	12	CACTCCACATTGGCTGGGTAGTT	5	-	1516	2022	Inactive	Inactive	1	7
ENSDARG00000011490	ENSDART00000013630	23	12	ACACTCCACATTGGCTGGGTAGTT	6	-	1516	2022	Active	Inactive	5	7
ENSDARG00000011490	ENSDART00000013630	23	12	ACACACTCCACATTGGCTGGGTAG	6	-	1518	2022	Active	Active	0	3
ENSDARG00000011490	ENSDART00000013630	23	12	ACACACTCCACATTGGCTGGGTA	5	-	1519	2022	Active	Active	0	5
ENSDARG00000011490	ENSDART00000013630	23	13	GTTCACATCATTGGATTTGAAGTT	6	-	1738	2022	Active	Inactive	6	6
ENSDARG00000011490	ENSDART00000102879	23	2	CACCTATGCAGCTCTGGATGCTGCT	7	-	160	1728	Active	Active	9	9
ENSDARG00000011490	ENSDART00000102879	23	3	CTCCCCTTATGCTTCGGGTGCAGGT	7	-	242	1728	Active	Active	9	8
ENSDARG00000011490	ENSDART00000102879	23	4	CGCGTCACCTCTTTATTTGTCGGG	6	-	390	1728	Active	Inactive	9	0
ENSDARG00000011490	ENSDART00000102879	23	5	TCCAGCGACACGCAGCAGGAAAC	5	-	551	1728	Active	Active	8	8
ENSDARG00000011490	ENSDART00000102879	23	5	TTCATCTGCTGCTCCATGTGCTGCC	7	-	485	1728	Active	Active	9	3
ENSDARG00000011490	ENSDART00000102879	23	5	ATCTGCTGCTCCATGTGCTGCCGTT	7	-	482	1728	Active	Active	8	6
ENSDARG00000011490	ENSDART00000102879	23	5	TGCTGCTCCATGTGCTGCCGTTGAC	7	-	479	1728	Active	Active	9	3
ENSDARG00000011490	ENSDART00000102879	23	5	TGCTTCAACGCTGTCTGTGTGAGCT	7	-	596	1728	Active	Active	9	8
ENSDARG00000011490	ENSDART00000102879	23	5	TTCTCCTGCTTCAACGCTGTCTGT	6	-	603	1728	Active	Inactive	9	3
ENSDARG00000011490	ENSDART00000102879	23	6	ACCTGCACATGACGTGATGTTGCG	6	-	805	1728	Active	Active	0	9
ENSDARG00000011490	ENSDART00000102879	23	8	TCCGTCAAAGTCTGTGGTGGTGTTT	7	-	1107	1728	Active	Inactive	4	8
ENSDARG00000011490	ENSDART00000102879	23	8	TCCGTCAAAGTCTGTGGTGGTGTT	6	-	1108	1728	Active	Active	4	1
ENSDARG00000011490	ENSDART00000102879	23	8	GGCTCCGTCAAAGTCTGTGGTGGT	6	-	1111	1728	Active	Inactive	9	1
ENSDARG00000011490	ENSDART00000102879	23	8	GGCTCCGTCAAAGTCTGTGGTGGTG	7	-	1110	1728	Active	Active	9	6
ENSDARG00000011490	ENSDART00000102879	23	9	CACTCCACATTGGCTGGGTAGTTT	6	-	1221	1728	Inactive	Inactive	1	2
ENSDARG00000011490	ENSDART00000102879	23	9	CACTCCACATTGGCTGGGTAGTT	5	-	1222	1728	Inactive	Inactive	1	7
ENSDARG00000011490	ENSDART00000102879	23	9	ACACTCCACATTGGCTGGGTAGTTT	7	-	1221	1728	Active	Inactive	5	2
ENSDARG00000011490	ENSDART00000102879	23	9	ACACTCCACATTGGCTGGGTAGTT	6	-	1222	1728	Active	Inactive	5	7
ENSDARG00000011490	ENSDART00000102879	23	9	ACACACTCCACATTGGCTGGGTAG	6	-	1224	1728	Active	Active	0	3
ENSDARG00000011490	ENSDART00000102879	23	9	ACACACTCCACATTGGCTGGGTA	5	-	1225	1728	Active	Active	0	5
ENSDARG00000011490	ENSDART00000102879	23	9	ACAATCAGAATCTTGCGTTTGTG	5	-	1267	1728	Inactive	Active	6	5
ENSDARG00000011490	ENSDART00000102879	23	10	GTTCACATCATTGGATTTGAAGTT	6	-	1444	1728	Active	Inactive	6	6
ENSDARG00000011510	ENSDART00000010647	23	1	CAAACCCGCTTTAGCTGCTGGTTTT	7	-	150	1485	Active	Inactive	4	6
ENSDARG00000011510	ENSDART00000010647	23	1	TGCAAACCCGCTTTAGCTGCTGGT	6	-	153	1485	Active	Active	7	8
ENSDARG00000011510	ENSDART00000010647	23	2	GGCCCCAAAAATGAGCAGCTGAC	5	-	239	1485	Active	Active	2	9
ENSDARG00000011510	ENSDART00000010647	23	3	CACCCCAGCTCCAGAGTTTGCCTTC	7	-	430	1485	Active	Inactive	8	9
ENSDARG00000011510	ENSDART00000010647	23	3	CTCACCCCAGCTCCAGAGTTTGCC	6	-	433	1485	Active	Active	4	9
ENSDARG00000011510	ENSDART00000010647	23	4	GTTAAAGCCAAGGTGTGGTTTCT	5	-	559	1485	Inactive	Inactive	3	3
ENSDARG00000011510	ENSDART00000010647	23	10	GTCCCCAGCTAATAGTGCTGTCGTC	7	-	1267	1485	Active	Active	7	2
ENSDARG00000011510	ENSDART00000010647	23	12	TTCTCCTTCTCTTGCTCTGTGTCT	6	-	1434	1485	Active	Inactive	9	8
ENSDARG00000011510	ENSDART00000010647	23	12	CACATCAGAGAGTGCGTGGATTGT	6	-	1478	1485	Active	Active	2	4
ENSDARG00000011549	ENSDART00000018441	23	1	GTCCACAGCACAAAAGGAGGAGGAG	7	+	46	711	Active	Active	3	9
ENSDARG00000011549	ENSDART00000018441	23	1	GTCCACAGCACAAAAGGAGGAGGA	6	+	46	711	Active	Active	3	9
ENSDARG00000011549	ENSDART00000018441	23	1	CACAGCACAAAAGGAGGAGGAGCC	6	+	49	711	Inactive	Active	1	9
ENSDARG00000011549	ENSDART00000018441	23	2	TTCCTCATCTACGCCGACTGATGC	6	+	703	711	Active	Active	9	7
ENSDARG00000011570	ENSDART00000011925	23	3	TTCATCACCCCCAGACTCTGCAGCC	7	-	183	1830	Active	Active	7	6
ENSDARG00000011570	ENSDART00000011925	23	3	AGACTCTGCAGCCCCTGCAGAAGAT	7	-	171	1830	Active	Active	8	9
ENSDARG00000011570	ENSDART00000011925	23	3	TCCACCTCCAGCACACGGATGGTCT	7	-	131	1830	Active	Active	9	5
ENSDARG00000011570	ENSDART00000011925	23	4	ACAGTCTGCACTACAGGTGCTGAA	6	-	300	1830	Active	Active	8	5
ENSDARG00000011570	ENSDART00000011925	23	5	GCCTCCAGCAGGACTGGCAGCAGCG	7	-	570	1830	Active	Active	9	9
ENSDARG00000011570	ENSDART00000011925	23	6	GTTCAACACAGTAGCAGCTGGAGGA	7	-	618	1830	Inactive	Active	1	9
ENSDARG00000011570	ENSDART00000011925	23	6	GCCTTCTGCACAATAGACGCAGTG	6	-	741	1830	Active	Active	9	9
ENSDARG00000011570	ENSDART00000011925	23	6	GCCTGCGCAGGTGCCTGAAGCTGGG	7	-	653	1830	Active	Active	5	9
ENSDARG00000011570	ENSDART00000011925	23	6	TTCAACACAGTAGCAGCTGGAGGA	6	-	618	1830	Inactive	Active	8	9
ENSDARG00000011570	ENSDART00000011925	23	6	TTCTGCACAATAGACGCAGTGGTG	6	-	738	1830	Inactive	Active	3	8
ENSDARG00000011570	ENSDART00000011925	23	7	AGACGCTGCACTAATCTGGAGAA	5	-	821	1830	Active	Inactive	8	2
ENSDARG00000011570	ENSDART00000011925	23	8	AGCTCCAGCCAAAGAAGCGGGGTTG	7	-	984	1830	Active	Active	8	5
ENSDARG00000011570	ENSDART00000011925	23	8	TGCAGCTCCAGCCAAAGAAGCGGGG	7	-	987	1830	Active	Active	9	9
ENSDARG00000011570	ENSDART00000011925	23	9	GACACCGGCAGCCGTGAGTGAGGT	6	-	1264	1830	Active	Active	7	9
ENSDARG00000011570	ENSDART00000011925	23	10	CTCTTCATCTTTCACAGCAGACGGC	7	-	1332	1830	Active	Active	9	9
ENSDARG00000011570	ENSDART00000011925	23	10	GTCAAACCCAGAGAGAGCCGTCGAA	7	-	1403	1830	Active	Active	1	5
ENSDARG00000011570	ENSDART00000011925	23	10	AAACCCAGAGAGAGCCGTCGAATCT	7	-	1400	1830	Inactive	Active	9	4
ENSDARG00000011570	ENSDART00000011925	23	11	TTCAGCTTCTGCGCACTTTTAGGAG	7	-	1517	1830	Active	Inactive	9	1
ENSDARG00000011570	ENSDART00000011925	23	11	AGCTTCTGCGCACTTTTAGGAGTG	6	-	1515	1830	Active	Active	9	3
ENSDARG00000011570	ENSDART00000011925	23	11	TTCTGCGCACTTTTAGGAGTGATGT	7	-	1511	1830	Inactive	Active	0	7
ENSDARG00000011704	ENSDART00000011715	23	3	TCCGTCTCCAAGAGTGGCGTGAGCA	7	-	252	1134	Active	Active	9	9
ENSDARG00000011704	ENSDART00000011715	23	4	CACCTCCTCCTCATAGCGGAAGAT	6	-	397	1134	Active	Active	9	8
ENSDARG00000011704	ENSDART00000011715	23	4	CTCCTCCTCATAGCGGAAGATGTC	6	-	394	1134	Active	Active	9	9
ENSDARG00000011704	ENSDART00000011715	23	4	ACCTCCTCCTCATAGCGGAAGAT	5	-	397	1134	Active	Active	9	8
ENSDARG00000011704	ENSDART00000011715	23	5	GGCGGCGGCTCATAGTAGGTGGT	5	-	532	1134	Active	Active	9	9
ENSDARG00000011704	ENSDART00000011715	23	6	CTCCTCTTCCTCAGGCTCTGCTTCT	7	-	687	1134	Active	Inactive	9	7
ENSDARG00000011704	ENSDART00000011715	23	7	AGCTCCAGCCGGAGGGAGATTCT	5	-	818	1134	Active	Active	8	7
ENSDARG00000011704	ENSDART00000011715	23	10	AAACTCGCCTTTAAAGCTGATGTA	6	-	1017	1134	Inactive	Active	1	7
ENSDARG00000011704	ENSDART00000011715	23	11	TCCAACAAACAGCTGATGACTGT	5	-	1090	1134	Inactive	Active	6	8
ENSDARG00000011704	ENSDART00000018478	23	3	TCCGTCTCCAAGAGTGGCGTGAGCA	7	-	252	1506	Active	Active	9	9
ENSDARG00000011704	ENSDART00000018478	23	4	CTCCTCCTCATAGCGGAAGATGTC	6	-	394	1506	Active	Active	9	9
ENSDARG00000011704	ENSDART00000018478	23	4	CACCTCCTCCTCATAGCGGAAGAT	6	-	397	1506	Active	Active	9	8
ENSDARG00000011704	ENSDART00000018478	23	4	ACCTCCTCCTCATAGCGGAAGAT	5	-	397	1506	Active	Active	9	8
ENSDARG00000011704	ENSDART00000018478	23	5	GGCGGCGGCTCATAGTAGGTGGT	5	-	532	1506	Active	Active	9	9
ENSDARG00000011704	ENSDART00000018478	23	6	CTCCTCTTCCTCAGGCTCTGCTTCT	7	-	687	1506	Active	Inactive	9	7
ENSDARG00000011704	ENSDART00000018478	23	7	AGCTCCAGCCGGAGGGAGATTCT	5	-	818	1506	Active	Active	8	7
ENSDARG00000011704	ENSDART00000018478	23	9	AAACTCGCCTTTAAAGCTGATGTA	6	-	1021	1506	Inactive	Active	1	7
ENSDARG00000011704	ENSDART00000018478	23	10	TCCAACAAACAGCTGATGACTGT	5	-	1094	1506	Inactive	Active	6	8
ENSDARG00000011704	ENSDART00000018478	23	11	TCCTCCGACGCCTTTGGTGTTGAT	6	-	1192	1506	Active	Inactive	8	3
ENSDARG00000011704	ENSDART00000018478	23	11	TCCGACGCCTTTGGTGTTGATTCT	6	-	1189	1506	Active	Active	8	0
ENSDARG00000011704	ENSDART00000018478	23	11	GTTTTCCTCCGACGCCTTTGGTGTT	7	-	1195	1506	Active	Inactive	9	8
ENSDARG00000011704	ENSDART00000018478	23	11	AAATCCAAAGTTGGGCAGTTTTC	5	-	1214	1506	Inactive	Inactive	9	4
ENSDARG00000011704	ENSDART00000018478	23	11	CACAAATCCAAAGTTGGGCAGTT	5	-	1217	1506	Active	Inactive	5	2
ENSDARG00000011704	ENSDART00000018478	23	12	TTATGCCTCTGGGCCCGCGGCGGGC	7	-	1375	1506	Active	Active	7	9
ENSDARG00000011704	ENSDART00000018478	23	12	GCCCGCGGCGGGCGTCTGGCGGC	5	-	1365	1506	Active	Active	9	5
ENSDARG00000011704	ENSDART00000018478	23	12	TCCCTCCTCTGGAGGCCGGCGGC	5	-	1437	1506	Active	Active	9	9
ENSDARG00000011704	ENSDART00000040923	23	3	TCCGTCTCCAAGAGTGGCGTGAGCA	7	-	252	1488	Active	Active	9	9
ENSDARG00000011704	ENSDART00000040923	23	4	ACCTCCTCCTCATAGCGGAAGAT	5	-	397	1488	Active	Active	9	8
ENSDARG00000011704	ENSDART00000040923	23	4	CTCCTCCTCATAGCGGAAGATGTC	6	-	394	1488	Active	Active	9	9
ENSDARG00000011704	ENSDART00000040923	23	4	CACCTCCTCCTCATAGCGGAAGAT	6	-	397	1488	Active	Active	9	8
ENSDARG00000011704	ENSDART00000040923	23	5	GGCGGCGGCTCATAGTAGGTGGT	5	-	532	1488	Active	Active	9	9
ENSDARG00000011704	ENSDART00000040923	23	6	CTCCTCTTCCTCAGGCTCTGCTTCT	7	-	687	1488	Active	Inactive	9	7
ENSDARG00000011704	ENSDART00000040923	23	7	AGCTCCAGCCGGAGGGAGATTCT	5	-	818	1488	Active	Active	8	7
ENSDARG00000011704	ENSDART00000040923	23	11	TCCAACAAACAGCTGATGACTGT	5	-	1076	1488	Inactive	Active	6	8
ENSDARG00000011704	ENSDART00000040923	23	12	CACAAATCCAAAGTTGGGCAGTT	5	-	1199	1488	Active	Inactive	5	2
ENSDARG00000011704	ENSDART00000040923	23	12	TCCTCCGACGCCTTTGGTGTTGAT	6	-	1174	1488	Active	Inactive	8	3
ENSDARG00000011704	ENSDART00000040923	23	12	AAATCCAAAGTTGGGCAGTTTTC	5	-	1196	1488	Inactive	Inactive	9	4
ENSDARG00000011704	ENSDART00000040923	23	12	TCCGACGCCTTTGGTGTTGATTCT	6	-	1171	1488	Active	Active	8	0
ENSDARG00000011704	ENSDART00000040923	23	12	GTTTTCCTCCGACGCCTTTGGTGTT	7	-	1177	1488	Active	Inactive	9	8
ENSDARG00000011704	ENSDART00000040923	23	13	TCCCTCCTCTGGAGGCCGGCGGC	5	-	1419	1488	Active	Active	9	9
ENSDARG00000011704	ENSDART00000040923	23	13	GCCCGCGGCGGGCGTCTGGCGGC	5	-	1347	1488	Active	Active	9	5
ENSDARG00000011704	ENSDART00000040923	23	13	TTATGCCTCTGGGCCCGCGGCGGGC	7	-	1357	1488	Active	Active	7	9
ENSDARG00000011704	ENSDART00000102011	23	3	TCCGTCTCCAAGAGTGGCGTGAGCA	7	-	252	1383	Active	Active	9	9
ENSDARG00000011704	ENSDART00000102011	23	4	CTCCTCCTCATAGCGGAAGATGTC	6	-	394	1383	Active	Active	9	9
ENSDARG00000011704	ENSDART00000102011	23	4	CACCTCCTCCTCATAGCGGAAGAT	6	-	397	1383	Active	Active	9	8
ENSDARG00000011704	ENSDART00000102011	23	4	ACCTCCTCCTCATAGCGGAAGAT	5	-	397	1383	Active	Active	9	8
ENSDARG00000011704	ENSDART00000102011	23	5	GGCGGCGGCTCATAGTAGGTGGT	5	-	532	1383	Active	Active	9	9
ENSDARG00000011704	ENSDART00000102011	23	6	CTCCTCTTCCTCAGGCTCTGCTTCT	7	-	687	1383	Active	Inactive	9	7
ENSDARG00000011704	ENSDART00000102011	23	7	AGCTCCAGCCGGAGGGAGATTCT	5	-	818	1383	Active	Active	8	7
ENSDARG00000011704	ENSDART00000102011	23	9	AAACTCGCCTTTAAAGCTGATGTA	6	-	1021	1383	Inactive	Active	1	7
ENSDARG00000011704	ENSDART00000102011	23	10	TCCAACAAACAGCTGATGACTGT	5	-	1094	1383	Inactive	Active	6	8
ENSDARG00000011704	ENSDART00000102011	23	11	AAATCCAAAGTTGGGCAGTTTTC	5	-	1214	1383	Inactive	Inactive	9	4
ENSDARG00000011704	ENSDART00000102011	23	11	GTTTTCCTCCGACGCCTTTGGTGTT	7	-	1195	1383	Active	Inactive	9	8
ENSDARG00000011704	ENSDART00000102011	23	11	TCCGACGCCTTTGGTGTTGATTCT	6	-	1189	1383	Active	Active	8	0
ENSDARG00000011704	ENSDART00000102011	23	11	CACAAATCCAAAGTTGGGCAGTT	5	-	1217	1383	Active	Inactive	5	2
ENSDARG00000011704	ENSDART00000102011	23	11	TCCTCCGACGCCTTTGGTGTTGAT	6	-	1192	1383	Active	Inactive	8	3
ENSDARG00000011704	ENSDART00000102011	23	13	GCCCGCGGCGGGCGTCTGGCGGC	5	-	1361	1383	Active	Active	9	5
ENSDARG00000011704	ENSDART00000102011	23	13	TTATGCCTCTGGGCCCGCGGCGGGC	7	-	1371	1383	Active	Active	7	9
ENSDARG00000011728	ENSDART00000054223	23	1	GACTCAAGCTGGCAGCAGCAGGA	5	+	91	1305	Active	Active	3	9
ENSDARG00000011728	ENSDART00000054223	23	1	GACTCAAACAGGCAGCAGCAGGA	5	+	406	1305	Inactive	Active	0	9
ENSDARG00000011728	ENSDART00000054223	23	1	GACTCAAACAGGCAGCAGCAGCA	5	+	271	1305	Inactive	Active	0	9
ENSDARG00000011728	ENSDART00000054223	23	1	AGAGTCTTCAGTACAGCAGTCGGG	6	+	248	1305	Active	Active	9	9
ENSDARG00000011728	ENSDART00000054223	23	1	GACTCAAACAGGCAGCAGCAGGA	5	+	226	1305	Inactive	Active	0	9
ENSDARG00000011728	ENSDART00000054223	23	1	AGAGTCCTCAGTACAGCAGTCGGG	6	+	473	1305	Active	Active	9	9
ENSDARG00000011728	ENSDART00000054223	23	1	AGAGTCCTCAGTACAGCAGTCGGG	6	+	428	1305	Active	Active	9	9
ENSDARG00000011728	ENSDART00000054223	23	1	AGAGTCCTCAGTACAGCAGTCGGG	6	+	338	1305	Active	Active	9	9
ENSDARG00000011728	ENSDART00000054223	23	1	AGAGTCCTCAGTACAGCAGACGGG	6	+	158	1305	Active	Active	9	9
ENSDARG00000011728	ENSDART00000054223	23	1	AGAGTCCTCAGTACAGCAGTCGGG	6	+	113	1305	Active	Active	9	9
ENSDARG00000011728	ENSDART00000054223	23	1	AGAGTCCTCAGTACAGCAGTCGGG	6	+	68	1305	Active	Active	9	9
ENSDARG00000011728	ENSDART00000054223	23	1	AGAGTCCTCAGTACAGCAGTCGGG	6	+	293	1305	Active	Active	9	9
ENSDARG00000011728	ENSDART00000054223	23	2	AGAGTCTTCAGTACAGCAGTCGGG	6	+	791	1305	Active	Active	9	9
ENSDARG00000011728	ENSDART00000054223	23	2	GACTCAAACAAGCAGCAGCAGGA	5	+	769	1305	Inactive	Active	0	9
ENSDARG00000011728	ENSDART00000054223	23	2	AGAGTCCTCAGTACAGCAGGCGGG	6	+	701	1305	Active	Active	9	9
ENSDARG00000011728	ENSDART00000054223	23	2	GACTCAAGCTGGCAGCAGCAGGA	5	+	814	1305	Active	Active	3	9
ENSDARG00000011728	ENSDART00000054223	23	2	GACTCAAGCTGGCAGCAGCAGGA	5	+	994	1305	Active	Active	3	9
ENSDARG00000011728	ENSDART00000054223	23	2	GACTCAAGCTGGCAGCAGCAGGA	5	+	859	1305	Active	Active	3	9
ENSDARG00000011728	ENSDART00000054223	23	2	AGAGTCCACAGTACAGTAGTCGGG	6	+	971	1305	Active	Active	6	9
ENSDARG00000011728	ENSDART00000054223	23	2	GACTCAAGCTGGCAGCAGCAGGA	5	+	679	1305	Active	Active	3	9
ENSDARG00000011728	ENSDART00000054223	23	2	GACTCAAACAGGCAGCAGCAGGA	5	+	544	1305	Inactive	Active	0	9
ENSDARG00000011728	ENSDART00000054223	23	2	AGAGTCCTCAGTACAGCAGTCGGG	6	+	566	1305	Active	Active	9	9
ENSDARG00000011728	ENSDART00000054223	23	2	AGAGTCCTCAGTACAGCAGTCGGG	6	+	881	1305	Active	Active	9	9
ENSDARG00000011728	ENSDART00000054223	23	2	AGAGTCCTCAGTACAGCAGTCGGG	6	+	611	1305	Active	Active	9	9
ENSDARG00000011728	ENSDART00000054223	23	2	AGAGTCCTCAGTACAGCAGTCGGG	6	+	926	1305	Active	Active	9	9
ENSDARG00000011728	ENSDART00000054223	23	2	AGAGTCCTCAGTACAGCAGTCGGG	6	+	836	1305	Active	Active	9	9
ENSDARG00000011728	ENSDART00000054223	23	2	AGAGTCCTCAGTACAGCAGTCGGG	6	+	521	1305	Active	Active	9	9
ENSDARG00000011728	ENSDART00000054223	23	2	AGAGTCCTCAGTACAGTAGTCGGG	6	+	656	1305	Active	Active	9	9
ENSDARG00000011728	ENSDART00000054223	23	3	GACTCAAGCTGGCAGCAGCAGGA	5	+	1174	1305	Active	Active	3	9
ENSDARG00000011728	ENSDART00000054223	23	3	GACTCAAGCTGGCAGCAGCAGGA	5	+	1219	1305	Active	Active	3	9
ENSDARG00000011728	ENSDART00000054223	23	3	AGAGTCCTCAGTACAGTAGTCGGG	6	+	1196	1305	Active	Active	9	9
ENSDARG00000011728	ENSDART00000054223	23	3	GACTCAAACAGGCAGCAGCAGGA	5	+	1039	1305	Inactive	Active	0	9
ENSDARG00000011728	ENSDART00000054223	23	3	AGAGTCCTCAGTACAGCAGTCGGG	6	+	1106	1305	Active	Active	9	9
ENSDARG00000011728	ENSDART00000054223	23	3	AGAGTCCTCAGTACAGCAGTCGGG	6	+	1061	1305	Active	Active	9	9
ENSDARG00000011728	ENSDART00000054223	23	3	AGAGTCCTCAGTACAGCAGTCGGG	6	+	1241	1305	Active	Active	9	9
ENSDARG00000011728	ENSDART00000054223	23	3	AGAGTCCTCAGTACAGTAGTCGGG	6	+	1151	1305	Active	Active	9	9
ENSDARG00000011809	ENSDART00000031616	23	1	GGCGGCAGAGCTCGGTGAAGTTTTG	7	-	94	1935	Active	Active	7	5
ENSDARG00000011809	ENSDART00000031616	23	1	CCCTCAAACAGAGCATGGCTGGGGT	7	-	35	1935	Active	Active	8	8
ENSDARG00000011809	ENSDART00000031616	23	3	TTCAGCAGAATCAACTGCAGCTGAC	7	-	485	1935	Inactive	Active	2	9
ENSDARG00000011809	ENSDART00000031616	23	3	AGAATCAACTGCAGCTGACGGATAC	7	-	479	1935	Active	Active	0	6
ENSDARG00000011809	ENSDART00000031616	23	4	ATCTGCAACTGGGTGGGACTTTGGA	7	-	606	1935	Active	Active	2	8
ENSDARG00000011809	ENSDART00000031616	23	4	AAAATCTGCAACTGGGTGGGACTTT	7	-	609	1935	Active	Inactive	2	7
ENSDARG00000011809	ENSDART00000031616	23	6	GTCATCACAAAATAGTGGGTGTC	5	-	874	1935	Inactive	Active	2	6
ENSDARG00000011809	ENSDART00000031616	23	7	GGCCACGTCCGCTTGGCCTTTGTG	6	-	1069	1935	Active	Active	9	3
ENSDARG00000011809	ENSDART00000031616	23	7	CCCACCAGCCCGATGAGCAGCCTCT	7	-	1157	1935	Active	Active	9	8
ENSDARG00000011809	ENSDART00000031616	23	7	CACGTCCGCTTGGCCTTTGTGGTT	6	-	1066	1935	Active	Inactive	9	9
ENSDARG00000011809	ENSDART00000031616	23	8	CCCAAAGGCCAAAAAGGCTGCAGAA	7	-	1190	1935	Active	Active	8	7
ENSDARG00000011921	ENSDART00000006419	23	1	GTTCCAGACTGACCGTGGTGAAGTT	7	+	71	867	Active	Active	2	5
ENSDARG00000011921	ENSDART00000006419	23	3	AAATCAAACAGCACGTGGAGAAC	5	+	314	867	Inactive	Active	9	8
ENSDARG00000011921	ENSDART00000006419	23	3	AAAATCAAACAGCACGTGGAGAAC	6	+	313	867	Inactive	Active	9	8
ENSDARG00000011921	ENSDART00000006419	23	6	TTAATCTTCCTCGTTCGATGGGTTT	7	+	602	867	Active	Active	8	0
ENSDARG00000011921	ENSDART00000006419	23	7	ACAAAAATCAACTATTTGACGTT	5	+	781	867	Inactive	Inactive	2	5
ENSDARG00000011921	ENSDART00000006419	23	7	CAAGTCAAACCAGGGAGACGAGGAG	7	+	753	867	Inactive	Active	7	9
ENSDARG00000011932	ENSDART00000005015	23	2	TTCTTCTTCTTTGTGGGACTGGGTG	7	-	122	3336	Active	Active	9	9
ENSDARG00000011932	ENSDART00000005015	23	3	AACATCAACAGGGTCTGTGGTGAG	6	-	226	3336	Active	Inactive	2	1
ENSDARG00000011932	ENSDART00000005015	23	3	TACAACATCAACAGGGTCTGTGGTG	7	-	228	3336	Active	Inactive	5	4
ENSDARG00000011932	ENSDART00000005015	23	9	GGCCCACACCAGAGGATGAGGCT	5	-	836	3336	Active	Active	9	9
ENSDARG00000011932	ENSDART00000005015	23	9	GCCCACACCAGAGGATGAGGCTGAG	7	-	833	3336	Active	Active	6	9
ENSDARG00000011932	ENSDART00000005015	23	9	CACACCAGAGGATGAGGCTGAGAC	6	-	831	3336	Inactive	Active	0	5
ENSDARG00000011932	ENSDART00000005015	23	10	CTCCAAGTCTGACCCGGTGTGAAC	6	-	1327	3336	Active	Inactive	8	1
ENSDARG00000011932	ENSDART00000005015	23	11	GTCTTCAGAGATGCAGGAGACGCT	6	-	1419	3336	Active	Active	0	9
ENSDARG00000011932	ENSDART00000005015	23	11	AAAGGCTTAGGGCTGCCGCTTGT	5	-	1441	3336	Inactive	Active	1	4
ENSDARG00000011932	ENSDART00000005015	23	11	AGCAAAGGCTTAGGGCTGCCGCT	5	-	1444	3336	Active	Active	5	9
ENSDARG00000011932	ENSDART00000005015	23	12	TGCTGCTGCTGTTGCTGTTGTTGTA	7	-	1574	3336	Active	Inactive	9	4
ENSDARG00000011932	ENSDART00000005015	23	12	TTATCCAAACTTCTGGTAGGTTTT	6	-	1632	3336	Inactive	Inactive	9	4
ENSDARG00000011932	ENSDART00000005015	23	13	GTCTTCTCCTTCTTGCTCTGTGGTT	7	-	1997	3336	Active	Inactive	9	8
ENSDARG00000011932	ENSDART00000005015	23	13	TTCTCCTTCTTGCTCTGTGGTTGAG	7	-	1994	3336	Active	Active	9	5
ENSDARG00000011932	ENSDART00000005015	23	13	TTCTTCTCCCTCCCGCCTTGTTC	5	-	2110	3336	Active	Inactive	9	7
ENSDARG00000011932	ENSDART00000005015	23	13	TGCTCCTCCAGTGGTTGATGAGTCT	7	-	1881	3336	Active	Active	9	8
ENSDARG00000011932	ENSDART00000005015	23	14	AGCAGCAGAGGAAGAGCTGCTTTG	6	-	2344	3336	Active	Active	2	0
ENSDARG00000011932	ENSDART00000005015	23	14	TTCTTCACAACACTGGCAGTGGAT	6	-	2388	3336	Inactive	Active	1	6
ENSDARG00000011932	ENSDART00000005015	23	14	GCAGGCCGCTGGGCAGGTTGCGTGC	7	-	2438	3336	Active	Active	8	2
ENSDARG00000011932	ENSDART00000005015	23	14	TGCTGCTGCTGCTGTTGTTGTTGGC	7	-	2584	3336	Active	Active	9	3
ENSDARG00000011932	ENSDART00000005015	23	14	TGCTGCGTCTTTTGGAGCAGGATTG	7	-	2271	3336	Active	Active	9	6
ENSDARG00000011932	ENSDART00000005015	23	15	GGCAGCGACATCAGCAGAGGCCGGA	7	-	2718	3336	Active	Active	9	9
ENSDARG00000011932	ENSDART00000005015	23	15	GACATCAGCAGAGGCCGGAGGGGTG	7	-	2712	3336	Active	Active	7	9
ENSDARG00000011932	ENSDART00000005015	23	15	AGCGACATCAGCAGAGGCCGGAGGG	7	-	2715	3336	Active	Active	9	9
ENSDARG00000011932	ENSDART00000005015	23	15	GTCGGCAGCGACATCAGCAGAGGCC	7	-	2721	3336	Active	Active	8	9
ENSDARG00000011932	ENSDART00000005015	23	18	GTTTGCACACCACTGCTTTTTCT	5	-	3041	3336	Inactive	Inactive	5	6
[truncated: 10,002 more rows]
