# Supplementary material for: Predicting success of oligomerized pool engineering (OPEN) for zinc finger target site sequences
Source: BMC Bioinformatics. 2010 Nov 2;11:543. doi: 10.1186/1471-2105-11-543 (PMC3098093; doi:10.1186/1471-2105-11-543)
Supplement: Additional file 26 — Zebrafish - chromosome 24 - classified ZFN target list. Potential OPEN ZFN target sites in gene transcripts encoded on zebrafish chromosome 24 classified using ZiFOpT. Data presented as described in the legend to Additional File 3 [file 1471-2105-11-543-S26.XLS]

## Sheet: Chromosome24
Gene ID	Transcript ID	Chromo Number	Coding Exon Number	TargetSite	ZFN Spacer Length	Strand	ZFN Cleavage Site	Coding Sequence Length	ZiFOpT Prediction		Confidence Score
									Left	Right	Left	Right
ENSDARG00000000069	ENSDART00000000070	24	3	AGAGACCACAACAGGCAGCTTTG	5	-	170	315	Inactive	Active	1	6
ENSDARG00000000069	ENSDART00000000070	24	3	GACCACAACAGGCAGCTTTGGTG	5	-	167	315	Inactive	Active	2	2
ENSDARG00000000069	ENSDART00000000070	24	3	GACCACAACAGGCAGCTTTGGTGGT	7	-	165	315	Inactive	Inactive	2	3
ENSDARG00000000069	ENSDART00000000070	24	4	GCAGGCAGCTTCTGTGCTGAAGGC	6	-	261	315	Active	Active	6	9
ENSDARG00000000069	ENSDART00000000070	24	4	GGCAGCAGCAGGGGTGAAGTCTTT	6	-	214	315	Active	Active	9	1
ENSDARG00000000830	ENSDART00000000915	24	1	ACAGACCCAGTGGAGCTGATGGT	5	-	310	2466	Inactive	Active	8	9
ENSDARG00000000830	ENSDART00000000915	24	2	GTCTCCGTCAGCTGAGGAGAGTCT	6	-	435	2466	Active	Active	9	8
ENSDARG00000000830	ENSDART00000000915	24	2	GACCACAACAACACCTGGAGACGAG	7	-	383	2466	Inactive	Active	2	9
ENSDARG00000000830	ENSDART00000000915	24	4	GTCTCAAACATCTGAGCTGCATAC	6	-	669	2466	Active	Inactive	1	1
ENSDARG00000000830	ENSDART00000000915	24	8	CTCCCAGCATGCACTGCAGCATCT	6	-	1139	2466	Active	Active	0	8
ENSDARG00000000830	ENSDART00000000915	24	12	TTCTGCCACTTGCAGACTGAGTT	5	-	1583	2466	Active	Active	7	8
ENSDARG00000000830	ENSDART00000000915	24	13	TTCTGCCGCAGCGAGAGGAAGAG	5	-	1699	2466	Active	Active	9	9
ENSDARG00000000830	ENSDART00000000915	24	14	CTCTGCCTCAAGCTGTAGTTGAG	5	-	1792	2466	Active	Active	9	6
ENSDARG00000000830	ENSDART00000000915	24	15	ATCTGCCGCCAGTGTGTGATGTC	5	-	1930	2466	Active	Inactive	8	3
ENSDARG00000000830	ENSDART00000000915	24	15	ACAATCTGCCGCCAGTGTGTGATGT	7	-	1931	2466	Active	Inactive	7	1
ENSDARG00000000830	ENSDART00000000915	24	16	GAAAAATCCAGCGACCGGAGCGTAA	7	-	2031	2466	Inactive	Active	7	4
ENSDARG00000000830	ENSDART00000000915	24	16	CTCCTAAACAGCGGGAAGAAGAA	5	-	2053	2466	Active	Active	7	9
ENSDARG00000000830	ENSDART00000000915	24	16	AGCTCCTAAACAGCGGGAAGAAGAA	7	-	2053	2466	Active	Active	5	9
ENSDARG00000000830	ENSDART00000000915	24	20	GCCAAACTCCTGCAGTCGGAGTC	5	-	2386	2466	Active	Active	9	5
ENSDARG00000000830	ENSDART00000000915	24	20	ACAGCCAAACTCCTGCAGTCGGA	5	-	2389	2466	Inactive	Active	8	9
ENSDARG00000001829	ENSDART00000024606	24	4	ACAGCCTCCAGTTTCTGCTGTCGTC	7	-	338	693	Active	Active	6	2
ENSDARG00000001829	ENSDART00000024606	24	4	CACAGCCTCCAGTTTCTGCTGTC	5	-	341	693	Active	Inactive	9	3
ENSDARG00000001829	ENSDART00000024606	24	5	GACTCACCCACTGCCTTTGCTGCT	6	-	491	693	Active	Inactive	6	1
ENSDARG00000001829	ENSDART00000024606	24	5	AGACTCACCCACTGCCTTTGCTGCT	7	-	491	693	Active	Inactive	4	1
ENSDARG00000001829	ENSDART00000024606	24	8	CAATTCCTCCTTCCACGCTGTCTGC	7	-	680	693	Active	Inactive	9	0
ENSDARG00000001909	ENSDART00000005701	24	2	AACAGCGACCATCTGCATTTTCT	5	-	77	2187	Active	Inactive	3	1
ENSDARG00000001909	ENSDART00000005701	24	9	GTCCAAGACTTGAAGAGCTGTTTAA	7	-	1028	2187	Inactive	Inactive	1	7
ENSDARG00000001909	ENSDART00000005701	24	11	TTCACCTGCCAGATGTAGAGGAT	5	-	1327	2187	Active	Active	9	8
ENSDARG00000001909	ENSDART00000005701	24	11	TTCTTCACCTGCCAGATGTAGAG	5	-	1330	2187	Active	Active	7	8
ENSDARG00000001909	ENSDART00000005701	24	12	GCCGTCACCTCATCCTGTGTGGCG	6	-	1353	2187	Active	Active	9	2
ENSDARG00000001909	ENSDART00000005701	24	12	TTATCCAAATTGACTGCCTGATAA	6	-	1383	2187	Inactive	Inactive	9	3
ENSDARG00000001909	ENSDART00000005701	24	13	AAAGACGTCATTGGTGTTGAGAG	5	-	1619	2187	Inactive	Inactive	2	3
ENSDARG00000001909	ENSDART00000005701	24	14	AGAGGCACCCAGAAAGCAGCTGGT	6	-	1773	2187	Active	Active	3	9
ENSDARG00000001909	ENSDART00000005701	24	15	ACACACCTCATCCCAGGTGTCGAG	6	-	1957	2187	Active	Active	6	5
ENSDARG00000001909	ENSDART00000005701	24	16	GTTGGCGGCTCGTAGCCTTGTTT	5	-	2098	2187	Active	Inactive	8	8
ENSDARG00000001909	ENSDART00000005701	24	16	GAACCAGCCGGTGAAGGTTGGCGGC	7	-	2112	2187	Inactive	Active	4	8
ENSDARG00000001909	ENSDART00000005701	24	16	CAATCCAGAGAAAAATCTGAGGGA	6	-	1967	2187	Inactive	Active	8	6
ENSDARG00000001909	ENSDART00000048940	24	3	AACAGCGACCATCTGCATTTTCT	5	-	92	2493	Active	Inactive	3	1
ENSDARG00000001909	ENSDART00000048940	24	11	GTCCAAGACTTGAAGAGCTGTTTAA	7	-	1052	2493	Inactive	Inactive	1	7
ENSDARG00000001909	ENSDART00000048940	24	13	TTCTTCACCTGCCAGATGTAGAG	5	-	1354	2493	Active	Active	7	8
ENSDARG00000001909	ENSDART00000048940	24	13	TTCACCTGCCAGATGTAGAGGAT	5	-	1351	2493	Active	Active	9	8
ENSDARG00000001909	ENSDART00000048940	24	14	TTATCCAAATTGACTGCCTGATAA	6	-	1407	2493	Inactive	Inactive	9	3
ENSDARG00000001909	ENSDART00000048940	24	14	GCCGTCACCTCATCCTGTGTGGCG	6	-	1377	2493	Active	Active	9	2
ENSDARG00000001909	ENSDART00000048940	24	15	AAAGACGTCATTGGTGTTGAGAG	5	-	1643	2493	Inactive	Inactive	2	3
ENSDARG00000001909	ENSDART00000048940	24	16	AGAGGCACCCAGAAAGCAGCTGGT	6	-	1797	2493	Active	Active	3	9
ENSDARG00000001909	ENSDART00000048940	24	17	ACACACCTCATCCCAGGTGTCGAG	6	-	1981	2493	Active	Active	6	5
ENSDARG00000001909	ENSDART00000048940	24	18	GTTGGCGGCTCGTAGCCTTGTTT	5	-	2122	2493	Active	Inactive	8	8
ENSDARG00000001909	ENSDART00000048940	24	18	CAATCCAGAGAAAAATCTGAGGGA	6	-	1991	2493	Inactive	Active	8	6
ENSDARG00000001909	ENSDART00000048940	24	18	GAACCAGCCGGTGAAGGTTGGCGGC	7	-	2136	2493	Inactive	Active	4	8
ENSDARG00000001909	ENSDART00000048940	24	20	GGCTTCTTATTCAAGTCTGTGTTG	6	-	2256	2493	Active	Inactive	9	9
ENSDARG00000001909	ENSDART00000106144	24	4	AACAGCGACCATCTGCATTTTCT	5	-	122	2196	Active	Inactive	3	1
ENSDARG00000001909	ENSDART00000106144	24	11	GTCCAAGACTTGAAGAGCTGTTTAA	7	-	1073	2196	Inactive	Inactive	1	7
ENSDARG00000001909	ENSDART00000106144	24	13	TTCTTCACCTGCCAGATGTAGAG	5	-	1375	2196	Active	Active	7	8
ENSDARG00000001909	ENSDART00000106144	24	13	TTCACCTGCCAGATGTAGAGGAT	5	-	1372	2196	Active	Active	9	8
ENSDARG00000001909	ENSDART00000106144	24	14	TTATCCAAATTGACTGCCTGATAA	6	-	1428	2196	Inactive	Inactive	9	3
ENSDARG00000001909	ENSDART00000106144	24	14	GCCGTCACCTCATCCTGTGTGGCG	6	-	1398	2196	Active	Active	9	2
ENSDARG00000001909	ENSDART00000106144	24	15	AAAGACGTCATTGGTGTTGAGAG	5	-	1664	2196	Inactive	Inactive	2	3
ENSDARG00000001909	ENSDART00000106144	24	16	AGAGGCACCCAGAAAGCAGCTGGT	6	-	1818	2196	Active	Active	3	9
ENSDARG00000001909	ENSDART00000106144	24	17	ACACACCTCATCCCAGGTGTCGAG	6	-	2002	2196	Active	Active	6	5
ENSDARG00000001909	ENSDART00000106144	24	18	GAACCAGCCGGTGAAGGTTGGCGGC	7	-	2157	2196	Inactive	Active	4	8
ENSDARG00000001909	ENSDART00000106144	24	18	GTTGGCGGCTCGTAGCCTTGTTT	5	-	2143	2196	Active	Inactive	8	8
ENSDARG00000001909	ENSDART00000106144	24	18	CAATCCAGAGAAAAATCTGAGGGA	6	-	2012	2196	Inactive	Active	8	6
ENSDARG00000001909	ENSDART00000106145	24	2	AACAGCGACCATCTGCATTTTCT	5	-	68	2427	Active	Inactive	3	1
ENSDARG00000001909	ENSDART00000106145	24	9	GTCCAAGACTTGAAGAGCTGTTTAA	7	-	1019	2427	Inactive	Inactive	1	7
ENSDARG00000001909	ENSDART00000106145	24	11	TTCTTCACCTGCCAGATGTAGAG	5	-	1321	2427	Active	Active	7	8
ENSDARG00000001909	ENSDART00000106145	24	11	TTCACCTGCCAGATGTAGAGGAT	5	-	1318	2427	Active	Active	9	8
ENSDARG00000001909	ENSDART00000106145	24	12	TTATCCAAATTGACTGCCTGATAA	6	-	1374	2427	Inactive	Inactive	9	3
ENSDARG00000001909	ENSDART00000106145	24	12	GCCGTCACCTCATCCTGTGTGGCG	6	-	1344	2427	Active	Active	9	2
ENSDARG00000001909	ENSDART00000106145	24	13	AAAGACGTCATTGGTGTTGAGAG	5	-	1610	2427	Inactive	Inactive	2	3
ENSDARG00000001909	ENSDART00000106145	24	14	AGAGGCACCCAGAAAGCAGCTGGT	6	-	1764	2427	Active	Active	3	9
ENSDARG00000001909	ENSDART00000106145	24	15	ACACACCTCATCCCAGGTGTCGAG	6	-	1948	2427	Active	Active	6	5
ENSDARG00000001909	ENSDART00000106145	24	16	GAACCAGCCGGTGAAGGTTGGCGGC	7	-	2103	2427	Inactive	Active	4	8
ENSDARG00000001909	ENSDART00000106145	24	16	GTTGGCGGCTCGTAGCCTTGTTT	5	-	2089	2427	Active	Inactive	8	8
ENSDARG00000001909	ENSDART00000106145	24	16	CAATCCAGAGAAAAATCTGAGGGA	6	-	1958	2427	Inactive	Active	8	6
ENSDARG00000001930	ENSDART00000005331	24	3	GGCTTCAAAGCCTTGTATGAGGA	5	+	217	1962	Active	Active	4	9
ENSDARG00000001930	ENSDART00000005331	24	3	GTTGACGGCAGCCGGCTTTGGTC	5	+	387	1962	Active	Inactive	3	1
ENSDARG00000001930	ENSDART00000005331	24	3	GTTCACGGCAGATATGCGGGAAC	5	+	336	1962	Active	Inactive	3	3
ENSDARG00000001930	ENSDART00000005331	24	3	GTTCAACTCACTGAAGCTGTAGAG	6	+	490	1962	Active	Active	7	5
ENSDARG00000001930	ENSDART00000005331	24	3	ATCTGCTTAGAGAACTGTGCCGAA	6	+	541	1962	Active	Inactive	7	2
ENSDARG00000001930	ENSDART00000005331	24	3	AGACACGACCGGAGACGCTGGAGAC	7	+	775	1962	Inactive	Active	4	7
ENSDARG00000001930	ENSDART00000005331	24	3	AACCTACGCTTTTGTTTGATGAC	5	+	820	1962	Active	Inactive	7	4
ENSDARG00000001930	ENSDART00000005331	24	3	AAAACCTACGCTTTTGTTTGATGAC	7	+	818	1962	Inactive	Inactive	4	4
ENSDARG00000001930	ENSDART00000005331	24	4	TTCACCGGCCTAAAGTGTGGTGGG	6	+	1061	1962	Active	Active	7	5
ENSDARG00000001930	ENSDART00000005331	24	4	TTCACCGGCCTAAAGTGTGGTGGGA	7	+	1061	1962	Active	Active	7	7
ENSDARG00000001930	ENSDART00000005331	24	4	GTTTTCGGCGGGGTTTGTGTGATAC	7	+	1633	1962	Active	Inactive	8	4
ENSDARG00000001930	ENSDART00000005331	24	4	TTCGCCTTCCTGTTGGGTGGTGAA	6	+	1141	1962	Active	Active	9	5
ENSDARG00000001930	ENSDART00000005331	24	4	TCCTCACCAACTGCTGGGAGAAC	5	+	1547	1962	Active	Active	3	2
ENSDARG00000001930	ENSDART00000005331	24	4	GCCAACTGCGACTAGAAGTAGAC	5	+	896	1962	Active	Active	9	9
ENSDARG00000001930	ENSDART00000005331	24	4	GCAGTCGGCGTTATTGGGAAGTA	5	+	1276	1962	Active	Active	8	1
ENSDARG00000001930	ENSDART00000005331	24	4	AACAACTTCGCCTTCCTGTTGGGTG	7	+	1135	1962	Active	Inactive	7	3
ENSDARG00000001930	ENSDART00000005331	24	4	AACTTCGCCTTCCTGTTGGGTGGTG	7	+	1138	1962	Active	Inactive	6	2
ENSDARG00000001930	ENSDART00000005331	24	4	ATCCTCACCAACTGCTGGGAGAAC	6	+	1546	1962	Active	Active	6	2
ENSDARG00000001930	ENSDART00000005331	24	4	CACCTCAAAGCAAGTCTGTGTTT	5	+	1473	1962	Active	Inactive	0	9
ENSDARG00000001930	ENSDART00000005331	24	4	CACCTCAAAGCAAGTCTGTGTTTTT	7	+	1473	1962	Active	Inactive	0	9
ENSDARG00000001930	ENSDART00000005331	24	4	CTCAAAGCAAGTCTGTGTTTTTG	5	+	1476	1962	Inactive	Inactive	6	7
ENSDARG00000001930	ENSDART00000005331	24	4	CTCAAAGCAAGTCTGTGTTTTTGAC	7	+	1476	1962	Inactive	Inactive	6	5
ENSDARG00000001930	ENSDART00000005331	24	4	GAACTAGGCCCTGACGGAGAGTTT	6	+	1165	1962	Inactive	Active	0	2
ENSDARG00000001930	ENSDART00000106054	24	1	ATCTGCTTAGAGAACTGTGCCGAA	6	+	355	1722	Active	Inactive	7	2
ENSDARG00000001930	ENSDART00000106054	24	1	GTTCACGGCAGATATGCGGGAAC	5	+	150	1722	Active	Inactive	3	3
ENSDARG00000001930	ENSDART00000106054	24	1	AGACACGACCGGAGACGCTGGAGAC	7	+	589	1722	Inactive	Active	4	7
ENSDARG00000001930	ENSDART00000106054	24	1	GTTCAACTCACTGAAGCTGTAGAG	6	+	304	1722	Active	Active	7	5
ENSDARG00000001930	ENSDART00000106054	24	1	AACCTACGCTTTTGTTTGATGAC	5	+	634	1722	Active	Inactive	7	4
ENSDARG00000001930	ENSDART00000106054	24	1	GGCTTCAAAGCCTTGTATGAGGA	5	+	31	1722	Active	Active	4	9
ENSDARG00000001930	ENSDART00000106054	24	1	AAAACCTACGCTTTTGTTTGATGAC	7	+	632	1722	Inactive	Inactive	4	4
ENSDARG00000001930	ENSDART00000106054	24	1	GTTGACGGCAGCCGGCTTTGGTC	5	+	201	1722	Active	Inactive	3	1
ENSDARG00000001930	ENSDART00000106054	24	4	TTCACCGGCCTAAAGTGTGGTGGG	6	+	881	1722	Active	Active	7	5
ENSDARG00000001930	ENSDART00000106054	24	4	TTCACCGGCCTAAAGTGTGGTGGGA	7	+	881	1722	Active	Active	7	7
ENSDARG00000001930	ENSDART00000106054	24	4	TTCGCCTTCCTGTTGGGTGGTGAA	6	+	961	1722	Active	Active	9	5
ENSDARG00000001930	ENSDART00000106054	24	4	GCAGTCGGCGTTATTGGGAAGTA	5	+	1096	1722	Active	Active	8	1
ENSDARG00000001930	ENSDART00000106054	24	4	GAACTAGGCCCTGACGGAGAGTTT	6	+	985	1722	Inactive	Active	0	2
ENSDARG00000001930	ENSDART00000106054	24	4	AACAACTTCGCCTTCCTGTTGGGTG	7	+	955	1722	Active	Inactive	7	3
ENSDARG00000001930	ENSDART00000106054	24	4	AACTTCGCCTTCCTGTTGGGTGGTG	7	+	958	1722	Active	Inactive	6	2
ENSDARG00000001930	ENSDART00000106054	24	4	CACCTCAAAGCAAGTCTGTGTTT	5	+	1293	1722	Active	Inactive	0	9
ENSDARG00000001930	ENSDART00000106054	24	4	CACCTCAAAGCAAGTCTGTGTTTTT	7	+	1293	1722	Active	Inactive	0	9
ENSDARG00000001930	ENSDART00000106054	24	4	CTCAAAGCAAGTCTGTGTTTTTG	5	+	1296	1722	Inactive	Inactive	6	7
ENSDARG00000001930	ENSDART00000106054	24	4	CTCAAAGCAAGTCTGTGTTTTTGAC	7	+	1296	1722	Inactive	Inactive	6	5
ENSDARG00000001930	ENSDART00000106054	24	5	GTTTTCGGCGGGGTTTGTGTGATAC	7	+	1408	1722	Active	Inactive	8	4
ENSDARG00000001930	ENSDART00000106054	24	5	TCCTCACCAACTGCTGGGAGAAC	5	+	1322	1722	Active	Active	3	2
ENSDARG00000001930	ENSDART00000106054	24	5	ATCCTCACCAACTGCTGGGAGAAC	6	+	1321	1722	Active	Active	6	2
ENSDARG00000002165	ENSDART00000005105	24	7	GTACCCAGAATTGAAGATGGGAAC	6	+	415	744	Inactive	Active	8	8
ENSDARG00000002165	ENSDART00000005105	24	8	ACCCGCACCAAGATCGAAGGATTC	6	+	487	744	Active	Active	8	7
ENSDARG00000002165	ENSDART00000005105	24	10	TTACGCATCATAGTTCTGGAGAT	5	+	634	744	Active	Inactive	5	4
ENSDARG00000002255	ENSDART00000022349	24	1	TTCTTCACAGGTGTGCTGTGGGC	5	-	109	2478	Inactive	Active	1	7
ENSDARG00000002255	ENSDART00000022349	24	1	TCCTTCTTCACAGGTGTGCTGTG	5	-	112	2478	Active	Inactive	9	1
ENSDARG00000002255	ENSDART00000022349	24	1	GGCGGCGGCAGGAGGAAGCTGGT	5	-	89	2478	Active	Active	9	9
ENSDARG00000002255	ENSDART00000022349	24	7	TTCTCCACATCGCGGAAGGTGAT	5	-	409	2478	Inactive	Active	4	9
ENSDARG00000002255	ENSDART00000022349	24	7	CTCCACATCGCGGAAGGTGATGCC	6	-	406	2478	Active	Active	9	9
ENSDARG00000002255	ENSDART00000022349	24	8	CACGTCACCTCGGATCTGCTTCT	5	-	467	2478	Active	Inactive	9	7
ENSDARG00000002255	ENSDART00000022349	24	9	AGCAGCGCCGGCTCTGGAGGGTAA	6	-	516	2478	Active	Active	9	3
ENSDARG00000002255	ENSDART00000022349	24	9	GTCTTCAGACAGCAGCGCCGGCTCT	7	-	525	2478	Active	Active	0	6
ENSDARG00000002255	ENSDART00000022349	24	9	GACAGCAGCGCCGGCTCTGGAGGG	6	-	519	2478	Active	Active	6	7
ENSDARG00000002255	ENSDART00000022349	24	17	ACCTTCCACAGTCTCTTTGCCGCT	6	-	1065	2478	Active	Active	9	1
ENSDARG00000002255	ENSDART00000022349	24	18	GCCTGCGTCCGGCCGCTGTAGCG	5	-	1171	2478	Active	Active	9	9
ENSDARG00000002255	ENSDART00000022349	24	19	ACCGTCTGCGTCTGCGTGTGTGTGT	7	-	1454	2478	Active	Inactive	9	9
ENSDARG00000002255	ENSDART00000022349	24	19	TCCACCAGCACCGTCTGCGTCTGC	6	-	1464	2478	Active	Inactive	8	8
ENSDARG00000002255	ENSDART00000022349	24	19	ACCAGCACCGTCTGCGTCTGCGTGT	7	-	1460	2478	Active	Inactive	7	6
ENSDARG00000002255	ENSDART00000022349	24	19	GGCTGCATCTGCTTGTCTGCATGT	6	-	1404	2478	Active	Inactive	9	7
ENSDARG00000002255	ENSDART00000022349	24	19	TCCTCCACCTTCTTCTCTGGGGTC	6	-	1356	2478	Active	Inactive	8	2
ENSDARG00000002255	ENSDART00000022349	24	19	AGCACCGTCTGCGTCTGCGTGTGT	6	-	1458	2478	Active	Inactive	9	9
ENSDARG00000002255	ENSDART00000022349	24	19	TTCTCCACCAGCACCGTCTGCGTCT	7	-	1466	2478	Active	Inactive	5	5
ENSDARG00000002255	ENSDART00000022349	24	19	CTCCTCCACCTTCTTCTCTGGGGTC	7	-	1356	2478	Active	Inactive	9	2
ENSDARG00000002255	ENSDART00000022349	24	19	TCCGTCTGCGGCTGCATCTGCTTGT	7	-	1412	2478	Active	Inactive	9	7
ENSDARG00000002255	ENSDART00000022349	24	22	TCCCGCCGCGGCGAGCGCAGCGGGG	7	-	1793	2478	Active	Active	9	9
ENSDARG00000002255	ENSDART00000022349	24	24	AGACGCAGATGGAGACGCAGATGCA	7	-	2031	2478	Inactive	Active	5	9
ENSDARG00000002255	ENSDART00000022349	24	24	GCAGACGCAGATGGAGACGCAGAT	6	-	2034	2478	Inactive	Active	8	9
ENSDARG00000002255	ENSDART00000022349	24	24	AGATGCAGACGCAGATGGAGACGCA	7	-	2037	2478	Inactive	Active	6	9
ENSDARG00000002255	ENSDART00000022349	24	25	TGCTCATCCACACTCTCTGATGGC	6	-	2109	2478	Active	Active	9	5
ENSDARG00000002255	ENSDART00000022349	24	25	CTCATCCACACTCTCTGATGGCTGT	7	-	2106	2478	Active	Active	9	7
ENSDARG00000002255	ENSDART00000022349	24	31	CACCTCGTCATGATCGATGTCTGC	6	-	2464	2478	Active	Active	9	5
ENSDARG00000002396	ENSDART00000035992	24	5	ACCCTCCTCCAGTCCAGAAGGGGGG	7	-	564	1563	Active	Active	9	9
ENSDARG00000002396	ENSDART00000035992	24	5	CCCTCCTCCAGTCCAGAAGGGGGG	6	-	564	1563	Active	Active	9	9
ENSDARG00000002396	ENSDART00000035992	24	8	TTACTCACCAGTAGGTGCTTTGGTT	7	-	859	1563	Inactive	Inactive	0	4
ENSDARG00000002396	ENSDART00000035992	24	8	TTACTCACCAGTAGGTGCTTTGGT	6	-	860	1563	Inactive	Inactive	0	7
ENSDARG00000002396	ENSDART00000035992	24	8	TACTCACCAGTAGGTGCTTTGGTT	6	-	859	1563	Inactive	Inactive	4	4
ENSDARG00000002396	ENSDART00000035992	24	8	TACTCACCAGTAGGTGCTTTGGT	5	-	860	1563	Inactive	Inactive	4	7
ENSDARG00000002396	ENSDART00000035992	24	13	GTCGACTCCACTCGGGTGCGGTGAT	7	-	1429	1563	Active	Inactive	7	5
ENSDARG00000002396	ENSDART00000035992	24	13	GTCGACTCCACTCGGGTGCGGTG	5	-	1431	1563	Active	Active	7	8
ENSDARG00000002396	ENSDART00000035992	24	14	CAATGCCTCTGTCTTTGTGTTGTC	6	-	1520	1563	Active	Inactive	8	8
ENSDARG00000002396	ENSDART00000035992	24	14	CAATGCCTCTGTCTTTGTGTTGTCT	7	-	1519	1563	Active	Inactive	8	4
ENSDARG00000002779	ENSDART00000014696	24	1	ACCATCTCCCATTTCCGTGGATGAA	7	+	365	780	Active	Active	9	8
ENSDARG00000002779	ENSDART00000014696	24	1	AGAGACACCCCAACGAAGACTAC	5	+	113	780	Inactive	Active	4	9
ENSDARG00000002779	ENSDART00000014696	24	2	AGAGACACATCAAGATCTGGTTTC	6	+	584	780	Inactive	Inactive	9	9
ENSDARG00000003051	ENSDART00000017686	24	1	AGCACCGGCAAAATGAGGAGCGGAA	7	-	63	807	Active	Active	9	9
ENSDARG00000003051	ENSDART00000017686	24	1	AGACTCTGCCCGAATAGTGGGAGCA	7	-	33	807	Active	Active	8	9
ENSDARG00000003051	ENSDART00000017686	24	5	CTCACCCCATCCAGTGACGTATTC	6	-	602	807	Active	Inactive	4	1
ENSDARG00000003051	ENSDART00000092448	24	1	AGACTCTGCCCGAATAGTGGGAGCA	7	-	33	810	Active	Active	8	9
ENSDARG00000003051	ENSDART00000092448	24	1	AGCACCGGCAAAATGAGGAGCGGAA	7	-	63	810	Active	Active	9	9
ENSDARG00000003051	ENSDART00000092448	24	5	CTCACCCCATCCAGTGACGTATTC	6	-	605	810	Active	Inactive	4	1
ENSDARG00000003391	ENSDART00000045724	24	3	ACATTCCTCTCCGCTGTGTCAAC	5	-	412	516	Active	Inactive	9	8
ENSDARG00000003462	ENSDART00000025134	24	2	GAACGCCGCTGCTGTGGCCGTCGAC	7	-	102	1227	Active	Active	3	5
ENSDARG00000003462	ENSDART00000025134	24	2	CGCCGCTGCTGTGGCCGTCGACTGT	7	-	99	1227	Active	Active	9	4
ENSDARG00000003462	ENSDART00000025134	24	3	AGCATCAGAATGCCTGTTTTGGGTT	7	-	164	1227	Active	Inactive	4	8
ENSDARG00000003462	ENSDART00000025134	24	3	AGCATCAGAATGCCTGTTTTGGGT	6	-	165	1227	Active	Inactive	4	0
ENSDARG00000003462	ENSDART00000025134	24	3	AGCATCAGAATGCCTGTTTTGGG	5	-	166	1227	Active	Inactive	4	4
ENSDARG00000003462	ENSDART00000025134	24	5	GGCCTCCTCCGTCAGCGGATGAA	5	-	464	1227	Active	Active	9	9
ENSDARG00000003462	ENSDART00000025134	24	6	TCCAGCGCATCTTCGGTCTGTCGGC	7	-	607	1227	Active	Inactive	4	0
ENSDARG00000003462	ENSDART00000025134	24	6	GTTCACCTCTATCAGCAGCGGGT	5	-	656	1227	Active	Active	8	9
ENSDARG00000003462	ENSDART00000025134	24	6	CGCATCTTCGGTCTGTCGGCGCG	5	-	604	1227	Active	Active	9	9
ENSDARG00000003462	ENSDART00000025134	24	7	AGAGGCAGAGAGTGCGCAGAGAAC	6	-	744	1227	Inactive	Active	5	9
ENSDARG00000003462	ENSDART00000025134	24	9	CTCTTCTCCGAGGACCTGTGAGTAC	7	-	1020	1227	Active	Inactive	9	8
ENSDARG00000003462	ENSDART00000025134	24	9	TGCAGCGTCTCGATGTGGTCGCT	5	-	982	1227	Active	Active	9	7
ENSDARG00000003462	ENSDART00000025134	24	10	AGATTCTGCTCTTCTGATGTTTTC	6	-	1054	1227	Active	Inactive	8	4
ENSDARG00000003462	ENSDART00000025134	24	11	GACAGCGCAGGGTCAGCTGACGAG	6	-	1154	1227	Inactive	Active	3	9
ENSDARG00000003462	ENSDART00000105737	24	2	GAACGCCGCTGCTGTGGCCGTCGAC	7	-	102	1230	Active	Active	3	5
ENSDARG00000003462	ENSDART00000105737	24	2	CGCCGCTGCTGTGGCCGTCGACTGT	7	-	99	1230	Active	Active	9	4
ENSDARG00000003462	ENSDART00000105737	24	3	AGCATCAGAATGCCTGTTTTGGG	5	-	166	1230	Active	Inactive	4	4
ENSDARG00000003462	ENSDART00000105737	24	3	AGCATCAGAATGCCTGTTTTGGGT	6	-	165	1230	Active	Inactive	4	0
ENSDARG00000003462	ENSDART00000105737	24	3	AGCATCAGAATGCCTGTTTTGGGTT	7	-	164	1230	Active	Inactive	4	8
ENSDARG00000003462	ENSDART00000105737	24	5	GGCCTCCTCCGTCAGCGGATGAA	5	-	464	1230	Active	Active	9	9
ENSDARG00000003462	ENSDART00000105737	24	6	TCCAGCGCATCTTCGGTCTGTCGGC	7	-	607	1230	Active	Inactive	4	0
ENSDARG00000003462	ENSDART00000105737	24	6	CGCATCTTCGGTCTGTCGGCGCG	5	-	604	1230	Active	Active	9	9
ENSDARG00000003462	ENSDART00000105737	24	6	GTTCACCTCTATCAGCAGCGGGT	5	-	656	1230	Active	Active	8	9
ENSDARG00000003462	ENSDART00000105737	24	7	AGAGGCAGAGAGTGCGCAGAGAAC	6	-	744	1230	Inactive	Active	5	9
ENSDARG00000003462	ENSDART00000105737	24	9	CTCTTCTCCGAGGACCTGTGAGTAC	7	-	1020	1230	Active	Inactive	9	8
ENSDARG00000003462	ENSDART00000105737	24	9	TGCAGCGTCTCGATGTGGTCGCT	5	-	982	1230	Active	Active	9	7
ENSDARG00000003462	ENSDART00000105737	24	11	AGATTCTGCTCTTCTGATGTTTTC	6	-	1057	1230	Active	Inactive	8	4
ENSDARG00000003462	ENSDART00000105737	24	12	GACAGCGCAGGGTCAGCTGACGAG	6	-	1157	1230	Inactive	Active	3	9
ENSDARG00000003776	ENSDART00000014787	24	1	TTAATCTTCGAGTAGGCTTTGAA	5	-	61	1071	Active	Inactive	8	1
ENSDARG00000003776	ENSDART00000014787	24	1	TCCACCTTAATCTTCGAGTAGGCT	6	-	66	1071	Active	Active	9	9
ENSDARG00000003776	ENSDART00000014787	24	4	GTCTCCATCTACAGTGAGGCGGTA	6	-	409	1071	Active	Active	9	9
ENSDARG00000003776	ENSDART00000014787	24	6	TACCTCCACATCCTTTTGAAGCT	5	-	638	1071	Active	Active	8	1
ENSDARG00000003776	ENSDART00000014787	24	7	GAAATCTCCCGGCGAGAGTGGTTT	6	-	835	1071	Active	Active	3	2
ENSDARG00000003776	ENSDART00000014787	24	7	ATCAACTTCAACAAGGCTAGGAA	5	-	658	1071	Active	Active	8	7
ENSDARG00000003899	ENSDART00000010126	24	2	CTCAAAACCCAGACTCTGTGTCT	5	+	164	1275	Active	Inactive	0	8
ENSDARG00000003899	ENSDART00000010126	24	2	CACTCCGCCTGATGTAGATGGGGTA	7	+	615	1275	Active	Active	8	9
ENSDARG00000003899	ENSDART00000010126	24	2	GCACTCCGCCTGATGTAGATGGG	5	+	614	1275	Active	Active	8	9
ENSDARG00000003899	ENSDART00000010126	24	2	GCCTCAAAACCCAGACTCTGTGTCT	7	+	162	1275	Inactive	Inactive	3	8
ENSDARG00000003899	ENSDART00000010126	24	2	AGCTTCAGCTGGCTGTGGTGACGGC	7	+	488	1275	Active	Active	9	9
ENSDARG00000003899	ENSDART00000010126	24	2	ACCAAAAGAGGGCCAGGTTTGGTC	6	+	547	1275	Inactive	Inactive	7	3
ENSDARG00000003899	ENSDART00000010126	24	3	ATCACCGCACTTTCCTTCTGACGCT	7	+	872	1275	Inactive	Active	5	6
ENSDARG00000003899	ENSDART00000010126	24	3	CTCTTCTACTGTCCCGATGTCTAC	6	+	979	1275	Active	Inactive	9	0
ENSDARG00000003899	ENSDART00000010126	24	3	CTCTTCTTCCTGCTGACGTCGAT	5	+	898	1275	Active	Active	9	7
ENSDARG00000003899	ENSDART00000010126	24	4	GCACAAAACAGAAGATTTGGTGTA	6	+	1263	1275	Inactive	Inactive	7	7
ENSDARG00000003899	ENSDART00000010126	24	4	CACAAAACAGAAGATTTGGTGTA	5	+	1264	1275	Inactive	Inactive	8	7
ENSDARG00000003899	ENSDART00000010126	24	4	CAAAACAGAAGATTTGGTGTAGAA	6	+	1266	1275	Inactive	Inactive	9	0
ENSDARG00000003941	ENSDART00000017147	24	1	TTCGTCGACTCTCTCTGTGGGTAG	6	-	244	1038	Active	Inactive	8	7
ENSDARG00000003941	ENSDART00000017147	24	1	GGCAGCTTCTCCTGGAATTTGCC	5	-	703	1038	Active	Active	9	9
ENSDARG00000003941	ENSDART00000017147	24	1	GCCAGCTCCGCTTTGGTCTGCTGGG	7	-	638	1038	Active	Active	9	7
ENSDARG00000003941	ENSDART00000017147	24	1	GAAGTCCCCAATAAGAGGCTGGA	5	-	767	1038	Active	Active	3	9
ENSDARG00000003941	ENSDART00000017147	24	1	CACTTCGTCGACTCTCTCTGTGGGT	7	-	246	1038	Active	Inactive	9	4
ENSDARG00000003941	ENSDART00000017147	24	1	ACCTCAATCAACCACTCTTTGGTG	6	-	465	1038	Active	Inactive	9	6
ENSDARG00000003941	ENSDART00000017147	24	1	ACAGTCCTCCCGTTTGTTGCCTTT	6	-	166	1038	Active	Inactive	9	6
ENSDARG00000004131	ENSDART00000006930	24	2	TGCTCATACCGTTGGCTAAGACTTT	7	-	346	606	Active	Active	9	0
ENSDARG00000004131	ENSDART00000006930	24	2	GTTGGCTAAGACTTTGGGCTTGT	5	-	338	606	Active	Inactive	0	6
ENSDARG00000004131	ENSDART00000006930	24	2	AGAAGCAGATGTTGTGGAGGATGAG	7	-	304	606	Inactive	Active	7	9
ENSDARG00000004131	ENSDART00000006930	24	3	CAACAAAGCCCAAAGTGCAGAAGCT	7	-	426	606	Inactive	Active	6	9
ENSDARG00000004131	ENSDART00000006930	24	3	AACAAAGCCCAAAGTGCAGAAGCT	6	-	426	606	Inactive	Active	5	9
ENSDARG00000004131	ENSDART00000006930	24	4	CACTTCAAAGTGGCTTTTGCCTGT	6	-	462	606	Inactive	Inactive	0	8
ENSDARG00000004131	ENSDART00000006930	24	4	CTCTTCAACTTTCAGTCTGATGGA	6	-	490	606	Active	Active	8	5
ENSDARG00000004274	ENSDART00000066583	24	3	TCCGGCCGCGTCTGCAGCAGCTGAT	7	+	242	714	Active	Active	9	8
ENSDARG00000004274	ENSDART00000066583	24	4	ACCTCCAGAAAATGCTGTGGAAAAC	7	+	503	714	Active	Active	1	7
ENSDARG00000004274	ENSDART00000066583	24	5	CTCCTCACCGGGTGGAGCAGTGTTT	7	+	566	714	Active	Inactive	9	5
ENSDARG00000004312	ENSDART00000019076	24	2	GACCACTAACCTGAAGCTGAGGAA	6	+	87	294	Inactive	Active	5	8
ENSDARG00000004312	ENSDART00000075144	24	2	GACCACTAACCTGAAGCTGAGGAA	6	+	87	324	Inactive	Active	5	8
ENSDARG00000004647	ENSDART00000012653	24	6	AGAAGCTCCAGACTAGACTGGTTT	6	-	633	1887	Active	Active	6	0
ENSDARG00000004647	ENSDART00000012653	24	6	TGCTCAAGCATGCTCTGCAGAAGCT	7	-	650	1887	Active	Active	8	9
ENSDARG00000004647	ENSDART00000012653	24	8	GTTAACAGCATTTAGTCGCTGTT	5	-	980	1887	Inactive	Active	1	3
ENSDARG00000004647	ENSDART00000012653	24	10	GCACACAGAGCTGGTTGTGGAGAAC	7	-	1458	1887	Inactive	Active	8	8
ENSDARG00000004647	ENSDART00000012653	24	10	GCACACAGAGCTGGTTGTGGAGAA	6	-	1459	1887	Inactive	Inactive	8	4
ENSDARG00000004647	ENSDART00000012653	24	10	TCCAGCAAATGAGCGGGTCGTGGTA	7	-	1298	1887	Inactive	Inactive	0	0
ENSDARG00000004647	ENSDART00000012653	24	10	TGCAGCACAGGAGCCGCTGTTGAG	6	-	1210	1887	Active	Active	3	5
ENSDARG00000004647	ENSDART00000012653	24	10	CTAACCTGCAGTGTTTGCTGTAGCT	7	-	1505	1887	Active	Active	6	6
ENSDARG00000004647	ENSDART00000012653	24	11	TGCTCAATCAGCTCTAGCAGTTTAG	7	-	1607	1887	Active	Active	9	1
ENSDARG00000004687	ENSDART00000007997	24	1	AACGTCAAACAGACGTATGGGAC	5	+	42	1260	Inactive	Active	5	7
ENSDARG00000004687	ENSDART00000007997	24	2	CACTACCCCTGATGAGCTGCTTAG	6	+	165	1260	Active	Active	6	2
ENSDARG00000004687	ENSDART00000007997	24	2	CAAGCCCTCTTTACTAGGAGATGTG	7	+	225	1260	Active	Active	8	9
ENSDARG00000004687	ENSDART00000007997	24	2	AGCTGCTTAGTGCTGTGATGAGTGC	7	+	179	1260	Active	Active	9	9
ENSDARG00000004687	ENSDART00000007997	24	2	ACACTACCCCTGATGAGCTGCTTAG	7	+	164	1260	Active	Active	5	2
ENSDARG00000004687	ENSDART00000007997	24	3	TTCTACAACCTGGGGCAGGTGCA	5	+	263	1260	Inactive	Active	2	9
ENSDARG00000004687	ENSDART00000007997	24	7	AACCTCAGAGAATGTTGCTGAGAG	6	+	540	1260	Inactive	Inactive	2	0
ENSDARG00000004687	ENSDART00000007997	24	8	ACCGGCAGCACCACAGCTGGTGCG	6	+	790	1260	Active	Active	9	9
ENSDARG00000004687	ENSDART00000007997	24	9	GAAGCCCTCAAACTGGCTGGTGAG	6	+	970	1260	Active	Active	7	8
ENSDARG00000004687	ENSDART00000007997	24	9	GCCCTCAAACTGGCTGGTGAGAG	5	+	973	1260	Active	Active	4	2
ENSDARG00000004687	ENSDART00000007997	24	11	TTCCTAGGCTGTGTATTGTGTGGAA	7	+	1038	1260	Active	Inactive	8	7
ENSDARG00000004687	ENSDART00000007997	24	11	CTCAAACGCAGACGGAAGAGGTA	5	+	1171	1260	Active	Active	6	9
ENSDARG00000004687	ENSDART00000007997	24	11	AGCTCAAACGCAGACGGAAGAGGTA	7	+	1169	1260	Active	Active	5	9
ENSDARG00000004922	ENSDART00000005954	24	2	TTCCTCATCGGCCATCTGCAAAC	5	+	127	1164	Active	Inactive	9	4
ENSDARG00000004922	ENSDART00000005954	24	2	GCCATCTGCAAACCAAGCAGGAGAG	7	+	137	1164	Active	Active	9	9
ENSDARG00000004922	ENSDART00000005954	24	3	TTCCCCACCGTCTCCGGAGTCTAA	6	+	327	1164	Active	Inactive	6	2
ENSDARG00000004922	ENSDART00000005954	24	4	CAAACCAGAGAGTCGAGACTTTGAT	7	+	396	1164	Inactive	Active	8	4
ENSDARG00000004922	ENSDART00000005954	24	4	AGCTCAATCACATACTGCTGGAGAG	7	+	422	1164	Active	Active	9	8
ENSDARG00000004922	ENSDART00000005954	24	5	TTAGACCCCCTGGCGGCTGAGAT	5	+	583	1164	Inactive	Active	4	3
ENSDARG00000004922	ENSDART00000005954	24	5	CTCTTCAAACATTGGCGTCTTTTTG	7	+	481	1164	Active	Inactive	0	8
ENSDARG00000004922	ENSDART00000005954	24	6	GGCTCCATCGGTCACTGAAGATGAG	7	+	783	1164	Active	Active	9	9
ENSDARG00000004922	ENSDART00000005954	24	7	GGCGTCACCGGCCTGTTGCAGTC	5	+	868	1164	Active	Active	9	4
ENSDARG00000005139	ENSDART00000007796	24	1	CTCTACATCTATAATGTGGTGCT	5	+	43	1611	Active	Inactive	8	0
ENSDARG00000005139	ENSDART00000007796	24	1	GGCTGCTAAATATATATTTGATGTG	7	+	84	1611	Active	Inactive	7	1
ENSDARG00000005139	ENSDART00000007796	24	2	TACTCAGGCAGAAAAATGGTGAGAA	7	+	166	1611	Active	Inactive	5	2
ENSDARG00000005139	ENSDART00000007796	24	5	TTCACCATCATGCGCTGTATGAGTT	7	+	553	1611	Active	Active	8	3
ENSDARG00000005139	ENSDART00000007796	24	6	CTCAAACACATCTCTGACTGGGCT	6	+	847	1611	Active	Active	3	9
ENSDARG00000005139	ENSDART00000007796	24	6	AACCCAAACCTGACGAGGAAGGA	5	+	709	1611	Inactive	Active	1	9
ENSDARG00000005139	ENSDART00000007796	24	7	GAAAGCGGCTGTGATGTTTGGAG	5	+	912	1611	Inactive	Inactive	1	7
ENSDARG00000005139	ENSDART00000007796	24	7	GAAAGCGGCTGTGATGTTTGGAGTG	7	+	912	1611	Inactive	Inactive	1	3
ENSDARG00000005139	ENSDART00000007796	24	9	TTAAACTGCTTTGGTTTGAATTT	5	+	1183	1611	Inactive	Inactive	3	9
ENSDARG00000005139	ENSDART00000007796	24	10	GCCCTCAACAGTCTTGAATTTGCC	6	+	1345	1611	Active	Active	9	9
ENSDARG00000005139	ENSDART00000007796	24	10	CCCTCAACAGTCTTGAATTTGCC	5	+	1346	1611	Active	Active	3	9
ENSDARG00000005139	ENSDART00000007796	24	10	ACATTCAACTTTTGGACGATTGT	5	+	1306	1611	Active	Active	0	8
ENSDARG00000005139	ENSDART00000007796	24	11	ACCACCATCACTGTGATGTTTGT	5	+	1411	1611	Active	Active	9	0
ENSDARG00000005139	ENSDART00000007796	24	11	TTCACCACCATCACTGTGATGTT	5	+	1408	1611	Active	Inactive	5	6
ENSDARG00000005148	ENSDART00000087083	24	1	AGCCTAAAAAGATACGGAGGAGAT	6	+	172	1452	Inactive	Active	0	8
ENSDARG00000005148	ENSDART00000087083	24	1	GTTCAATTCAAAGCTGAAGGTGTG	6	+	213	1452	Active	Active	8	9
ENSDARG00000005148	ENSDART00000087083	24	2	TGCTGCTGCGAGTATAAGGATTT	5	+	502	1452	Active	Inactive	9	4
ENSDARG00000005148	ENSDART00000087083	24	2	GTAACCTTAAGTGGGGCGCAGAT	5	+	458	1452	Inactive	Active	1	6
ENSDARG00000005148	ENSDART00000087083	24	2	CTCTTCTTCTGCCCTGGGAAGGT	5	+	284	1452	Active	Active	9	6
ENSDARG00000005148	ENSDART00000087083	24	4	GACAACACCAGTACCTGCAGGTTTC	7	+	744	1452	Inactive	Active	2	1
ENSDARG00000005148	ENSDART00000087083	24	4	AGATGCAGACCTGGTCTGACAAC	5	+	727	1452	Inactive	Inactive	6	0
ENSDARG00000005148	ENSDART00000087083	24	4	TTAGGCACATTGGAGAGATGCAGAC	7	+	712	1452	Inactive	Active	8	9
ENSDARG00000005148	ENSDART00000087083	24	5	GCCAAAATCCGTCAGTCTGTCGTT	6	+	1171	1452	Active	Inactive	8	8
ENSDARG00000005148	ENSDART00000087083	24	5	CTCGTCATCATCAAGTCTGGAAAC	6	+	1222	1452	Active	Inactive	9	4
ENSDARG00000005332	ENSDART00000002953	24	1	ATCGCCTAATAATCAGCTTAGGTC	6	+	17	1353	Inactive	Active	0	6
ENSDARG00000005332	ENSDART00000002953	24	4	AACTACTTAACAGCAGTGGCCAAC	6	+	379	1353	Active	Active	0	7
ENSDARG00000005332	ENSDART00000002953	24	4	CTCAACTACTTAACAGCAGTGGCC	6	+	376	1353	Active	Active	6	9
ENSDARG00000005332	ENSDART00000002953	24	5	CTATCCACCTGATTGGTGTGAGCC	6	+	473	1353	Inactive	Active	0	9
ENSDARG00000005332	ENSDART00000002953	24	6	TGCTGCACACAGATATGAATTGTAA	7	+	641	1353	Active	Active	4	2
ENSDARG00000005332	ENSDART00000002953	24	8	CTCAGCGGCCAGTGTTTGCAGTG	5	+	862	1353	Active	Inactive	9	2
ENSDARG00000005332	ENSDART00000002953	24	8	TTCCTCAGCGGCCAGTGTTTGCA	5	+	859	1353	Active	Active	8	5
ENSDARG00000005872	ENSDART00000007097	24	1	AGACACACATTGCTCTGGAGACGCA	7	-	66	1818	Inactive	Active	9	9
ENSDARG00000005872	ENSDART00000007097	24	2	TTCTTCACCATGGCGGCCTGAGAG	6	-	294	1818	Active	Active	7	8
ENSDARG00000005872	ENSDART00000007097	24	2	AGAGCCTCCGTCGGGCCGTCGCC	5	-	253	1818	Active	Active	7	9
ENSDARG00000005872	ENSDART00000007097	24	3	TTCGACTGCGGGGGTTTGGGGGA	5	-	448	1818	Active	Active	7	0
ENSDARG00000005872	ENSDART00000007097	24	7	TCCAGCTTAGCCAACAGCTGAAAAC	7	-	905	1818	Active	Active	9	7
ENSDARG00000005872	ENSDART00000007097	24	8	AGCCGCAGCGTCGTTCTGGTGCA	5	-	1049	1818	Active	Active	9	4
ENSDARG00000005872	ENSDART00000007097	24	8	TCCAGCTCCTGACGCAGTTGCTGTC	7	-	986	1818	Active	Active	9	3
ENSDARG00000005872	ENSDART00000007097	24	8	AACATCTTCAGCAAAGCCGCAGCG	6	-	1062	1818	Active	Active	9	9
ENSDARG00000005872	ENSDART00000007097	24	8	AAAGCCGCAGCGTCGTTCTGGTGCA	7	-	1049	1818	Inactive	Active	9	4
ENSDARG00000005872	ENSDART00000007097	24	10	CACCTCCTCCTGTTTGGCGTTTTTC	7	-	1341	1818	Active	Inactive	9	7
ENSDARG00000005872	ENSDART00000007097	24	10	CTCTTCACCTCCTCCTGTTTGGCG	6	-	1347	1818	Active	Inactive	9	0
ENSDARG00000005872	ENSDART00000007097	24	10	GTTCCACACATTCATGCGGTTCT	5	-	1277	1818	Active	Inactive	4	7
ENSDARG00000005872	ENSDART00000007097	24	10	CACCTCCTCCTGTTTGGCGTTTTT	6	-	1342	1818	Active	Inactive	9	8
ENSDARG00000005872	ENSDART00000007097	24	10	ACCTCCTCCTGTTTGGCGTTTTTC	6	-	1341	1818	Active	Inactive	9	7
ENSDARG00000005872	ENSDART00000007097	24	10	ACCTCCTCCTGTTTGGCGTTTTT	5	-	1342	1818	Active	Inactive	9	8
ENSDARG00000005872	ENSDART00000007097	24	10	TTCACCTCCTCCTGTTTGGCGTT	5	-	1345	1818	Active	Inactive	8	7
ENSDARG00000005872	ENSDART00000007097	24	12	AGCGGCGCATGAACTCTGATGAC	5	-	1579	1818	Active	Inactive	5	0
ENSDARG00000005872	ENSDART00000007097	24	13	TCCGACCTCGAACAGAAGCTGTT	5	-	1718	1818	Active	Active	9	9
ENSDARG00000006010	ENSDART00000009402	24	1	ACACACATCAGATGAGGATTGAGCT	7	-	47	966	Active	Active	2	9
ENSDARG00000006010	ENSDART00000009402	24	2	CACATCACATATGGGGCAGTATTT	6	-	166	966	Active	Inactive	0	6
ENSDARG00000006010	ENSDART00000009402	24	7	TGCATCACAGTCATGGCAGCAGGG	6	-	507	966	Active	Active	4	9
ENSDARG00000006010	ENSDART00000009402	24	8	TTACTCTTCTCCACGTGTAGATGTA	7	-	640	966	Active	Active	9	8
ENSDARG00000006010	ENSDART00000009402	24	8	CTCTTCTCCACGTGTAGATGTAGGC	7	-	637	966	Active	Active	9	9
ENSDARG00000006010	ENSDART00000009402	24	9	GTTCAAACCCTCTTGTGGGTGGG	5	-	719	966	Inactive	Active	4	9
ENSDARG00000006010	ENSDART00000009402	24	9	GTTCAAACCCTCTTGTGGGTGGGT	6	-	718	966	Inactive	Inactive	4	1
ENSDARG00000006010	ENSDART00000009402	24	9	GTTCAAACCCTCTTGTGGGTGGGTA	7	-	717	966	Inactive	Active	4	6
ENSDARG00000006010	ENSDART00000009402	24	9	CAAACCCTCTTGTGGGTGGGTAA	5	-	716	966	Active	Inactive	8	3
ENSDARG00000006010	ENSDART00000009402	24	9	TTCAAACCCTCTTGTGGGTGGGT	5	-	718	966	Active	Inactive	0	1
ENSDARG00000006010	ENSDART00000009402	24	9	TTCAAACCCTCTTGTGGGTGGGTA	6	-	717	966	Active	Active	0	6
ENSDARG00000006010	ENSDART00000009402	24	9	TTCAAACCCTCTTGTGGGTGGGTAA	7	-	716	966	Active	Inactive	0	3
ENSDARG00000006010	ENSDART00000066765	24	1	ACACACATCAGATGAGGATTGAGCT	7	-	47	966	Active	Active	2	9
ENSDARG00000006010	ENSDART00000066765	24	2	CACATCACATATGGGGCAGTATTT	6	-	166	966	Active	Inactive	0	6
ENSDARG00000006010	ENSDART00000066765	24	7	TGCATCACAGTCATGGCAGCAGGG	6	-	507	966	Active	Active	4	9
ENSDARG00000006010	ENSDART00000066765	24	8	CTCTTCTCCACGTGTAGATGTAGGC	7	-	637	966	Active	Active	9	9
ENSDARG00000006010	ENSDART00000066765	24	8	TTACTCTTCTCCACGTGTAGATGTA	7	-	640	966	Active	Active	9	8
ENSDARG00000006010	ENSDART00000066765	24	9	TTCAAACCCTCTTGTGGGTGGGTAA	7	-	716	966	Active	Inactive	0	3
ENSDARG00000006010	ENSDART00000066765	24	9	TTCAAACCCTCTTGTGGGTGGGTA	6	-	717	966	Active	Active	0	6
ENSDARG00000006010	ENSDART00000066765	24	9	TTCAAACCCTCTTGTGGGTGGGT	5	-	718	966	Active	Inactive	0	1
ENSDARG00000006010	ENSDART00000066765	24	9	GTTCAAACCCTCTTGTGGGTGGGTA	7	-	717	966	Inactive	Active	4	6
ENSDARG00000006010	ENSDART00000066765	24	9	GTTCAAACCCTCTTGTGGGTGGGT	6	-	718	966	Inactive	Inactive	4	1
ENSDARG00000006010	ENSDART00000066765	24	9	GTTCAAACCCTCTTGTGGGTGGG	5	-	719	966	Inactive	Active	4	9
ENSDARG00000006010	ENSDART00000066765	24	9	CAAACCCTCTTGTGGGTGGGTAA	5	-	716	966	Active	Inactive	8	3
ENSDARG00000006010	ENSDART00000106069	24	1	ACACACATCAGATGAGGATTGAGCT	7	-	41	969	Active	Active	2	9
ENSDARG00000006010	ENSDART00000106069	24	2	CACATCACATATGGGGCAGTATTT	6	-	160	969	Active	Inactive	0	6
ENSDARG00000006010	ENSDART00000106069	24	8	TGCATCACAGTCATGGCAGCAGGG	6	-	510	969	Active	Active	4	9
ENSDARG00000006010	ENSDART00000106069	24	9	CTCTTCTCCACGTGTAGATGTAGGC	7	-	640	969	Active	Active	9	9
ENSDARG00000006010	ENSDART00000106069	24	9	TTACTCTTCTCCACGTGTAGATGTA	7	-	643	969	Active	Active	9	8
ENSDARG00000006010	ENSDART00000106069	24	10	TTCAAACCCTCTTGTGGGTGGGTAA	7	-	719	969	Active	Inactive	0	3
ENSDARG00000006010	ENSDART00000106069	24	10	TTCAAACCCTCTTGTGGGTGGGTA	6	-	720	969	Active	Active	0	6
ENSDARG00000006010	ENSDART00000106069	24	10	TTCAAACCCTCTTGTGGGTGGGT	5	-	721	969	Active	Inactive	0	1
ENSDARG00000006010	ENSDART00000106069	24	10	GTTCAAACCCTCTTGTGGGTGGGTA	7	-	720	969	Inactive	Active	4	6
ENSDARG00000006010	ENSDART00000106069	24	10	GTTCAAACCCTCTTGTGGGTGGGT	6	-	721	969	Inactive	Inactive	4	1
ENSDARG00000006010	ENSDART00000106069	24	10	GTTCAAACCCTCTTGTGGGTGGG	5	-	722	969	Inactive	Active	4	9
ENSDARG00000006010	ENSDART00000106069	24	10	CAAACCCTCTTGTGGGTGGGTAA	5	-	719	969	Active	Inactive	8	3
ENSDARG00000006617	ENSDART00000017053	24	8	AGCGACTACGGCAAGCAGCGGAG	5	+	452	921	Active	Active	8	9
ENSDARG00000006617	ENSDART00000017053	24	9	CGCTGCGTCTCTTCAGAAGGAGAA	6	+	528	921	Active	Active	9	9
ENSDARG00000006617	ENSDART00000017053	24	10	GGCTTCAGCGGGAGCGAGGACTGC	6	+	685	921	Active	Active	9	9
ENSDARG00000006617	ENSDART00000017053	24	10	TCCAGCTGCACAGAGCGGACTAC	5	+	620	921	Active	Active	9	6
ENSDARG00000006617	ENSDART00000017053	24	11	CTCAGCCACAGGAGGAAGAGGAC	5	+	881	921	Active	Active	9	9
ENSDARG00000006617	ENSDART00000017053	24	11	TGCTCAGCCACAGGAGGAAGAGGAC	7	+	879	921	Active	Active	8	9
ENSDARG00000006849	ENSDART00000105541	24	2	TGCACCATCCTGCAGTTGCAGTT	5	-	259	783	Active	Active	9	1
ENSDARG00000006849	ENSDART00000105541	24	2	GTCGCCCCACGGCGGAGGAAGAT	5	-	146	783	Active	Active	2	9
ENSDARG00000006849	ENSDART00000105541	24	2	GCAGTCGCCCCACGGCGGAGGAA	5	-	149	783	Active	Active	7	9
ENSDARG00000007271	ENSDART00000003884	24	1	CTCCACACAGTCTGTTGATGCTGGA	7	+	156	2424	Inactive	Active	5	9
ENSDARG00000007271	ENSDART00000003884	24	1	TTCTCCACACAGTCTGTTGATGCT	6	+	154	2424	Inactive	Active	4	8
ENSDARG00000007271	ENSDART00000003884	24	1	AGAGGCAACGCGAGAGAAGCTTTC	6	+	53	2424	Active	Active	1	7
ENSDARG00000007271	ENSDART00000003884	24	2	GACCAAACCACAAACTCTGAGAAC	6	+	1006	2424	Inactive	Inactive	3	1
ENSDARG00000007271	ENSDART00000003884	24	2	GAACAAACCCCTCAGAGAGTTGGAA	7	+	544	2424	Inactive	Active	9	8
ENSDARG00000007271	ENSDART00000003884	24	2	GAAAGCTGCATCTTATCTTGGGAT	6	+	303	2424	Active	Inactive	3	6
ENSDARG00000007271	ENSDART00000003884	24	2	AGCTGCATCTTATCTTGGGATGCC	6	+	306	2424	Active	Active	9	8
ENSDARG00000007271	ENSDART00000003884	24	2	AGCAAATAAAGATCAAGAAGTTGAA	7	+	849	2424	Inactive	Active	5	9
ENSDARG00000007271	ENSDART00000003884	24	2	AGAGGCAGAGGAAGAGGTCGAGGAA	7	+	637	2424	Inactive	Active	5	8
ENSDARG00000007271	ENSDART00000003884	24	2	AGACCAAACCACAAACTCTGAGAAC	7	+	1005	2424	Inactive	Inactive	3	1
ENSDARG00000007271	ENSDART00000003884	24	2	ACCATCAGCGCTCAGAGAGGCAGAG	7	+	622	2424	Active	Active	9	9
ENSDARG00000007271	ENSDART00000003884	24	2	ACCAAACCACAAACTCTGAGAAC	5	+	1007	2424	Inactive	Inactive	5	1
ENSDARG00000007271	ENSDART00000003884	24	2	ACAAACCCCTCAGAGAGTTGGAA	5	+	546	2424	Inactive	Active	3	8
ENSDARG00000007271	ENSDART00000003884	24	2	AACAAACCCCTCAGAGAGTTGGAA	6	+	545	2424	Inactive	Active	3	8
ENSDARG00000007271	ENSDART00000003884	24	7	TTCCAAAACCGACCCGACGCAGTG	6	+	2067	2424	Inactive	Active	4	9
ENSDARG00000007271	ENSDART00000003884	24	7	TCCAAAACCGACCCGACGCAGTG	5	+	2068	2424	Active	Active	2	9
ENSDARG00000007271	ENSDART00000003884	24	7	GTAAGCTACGTGGTGGAGCAGTA	5	+	2350	2424	Active	Active	0	8
ENSDARG00000007271	ENSDART00000003884	24	7	CCCAGCCACCGCCGAGATGGAGCA	6	+	2379	2424	Active	Active	9	9
ENSDARG00000007418	ENSDART00000003195	24	1	CACCAAAAACAAAAGAGGTAGGC	5	+	237	717	Inactive	Active	8	9
ENSDARG00000007418	ENSDART00000003195	24	1	GGCACCAAAAACAAAAGAGGTAGGC	7	+	235	717	Active	Active	0	9
ENSDARG00000007418	ENSDART00000003195	24	4	GTTGGCAGAACTGGCCGAGTTGGAA	7	+	549	717	Inactive	Active	2	8
ENSDARG00000007418	ENSDART00000003195	24	5	AGCCTCAAAGAAGAGAGTGGAGGAT	7	+	666	717	Active	Active	2	8
ENSDARG00000007691	ENSDART00000024691	24	1	GGCTCAAACAGATTGGGCTGGAGCA	7	+	41	2328	Active	Active	7	9
ENSDARG00000007691	ENSDART00000024691	24	2	GAAAACACCCACACCTGGGGGGGC	6	+	222	2328	Inactive	Active	8	7
ENSDARG00000007691	ENSDART00000024691	24	2	AGAAAACACCCACACCTGGGGGGGC	7	+	221	2328	Inactive	Active	6	7
ENSDARG00000007691	ENSDART00000024691	24	2	AGACTCAAAGATTTTCTGAGGAG	5	+	274	2328	Inactive	Active	7	5
ENSDARG00000007691	ENSDART00000024691	24	2	AAACACCCACACCTGGGGGGGCA	5	+	224	2328	Inactive	Active	9	9
ENSDARG00000007691	ENSDART00000024691	24	2	GAAAACACCCACACCTGGGGGGGCA	7	+	222	2328	Inactive	Active	8	9
ENSDARG00000007691	ENSDART00000024691	24	3	TTCTACACACAGCAGTGGGAGGA	5	+	355	2328	Inactive	Active	8	9
ENSDARG00000007691	ENSDART00000024691	24	3	TTCTACACACAGCAGTGGGAGGAC	6	+	355	2328	Inactive	Active	8	4
ENSDARG00000007691	ENSDART00000024691	24	3	GTTCTACACACAGCAGTGGGAGGAC	7	+	354	2328	Active	Active	6	4
ENSDARG00000007691	ENSDART00000024691	24	3	CTCAACAGACACTGGGTGCGTCGGG	7	+	421	2328	Inactive	Active	5	4
ENSDARG00000007691	ENSDART00000024691	24	3	GTTCTACACACAGCAGTGGGAGGA	6	+	354	2328	Active	Active	6	9
ENSDARG00000007691	ENSDART00000024691	24	5	ACACCAGACTCGTCAGTGGAGTTG	6	+	593	2328	Inactive	Active	2	5
ENSDARG00000007691	ENSDART00000024691	24	5	AACACCAGACTCGTCAGTGGAGTTG	7	+	592	2328	Inactive	Active	6	5
ENSDARG00000007691	ENSDART00000024691	24	8	GCAGCCATCGAGAAGTGTGGAGAT	6	+	1051	2328	Active	Inactive	8	6
ENSDARG00000007691	ENSDART00000024691	24	10	GACTCCTTACTGAAGAAGAGGTG	5	+	1282	2328	Active	Active	7	9
ENSDARG00000007691	ENSDART00000024691	24	13	ATCGGCGTCAGTAAAGACTTGAAC	6	+	1534	2328	Active	Active	9	6
ENSDARG00000007691	ENSDART00000024691	24	13	ACCCTCAGCAAGCGTGTGGGTTC	5	+	1475	2328	Active	Inactive	9	9
ENSDARG00000007691	ENSDART00000024691	24	19	AAAGCCTTACACCCCTCTGTGTGT	6	+	2041	2328	Inactive	Inactive	2	9
ENSDARG00000007691	ENSDART00000024691	24	21	TTAAAACACCAGCAGCTTTTGGC	5	+	2182	2328	Inactive	Active	8	4
ENSDARG00000007691	ENSDART00000024691	24	21	ACCAGCAGCTTTTGGCAGAAGTG	5	+	2189	2328	Active	Active	8	9
ENSDARG00000007691	ENSDART00000106091	24	1	GGCTCAAACAGATTGGGCTGGAGCA	7	+	41	2325	Active	Active	7	9
ENSDARG00000007691	ENSDART00000106091	24	2	GAAAACACCCACACCTGGGGGGGCA	7	+	222	2325	Inactive	Active	8	9
ENSDARG00000007691	ENSDART00000106091	24	2	AGACTCAAAGATTTTCTGAGGAG	5	+	274	2325	Inactive	Active	7	5
ENSDARG00000007691	ENSDART00000106091	24	2	AGAAAACACCCACACCTGGGGGGGC	7	+	221	2325	Inactive	Active	6	7
ENSDARG00000007691	ENSDART00000106091	24	2	AAACACCCACACCTGGGGGGGCA	5	+	224	2325	Inactive	Active	9	9
ENSDARG00000007691	ENSDART00000106091	24	2	GAAAACACCCACACCTGGGGGGGC	6	+	222	2325	Inactive	Active	8	7
ENSDARG00000007691	ENSDART00000106091	24	3	GTTCTACACACAGCAGTGGGAGGA	6	+	354	2325	Active	Active	6	9
ENSDARG00000007691	ENSDART00000106091	24	3	GTTCTACACACAGCAGTGGGAGGAC	7	+	354	2325	Active	Active	6	4
ENSDARG00000007691	ENSDART00000106091	24	3	TTCTACACACAGCAGTGGGAGGA	5	+	355	2325	Inactive	Active	8	9
ENSDARG00000007691	ENSDART00000106091	24	3	TTCTACACACAGCAGTGGGAGGAC	6	+	355	2325	Inactive	Active	8	4
ENSDARG00000007691	ENSDART00000106091	24	3	CTCAACAGACACTGGGTGCGTCGGG	7	+	421	2325	Inactive	Active	5	4
ENSDARG00000007691	ENSDART00000106091	24	5	AACACCAGACTCGTCAGTGGAGTTG	7	+	592	2325	Inactive	Active	6	5
ENSDARG00000007691	ENSDART00000106091	24	5	ACACCAGACTCGTCAGTGGAGTTG	6	+	593	2325	Inactive	Active	2	5
ENSDARG00000007691	ENSDART00000106091	24	8	GCAGCCATCGAGAAGTGTGGAGAT	6	+	1051	2325	Active	Inactive	8	6
ENSDARG00000007691	ENSDART00000106091	24	10	GACTCCTTACTGAAGAAGAGGTG	5	+	1285	2325	Active	Active	7	9
ENSDARG00000007691	ENSDART00000106091	24	13	ATCGGCGTCAGTAAAGACTTGAAC	6	+	1537	2325	Active	Active	9	6
ENSDARG00000007691	ENSDART00000106091	24	13	ACCCTCAGCAAGCGTGTGGGTTC	5	+	1478	2325	Active	Inactive	9	9
ENSDARG00000007691	ENSDART00000106091	24	20	ACCAGCAGCTTTTGGCAGAAGTG	5	+	2186	2325	Active	Active	8	9
ENSDARG00000007691	ENSDART00000106091	24	20	TTAAAACACCAGCAGCTTTTGGC	5	+	2179	2325	Inactive	Active	8	4
ENSDARG00000008164	ENSDART00000015580	24	1	GAAAACTGCGGAGCATTTGGGGCA	6	-	172	1266	Inactive	Active	4	2
ENSDARG00000008164	ENSDART00000015580	24	3	ATCCGCTTCAGATCAGTCTGTGTCT	7	-	269	1266	Active	Inactive	9	8
ENSDARG00000008164	ENSDART00000015580	24	4	TCCACCTCCAGCTCTTTAATGAGGC	7	-	485	1266	Active	Active	9	9
ENSDARG00000008164	ENSDART00000015580	24	7	GTCACCAAACCCTTTCTGTTGAC	5	-	958	1266	Inactive	Inactive	6	7
ENSDARG00000008164	ENSDART00000015580	24	7	GACACCGCCAACCAGGAGTTTGCT	6	-	756	1266	Active	Active	6	9
ENSDARG00000008164	ENSDART00000015580	24	7	GACACCGCCAACCAGGAGTTTGC	5	-	757	1266	Active	Active	6	1
ENSDARG00000008164	ENSDART00000015580	24	7	TCCCAAATCCCATGCTGTTTTGCC	6	-	919	1266	Active	Inactive	8	6
ENSDARG00000008164	ENSDART00000015580	24	7	CCCAAATCCCATGCTGTTTTGCC	5	-	919	1266	Active	Inactive	8	6
ENSDARG00000008164	ENSDART00000015580	24	7	ATCCCATGCTGTTTTGCCTGAGAC	6	-	913	1266	Active	Active	8	7
ENSDARG00000008164	ENSDART00000015580	24	7	AGACACCGCCAACCAGGAGTTTGCT	7	-	756	1266	Active	Active	2	9
ENSDARG00000008164	ENSDART00000015580	24	7	AGACACCGCCAACCAGGAGTTTGC	6	-	757	1266	Active	Active	2	1
ENSDARG00000008164	ENSDART00000015580	24	7	ACCGCCAACCAGGAGTTTGCTGTG	6	-	753	1266	Active	Inactive	7	3
ENSDARG00000008164	ENSDART00000066815	24	1	CACAAAAAACAACCTTTGCTTTGAC	7	-	292	1632	Inactive	Inactive	9	8
ENSDARG00000008164	ENSDART00000066815	24	1	CGCCACACACACCAGGCATGATTT	6	-	352	1632	Active	Inactive	2	3
ENSDARG00000008164	ENSDART00000066815	24	1	GAAAACTGCGGAGCATTTGGGGCA	6	-	172	1632	Inactive	Active	4	2
ENSDARG00000008164	ENSDART00000066815	24	1	GGCTGCACCAGTGTGTGTTTGGT	5	-	418	1632	Active	Active	9	2
ENSDARG00000008164	ENSDART00000066815	24	1	GGCTGCACCAGTGTGTGTTTGGTG	6	-	417	1632	Active	Inactive	9	7
ENSDARG00000008164	ENSDART00000066815	24	1	TGCGGCTGCACCAGTGTGTGTTT	5	-	421	1632	Active	Inactive	9	9
ENSDARG00000008164	ENSDART00000066815	24	1	CACAAAAAACAACCTTTGCTTTG	5	-	294	1632	Inactive	Inactive	9	9
ENSDARG00000008164	ENSDART00000066815	24	1	CAACACGCAAATTGCGGATTGGTC	6	-	505	1632	Inactive	Active	9	3
ENSDARG00000008164	ENSDART00000066815	24	1	ACAAAAAACAACCTTTGCTTTGAC	6	-	292	1632	Inactive	Inactive	8	8
ENSDARG00000008164	ENSDART00000066815	24	1	ACACAACACGCAAATTGCGGATTG	6	-	508	1632	Inactive	Inactive	5	7
ENSDARG00000008164	ENSDART00000066815	24	2	ATCCGCTTCAGATCAGTCTGTGTCT	7	-	608	1632	Active	Inactive	9	8
ENSDARG00000008164	ENSDART00000066815	24	3	TCCACCTCCAGCTCTTTAATGAGGC	7	-	824	1632	Active	Active	9	9
ENSDARG00000008164	ENSDART00000066815	24	4	GTTTTCAGAAGTTCTTCTGCTGCA	6	-	1023	1632	Inactive	Active	2	4
ENSDARG00000008164	ENSDART00000066815	24	6	GACACCGCCAACCAGGAGTTTGC	5	-	1126	1632	Active	Active	6	1
ENSDARG00000008164	ENSDART00000066815	24	6	ATCCCATGCTGTTTTGCCTGAGAC	6	-	1282	1632	Active	Active	8	7
ENSDARG00000008164	ENSDART00000066815	24	6	TCCCAAATCCCATGCTGTTTTGCC	6	-	1288	1632	Active	Inactive	8	6
ENSDARG00000008164	ENSDART00000066815	24	6	CCCAAATCCCATGCTGTTTTGCC	5	-	1288	1632	Active	Inactive	8	6
ENSDARG00000008164	ENSDART00000066815	24	6	AGACACCGCCAACCAGGAGTTTGCT	7	-	1125	1632	Active	Active	2	9
ENSDARG00000008164	ENSDART00000066815	24	6	GTCACCAAACCCTTTCTGTTGAC	5	-	1327	1632	Inactive	Inactive	6	7
ENSDARG00000008164	ENSDART00000066815	24	6	AGACACCGCCAACCAGGAGTTTGC	6	-	1126	1632	Active	Active	2	1
ENSDARG00000008164	ENSDART00000066815	24	6	ACCGCCAACCAGGAGTTTGCTGTG	6	-	1122	1632	Active	Inactive	7	3
ENSDARG00000008164	ENSDART00000066815	24	6	GACACCGCCAACCAGGAGTTTGCT	6	-	1125	1632	Active	Active	6	9
ENSDARG00000008164	ENSDART00000066816	24	1	GAAAACTGCGGAGCATTTGGGGCA	6	-	160	1596	Inactive	Active	4	2
ENSDARG00000008164	ENSDART00000066816	24	2	GGCTGCACCAGTGTGTGTTTGGTG	6	-	378	1596	Active	Inactive	9	7
ENSDARG00000008164	ENSDART00000066816	24	2	CGCCACACACACCAGGCATGATTT	6	-	313	1596	Active	Inactive	2	3
ENSDARG00000008164	ENSDART00000066816	24	2	CACAAAAAACAACCTTTGCTTTGAC	7	-	253	1596	Inactive	Inactive	9	8
ENSDARG00000008164	ENSDART00000066816	24	2	CACAAAAAACAACCTTTGCTTTG	5	-	255	1596	Inactive	Inactive	9	9
ENSDARG00000008164	ENSDART00000066816	24	2	CAACACGCAAATTGCGGATTGGTC	6	-	466	1596	Inactive	Active	9	3
ENSDARG00000008164	ENSDART00000066816	24	2	GGCTGCACCAGTGTGTGTTTGGT	5	-	379	1596	Active	Active	9	2
ENSDARG00000008164	ENSDART00000066816	24	2	TGCGGCTGCACCAGTGTGTGTTT	5	-	382	1596	Active	Inactive	9	9
ENSDARG00000008164	ENSDART00000066816	24	2	ACACAACACGCAAATTGCGGATTG	6	-	469	1596	Inactive	Inactive	5	7
ENSDARG00000008164	ENSDART00000066816	24	2	ACAAAAAACAACCTTTGCTTTGAC	6	-	253	1596	Inactive	Inactive	8	8
ENSDARG00000008164	ENSDART00000066816	24	3	ATCCGCTTCAGATCAGTCTGTGTCT	7	-	569	1596	Active	Inactive	9	8
ENSDARG00000008164	ENSDART00000066816	24	4	TCCACCTCCAGCTCTTTAATGAGGC	7	-	785	1596	Active	Active	9	9
ENSDARG00000008164	ENSDART00000066816	24	5	GTTTTCAGAAGTTCTTCTGCTGCA	6	-	984	1596	Inactive	Active	2	4
ENSDARG00000008164	ENSDART00000066816	24	7	TCCCAAATCCCATGCTGTTTTGCC	6	-	1249	1596	Active	Inactive	8	6
ENSDARG00000008164	ENSDART00000066816	24	7	GTCACCAAACCCTTTCTGTTGAC	5	-	1288	1596	Inactive	Inactive	6	7
ENSDARG00000008164	ENSDART00000066816	24	7	GACACCGCCAACCAGGAGTTTGCT	6	-	1086	1596	Active	Active	6	9
ENSDARG00000008164	ENSDART00000066816	24	7	ACCGCCAACCAGGAGTTTGCTGTG	6	-	1083	1596	Active	Inactive	7	3
ENSDARG00000008164	ENSDART00000066816	24	7	AGACACCGCCAACCAGGAGTTTGC	6	-	1087	1596	Active	Active	2	1
ENSDARG00000008164	ENSDART00000066816	24	7	AGACACCGCCAACCAGGAGTTTGCT	7	-	1086	1596	Active	Active	2	9
ENSDARG00000008164	ENSDART00000066816	24	7	ATCCCATGCTGTTTTGCCTGAGAC	6	-	1243	1596	Active	Active	8	7
ENSDARG00000008164	ENSDART00000066816	24	7	CCCAAATCCCATGCTGTTTTGCC	5	-	1249	1596	Active	Inactive	8	6
ENSDARG00000008164	ENSDART00000066816	24	7	GACACCGCCAACCAGGAGTTTGC	5	-	1087	1596	Active	Active	6	1
ENSDARG00000008164	ENSDART00000066817	24	3	GGCTGCACCAGTGTGTGTTTGGTG	6	-	393	1557	Active	Inactive	9	7
ENSDARG00000008164	ENSDART00000066817	24	3	CGCCACACACACCAGGCATGATTT	6	-	328	1557	Active	Inactive	2	3
ENSDARG00000008164	ENSDART00000066817	24	3	CACAAAAAACAACCTTTGCTTTGAC	7	-	268	1557	Inactive	Inactive	9	8
ENSDARG00000008164	ENSDART00000066817	24	3	CACAAAAAACAACCTTTGCTTTG	5	-	270	1557	Inactive	Inactive	9	9
ENSDARG00000008164	ENSDART00000066817	24	3	CAACACGCAAATTGCGGATTGGTC	6	-	481	1557	Inactive	Active	9	3
ENSDARG00000008164	ENSDART00000066817	24	3	GGCTGCACCAGTGTGTGTTTGGT	5	-	394	1557	Active	Active	9	2
ENSDARG00000008164	ENSDART00000066817	24	3	TGCGGCTGCACCAGTGTGTGTTT	5	-	397	1557	Active	Inactive	9	9
ENSDARG00000008164	ENSDART00000066817	24	3	ACACAACACGCAAATTGCGGATTG	6	-	484	1557	Inactive	Inactive	5	7
ENSDARG00000008164	ENSDART00000066817	24	3	ACAAAAAACAACCTTTGCTTTGAC	6	-	268	1557	Inactive	Inactive	8	8
ENSDARG00000008164	ENSDART00000066817	24	4	ATCCGCTTCAGATCAGTCTGTGTCT	7	-	584	1557	Active	Inactive	9	8
ENSDARG00000008164	ENSDART00000066817	24	5	TCCACCTCCAGCTCTTTAATGAGGC	7	-	746	1557	Active	Active	9	9
ENSDARG00000008164	ENSDART00000066817	24	6	GTTTTCAGAAGTTCTTCTGCTGCA	6	-	945	1557	Inactive	Active	2	4
ENSDARG00000008164	ENSDART00000066817	24	8	GTCACCAAACCCTTTCTGTTGAC	5	-	1249	1557	Inactive	Inactive	6	7
ENSDARG00000008164	ENSDART00000066817	24	8	TCCCAAATCCCATGCTGTTTTGCC	6	-	1210	1557	Active	Inactive	8	6
ENSDARG00000008164	ENSDART00000066817	24	8	GACACCGCCAACCAGGAGTTTGCT	6	-	1047	1557	Active	Active	6	9
ENSDARG00000008164	ENSDART00000066817	24	8	ACCGCCAACCAGGAGTTTGCTGTG	6	-	1044	1557	Active	Inactive	7	3
ENSDARG00000008164	ENSDART00000066817	24	8	AGACACCGCCAACCAGGAGTTTGC	6	-	1048	1557	Active	Active	2	1
ENSDARG00000008164	ENSDART00000066817	24	8	AGACACCGCCAACCAGGAGTTTGCT	7	-	1047	1557	Active	Active	2	9
ENSDARG00000008164	ENSDART00000066817	24	8	ATCCCATGCTGTTTTGCCTGAGAC	6	-	1204	1557	Active	Active	8	7
ENSDARG00000008164	ENSDART00000066817	24	8	CCCAAATCCCATGCTGTTTTGCC	5	-	1210	1557	Active	Inactive	8	6
ENSDARG00000008164	ENSDART00000066817	24	8	GACACCGCCAACCAGGAGTTTGC	5	-	1048	1557	Active	Active	6	1
ENSDARG00000008164	ENSDART00000082446	24	2	GAAAACTGCGGAGCATTTGGGGCA	6	-	175	1194	Inactive	Active	4	2
ENSDARG00000008164	ENSDART00000082446	24	3	TCCACCTCCAGCTCTTTAATGAGGC	7	-	383	1194	Active	Active	9	9
ENSDARG00000008164	ENSDART00000082446	24	4	GTTTTCAGAAGTTCTTCTGCTGCA	6	-	582	1194	Inactive	Active	2	4
ENSDARG00000008164	ENSDART00000082446	24	6	TCCCAAATCCCATGCTGTTTTGCC	6	-	847	1194	Active	Inactive	8	6
ENSDARG00000008164	ENSDART00000082446	24	6	GTCACCAAACCCTTTCTGTTGAC	5	-	886	1194	Inactive	Inactive	6	7
ENSDARG00000008164	ENSDART00000082446	24	6	GACACCGCCAACCAGGAGTTTGCT	6	-	684	1194	Active	Active	6	9
ENSDARG00000008164	ENSDART00000082446	24	6	GACACCGCCAACCAGGAGTTTGC	5	-	685	1194	Active	Active	6	1
ENSDARG00000008164	ENSDART00000082446	24	6	CCCAAATCCCATGCTGTTTTGCC	5	-	847	1194	Active	Inactive	8	6
ENSDARG00000008164	ENSDART00000082446	24	6	ATCCCATGCTGTTTTGCCTGAGAC	6	-	841	1194	Active	Active	8	7
ENSDARG00000008164	ENSDART00000082446	24	6	AGACACCGCCAACCAGGAGTTTGCT	7	-	684	1194	Active	Active	2	9
ENSDARG00000008164	ENSDART00000082446	24	6	AGACACCGCCAACCAGGAGTTTGC	6	-	685	1194	Active	Active	2	1
ENSDARG00000008164	ENSDART00000082446	24	6	ACCGCCAACCAGGAGTTTGCTGTG	6	-	681	1194	Active	Inactive	7	3
ENSDARG00000008292	ENSDART00000023833	24	3	TTCCTCTCCAGCTCGTTTTTGAA	5	-	214	1416	Active	Inactive	9	5
ENSDARG00000008292	ENSDART00000023833	24	3	CTCTCCAGCTCGTTTTTGAATCT	5	-	211	1416	Active	Inactive	8	7
ENSDARG00000008292	ENSDART00000023833	24	4	GAACTCATCAGGTGTGCTGCTGCC	6	-	325	1416	Active	Active	6	9
ENSDARG00000008292	ENSDART00000023833	24	6	GCCAAATGCTCTGACGTCTGAGGC	6	-	510	1416	Active	Active	8	8
ENSDARG00000008292	ENSDART00000023833	24	6	GCCAAATGCTCTGACGTCTGAGGCT	7	-	509	1416	Active	Active	8	6
ENSDARG00000008292	ENSDART00000023833	24	7	GTCTCATACCAATAAGTCGAGGCT	6	-	767	1416	Active	Active	7	9
ENSDARG00000008292	ENSDART00000023833	24	9	TTCGGCAAAAAGTGAGACGATTTT	6	-	958	1416	Inactive	Active	4	4
ENSDARG00000008292	ENSDART00000023833	24	10	GCAGTCTTCTCAAGAGGAAGTAGGA	7	-	1129	1416	Active	Active	9	9
ENSDARG00000008292	ENSDART00000023833	24	11	TTCTCCCCCACCTCTGTGCAAAC	5	-	1306	1416	Active	Inactive	8	5
ENSDARG00000008292	ENSDART00000023833	24	12	ATCGTCGACTGTTGGTGTGATGGT	6	-	1399	1416	Active	Active	7	1
ENSDARG00000008292	ENSDART00000106055	24	1	TTCCTCTCCAGCTCGTTTTTGAA	5	-	22	840	Active	Inactive	9	5
ENSDARG00000008292	ENSDART00000106055	24	1	CTCTCCAGCTCGTTTTTGAATCT	5	-	19	840	Active	Inactive	8	7
ENSDARG00000008292	ENSDART00000106055	24	2	GAACTCATCAGGTGTGCTGCTGCC	6	-	133	840	Active	Active	6	9
ENSDARG00000008292	ENSDART00000106055	24	4	GCCAAATGCTCTGACGTCTGAGGCT	7	-	317	840	Active	Active	8	6
ENSDARG00000008292	ENSDART00000106055	24	4	GCCAAATGCTCTGACGTCTGAGGC	6	-	318	840	Active	Active	8	8
ENSDARG00000008292	ENSDART00000106055	24	5	GCAGTCTTCTCAAGAGGAAGTAGGA	7	-	562	840	Active	Active	9	9
ENSDARG00000008292	ENSDART00000106055	24	6	TTCTCCCCCACCTCTGTGCAAAC	5	-	739	840	Active	Inactive	8	5
ENSDARG00000008292	ENSDART00000106055	24	7	ATCGTCGACTGTTGGTGTGATGGT	6	-	832	840	Active	Active	7	1
ENSDARG00000008359	ENSDART00000002763	24	4	GGCCAAAGCGAGAAGTGTGGTCT	5	-	365	987	Active	Active	6	1
ENSDARG00000008359	ENSDART00000002763	24	5	ATCATCAAAATTTCTTTGCTGCT	5	-	449	987	Inactive	Inactive	6	1
ENSDARG00000008359	ENSDART00000105718	24	2	AGATTCTACAGATATGTCTGCATGC	7	-	48	951	Active	Inactive	7	5
ENSDARG00000008359	ENSDART00000105718	24	5	GGCCAAAGCGAGAAGTGTGGTCT	5	-	374	951	Active	Active	6	1
ENSDARG00000008359	ENSDART00000105718	24	6	ATCATCAAAATTTCTTTGCTGCT	5	-	458	951	Inactive	Inactive	6	1
ENSDARG00000008359	ENSDART00000105719	24	3	AGATTCTACAGATATGTCTGCATGC	7	-	45	993	Active	Inactive	7	5
ENSDARG00000008359	ENSDART00000105719	24	6	GGCCAAAGCGAGAAGTGTGGTCT	5	-	371	993	Active	Active	6	1
ENSDARG00000008359	ENSDART00000105719	24	7	ATCATCAAAATTTCTTTGCTGCT	5	-	455	993	Inactive	Inactive	6	1
ENSDARG00000008359	ENSDART00000105720	24	2	AGATTCTACAGATATGTCTGCATGC	7	-	45	993	Active	Inactive	7	5
ENSDARG00000008359	ENSDART00000105720	24	5	GGCCAAAGCGAGAAGTGTGGTCT	5	-	371	993	Active	Active	6	1
ENSDARG00000008359	ENSDART00000105720	24	6	ATCATCAAAATTTCTTTGCTGCT	5	-	455	993	Inactive	Inactive	6	1
ENSDARG00000008790	ENSDART00000045150	24	1	CTCGGCCCCCTCCATGCGTGATTG	6	+	20	1257	Active	Active	9	2
ENSDARG00000008790	ENSDART00000045150	24	6	TACTCATGCTATACCAGTGGTAAAC	7	+	534	1257	Active	Active	7	0
ENSDARG00000008790	ENSDART00000045150	24	7	GCATTCCTCCAGAACAGTCGCTGGA	7	+	653	1257	Active	Active	9	8
ENSDARG00000008790	ENSDART00000045150	24	7	TCCTCCAGAACAGTCGCTGGAGAC	6	+	657	1257	Active	Active	3	7
ENSDARG00000008790	ENSDART00000045150	24	9	TGCAGCCCATCTCAGATGTTGTG	5	+	890	1257	Active	Active	7	7
ENSDARG00000008790	ENSDART00000045150	24	10	GACTGCAGAGGGACCTGAAGCGTGT	7	+	1013	1257	Inactive	Active	2	9
ENSDARG00000008790	ENSDART00000045150	24	12	CAAGTCTGCCATACTAAGAAGGA	5	+	1186	1257	Active	Active	8	9
ENSDARG00000008790	ENSDART00000045150	24	12	GTCGCCACAACCCTGTCTTTGGCA	6	+	1235	1257	Inactive	Inactive	2	3
ENSDARG00000008790	ENSDART00000045150	24	12	GTCGCCACAACCCTGTCTTTGGC	5	+	1235	1257	Inactive	Active	2	3
ENSDARG00000008921	ENSDART00000023012	24	2	CTACAAACCTCAGAGAAGATGCT	5	-	84	981	Inactive	Active	7	9
ENSDARG00000008921	ENSDART00000023012	24	2	CCCTACAAACCTCAGAGAAGATGCT	7	-	84	981	Inactive	Active	2	9
ENSDARG00000008921	ENSDART00000023012	24	2	ACAAACCTCAGAGAAGATGCTGCA	6	-	81	981	Active	Active	4	9
ENSDARG00000008921	ENSDART00000023012	24	2	AACCTCAGAGAAGATGCTGCAGAG	6	-	78	981	Inactive	Active	2	9
ENSDARG00000008921	ENSDART00000023012	24	4	AGCTCATAATAGAGGTCTGGGTA	5	-	412	981	Active	Active	2	3
ENSDARG00000008921	ENSDART00000023012	24	4	AGCTCATAATAGAGGTCTGGGTAG	6	-	411	981	Active	Inactive	2	6
ENSDARG00000008921	ENSDART00000023012	24	5	TACTTCTTCAGAAGGGGCCTGAGTT	7	-	680	981	Active	Active	9	3
ENSDARG00000008921	ENSDART00000023012	24	6	AACTTCAAAGTTGGACTTTGTGTTT	7	-	973	981	Inactive	Inactive	6	9
ENSDARG00000008921	ENSDART00000023012	24	6	ACACACTTCCCGTCGGGCTGCAGGT	7	-	929	981	Active	Active	7	8
ENSDARG00000008921	ENSDART00000023012	24	6	AACACCAGCTCCACTGACGACGAA	6	-	775	981	Active	Active	3	9
ENSDARG00000009031	ENSDART00000008374	24	5	GCCCTCGGCGGGCGAGTGGCTTTG	6	-	370	1611	Active	Active	9	1
ENSDARG00000009031	ENSDART00000008374	24	6	CTCATCATCTTCTGTCGGGGACGTC	7	-	492	1611	Active	Active	9	9
ENSDARG00000009031	ENSDART00000008374	24	6	GTCCACAAAAGGAGTGAAGGAGGC	6	-	454	1611	Inactive	Active	8	9
ENSDARG00000009031	ENSDART00000008374	24	6	GTCCTCATCATCTTCTGTCGGGGAC	7	-	495	1611	Active	Active	9	7
ENSDARG00000009031	ENSDART00000008374	24	6	GTTGTCCTCATCATCTTCTGTCGGG	7	-	498	1611	Active	Active	9	3
ENSDARG00000009031	ENSDART00000008374	24	8	CCCTCCAGAACATCCATCTGTTGAA	7	-	809	1611	Active	Inactive	7	7
ENSDARG00000009031	ENSDART00000008374	24	10	TTAATCCTCTCGTATTTGACTGT	5	-	991	1611	Active	Inactive	8	7
ENSDARG00000009031	ENSDART00000008374	24	11	TCCACCAGCAAAGGCTTGTGCTGAA	7	-	1109	1611	Active	Inactive	8	4
ENSDARG00000009031	ENSDART00000008374	24	11	CAAATCCACCAGCAAAGGCTTGTGC	7	-	1113	1611	Active	Inactive	3	3
ENSDARG00000009031	ENSDART00000008374	24	11	ACCAGCAAAGGCTTGTGCTGAAGGT	7	-	1106	1611	Inactive	Active	2	9
ENSDARG00000009031	ENSDART00000008374	24	11	AACCAACACTGGAGCCGTAGATGAC	7	-	1165	1611	Inactive	Active	3	8
ENSDARG00000009031	ENSDART00000008374	24	11	AAATCCACCAGCAAAGGCTTGTGC	6	-	1113	1611	Inactive	Inactive	7	3
ENSDARG00000009031	ENSDART00000008374	24	11	AAAACCAACACTGGAGCCGTAGAT	6	-	1168	1611	Inactive	Active	8	2
ENSDARG00000009031	ENSDART00000008374	24	12	AGCACCACAATGGCGTGAGGGGTAA	7	-	1253	1611	Inactive	Active	0	7
ENSDARG00000009031	ENSDART00000008374	24	12	AGAAGCATCTCCATGCCGTCGGT	5	-	1285	1611	Active	Active	7	7
ENSDARG00000009031	ENSDART00000008374	24	12	AACCTACCAACAGAGGTGGGCATCT	7	-	1382	1611	Inactive	Inactive	2	4
ENSDARG00000009031	ENSDART00000008374	24	12	AAAACCTACCAACAGAGGTGGGC	5	-	1386	1611	Inactive	Active	4	9
ENSDARG00000009031	ENSDART00000008374	24	13	TCCCCAGCCCATGATCTGGTTGGAG	7	-	1410	1611	Active	Inactive	8	3
ENSDARG00000009031	ENSDART00000008374	24	13	CCCAGCCCATGATCTGGTTGGAGTG	7	-	1408	1611	Active	Active	8	6
ENSDARG00000009031	ENSDART00000008374	24	13	CCCAGCCCATGATCTGGTTGGAG	5	-	1410	1611	Active	Inactive	8	3
ENSDARG00000009031	ENSDART00000008374	24	14	TACCAATTCATCATGGAGTTTCT	5	-	1600	1611	Active	Inactive	8	0
ENSDARG00000009031	ENSDART00000017384	24	3	GAAGGCACCATAGTAGGTGGCGAT	6	-	199	1512	Inactive	Active	3	5
ENSDARG00000009031	ENSDART00000017384	24	9	CTCTCATTCGGCAGGTCTTTGAT	5	-	820	1512	Active	Inactive	9	5
ENSDARG00000009031	ENSDART00000017384	24	11	TCCTTCTGCTCCTCAATGCGCTTCT	7	-	1124	1512	Active	Inactive	9	6
ENSDARG00000009031	ENSDART00000017384	24	11	TTCTGCCTCTCAGCCAGTAGTTGGC	7	-	1103	1512	Active	Active	9	7
ENSDARG00000009031	ENSDART00000017384	24	11	CGCTCCTTATTGGCCAGCTGTAGAC	7	-	1022	1512	Active	Active	9	2
ENSDARG00000009031	ENSDART00000017384	24	11	TTCTGCTGCTGCTCCAGCTGTTGTC	7	-	1064	1512	Active	Inactive	9	0
ENSDARG00000009031	ENSDART00000017384	24	11	CTCTCAGCCAGTAGTTGGCGCTTGT	7	-	1097	1512	Active	Active	8	2
ENSDARG00000009031	ENSDART00000017384	24	11	AGAGTCGACTCACCGGGGATGTT	5	-	982	1512	Active	Active	5	7
ENSDARG00000009031	ENSDART00000017384	24	11	GGCTTCAGAACGCTCCTTATTGGCC	7	-	1032	1512	Active	Inactive	7	0
ENSDARG00000009031	ENSDART00000017384	24	12	CTCCTCCTCTCTCCGCAGCTGCT	5	-	1241	1512	Active	Active	9	9
ENSDARG00000009031	ENSDART00000017384	24	12	CGCTCCTCCTCTCTCCGCAGCTGCT	7	-	1241	1512	Active	Active	9	9
ENSDARG00000009031	ENSDART00000017384	24	13	TGCAACCGCTCGGCCTGACGCTGCT	7	-	1313	1512	Active	Active	8	9
ENSDARG00000009031	ENSDART00000017384	24	13	GGCTCCTGCTGCTGTTGTTGCAGTG	7	-	1373	1512	Active	Active	9	7
ENSDARG00000009031	ENSDART00000017384	24	13	GCCGGCTTATCACTTGGGTTGAC	5	-	1441	1512	Active	Inactive	9	6
ENSDARG00000009031	ENSDART00000017384	24	13	GCCCTCTCCTGCTGGAGCTGCCGCT	7	-	1337	1512	Active	Active	9	9
ENSDARG00000009031	ENSDART00000017384	24	13	CTCTCCTGCTGGAGCTGCCGCTGCA	7	-	1334	1512	Active	Active	9	9
ENSDARG00000009031	ENSDART00000035310	24	2	GAAGGCACCATAGTAGGTGGCGAT	6	-	130	3774	Inactive	Active	3	5
ENSDARG00000009031	ENSDART00000035310	24	8	CTCTCATTCGGCAGGTCTTTGAT	5	-	754	3774	Active	Inactive	9	5
ENSDARG00000009031	ENSDART00000035310	24	10	CTCTCAGCCAGTAGTTGGCGCTTGT	7	-	1031	3774	Active	Active	8	2
ENSDARG00000009031	ENSDART00000035310	24	10	CGCTCCTTATTGGCCAGCTGTAGAC	7	-	956	3774	Active	Active	9	2
ENSDARG00000009031	ENSDART00000035310	24	10	GGCTTCAGAACGCTCCTTATTGGCC	7	-	966	3774	Active	Inactive	7	0
ENSDARG00000009031	ENSDART00000035310	24	10	AGAGTCGACTCACCGGGGATGTT	5	-	916	3774	Active	Active	5	7
ENSDARG00000009031	ENSDART00000035310	24	10	TTCTGCTGCTGCTCCAGCTGTTGTC	7	-	998	3774	Active	Inactive	9	0
ENSDARG00000009031	ENSDART00000035310	24	10	TTCTGCCTCTCAGCCAGTAGTTGGC	7	-	1037	3774	Active	Active	9	7
ENSDARG00000009031	ENSDART00000035310	24	10	TCCTTCTGCTCCTCAATGCGCTTCT	7	-	1058	3774	Active	Inactive	9	6
ENSDARG00000009031	ENSDART00000035310	24	11	CTCCTCCTCTCTCCGCAGCTGCT	5	-	1175	3774	Active	Active	9	9
ENSDARG00000009031	ENSDART00000035310	24	11	CGCTCCTCCTCTCTCCGCAGCTGCT	7	-	1175	3774	Active	Active	9	9
ENSDARG00000009031	ENSDART00000035310	24	12	GGCTCCTGCTGCTGTTGTTGCAGTG	7	-	1307	3774	Active	Active	9	7
ENSDARG00000009031	ENSDART00000035310	24	12	GCCGGCTTATCACTTGGGTTGAC	5	-	1375	3774	Active	Inactive	9	6
ENSDARG00000009031	ENSDART00000035310	24	12	TGCAACCGCTCGGCCTGACGCTGCT	7	-	1247	3774	Active	Active	8	9
ENSDARG00000009031	ENSDART00000035310	24	12	CTCTCCTGCTGGAGCTGCCGCTGCA	7	-	1268	3774	Active	Active	9	9
ENSDARG00000009031	ENSDART00000035310	24	12	GCCCTCTCCTGCTGGAGCTGCCGCT	7	-	1271	3774	Active	Active	9	9
ENSDARG00000009031	ENSDART00000035310	24	13	GTTGGCCACTTTGTGCTGGAGAG	5	-	1451	3774	Active	Active	7	8
ENSDARG00000009031	ENSDART00000035310	24	14	TCCTGCCTCAGCCAGGAGCCGCG	5	-	1771	3774	Active	Active	9	9
ENSDARG00000009031	ENSDART00000035310	24	17	TGCCACTGCTGGTCCTCTGGAGAG	6	-	1973	3774	Active	Active	9	2
ENSDARG00000009031	ENSDART00000035310	24	21	GCCCTCGGCGGGCGAGTGGCTTTG	6	-	2527	3774	Active	Active	9	1
ENSDARG00000009031	ENSDART00000035310	24	22	GTCCTCATCATCTTCTGTCGGGGAC	7	-	2652	3774	Active	Active	9	7
ENSDARG00000009031	ENSDART00000035310	24	22	GTCCACAAAAGGAGTGAAGGAGGC	6	-	2611	3774	Inactive	Active	8	9
ENSDARG00000009031	ENSDART00000035310	24	22	CTCATCATCTTCTGTCGGGGACGTC	7	-	2649	3774	Active	Active	9	9
ENSDARG00000009031	ENSDART00000035310	24	22	GTTGTCCTCATCATCTTCTGTCGGG	7	-	2655	3774	Active	Active	9	3
ENSDARG00000009031	ENSDART00000035310	24	24	CCCTCCAGAACATCCATCTGTTGAA	7	-	2966	3774	Active	Inactive	7	7
ENSDARG00000009031	ENSDART00000035310	24	26	TTAATCCTCTCGTATTTGACTGT	5	-	3148	3774	Active	Inactive	8	7
ENSDARG00000009031	ENSDART00000035310	24	27	AAATCCACCAGCAAAGGCTTGTGC	6	-	3270	3774	Inactive	Inactive	7	3
ENSDARG00000009031	ENSDART00000035310	24	27	AACCAACACTGGAGCCGTAGATGAC	7	-	3322	3774	Inactive	Active	3	8
ENSDARG00000009031	ENSDART00000035310	24	27	ACCAGCAAAGGCTTGTGCTGAAGGT	7	-	3263	3774	Inactive	Active	2	9
ENSDARG00000009031	ENSDART00000035310	24	27	TCCACCAGCAAAGGCTTGTGCTGAA	7	-	3266	3774	Active	Inactive	8	4
ENSDARG00000009031	ENSDART00000035310	24	27	AAAACCAACACTGGAGCCGTAGAT	6	-	3325	3774	Inactive	Active	8	2
ENSDARG00000009031	ENSDART00000035310	24	27	CAAATCCACCAGCAAAGGCTTGTGC	7	-	3270	3774	Active	Inactive	3	3
ENSDARG00000009031	ENSDART00000035310	24	28	AGAAGCATCTCCATGCCGTCGGT	5	-	3448	3774	Active	Active	7	7
ENSDARG00000009031	ENSDART00000035310	24	28	AACCTACCAACAGAGGTGGGCATCT	7	-	3545	3774	Inactive	Inactive	2	4
ENSDARG00000009031	ENSDART00000035310	24	28	AGCACCACAATGGCGTGAGGGGTAA	7	-	3416	3774	Inactive	Active	0	7
ENSDARG00000009031	ENSDART00000035310	24	28	AAAACCTACCAACAGAGGTGGGC	5	-	3549	3774	Inactive	Active	4	9
ENSDARG00000009031	ENSDART00000035310	24	29	TCCCCAGCCCATGATCTGGTTGGAG	7	-	3573	3774	Active	Inactive	8	3
ENSDARG00000009031	ENSDART00000035310	24	29	CCCAGCCCATGATCTGGTTGGAG	5	-	3573	3774	Active	Inactive	8	3
ENSDARG00000009031	ENSDART00000035310	24	29	CCCAGCCCATGATCTGGTTGGAGTG	7	-	3571	3774	Active	Active	8	6
ENSDARG00000009031	ENSDART00000035310	24	30	TACCAATTCATCATGGAGTTTCT	5	-	3763	3774	Active	Inactive	8	0
ENSDARG00000009178	ENSDART00000009473	24	2	AACAGCTGCTACACACGAATGGTAA	7	-	70	810	Active	Active	8	7
ENSDARG00000009178	ENSDART00000009473	24	5	GCAGCCATCCTAGCCTTTGGTTGC	6	-	315	810	Active	Inactive	8	8
ENSDARG00000009342	ENSDART00000002394	24	1	AAACACACATATACGGTGGAGAT	5	+	100	1209	Inactive	Active	9	3
ENSDARG00000009342	ENSDART00000002394	24	6	GTACTCAGCACTATGAAGTGTGT	5	+	656	1209	Active	Active	1	7
ENSDARG00000009342	ENSDART00000002394	24	10	CACTCCTAATGTTCCGGGCGGGGCA	7	+	1115	1209	Active	Active	3	9
ENSDARG00000009626	ENSDART00000004296	24	8	TTCCAACACAGCCATCTGGAGAA	5	-	590	1359	Active	Inactive	0	2
ENSDARG00000009626	ENSDART00000004296	24	8	TACAAACCCTCATAAGTGGGTCTTC	7	-	676	1359	Inactive	Inactive	0	9
ENSDARG00000009626	ENSDART00000004296	24	8	CAAACCCTCATAAGTGGGTCTTC	5	-	676	1359	Active	Inactive	8	9
ENSDARG00000009626	ENSDART00000004296	24	10	GTTTTCTCCTCCACGCAGTTTTC	5	-	838	1359	Active	Inactive	8	4
ENSDARG00000009626	ENSDART00000004296	24	12	CACCGCCTCCACCTGCTCTTGGGAC	7	-	1050	1359	Active	Inactive	9	4
ENSDARG00000009626	ENSDART00000004296	24	12	ACCGCCTCCACCTGCTCTTGGGAC	6	-	1050	1359	Active	Inactive	9	4
ENSDARG00000009626	ENSDART00000004296	24	13	TTACTCACATGTGTTTTAGTCGTC	6	-	1155	1359	Inactive	Inactive	8	5
ENSDARG00000009626	ENSDART00000004296	24	14	TCCAGCTTCAAGAAAAGAGTGAGCT	7	-	1169	1359	Active	Active	9	9
ENSDARG00000009626	ENSDART00000105696	24	2	CAAACCCTCATAAGTGGGTCTTC	5	-	139	711	Active	Inactive	8	9
ENSDARG00000009626	ENSDART00000105696	24	2	TACAAACCCTCATAAGTGGGTCTTC	7	-	139	711	Inactive	Inactive	0	9
ENSDARG00000009626	ENSDART00000105696	24	2	TTCCAACACAGCCATCTGGAGAA	5	-	53	711	Active	Inactive	0	2
ENSDARG00000009626	ENSDART00000105696	24	4	GTTTTCTCCTCCACGCAGTTTTC	5	-	301	711	Active	Inactive	8	4
ENSDARG00000009626	ENSDART00000105696	24	6	ACCGCCTCCACCTGCTCTTGGGAC	6	-	513	711	Active	Inactive	9	4
ENSDARG00000009626	ENSDART00000105696	24	6	CACCGCCTCCACCTGCTCTTGGGAC	7	-	513	711	Active	Inactive	9	4
ENSDARG00000009626	ENSDART00000105696	24	7	TTACTCACATGTGTTTTAGTCGTC	6	-	618	711	Inactive	Inactive	8	5
ENSDARG00000009851	ENSDART00000021272	24	1	AAAAACTGCTTCACGGAGATGCA	5	+	49	816	Inactive	Active	6	9
ENSDARG00000009851	ENSDART00000021272	24	1	AACTGCTTCACGGAGATGCAGGT	5	+	52	816	Active	Active	9	9
ENSDARG00000009851	ENSDART00000021272	24	2	GACGGCCTCGTGCTGATTTGGAA	5	+	148	816	Active	Active	9	5
ENSDARG00000009851	ENSDART00000021272	24	2	GTTTGCGTCTGCAGGCGATGACGGC	7	+	129	816	Active	Active	9	9
ENSDARG00000009851	ENSDART00000021272	24	3	TACACCTTCATCAGAGGAGGAAAC	6	+	238	816	Active	Active	9	8
ENSDARG00000009851	ENSDART00000021272	24	4	GCAGTCCTCTGTAAAGGTGTGTGT	6	+	360	816	Active	Inactive	9	5
ENSDARG00000009851	ENSDART00000021272	24	5	AACCAAGACTTTGAGCTGCAGTG	5	+	439	816	Inactive	Active	5	8
ENSDARG00000009868	ENSDART00000002992	24	1	GTTGGCTTCTGGTTCTGACTGGTCT	7	-	63	1635	Active	Active	9	7
ENSDARG00000009868	ENSDART00000002992	24	1	GACATCCCAGAACTGGACTGAGAG	6	-	15	1635	Active	Active	1	9
ENSDARG00000009868	ENSDART00000002992	24	3	GCCTCAGCCAGCATATGTGTGAAAC	7	-	410	1635	Active	Active	8	3
ENSDARG00000009868	ENSDART00000002992	24	3	TCCACCTCCTGTGTGTCTGGTTG	5	-	322	1635	Active	Inactive	9	2
ENSDARG00000009868	ENSDART00000002992	24	5	CTCCACAAAATACTTTCTGCTGAT	6	-	536	1635	Inactive	Inactive	6	4
ENSDARG00000009868	ENSDART00000002992	24	11	GAAGCCGCAAGTCCCTCTTTTGGT	6	-	1197	1635	Inactive	Inactive	8	7
ENSDARG00000009868	ENSDART00000002992	24	12	AACTTCTGCCCAGTGCTGAATTC	5	-	1375	1635	Active	Inactive	9	1
ENSDARG00000009868	ENSDART00000002992	24	12	TTATGCCTCTTCAGTGCTGCAGGA	6	-	1272	1635	Active	Active	7	9
ENSDARG00000010075	ENSDART00000020982	24	1	CACCACAGACTGCGTGGAGAAGCC	6	+	21	2502	Inactive	Active	4	9
ENSDARG00000010075	ENSDART00000020982	24	1	CTCCCCTGCTCATCTCTGCTGTG	5	+	110	2502	Active	Active	9	0
ENSDARG00000010075	ENSDART00000020982	24	1	TGCCAAGCAGGAGAGGCGCTTTG	5	+	210	2502	Inactive	Active	2	1
ENSDARG00000010075	ENSDART00000020982	24	1	AAAAGCGCAAAGTCAGTGCGTCTGT	7	+	607	2502	Inactive	Inactive	9	9
ENSDARG00000010075	ENSDART00000020982	24	3	GTTGTCTTCTTTCGGCATGATGT	5	+	918	2502	Active	Active	9	4
ENSDARG00000010075	ENSDART00000020982	24	4	TACAGCATCACTTTTTTTGGAGCG	6	+	1225	2502	Active	Active	8	5
ENSDARG00000010075	ENSDART00000020982	24	4	GTTACCACAGCCGTGATGCTTCT	5	+	2071	2502	Inactive	Active	6	7
ENSDARG00000010075	ENSDART00000020982	24	4	GTCTTCAAAGAGAATTTGGGAAC	5	+	1807	2502	Inactive	Inactive	3	6
ENSDARG00000010075	ENSDART00000020982	24	4	GACGTCTTCAAAGAGAATTTGGG	5	+	1804	2502	Active	Active	9	9
ENSDARG00000010075	ENSDART00000020982	24	4	TACATCGGCCTCATGACGCCTTT	5	+	1144	2502	Active	Active	8	5
ENSDARG00000010075	ENSDART00000020982	24	4	GACCAAATCCTGGACGAAGGTGTT	6	+	1446	2502	Active	Active	4	9
ENSDARG00000010075	ENSDART00000020982	24	4	CTCATCTCCTGTTGGCAGCAGAC	5	+	1024	2502	Active	Active	9	9
ENSDARG00000010075	ENSDART00000020982	24	4	CGCTCCGTCCGCTCTTTTTGCCTGT	7	+	1168	2502	Active	Inactive	9	8
ENSDARG00000010075	ENSDART00000020982	24	4	ATCTACAGCATCACTTTTTTTGGAG	7	+	1222	2502	Inactive	Inactive	0	8
ENSDARG00000010075	ENSDART00000020982	24	4	ATCTACAGCATCACTTTTTTTGGA	6	+	1222	2502	Inactive	Inactive	0	8
ENSDARG00000010075	ENSDART00000020982	24	4	ATCGTCAGCATTTACGGCTGCTTTC	7	+	1498	2502	Active	Inactive	8	3
ENSDARG00000010075	ENSDART00000020982	24	4	AGCTCAATCTGAGCGCAGAAGAC	5	+	1784	2502	Active	Active	9	9
ENSDARG00000010075	ENSDART00000020982	24	4	ACACCATCCAAAACATTGCGGTTAC	7	+	2051	2502	Active	Inactive	4	8
ENSDARG00000010075	ENSDART00000020982	24	4	TTCCTCGTCCTTAACGGACGGCGGG	7	+	1249	2502	Active	Active	9	9
ENSDARG00000010075	ENSDART00000105700	24	1	AAAAGCGCAAAGTCAGTGCGTCTGT	7	+	598	2496	Inactive	Inactive	9	9
ENSDARG00000010075	ENSDART00000105700	24	1	CTCCCCTGCTCATCTCTGCTGTG	5	+	101	2496	Active	Active	9	0
ENSDARG00000010075	ENSDART00000105700	24	1	TGCCAAGCAGGAGAGGCGCTTTG	5	+	201	2496	Inactive	Active	2	1
ENSDARG00000010075	ENSDART00000105700	24	1	CACCACAGACTGCGTGGAGAAGCC	6	+	12	2496	Inactive	Active	4	9
ENSDARG00000010075	ENSDART00000105700	24	6	GTTGTCTTCTTTCGGCATGATGT	5	+	918	2496	Active	Active	9	4
ENSDARG00000010075	ENSDART00000105700	24	7	TACAGCATCACTTTTTTTGGAGCG	6	+	1225	2496	Active	Active	8	5
ENSDARG00000010075	ENSDART00000105700	24	7	TACATCGGCCTCATGACGCCTTT	5	+	1144	2496	Active	Active	8	5
ENSDARG00000010075	ENSDART00000105700	24	7	GTTACCACAGCCGTGATGCTTCT	5	+	2071	2496	Inactive	Active	6	7
ENSDARG00000010075	ENSDART00000105700	24	7	GTCTTCAAAGAGAATTTGGGAAC	5	+	1807	2496	Inactive	Inactive	3	6
ENSDARG00000010075	ENSDART00000105700	24	7	TTCCTCGTCCTTAACGGACGGCGGG	7	+	1249	2496	Active	Active	9	9
ENSDARG00000010075	ENSDART00000105700	24	7	GACGTCTTCAAAGAGAATTTGGG	5	+	1804	2496	Active	Active	9	9
ENSDARG00000010075	ENSDART00000105700	24	7	GACCAAATCCTGGACGAAGGTGTT	6	+	1446	2496	Active	Active	4	9
ENSDARG00000010075	ENSDART00000105700	24	7	ACACCATCCAAAACATTGCGGTTAC	7	+	2051	2496	Active	Inactive	4	8
ENSDARG00000010075	ENSDART00000105700	24	7	AGCTCAATCTGAGCGCAGAAGAC	5	+	1784	2496	Active	Active	9	9
ENSDARG00000010075	ENSDART00000105700	24	7	ATCGTCAGCATTTACGGCTGCTTTC	7	+	1498	2496	Active	Inactive	8	3
ENSDARG00000010075	ENSDART00000105700	24	7	ATCTACAGCATCACTTTTTTTGGA	6	+	1222	2496	Inactive	Inactive	0	8
ENSDARG00000010075	ENSDART00000105700	24	7	ATCTACAGCATCACTTTTTTTGGAG	7	+	1222	2496	Inactive	Inactive	0	8
ENSDARG00000010075	ENSDART00000105700	24	7	CGCTCCGTCCGCTCTTTTTGCCTGT	7	+	1168	2496	Active	Inactive	9	8
ENSDARG00000010075	ENSDART00000105700	24	7	CTCATCTCCTGTTGGCAGCAGAC	5	+	1024	2496	Active	Active	9	9
ENSDARG00000010155	ENSDART00000031245	24	2	TACACCACCCAATCGCTGGCGAG	5	+	166	1473	Active	Active	3	9
ENSDARG00000010155	ENSDART00000031245	24	2	GGCCTCACAGCTGCGGAGGATGGA	6	+	246	1473	Active	Active	6	9
ENSDARG00000010155	ENSDART00000031245	24	2	CTACACCACCCAATCGCTGGCGAG	6	+	165	1473	Inactive	Active	2	9
ENSDARG00000010155	ENSDART00000031245	24	3	GACTACAACGTTCTGGATGATGTG	6	+	433	1473	Inactive	Active	3	9
ENSDARG00000010155	ENSDART00000031245	24	3	GACTACAACGTTCTGGATGATGT	5	+	433	1473	Inactive	Active	3	2
ENSDARG00000010155	ENSDART00000031245	24	3	CGCTCCCGCCAACGTGGAGCGGCC	6	+	384	1473	Active	Active	9	9
ENSDARG00000010155	ENSDART00000031245	24	3	CCCGCCAACGTGGAGCGGCCGGT	5	+	388	1473	Active	Active	9	9
ENSDARG00000010155	ENSDART00000031245	24	3	GACATCCACAAGGAGAAGGTGGC	5	+	301	1473	Active	Active	7	9
ENSDARG00000010155	ENSDART00000031245	24	4	CAATCAGTCCATCAGAGGAGGAA	5	+	483	1473	Active	Active	6	9
ENSDARG00000010155	ENSDART00000031245	24	4	GTCCACCGCTGGCGGGACGAGGAA	6	+	545	1473	Active	Active	7	9
ENSDARG00000010155	ENSDART00000031245	24	4	AACCTCCCAGTCCACCGCTGGCGGG	7	+	536	1473	Active	Active	0	9
ENSDARG00000010155	ENSDART00000031245	24	7	ACATACCGCCGAGCGCCGTCTGT	5	+	937	1473	Inactive	Inactive	0	1
ENSDARG00000010155	ENSDART00000031245	24	8	AGATTCCCCTCACAGGCTTTGTG	5	+	1073	1473	Active	Active	7	1
ENSDARG00000010155	ENSDART00000031245	24	9	TCCACCTGCAGACTATGAAGACGAA	7	+	1206	1473	Active	Active	9	9
ENSDARG00000010155	ENSDART00000031245	24	9	TACAGCGACCCCTACGCTGATGGA	6	+	1249	1473	Active	Active	5	9
ENSDARG00000010155	ENSDART00000031245	24	9	GTCCTACGCTGAGAAGGGTGAGGAT	7	+	1293	1473	Active	Active	9	6
ENSDARG00000010155	ENSDART00000031245	24	9	GTCCTACGCTGAGAAGGGTGAGGA	6	+	1293	1473	Active	Active	9	9
ENSDARG00000010155	ENSDART00000031245	24	9	ACCTGCAGACTATGAAGACGAAGAG	7	+	1209	1473	Active	Active	2	9
ENSDARG00000010155	ENSDART00000031245	24	9	AGCGACCCCTACGCTGATGGAGAC	6	+	1252	1473	Active	Active	8	9
ENSDARG00000010169	ENSDART00000011143	24	1	GCCGCCACAGTGTTTGTTGGGTT	5	-	97	852	Active	Inactive	3	8
ENSDARG00000010169	ENSDART00000011143	24	1	GTCTGCCGCCACAGTGTTTGTTGGG	7	-	99	852	Active	Inactive	9	3
ENSDARG00000010169	ENSDART00000011143	24	1	GCCGCCACAGTGTTTGTTGGGTTT	6	-	96	852	Active	Inactive	3	7
ENSDARG00000010169	ENSDART00000011143	24	1	TGCCGCCACAGTGTTTGTTGGGTT	6	-	97	852	Active	Inactive	9	8
ENSDARG00000010169	ENSDART00000011143	24	1	TGCCGCCACAGTGTTTGTTGGGTTT	7	-	96	852	Active	Inactive	9	7
ENSDARG00000010169	ENSDART00000011143	24	3	ACACACAAAGCTTCAGGTTGTATTC	7	-	529	852	Inactive	Inactive	9	9
ENSDARG00000010169	ENSDART00000011143	24	3	ACACAAAGCTTCAGGTTGTATTC	5	-	529	852	Inactive	Inactive	6	9
ENSDARG00000010169	ENSDART00000011143	24	5	GTAGACGACAGGGATTAGCCGTT	5	-	722	852	Inactive	Inactive	7	1
ENSDARG00000010169	ENSDART00000011143	24	5	GGCCTCTTCATGGATTTGTAGAC	5	-	739	852	Active	Inactive	9	8
ENSDARG00000010169	ENSDART00000011143	24	5	GAACCAGACCTGTGTGCAGGGTTT	6	-	805	852	Inactive	Active	6	1
ENSDARG00000010169	ENSDART00000011143	24	5	AGAACCAGACCTGTGTGCAGGGTTT	7	-	805	852	Inactive	Active	7	1
ENSDARG00000010169	ENSDART00000011143	24	5	AACGGCCTCTTCATGGATTTGTAG	6	-	741	852	Active	Inactive	9	0
ENSDARG00000010169	ENSDART00000011143	24	5	AACGGCCTCTTCATGGATTTGTA	5	-	742	852	Active	Active	9	0
ENSDARG00000010186	ENSDART00000006636	24	4	ACCAAAGTCAACCAGCTTGATTC	5	-	497	5325	Active	Inactive	8	6
ENSDARG00000010186	ENSDART00000006636	24	5	TCCTCCTTAGTCGGGTGTTTGTG	5	-	534	5325	Active	Active	9	1
ENSDARG00000010186	ENSDART00000006636	24	8	CTCGGCCCACAATCTGTTTGATGAA	7	-	865	5325	Active	Inactive	6	4
ENSDARG00000010186	ENSDART00000006636	24	8	AGCTCCATCAGCTGCTTCTGCAGCG	7	-	896	5325	Active	Active	9	8
ENSDARG00000010186	ENSDART00000006636	24	8	TCCATCAGCTGCTTCTGCAGCGTCT	7	-	893	5325	Active	Active	9	8
ENSDARG00000010186	ENSDART00000006636	24	10	GTCGTCACACGTTTGACTTTGAG	5	-	1040	5325	Active	Active	0	8
ENSDARG00000010186	ENSDART00000006636	24	10	AGCGTCGTCACACGTTTGACTTT	5	-	1043	5325	Active	Inactive	9	9
ENSDARG00000010186	ENSDART00000006636	24	11	ACACTCACCTCAGGTGTGTATAA	5	-	1201	5325	Active	Inactive	3	9
ENSDARG00000010186	ENSDART00000006636	24	12	TGCCACTGCATATATATGTGGGGGG	7	-	1254	5325	Active	Active	9	6
ENSDARG00000010186	ENSDART00000006636	24	12	GGCGCCAACATAACTCTTAGTATGC	7	-	1215	5325	Active	Inactive	9	8
ENSDARG00000010186	ENSDART00000006636	24	16	GTATACCTCTAGGGTGAAGCCGAT	6	-	1804	5325	Active	Active	2	9
ENSDARG00000010186	ENSDART00000006636	24	20	TCCAGCAGCGGCCGGTTGTCTTC	5	-	2353	5325	Active	Inactive	9	8
ENSDARG00000010186	ENSDART00000006636	24	20	ACATGCCCATGGGCTTCTGAAGGA	6	-	2381	5325	Inactive	Active	5	6
ENSDARG00000010186	ENSDART00000006636	24	21	GTTATCCTCAAATTTCTCTGTTTGC	7	-	2454	5325	Active	Inactive	9	9
ENSDARG00000010186	ENSDART00000006636	24	23	GCCCACAGCTTTGCCCTTAGTGTGC	7	-	2691	5325	Active	Inactive	7	7
ENSDARG00000010186	ENSDART00000006636	24	29	GAACAATCCGGTCAGTGGTCTGC	5	-	3318	5325	Inactive	Active	6	0
ENSDARG00000010186	ENSDART00000006636	24	32	TCCTTCCTCTTGGAGTCTTTTAC	5	-	4064	5325	Active	Inactive	9	9
ENSDARG00000010186	ENSDART00000006636	24	32	TTCACCTCCTTCCTGTAGCGGTT	5	-	3728	5325	Active	Active	8	7
ENSDARG00000010186	ENSDART00000006636	24	32	CACTTCCTCATCTTGTTTTTGAG	5	-	4721	5325	Active	Inactive	9	1
ENSDARG00000010186	ENSDART00000006636	24	32	GTCTTCTTCTCCTGGTGGATTTTCT	7	-	4209	5325	Active	Inactive	9	3
ENSDARG00000010186	ENSDART00000006636	24	32	GTCTTCTTCTCCTGGTGGATTTT	5	-	4211	5325	Active	Inactive	9	3
ENSDARG00000010186	ENSDART00000006636	24	32	TCCTCCACATCTCCAGTGCTTTGCC	7	-	4544	5325	Active	Inactive	1	4
ENSDARG00000010186	ENSDART00000006636	24	32	CACTTCCTCATCTTGTTTTTGAGAT	7	-	4719	5325	Active	Inactive	9	8
ENSDARG00000010186	ENSDART00000006636	24	32	CTCCACATCTCCAGTGCTTTGCC	5	-	4544	5325	Active	Inactive	9	4
ENSDARG00000010186	ENSDART00000006636	24	32	CTCGTCTTCTTCTCCTGGTGGATTT	7	-	4212	5325	Active	Inactive	9	7
ENSDARG00000010186	ENSDART00000006636	24	32	AGCCTCTAAAATTGCTCTGGATTT	6	-	4667	5325	Active	Inactive	7	9
ENSDARG00000010186	ENSDART00000006636	24	36	CTCTTCTCCAATGGGTCTTTGGGG	6	-	5199	5325	Active	Inactive	9	0
ENSDARG00000010186	ENSDART00000006636	24	36	CTCTTCTCCAATGGGTCTTTGGG	5	-	5200	5325	Active	Active	9	6
ENSDARG00000010186	ENSDART00000006636	24	36	CACCTCTTCTCCAATGGGTCTTT	5	-	5203	5325	Active	Inactive	9	9
ENSDARG00000010186	ENSDART00000006636	24	36	ACCGGCGTCGTTCATTGGGAAGGC	6	-	5102	5325	Active	Active	9	7
ENSDARG00000010186	ENSDART00000006636	24	37	GTCGTCGTCTCTGGGAGGTCTTT	5	-	5298	5325	Active	Inactive	9	0
ENSDARG00000010186	ENSDART00000006636	24	37	TTAGTCGTCGTCTCTGGGAGGTC	5	-	5301	5325	Active	Active	8	3
ENSDARG00000010244	ENSDART00000004535	24	3	CCCATCCTCCACAGGGTGAGTGC	5	-	86	381	Active	Active	9	5
ENSDARG00000010244	ENSDART00000004535	24	3	ATCCCATCCTCCACAGGGTGAGTGC	7	-	86	381	Active	Active	7	5
ENSDARG00000010244	ENSDART00000004535	24	3	ATCCCATCCTCCACAGGGTGAGTG	6	-	87	381	Active	Active	7	8
ENSDARG00000010244	ENSDART00000079984	24	2	ATCCCATCCTCCACAGGGTGAGTG	6	-	81	378	Active	Active	7	8
ENSDARG00000010244	ENSDART00000079984	24	2	ATCCCATCCTCCACAGGGTGAGTGC	7	-	80	378	Active	Active	7	5
ENSDARG00000010244	ENSDART00000079984	24	2	CCCATCCTCCACAGGGTGAGTGC	5	-	80	378	Active	Active	9	5
ENSDARG00000010301	ENSDART00000013343	24	4	CTCGCCTTCCAGCGTGGTTTGCA	5	-	460	1143	Active	Inactive	9	2
ENSDARG00000010301	ENSDART00000013343	24	5	GCAAACTGCAAGCGTTGGCGTTGGA	7	-	551	1143	Active	Active	3	6
ENSDARG00000010301	ENSDART00000013343	24	5	AAAGGCAAACTGCAAGCGTTGGCG	6	-	556	1143	Inactive	Active	9	9
ENSDARG00000010301	ENSDART00000013343	24	7	CCCAGCCCCAGAATGCATTGGGA	5	-	855	1143	Active	Active	9	8
ENSDARG00000010301	ENSDART00000013343	24	7	TCCCCAGCCCCAGAATGCATTGGGA	7	-	855	1143	Active	Active	8	8
ENSDARG00000010301	ENSDART00000013343	24	8	CACTTCTCCTCTGTGGTGATGGG	5	-	971	1143	Active	Active	9	9
ENSDARG00000010301	ENSDART00000013343	24	9	GTTCAAGCCGTCCAGATGCTGTC	5	-	1037	1143	Inactive	Active	1	8
ENSDARG00000010301	ENSDART00000013343	24	9	CAAGCCGTCCAGATGCTGTCGCT	5	-	1034	1143	Active	Active	8	7
ENSDARG00000010350	ENSDART00000016879	24	1	AAAGACTGCATAAGGTTGCTGTC	5	-	67	516	Inactive	Active	4	3
ENSDARG00000010350	ENSDART00000016879	24	1	CACGTCGTCAAACTTAAGCAGCT	5	-	341	516	Active	Active	9	9
ENSDARG00000010350	ENSDART00000016879	24	1	TCCCGCACCGGGTCTGCTGAGAC	5	-	46	516	Active	Inactive	9	4
ENSDARG00000010516	ENSDART00000002595	24	1	AACACCAGAGGCAAGAGGAGGGG	5	+	16	480	Inactive	Active	6	9
ENSDARG00000010516	ENSDART00000002595	24	1	AACACCAGAGGCAAGAGGAGGGGGA	7	+	16	480	Inactive	Active	6	9
ENSDARG00000010516	ENSDART00000002595	24	1	CCCTTCCGCAAGCATGGTGAGTT	5	+	61	480	Active	Inactive	9	6
ENSDARG00000010555	ENSDART00000018420	24	1	GGCACCACCTTTAAGCGCGTTTGCA	7	-	33	1179	Active	Active	8	8
ENSDARG00000010555	ENSDART00000018420	24	1	ATCACCGTCAGCATGTTCTGCATGC	7	-	8	1179	Active	Inactive	9	5
ENSDARG00000010555	ENSDART00000018420	24	3	ACCGTCTGCACCGATGGGCCTTC	5	-	160	1179	Active	Inactive	9	7
ENSDARG00000010555	ENSDART00000018420	24	3	GCCTTCGTCCAAACGATGAAGGT	5	-	143	1179	Active	Active	9	9
ENSDARG00000010555	ENSDART00000018420	24	4	AGACACTCCTCTGGTGTAGGTGTA	6	-	385	1179	Active	Active	2	7
ENSDARG00000010555	ENSDART00000018420	24	7	GAAGTCTCCTCTTTTGTAGTAGTC	6	-	739	1179	Active	Active	5	3
ENSDARG00000010555	ENSDART00000018420	24	8	ATCTGCTGCAAACTTGGTTGCTTCT	7	-	807	1179	Active	Inactive	8	1
ENSDARG00000010555	ENSDART00000018420	24	10	TGCTGCTAATCATGCGGTCTTTGAG	7	-	976	1179	Active	Active	7	1
ENSDARG00000010555	ENSDART00000018420	24	11	GCACAAATCTTCCAGCGGCGGCTCT	7	-	1089	1179	Active	Active	2	4
ENSDARG00000010555	ENSDART00000018420	24	11	GCACAAATCTTCCAGCGGCGGCT	5	-	1091	1179	Active	Active	2	9
ENSDARG00000010555	ENSDART00000018420	24	11	TTCTTCAACTGATGGATTTGAGTCT	7	-	1171	1179	Active	Inactive	6	7
ENSDARG00000010571	ENSDART00000024722	24	1	CTCGTCTGCCCTCCTGAAGCGTTT	6	-	97	2280	Active	Active	9	7
ENSDARG00000010571	ENSDART00000024722	24	2	GTACGCTCCAATATTTTTTGTCTGT	7	-	143	2280	Active	Inactive	4	9
ENSDARG00000010571	ENSDART00000024722	24	3	GGCCACGGCATTCAGTGTTTTGAG	6	-	304	2280	Active	Inactive	8	8
ENSDARG00000010571	ENSDART00000024722	24	4	TTCATCACCCATGTATGGGATGTT	6	-	400	2280	Active	Inactive	7	1
ENSDARG00000010571	ENSDART00000024722	24	8	TTCTTCCGCTTGTATGTGTTTGGAG	7	-	953	2280	Active	Inactive	9	7
ENSDARG00000010571	ENSDART00000024722	24	8	TTCTTCCGCTTGTATGTGTTTGGA	6	-	954	2280	Active	Active	9	4
ENSDARG00000010571	ENSDART00000024722	24	9	TGCGTCGGCCTGTACTGCGCTTTG	6	-	1097	2280	Active	Inactive	9	7
ENSDARG00000010571	ENSDART00000024722	24	9	TCCACCCTCTCGGTCGCTGTCTGT	6	-	1186	2280	Active	Inactive	9	3
ENSDARG00000010571	ENSDART00000024722	24	9	TGCTCCACCCTCTCGGTCGCTGTC	6	-	1189	2280	Active	Active	9	5
ENSDARG00000010571	ENSDART00000024722	24	11	CTCTTCTTCTTTCTTTGAGGAGTGT	7	-	1508	2280	Active	Active	9	9
ENSDARG00000010571	ENSDART00000024722	24	11	TTCCTCTTCTTCTTTCTTTGAGGAG	7	-	1511	2280	Active	Active	9	2
ENSDARG00000010571	ENSDART00000024722	24	14	CTCAGCTGCCCCACAGGTGAGGCA	6	-	1804	2280	Active	Active	9	9
ENSDARG00000010571	ENSDART00000106089	24	1	CTCGTCTGCCCTCCTGAAGCGTTT	6	-	97	309	Active	Active	9	7
ENSDARG00000010571	ENSDART00000106089	24	2	GTACGCTCCAATATTTTTTGTCTGT	7	-	143	309	Active	Inactive	4	9
ENSDARG00000010571	ENSDART00000106089	24	3	TGCAAAGCAGTGACAGTGGCTTTG	6	-	252	309	Inactive	Active	4	1
ENSDARG00000010660	ENSDART00000015894	24	2	CCCGTCGTCCCATTGGGGCTGTT	5	-	178	471	Active	Active	9	6
ENSDARG00000010660	ENSDART00000015894	24	2	TTCCCCGTCGTCCCATTGGGGCTGT	7	-	179	471	Active	Inactive	9	4
ENSDARG00000010660	ENSDART00000015894	24	3	CACTCATCCAGTTCCTGACGTTGAG	7	-	334	471	Active	Active	8	9
ENSDARG00000010660	ENSDART00000015894	24	5	CCCACCAGCACGATATCTGGATTC	6	-	384	471	Active	Inactive	9	9
ENSDARG00000011247	ENSDART00000017427	24	4	TCCATCAGAGGAACACTGGGTTGTT	7	-	365	1521	Active	Inactive	5	8
ENSDARG00000011247	ENSDART00000017427	24	5	ACACTCAGAAGTGTGTGTGTGATGT	7	-	482	1521	Inactive	Inactive	5	1
ENSDARG00000011247	ENSDART00000017427	24	5	AAATTCCACTTGAAGGAGGAGGAT	6	-	452	1521	Inactive	Active	2	9
ENSDARG00000011247	ENSDART00000017427	24	5	AAATTCCACTTGAAGGAGGAGGA	5	-	453	1521	Inactive	Active	2	9
ENSDARG00000011247	ENSDART00000017427	24	6	AACTCACCATTGGCGGAGGAGCT	5	-	579	1521	Inactive	Active	6	9
ENSDARG00000011247	ENSDART00000017427	24	6	TTCATCTTATTCATCAGGTGAAGAA	7	-	527	1521	Active	Active	8	7
ENSDARG00000011247	ENSDART00000017427	24	6	CAACTCACCATTGGCGGAGGAGCT	6	-	579	1521	Active	Active	2	9
ENSDARG00000011247	ENSDART00000017427	24	9	TGCATCTGCGAATGGCAGCTTTT	5	-	974	1521	Active	Active	9	0
ENSDARG00000011247	ENSDART00000017427	24	9	TGCTCAAACACATCCGCCGGCTGC	6	-	867	1521	Active	Active	7	7
ENSDARG00000011247	ENSDART00000017427	24	9	AAACACATCCGCCGGCTGCAGGA	5	-	863	1521	Inactive	Active	5	9
ENSDARG00000011247	ENSDART00000017427	24	10	GAAACCTCCATCTCTGGTGTGTCT	6	-	1002	1521	Inactive	Inactive	0	4
ENSDARG00000011247	ENSDART00000017427	24	10	AGAAACCTCCATCTCTGGTGTGTCT	7	-	1002	1521	Active	Inactive	6	4
ENSDARG00000011247	ENSDART00000017427	24	10	ACCTCCATCTCTGGTGTGTCTAG	5	-	1000	1521	Active	Inactive	9	9
ENSDARG00000011247	ENSDART00000017427	24	12	CTCTTCCTCTGAGGAGATGTCGAT	6	-	1300	1521	Active	Active	9	6
ENSDARG00000011247	ENSDART00000017427	24	14	GTCAGCAGATTCCTGTTTAGGCT	5	-	1484	1521	Inactive	Active	2	8
ENSDARG00000011247	ENSDART00000017427	24	14	GTCAGCAGATTCCTGTTTAGGCTTT	7	-	1482	1521	Inactive	Inactive	2	8
ENSDARG00000011493	ENSDART00000013894	24	1	GTTGCCAAATCCTCTGCCGAGGTC	6	+	127	846	Inactive	Active	6	9
ENSDARG00000011493	ENSDART00000013894	24	1	GTCTGCACAGGACGGCGACGGAGTC	7	+	237	846	Inactive	Active	3	9
ENSDARG00000011493	ENSDART00000013894	24	1	GGCACCAAAGTGTCGGAGGGGAC	5	+	160	846	Active	Active	0	9
ENSDARG00000011493	ENSDART00000013894	24	1	CTCTGCGTCGATCCGGCTGAGTTC	6	+	355	846	Active	Active	9	0
ENSDARG00000011493	ENSDART00000013894	24	1	CTCTGCGTCGATCCGGCTGAGTT	5	+	355	846	Active	Active	9	2
ENSDARG00000011493	ENSDART00000013894	24	1	CCCCACGTCCTCTCTGGGTAGTAA	6	+	39	846	Active	Active	9	1
ENSDARG00000011493	ENSDART00000013894	24	1	CCCCACGTCCTCTCTGGGTAGTA	5	+	39	846	Active	Inactive	9	6
ENSDARG00000011493	ENSDART00000013894	24	1	AAACCCCACGTCCTCTCTGGGTAG	6	+	36	846	Inactive	Inactive	4	6
ENSDARG00000011493	ENSDART00000013894	24	1	AAAACCCCACGTCCTCTCTGGGTAG	7	+	35	846	Inactive	Inactive	9	6
ENSDARG00000011493	ENSDART00000013894	24	2	CTCAGCAACTACAGTGAGGACGAG	6	+	772	846	Active	Active	7	9
ENSDARG00000011493	ENSDART00000013894	24	2	TCCATCGCCATCGCTCTGTGGAGGC	7	+	610	846	Active	Active	9	2
ENSDARG00000011493	ENSDART00000013894	24	2	TCCATCGCCATCGCTCTGTGGAG	5	+	610	846	Active	Inactive	9	3
ENSDARG00000011493	ENSDART00000013894	24	2	ATCGCCATCGCTCTGTGGAGGCT	5	+	613	846	Active	Active	9	9
ENSDARG00000011640	ENSDART00000013117	24	3	GTTCTCGCCCTTGTGGCTTGTTT	5	+	229	1248	Active	Inactive	8	9
ENSDARG00000011640	ENSDART00000013117	24	5	ACCTGCTTCCAGACAAGAAGAAGAA	7	+	542	1248	Active	Active	9	9
ENSDARG00000011640	ENSDART00000013117	24	5	GTCAACAGCTGATAGTTGGGATTCT	7	+	455	1248	Active	Inactive	1	3
ENSDARG00000011640	ENSDART00000013117	24	6	TCCCTATGCTGAGTTGGGTGGTAA	6	+	633	1248	Active	Inactive	9	1
ENSDARG00000011640	ENSDART00000013117	24	6	TCCCTATGCTGAGTTGGGTGGTA	5	+	633	1248	Active	Inactive	9	6
ENSDARG00000011640	ENSDART00000013117	24	6	AGCCGCTGCATGAATGGAGGGAAC	6	+	752	1248	Active	Active	9	8
ENSDARG00000011640	ENSDART00000013117	24	7	GAAGCCAAAAATCTTAAGAAGAT	5	+	874	1248	Inactive	Active	9	8
ENSDARG00000011640	ENSDART00000013117	24	7	AGCCAAAAATCTTAAGAAGATGGA	6	+	876	1248	Inactive	Active	7	9
ENSDARG00000011640	ENSDART00000013117	24	8	GAAAGCGTCTTAAAAAGAAGAAGAC	7	+	950	1248	Active	Active	5	9
ENSDARG00000011640	ENSDART00000013117	24	8	AGCGTCTTAAAAAGAAGAAGACGAC	7	+	953	1248	Active	Active	9	9
ENSDARG00000011640	ENSDART00000013117	24	9	CACTTCAACCAGAAGAGGAGGTGGA	7	+	1208	1248	Active	Active	7	9
ENSDARG00000011640	ENSDART00000013117	24	9	CACTTCAACCAGAAGAGGAGGTG	5	+	1208	1248	Active	Active	7	9
ENSDARG00000011640	ENSDART00000013117	24	9	ACACACTTCAACCAGAAGAGGAG	5	+	1205	1248	Active	Active	7	9
ENSDARG00000011640	ENSDART00000106360	24	2	GTTCTCGCCCTTGTGGCTTGTTT	5	+	211	1248	Active	Inactive	8	9
ENSDARG00000011640	ENSDART00000106360	24	5	GTCAACAGCTGATAGTTGGGATTCT	7	+	455	1248	Active	Inactive	1	3
ENSDARG00000011640	ENSDART00000106360	24	5	ACCTGCTTCCAGACAAGAAGAAGAA	7	+	542	1248	Active	Active	9	9
ENSDARG00000011640	ENSDART00000106360	24	6	AGCCGCTGCATGAATGGAGGGAAC	6	+	752	1248	Active	Active	9	8
ENSDARG00000011640	ENSDART00000106360	24	6	TCCCTATGCTGAGTTGGGTGGTA	5	+	633	1248	Active	Inactive	9	6
ENSDARG00000011640	ENSDART00000106360	24	6	TCCCTATGCTGAGTTGGGTGGTAA	6	+	633	1248	Active	Inactive	9	1
ENSDARG00000011640	ENSDART00000106360	24	7	GAAGCCAAAAATCTTAAGAAGAT	5	+	874	1248	Inactive	Active	9	8
ENSDARG00000011640	ENSDART00000106360	24	7	AGCCAAAAATCTTAAGAAGATGGA	6	+	876	1248	Inactive	Active	7	9
ENSDARG00000011640	ENSDART00000106360	24	8	AGCGTCTTAAAAAGAAGAAGACGAC	7	+	953	1248	Active	Active	9	9
ENSDARG00000011640	ENSDART00000106360	24	8	GAAAGCGTCTTAAAAAGAAGAAGAC	7	+	950	1248	Active	Active	5	9
ENSDARG00000011640	ENSDART00000106360	24	9	CACTTCAACCAGAAGAGGAGGTGGA	7	+	1208	1248	Active	Active	7	9
ENSDARG00000011640	ENSDART00000106360	24	9	CACTTCAACCAGAAGAGGAGGTG	5	+	1208	1248	Active	Active	7	9
ENSDARG00000011640	ENSDART00000106360	24	9	ACACACTTCAACCAGAAGAGGAG	5	+	1205	1248	Active	Active	7	9
ENSDARG00000011821	ENSDART00000005901	24	3	AAAGCCATCCGTCTCCTGTGTTGCA	7	-	108	2187	Active	Inactive	1	4
ENSDARG00000011821	ENSDART00000005901	24	3	ACCTTCACATTGAAGTTGAAGTA	5	-	157	2187	Active	Active	2	5
ENSDARG00000011821	ENSDART00000005901	24	5	TCCCACTGCGTACAGACGGATAC	5	-	435	2187	Active	Active	9	6
ENSDARG00000011821	ENSDART00000005901	24	5	AGCTCCACCAGCAAAGATGAGGTC	6	-	319	2187	Active	Active	8	9
ENSDARG00000011821	ENSDART00000005901	24	5	ACCACCTTATGATTGCTCTGCTGGA	7	-	362	2187	Active	Active	8	3
ENSDARG00000011821	ENSDART00000005901	24	6	ACAAGCTTCTGTATGTATGGGGC	5	-	493	2187	Active	Active	9	9
ENSDARG00000011821	ENSDART00000005901	24	9	AGACAAATCCACCATGTCTTGGTC	6	-	823	2187	Active	Inactive	0	2
ENSDARG00000011821	ENSDART00000005901	24	9	GACAAATCCACCATGTCTTGGTC	5	-	823	2187	Active	Inactive	1	2
ENSDARG00000011821	ENSDART00000005901	24	10	TACGCCAACAGTCACTTGTGGAAAC	7	-	867	2187	Active	Inactive	4	6
ENSDARG00000011821	ENSDART00000005901	24	11	CTCTTCCCAGAACTTCTGTATGT	5	-	1010	2187	Active	Inactive	6	9
ENSDARG00000011821	ENSDART00000005901	24	12	CACGTCCGCGTCAATGTTGAAGAA	6	-	1147	2187	Active	Active	9	6
ENSDARG00000011821	ENSDART00000005901	24	15	TCCAAACTCATGCCGATTTGTAA	5	-	1502	2187	Active	Inactive	9	4
ENSDARG00000011821	ENSDART00000005901	24	17	TCCACCAGCTCATTGCAGGCTTT	5	-	1705	2187	Active	Active	8	1
ENSDARG00000011821	ENSDART00000005901	24	19	GAAATCTAAGCCTTTGTTGTTGAG	6	-	2017	2187	Inactive	Active	7	1
ENSDARG00000011821	ENSDART00000106488	24	2	AAAGCCATCCGTCTCCTGTGTTGCA	7	-	129	2199	Active	Inactive	1	4
ENSDARG00000011821	ENSDART00000106488	24	2	ACCTTCACATTGAAGTTGAAGTA	5	-	178	2199	Active	Active	2	5
ENSDARG00000011821	ENSDART00000106488	24	4	TCCCACTGCGTACAGACGGATAC	5	-	456	2199	Active	Active	9	6
ENSDARG00000011821	ENSDART00000106488	24	4	ACCACCTTATGATTGCTCTGCTGGA	7	-	383	2199	Active	Active	8	3
ENSDARG00000011821	ENSDART00000106488	24	4	AGCTCCACCAGCAAAGATGAGGTC	6	-	340	2199	Active	Active	8	9
ENSDARG00000011821	ENSDART00000106488	24	5	ACAAGCTTCTGTATGTATGGGGC	5	-	514	2199	Active	Active	9	9
ENSDARG00000011821	ENSDART00000106488	24	8	AGACAAATCCACCATGTCTTGGTC	6	-	844	2199	Active	Inactive	0	2
ENSDARG00000011821	ENSDART00000106488	24	8	GACAAATCCACCATGTCTTGGTC	5	-	844	2199	Active	Inactive	1	2
ENSDARG00000011821	ENSDART00000106488	24	9	TACGCCAACAGTCACTTGTGGAAAC	7	-	879	2199	Active	Inactive	4	6
ENSDARG00000011821	ENSDART00000106488	24	10	CTCTTCCCAGAACTTCTGTATGT	5	-	1022	2199	Active	Inactive	6	9
ENSDARG00000011821	ENSDART00000106488	24	11	CACGTCCGCGTCAATGTTGAAGAA	6	-	1159	2199	Active	Active	9	6
ENSDARG00000011821	ENSDART00000106488	24	14	TCCAAACTCATGCCGATTTGTAA	5	-	1514	2199	Active	Inactive	9	4
ENSDARG00000011821	ENSDART00000106488	24	16	TCCACCAGCTCATTGCAGGCTTT	5	-	1717	2199	Active	Active	8	1
ENSDARG00000011821	ENSDART00000106488	24	18	GAAATCTAAGCCTTTGTTGTTGAG	6	-	2029	2199	Inactive	Active	7	1
ENSDARG00000012013	ENSDART00000018452	24	3	AACCTACCACACCATTTGACTTT	5	-	154	633	Inactive	Inactive	2	9
ENSDARG00000012013	ENSDART00000018452	24	3	ACAACCTACCACACCATTTGACTTT	7	-	154	633	Active	Inactive	2	9
ENSDARG00000012013	ENSDART00000018452	24	4	GCCTTCACCCGTTTCTTGTGTTTAC	7	-	263	633	Active	Inactive	9	9
ENSDARG00000012013	ENSDART00000018452	24	5	TTACAAAGCGTGGAGGAGGCAGGG	6	-	438	633	Inactive	Active	8	9
ENSDARG00000012013	ENSDART00000018452	24	5	ATCTCACGCCATAAGCCGAATAC	5	-	405	633	Active	Active	6	3
ENSDARG00000012013	ENSDART00000106188	24	1	GACTCACTCGTAGTAGATGTGTTC	6	-	160	1164	Active	Inactive	9	2
ENSDARG00000012013	ENSDART00000106188	24	1	CAATCAAGCATGTTGTTCTTTGGAG	7	-	7	1164	Inactive	Inactive	2	5
ENSDARG00000012013	ENSDART00000106188	24	3	ACATCCAACTCTGAATCTGGGGGG	6	-	284	1164	Inactive	Active	2	7
ENSDARG00000012013	ENSDART00000106188	24	3	ATCTCAAACATCCAACTCTGAATCT	7	-	290	1164	Inactive	Inactive	1	5
ENSDARG00000012013	ENSDART00000106188	24	6	ACAACCTACCACACCATTTGACTTT	7	-	685	1164	Active	Inactive	2	9
ENSDARG00000012013	ENSDART00000106188	24	6	AACCTACCACACCATTTGACTTT	5	-	685	1164	Inactive	Inactive	2	9
ENSDARG00000012013	ENSDART00000106188	24	7	GCCTTCACCCGTTTCTTGTGTTTAC	7	-	794	1164	Active	Inactive	9	9
ENSDARG00000012013	ENSDART00000106188	24	8	ATCTCACGCCATAAGCCGAATAC	5	-	936	1164	Active	Active	6	3
ENSDARG00000012013	ENSDART00000106188	24	8	TTACAAAGCGTGGAGGAGGCAGGG	6	-	969	1164	Inactive	Active	8	9
ENSDARG00000012353	ENSDART00000105769	24	1	TGCAAAACACACGCTGTCGATGCT	6	-	94	273	Inactive	Active	6	9
ENSDARG00000012353	ENSDART00000105769	24	1	CAAAACACACGCTGTCGATGCTGGG	7	-	91	273	Inactive	Active	9	9
ENSDARG00000012353	ENSDART00000105769	24	1	CACTCACCATAGTTGTATTTGTA	5	-	126	273	Active	Inactive	0	1
ENSDARG00000012353	ENSDART00000105769	24	1	GCAAAACACACGCTGTCGATGCT	5	-	94	273	Inactive	Active	5	9
ENSDARG00000012353	ENSDART00000105769	24	4	AGAGACAGAGGATGGTGCTGCCGGT	7	-	214	273	Inactive	Active	8	9
ENSDARG00000012353	ENSDART00000105770	24	1	AGAACCAAACAGTTGACGAGGCT	5	-	19	1323	Inactive	Active	8	9
ENSDARG00000012353	ENSDART00000105770	24	4	TGCAAAACACACGCTGTCGATGCT	6	-	328	1323	Inactive	Active	6	9
ENSDARG00000012353	ENSDART00000105770	24	4	GCAAAACACACGCTGTCGATGCT	5	-	328	1323	Inactive	Active	5	9
ENSDARG00000012353	ENSDART00000105770	24	4	CACTCACCATAGTTGTATTTGTA	5	-	360	1323	Active	Inactive	0	1
ENSDARG00000012353	ENSDART00000105770	24	4	CAAAACACACGCTGTCGATGCTGGG	7	-	325	1323	Inactive	Active	9	9
ENSDARG00000012353	ENSDART00000105770	24	5	AGAGTCTTCATCACTGTGTAGAA	5	-	382	1323	Active	Inactive	9	8
ENSDARG00000012353	ENSDART00000105770	24	5	GTCTTCATCACTGTGTAGAAAAC	5	-	379	1323	Active	Active	9	8
ENSDARG00000012353	ENSDART00000105770	24	5	AGAGACAGAGGATGGTGCTGCCGGT	7	-	445	1323	Inactive	Active	8	9
ENSDARG00000012353	ENSDART00000105770	24	7	ACCAGCAACCAGTAGAAGTTTGC	5	-	655	1323	Active	Active	6	7
ENSDARG00000012353	ENSDART00000105770	24	11	ATCAGCAGAAGTGTGGACTTGGCT	6	-	990	1323	Inactive	Active	4	9
ENSDARG00000012353	ENSDART00000105770	24	13	AACTCCGCCACTTTCTCTTGAGTT	6	-	1172	1323	Active	Inactive	4	7
ENSDARG00000012353	ENSDART00000105770	24	13	AAACTCCGCCACTTTCTCTTGAGTT	7	-	1172	1323	Active	Inactive	2	7
ENSDARG00000012388	ENSDART00000007795	24	1	GTACTCAAATAAATGCAGCTTTG	5	+	32	504	Inactive	Active	8	6
ENSDARG00000012388	ENSDART00000007795	24	1	CTCAAATAAATGCAGCTTTGGAGAA	7	+	35	504	Inactive	Inactive	5	6
ENSDARG00000012388	ENSDART00000007795	24	1	CTCAAATAAATGCAGCTTTGGAG	5	+	35	504	Inactive	Active	5	4
ENSDARG00000012388	ENSDART00000007795	24	2	CAACTCAGCAAGGAGGAGAAGCT	5	+	223	504	Active	Active	4	9
ENSDARG00000012388	ENSDART00000007795	24	2	ACCCAACTCAGCAAGGAGGAGAA	5	+	220	504	Active	Active	9	8
ENSDARG00000012388	ENSDART00000007795	24	2	AAACTCAAAGAGAAGGAGAAGGG	5	+	190	504	Inactive	Active	9	9
ENSDARG00000012388	ENSDART00000007795	24	3	AGACTCACACATGAGCTGTCGTT	5	+	256	504	Inactive	Inactive	5	0
ENSDARG00000012388	ENSDART00000007795	24	3	GGCTCCAAAGAATGGATGACTGT	5	+	295	504	Active	Active	1	8
ENSDARG00000012388	ENSDART00000105691	24	1	GGCTGCACACACTCATGGTGAAAAC	7	+	81	513	Active	Active	4	6
ENSDARG00000012388	ENSDART00000105691	24	1	AACTTCATCTGGAATCTGGGCTGCA	7	+	63	513	Active	Active	8	7
ENSDARG00000012388	ENSDART00000105691	24	2	ACCCAACTCAGCAAGGAGGAGAA	5	+	229	513	Active	Active	9	8
ENSDARG00000012388	ENSDART00000105691	24	2	CAACTCAGCAAGGAGGAGAAGCT	5	+	232	513	Active	Active	4	9
ENSDARG00000012388	ENSDART00000105691	24	2	AAACTCAAAGAGAAGGAGAAGGG	5	+	199	513	Inactive	Active	9	9
ENSDARG00000012388	ENSDART00000105691	24	3	AGACTCACACATGAGCTGTCGTT	5	+	265	513	Inactive	Inactive	5	0
ENSDARG00000012388	ENSDART00000105691	24	3	GGCTCCAAAGAATGGATGACTGT	5	+	304	513	Active	Active	1	8
ENSDARG00000012552	ENSDART00000021095	24	5	ATCCAAACAAAGTGTGGTTTGGGA	6	+	626	2313	Inactive	Active	9	4
ENSDARG00000012552	ENSDART00000021095	24	5	ATCCAAACAAAGTGTGGTTTGGG	5	+	626	2313	Inactive	Active	9	0
ENSDARG00000012552	ENSDART00000021095	24	5	CAATCCAAACAAAGTGTGGTTTG	5	+	624	2313	Inactive	Inactive	9	8
ENSDARG00000012552	ENSDART00000021095	24	5	CAATCCAAACAAAGTGTGGTTTGGG	7	+	624	2313	Inactive	Active	9	0
ENSDARG00000012552	ENSDART00000021095	24	5	CTCCAATCCAAACAAAGTGTGGTTT	7	+	621	2313	Active	Inactive	7	6
ENSDARG00000012552	ENSDART00000021095	24	5	ATCCAAACAAAGTGTGGTTTGGGAA	7	+	626	2313	Inactive	Active	9	2
ENSDARG00000012552	ENSDART00000021095	24	6	GTATACGCCAATTATGGTGAGCC	5	+	718	2313	Inactive	Active	6	5
ENSDARG00000012552	ENSDART00000021095	24	10	GCACTACTCTTCTAATGGAGCTTGC	7	+	1292	2313	Active	Active	9	7
ENSDARG00000012552	ENSDART00000021095	24	10	CTCTTCTAATGGAGCTTGCGAGGGT	7	+	1298	2313	Active	Active	6	5
ENSDARG00000012552	ENSDART00000021095	24	11	GTTTCAAACCCAAGAGAAGCATTG	6	+	1346	2313	Inactive	Active	1	9
ENSDARG00000012552	ENSDART00000021095	24	11	TTCAAACCCAAGAGAAGCATTGTGT	7	+	1348	2313	Active	Inactive	0	0
ENSDARG00000012552	ENSDART00000021095	24	12	ACCTACATCAGTTTGGATGGTGTT	6	+	1462	2313	Active	Active	8	7
ENSDARG00000012552	ENSDART00000021095	24	12	ACCTACATCAGTTTGGATGGTGT	5	+	1462	2313	Active	Active	8	4
ENSDARG00000012552	ENSDART00000021095	24	13	AGCATCTGCCAGTCCTTTGTTGCA	6	+	1509	2313	Active	Inactive	9	5
ENSDARG00000012552	ENSDART00000021095	24	14	ACATGCAGATGGATGATGGTGCA	5	+	1613	2313	Inactive	Active	7	9
ENSDARG00000012552	ENSDART00000105807	24	3	CAATCCAAACAAAGTGTGGTTTG	5	+	369	2067	Inactive	Inactive	9	8
ENSDARG00000012552	ENSDART00000105807	24	3	ATCCAAACAAAGTGTGGTTTGGGAA	7	+	371	2067	Inactive	Active	9	2
ENSDARG00000012552	ENSDART00000105807	24	3	ATCCAAACAAAGTGTGGTTTGGGA	6	+	371	2067	Inactive	Active	9	4
ENSDARG00000012552	ENSDART00000105807	24	3	ATCCAAACAAAGTGTGGTTTGGG	5	+	371	2067	Inactive	Active	9	0
ENSDARG00000012552	ENSDART00000105807	24	3	CTCCAATCCAAACAAAGTGTGGTTT	7	+	366	2067	Active	Inactive	7	6
ENSDARG00000012552	ENSDART00000105807	24	3	CAATCCAAACAAAGTGTGGTTTGGG	7	+	369	2067	Inactive	Active	9	0
ENSDARG00000012552	ENSDART00000105807	24	4	GTATACGCCAATTATGGTGAGCC	5	+	463	2067	Inactive	Active	6	5
ENSDARG00000012552	ENSDART00000105807	24	9	GCACTACTCTTCTAATGGAGCTTGC	7	+	1070	2067	Active	Active	9	7
ENSDARG00000012552	ENSDART00000105807	24	9	CTCTTCTAATGGAGCTTGCGAGGGT	7	+	1076	2067	Active	Active	6	5
ENSDARG00000012552	ENSDART00000105807	24	10	TTCAAACCCAAGAGAAGCATTGTGT	7	+	1126	2067	Active	Inactive	0	0
ENSDARG00000012552	ENSDART00000105807	24	10	GTTTCAAACCCAAGAGAAGCATTG	6	+	1124	2067	Inactive	Active	1	9
ENSDARG00000012552	ENSDART00000105807	24	11	ACCTACATCAGTTTGGATGGTGTT	6	+	1240	2067	Active	Active	8	7
ENSDARG00000012552	ENSDART00000105807	24	11	ACCTACATCAGTTTGGATGGTGT	5	+	1240	2067	Active	Active	8	4
ENSDARG00000012552	ENSDART00000105807	24	12	AGCATCTGCCAGTCCTTTGTTGCA	6	+	1287	2067	Active	Inactive	9	5
ENSDARG00000012552	ENSDART00000105807	24	13	ACATGCAGATGGATGATGGTGCA	5	+	1391	2067	Inactive	Active	7	9
ENSDARG00000012552	ENSDART00000105809	24	4	CAAGTCTTCTTATGGTTTTTGTT	5	+	221	2295	Active	Inactive	9	8
ENSDARG00000012552	ENSDART00000105809	24	6	CAATCCAAACAAAGTGTGGTTTGGG	7	+	603	2295	Inactive	Active	9	0
ENSDARG00000012552	ENSDART00000105809	24	6	CAATCCAAACAAAGTGTGGTTTG	5	+	603	2295	Inactive	Inactive	9	8
ENSDARG00000012552	ENSDART00000105809	24	6	ATCCAAACAAAGTGTGGTTTGGGAA	7	+	605	2295	Inactive	Active	9	2
ENSDARG00000012552	ENSDART00000105809	24	6	ATCCAAACAAAGTGTGGTTTGGGA	6	+	605	2295	Inactive	Active	9	4
ENSDARG00000012552	ENSDART00000105809	24	6	ATCCAAACAAAGTGTGGTTTGGG	5	+	605	2295	Inactive	Active	9	0
ENSDARG00000012552	ENSDART00000105809	24	6	CTCCAATCCAAACAAAGTGTGGTTT	7	+	600	2295	Active	Inactive	7	6
ENSDARG00000012552	ENSDART00000105809	24	7	GTATACGCCAATTATGGTGAGCC	5	+	697	2295	Inactive	Active	6	5
ENSDARG00000012552	ENSDART00000105809	24	11	CTCTTCTAATGGAGCTTGCGAGGGT	7	+	1277	2295	Active	Active	6	5
ENSDARG00000012552	ENSDART00000105809	24	11	GCACTACTCTTCTAATGGAGCTTGC	7	+	1271	2295	Active	Active	9	7
ENSDARG00000012552	ENSDART00000105809	24	12	TTCAAACCCAAGAGAAGCATTGTGT	7	+	1330	2295	Active	Inactive	0	0
ENSDARG00000012552	ENSDART00000105809	24	12	GTTTCAAACCCAAGAGAAGCATTG	6	+	1328	2295	Inactive	Active	1	9
ENSDARG00000012552	ENSDART00000105809	24	13	ACCTACATCAGTTTGGATGGTGTT	6	+	1444	2295	Active	Active	8	7
ENSDARG00000012552	ENSDART00000105809	24	13	ACCTACATCAGTTTGGATGGTGT	5	+	1444	2295	Active	Active	8	4
ENSDARG00000012552	ENSDART00000105809	24	14	AGCATCTGCCAGTCCTTTGTTGCA	6	+	1491	2295	Active	Inactive	9	5
ENSDARG00000012552	ENSDART00000105809	24	15	ACATGCAGATGGATGATGGTGCA	5	+	1595	2295	Inactive	Active	7	9
ENSDARG00000012625	ENSDART00000009613	24	2	AGCTCCAAACTTGTGGTCTTTGAC	6	+	115	990	Inactive	Inactive	1	3
ENSDARG00000012625	ENSDART00000009613	24	2	ACCAGCTCCAAACTTGTGGTCTTT	6	+	112	990	Active	Inactive	9	8
ENSDARG00000012625	ENSDART00000009613	24	3	AGCCGCCCCTCTGTGGGAGACTAA	6	+	192	990	Active	Active	9	6
ENSDARG00000012625	ENSDART00000009613	24	3	AGAAACAGAGTTTTGTGGGTGAGTA	7	+	215	990	Inactive	Active	9	6
ENSDARG00000012625	ENSDART00000009613	24	3	AGAAACAGAGTTTTGTGGGTGAG	5	+	215	990	Inactive	Active	9	8
ENSDARG00000012625	ENSDART00000009613	24	8	AAAGCCCGCCTTTATGAAGCAGAC	6	+	534	990	Inactive	Active	0	9
ENSDARG00000012642	ENSDART00000025129	24	4	GGCTTCTCCTCCGTATGATGCGTGC	7	-	497	2496	Active	Active	9	8
ENSDARG00000012642	ENSDART00000025129	24	4	GTTTACATCTTGACTGAAGTGTTT	6	-	457	2496	Active	Active	5	1
ENSDARG00000012642	ENSDART00000025129	24	4	TACGGCTTCTCCTCCGTATGATGC	6	-	501	2496	Active	Active	9	3
ENSDARG00000012642	ENSDART00000025129	24	4	TACGGCTTCTCTCCGGTGTGGAC	5	-	415	2496	Active	Active	9	1
ENSDARG00000012642	ENSDART00000025129	24	5	AACGGCCTCTCGTCGGTGTGAGTGC	7	-	671	2496	Active	Inactive	9	4
ENSDARG00000012642	ENSDART00000025129	24	5	AACGGCCTCTCGTCGGTGTGAGTG	6	-	672	2496	Active	Active	9	7
ENSDARG00000012642	ENSDART00000025129	24	5	AGAAGCGTCTGCAGCAGACGAAGCA	7	-	784	2496	Active	Active	8	9
ENSDARG00000012642	ENSDART00000025129	24	5	TTCCGCAGAACGGACAGGTGAAGCG	7	-	607	2496	Inactive	Active	0	9
ENSDARG00000012642	ENSDART00000025129	24	5	AGCGTCTGCAGCAGACGAAGCATTC	7	-	781	2496	Active	Active	9	8
ENSDARG00000012642	ENSDART00000025129	24	10	AGCACCTTCCTTAGATTTATAGGTT	7	-	1215	2496	Active	Inactive	9	3
ENSDARG00000012642	ENSDART00000025129	24	11	GACACCTCCAAATTCTTTTGGTTAG	7	-	1258	2496	Active	Inactive	8	9
ENSDARG00000012642	ENSDART00000025129	24	11	CACGACACCTCCAAATTCTTTTGGT	7	-	1261	2496	Active	Inactive	4	7
ENSDARG00000012642	ENSDART00000025129	24	11	ACCTCCAAATTCTTTTGGTTAGGTG	7	-	1255	2496	Inactive	Active	2	8
ENSDARG00000012642	ENSDART00000025129	24	11	TCCAAATTCTTTTGGTTAGGTGAA	6	-	1253	2496	Active	Inactive	9	1
ENSDARG00000012642	ENSDART00000025129	24	12	CACATCCACGTGCTGATCTGTTTAA	7	-	1302	2496	Active	Inactive	9	9
ENSDARG00000012642	ENSDART00000025129	24	12	TCCTCCCGCAGTAAGAGCAGGCGAA	7	-	1339	2496	Active	Active	9	9
ENSDARG00000012642	ENSDART00000025129	24	12	ACCACCAGAGCCGAGCGCTGCCGGA	7	-	1451	2496	Active	Active	0	9
ENSDARG00000012642	ENSDART00000025129	24	12	AAACCCTTAGAGCAGATGGGGCA	5	-	1597	2496	Inactive	Active	3	9
ENSDARG00000012642	ENSDART00000025129	24	13	CACTCAAACGGCTTTTCTTGAGAG	6	-	1656	2496	Active	Inactive	4	1
ENSDARG00000012642	ENSDART00000025129	24	13	GCACTCAAACGGCTTTTCTTGAGAG	7	-	1656	2496	Inactive	Inactive	6	1
ENSDARG00000012642	ENSDART00000025129	24	14	AGACACAAACTGCATGTGTGGGAG	6	-	1920	2496	Inactive	Active	9	8
ENSDARG00000012642	ENSDART00000025129	24	14	AGACACAAACTGCATGTGTGGGA	5	-	1921	2496	Inactive	Inactive	9	3
ENSDARG00000012642	ENSDART00000027294	24	2	TACGGCTTCTCTCCGGTGTGGAC	5	-	181	1662	Active	Active	9	1
ENSDARG00000012642	ENSDART00000027294	24	2	TACGGCTTCTCCTCCGTATGATGC	6	-	267	1662	Active	Active	9	3
ENSDARG00000012642	ENSDART00000027294	24	2	GTTTACATCTTGACTGAAGTGTTT	6	-	223	1662	Active	Active	5	1
ENSDARG00000012642	ENSDART00000027294	24	2	GGCTTCTCCTCCGTATGATGCGTGC	7	-	263	1662	Active	Active	9	8
ENSDARG00000012642	ENSDART00000027294	24	3	AGAAGCGTCTGCAGCAGACGAAGCA	7	-	550	1662	Active	Active	8	9
ENSDARG00000012642	ENSDART00000027294	24	3	TTCCGCAGAACGGACAGGTGAAGCG	7	-	373	1662	Inactive	Active	0	9
ENSDARG00000012642	ENSDART00000027294	24	3	AACGGCCTCTCGTCGGTGTGAGTG	6	-	438	1662	Active	Active	9	7
ENSDARG00000012642	ENSDART00000027294	24	3	AACGGCCTCTCGTCGGTGTGAGTGC	7	-	437	1662	Active	Inactive	9	4
ENSDARG00000012642	ENSDART00000027294	24	3	AGCGTCTGCAGCAGACGAAGCATTC	7	-	547	1662	Active	Active	9	8
ENSDARG00000012642	ENSDART00000027294	24	4	ACCACCAGAGCCGAGCGCTGCCGGA	7	-	833	1662	Active	Active	0	9
ENSDARG00000012642	ENSDART00000027294	24	4	AAACCCTTAGAGCAGATGGGGCA	5	-	979	1662	Inactive	Active	3	9
ENSDARG00000012642	ENSDART00000027294	24	4	TCCTCCCGCAGTAAGAGCAGGCGAA	7	-	721	1662	Active	Active	9	9
ENSDARG00000012642	ENSDART00000027294	24	6	GCACTCAAACGGCTTTTCTTGAGAG	7	-	1044	1662	Inactive	Inactive	6	1
ENSDARG00000012642	ENSDART00000027294	24	6	CACTCAAACGGCTTTTCTTGAGAG	6	-	1044	1662	Active	Inactive	4	1
ENSDARG00000012642	ENSDART00000066844	24	2	TACGGCTTCTCCTCCGTATGATGC	6	-	321	2367	Active	Active	9	3
ENSDARG00000012642	ENSDART00000066844	24	2	TACGGCTTCTCTCCGGTGTGGAC	5	-	235	2367	Active	Active	9	1
ENSDARG00000012642	ENSDART00000066844	24	2	GTTTACATCTTGACTGAAGTGTTT	6	-	277	2367	Active	Active	5	1
ENSDARG00000012642	ENSDART00000066844	24	2	GGCTTCTCCTCCGTATGATGCGTGC	7	-	317	2367	Active	Active	9	8
ENSDARG00000012642	ENSDART00000066844	24	3	AACGGCCTCTCGTCGGTGTGAGTGC	7	-	491	2367	Active	Inactive	9	4
ENSDARG00000012642	ENSDART00000066844	24	3	AGAAGCGTCTGCAGCAGACGAAGCA	7	-	604	2367	Active	Active	8	9
ENSDARG00000012642	ENSDART00000066844	24	3	AGCGTCTGCAGCAGACGAAGCATTC	7	-	601	2367	Active	Active	9	8
ENSDARG00000012642	ENSDART00000066844	24	3	AACGGCCTCTCGTCGGTGTGAGTG	6	-	492	2367	Active	Active	9	7
ENSDARG00000012642	ENSDART00000066844	24	3	TTCCGCAGAACGGACAGGTGAAGCG	7	-	427	2367	Inactive	Active	0	9
ENSDARG00000012642	ENSDART00000066844	24	9	TCCTCCCGCAGTAAGAGCAGGCGAA	7	-	1096	2367	Active	Active	9	9
ENSDARG00000012642	ENSDART00000066844	24	9	CACATCCACGTGCTGATCTGTTTAA	7	-	1059	2367	Active	Inactive	9	9
ENSDARG00000012642	ENSDART00000066844	24	9	AAACCCTTAGAGCAGATGGGGCA	5	-	1354	2367	Inactive	Active	3	9
ENSDARG00000012642	ENSDART00000066844	24	9	ACCACCAGAGCCGAGCGCTGCCGGA	7	-	1208	2367	Active	Active	0	9
ENSDARG00000012642	ENSDART00000066844	24	12	GCACTCAAACGGCTTTTCTTGAGAG	7	-	1503	2367	Inactive	Inactive	6	1
ENSDARG00000012642	ENSDART00000066844	24	12	CACTCAAACGGCTTTTCTTGAGAG	6	-	1503	2367	Active	Inactive	4	1
ENSDARG00000012642	ENSDART00000066844	24	14	AGACACAAACTGCATGTGTGGGA	5	-	1777	2367	Inactive	Inactive	9	3
ENSDARG00000012642	ENSDART00000066844	24	14	AGACACAAACTGCATGTGTGGGAG	6	-	1776	2367	Inactive	Active	9	8
ENSDARG00000012642	ENSDART00000066845	24	2	TACGGCTTCTCTCCGGTGTGGAC	5	-	175	2067	Active	Active	9	1
ENSDARG00000012642	ENSDART00000066845	24	2	TACGGCTTCTCCTCCGTATGATGC	6	-	261	2067	Active	Active	9	3
ENSDARG00000012642	ENSDART00000066845	24	2	GTTTACATCTTGACTGAAGTGTTT	6	-	217	2067	Active	Active	5	1
ENSDARG00000012642	ENSDART00000066845	24	2	GGCTTCTCCTCCGTATGATGCGTGC	7	-	257	2067	Active	Active	9	8
ENSDARG00000012642	ENSDART00000066845	24	3	TTCCGCAGAACGGACAGGTGAAGCG	7	-	367	2067	Inactive	Active	0	9
ENSDARG00000012642	ENSDART00000066845	24	3	AGCGTCTGCAGCAGACGAAGCATTC	7	-	541	2067	Active	Active	9	8
ENSDARG00000012642	ENSDART00000066845	24	3	AACGGCCTCTCGTCGGTGTGAGTG	6	-	432	2067	Active	Active	9	7
ENSDARG00000012642	ENSDART00000066845	24	3	AGAAGCGTCTGCAGCAGACGAAGCA	7	-	544	2067	Active	Active	8	9
ENSDARG00000012642	ENSDART00000066845	24	3	AACGGCCTCTCGTCGGTGTGAGTGC	7	-	431	2067	Active	Inactive	9	4
ENSDARG00000012642	ENSDART00000066845	24	5	AAACCCTTAGAGCAGATGGGGCA	5	-	1141	2067	Inactive	Active	3	9
ENSDARG00000012642	ENSDART00000066845	24	5	CACATCCACGTGCTGATCTGTTTAA	7	-	846	2067	Active	Inactive	9	9
ENSDARG00000012642	ENSDART00000066845	24	5	ACCACCAGAGCCGAGCGCTGCCGGA	7	-	995	2067	Active	Active	0	9
ENSDARG00000012642	ENSDART00000066845	24	5	TCCTCCCGCAGTAAGAGCAGGCGAA	7	-	883	2067	Active	Active	9	9
ENSDARG00000012642	ENSDART00000066845	24	7	GCACTCAAACGGCTTTTCTTGAGAG	7	-	1206	2067	Inactive	Inactive	6	1
ENSDARG00000012642	ENSDART00000066845	24	7	CACTCAAACGGCTTTTCTTGAGAG	6	-	1206	2067	Active	Inactive	4	1
ENSDARG00000012642	ENSDART00000066845	24	10	AGACACAAACTGCATGTGTGGGAG	6	-	1488	2067	Inactive	Active	9	8
ENSDARG00000012642	ENSDART00000066845	24	10	AGACACAAACTGCATGTGTGGGA	5	-	1489	2067	Inactive	Inactive	9	3
ENSDARG00000012642	ENSDART00000066846	24	1	TACGGCTTCTCTCCGGTGTGGAC	5	-	112	1653	Active	Active	9	1
ENSDARG00000012642	ENSDART00000066846	24	2	AGCGTCTGCAGCAGACGAAGCATTC	7	-	304	1653	Active	Active	9	8
ENSDARG00000012642	ENSDART00000066846	24	2	AGAAGCGTCTGCAGCAGACGAAGCA	7	-	307	1653	Active	Active	8	9
ENSDARG00000012642	ENSDART00000066846	24	2	AACGGCCTCTCGTCGGTGTGAGTGC	7	-	194	1653	Active	Inactive	9	4
ENSDARG00000012642	ENSDART00000066846	24	2	AACGGCCTCTCGTCGGTGTGAGTG	6	-	195	1653	Active	Active	9	7
ENSDARG00000012642	ENSDART00000066846	24	4	ACCACCAGAGCCGAGCGCTGCCGGA	7	-	665	1653	Active	Active	0	9
ENSDARG00000012642	ENSDART00000066846	24	4	CACATCCACGTGCTGATCTGTTTAA	7	-	516	1653	Active	Inactive	9	9
ENSDARG00000012642	ENSDART00000066846	24	4	TCCTCCCGCAGTAAGAGCAGGCGAA	7	-	553	1653	Active	Active	9	9
ENSDARG00000012642	ENSDART00000066846	24	4	AAACCCTTAGAGCAGATGGGGCA	5	-	811	1653	Inactive	Active	3	9
ENSDARG00000012642	ENSDART00000066846	24	6	GCACTCAAACGGCTTTTCTTGAGAG	7	-	873	1653	Inactive	Inactive	6	1
ENSDARG00000012642	ENSDART00000066846	24	6	CACTCAAACGGCTTTTCTTGAGAG	6	-	873	1653	Active	Inactive	4	1
ENSDARG00000012642	ENSDART00000066847	24	3	GTTTACATCTTGACTGAAGTGTTT	6	-	361	2013	Active	Active	5	1
ENSDARG00000012642	ENSDART00000066847	24	3	GGCTTCTCCTCCGTATGATGCGTGC	7	-	401	2013	Active	Active	9	8
ENSDARG00000012642	ENSDART00000066847	24	3	TACGGCTTCTCTCCGGTGTGGAC	5	-	319	2013	Active	Active	9	1
ENSDARG00000012642	ENSDART00000066847	24	3	TACGGCTTCTCCTCCGTATGATGC	6	-	405	2013	Active	Active	9	3
ENSDARG00000012642	ENSDART00000066847	24	3	AAACTCTTCATCTGGAGGAGCGTAC	7	-	195	2013	Active	Active	8	4
ENSDARG00000012642	ENSDART00000066847	24	4	AACGGCCTCTCGTCGGTGTGAGTGC	7	-	575	2013	Active	Inactive	9	4
ENSDARG00000012642	ENSDART00000066847	24	4	AACGGCCTCTCGTCGGTGTGAGTG	6	-	576	2013	Active	Active	9	7
ENSDARG00000012642	ENSDART00000066847	24	4	AGCGTCTGCAGCAGACGAAGCATTC	7	-	685	2013	Active	Active	9	8
ENSDARG00000012642	ENSDART00000066847	24	4	TTCCGCAGAACGGACAGGTGAAGCG	7	-	511	2013	Inactive	Active	0	9
ENSDARG00000012642	ENSDART00000066847	24	4	AGAAGCGTCTGCAGCAGACGAAGCA	7	-	688	2013	Active	Active	8	9
ENSDARG00000012642	ENSDART00000066847	24	5	TCCTCCCGCAGTAAGAGCAGGCGAA	7	-	859	2013	Active	Active	9	9
ENSDARG00000012642	ENSDART00000066847	24	5	AAACCCTTAGAGCAGATGGGGCA	5	-	1117	2013	Inactive	Active	3	9
ENSDARG00000012642	ENSDART00000066847	24	5	ACCACCAGAGCCGAGCGCTGCCGGA	7	-	971	2013	Active	Active	0	9
ENSDARG00000012642	ENSDART00000066847	24	7	CACTCAAACGGCTTTTCTTGAGAG	6	-	1179	2013	Active	Inactive	4	1
ENSDARG00000012642	ENSDART00000066847	24	7	GCACTCAAACGGCTTTTCTTGAGAG	7	-	1179	2013	Inactive	Inactive	6	1
ENSDARG00000012642	ENSDART00000066847	24	8	AGACACAAACTGCATGTGTGGGAG	6	-	1443	2013	Inactive	Active	9	8
ENSDARG00000012642	ENSDART00000066847	24	8	AGACACAAACTGCATGTGTGGGA	5	-	1444	2013	Inactive	Inactive	9	3
ENSDARG00000012642	ENSDART00000066848	24	2	TACGGCTTCTCTCCGGTGTGGAC	5	-	187	1575	Active	Active	9	1
ENSDARG00000012642	ENSDART00000066848	24	2	TACGGCTTCTCCTCCGTATGATGC	6	-	273	1575	Active	Active	9	3
ENSDARG00000012642	ENSDART00000066848	24	2	GTTTACATCTTGACTGAAGTGTTT	6	-	229	1575	Active	Active	5	1
ENSDARG00000012642	ENSDART00000066848	24	2	GGCTTCTCCTCCGTATGATGCGTGC	7	-	269	1575	Active	Active	9	8
ENSDARG00000012642	ENSDART00000066848	24	3	AGAAGCGTCTGCAGCAGACGAAGCA	7	-	556	1575	Active	Active	8	9
ENSDARG00000012642	ENSDART00000066848	24	3	TTCCGCAGAACGGACAGGTGAAGCG	7	-	379	1575	Inactive	Active	0	9
ENSDARG00000012642	ENSDART00000066848	24	3	AACGGCCTCTCGTCGGTGTGAGTG	6	-	444	1575	Active	Active	9	7
ENSDARG00000012642	ENSDART00000066848	24	3	AACGGCCTCTCGTCGGTGTGAGTGC	7	-	443	1575	Active	Inactive	9	4
ENSDARG00000012642	ENSDART00000066848	24	3	AGCGTCTGCAGCAGACGAAGCATTC	7	-	553	1575	Active	Active	9	8
ENSDARG00000012642	ENSDART00000066848	24	4	ACCACCAGAGCCGAGCGCTGCCGGA	7	-	749	1575	Active	Active	0	9
ENSDARG00000012642	ENSDART00000066848	24	4	AAACCCTTAGAGCAGATGGGGCA	5	-	895	1575	Inactive	Active	3	9
ENSDARG00000012642	ENSDART00000066848	24	6	GCACTCAAACGGCTTTTCTTGAGAG	7	-	960	1575	Inactive	Inactive	6	1
ENSDARG00000012642	ENSDART00000066848	24	6	CACTCAAACGGCTTTTCTTGAGAG	6	-	960	1575	Active	Inactive	4	1
ENSDARG00000012642	ENSDART00000082513	24	3	AAAAGCAGAAATGTGGAGGGAGAT	6	-	287	1893	Inactive	Active	9	9
ENSDARG00000012642	ENSDART00000082513	24	4	GTTTACATCTTGACTGAAGTGTTT	6	-	487	1893	Active	Active	5	1
ENSDARG00000012642	ENSDART00000082513	24	4	TACGGCTTCTCCTCCGTATGATGC	6	-	531	1893	Active	Active	9	3
ENSDARG00000012642	ENSDART00000082513	24	4	TACGGCTTCTCTCCGGTGTGGAC	5	-	445	1893	Active	Active	9	1
ENSDARG00000012642	ENSDART00000082513	24	4	AAACTCTTCATCTGGAGGAGCGTAC	7	-	321	1893	Active	Active	8	4
ENSDARG00000012642	ENSDART00000082513	24	4	GGCTTCTCCTCCGTATGATGCGTGC	7	-	527	1893	Active	Active	9	8
ENSDARG00000012642	ENSDART00000082513	24	5	TTCCGCAGAACGGACAGGTGAAGCG	7	-	637	1893	Inactive	Active	0	9
ENSDARG00000012642	ENSDART00000082513	24	5	AACGGCCTCTCGTCGGTGTGAGTG	6	-	702	1893	Active	Active	9	7
ENSDARG00000012642	ENSDART00000082513	24	5	AGCGTCTGCAGCAGACGAAGCATTC	7	-	811	1893	Active	Active	9	8
ENSDARG00000012642	ENSDART00000082513	24	5	AGAAGCGTCTGCAGCAGACGAAGCA	7	-	814	1893	Active	Active	8	9
ENSDARG00000012642	ENSDART00000082513	24	5	AACGGCCTCTCGTCGGTGTGAGTGC	7	-	701	1893	Active	Inactive	9	4
ENSDARG00000012642	ENSDART00000082513	24	6	ACCACCAGAGCCGAGCGCTGCCGGA	7	-	1007	1893	Active	Active	0	9
ENSDARG00000012642	ENSDART00000082513	24	7	CACTCAAACGGCTTTTCTTGAGAG	6	-	1131	1893	Active	Inactive	4	1
ENSDARG00000012642	ENSDART00000082513	24	7	GCACTCAAACGGCTTTTCTTGAGAG	7	-	1131	1893	Inactive	Inactive	6	1
ENSDARG00000012642	ENSDART00000106569	24	1	TACGGCTTCTCTCCGGTGTGGAC	5	-	109	1887	Active	Active	9	1
ENSDARG00000012642	ENSDART00000106569	24	1	TACGGCTTCTCCTCCGTATGATGC	6	-	195	1887	Active	Active	9	3
ENSDARG00000012642	ENSDART00000106569	24	1	GTTTACATCTTGACTGAAGTGTTT	6	-	151	1887	Active	Active	5	1
ENSDARG00000012642	ENSDART00000106569	24	1	GGCTTCTCCTCCGTATGATGCGTGC	7	-	191	1887	Active	Active	9	8
ENSDARG00000012642	ENSDART00000106569	24	2	TTCCGCAGAACGGACAGGTGAAGCG	7	-	301	1887	Inactive	Active	0	9
ENSDARG00000012642	ENSDART00000106569	24	2	AACGGCCTCTCGTCGGTGTGAGTG	6	-	366	1887	Active	Active	9	7
ENSDARG00000012642	ENSDART00000106569	24	2	AGCGTCTGCAGCAGACGAAGCATTC	7	-	475	1887	Active	Active	9	8
ENSDARG00000012642	ENSDART00000106569	24	2	AGAAGCGTCTGCAGCAGACGAAGCA	7	-	478	1887	Active	Active	8	9
ENSDARG00000012642	ENSDART00000106569	24	2	AACGGCCTCTCGTCGGTGTGAGTGC	7	-	365	1887	Active	Inactive	9	4
ENSDARG00000012642	ENSDART00000106569	24	6	CACATCCACGTGCTGATCTGTTTAA	7	-	768	1887	Active	Inactive	9	9
ENSDARG00000012642	ENSDART00000106569	24	6	TCCTCCCGCAGTAAGAGCAGGCGAA	7	-	805	1887	Active	Active	9	9
ENSDARG00000012642	ENSDART00000106569	24	6	ACCACCAGAGCCGAGCGCTGCCGGA	7	-	917	1887	Active	Active	0	9
ENSDARG00000012642	ENSDART00000106569	24	7	GCACTCAAACGGCTTTTCTTGAGAG	7	-	1041	1887	Inactive	Inactive	6	1
ENSDARG00000012642	ENSDART00000106569	24	7	CACTCAAACGGCTTTTCTTGAGAG	6	-	1041	1887	Active	Inactive	4	1
ENSDARG00000012642	ENSDART00000106574	24	1	TACGGCTTCTCTCCGGTGTGGAC	5	-	100	1308	Active	Active	9	1
ENSDARG00000012642	ENSDART00000106574	24	3	AACGGCCTCTCGTCGGTGTGAGTGC	7	-	269	1308	Active	Inactive	9	4
ENSDARG00000012642	ENSDART00000106574	24	3	AACGGCCTCTCGTCGGTGTGAGTG	6	-	270	1308	Active	Active	9	7
ENSDARG00000012642	ENSDART00000106574	24	3	AGAAGCGTCTGCAGCAGACGAAGCA	7	-	382	1308	Active	Active	8	9
ENSDARG00000012642	ENSDART00000106574	24	3	AGCGTCTGCAGCAGACGAAGCATTC	7	-	379	1308	Active	Active	9	8
ENSDARG00000012642	ENSDART00000106574	24	3	TTCCGCAGAACGGACAGGTGAAGCG	7	-	205	1308	Inactive	Active	0	9
ENSDARG00000012642	ENSDART00000106574	24	4	TCCTCCCGCAGTAAGAGCAGGCGAA	7	-	553	1308	Active	Active	9	9
ENSDARG00000012642	ENSDART00000106574	24	4	ACCACCAGAGCCGAGCGCTGCCGGA	7	-	665	1308	Active	Active	0	9
ENSDARG00000012642	ENSDART00000106574	24	5	GCACTCAAACGGCTTTTCTTGAGAG	7	-	789	1308	Inactive	Inactive	6	1
ENSDARG00000012642	ENSDART00000106574	24	5	CACTCAAACGGCTTTTCTTGAGAG	6	-	789	1308	Active	Inactive	4	1
ENSDARG00000012671	ENSDART00000004241	24	1	GACGGCAGCGTCCTGATTGAGGA	5	+	355	1221	Active	Active	7	9
ENSDARG00000012671	ENSDART00000004241	24	1	AGCCCAGCAAGATGTGGTGGAGGCA	7	+	210	1221	Active	Active	1	9
ENSDARG00000012671	ENSDART00000004241	24	1	AGCCCAGCAAGATGTGGTGGAGGC	6	+	210	1221	Active	Active	1	8
ENSDARG00000012671	ENSDART00000004241	24	1	GGCAGCGTCCTGATTGAGGACGAG	6	+	358	1221	Active	Active	9	9
ENSDARG00000012671	ENSDART00000004241	24	3	TGCTTCTGCAGCAGGGCGCAGGG	5	+	596	1221	Active	Active	9	9
ENSDARG00000012671	ENSDART00000004241	24	3	TACCACGCCAACTACTGCGAAGGC	6	+	985	1221	Active	Active	2	6
ENSDARG00000012671	ENSDART00000004241	24	3	GTCTCCTGCCCGCTGTGCGCCGAC	6	+	736	1221	Active	Active	9	1
ENSDARG00000012671	ENSDART00000004241	24	3	GTACCACGCCAACTACTGCGAAGGC	7	+	984	1221	Active	Active	0	6
ENSDARG00000012671	ENSDART00000004241	24	3	TTCTGCAGCAGGGCGCAGGGGAG	5	+	599	1221	Active	Active	7	9
ENSDARG00000012671	ENSDART00000004241	24	3	GCCAACTACTGCGAAGGCGACTGC	6	+	991	1221	Active	Active	7	7
ENSDARG00000012671	ENSDART00000004241	24	3	CTCTACTACAACGAGGAGCAGAA	5	+	1156	1221	Active	Active	7	9
ENSDARG00000012671	ENSDART00000004241	24	3	CTCATCTCCAAGGAAGGCGGTGAG	6	+	487	1221	Active	Active	9	8
ENSDARG00000012671	ENSDART00000004241	24	3	CACGCCAACTACTGCGAAGGCGAC	6	+	988	1221	Active	Active	7	9
ENSDARG00000012671	ENSDART00000004241	24	3	ACATTCGGCTGCTTCTGCAGCAGGG	7	+	587	1221	Active	Active	6	9
ENSDARG00000012671	ENSDART00000004241	24	3	AACGTCAACATTCGGCTGCTTCT	5	+	580	1221	Active	Active	4	2
ENSDARG00000012671	ENSDART00000093251	24	1	GACGGCAGCGTCCTGATTGAGGA	5	+	334	1185	Active	Active	7	9
ENSDARG00000012671	ENSDART00000093251	24	1	AGCCCAGCAAGATGTGGTGGAGGCA	7	+	189	1185	Active	Active	1	9
ENSDARG00000012671	ENSDART00000093251	24	1	AGCCCAGCAAGATGTGGTGGAGGC	6	+	189	1185	Active	Active	1	8
ENSDARG00000012671	ENSDART00000093251	24	1	GGCAGCGTCCTGATTGAGGACGAG	6	+	337	1185	Active	Active	9	9
ENSDARG00000012671	ENSDART00000093251	24	2	TACCACGCCAACTACTGCGAAGGC	6	+	949	1185	Active	Active	2	6
ENSDARG00000012671	ENSDART00000093251	24	2	GTCTCCTGCCCGCTGTGCGCCGAC	6	+	700	1185	Active	Active	9	1
ENSDARG00000012671	ENSDART00000093251	24	2	GTACCACGCCAACTACTGCGAAGGC	7	+	948	1185	Active	Active	0	6
ENSDARG00000012671	ENSDART00000093251	24	2	TTCTGCAGCAGGGCGCAGGGGAG	5	+	563	1185	Active	Active	7	9
ENSDARG00000012671	ENSDART00000093251	24	2	TGCTTCTGCAGCAGGGCGCAGGG	5	+	560	1185	Active	Active	9	9
ENSDARG00000012671	ENSDART00000093251	24	2	GCCAACTACTGCGAAGGCGACTGC	6	+	955	1185	Active	Active	7	7
ENSDARG00000012671	ENSDART00000093251	24	2	CTCTACTACAACGAGGAGCAGAA	5	+	1120	1185	Active	Active	7	9
ENSDARG00000012671	ENSDART00000093251	24	2	CTCATCTCCAAGGAAGGCGGTGAG	6	+	451	1185	Active	Active	9	8
ENSDARG00000012671	ENSDART00000093251	24	2	CACGCCAACTACTGCGAAGGCGAC	6	+	952	1185	Active	Active	7	9
ENSDARG00000012671	ENSDART00000093251	24	2	ACATTCGGCTGCTTCTGCAGCAGGG	7	+	551	1185	Active	Active	6	9
ENSDARG00000012671	ENSDART00000093251	24	2	AACGTCAACATTCGGCTGCTTCT	5	+	544	1185	Active	Active	4	2
ENSDARG00000013175	ENSDART00000011886	24	1	CTCCAAGTCAGACCCGCTGTGTGT	6	+	81	1596	Active	Inactive	8	4
ENSDARG00000013175	ENSDART00000011886	24	2	GACGACTTCCTGGGCGAGTTGGAG	6	+	283	1596	Active	Active	9	9
ENSDARG00000013175	ENSDART00000011886	24	2	AAATTCGCCAAGAAGTTTGTGGTC	6	+	181	1596	Inactive	Inactive	3	8
ENSDARG00000013175	ENSDART00000011886	24	9	CTAGACTACATCATGGGAGGCTGC	6	+	847	1596	Inactive	Active	0	8
ENSDARG00000013175	ENSDART00000011886	24	9	CTAGACTACATCATGGGAGGCTGCC	7	+	847	1596	Inactive	Active	0	9
ENSDARG00000013175	ENSDART00000011886	24	11	GTTTCCGGCGTTTGGATTTGGCG	5	+	1029	1596	Active	Active	7	9
ENSDARG00000013175	ENSDART00000011886	24	11	GTTTCCGGCGTTTGGATTTGGCGCT	7	+	1029	1596	Active	Active	7	0
ENSDARG00000013175	ENSDART00000011886	24	12	TCCTACAAATCCATTCTGTGCAGGT	7	+	1104	1596	Inactive	Active	6	0
ENSDARG00000013175	ENSDART00000011886	24	12	TACAAATCCATTCTGTGCAGGTTTG	7	+	1107	1596	Active	Active	0	5
ENSDARG00000013175	ENSDART00000011886	24	12	CTACAAATCCATTCTGTGCAGGT	5	+	1106	1596	Inactive	Active	0	0
ENSDARG00000013175	ENSDART00000011886	24	14	TCCATCATCATCGTCGGCGTAGGA	6	+	1354	1596	Active	Active	9	7
ENSDARG00000013175	ENSDART00000011886	24	14	TCCATCATCATCGTCGGCGTAGGAA	7	+	1354	1596	Active	Active	9	9
ENSDARG00000013310	ENSDART00000006615	24	1	GTCTCCAGCGCGCCTGCGACGCG	5	+	98	3849	Active	Active	7	9
ENSDARG00000013310	ENSDART00000006615	24	1	GTCACCTTCGGACGATTAGACTTT	6	+	142	3849	Active	Inactive	9	8
ENSDARG00000013310	ENSDART00000006615	24	1	GCAAACAGAGGTCCCTGCGGGCTGT	7	+	8	3849	Inactive	Active	9	6
ENSDARG00000013310	ENSDART00000006615	24	1	CGCGCCTGCGACGCGGAGAGTGC	5	+	106	3849	Active	Active	9	8
ENSDARG00000013310	ENSDART00000006615	24	2	CACAGCACAGTCCCTTAAGGTGAG	6	+	324	3849	Inactive	Active	1	9
ENSDARG00000013310	ENSDART00000006615	24	4	CCCAACAACGAGTACTTGTGCTGTG	7	+	409	3849	Active	Inactive	6	1
ENSDARG00000013310	ENSDART00000006615	24	4	ACATGCAGCCCAACTGGGACAAC	5	+	464	3849	Active	Active	2	2
ENSDARG00000013310	ENSDART00000006615	24	5	CGCATCGACAACACTGAGGTTTTG	6	+	658	3849	Active	Active	9	4
ENSDARG00000013310	ENSDART00000006615	24	5	ATCGACAACACTGAGGTTTTGAC	5	+	661	3849	Inactive	Inactive	3	3
ENSDARG00000013310	ENSDART00000006615	24	7	GACAACGCCATCCAGTGGTGAGTG	6	+	991	3849	Active	Active	0	0
ENSDARG00000013310	ENSDART00000006615	24	7	AGACAACGCCATCCAGTGGTGAGTG	7	+	990	3849	Inactive	Active	0	0
ENSDARG00000013310	ENSDART00000006615	24	9	CCCCAAAGCTGTGCAGGCCGCTGAG	7	+	1227	3849	Active	Active	8	9
ENSDARG00000013310	ENSDART00000006615	24	9	GACATCCCCAAAGCTGTGCAGGC	5	+	1222	3849	Active	Active	8	3
ENSDARG00000013310	ENSDART00000006615	24	10	ACCTCCAGCTGATTCAGCATTTTAA	7	+	1304	3849	Active	Inactive	8	6
ENSDARG00000013310	ENSDART00000006615	24	16	GTATTCCCAACCACTGCATGAGGA	6	+	1908	3849	Inactive	Active	6	9
ENSDARG00000013310	ENSDART00000006615	24	18	TTAGTCAACACTTACAGTGGCGTGT	7	+	2179	3849	Inactive	Active	2	4
ENSDARG00000013310	ENSDART00000006615	24	18	CACGTCAAAGAGACTGGCTGGAGTC	7	+	2223	3849	Active	Active	0	6
ENSDARG00000013310	ENSDART00000006615	24	19	TGCACCATCATTGAGATGGCGAC	5	+	2356	3849	Active	Active	9	9
ENSDARG00000013310	ENSDART00000006615	24	20	AAAGACCCCTTCCTGCGGCAGAA	5	+	2551	3849	Inactive	Active	7	9
ENSDARG00000013310	ENSDART00000006615	24	23	GAAGCCACAGGCAGCAGCAGCAGCG	7	+	2671	3849	Inactive	Active	9	9
ENSDARG00000013310	ENSDART00000006615	24	23	AGAAGCCACAGGCAGCAGCAGCA	5	+	2670	3849	Active	Active	3	9
ENSDARG00000013310	ENSDART00000006615	24	23	GACTCCAAACAAGATGTGTTTTT	5	+	2722	3849	Inactive	Inactive	6	9
ENSDARG00000013310	ENSDART00000006615	24	23	GACTCCAAACAAGATGTGTTTTTC	6	+	2722	3849	Inactive	Inactive	6	8
ENSDARG00000013310	ENSDART00000006615	24	23	TGCGACTCCAAACAAGATGTGTTT	6	+	2719	3849	Active	Inactive	9	5
ENSDARG00000013310	ENSDART00000006615	24	25	AAACAAATCATCTGCATCTTGAGAG	7	+	3019	3849	Inactive	Inactive	7	1
ENSDARG00000013310	ENSDART00000006615	24	26	ATCATCAGACGGGCTGTGCAGGC	5	+	3229	3849	Inactive	Active	3	3
ENSDARG00000013310	ENSDART00000006615	24	27	TCCCGCATCAGAGAGCGAGGGCGCA	7	+	3294	3849	Active	Active	9	9
ENSDARG00000013310	ENSDART00000006615	24	27	AAAGACGCAGATGAAGTAGATGAA	6	+	3322	3849	Inactive	Active	9	8
ENSDARG00000013310	ENSDART00000006615	24	27	CGCATCAGAGAGCGAGGGCGCAGAT	7	+	3297	3849	Active	Active	8	6
ENSDARG00000013310	ENSDART00000006615	24	27	AGACGCAGATGAAGTAGATGAAGAG	7	+	3324	3849	Inactive	Active	5	9
ENSDARG00000013310	ENSDART00000006615	24	28	GTAGGCTTCTGGAGGAGCTGGTGCA	7	+	3503	3849	Active	Active	8	9
ENSDARG00000013310	ENSDART00000006615	24	28	GACAGCAGCCTGCTGCAGGTTAG	5	+	3605	3849	Active	Active	6	6
ENSDARG00000013310	ENSDART00000105816	24	1	CGCGCCTGCGACGCGGAGAGTGC	5	+	106	2172	Active	Active	9	8
ENSDARG00000013310	ENSDART00000105816	24	1	GCAAACAGAGGTCCCTGCGGGCTGT	7	+	8	2172	Inactive	Active	9	6
ENSDARG00000013310	ENSDART00000105816	24	1	GTCACCTTCGGACGATTAGACTTT	6	+	142	2172	Active	Inactive	9	8
ENSDARG00000013310	ENSDART00000105816	24	1	GTCTCCAGCGCGCCTGCGACGCG	5	+	98	2172	Active	Active	7	9
ENSDARG00000013310	ENSDART00000105816	24	2	CACAGCACAGTCCCTTAAGGTGAG	6	+	324	2172	Inactive	Active	1	9
ENSDARG00000013310	ENSDART00000105816	24	4	CCCAACAACGAGTACTTGTGCTGTG	7	+	409	2172	Active	Inactive	6	1
ENSDARG00000013310	ENSDART00000105816	24	4	ACATGCAGCCCAACTGGGACAAC	5	+	464	2172	Active	Active	2	2
ENSDARG00000013310	ENSDART00000105816	24	5	CGCATCGACAACACTGAGGTTTTG	6	+	658	2172	Active	Active	9	4
ENSDARG00000013310	ENSDART00000105816	24	5	ATCGACAACACTGAGGTTTTGAC	5	+	661	2172	Inactive	Inactive	3	3
ENSDARG00000013310	ENSDART00000105816	24	7	GACAACGCCATCCAGTGGTGAGTG	6	+	991	2172	Active	Active	0	0
ENSDARG00000013310	ENSDART00000105816	24	7	AGACAACGCCATCCAGTGGTGAGTG	7	+	990	2172	Inactive	Active	0	0
ENSDARG00000013310	ENSDART00000105816	24	9	CCCCAAAGCTGTGCAGGCCGCTGAG	7	+	1227	2172	Active	Active	8	9
ENSDARG00000013310	ENSDART00000105816	24	9	GACATCCCCAAAGCTGTGCAGGC	5	+	1222	2172	Active	Active	8	3
ENSDARG00000013310	ENSDART00000105816	24	10	ACCTCCAGCTGATTCAGCATTTTAA	7	+	1304	2172	Active	Inactive	8	6
ENSDARG00000013310	ENSDART00000105816	24	16	GTATTCCCAACCACTGCATGAGGA	6	+	1908	2172	Inactive	Active	6	9
ENSDARG00000013861	ENSDART00000012399	24	1	GTAGACGACTTGAGGATTGGGAT	5	-	137	825	Inactive	Active	7	8
ENSDARG00000013861	ENSDART00000012399	24	2	TACTTCTGCATGACGTTCTGCAGGC	7	-	242	825	Active	Active	9	4
ENSDARG00000013861	ENSDART00000012399	24	3	TTCAGCCTCTGCACTGCTGGAGTT	6	-	322	825	Active	Active	9	4
ENSDARG00000013861	ENSDART00000012399	24	4	GACCTCTGCCTTCAGGTCTGAGCG	6	-	550	825	Active	Active	9	9
ENSDARG00000013933	ENSDART00000005804	24	3	TCCACCTCCGAGATGATGATGAT	5	-	681	906	Active	Active	9	9
ENSDARG00000013933	ENSDART00000005804	24	3	GACCTCCACTGTGCGTTGGCGTG	5	-	207	906	Active	Active	8	7
ENSDARG00000013933	ENSDART00000005804	24	3	GACCTCCACCTCCGAGATGATGAT	6	-	684	906	Active	Active	8	9
ENSDARG00000013933	ENSDART00000005804	24	3	GAATGCAGAGATGCTGTCGATGAC	6	-	472	906	Inactive	Active	8	7
ENSDARG00000013933	ENSDART00000005804	24	3	CTCCACCTCCGAGATGATGATGAT	6	-	681	906	Active	Active	9	9
ENSDARG00000013933	ENSDART00000005804	24	3	CACGACACAGAATGAGCATTTTTT	6	-	862	906	Inactive	Inactive	5	8
ENSDARG00000013933	ENSDART00000005804	24	3	ATCTTCCACGACACAGAATGAGCA	6	-	868	906	Active	Active	7	9
ENSDARG00000013933	ENSDART00000005804	24	3	ACCTCCAGACCTCCACTGTGCGTTG	7	-	212	906	Active	Inactive	1	7
ENSDARG00000013933	ENSDART00000005804	24	3	ACCTCCACCTCCGAGATGATGAT	5	-	684	906	Active	Active	7	9
ENSDARG00000013944	ENSDART00000026698	24	2	GTCTGCAGAAGTGTTTGCGGTTTG	6	+	101	483	Inactive	Inactive	1	8
ENSDARG00000013944	ENSDART00000026698	24	2	GGCCTCTTCCAGCCAGCTGGAGAC	6	+	205	483	Active	Active	9	7
ENSDARG00000013944	ENSDART00000026698	24	3	ACAAACAAACAAACCTGGATGAGAA	7	+	335	483	Inactive	Active	9	7
ENSDARG00000013965	ENSDART00000013257	24	1	ACAATCAGAGCGGTTGTGATGCT	5	+	67	2235	Inactive	Active	6	2
ENSDARG00000013965	ENSDART00000013257	24	3	GAATACAGCAAAGGCGCTGAGTAC	6	+	286	2235	Inactive	Active	8	1
ENSDARG00000013965	ENSDART00000013257	24	4	GAACACACAGTTTATTAAGAAGAA	6	+	333	2235	Inactive	Active	9	8
ENSDARG00000013965	ENSDART00000013257	24	7	GAAGCCTCCAATCTGCTGCAGGA	5	+	673	2235	Active	Active	2	9
ENSDARG00000013965	ENSDART00000013257	24	9	TACCGCACATGATCCAGGAGCTGCA	7	+	932	2235	Inactive	Active	4	9
ENSDARG00000013965	ENSDART00000013257	24	10	TGCCAACACTGTTCGTGGAGTCGGT	7	+	1013	2235	Active	Active	7	8
ENSDARG00000013965	ENSDART00000013257	24	11	CAAAGCCCCTGAGCTGGTGGGTAA	6	+	1164	2235	Active	Inactive	3	3
ENSDARG00000013965	ENSDART00000013257	24	11	CAAAGCCCCTGAGCTGGTGGGTA	5	+	1164	2235	Active	Inactive	3	3
ENSDARG00000013965	ENSDART00000013257	24	11	TGCAAAGCCCCTGAGCTGGTGGGTA	7	+	1162	2235	Active	Inactive	5	3
ENSDARG00000013965	ENSDART00000013257	24	11	TGCAAAGCCCCTGAGCTGGTGGG	5	+	1162	2235	Active	Active	5	9
ENSDARG00000013965	ENSDART00000013257	24	12	AAAGACGTCTTTCAGAAGGTGAG	5	+	1291	2235	Inactive	Active	2	9
ENSDARG00000013965	ENSDART00000013257	24	12	ATCGGCTAAAGGAATGACGGAGAA	6	+	1212	2235	Active	Active	0	9
ENSDARG00000013965	ENSDART00000013257	24	13	TACGCCAGAATGCTTGCGAAGAG	5	+	1312	2235	Inactive	Active	2	5
ENSDARG00000013965	ENSDART00000013257	24	14	TTCATCAAAACCCAGGAGACGGT	5	+	1486	2235	Inactive	Active	4	9
ENSDARG00000013965	ENSDART00000013257	24	16	CACTTCAGCGGCAGGAAGTTGAC	5	+	1648	2235	Active	Active	9	9
ENSDARG00000013965	ENSDART00000013257	24	19	AACGCCCTCATACAGGAGGTGAG	5	+	2098	2235	Active	Active	9	9
ENSDARG00000013965	ENSDART00000013257	24	20	GAAGCCAGAGCTCTGCGGATGAGTA	7	+	2207	2235	Inactive	Active	8	7
ENSDARG00000013965	ENSDART00000013257	24	20	GAAGCCAGAGCTCTGCGGATGAG	5	+	2207	2235	Inactive	Active	8	9
ENSDARG00000013976	ENSDART00000013294	24	4	AACTGCAAACACGTGAGGAGGGT	5	-	263	948	Inactive	Active	7	9
ENSDARG00000013976	ENSDART00000013294	24	9	TACAAACCAAGCGTGGTGTAGCA	5	-	712	948	Inactive	Active	8	6
ENSDARG00000013976	ENSDART00000013294	24	9	AAACCAAGCGTGGTGTAGCAGTC	5	-	709	948	Inactive	Active	7	8
ENSDARG00000013976	ENSDART00000013294	24	10	AGCGACACACGATGATGCGGATGAG	7	-	811	948	Inactive	Active	4	9
ENSDARG00000013976	ENSDART00000013294	24	10	TCCGGCTCCTTTCATAGCGGCGTTC	7	-	771	948	Active	Active	9	3
ENSDARG00000013976	ENSDART00000013294	24	11	CGCCTCCGCATTCAGAGCTGATGGC	7	-	901	948	Active	Active	9	9
ENSDARG00000013976	ENSDART00000013294	24	11	GCATTCAGAGCTGATGGCGTCTTT	6	-	895	948	Inactive	Inactive	3	8
ENSDARG00000013976	ENSDART00000013294	24	11	GCCTCCGCATTCAGAGCTGATGGC	6	-	901	948	Active	Active	4	9
ENSDARG00000014201	ENSDART00000027268	24	2	TTAAAATGCAGGCTGGGTGGCGGT	6	+	130	996	Inactive	Active	6	8
ENSDARG00000014201	ENSDART00000027268	24	2	CAATCCGCCGGGTGTAGCGGTCAAC	7	+	252	996	Active	Active	1	5
ENSDARG00000014201	ENSDART00000027268	24	2	TTAAAATGCAGGCTGGGTGGCGGTG	7	+	130	996	Inactive	Active	6	9
ENSDARG00000014201	ENSDART00000027268	24	2	GAATCACGCGTGCAGGTGAGTGC	5	+	472	996	Inactive	Active	2	5
ENSDARG00000014201	ENSDART00000027268	24	3	GTTCCCCTCCGCTGCGGCGGCCGCA	7	+	591	996	Active	Active	9	9
ENSDARG00000014201	ENSDART00000027268	24	3	TTCCCCTCCGCTGCGGCGGCCGCA	6	+	592	996	Active	Active	9	9
ENSDARG00000014201	ENSDART00000027268	24	3	CTCCGCTGCGGCGGCCGCAGCAGCC	7	+	597	996	Active	Active	9	9
ENSDARG00000014201	ENSDART00000027268	24	3	CCCCTCCGCTGCGGCGGCCGCAGCA	7	+	594	996	Active	Active	9	9
ENSDARG00000014201	ENSDART00000027268	24	3	CACTCACCACGGCCTGCCGCAGTT	6	+	570	996	Active	Active	0	6
ENSDARG00000014201	ENSDART00000027268	24	3	CAACCCACCTTCCCCGGAATGGTGC	7	+	841	996	Inactive	Active	0	9
ENSDARG00000014201	ENSDART00000027268	24	3	ACCGCCCGCCCTAGGCCGACAAC	5	+	705	996	Active	Active	9	8
ENSDARG00000014259	ENSDART00000012253	24	1	GTCCACACAGCCGAGTAAGTGGAA	6	+	32	1830	Inactive	Active	7	4
ENSDARG00000014259	ENSDART00000012253	24	3	CGCCACCTCTGTAGCAGACGGCTCT	7	+	231	1830	Active	Active	9	8
ENSDARG00000014259	ENSDART00000012253	24	3	GAAATCGCCACCTCTGTAGCAGAC	6	+	226	1830	Inactive	Active	1	8
ENSDARG00000014259	ENSDART00000012253	24	3	ATCGCCACCTCTGTAGCAGACGGC	6	+	229	1830	Active	Active	5	9
ENSDARG00000014259	ENSDART00000012253	24	5	TTCCGCCCAGAATATGGCGGCGTAC	7	+	375	1830	Active	Active	2	4
ENSDARG00000014259	ENSDART00000012253	24	5	TTCCGCCCAGAATATGGCGGCGTA	6	+	375	1830	Active	Active	2	7
ENSDARG00000014259	ENSDART00000012253	24	6	GCAGGCATCAAGACAGAGGGTGGA	6	+	487	1830	Active	Active	8	9
ENSDARG00000014259	ENSDART00000012253	24	10	TACGCCAACCGATTCGGAAGGGTAA	7	+	1093	1830	Active	Active	4	8
ENSDARG00000014259	ENSDART00000012253	24	13	CACCTATAAAAATAACGTCGGAGGT	7	+	1401	1830	Active	Active	4	8
ENSDARG00000014259	ENSDART00000012253	24	13	GCCACCGGCGTACGAGGAGGCGTG	6	+	1324	1830	Active	Active	9	9
ENSDARG00000014259	ENSDART00000081595	24	1	GTCCACACAGCCGAGTAAGTGGAA	6	+	32	1764	Inactive	Active	7	4
ENSDARG00000014259	ENSDART00000081595	24	2	ATCGCCACCTCTGTAGCAGACGGC	6	+	163	1764	Active	Active	5	9
ENSDARG00000014259	ENSDART00000081595	24	2	CGCCACCTCTGTAGCAGACGGCTCT	7	+	165	1764	Active	Active	9	8
ENSDARG00000014259	ENSDART00000081595	24	2	GAAATCGCCACCTCTGTAGCAGAC	6	+	160	1764	Inactive	Active	1	8
ENSDARG00000014259	ENSDART00000081595	24	4	TTCCGCCCAGAATATGGCGGCGTAC	7	+	309	1764	Active	Active	2	4
ENSDARG00000014259	ENSDART00000081595	24	4	TTCCGCCCAGAATATGGCGGCGTA	6	+	309	1764	Active	Active	2	7
ENSDARG00000014259	ENSDART00000081595	24	5	GCAGGCATCAAGACAGAGGGTGGA	6	+	421	1764	Active	Active	8	9
ENSDARG00000014259	ENSDART00000081595	24	9	TACGCCAACCGATTCGGAAGGGTAA	7	+	1027	1764	Active	Active	4	8
ENSDARG00000014259	ENSDART00000081595	24	12	CACCTATAAAAATAACGTCGGAGGT	7	+	1335	1764	Active	Active	4	8
ENSDARG00000014259	ENSDART00000081595	24	12	GCCACCGGCGTACGAGGAGGCGTG	6	+	1258	1764	Active	Active	9	9
ENSDARG00000014488	ENSDART00000038364	24	2	GCAGGCCCAGACAAATGGGGTGAG	6	+	40	780	Inactive	Active	1	4
ENSDARG00000014488	ENSDART00000038364	24	2	GGCCCAGACAAATGGGGTGAGAG	5	+	43	780	Active	Active	8	8
ENSDARG00000014488	ENSDART00000038364	24	3	CACTTCCACTGGGGATCTGCAGAC	6	+	289	780	Active	Inactive	9	1
ENSDARG00000014488	ENSDART00000038364	24	5	CTAAACTCCAGAAAATTCTGGATGC	7	+	470	780	Inactive	Inactive	0	6
ENSDARG00000014488	ENSDART00000038364	24	6	GACCACACCACCACTGCTGGAGAG	6	+	600	780	Inactive	Active	0	8
ENSDARG00000014527	ENSDART00000022555	24	5	CACTTCAGCAACATTGCAGCTGGG	6	-	571	1215	Active	Active	9	9
ENSDARG00000014527	ENSDART00000022555	24	5	CAATACTGCCGATGTGTTTGGGAT	6	-	545	1215	Active	Inactive	0	0
ENSDARG00000014527	ENSDART00000022555	24	5	CAATACTGCCGATGTGTTTGGGA	5	-	546	1215	Active	Inactive	0	6
ENSDARG00000014527	ENSDART00000022555	24	6	TGCTCACACACCATCTTAGCGGTT	6	-	612	1215	Active	Inactive	8	1
ENSDARG00000014527	ENSDART00000022555	24	9	ACCAGCGGCACTCGTTTGGAGTC	5	-	949	1215	Active	Inactive	9	6
ENSDARG00000014556	ENSDART00000010658	24	1	CTCTGCGGCGCTCTCGATGCTTTC	6	+	114	1140	Active	Active	9	2
ENSDARG00000014556	ENSDART00000010658	24	2	AGACGCTGCACTTTGATGGAGCC	5	+	176	1140	Active	Active	8	9
ENSDARG00000014556	ENSDART00000010658	24	2	TCCTGCCGCTTCCAGGAGGTGTG	5	+	301	1140	Active	Active	9	9
ENSDARG00000014556	ENSDART00000010658	24	2	TCCTGCCGCTTCCAGGAGGTGTGT	6	+	301	1140	Active	Active	9	6
ENSDARG00000014556	ENSDART00000010658	24	2	TGCCGCTTCCAGGAGGTGTGTGT	5	+	304	1140	Active	Inactive	9	5
ENSDARG00000014556	ENSDART00000010658	24	3	CGCGGCGTCTGTACGGGGCGGAGCT	7	+	335	1140	Active	Active	9	9
ENSDARG00000014556	ENSDART00000010658	24	3	CGCGGCGTCTGTACGGGGCGGAG	5	+	335	1140	Active	Active	9	9
ENSDARG00000014556	ENSDART00000010658	24	3	ATCAACCGCTGGGTGGAGCAGCA	5	+	406	1140	Active	Active	3	9
ENSDARG00000014556	ENSDART00000010658	24	4	AGAAAATCCGGGATCTGCTGGCGGA	7	+	437	1140	Inactive	Active	3	9
ENSDARG00000014556	ENSDART00000010658	24	5	CCCCGCAGACAGCCTGCAGCCGCT	6	+	459	1140	Active	Active	8	9
ENSDARG00000014556	ENSDART00000010658	24	5	GTCAAAACATATGCAGGAATAGTTG	7	+	485	1140	Inactive	Active	9	9
ENSDARG00000014556	ENSDART00000010658	24	6	ACACACACACACAGGTGTGAGCA	5	+	548	1140	Inactive	Active	9	8
ENSDARG00000014556	ENSDART00000010658	24	6	ACACACACACACACAGGTGTGAGCA	7	+	546	1140	Inactive	Active	9	8
ENSDARG00000014556	ENSDART00000010658	24	9	GGCGGCGGCGGCCACGGCGGCGGTG	7	+	1008	1140	Active	Active	9	9
ENSDARG00000014556	ENSDART00000010658	24	9	TGCCGCGGCTGCGGGTGGAGGAG	5	+	830	1140	Active	Active	9	9
ENSDARG00000014556	ENSDART00000010658	24	9	TGCCGCGGCTGCGGGTGGAGGAGCG	7	+	830	1140	Active	Active	9	9
ENSDARG00000014556	ENSDART00000010658	24	9	ACACAACCCGACCGGCAGTCTGC	5	+	1101	1140	Inactive	Active	4	5
ENSDARG00000014556	ENSDART00000010658	24	9	GGCGGCGGCGGCCACGGCGGCGGT	6	+	1008	1140	Active	Active	9	9
ENSDARG00000014556	ENSDART00000010658	24	9	GGCGGCGGCCACGGCGGCGGTGAT	6	+	1011	1140	Active	Active	9	5
ENSDARG00000014556	ENSDART00000010658	24	9	GGCGGCCACGGCGGCGGTGATGAT	6	+	1014	1140	Active	Active	9	5
ENSDARG00000014556	ENSDART00000010658	24	9	AGCTGCTGCTGTCCACGGTGGTGCA	7	+	947	1140	Active	Active	9	8
ENSDARG00000014556	ENSDART00000010658	24	9	CTCTGCCGCGGCTGCGGGTGGAGGA	7	+	827	1140	Active	Active	9	8
ENSDARG00000014556	ENSDART00000010658	24	9	CAACCCGACCGGCAGTCTGCTGTT	6	+	1104	1140	Active	Inactive	0	6
ENSDARG00000014556	ENSDART00000010658	24	9	GACGCCTTCGACCCGCAGCGGGC	5	+	895	1140	Active	Active	9	9
ENSDARG00000014556	ENSDART00000010658	24	9	GCACCAGTCCTTCCTGGAGGTGAA	6	+	969	1140	Active	Active	8	8
ENSDARG00000014556	ENSDART00000010658	24	9	GCACCAGTCCTTCCTGGAGGTGAAC	7	+	969	1140	Active	Active	8	8
ENSDARG00000014556	ENSDART00000010658	24	9	GGCCACGGCGGCGGTGATGATGAC	6	+	1017	1140	Active	Active	8	9
ENSDARG00000014556	ENSDART00000105496	24	3	TCCACCAGAGTGTGTGTGGAGTC	5	+	108	1230	Active	Inactive	2	5
ENSDARG00000014556	ENSDART00000105496	24	3	TCCACCAGAGTGTGTGTGTGGAG	5	+	85	1230	Active	Inactive	2	5
ENSDARG00000014556	ENSDART00000105496	24	3	TCCACCAGAGTGTGTGTGTGGAGTC	7	+	85	1230	Active	Inactive	2	5
ENSDARG00000014556	ENSDART00000105496	24	3	TCCTGCCGCTTCCAGGAGGTGTGT	6	+	367	1230	Active	Active	9	6
ENSDARG00000014556	ENSDART00000105496	24	3	TCCTGCCGCTTCCAGGAGGTGTG	5	+	367	1230	Active	Active	9	9
ENSDARG00000014556	ENSDART00000105496	24	3	TGCCGCTTCCAGGAGGTGTGTGT	5	+	370	1230	Active	Inactive	9	5
ENSDARG00000014556	ENSDART00000105496	24	3	AGACGCTGCACTTTGATGGAGCC	5	+	242	1230	Active	Active	8	9
ENSDARG00000014556	ENSDART00000105496	24	4	ATCAACCGCTGGGTGGAGCAGCA	5	+	472	1230	Active	Active	3	9
ENSDARG00000014556	ENSDART00000105496	24	4	CGCGGCGTCTGTACGGGGCGGAG	5	+	401	1230	Active	Active	9	9
ENSDARG00000014556	ENSDART00000105496	24	4	CGCGGCGTCTGTACGGGGCGGAGCT	7	+	401	1230	Active	Active	9	9
ENSDARG00000014556	ENSDART00000105496	24	5	AGAAAATCCGGGATCTGCTGGCGGA	7	+	503	1230	Inactive	Active	3	9
ENSDARG00000014556	ENSDART00000105496	24	10	GGCGGCGGCGGCCACGGCGGCGGTG	7	+	1098	1230	Active	Active	9	9
ENSDARG00000014556	ENSDART00000105496	24	10	GGCGGCGGCGGCCACGGCGGCGGT	6	+	1098	1230	Active	Active	9	9
ENSDARG00000014556	ENSDART00000105496	24	10	TGCCGCGGCTGCGGGTGGAGGAG	5	+	920	1230	Active	Active	9	9
ENSDARG00000014556	ENSDART00000105496	24	10	TGCCGCGGCTGCGGGTGGAGGAGCG	7	+	920	1230	Active	Active	9	9
ENSDARG00000014556	ENSDART00000105496	24	10	GGCGGCGGCCACGGCGGCGGTGAT	6	+	1101	1230	Active	Active	9	5
ENSDARG00000014556	ENSDART00000105496	24	10	ACACAACCCGACCGGCAGTCTGC	5	+	1191	1230	Inactive	Active	4	5
ENSDARG00000014556	ENSDART00000105496	24	10	AGCTGCTGCTGTCCACGGTGGTGCA	7	+	1037	1230	Active	Active	9	8
ENSDARG00000014556	ENSDART00000105496	24	10	CAACCCGACCGGCAGTCTGCTGTT	6	+	1194	1230	Active	Inactive	0	6
ENSDARG00000014556	ENSDART00000105496	24	10	CTCTGCCGCGGCTGCGGGTGGAGGA	7	+	917	1230	Active	Active	9	8
ENSDARG00000014556	ENSDART00000105496	24	10	GACGCCTTCGACCCGCAGCGGGC	5	+	985	1230	Active	Active	9	9
ENSDARG00000014556	ENSDART00000105496	24	10	GCACCAGTCCTTCCTGGAGGTGAA	6	+	1059	1230	Active	Active	8	8
ENSDARG00000014556	ENSDART00000105496	24	10	GCACCAGTCCTTCCTGGAGGTGAAC	7	+	1059	1230	Active	Active	8	8
ENSDARG00000014556	ENSDART00000105496	24	10	GGCCACGGCGGCGGTGATGATGAC	6	+	1107	1230	Active	Active	8	9
ENSDARG00000014556	ENSDART00000105496	24	10	GGCGGCCACGGCGGCGGTGATGAT	6	+	1104	1230	Active	Active	9	5
ENSDARG00000014556	ENSDART00000105498	24	1	CTCTGCGGCGCTCTCGATGCTTTC	6	+	114	1161	Active	Active	9	2
ENSDARG00000014556	ENSDART00000105498	24	2	TGCCGCTTCCAGGAGGTGTGTGT	5	+	304	1161	Active	Inactive	9	5
ENSDARG00000014556	ENSDART00000105498	24	2	TCCTGCCGCTTCCAGGAGGTGTG	5	+	301	1161	Active	Active	9	9
ENSDARG00000014556	ENSDART00000105498	24	2	TCCTGCCGCTTCCAGGAGGTGTGT	6	+	301	1161	Active	Active	9	6
ENSDARG00000014556	ENSDART00000105498	24	2	AGACGCTGCACTTTGATGGAGCC	5	+	176	1161	Active	Active	8	9
ENSDARG00000014556	ENSDART00000105498	24	3	ATCAACCGCTGGGTGGAGCAGCA	5	+	406	1161	Active	Active	3	9
ENSDARG00000014556	ENSDART00000105498	24	3	CGCGGCGTCTGTACGGGGCGGAGCT	7	+	335	1161	Active	Active	9	9
ENSDARG00000014556	ENSDART00000105498	24	3	CGCGGCGTCTGTACGGGGCGGAG	5	+	335	1161	Active	Active	9	9
ENSDARG00000014556	ENSDART00000105498	24	4	AGAAAATCCGGGATCTGCTGGCGGA	7	+	437	1161	Inactive	Active	3	9
ENSDARG00000014556	ENSDART00000105498	24	9	GGCGGCGGCGGCCACGGCGGCGGT	6	+	1029	1161	Active	Active	9	9
ENSDARG00000014556	ENSDART00000105498	24	9	TGCCGCGGCTGCGGGTGGAGGAG	5	+	851	1161	Active	Active	9	9
ENSDARG00000014556	ENSDART00000105498	24	9	TGCCGCGGCTGCGGGTGGAGGAGCG	7	+	851	1161	Active	Active	9	9
ENSDARG00000014556	ENSDART00000105498	24	9	GGCGGCGGCGGCCACGGCGGCGGTG	7	+	1029	1161	Active	Active	9	9
ENSDARG00000014556	ENSDART00000105498	24	9	GGCGGCGGCCACGGCGGCGGTGAT	6	+	1032	1161	Active	Active	9	5
ENSDARG00000014556	ENSDART00000105498	24	9	GGCGGCCACGGCGGCGGTGATGAT	6	+	1035	1161	Active	Active	9	5
ENSDARG00000014556	ENSDART00000105498	24	9	AGCTGCTGCTGTCCACGGTGGTGCA	7	+	968	1161	Active	Active	9	8
ENSDARG00000014556	ENSDART00000105498	24	9	CAACCCGACCGGCAGTCTGCTGTT	6	+	1125	1161	Active	Inactive	0	6
ENSDARG00000014556	ENSDART00000105498	24	9	CTCTGCCGCGGCTGCGGGTGGAGGA	7	+	848	1161	Active	Active	9	8
ENSDARG00000014556	ENSDART00000105498	24	9	GACGCCTTCGACCCGCAGCGGGC	5	+	916	1161	Active	Active	9	9
ENSDARG00000014556	ENSDART00000105498	24	9	GCACCAGTCCTTCCTGGAGGTGAA	6	+	990	1161	Active	Active	8	8
ENSDARG00000014556	ENSDART00000105498	24	9	GCACCAGTCCTTCCTGGAGGTGAAC	7	+	990	1161	Active	Active	8	8
ENSDARG00000014556	ENSDART00000105498	24	9	GGCCACGGCGGCGGTGATGATGAC	6	+	1038	1161	Active	Active	8	9
ENSDARG00000014556	ENSDART00000105498	24	9	ACACAACCCGACCGGCAGTCTGC	5	+	1122	1161	Inactive	Active	4	5
ENSDARG00000014792	ENSDART00000007208	24	1	CCCGCCTGCCCTGCTCTCTGTAGCT	7	+	4	1794	Active	Inactive	9	3
ENSDARG00000014792	ENSDART00000007208	24	2	TTCGTCAGATAGAAGTGGGAGCG	5	+	206	1794	Active	Active	1	9
ENSDARG00000014792	ENSDART00000007208	24	2	TTCGCCAGCTCGGCAGTTTGTCAAC	7	+	1284	1794	Active	Inactive	7	9
ENSDARG00000014792	ENSDART00000007208	24	2	TGCAGCAGCTGGAGCGTGTGCATCT	7	+	740	1794	Active	Inactive	9	7
ENSDARG00000014792	ENSDART00000007208	24	2	GTTTGCAACTGTGATGTGTTGTG	5	+	781	1794	Active	Inactive	2	7
ENSDARG00000014792	ENSDART00000007208	24	2	GTCTCCATCACGGATGTTGCCAAC	6	+	1426	1794	Active	Active	9	4
ENSDARG00000014792	ENSDART00000007208	24	2	GCCATCACCTTCATGGCGGCCGTG	6	+	1507	1794	Active	Active	9	9
ENSDARG00000014792	ENSDART00000007208	24	2	CTCCACTGCAGCAGCTGGAGCGTGT	7	+	734	1794	Active	Active	9	7
ENSDARG00000014792	ENSDART00000007208	24	2	CACCACAGCGACTGCTGTGCTGAA	6	+	1173	1794	Active	Inactive	5	4
ENSDARG00000014792	ENSDART00000007208	24	2	AGATTCGTCAGATAGAAGTGGGA	5	+	203	1794	Active	Active	9	9
ENSDARG00000014973	ENSDART00000013675	24	2	ACCCCAAACCTCTGGCAGTCAAC	5	+	152	1380	Active	Active	5	6
ENSDARG00000014973	ENSDART00000013675	24	2	TGCAACAACGAGTGCGATGCAGCC	6	+	37	1380	Active	Active	4	9
ENSDARG00000014973	ENSDART00000013675	24	2	TACCCCAAACCTCTGGCAGTCAAC	6	+	151	1380	Inactive	Active	6	6
ENSDARG00000014973	ENSDART00000013675	24	5	CTAAACGCCGTCATTTGCGTGAGCT	7	+	913	1380	Inactive	Active	4	9
ENSDARG00000014973	ENSDART00000013675	24	5	CAATCACTCCAATCGCTGCAGTT	5	+	879	1380	Active	Active	7	5
ENSDARG00000014973	ENSDART00000013675	24	5	TGCCACAGCAAAGCCGGACGATGAG	7	+	996	1380	Active	Active	8	9
ENSDARG00000014973	ENSDART00000013675	24	7	TGCGACAGCGAACTTCTGCGTTGCC	7	+	1177	1380	Active	Inactive	8	1
ENSDARG00000014973	ENSDART00000013675	24	7	TGCGACAGCGAACTTCTGCGTTG	5	+	1177	1380	Active	Inactive	8	7
ENSDARG00000014973	ENSDART00000013675	24	7	TACACCGGCCTGCTGTGTGAGAA	5	+	1252	1380	Active	Active	7	5
ENSDARG00000014973	ENSDART00000013675	24	7	GTTGCCAAAATGGCGGCGTGTGT	5	+	1196	1380	Inactive	Inactive	6	3
ENSDARG00000014973	ENSDART00000066605	24	3	TGCCACAGCAAAGCCGGACGATGAG	7	+	237	546	Active	Active	8	9
ENSDARG00000014973	ENSDART00000066605	24	3	CTAAACGCCGTCATTTGCGTGAGCT	7	+	154	546	Inactive	Active	4	9
ENSDARG00000014973	ENSDART00000066605	24	3	CAATCACTCCAATCGCTGCAGTT	5	+	120	546	Active	Active	7	5
ENSDARG00000014973	ENSDART00000066605	24	5	GTTGCCAAAATGGCGGCGTGTGT	5	+	437	546	Inactive	Inactive	6	3
ENSDARG00000014973	ENSDART00000066605	24	5	TACACCGGCCTGCTGTGTGAGAA	5	+	493	546	Active	Active	7	5
ENSDARG00000014973	ENSDART00000066605	24	5	TGCGACAGCGAACTTCTGCGTTG	5	+	418	546	Active	Inactive	8	7
ENSDARG00000014973	ENSDART00000066605	24	5	TGCGACAGCGAACTTCTGCGTTGCC	7	+	418	546	Active	Inactive	8	1
ENSDARG00000014973	ENSDART00000105742	24	1	TGCAACAACGAGTGCGATGCAGCC	6	+	22	1371	Active	Active	4	9
ENSDARG00000014973	ENSDART00000105742	24	1	TACCCCAAACCTCTGGCAGTCAAC	6	+	136	1371	Inactive	Active	6	6
ENSDARG00000014973	ENSDART00000105742	24	1	ACCCCAAACCTCTGGCAGTCAAC	5	+	137	1371	Active	Active	5	6
ENSDARG00000014973	ENSDART00000105742	24	3	AACAGCAGATTTGATTGAATTGGGA	7	+	816	1371	Inactive	Active	6	9
ENSDARG00000014973	ENSDART00000105742	24	4	CAATCACTCCAATCGCTGCAGTT	5	+	864	1371	Active	Active	7	5
ENSDARG00000014973	ENSDART00000105742	24	4	CTAAACGCCGTCATTTGCGTGAGCT	7	+	898	1371	Inactive	Active	4	9
ENSDARG00000014973	ENSDART00000105742	24	4	TGCCACAGCAAAGCCGGACGATGAG	7	+	981	1371	Active	Active	8	9
ENSDARG00000014973	ENSDART00000105742	24	6	TGCGACAGCGAACTTCTGCGTTGCC	7	+	1162	1371	Active	Inactive	8	1
ENSDARG00000014973	ENSDART00000105742	24	6	TGCGACAGCGAACTTCTGCGTTG	5	+	1162	1371	Active	Inactive	8	7
ENSDARG00000014973	ENSDART00000105742	24	6	TACACCGGCCTGCTGTGTGAGAA	5	+	1237	1371	Active	Active	7	5
ENSDARG00000014973	ENSDART00000105742	24	6	GTTGCCAAAATGGCGGCGTGTGT	5	+	1181	1371	Inactive	Inactive	6	3
ENSDARG00000014973	ENSDART00000105743	24	2	ACCCCAAACCTCTGGCAGTCAAC	5	+	152	1353	Active	Active	5	6
ENSDARG00000014973	ENSDART00000105743	24	2	TGCAACAACGAGTGCGATGCAGCC	6	+	37	1353	Active	Active	4	9
ENSDARG00000014973	ENSDART00000105743	24	2	TACCCCAAACCTCTGGCAGTCAAC	6	+	151	1353	Inactive	Active	6	6
ENSDARG00000014973	ENSDART00000105743	24	4	TGCCACAGCAAAGCCGGACGATGAG	7	+	969	1353	Active	Active	8	9
ENSDARG00000014973	ENSDART00000105743	24	4	CTAAACGCCGTCATTTGCGTGAGCT	7	+	886	1353	Inactive	Active	4	9
ENSDARG00000014973	ENSDART00000105743	24	4	CAATCACTCCAATCGCTGCAGTT	5	+	852	1353	Active	Active	7	5
ENSDARG00000014973	ENSDART00000105743	24	6	TGCGACAGCGAACTTCTGCGTTG	5	+	1150	1353	Active	Inactive	8	7
ENSDARG00000014973	ENSDART00000105743	24	6	TGCGACAGCGAACTTCTGCGTTGCC	7	+	1150	1353	Active	Inactive	8	1
ENSDARG00000014973	ENSDART00000105743	24	6	TACACCGGCCTGCTGTGTGAGAA	5	+	1225	1353	Active	Active	7	5
ENSDARG00000014973	ENSDART00000105743	24	6	GTTGCCAAAATGGCGGCGTGTGT	5	+	1169	1353	Inactive	Inactive	6	3
ENSDARG00000014973	ENSDART00000105744	24	2	TGCAACAACGAGTGCGATGCAGCC	6	+	37	1560	Active	Active	4	9
ENSDARG00000014973	ENSDART00000105744	24	2	TACCCCAAACCTCTGGCAGTCAAC	6	+	151	1560	Inactive	Active	6	6
ENSDARG00000014973	ENSDART00000105744	24	2	ACCCCAAACCTCTGGCAGTCAAC	5	+	152	1560	Active	Active	5	6
ENSDARG00000014973	ENSDART00000105744	24	5	TTCTCAGCCCTGCTGGGGAGATTTC	7	+	884	1560	Active	Active	5	3
ENSDARG00000014973	ENSDART00000105744	24	8	CTAAACGCCGTCATTTGCGTGAGCT	7	+	1087	1560	Inactive	Active	4	9
ENSDARG00000014973	ENSDART00000105744	24	8	CAATCACTCCAATCGCTGCAGTT	5	+	1053	1560	Active	Active	7	5
ENSDARG00000014973	ENSDART00000105744	24	8	TGCCACAGCAAAGCCGGACGATGAG	7	+	1170	1560	Active	Active	8	9
ENSDARG00000014973	ENSDART00000105744	24	10	TGCGACAGCGAACTTCTGCGTTGCC	7	+	1351	1560	Active	Inactive	8	1
ENSDARG00000014973	ENSDART00000105744	24	10	TGCGACAGCGAACTTCTGCGTTG	5	+	1351	1560	Active	Inactive	8	7
ENSDARG00000014973	ENSDART00000105744	24	10	TACACCGGCCTGCTGTGTGAGAA	5	+	1426	1560	Active	Active	7	5
ENSDARG00000014973	ENSDART00000105744	24	10	GTTGCCAAAATGGCGGCGTGTGT	5	+	1370	1560	Inactive	Inactive	6	3
ENSDARG00000015153	ENSDART00000013581	24	1	AAATACGCAGAGAAACTGGGATTCT	7	-	125	1875	Inactive	Inactive	9	3
ENSDARG00000015153	ENSDART00000013581	24	1	AACAGCACACTGAGGAAGTTGTG	5	-	187	1875	Inactive	Active	7	9
ENSDARG00000015153	ENSDART00000013581	24	2	GTTACCGTCTGTCGGAGTTGTTC	5	-	286	1875	Active	Inactive	9	0
ENSDARG00000015153	ENSDART00000013581	24	2	CTCAGCAGCGCAGGAAGAGGTGAAC	7	-	215	1875	Active	Active	8	8
ENSDARG00000015153	ENSDART00000013581	24	2	AACTCAGCAGCGCAGGAAGAGGTG	6	-	218	1875	Inactive	Active	7	9
ENSDARG00000015153	ENSDART00000013581	24	2	AAACTCAGCAGCGCAGGAAGAGGTG	7	-	218	1875	Inactive	Active	2	9
ENSDARG00000015153	ENSDART00000013581	24	3	CTCCCAGTCGGTCCATGTGCTGCA	6	-	377	1875	Active	Active	9	3
ENSDARG00000015153	ENSDART00000013581	24	5	CAACTCTGCCGTCATGCTGGAAAC	6	-	619	1875	Active	Active	8	5
ENSDARG00000015153	ENSDART00000013581	24	5	TTCCTCTCCTTCTCGTGGTCTTG	5	-	673	1875	Active	Inactive	9	3
ENSDARG00000015153	ENSDART00000013581	24	5	GGCTTCACCTCTTTATCTTTTGCT	6	-	588	1875	Active	Inactive	9	6
ENSDARG00000015153	ENSDART00000013581	24	6	ACATCACACACTCGCGTCTGATTG	6	-	798	1875	Inactive	Inactive	1	4
ENSDARG00000015153	ENSDART00000013581	24	6	CACATCACACACTCGCGTCTGATTG	7	-	798	1875	Active	Inactive	0	4
ENSDARG00000015153	ENSDART00000013581	24	7	AGAGACAGCAGAGGAGATTTGGAC	6	-	1005	1875	Inactive	Active	2	6
ENSDARG00000015153	ENSDART00000013581	24	7	TTACCAGTCTGTCAGGTTTTGCC	5	-	1038	1875	Active	Active	4	3
ENSDARG00000015153	ENSDART00000013581	24	9	CGCACCAGAATGAGCTGCGGCGGAG	7	-	1197	1875	Active	Active	7	9
ENSDARG00000015153	ENSDART00000013581	24	9	CGCACCAGAATGAGCTGCGGCGGA	6	-	1198	1875	Active	Active	7	5
ENSDARG00000015153	ENSDART00000013581	24	9	CACCGCACCAGAATGAGCTGCGGCG	7	-	1200	1875	Active	Active	8	9
ENSDARG00000015153	ENSDART00000013581	24	9	TCCATCACCGCACCAGAATGAGCT	6	-	1206	1875	Active	Active	9	9
ENSDARG00000015153	ENSDART00000013581	24	11	TCCGTCCTCTCCGATGCTGAAGAC	6	-	1498	1875	Active	Active	9	8
ENSDARG00000015153	ENSDART00000013581	24	11	GTCCTCTCCGATGCTGAAGACGGT	6	-	1495	1875	Active	Active	9	9
ENSDARG00000015153	ENSDART00000013581	24	12	TGCTTCACACCACAGCGGTGGAT	5	-	1540	1875	Active	Active	5	5
ENSDARG00000015153	ENSDART00000013581	24	12	GTTTCCTCCAGTGCTGGAGCAGGT	6	-	1690	1875	Active	Active	8	9
ENSDARG00000015167	ENSDART00000019318	24	1	CTCTTCGTCTCTGCTTTAGGATGT	6	-	80	1968	Active	Inactive	9	6
ENSDARG00000015167	ENSDART00000019318	24	1	GACACCGCCAGCCACCGCGGAGTTC	7	-	42	1968	Active	Active	6	5
ENSDARG00000015167	ENSDART00000019318	24	6	GTATTCATCGTAGAGATGTTTGGTA	7	-	480	1968	Active	Inactive	6	9
ENSDARG00000015167	ENSDART00000019318	24	13	AGACGCGTCATTTCTCTGCCTGC	5	-	1135	1968	Active	Inactive	9	4
ENSDARG00000015174	ENSDART00000041714	24	1	CTCTTCCTCCAGTCTGAAGCGGCC	6	+	52	2517	Active	Active	9	9
ENSDARG00000015174	ENSDART00000041714	24	1	GGCAGCATCATGGGGGAGTTGTTC	6	+	1	2517	Active	Inactive	9	0
ENSDARG00000015174	ENSDART00000041714	24	1	GGCAGCATCATGGGGGAGTTGTT	5	+	1	2517	Active	Active	9	1
ENSDARG00000015174	ENSDART00000041714	24	4	TACTCAGCAGTTCTTTGATGAGGTC	7	+	411	2517	Inactive	Active	6	9
ENSDARG00000015174	ENSDART00000041714	24	4	GTACTCAGCAGTTCTTTGATGAG	5	+	410	2517	Active	Inactive	1	0
ENSDARG00000015174	ENSDART00000041714	24	9	ACCACCGGCAGAGGGTTTTGCAGGC	7	+	839	2517	Active	Active	9	1
ENSDARG00000015174	ENSDART00000041714	24	9	CGCTGCAAAAACTATGCGCGTGT	5	+	864	2517	Active	Inactive	6	6
ENSDARG00000015174	ENSDART00000041714	24	9	TGCAAAAACTATGCGCGTGTGGTTT	7	+	867	2517	Active	Inactive	1	6
ENSDARG00000015174	ENSDART00000041714	24	9	GAAGACCACCGGCAGAGGGTTTT	5	+	835	2517	Inactive	Active	6	3
ENSDARG00000015174	ENSDART00000041714	24	9	GAAGACCACCGGCAGAGGGTTTTGC	7	+	835	2517	Inactive	Inactive	6	3
ENSDARG00000015174	ENSDART00000041714	24	10	TCCAAAACATTGTGGATGCTTAC	5	+	1130	2517	Inactive	Active	7	4
ENSDARG00000015174	ENSDART00000041714	24	10	TTCCAAAACATTGTGGATGCTTAC	6	+	1129	2517	Inactive	Active	4	4
ENSDARG00000015174	ENSDART00000041714	24	12	ACATCATTCTACTGATGGGGATGT	6	+	1352	2517	Active	Inactive	8	6
ENSDARG00000015174	ENSDART00000041714	24	12	ACATCATTCTACTGATGGGGATGTT	7	+	1352	2517	Active	Active	8	7
ENSDARG00000015174	ENSDART00000041714	24	13	GTTAAACCCGTCTGTTTCTGGCGTG	7	+	1518	2517	Inactive	Active	1	2
ENSDARG00000015174	ENSDART00000041714	24	13	AAACCCGTCTGTTTCTGGCGTGTTT	7	+	1521	2517	Active	Inactive	3	8
ENSDARG00000015174	ENSDART00000041714	24	16	TGCGCCGTCAGCACTTGTGGAAGAA	7	+	1988	2517	Active	Active	9	8
ENSDARG00000015174	ENSDART00000041714	24	16	GCCGTCAGCACTTGTGGAAGAAGCA	7	+	1991	2517	Active	Active	9	9
ENSDARG00000015174	ENSDART00000041714	24	17	ACACTCAGAGGAAGGTGATGAGGTG	7	+	2106	2517	Inactive	Active	5	9
ENSDARG00000015174	ENSDART00000041714	24	17	GCACACAGAAGTTCGGTGGCGTC	5	+	2021	2517	Inactive	Active	8	6
ENSDARG00000015174	ENSDART00000041714	24	19	CACGGCCTCATACCTGCGACTCT	5	+	2217	2517	Active	Inactive	9	2
ENSDARG00000015174	ENSDART00000041714	24	20	TTACTCATCATGGAGGGATTGTCT	6	+	2383	2517	Active	Inactive	6	1
ENSDARG00000015174	ENSDART00000106347	24	1	GGCAGCATCATGGGGGAGTTGTTC	6	+	1	2190	Active	Inactive	9	0
ENSDARG00000015174	ENSDART00000106347	24	1	GGCAGCATCATGGGGGAGTTGTT	5	+	1	2190	Active	Active	9	1
ENSDARG00000015174	ENSDART00000106347	24	1	CTCTTCCTCCAGTCTGAAGCGGCC	6	+	52	2190	Active	Active	9	9
ENSDARG00000015174	ENSDART00000106347	24	4	GTACTCAGCAGTTCTTTGATGAG	5	+	410	2190	Active	Inactive	1	0
ENSDARG00000015174	ENSDART00000106347	24	4	TACTCAGCAGTTCTTTGATGAGGTC	7	+	411	2190	Inactive	Active	6	9
ENSDARG00000015174	ENSDART00000106347	24	9	TGCAAAAACTATGCGCGTGTGGTTT	7	+	867	2190	Active	Inactive	1	6
ENSDARG00000015174	ENSDART00000106347	24	9	ACCACCGGCAGAGGGTTTTGCAGGC	7	+	839	2190	Active	Active	9	1
ENSDARG00000015174	ENSDART00000106347	24	9	GAAGACCACCGGCAGAGGGTTTTGC	7	+	835	2190	Inactive	Inactive	6	3
ENSDARG00000015174	ENSDART00000106347	24	9	CGCTGCAAAAACTATGCGCGTGT	5	+	864	2190	Active	Inactive	6	6
ENSDARG00000015174	ENSDART00000106347	24	9	GAAGACCACCGGCAGAGGGTTTT	5	+	835	2190	Inactive	Active	6	3
ENSDARG00000015174	ENSDART00000106347	24	10	TCCAAAACATTGTGGATGCTTAC	5	+	1130	2190	Inactive	Active	7	4
ENSDARG00000015174	ENSDART00000106347	24	10	TTCCAAAACATTGTGGATGCTTAC	6	+	1129	2190	Inactive	Active	4	4
ENSDARG00000015174	ENSDART00000106347	24	12	ACATCATTCTACTGATGGGGATGTT	7	+	1352	2190	Active	Active	8	7
ENSDARG00000015174	ENSDART00000106347	24	12	ACATCATTCTACTGATGGGGATGT	6	+	1352	2190	Active	Inactive	8	6
ENSDARG00000015174	ENSDART00000106347	24	13	GTTAAACCCGTCTGTTTCTGGCGTG	7	+	1518	2190	Inactive	Active	1	2
ENSDARG00000015174	ENSDART00000106347	24	13	AAACCCGTCTGTTTCTGGCGTGTTT	7	+	1521	2190	Active	Inactive	3	8
ENSDARG00000015174	ENSDART00000106347	24	16	GCCGTCAGCACTTGTGGAAGAAGCA	7	+	1991	2190	Active	Active	9	9
ENSDARG00000015174	ENSDART00000106347	24	16	TGCGCCGTCAGCACTTGTGGAAGAA	7	+	1988	2190	Active	Active	9	8
ENSDARG00000015174	ENSDART00000106347	24	17	GCACACAGAAGTTCGGTGGCGTC	5	+	2021	2190	Inactive	Active	8	6
ENSDARG00000015230	ENSDART00000046928	24	3	CTCGGCAGCTGAACGGTCTGGTGCT	7	-	197	549	Active	Active	9	1
ENSDARG00000015230	ENSDART00000046928	24	3	CTCGGCAGCTGAACGGTCTGGTGC	6	-	198	549	Active	Active	9	0
ENSDARG00000015230	ENSDART00000046928	24	3	AGATGCAGCGTGGCAGAAGGAGGG	6	-	318	549	Active	Active	3	9
ENSDARG00000015230	ENSDART00000046928	24	3	AACATCTTCTGACCGTTTAGATGGC	7	-	143	549	Active	Active	9	7
ENSDARG00000015230	ENSDART00000105725	24	1	TGCTTCAGACACATCGTTAGGTAAC	7	-	114	1572	Active	Inactive	6	3
ENSDARG00000015230	ENSDART00000105725	24	1	CTCTTCAACTCTGAGTTTTTTGCT	6	-	46	1572	Active	Inactive	8	8
ENSDARG00000015230	ENSDART00000105725	24	1	CTCTTCAACTCTGAGTTTTTTGC	5	-	47	1572	Active	Inactive	8	8
ENSDARG00000015230	ENSDART00000105725	24	2	AGCAGCTTCCTCCGTGCTGAGCT	5	-	218	1572	Active	Active	9	0
ENSDARG00000015230	ENSDART00000105725	24	6	AGCAGCAACATCCAAAGCGGGCTGC	7	-	774	1572	Active	Active	7	8
ENSDARG00000015230	ENSDART00000105725	24	6	TCCCAAGCAGGGAACTGGAGTCTTT	7	-	808	1572	Inactive	Inactive	4	6
ENSDARG00000015230	ENSDART00000105725	24	9	AGCAGCCGCAGCGGCAGCAGCAGCC	7	-	936	1572	Active	Active	9	9
ENSDARG00000015230	ENSDART00000105725	24	9	AGCCGCAGCGGCAGCAGCAGCCGCA	7	-	933	1572	Active	Active	9	9
ENSDARG00000015230	ENSDART00000105725	24	9	TCCAGCAGCCGCAGCGGCAGCAGCA	7	-	939	1572	Active	Active	9	9
ENSDARG00000015230	ENSDART00000105725	24	9	GCAGCCGCAGCGGCAGCAGCAGCC	6	-	936	1572	Inactive	Active	4	9
ENSDARG00000015230	ENSDART00000105725	24	12	CTCGGCAGCTGAACGGTCTGGTGC	6	-	1218	1572	Active	Active	9	0
ENSDARG00000015230	ENSDART00000105725	24	12	CTCGGCAGCTGAACGGTCTGGTGCT	7	-	1217	1572	Active	Active	9	1
ENSDARG00000015230	ENSDART00000105725	24	12	AGATGCAGCGTGGCAGAAGGAGGG	6	-	1338	1572	Active	Active	3	9
ENSDARG00000015230	ENSDART00000105725	24	12	AACATCTTCTGACCGTTTAGATGGC	7	-	1163	1572	Active	Active	9	7
ENSDARG00000015443	ENSDART00000014671	24	2	TTCTGCGCACAATGAGGTTTGAGCC	7	-	178	2133	Inactive	Active	0	7
ENSDARG00000015443	ENSDART00000014671	24	2	TCCAACTCCACTTGGTGCTGCTGTT	7	-	248	2133	Active	Active	8	4
ENSDARG00000015443	ENSDART00000014671	24	2	CTCCAACTCCACTTGGTGCTGCT	5	-	251	2133	Active	Active	9	8
ENSDARG00000015443	ENSDART00000014671	24	2	CAACTCCACTTGGTGCTGCTGTT	5	-	248	2133	Active	Active	5	4
ENSDARG00000015443	ENSDART00000014671	24	2	AACTCCAACTCCACTTGGTGCTGCT	7	-	251	2133	Active	Active	0	8
ENSDARG00000015443	ENSDART00000014671	24	3	CTCACCAGAGTTCCAAGGATTGAAC	7	-	516	2133	Active	Active	1	2
ENSDARG00000015443	ENSDART00000014671	24	3	AACTACTGCAAAAATGCGGAAGCG	6	-	433	2133	Active	Active	4	9
ENSDARG00000015443	ENSDART00000014671	24	3	TACTGCAAAAATGCGGAAGCGGCC	6	-	430	2133	Inactive	Active	6	9
ENSDARG00000015443	ENSDART00000014671	24	5	AAATCATACCAGAGCTGATGCTTGC	7	-	747	2133	Inactive	Active	6	8
ENSDARG00000015443	ENSDART00000014671	24	11	GTCGTCACCTATTTTGATGGTGTT	6	-	1534	2133	Active	Active	8	7
ENSDARG00000015443	ENSDART00000014671	24	11	GAAGTCGTCACCTATTTTGATGGT	6	-	1537	2133	Active	Inactive	7	0
ENSDARG00000015443	ENSDART00000078386	24	1	TTCTGCGCACAATGAGGTTTGAGCC	7	-	91	2058	Inactive	Active	0	7
ENSDARG00000015443	ENSDART00000078386	24	1	TCCAACTCCACTTGGTGCTGCTGTT	7	-	161	2058	Active	Active	8	4
ENSDARG00000015443	ENSDART00000078386	24	1	CTCCAACTCCACTTGGTGCTGCT	5	-	164	2058	Active	Active	9	8
ENSDARG00000015443	ENSDART00000078386	24	1	CAACTCCACTTGGTGCTGCTGTT	5	-	161	2058	Active	Active	5	4
ENSDARG00000015443	ENSDART00000078386	24	1	AACTCCAACTCCACTTGGTGCTGCT	7	-	164	2058	Active	Active	0	8
ENSDARG00000015443	ENSDART00000078386	24	3	CTCACCAGAGTTCCAAGGATTGAAC	7	-	411	2058	Active	Active	1	2
ENSDARG00000015443	ENSDART00000078386	24	3	TACTGCAAAAATGCGGAAGCGGCC	6	-	325	2058	Inactive	Active	6	9
ENSDARG00000015443	ENSDART00000078386	24	3	AACTACTGCAAAAATGCGGAAGCG	6	-	328	2058	Active	Active	4	9
ENSDARG00000015443	ENSDART00000078386	24	5	AAATCATACCAGAGCTGATGCTTGC	7	-	642	2058	Inactive	Active	6	8
ENSDARG00000015443	ENSDART00000078386	24	11	GAAGTCGTCACCTATTTTGATGGT	6	-	1459	2058	Active	Inactive	7	0
ENSDARG00000015443	ENSDART00000078386	24	11	GTCGTCACCTATTTTGATGGTGTT	6	-	1456	2058	Active	Active	8	7
ENSDARG00000015537	ENSDART00000021609	24	1	GAAACCAAAACCCGTGTGATGCC	5	-	12	564	Inactive	Active	9	5
ENSDARG00000015537	ENSDART00000021609	24	3	ATCCTCGGCTTTAACTGGGGCTTG	6	-	181	564	Active	Inactive	8	5
ENSDARG00000015537	ENSDART00000021609	24	3	AGCCGCAGCTCTCGGCTGTAGAC	5	-	207	564	Active	Active	9	2
ENSDARG00000015537	ENSDART00000021609	24	3	ACAGCCGCAGCTCTCGGCTGTAGAC	7	-	207	564	Inactive	Active	6	2
ENSDARG00000015537	ENSDART00000021609	24	4	CGCGTCTCCGTCCAGTGCAGGTAAC	7	-	294	564	Active	Active	9	8
ENSDARG00000015537	ENSDART00000021609	24	4	TCCCAATTATTCCTTTGGAGCAGTT	7	-	422	564	Active	Active	7	7
ENSDARG00000015537	ENSDART00000038956	24	1	GAAACCAAAACCCGTGTGATGCC	5	-	12	1749	Inactive	Active	9	5
ENSDARG00000015537	ENSDART00000038956	24	3	ATCCTCGGCTTTAACTGGGGCTTG	6	-	181	1749	Active	Inactive	8	5
ENSDARG00000015537	ENSDART00000038956	24	3	AGCCGCAGCTCTCGGCTGTAGAC	5	-	207	1749	Active	Active	9	2
ENSDARG00000015537	ENSDART00000038956	24	3	ACAGCCGCAGCTCTCGGCTGTAGAC	7	-	207	1749	Inactive	Active	6	2
ENSDARG00000015537	ENSDART00000038956	24	4	TCCCAATTATTCCTTTGGAGCAGTT	7	-	422	1749	Active	Active	7	7
ENSDARG00000015537	ENSDART00000038956	24	4	CGCGTCTCCGTCCAGTGCAGGTAAC	7	-	294	1749	Active	Active	9	8
ENSDARG00000015537	ENSDART00000038956	24	5	AGACTCACATATTGGTGTTGGCA	5	-	600	1749	Inactive	Active	5	7
ENSDARG00000015537	ENSDART00000038956	24	6	ATCTTCTTCAGCGTGACGTATTC	5	-	652	1749	Active	Inactive	9	1
ENSDARG00000015537	ENSDART00000038956	24	15	AAACACACATTGGTATGCTGCGGCT	7	-	1496	1749	Inactive	Active	9	9
ENSDARG00000015537	ENSDART00000038956	24	16	GTCTTCAAAGGTAGCGGCTGGATTG	7	-	1689	1749	Inactive	Active	3	0
ENSDARG00000015537	ENSDART00000038956	24	16	TACTCCATCATTCTGGCTTTGAT	5	-	1600	1749	Active	Inactive	8	3
ENSDARG00000015567	ENSDART00000016546	24	1	GTTTACCACGTTGGAGGACGCGTGC	7	-	456	1332	Active	Active	0	9
ENSDARG00000015567	ENSDART00000016546	24	1	GGCCCCTGCCCCGTGGTGGGCAGCC	7	-	612	1332	Active	Active	9	7
ENSDARG00000015567	ENSDART00000016546	24	1	GAAGGCCCCTGCCCCGTGGTGGGCA	7	-	615	1332	Active	Active	1	5
ENSDARG00000015567	ENSDART00000016546	24	1	GAAGGCCCCTGCCCCGTGGTGGGC	6	-	616	1332	Active	Active	1	8
ENSDARG00000015567	ENSDART00000016546	24	1	CCCAAAGCCACTTCTCTGTCTGT	5	-	100	1332	Active	Inactive	7	9
ENSDARG00000015567	ENSDART00000016546	24	1	AGCGGCGGCGTAACCGGGTGCCTGC	7	-	210	1332	Active	Active	9	4
ENSDARG00000015567	ENSDART00000016546	24	1	ACCGTCGGCGAACGGATTGATAC	5	-	122	1332	Active	Active	9	1
ENSDARG00000015567	ENSDART00000016546	24	1	ACCCAAAGCCACTTCTCTGTCTGT	6	-	100	1332	Active	Inactive	3	9
ENSDARG00000015567	ENSDART00000016546	24	1	AAAAGCGCCCATACCGTCGGCGAA	6	-	133	1332	Inactive	Active	5	7
ENSDARG00000015567	ENSDART00000016546	24	3	GTACCATTCATTAAAATTTGACGAA	7	-	1314	1332	Active	Inactive	7	2
ENSDARG00000015567	ENSDART00000075576	24	1	GTTTACCACGTTGGAGGACGCGTGC	7	-	126	885	Active	Active	0	9
ENSDARG00000015567	ENSDART00000075576	24	1	GGCCCCTGCCCCGTGGTGGGCAGCC	7	-	282	885	Active	Active	9	7
ENSDARG00000015567	ENSDART00000075576	24	1	GAAGGCCCCTGCCCCGTGGTGGGCA	7	-	285	885	Active	Active	1	5
ENSDARG00000015567	ENSDART00000075576	24	1	GAAGGCCCCTGCCCCGTGGTGGGC	6	-	286	885	Active	Active	1	8
ENSDARG00000015686	ENSDART00000019705	24	1	GTAACCTCCGATGTATGAAGTTGGA	7	-	106	1260	Active	Active	1	9
ENSDARG00000015686	ENSDART00000019705	24	1	GCCAAAGCAGGTCGTGTGGTGGTG	6	-	309	1260	Inactive	Active	5	6
ENSDARG00000015686	ENSDART00000019705	24	1	GCCAAAGCAGGTCGTGTGGTGGT	5	-	310	1260	Inactive	Inactive	5	1
ENSDARG00000015686	ENSDART00000019705	24	1	AGCCAAAGCAGGTCGTGTGGTGGTG	7	-	309	1260	Active	Active	4	6
ENSDARG00000015686	ENSDART00000019705	24	1	AGCCAAAGCAGGTCGTGTGGTGGT	6	-	310	1260	Active	Inactive	4	1
ENSDARG00000015686	ENSDART00000019705	24	4	CCCTGCATCCTTTGGACTGATGC	5	-	746	1260	Active	Active	9	7
ENSDARG00000015686	ENSDART00000019705	24	6	GCATTCTCCGTCACAGTAGTTTGC	6	-	1042	1260	Active	Inactive	8	0
ENSDARG00000015686	ENSDART00000019705	24	6	TCCGTCACAGTAGTTTGCTGCGTAG	7	-	1035	1260	Active	Active	5	4
ENSDARG00000015686	ENSDART00000019705	24	6	TTCTCCGTCACAGTAGTTTGCTGCG	7	-	1038	1260	Active	Active	9	5
ENSDARG00000016093	ENSDART00000020931	24	2	GCCGTCACACAAGTGTCTGTGGAT	6	+	190	1257	Active	Inactive	6	8
ENSDARG00000016093	ENSDART00000020931	24	2	CTCTCCAGATGAAGCTGGAGTTGTC	7	+	11	1257	Active	Active	2	4
ENSDARG00000016093	ENSDART00000020931	24	6	CTAAGCGTCCTGTGGGTGGATTTG	6	+	644	1257	Active	Active	8	3
ENSDARG00000016093	ENSDART00000020931	24	6	GACTGCTAAGCGTCCTGTGGGTGGA	7	+	639	1257	Inactive	Active	0	9
ENSDARG00000016093	ENSDART00000020931	24	6	CTAAGCGTCCTGTGGGTGGATTT	5	+	644	1257	Active	Inactive	8	7
ENSDARG00000016093	ENSDART00000020931	24	7	TTCCCCTTCCAGGTGACGGAGCG	5	+	838	1257	Active	Active	9	9
ENSDARG00000016093	ENSDART00000020931	24	9	GGCTTCTTCAAAGCGCTGCGGGA	5	+	1180	1257	Active	Active	9	9
ENSDARG00000016093	ENSDART00000020931	24	9	TCCGGCCGCTTGTGGAGGGCTGC	5	+	1046	1257	Active	Active	9	9
ENSDARG00000016093	ENSDART00000106129	24	2	GCCGTCACACAAGTGTCTGTGGAT	6	+	190	1257	Active	Inactive	6	8
ENSDARG00000016093	ENSDART00000106129	24	2	CTCTCCAGATGAAGCTGGAGTTGTC	7	+	11	1257	Active	Active	2	4
ENSDARG00000016093	ENSDART00000106129	24	6	CTAAGCGTCCTGTGGGTGGATTTG	6	+	644	1257	Active	Active	8	3
ENSDARG00000016093	ENSDART00000106129	24	6	GACTGCTAAGCGTCCTGTGGGTGGA	7	+	639	1257	Inactive	Active	0	9
ENSDARG00000016093	ENSDART00000106129	24	6	CTAAGCGTCCTGTGGGTGGATTT	5	+	644	1257	Active	Inactive	8	7
ENSDARG00000016093	ENSDART00000106129	24	7	TTCCCCTTCCAGGTGACGGAGCG	5	+	838	1257	Active	Active	9	9
ENSDARG00000016093	ENSDART00000106129	24	9	GGCTTCTTCAAAGCGCTGCGGGA	5	+	1180	1257	Active	Active	9	9
ENSDARG00000016093	ENSDART00000106129	24	9	TCCGGCCGCTTGTGGAGGGCTGC	5	+	1046	1257	Active	Active	9	9
ENSDARG00000016207	ENSDART00000043390	24	5	CTAAAAGACAGAGAGGAGATGTC	5	+	526	873	Inactive	Active	7	9
ENSDARG00000016207	ENSDART00000043390	24	7	CTACGCTACATGCAGACGCTGAC	5	+	784	873	Active	Active	6	9
ENSDARG00000016207	ENSDART00000043390	24	7	TTCAGCTACGCTACATGCAGACGCT	7	+	779	873	Active	Active	8	9
ENSDARG00000016360	ENSDART00000025348	24	1	CTCCTCCTCATCTCATCTGTGTTG	6	-	75	1617	Active	Inactive	9	9
ENSDARG00000016360	ENSDART00000025348	24	1	CTCCTCATCTCATCTGTGTTGAGCG	7	-	71	1617	Active	Active	9	4
ENSDARG00000016360	ENSDART00000025348	24	1	CTCCTCATCTCATCTGTGTTGAG	5	-	73	1617	Active	Inactive	9	6
ENSDARG00000016360	ENSDART00000025348	24	4	TCCATCACCTGTAGTGTGCAGTT	5	-	430	1617	Active	Inactive	9	6
ENSDARG00000016360	ENSDART00000025348	24	4	AACCTCATCAATAGGGGGATTAG	5	-	353	1617	Active	Active	9	6
ENSDARG00000016360	ENSDART00000025348	24	7	GGCAAAATCCGGTGGTGGATTTTTC	7	-	738	1617	Active	Inactive	8	7
ENSDARG00000016360	ENSDART00000025348	24	7	GGCAAAATCCGGTGGTGGATTTT	5	-	740	1617	Active	Inactive	8	3
ENSDARG00000016360	ENSDART00000025348	24	7	GCAAAATCCGGTGGTGGATTTTTC	6	-	738	1617	Inactive	Inactive	1	7
ENSDARG00000016360	ENSDART00000025348	24	9	AGACACCACCTTATATTCTGCATGT	7	-	930	1617	Inactive	Inactive	1	7
ENSDARG00000016360	ENSDART00000025348	24	9	CCCCACGGCTCTTAGAGCAGGAGAC	7	-	951	1617	Active	Active	9	9
ENSDARG00000016360	ENSDART00000025348	24	9	GACACCACCTTATATTCTGCATGT	6	-	930	1617	Active	Inactive	4	7
ENSDARG00000016360	ENSDART00000025348	24	10	TACTCAGCAAGTGAAGAAGACTTT	6	-	1034	1617	Inactive	Active	6	8
ENSDARG00000016360	ENSDART00000025348	24	10	CTACTCAGCAAGTGAAGAAGACTTT	7	-	1034	1617	Active	Active	5	8
ENSDARG00000016360	ENSDART00000025348	24	11	GAATACTTATTAATGGGGGGAAC	5	-	1155	1617	Inactive	Active	6	7
ENSDARG00000016360	ENSDART00000025348	24	11	AAACTCAGCTACTTGCAGAATAC	5	-	1172	1617	Inactive	Active	2	6
ENSDARG00000016360	ENSDART00000025348	24	12	TGCCTCCTCGATGAGGGCGCAGTA	6	-	1411	1617	Active	Active	9	7
ENSDARG00000016360	ENSDART00000025348	24	13	AACTGCTGCTGCTGGAGGTCGAC	5	-	1561	1617	Active	Active	8	9
ENSDARG00000016360	ENSDART00000025348	24	13	AGCCTCGCACTGCTGGAAGAGGAA	6	-	1582	1617	Active	Active	6	9
ENSDARG00000016360	ENSDART00000025348	24	13	TTCATCATCGGTGCTGAAGTAGCG	6	-	1516	1617	Active	Active	9	9
ENSDARG00000016393	ENSDART00000007381	24	2	GCCTCCAAAGTGGTCTGATTTTGTC	7	-	223	543	Active	Active	0	3
ENSDARG00000016393	ENSDART00000007381	24	3	TCCCGCAACTCGTCTTCTGCTAAC	6	-	339	543	Active	Inactive	8	4
ENSDARG00000016393	ENSDART00000007381	24	4	CTCAGCTGCGTTCATGGCGTTGGGA	7	-	399	543	Active	Active	9	8
ENSDARG00000016393	ENSDART00000007381	24	4	CTCAGCTGCGTTCATGGCGTTGGG	6	-	400	543	Active	Active	9	8
ENSDARG00000016393	ENSDART00000007381	24	4	CCCGTCTCCACTGGTGGCGCAGGT	6	-	481	543	Active	Active	9	9
ENSDARG00000016490	ENSDART00000010764	24	1	GTCGACCTCAGATAAGGCTTGAGTC	7	-	1437	3549	Active	Active	9	3
ENSDARG00000016490	ENSDART00000010764	24	1	TTCTCCACCTTGAAGTTTGGGTA	5	-	854	3549	Active	Active	5	0
ENSDARG00000016490	ENSDART00000010764	24	1	GTTAGCATCTAGCCTTTGGGGCT	5	-	917	3549	Active	Inactive	8	0
ENSDARG00000016490	ENSDART00000010764	24	1	TACCTCATCCATTGGAAGTGTTG	5	-	821	3549	Active	Active	9	7
ENSDARG00000016490	ENSDART00000010764	24	1	TTCTCCACCTTGAAGTTTGGGTAA	6	-	853	3549	Active	Inactive	5	9
ENSDARG00000016490	ENSDART00000010764	24	1	TTCTTCACAAAGTTCTGTTTTGGG	6	-	1111	3549	Inactive	Inactive	1	4
ENSDARG00000016490	ENSDART00000010764	24	1	TTCTTCACAAAGTTCTGTTTTGGGT	7	-	1110	3549	Inactive	Inactive	1	0
ENSDARG00000016490	ENSDART00000010764	24	1	GGCTTCGCAAACAATGTTGTCTGT	6	-	1495	3549	Active	Inactive	7	6
ENSDARG00000016490	ENSDART00000010764	24	1	ACCATCTCCTTTGAGATCTTGGGAA	7	-	264	3549	Active	Inactive	9	4
ENSDARG00000016490	ENSDART00000010764	24	1	ACAGTCAGACAGTTTTGGGAGTTC	6	-	1564	3549	Inactive	Inactive	5	6
ENSDARG00000016490	ENSDART00000010764	24	1	CAATTCTTCACAAAGTTCTGTTTTG	7	-	1113	3549	Active	Inactive	9	9
ENSDARG00000016490	ENSDART00000010764	24	2	TTCGGCTCCGTAGGCTTTTGCGAAC	7	-	2208	3549	Active	Inactive	9	6
ENSDARG00000016490	ENSDART00000010764	24	2	AGCTTCACCTGATTGGCTAGTAG	5	-	1766	3549	Active	Active	9	3
ENSDARG00000016490	ENSDART00000010764	24	2	GTCGGCAGAGCGTCTGAGGCCTTG	6	-	2031	3549	Active	Active	0	9
ENSDARG00000016490	ENSDART00000010764	24	2	AAATCCACAGGCGCAATTTGGAGCG	7	-	2060	3549	Inactive	Active	9	5
ENSDARG00000016490	ENSDART00000010764	24	2	AAAGACATCTCTGTGTGAGGGAGGA	7	-	1911	3549	Inactive	Active	4	9
ENSDARG00000016490	ENSDART00000010764	24	2	GAAATCCTCCTGATGTGTAGGCA	5	-	1820	3549	Active	Active	7	9
ENSDARG00000016490	ENSDART00000010764	24	2	GAAAACTGCTCTGAGAGCAGACTGC	7	-	2130	3549	Inactive	Active	4	9
ENSDARG00000016490	ENSDART00000010764	24	4	GTCTCCATCTGTGAGTGTGTTTTC	6	-	2428	3549	Active	Inactive	9	9
ENSDARG00000016490	ENSDART00000010764	24	5	TACCTATTCATCTCTAGCAGCTGCA	7	-	2576	3549	Active	Active	9	9
ENSDARG00000016490	ENSDART00000010764	24	5	CTATTCATCTCTAGCAGCTGCAGTC	7	-	2573	3549	Active	Active	8	6
ENSDARG00000016490	ENSDART00000010764	24	7	AGCTGCTCCTCCAGAGCGTTTGCG	6	-	2790	3549	Active	Active	9	9
ENSDARG00000016490	ENSDART00000010764	24	9	TTCTCCTTCTGGTTGGTGTGTCGTT	7	-	3110	3549	Active	Inactive	9	8
ENSDARG00000016490	ENSDART00000010764	24	10	GTCTCCAACTTGAACAGCTGCAGGT	7	-	3182	3549	Active	Active	4	8
ENSDARG00000016490	ENSDART00000010764	24	11	GACCTCAGCGCGGGAGACGTTGTT	6	-	3427	3549	Active	Active	8	5
ENSDARG00000016490	ENSDART00000105654	24	1	TACCTATTCATCTCTAGCAGCTGCA	7	-	146	1167	Active	Active	9	9
ENSDARG00000016490	ENSDART00000105654	24	1	CTATTCATCTCTAGCAGCTGCAGTC	7	-	143	1167	Active	Active	8	6
ENSDARG00000016490	ENSDART00000105654	24	6	AGCTGCTCCTCCAGAGCGTTTGCG	6	-	408	1167	Active	Active	9	9
ENSDARG00000016490	ENSDART00000105654	24	8	TTCTCCTTCTGGTTGGTGTGTCGTT	7	-	728	1167	Active	Inactive	9	8
ENSDARG00000016490	ENSDART00000105654	24	9	GTCTCCAACTTGAACAGCTGCAGGT	7	-	800	1167	Active	Active	4	8
ENSDARG00000016490	ENSDART00000105654	24	10	GACCTCAGCGCGGGAGACGTTGTT	6	-	1045	1167	Active	Active	8	5
ENSDARG00000016496	ENSDART00000007066	24	4	AGCCTCTTCAGCTGCCGCGTGGGAT	7	+	365	1395	Active	Active	9	7
ENSDARG00000016496	ENSDART00000007066	24	4	AGCCTCTAAGGCCAATAAGAAGCC	6	+	345	1395	Active	Active	7	9
ENSDARG00000016496	ENSDART00000007066	24	4	TCCTGCACAGAGACCTGGTGAGGT	6	+	449	1395	Active	Active	2	1
ENSDARG00000016496	ENSDART00000007066	24	4	TCCTGCACAGAGACCTGGTGAGGTT	7	+	449	1395	Active	Active	2	5
ENSDARG00000016496	ENSDART00000007066	24	4	TTCAGCTGCCGCGTGGGATGGTAA	6	+	371	1395	Active	Active	9	0
ENSDARG00000016496	ENSDART00000007066	24	4	CTCTTCAGCTGCCGCGTGGGATGGT	7	+	368	1395	Active	Active	9	5
ENSDARG00000016496	ENSDART00000007066	24	6	TACACCAAAGCCATCGGTGAGGCC	6	+	640	1395	Inactive	Active	7	9
ENSDARG00000016496	ENSDART00000007066	24	6	AGCACCAGAGTTGCTGCTGGGAG	5	+	609	1395	Active	Active	1	0
ENSDARG00000016496	ENSDART00000007066	24	8	TTCTCAGACAAAGACTGGGAGGAC	6	+	793	1395	Active	Active	3	4
ENSDARG00000016496	ENSDART00000007066	24	12	GCACAAGGCCCGCCTCTGAAGAA	5	+	1198	1395	Inactive	Active	1	0
ENSDARG00000016496	ENSDART00000007066	24	12	AACAACCACACCAATGGGGCAGGG	6	+	1147	1395	Inactive	Active	2	9
ENSDARG00000016496	ENSDART00000007066	24	12	AAAACCAGCAGCAGCAGCAGCAGGG	7	+	1121	1395	Inactive	Active	6	9
ENSDARG00000016496	ENSDART00000007066	24	12	AACCGCAGAAAAACCAGCAGCAGCA	7	+	1112	1395	Inactive	Active	4	9
ENSDARG00000016496	ENSDART00000007066	24	12	ACAACCACACCAATGGGGCAGGG	5	+	1148	1395	Inactive	Active	8	9
ENSDARG00000016496	ENSDART00000007066	24	12	ACCAGCAGCAGCAGCAGCAGGGGAA	7	+	1124	1395	Active	Active	8	9
ENSDARG00000016496	ENSDART00000007066	24	12	AGAAAAACCAGCAGCAGCAGCAGCA	7	+	1118	1395	Inactive	Active	7	9
ENSDARG00000016505	ENSDART00000021981	24	6	GTCCTCAAAGGCCCGCTCTGTGGAG	7	-	651	1938	Inactive	Inactive	2	3
ENSDARG00000016505	ENSDART00000021981	24	6	GAACACTTCGTACTTGTGTTTTTT	6	-	745	1938	Active	Inactive	4	9
ENSDARG00000016505	ENSDART00000021981	24	6	GAACACTTCGTACTTGTGTTTTT	5	-	746	1938	Active	Inactive	4	9
ENSDARG00000016505	ENSDART00000021981	24	8	TACAACCCCGAGGCCCGGAGCAGAA	7	-	950	1938	Active	Active	2	9
ENSDARG00000016505	ENSDART00000021981	24	12	GTTTTCCACTGGAGGCTGAGGAG	5	-	1355	1938	Active	Active	7	9
ENSDARG00000016505	ENSDART00000021981	24	13	GTCCTCTTAGGTGGAGGTGGAGCC	6	-	1842	1938	Active	Active	9	9
ENSDARG00000016505	ENSDART00000021981	24	13	GTTGGCGGCTGGTGCTGGAGCTGGT	7	-	1791	1938	Active	Active	8	9
ENSDARG00000016505	ENSDART00000021981	24	13	GTAGTCCTCTTAGGTGGAGGTGGAG	7	-	1844	1938	Active	Active	8	9
ENSDARG00000016505	ENSDART00000021981	24	13	GTAGTCCTCTTAGGTGGAGGTGGA	6	-	1845	1938	Active	Active	8	9
ENSDARG00000016505	ENSDART00000021981	24	13	GCCTGCAGATGTAAAAGCAGGAGGA	7	-	1731	1938	Active	Active	4	9
ENSDARG00000016505	ENSDART00000021981	24	13	GACCCAAAACTAGGTGGTGGAGGAG	7	-	1646	1938	Inactive	Active	7	9
ENSDARG00000016505	ENSDART00000021981	24	13	GACCCAAAACTAGGTGGTGGAGGA	6	-	1647	1938	Inactive	Active	7	8
ENSDARG00000016505	ENSDART00000021981	24	13	GAAGTCGCCACCTGAGGGCGCTGTT	7	-	1878	1938	Active	Active	1	4
ENSDARG00000016505	ENSDART00000021981	24	13	AGACCCAAAACTAGGTGGTGGAGGA	7	-	1647	1938	Inactive	Active	8	8
ENSDARG00000016505	ENSDART00000021981	24	13	AGACCCAAAACTAGGTGGTGGAG	5	-	1649	1938	Inactive	Active	8	7
ENSDARG00000016505	ENSDART00000021981	24	13	ACCCAAAACTAGGTGGTGGAGGAG	6	-	1646	1938	Inactive	Active	0	9
ENSDARG00000016505	ENSDART00000021981	24	13	ACCCAAAACTAGGTGGTGGAGGA	5	-	1647	1938	Inactive	Active	0	8
ENSDARG00000016754	ENSDART00000023997	24	1	GACAAATAAAAATCAAGACGGGTGT	7	+	29	324	Inactive	Active	8	8
ENSDARG00000016754	ENSDART00000023997	24	3	ACCTGCAGCAACTATTGGTGAGAA	6	+	239	324	Active	Inactive	8	2
ENSDARG00000016794	ENSDART00000005845	24	3	TTAGGCTTCTGAGACCGGGTGGGTA	7	+	299	1929	Active	Active	8	6
ENSDARG00000016794	ENSDART00000005845	24	3	GACATCTACAGCTCTCTGCTTAG	5	+	280	1929	Active	Inactive	8	7
ENSDARG00000016794	ENSDART00000005845	24	3	CACATCGCCTCCGTGGAGAAGCT	5	+	166	1929	Active	Active	9	9
ENSDARG00000016794	ENSDART00000005845	24	3	ATCTACAGCTCTCTGCTTAGGCTTC	7	+	283	1929	Inactive	Inactive	0	8
ENSDARG00000016794	ENSDART00000005845	24	3	ATCTACAGCTCTCTGCTTAGGCT	5	+	283	1929	Inactive	Active	0	9
ENSDARG00000016794	ENSDART00000005845	24	3	ATCGCCTCCGTGGAGAAGCTGTC	5	+	169	1929	Active	Active	8	9
ENSDARG00000016794	ENSDART00000005845	24	5	AAATTCAGAAGCAAAGGCCGCTTTC	7	+	547	1929	Inactive	Inactive	9	1
ENSDARG00000016794	ENSDART00000005845	24	6	GTAGTCAGCCTCTTTCTGGCTTC	5	+	620	1929	Active	Inactive	2	8
ENSDARG00000016794	ENSDART00000005845	24	6	GGCTTCAGCGCTCGCTGTTTGGAA	6	+	637	1929	Active	Inactive	9	8
ENSDARG00000016794	ENSDART00000005845	24	7	ATCCGCTTCCAGTTTGTGGGCATTG	7	+	802	1929	Active	Inactive	9	5
ENSDARG00000016794	ENSDART00000005845	24	7	TGCAAAAGCTTCTAGAAGGTTTG	5	+	854	1929	Active	Active	5	8
ENSDARG00000016794	ENSDART00000005845	24	8	ATCAAAGCCATCATGGATGCAGCT	6	+	943	1929	Inactive	Active	3	9
ENSDARG00000016794	ENSDART00000005845	24	9	ACCATCAAAGGTTTCATGGTAGGAA	7	+	1090	1929	Inactive	Active	0	1
ENSDARG00000016794	ENSDART00000005845	24	11	ACACAATTCCTTGAGTGTGTTTGGC	7	+	1204	1929	Active	Active	5	5
ENSDARG00000016794	ENSDART00000005845	24	14	AGAAGCTGCAGAATTTAGGTGTG	5	+	1619	1929	Active	Active	7	2
ENSDARG00000016794	ENSDART00000005845	24	14	TCCACCAGCTCTCACTGGAGGAGAA	7	+	1794	1929	Active	Active	8	8
ENSDARG00000016794	ENSDART00000005845	24	14	AGCTGCAGAATTTAGGTGTGAGCA	6	+	1622	1929	Active	Active	3	8
ENSDARG00000016897	ENSDART00000042943	24	3	TCCTTCAGCAGCACGGCTGGGTTT	6	+	430	1272	Active	Inactive	9	5
ENSDARG00000016897	ENSDART00000042943	24	3	TTCAACCACATCACCTCTGTTGAG	6	+	484	1272	Active	Inactive	1	5
ENSDARG00000016897	ENSDART00000042943	24	3	TTCAGCAGCACGGCTGGGTTTGT	5	+	433	1272	Active	Inactive	7	9
ENSDARG00000016897	ENSDART00000042943	24	3	TTCAGCAGCACGGCTGGGTTTGTG	6	+	433	1272	Active	Active	7	3
ENSDARG00000016897	ENSDART00000042943	24	3	TTCAGCAGCACGGCTGGGTTTGTGT	7	+	433	1272	Active	Inactive	7	7
ENSDARG00000016897	ENSDART00000042943	24	3	AACCACATCACCTCTGTTGAGGTT	6	+	487	1272	Active	Active	5	4
ENSDARG00000016897	ENSDART00000042943	24	3	AACCACATCACCTCTGTTGAGGT	5	+	487	1272	Active	Inactive	5	3
ENSDARG00000016897	ENSDART00000042943	24	3	TCCTTCAGCAGCACGGCTGGGTT	5	+	430	1272	Active	Active	9	3
ENSDARG00000016897	ENSDART00000042943	24	6	GAAGCCAGAGTCAGGGCTTTGTT	5	+	760	1272	Inactive	Inactive	8	5
ENSDARG00000016897	ENSDART00000042943	24	6	GAAGCCAGAGTCAGGGCTTTGTTT	6	+	760	1272	Inactive	Inactive	8	9
ENSDARG00000016897	ENSDART00000042943	24	8	TACCAAGACTCAGAGGGGAGGGT	5	+	1159	1272	Inactive	Active	3	9
ENSDARG00000016897	ENSDART00000042943	24	8	GAAGCCAAACAGCCTTTTTGGTGTG	7	+	1054	1272	Inactive	Inactive	9	4
ENSDARG00000016897	ENSDART00000042943	24	8	GAAGCCAAACAGCCTTTTTGGTG	5	+	1054	1272	Inactive	Inactive	9	8
ENSDARG00000016897	ENSDART00000042943	24	8	AGCCAAACAGCCTTTTTGGTGTG	5	+	1056	1272	Inactive	Inactive	6	4
ENSDARG00000016897	ENSDART00000042943	24	8	AGACTCAGAGGGGAGGGTGGAGAT	6	+	1164	1272	Inactive	Active	4	3
ENSDARG00000017235	ENSDART00000009609	24	1	AGCCCCGGCATCTCCGCTGGCGAA	6	-	31	465	Active	Active	9	7
ENSDARG00000017235	ENSDART00000009609	24	1	CACAAACCCGTTCTTGCGCAGGG	5	-	83	465	Active	Active	3	7
ENSDARG00000017235	ENSDART00000009609	24	3	TTCACCAGCTGCAAATTTGTTTTC	6	-	382	465	Active	Inactive	6	9
ENSDARG00000017910	ENSDART00000040865	24	3	AACTGCAGCTGACTCGGGGCGTTG	6	-	230	1233	Active	Active	5	5
ENSDARG00000017910	ENSDART00000040865	24	6	AGCCAATGCCATGGACGCCGCTGAC	7	-	633	1233	Active	Active	8	8
ENSDARG00000017910	ENSDART00000040865	24	9	CCCAGCTTCAGGTCAGCGGCCGAC	6	-	963	1233	Active	Active	9	9
ENSDARG00000017910	ENSDART00000040865	24	9	TCCCCAGACAGTTGGCATTGGAG	5	-	936	1233	Active	Active	8	8
ENSDARG00000017910	ENSDART00000040865	24	9	TTCCCCAGACAGTTGGCATTGGAG	6	-	936	1233	Inactive	Active	1	8
ENSDARG00000017910	ENSDART00000040865	24	10	CACATCTCCATCAGAGCTGAAGCG	6	-	1054	1233	Active	Active	9	9
ENSDARG00000017929	ENSDART00000017165	24	3	TGCTGCAGCCAATGAGGATGAAGTG	7	+	279	4515	Active	Active	9	9
ENSDARG00000017929	ENSDART00000017165	24	3	AGCTGCTGCAGCCAATGAGGATGAA	7	+	276	4515	Active	Active	9	9
ENSDARG00000017929	ENSDART00000017165	24	3	CTCTGCAGAGAAAGCTGCTGCAGCC	7	+	264	4515	Active	Active	3	9
ENSDARG00000017929	ENSDART00000017165	24	5	AGCCACACCTTCAACTGCCGCATGC	7	+	595	4515	Active	Active	5	6
ENSDARG00000017929	ENSDART00000017165	24	5	AGACTATGCAGTGTTTTGCTGTG	5	+	680	4515	Active	Inactive	8	3
ENSDARG00000017929	ENSDART00000017165	24	5	ACCCTCACAGCGAGGCCGAAGAG	5	+	626	4515	Active	Active	3	9
ENSDARG00000017929	ENSDART00000017165	24	5	ACCAAAGTCCATCAAGGAGGAGGGA	7	+	708	4515	Active	Active	8	9
ENSDARG00000017929	ENSDART00000017165	24	5	ACCAAAGTCCATCAAGGAGGAGGG	6	+	708	4515	Active	Active	8	9
ENSDARG00000017929	ENSDART00000017165	24	7	TTCATCTTCAGAACGATGGAGAC	5	+	926	4515	Active	Active	9	9
ENSDARG00000017929	ENSDART00000017165	24	9	ACCCCCTCCAATGGCCGGTGGAGAA	7	+	1944	4515	Active	Active	9	5
ENSDARG00000017929	ENSDART00000017165	24	9	CACCCCCTCCAATGGCCGGTGGA	5	+	1943	4515	Active	Active	9	9
ENSDARG00000017929	ENSDART00000017165	24	9	CCCAGCTGCACATTCGGTAGCAGTA	7	+	1680	4515	Active	Active	9	8
ENSDARG00000017929	ENSDART00000017165	24	9	GGCCACCCCTCAGGGCAGCGGGT	5	+	1365	4515	Active	Active	9	9
ENSDARG00000017929	ENSDART00000017165	24	9	TTCACCCCCTCCAATGGCCGGTGGA	7	+	1941	4515	Active	Active	7	9
ENSDARG00000017929	ENSDART00000017165	24	9	GGCTACGACCGTGTGGAGCCGGT	5	+	2356	4515	Active	Active	7	9
ENSDARG00000017929	ENSDART00000017165	24	9	ACATGCTACCTCCCTGAAGGAGAA	6	+	2031	4515	Active	Active	4	9
ENSDARG00000017929	ENSDART00000017165	24	10	AACAGCAGAGAGCACTGCAGACTGC	7	+	2537	4515	Inactive	Active	6	9
ENSDARG00000017929	ENSDART00000017165	24	10	GCAGTCAGCCAACAGAGTGAGTA	5	+	2560	4515	Active	Active	7	9
ENSDARG00000017929	ENSDART00000017165	24	11	AGCTCCTCCGGTCAGAAGCGTGT	5	+	2610	4515	Active	Active	9	9
ENSDARG00000017929	ENSDART00000017165	24	11	CCCCTACTCAATCATGCAGCAGCA	6	+	2697	4515	Active	Active	9	9
ENSDARG00000017929	ENSDART00000017165	24	12	GCATGCAGCAGGACGGTTGGGGT	5	+	2807	4515	Active	Active	4	7
ENSDARG00000017929	ENSDART00000017165	24	12	GACCAATGCTGCAACCGCAGATGAT	7	+	2978	4515	Active	Active	5	9
ENSDARG00000017929	ENSDART00000017165	24	12	GCATGCAGCAGGACGGTTGGGGTG	6	+	2807	4515	Active	Active	4	7
ENSDARG00000017929	ENSDART00000017165	24	12	CAATGCTGCAACCGCAGATGATGGC	7	+	2981	4515	Active	Active	6	9
ENSDARG00000017929	ENSDART00000017165	24	14	CTACTCGGCCCTCAAAGATTTTGAT	7	+	3228	4515	Active	Active	7	1
ENSDARG00000017929	ENSDART00000017165	24	15	GACTCAGACCCGGTGGAGTCGTC	5	+	3521	4515	Active	Active	2	6
ENSDARG00000017929	ENSDART00000017165	24	15	GTCCCCGGCAAACATGCAGCAGGC	6	+	3399	4515	Active	Active	8	9
ENSDARG00000017929	ENSDART00000017165	24	17	AGCAACAGCAACAGCAGCAGCAGCA	7	+	3767	4515	Active	Active	5	9
ENSDARG00000017929	ENSDART00000017165	24	17	TGCCACCCAACATGGCGGCAGCC	5	+	3827	4515	Active	Active	2	9
ENSDARG00000017929	ENSDART00000017165	24	17	CCCAGCGGCAGAGAGAGTTGCTGAG	7	+	3704	4515	Active	Active	9	7
ENSDARG00000017929	ENSDART00000017165	24	17	AACAGCAACAGCAGCAGCAGCAGCG	7	+	3770	4515	Active	Active	0	9
ENSDARG00000017929	ENSDART00000017165	24	17	AGCGGCAGAGAGAGTTGCTGAGTA	6	+	3707	4515	Active	Inactive	5	6
ENSDARG00000017929	ENSDART00000017165	24	17	GGCAGCAACAGCAACAGCAGCAGCA	7	+	3764	4515	Active	Active	8	9
ENSDARG00000017929	ENSDART00000017165	24	17	ACAATCAACGCTCAGATGCTGGC	5	+	3682	4515	Inactive	Active	0	9
ENSDARG00000017929	ENSDART00000017165	24	17	AGCGGCAGAGAGAGTTGCTGAGTAA	7	+	3707	4515	Active	Active	5	1
ENSDARG00000017929	ENSDART00000017165	24	17	AGCGGCAGCTCGACCAGCAGCGGCA	7	+	3743	4515	Active	Active	9	9
ENSDARG00000017929	ENSDART00000017165	24	17	CACCCAACATGGCGGCAGCCGCA	5	+	3830	4515	Inactive	Active	3	9
ENSDARG00000017929	ENSDART00000017165	24	18	GCAGTCAGACGGTGGGTTTGGTGGT	7	+	4152	4515	Inactive	Inactive	2	3
ENSDARG00000017929	ENSDART00000017165	24	18	GCAGTCAGACGGTGGGTTTGGTG	5	+	4152	4515	Inactive	Active	2	0
ENSDARG00000017929	ENSDART00000017165	24	18	AACATCAACACCAACAGGTGGAGCT	7	+	4303	4515	Active	Active	2	8
ENSDARG00000017929	ENSDART00000105969	24	1	CTACTCGGCCCTCAAAGATTTTGAT	7	+	96	1296	Active	Active	7	1
ENSDARG00000017929	ENSDART00000105969	24	3	GACTCAGACCCGGTGGAGTCGTC	5	+	278	1296	Active	Active	2	6
ENSDARG00000017929	ENSDART00000105969	24	4	TCCCAACGCTCTTGAGTTTGTGTTT	7	+	396	1296	Active	Inactive	8	9
ENSDARG00000017929	ENSDART00000105969	24	5	TGCCACCCAACATGGCGGCAGCC	5	+	614	1296	Active	Active	2	9
ENSDARG00000017929	ENSDART00000105969	24	5	AACAGCAACAGCAGCAGCAGCAGCG	7	+	557	1296	Active	Active	0	9
ENSDARG00000017929	ENSDART00000105969	24	5	CCCAGCGGCAGAGAGAGTTGCTGAG	7	+	491	1296	Active	Active	9	7
ENSDARG00000017929	ENSDART00000105969	24	5	CACCCAACATGGCGGCAGCCGCA	5	+	617	1296	Inactive	Active	3	9
ENSDARG00000017929	ENSDART00000105969	24	5	AGCGGCAGCTCGACCAGCAGCGGCA	7	+	530	1296	Active	Active	9	9
ENSDARG00000017929	ENSDART00000105969	24	5	AGCGGCAGAGAGAGTTGCTGAGTAA	7	+	494	1296	Active	Active	5	1
ENSDARG00000017929	ENSDART00000105969	24	5	AGCGGCAGAGAGAGTTGCTGAGTA	6	+	494	1296	Active	Inactive	5	6
ENSDARG00000017929	ENSDART00000105969	24	5	AGCAACAGCAACAGCAGCAGCAGCA	7	+	554	1296	Active	Active	5	9
ENSDARG00000017929	ENSDART00000105969	24	5	ACAATCAACGCTCAGATGCTGGC	5	+	469	1296	Inactive	Active	0	9
ENSDARG00000017929	ENSDART00000105969	24	5	GGCAGCAACAGCAACAGCAGCAGCA	7	+	551	1296	Active	Active	8	9
ENSDARG00000017929	ENSDART00000105969	24	6	AACATCAACACCAACAGGTGGAGCT	7	+	1090	1296	Active	Active	2	8
ENSDARG00000017929	ENSDART00000105969	24	6	GCAGTCAGACGGTGGGTTTGGTGGT	7	+	939	1296	Inactive	Inactive	2	3
ENSDARG00000017929	ENSDART00000105969	24	6	GCAGTCAGACGGTGGGTTTGGTG	5	+	939	1296	Inactive	Active	2	0
ENSDARG00000017929	ENSDART00000105971	24	2	AGACTATGCAGTGTTTTGCTGTG	5	+	323	4158	Active	Inactive	8	3
ENSDARG00000017929	ENSDART00000105971	24	2	ACCCTCACAGCGAGGCCGAAGAG	5	+	269	4158	Active	Active	3	9
ENSDARG00000017929	ENSDART00000105971	24	2	ACCAAAGTCCATCAAGGAGGAGGGA	7	+	351	4158	Active	Active	8	9
ENSDARG00000017929	ENSDART00000105971	24	2	ACCAAAGTCCATCAAGGAGGAGGG	6	+	351	4158	Active	Active	8	9
ENSDARG00000017929	ENSDART00000105971	24	2	AGCCACACCTTCAACTGCCGCATGC	7	+	238	4158	Active	Active	5	6
ENSDARG00000017929	ENSDART00000105971	24	4	TTCATCTTCAGAACGATGGAGAC	5	+	569	4158	Active	Active	9	9
ENSDARG00000017929	ENSDART00000105971	24	6	GGCCACCCCTCAGGGCAGCGGGT	5	+	1008	4158	Active	Active	9	9
ENSDARG00000017929	ENSDART00000105971	24	6	GGCTACGACCGTGTGGAGCCGGT	5	+	1999	4158	Active	Active	7	9
ENSDARG00000017929	ENSDART00000105971	24	6	CACCCCCTCCAATGGCCGGTGGA	5	+	1586	4158	Active	Active	9	9
ENSDARG00000017929	ENSDART00000105971	24	6	TTCACCCCCTCCAATGGCCGGTGGA	7	+	1584	4158	Active	Active	7	9
ENSDARG00000017929	ENSDART00000105971	24	6	CCCAGCTGCACATTCGGTAGCAGTA	7	+	1323	4158	Active	Active	9	8
ENSDARG00000017929	ENSDART00000105971	24	6	ACATGCTACCTCCCTGAAGGAGAA	6	+	1674	4158	Active	Active	4	9
ENSDARG00000017929	ENSDART00000105971	24	6	ACCCCCTCCAATGGCCGGTGGAGAA	7	+	1587	4158	Active	Active	9	5
ENSDARG00000017929	ENSDART00000105971	24	7	GCAGTCAGCCAACAGAGTGAGTA	5	+	2203	4158	Active	Active	7	9
ENSDARG00000017929	ENSDART00000105971	24	7	AACAGCAGAGAGCACTGCAGACTGC	7	+	2180	4158	Inactive	Active	6	9
ENSDARG00000017929	ENSDART00000105971	24	8	CCCCTACTCAATCATGCAGCAGCA	6	+	2340	4158	Active	Active	9	9
ENSDARG00000017929	ENSDART00000105971	24	8	AGCTCCTCCGGTCAGAAGCGTGT	5	+	2253	4158	Active	Active	9	9
ENSDARG00000017929	ENSDART00000105971	24	9	GACCAATGCTGCAACCGCAGATGAT	7	+	2621	4158	Active	Active	5	9
ENSDARG00000017929	ENSDART00000105971	24	9	GCATGCAGCAGGACGGTTGGGGT	5	+	2450	4158	Active	Active	4	7
ENSDARG00000017929	ENSDART00000105971	24	9	GCATGCAGCAGGACGGTTGGGGTG	6	+	2450	4158	Active	Active	4	7
ENSDARG00000017929	ENSDART00000105971	24	9	CAATGCTGCAACCGCAGATGATGGC	7	+	2624	4158	Active	Active	6	9
ENSDARG00000017929	ENSDART00000105971	24	11	CTACTCGGCCCTCAAAGATTTTGAT	7	+	2871	4158	Active	Active	7	1
ENSDARG00000017929	ENSDART00000105971	24	12	GTCCCCGGCAAACATGCAGCAGGC	6	+	3042	4158	Active	Active	8	9
ENSDARG00000017929	ENSDART00000105971	24	12	GACTCAGACCCGGTGGAGTCGTC	5	+	3164	4158	Active	Active	2	6
ENSDARG00000017929	ENSDART00000105971	24	14	TGCCACCCAACATGGCGGCAGCC	5	+	3470	4158	Active	Active	2	9
ENSDARG00000017929	ENSDART00000105971	24	14	ACAATCAACGCTCAGATGCTGGC	5	+	3325	4158	Inactive	Active	0	9
ENSDARG00000017929	ENSDART00000105971	24	14	GGCAGCAACAGCAACAGCAGCAGCA	7	+	3407	4158	Active	Active	8	9
ENSDARG00000017929	ENSDART00000105971	24	14	AGCGGCAGAGAGAGTTGCTGAGTA	6	+	3350	4158	Active	Inactive	5	6
ENSDARG00000017929	ENSDART00000105971	24	14	AGCGGCAGAGAGAGTTGCTGAGTAA	7	+	3350	4158	Active	Active	5	1
ENSDARG00000017929	ENSDART00000105971	24	14	AGCAACAGCAACAGCAGCAGCAGCA	7	+	3410	4158	Active	Active	5	9
ENSDARG00000017929	ENSDART00000105971	24	14	AGCGGCAGCTCGACCAGCAGCGGCA	7	+	3386	4158	Active	Active	9	9
ENSDARG00000017929	ENSDART00000105971	24	14	AACAGCAACAGCAGCAGCAGCAGCG	7	+	3413	4158	Active	Active	0	9
ENSDARG00000017929	ENSDART00000105971	24	14	CACCCAACATGGCGGCAGCCGCA	5	+	3473	4158	Inactive	Active	3	9
ENSDARG00000017929	ENSDART00000105971	24	14	CCCAGCGGCAGAGAGAGTTGCTGAG	7	+	3347	4158	Active	Active	9	7
ENSDARG00000017929	ENSDART00000105971	24	15	AACATCAACACCAACAGGTGGAGCT	7	+	3946	4158	Active	Active	2	8
ENSDARG00000017929	ENSDART00000105971	24	15	GCAGTCAGACGGTGGGTTTGGTGGT	7	+	3795	4158	Inactive	Inactive	2	3
ENSDARG00000017929	ENSDART00000105971	24	15	GCAGTCAGACGGTGGGTTTGGTG	5	+	3795	4158	Inactive	Active	2	0
ENSDARG00000018066	ENSDART00000026599	24	2	TACAAAGCCCTGGCTGGGTCTGC	5	+	897	2667	Inactive	Inactive	3	7
ENSDARG00000018066	ENSDART00000026599	24	2	GTTCAATGCGAGACTGTGTGCGTAC	7	+	875	2667	Active	Inactive	4	8
ENSDARG00000018066	ENSDART00000026599	24	2	GTACAAAGCCCTGGCTGGGTCTGC	6	+	896	2667	Inactive	Inactive	8	7
ENSDARG00000018066	ENSDART00000026599	24	2	GGCTCATCCGGAGCTTAGTTTAC	5	+	741	2667	Active	Inactive	9	9
ENSDARG00000018066	ENSDART00000026599	24	2	CTCTTCAGCCTGGCTGTGTGTCTCT	7	+	832	2667	Active	Inactive	9	9
ENSDARG00000018066	ENSDART00000026599	24	2	CTCTTCAGCCTGGCTGTGTGTCT	5	+	832	2667	Active	Inactive	9	9
ENSDARG00000018066	ENSDART00000026599	24	3	GAAAACAAACGAGAGGAGATGTC	5	+	1978	2667	Inactive	Active	9	9
ENSDARG00000018066	ENSDART00000026599	24	3	TGCAGCAGAAGCCAGCATGGTAC	5	+	1364	2667	Active	Active	4	2
ENSDARG00000018066	ENSDART00000026599	24	3	AAAGCCACCTACTGGTAGCCTTT	5	+	1451	2667	Inactive	Inactive	6	1
ENSDARG00000018066	ENSDART00000026599	24	3	ATCGTCACAGTTTGTTCTGCAGGC	6	+	1319	2667	Inactive	Active	2	4
ENSDARG00000018066	ENSDART00000026599	24	3	GTACACACATTACAACGAGGAGGCC	7	+	1398	2667	Inactive	Active	9	9
ENSDARG00000018066	ENSDART00000026599	24	3	GAAAGCCACCTACTGGTAGCCTTT	6	+	1450	2667	Inactive	Inactive	2	1
ENSDARG00000018285	ENSDART00000003789	24	1	TACTTCACCTTTCAGGACGAGGAG	6	+	121	1353	Active	Active	6	9
ENSDARG00000018285	ENSDART00000003789	24	1	AGCGCCACATAATGAAGGAGAATAA	7	+	29	1353	Active	Active	2	4
ENSDARG00000018285	ENSDART00000003789	24	1	AGAAGCGCCACATAATGAAGGAGAA	7	+	26	1353	Active	Active	3	9
ENSDARG00000018285	ENSDART00000003789	24	3	ACATTCAAATAACTGATTTTGGC	5	+	338	1353	Inactive	Active	8	8
ENSDARG00000018285	ENSDART00000003789	24	4	GAAATCTGCCTGCAAGAGGTAAAC	6	+	453	1353	Active	Active	4	8
ENSDARG00000018285	ENSDART00000003789	24	5	ATCATCTACCAGCTTGTTGCTGGT	6	+	496	1353	Active	Active	8	6
ENSDARG00000018285	ENSDART00000003789	24	7	GGCGGCTACGGTCCGTTGAAGTC	5	+	676	1353	Active	Active	9	5
ENSDARG00000018285	ENSDART00000003789	24	11	AGAAAATCCAAGAAGTCTGGCGAA	6	+	1307	1353	Inactive	Inactive	3	1
ENSDARG00000018459	ENSDART00000020204	24	4	AGAAGCAAAATATGACGCAGGAGCT	7	+	315	552	Inactive	Active	8	9
ENSDARG00000018459	ENSDART00000020204	24	4	GTCATCTGCAAACATGTGAGTCT	5	+	445	552	Active	Inactive	9	5
ENSDARG00000018461	ENSDART00000009687	24	1	GCCTCATTATTTGAGTGCAGATTCT	7	-	26	537	Active	Active	9	8
ENSDARG00000018461	ENSDART00000009687	24	2	TTCGTCCTCCTCTTGTGTTTTGAT	6	-	212	537	Active	Inactive	9	9
ENSDARG00000018461	ENSDART00000009687	24	2	GACCGCAACAGTCTGAAGAAGGA	5	-	236	537	Active	Active	5	9
ENSDARG00000018461	ENSDART00000009687	24	4	TCCGCCATCTTGCCGTGTGGGTC	5	-	481	537	Active	Active	9	5
ENSDARG00000018491	ENSDART00000018868	24	1	GTCTTCGCATCGGTGTGGTTTAA	5	-	62	1926	Active	Inactive	1	7
ENSDARG00000018491	ENSDART00000018868	24	1	ATCGTCTTCGCATCGGTGTGGTTT	6	-	64	1926	Active	Inactive	9	6
ENSDARG00000018491	ENSDART00000018868	24	1	ATCGTCTTCGCATCGGTGTGGTT	5	-	65	1926	Active	Inactive	9	3
ENSDARG00000018491	ENSDART00000018868	24	2	AACTCCACCAATACGGTGTCTTT	5	-	235	1926	Active	Inactive	2	8
ENSDARG00000018491	ENSDART00000018868	24	2	AAACTCCACCAATACGGTGTCTTT	6	-	235	1926	Inactive	Inactive	1	8
ENSDARG00000018491	ENSDART00000018868	24	2	CTCTTCTCCCAGATCTTCTGCTGAA	7	-	99	1926	Active	Inactive	9	2
ENSDARG00000018491	ENSDART00000018868	24	3	GCCCAAACCACTGGCTTTAGTGGCA	7	-	363	1926	Active	Active	4	2
ENSDARG00000018491	ENSDART00000018868	24	3	CCCAAACCACTGGCTTTAGTGGCA	6	-	363	1926	Active	Active	0	2
ENSDARG00000018491	ENSDART00000018868	24	6	CGCTGCATCTTCATCGCTGGAGAA	6	-	934	1926	Active	Active	9	6
ENSDARG00000018491	ENSDART00000018868	24	6	TGCATCTTCATCGCTGGAGAAAAC	6	-	931	1926	Active	Active	9	8
ENSDARG00000018491	ENSDART00000018868	24	8	ACAACCACAAGTGGTCGCTTGGTGT	7	-	1226	1926	Inactive	Inactive	8	0
ENSDARG00000018491	ENSDART00000018868	24	9	TCCTCCAAAACTGTGTGGCTGAGTG	7	-	1282	1926	Inactive	Active	0	7
ENSDARG00000018491	ENSDART00000018868	24	9	TCCTCCAAAACTGTGTGGCTGAG	5	-	1284	1926	Inactive	Active	0	9
ENSDARG00000018491	ENSDART00000018868	24	9	TGCTCCTCCAAAACTGTGTGGCT	5	-	1287	1926	Active	Inactive	9	4
ENSDARG00000018491	ENSDART00000018868	24	9	CTCCAAAACTGTGTGGCTGAGTG	5	-	1282	1926	Active	Active	0	7
ENSDARG00000018491	ENSDART00000018868	24	10	GCCACCTTCAAATTTGATGGGGTT	6	-	1837	1926	Active	Active	9	8
ENSDARG00000018491	ENSDART00000018868	24	10	GACCGCACCACGGGGCATAGAAC	5	-	1647	1926	Active	Active	6	8
ENSDARG00000018491	ENSDART00000018868	24	10	ACCTTCACCGGTCCTTTGTTGTT	5	-	1564	1926	Active	Inactive	8	9
ENSDARG00000018491	ENSDART00000018868	24	10	ACCTTCAAATTTGATGGGGTTCT	5	-	1835	1926	Active	Inactive	0	5
ENSDARG00000018491	ENSDART00000081851	24	1	ATCGTCTTCGCATCGGTGTGGTTT	6	-	64	684	Active	Inactive	9	6
ENSDARG00000018491	ENSDART00000081851	24	1	ATCGTCTTCGCATCGGTGTGGTT	5	-	65	684	Active	Inactive	9	3
ENSDARG00000018491	ENSDART00000081851	24	1	GTCTTCGCATCGGTGTGGTTTAA	5	-	62	684	Active	Inactive	1	7
ENSDARG00000018491	ENSDART00000081851	24	2	CTCTTCTCCCAGATCTTCTGCTGAA	7	-	99	684	Active	Inactive	9	2
ENSDARG00000018491	ENSDART00000081851	24	4	GCCACCTTCAAATTTGATGGGGTT	6	-	595	684	Active	Active	9	8
ENSDARG00000018491	ENSDART00000081851	24	4	GACCGCACCACGGGGCATAGAAC	5	-	405	684	Active	Active	6	8
ENSDARG00000018491	ENSDART00000081851	24	4	ACCTTCACCGGTCCTTTGTTGTT	5	-	322	684	Active	Inactive	8	9
ENSDARG00000018491	ENSDART00000081851	24	4	ACCTTCAAATTTGATGGGGTTCT	5	-	593	684	Active	Inactive	0	5
ENSDARG00000019125	ENSDART00000010488	24	1	GCAAACAGCGAGAGATTGTTTTGGA	7	+	143	1782	Inactive	Inactive	3	7
ENSDARG00000019125	ENSDART00000010488	24	1	GACTGCATCAGGCTACGTCTGGTTC	7	+	595	1782	Active	Inactive	9	6
ENSDARG00000019125	ENSDART00000010488	24	1	AACTGCTTAGCCATTTTTAGATTAG	7	+	337	1782	Active	Inactive	6	4
ENSDARG00000019125	ENSDART00000010488	24	1	TCCTGCAAAAGCGCCTGAGTTTGAG	7	+	311	1782	Active	Active	0	8
ENSDARG00000019125	ENSDART00000010488	24	1	TTCTTCAAATCAGGTGTGGAGGA	5	+	118	1782	Inactive	Active	3	1
ENSDARG00000019125	ENSDART00000010488	24	1	AAAACCAGATATTTGTGGCAGGT	5	+	998	1782	Inactive	Active	9	9
ENSDARG00000019125	ENSDART00000010488	24	1	TTCTTCAAATCAGGTGTGGAGGAG	6	+	118	1782	Inactive	Active	3	9
ENSDARG00000019125	ENSDART00000010488	24	1	TGCAAAAGCGCCTGAGTTTGAGCA	6	+	314	1782	Active	Active	5	7
ENSDARG00000019125	ENSDART00000010488	24	2	TGCATCGTCTGACTGGATGGGAA	5	+	1086	1782	Active	Active	9	8
ENSDARG00000019125	ENSDART00000010488	24	2	GAAAACTTCATCTTTGTAATTGGAG	7	+	1156	1782	Active	Active	1	6
ENSDARG00000019125	ENSDART00000010488	24	4	AACATCTACGTGGTGGCTGGTGTT	6	+	1456	1782	Active	Active	7	3
ENSDARG00000019125	ENSDART00000010488	24	4	AACATCTACGTGGTGGCTGGTGT	5	+	1456	1782	Active	Active	7	0
ENSDARG00000019125	ENSDART00000010488	24	4	AACAACATCTACGTGGTGGCTGGT	6	+	1453	1782	Active	Active	3	8
ENSDARG00000019125	ENSDART00000010488	24	4	AAAAACAACATCTACGTGGTGGCT	6	+	1450	1782	Inactive	Active	9	7
ENSDARG00000019137	ENSDART00000004664	24	2	TACATCAAAGGTAGCGGTTTTGTTC	7	+	135	1128	Inactive	Inactive	5	9
ENSDARG00000019137	ENSDART00000004664	24	2	TACATCAAAGGTAGCGGTTTTGTT	6	+	135	1128	Inactive	Inactive	5	7
ENSDARG00000019137	ENSDART00000004664	24	4	CTCTTCTCCTGCCTGTGGGGAGCC	6	+	397	1128	Active	Active	9	7
ENSDARG00000019137	ENSDART00000004664	24	4	TACCTCTTCTCCTGCCTGTGGGGAG	7	+	394	1128	Active	Active	9	1
ENSDARG00000019137	ENSDART00000004664	24	9	GGCTTCGGCCTTGCAGGAGCAGAG	6	+	826	1128	Active	Active	9	9
ENSDARG00000019137	ENSDART00000004664	24	10	CACTCAAGCTTTTATGATGTGGAA	6	+	927	1128	Active	Active	7	7
ENSDARG00000019137	ENSDART00000004664	24	10	ATCAACTTCCAGTTGCGACGATGGA	7	+	955	1128	Active	Active	8	9
ENSDARG00000019137	ENSDART00000004664	24	12	TCCCCCAGAGCGAGGAAGGAGAA	5	+	1108	1128	Active	Active	4	9
ENSDARG00000019137	ENSDART00000004664	24	12	AGATTCCCCCAGAGCGAGGAAGGA	6	+	1104	1128	Active	Active	7	9
ENSDARG00000019137	ENSDART00000105973	24	2	TACATCAAAGGTAGCGGTTTTGTTC	7	+	135	1107	Inactive	Inactive	5	9
ENSDARG00000019137	ENSDART00000105973	24	2	TACATCAAAGGTAGCGGTTTTGTT	6	+	135	1107	Inactive	Inactive	5	7
ENSDARG00000019137	ENSDART00000105973	24	4	TACCTCTTCTCCTGCCTGTGGGGAG	7	+	394	1107	Active	Active	9	1
ENSDARG00000019137	ENSDART00000105973	24	4	CTCTTCTCCTGCCTGTGGGGAGCC	6	+	397	1107	Active	Active	9	7
ENSDARG00000019137	ENSDART00000105973	24	9	GGCTTCGGCCTTGCAGGAGCAGAG	6	+	826	1107	Active	Active	9	9
ENSDARG00000019137	ENSDART00000105973	24	10	ATCAACTTCCAGTTGCGACGATGGA	7	+	955	1107	Active	Active	8	9
ENSDARG00000019137	ENSDART00000105973	24	10	CACTCAAGCTTTTATGATGTGGAA	6	+	927	1107	Active	Active	7	7
ENSDARG00000019137	ENSDART00000105973	24	11	TCCCCCAGAGCGAGGAAGGAGAA	5	+	1087	1107	Active	Active	4	9
ENSDARG00000019137	ENSDART00000105973	24	11	AGATTCCCCCAGAGCGAGGAAGGA	6	+	1083	1107	Active	Active	7	9
ENSDARG00000019332	ENSDART00000080510	24	1	ACAATCAGCTCTTTGCGGTAGGG	5	-	175	390	Active	Active	3	9
ENSDARG00000019342	ENSDART00000015391	24	4	TGCGACTGCCACCAAGTATGGTGT	6	+	308	1557	Active	Active	9	2
ENSDARG00000019342	ENSDART00000015391	24	4	GACTGCCACCAAGTATGGTGTGGTT	7	+	311	1557	Active	Inactive	7	3
ENSDARG00000019342	ENSDART00000015391	24	6	CAACGCTAAAGAGATTAGCTTAA	5	+	528	1557	Inactive	Inactive	5	8
ENSDARG00000019342	ENSDART00000015391	24	7	TTCTGCAGAAAATGGTGAGTGGGAA	7	+	621	1557	Inactive	Active	1	9
ENSDARG00000019342	ENSDART00000015391	24	10	AAATCCCGCAGCGAGCTGATGTT	5	+	1192	1557	Inactive	Active	1	5
ENSDARG00000019342	ENSDART00000015391	24	12	CCCTTCTCCTATACTGAAGAAAAC	6	+	1531	1557	Active	Active	9	9
ENSDARG00000019342	ENSDART00000015391	24	12	ACAATCAGCCACCAGCGTTGCCTTT	7	+	1496	1557	Active	Inactive	3	6
ENSDARG00000019342	ENSDART00000015391	24	12	CAATCAGCCACCAGCGTTGCCTTT	6	+	1497	1557	Inactive	Inactive	2	6
ENSDARG00000019371	ENSDART00000025621	24	2	ACCTGCAGCTTAGCTGAAGTGTCT	6	-	143	3816	Active	Active	8	8
ENSDARG00000019371	ENSDART00000025621	24	2	CTCACCTGCAGCTTAGCTGAAGTG	6	-	146	3816	Active	Active	9	9
ENSDARG00000019371	ENSDART00000025621	24	4	TTAACCAACGAGACTTTGGCGTC	5	-	478	3816	Inactive	Inactive	6	5
ENSDARG00000019371	ENSDART00000025621	24	4	TGCACCTTCACAAAAGGCCGCTGGC	7	-	380	3816	Active	Active	9	9
ENSDARG00000019371	ENSDART00000025621	24	5	GTTAAAAACTTGTTTGTGTATTT	5	-	631	3816	Inactive	Inactive	7	9
ENSDARG00000019371	ENSDART00000025621	24	7	TTCGGCTTCTTGATATGCGTTTGC	6	-	824	3816	Active	Inactive	9	8
ENSDARG00000019371	ENSDART00000025621	24	7	TTCGGCTTCTTGATATGCGTTTGCT	7	-	823	3816	Active	Active	9	6
ENSDARG00000019371	ENSDART00000025621	24	8	TGCAAAAGCCTGAACGACGGGGCC	6	-	1006	3816	Active	Active	5	9
ENSDARG00000019371	ENSDART00000025621	24	8	GCAAAAGCCTGAACGACGGGGCC	5	-	1006	3816	Inactive	Active	5	9
ENSDARG00000019371	ENSDART00000025621	24	10	TGCCACAGCCATTGGATTTGAGGTG	7	-	1364	3816	Active	Active	8	0
ENSDARG00000019371	ENSDART00000025621	24	13	AGCTTCATCCCAAACTGTGATTTG	6	-	1762	3816	Active	Inactive	9	8
ENSDARG00000019371	ENSDART00000025621	24	13	TTCTTCAGCCCAAAGTGCAGAGTGT	7	-	1826	3816	Active	Active	8	8
ENSDARG00000019371	ENSDART00000025621	24	14	TTCCAAGCAGCACCGGCGCCTGC	5	-	1950	3816	Inactive	Active	8	6
ENSDARG00000019371	ENSDART00000025621	24	14	GCACTCCCCGAGCAGGGCAGTGGAG	7	-	2014	3816	Active	Active	8	9
ENSDARG00000019371	ENSDART00000025621	24	14	GTCTCACCAGACACCTGCTGGAGCT	7	-	2075	3816	Inactive	Active	2	8
ENSDARG00000019371	ENSDART00000025621	24	14	CTCACCAGACACCTGCTGGAGCT	5	-	2075	3816	Active	Active	1	8
ENSDARG00000019371	ENSDART00000025621	24	15	GACCCCCTCTGATTGGTGGCTTG	5	-	2170	3816	Active	Active	9	0
ENSDARG00000019371	ENSDART00000025621	24	16	CACAACACACGTACATGCTAGGGT	6	-	2257	3816	Inactive	Active	7	3
ENSDARG00000019371	ENSDART00000025621	24	18	TGCCAATGCCAACAGCTGAGGCC	5	-	2508	3816	Active	Active	9	9
ENSDARG00000019371	ENSDART00000025621	24	18	CACAGCTACTGTGGTGCAGCTGGC	6	-	2536	3816	Active	Active	9	9
ENSDARG00000019371	ENSDART00000025621	24	18	CTCCGCGCCCCAGGGGCTTTTCT	5	-	2466	3816	Active	Inactive	9	6
ENSDARG00000019371	ENSDART00000025621	24	22	GAAATCAAATCTTCAAGAAGAAGAG	7	-	2930	3816	Inactive	Active	9	9
ENSDARG00000019371	ENSDART00000025621	24	22	CAAATCTTCAAGAAGAAGAGGGT	5	-	2927	3816	Active	Active	9	9
ENSDARG00000019371	ENSDART00000025621	24	24	ATCCACTTCAGCGGTAAGCGTGC	5	-	3127	3816	Active	Active	8	7
ENSDARG00000019371	ENSDART00000025621	24	25	GAACTCCTCATCCATGTTGAGTC	5	-	3257	3816	Active	Inactive	8	7
ENSDARG00000019371	ENSDART00000025621	24	30	TGCTCAGACGAGGCTGACTTTGAC	6	-	3728	3816	Active	Active	8	6
ENSDARG00000019976	ENSDART00000027009	24	4	TTCCCACCATTTGAAGAGGAAGGT	6	-	616	681	Inactive	Active	1	9
ENSDARG00000019976	ENSDART00000027009	24	4	GTTTTCCCACCATTTGAAGAGGAA	6	-	619	681	Active	Active	0	9
ENSDARG00000019976	ENSDART00000027009	24	4	GCCCCAAACGCCATCTGACTGGGCT	7	-	420	681	Active	Active	7	9
ENSDARG00000019976	ENSDART00000027009	24	4	CCCAAACGCCATCTGACTGGGCT	5	-	420	681	Active	Active	8	9
ENSDARG00000020080	ENSDART00000024706	24	1	TTCGCCAGAGCACTTTCTGCAGTG	6	-	121	2019	Inactive	Active	1	1
ENSDARG00000020080	ENSDART00000024706	24	1	GTTGACAGACACCAGCTGACGTG	5	-	311	2019	Inactive	Active	7	9
ENSDARG00000020080	ENSDART00000024706	24	1	GTCCACCACTGTCTCGGGGAGGAC	6	-	74	2019	Active	Active	4	9
ENSDARG00000020080	ENSDART00000024706	24	1	GACACCAGCTGACGTGGACTGGGGC	7	-	302	2019	Active	Active	5	9
ENSDARG00000020080	ENSDART00000024706	24	4	TCCACCGTCATGCTGTTGGATTT	5	-	526	2019	Active	Inactive	9	8
ENSDARG00000020080	ENSDART00000024706	24	4	CCCGTCCACCGTCATGCTGTTGGA	6	-	529	2019	Active	Active	9	6
ENSDARG00000020080	ENSDART00000024706	24	5	ACCGTCCACTAACAATGAAGCAGGC	7	-	754	2019	Active	Active	9	9
ENSDARG00000020080	ENSDART00000024706	24	6	CTCCTCCTCAGGGTCTTGCTTTGCT	7	-	795	2019	Active	Inactive	9	6
ENSDARG00000020080	ENSDART00000024706	24	8	AACTCCTTCCAGTCGAATGATGT	5	-	1124	2019	Active	Active	9	8
ENSDARG00000020080	ENSDART00000024706	24	11	GTAAACTTCCTGTAGGTGATGGC	5	-	1465	2019	Active	Active	3	9
ENSDARG00000020080	ENSDART00000024706	24	12	TTCCCAGCAGTCAAGCATGAGCT	5	-	1646	2019	Inactive	Active	3	9
ENSDARG00000020080	ENSDART00000024706	24	12	AGCTGCTTCAGGCTGCTGGGATTTC	7	-	1730	2019	Active	Inactive	9	7
ENSDARG00000020080	ENSDART00000024706	24	12	CAATCCATCGGGGCCGGAAGCCTGT	7	-	1604	2019	Active	Active	6	9
ENSDARG00000020080	ENSDART00000024706	24	12	GCCAGCTGCTTCAGGCTGCTGGGAT	7	-	1733	2019	Active	Inactive	9	5
ENSDARG00000020080	ENSDART00000024706	24	12	GCCAGCTGCTTCAGGCTGCTGGG	5	-	1735	2019	Active	Active	9	9
ENSDARG00000020080	ENSDART00000024706	24	15	GTAGCCGGCGCTGGAGAAGTGTTC	6	-	1870	2019	Active	Active	2	4
ENSDARG00000020080	ENSDART00000079901	24	1	CCCAACCCAGATCACCTGGGGCGGA	7	-	31	2871	Active	Active	3	7
ENSDARG00000020080	ENSDART00000079901	24	1	TACTCACCCCCTCTGATGGATAC	5	-	60	2871	Active	Active	6	4
ENSDARG00000020080	ENSDART00000079901	24	2	GCCTGCAAACACAGCGGCCGATGGG	7	-	688	2871	Active	Active	1	9
ENSDARG00000020080	ENSDART00000079901	24	2	CCCAACGTCTGTCTGTGTGAAGCT	6	-	382	2871	Active	Active	9	3
ENSDARG00000020080	ENSDART00000079901	24	2	TGCGGCAACTGCATTGTTGGATTC	6	-	298	2871	Active	Inactive	9	6
ENSDARG00000020080	ENSDART00000079901	24	3	GTACGCATCCATAGCTGAGGCCTTG	7	-	765	2871	Active	Active	5	9
ENSDARG00000020080	ENSDART00000079901	24	4	GTCCACCACTGTCTCGGGGAGGAC	6	-	968	2871	Active	Active	4	9
ENSDARG00000020080	ENSDART00000079901	24	4	GACACCAGCTGACGTGGACTGGGGC	7	-	1196	2871	Active	Active	5	9
ENSDARG00000020080	ENSDART00000079901	24	4	GTTGACAGACACCAGCTGACGTG	5	-	1205	2871	Inactive	Active	7	9
ENSDARG00000020080	ENSDART00000079901	24	4	TTCGCCAGAGCACTTTCTGCAGTG	6	-	1015	2871	Inactive	Active	1	1
ENSDARG00000020080	ENSDART00000079901	24	7	TCCACCGTCATGCTGTTGGATTT	5	-	1411	2871	Active	Inactive	9	8
[truncated: 6,835 more rows]
