# Supplementary material for: Predicting success of oligomerized pool engineering (OPEN) for zinc finger target site sequences
Source: BMC Bioinformatics. 2010 Nov 2;11:543. doi: 10.1186/1471-2105-11-543 (PMC3098093; doi:10.1186/1471-2105-11-543)
Supplement: Additional file 27 — Zebrafish - chromosome 25 - classified ZFN target list. Potential OPEN ZFN target sites in gene transcripts encoded on zebrafish chromosome 25 classified using ZiFOpT. Data presented as described in the legend to Additional File 3 [file 1471-2105-11-543-S27.XLS]

## Sheet: Chromosome25
Gene ID	Transcript ID	Chromo Number	Coding Exon Number	TargetSite	ZFN Spacer Length	Strand	ZFN Cleavage Site	Coding Sequence Length	ZiFOpT Prediction		Confidence Score
									Left	Right	Left	Right
ENSDARG00000001127	ENSDART00000003494	25	2	GGCCCATGCACATGCCGGAGAAGAA	7	+	152	1761	Active	Active	9	9
ENSDARG00000001127	ENSDART00000003494	25	2	GGCGGCCCATGCACATGCCGGAGAA	7	+	149	1761	Active	Active	8	8
ENSDARG00000001127	ENSDART00000003494	25	4	TTCATCCCCTCTGCTGCGCGTGT	5	+	514	1761	Active	Inactive	8	6
ENSDARG00000001127	ENSDART00000003494	25	5	TACCCAGCATGCCATGGGATTTGGA	7	+	595	1761	Inactive	Active	5	7
ENSDARG00000001127	ENSDART00000003494	25	5	TACCCAGCATGCCATGGGATTTG	5	+	595	1761	Inactive	Inactive	5	5
ENSDARG00000001127	ENSDART00000003494	25	5	CTCCACCACTTGAGAGAAGTCGTT	6	+	629	1761	Active	Active	7	8
ENSDARG00000001127	ENSDART00000003494	25	5	AGCAACCACCTCTTTTTGTGGTA	5	+	654	1761	Active	Inactive	6	8
ENSDARG00000001127	ENSDART00000003494	25	6	GTCTTCTACATTTATGGTAGGTG	5	+	745	1761	Active	Active	9	4
ENSDARG00000001127	ENSDART00000003494	25	6	GTTTCAGGCTCATACGCTGGCGCT	6	+	667	1761	Active	Active	5	9
ENSDARG00000001127	ENSDART00000003494	25	6	GGCTCATACGCTGGCGCTGTGGTG	6	+	673	1761	Active	Active	9	5
ENSDARG00000001127	ENSDART00000003494	25	7	ATCCCACCATAACAGATGAAGAG	5	+	824	1761	Inactive	Active	4	9
ENSDARG00000001127	ENSDART00000003494	25	10	GTCGCCATCTCTTTTCTGGTGCT	5	+	1243	1761	Active	Active	9	1
ENSDARG00000001127	ENSDART00000003494	25	11	GTCGGCACACTTTCTGGTATGGTCT	7	+	1366	1761	Inactive	Active	1	3
ENSDARG00000001127	ENSDART00000003494	25	12	TGCGGCTTCATCGATGAAGACGAG	6	+	1558	1761	Active	Active	9	9
ENSDARG00000001127	ENSDART00000003494	25	12	GTTCACTACGGCGGTGTGATTTT	5	+	1468	1761	Active	Inactive	3	9
ENSDARG00000001127	ENSDART00000003494	25	12	ACCAGCGACGAGAAGTGCGGCTTC	6	+	1543	1761	Active	Inactive	8	8
ENSDARG00000001127	ENSDART00000003494	25	12	CAACGCAGCTGAACGGAGGCTGGG	6	+	1673	1761	Active	Active	2	9
ENSDARG00000001259	ENSDART00000034313	25	1	CTCTCCAGCATGCTGGGTAGGTC	5	+	142	852	Active	Active	8	8
ENSDARG00000001259	ENSDART00000034313	25	3	CACCGCTAACTTTCTGTCGTGGTG	6	+	351	852	Active	Active	5	4
ENSDARG00000001259	ENSDART00000034313	25	3	CAACACCGCTAACTTTCTGTCGTG	6	+	348	852	Inactive	Inactive	0	4
ENSDARG00000001259	ENSDART00000034313	25	4	AACAGCAAAGAGAGGTTTGTCTGT	6	+	434	852	Inactive	Inactive	8	9
ENSDARG00000001259	ENSDART00000034313	25	4	ACAAACAGCAAAGAGAGGTTTGTCT	7	+	431	852	Inactive	Inactive	5	6
ENSDARG00000001259	ENSDART00000034313	25	4	ACAAACAGCAAAGAGAGGTTTGT	5	+	431	852	Inactive	Active	5	4
ENSDARG00000001259	ENSDART00000034313	25	6	AGAAAATGCTTTTCATTAGAGTAA	6	+	818	852	Inactive	Inactive	1	6
ENSDARG00000001879	ENSDART00000032783	25	2	AAAGACCTCCAGCAGGATGTTGCG	6	+	85	201	Inactive	Active	0	9
ENSDARG00000001879	ENSDART00000032783	25	2	ACCTCCAGCAGGATGTTGCGGAT	5	+	89	201	Active	Active	8	3
ENSDARG00000001879	ENSDART00000038039	25	1	TCCACCCGCGAAACCAGCGGCCTGT	7	+	287	1131	Active	Active	9	7
ENSDARG00000001879	ENSDART00000038039	25	1	TGCCAAACCAGCTATTAGTGGAA	5	+	573	1131	Active	Inactive	5	5
ENSDARG00000001879	ENSDART00000038039	25	1	TTCGCCCCCTTGTGGTGTGGAGGG	6	+	648	1131	Active	Active	8	5
ENSDARG00000001879	ENSDART00000038039	25	1	TTCGCCCCCTTGTGGTGTGGAGGGA	7	+	648	1131	Active	Active	8	9
ENSDARG00000001879	ENSDART00000038039	25	1	TACCAAAACCGATGGACTTGTAC	5	+	501	1131	Inactive	Inactive	5	1
ENSDARG00000001879	ENSDART00000038039	25	1	GCCAAACCAGCTATTAGTGGAATTC	7	+	574	1131	Inactive	Active	3	0
ENSDARG00000001879	ENSDART00000038039	25	1	CAACTCTAAATAAGGCTGTAGCT	5	+	626	1131	Inactive	Active	3	6
ENSDARG00000001879	ENSDART00000038039	25	1	CAAACCAGCTATTAGTGGAATTC	5	+	576	1131	Inactive	Active	0	0
ENSDARG00000001879	ENSDART00000038039	25	1	AGCTTCGCCCCCTTGTGGTGTGGAG	7	+	645	1131	Active	Active	9	5
ENSDARG00000001879	ENSDART00000038039	25	4	CACATCTTCTGAACTGTTTGCTGAC	7	+	963	1131	Active	Inactive	9	5
ENSDARG00000001879	ENSDART00000073629	25	1	ACCTCCAGCAGGATGTTGCGGAT	5	+	71	1554	Active	Active	8	3
ENSDARG00000001879	ENSDART00000073629	25	1	AAAGACCTCCAGCAGGATGTTGCG	6	+	67	1554	Inactive	Active	0	9
ENSDARG00000001879	ENSDART00000073629	25	4	CGCTTCAGACAGCAGACTTTGAA	5	+	307	1554	Active	Active	8	6
ENSDARG00000001879	ENSDART00000073629	25	5	ACCGGCAGCACCAACAGACGGAGTC	7	+	541	1554	Active	Active	9	9
ENSDARG00000001879	ENSDART00000073629	25	5	GTTAAAGCCGCCAGTCTCTGCCTAC	7	+	588	1554	Inactive	Inactive	3	8
ENSDARG00000001879	ENSDART00000073629	25	6	TTCGCCCCCTTGTGGTGTGGAGGG	6	+	1305	1554	Active	Active	8	5
ENSDARG00000001879	ENSDART00000073629	25	6	TGCCAAACCAGCTATTAGTGGAA	5	+	1230	1554	Active	Inactive	5	5
ENSDARG00000001879	ENSDART00000073629	25	6	TCCACCCGCGAAACCAGCGGCCTGT	7	+	944	1554	Active	Active	9	7
ENSDARG00000001879	ENSDART00000073629	25	6	TTCGCCCCCTTGTGGTGTGGAGGGA	7	+	1305	1554	Active	Active	8	9
ENSDARG00000001879	ENSDART00000073629	25	6	TACCAAAACCGATGGACTTGTAC	5	+	1158	1554	Inactive	Inactive	5	1
ENSDARG00000001879	ENSDART00000073629	25	6	GCCAAACCAGCTATTAGTGGAATTC	7	+	1231	1554	Inactive	Active	3	0
ENSDARG00000001879	ENSDART00000073629	25	6	CAACTCTAAATAAGGCTGTAGCT	5	+	1283	1554	Inactive	Active	3	6
ENSDARG00000001879	ENSDART00000073629	25	6	CAAACCAGCTATTAGTGGAATTC	5	+	1233	1554	Inactive	Active	0	0
ENSDARG00000001879	ENSDART00000073629	25	6	AGCTTCGCCCCCTTGTGGTGTGGAG	7	+	1302	1554	Active	Active	9	5
ENSDARG00000001879	ENSDART00000103960	25	2	GCCTCCAGCTCTCAGAGAAGGTGGA	7	+	302	519	Active	Active	9	9
ENSDARG00000001879	ENSDART00000103960	25	2	GCCCTCGCCTACAAGCTGGTGAA	5	+	218	519	Active	Active	9	6
ENSDARG00000001879	ENSDART00000103960	25	2	CTCGCCTACAAGCTGGTGAAGCC	5	+	221	519	Active	Active	9	9
ENSDARG00000001879	ENSDART00000103960	25	2	AGCTCCTGCCCCTGGAGACTGGGTT	7	+	187	519	Active	Active	9	8
ENSDARG00000001879	ENSDART00000103960	25	3	TGCAGCTACTTGACGGACGGAGGT	6	+	400	519	Active	Active	9	9
ENSDARG00000002347	ENSDART00000024866	25	3	ACAAACAGATTGAGAGGAGTGGGCA	7	+	536	1533	Inactive	Active	9	9
ENSDARG00000002347	ENSDART00000024866	25	3	ACAAACAGATTGAGAGGAGTGGGC	6	+	536	1533	Inactive	Active	9	9
ENSDARG00000002347	ENSDART00000024866	25	5	AAATCCAGAAGGCAATGGGAAGTA	6	+	858	1533	Inactive	Active	9	1
ENSDARG00000002347	ENSDART00000024866	25	8	GTCCCCGCCAGTGTCTGGGTCGCA	6	+	1361	1533	Active	Active	8	3
ENSDARG00000002988	ENSDART00000048642	25	4	CACCAAAAATCCCTGAGGGGGATAA	7	+	107	729	Inactive	Active	8	0
ENSDARG00000002988	ENSDART00000048642	25	4	CACCAAAAATCCCTGAGGGGGAT	5	+	107	729	Inactive	Active	8	9
ENSDARG00000002988	ENSDART00000048642	25	4	AGCACCAAAAATCCCTGAGGGGGAT	7	+	105	729	Inactive	Active	2	9
ENSDARG00000002988	ENSDART00000048642	25	5	AGAGACAGAAAGATGAAGAGGAA	5	+	215	729	Inactive	Active	8	9
ENSDARG00000002988	ENSDART00000048642	25	5	AAAAGCGTCAGGAAAAGGATTTAAC	7	+	155	729	Active	Active	2	0
ENSDARG00000002988	ENSDART00000048642	25	11	CGCGGCAAAGGCAAGATGGGAGGAA	7	+	706	729	Active	Active	7	4
ENSDARG00000002988	ENSDART00000048642	25	11	GGCAAAGGCAAGATGGGAGGAAGAC	7	+	709	729	Active	Active	7	9
ENSDARG00000002988	ENSDART00000104296	25	5	CACCAAAAATCCCTGAGGGGGATAA	7	+	125	699	Inactive	Active	8	0
ENSDARG00000002988	ENSDART00000104296	25	5	CACCAAAAATCCCTGAGGGGGAT	5	+	125	699	Inactive	Active	8	9
ENSDARG00000002988	ENSDART00000104296	25	5	AGCACCAAAAATCCCTGAGGGGGAT	7	+	123	699	Inactive	Active	2	9
ENSDARG00000002988	ENSDART00000104296	25	6	AGAGACAGAAAGATGAAGAGGAA	5	+	233	699	Inactive	Active	8	9
ENSDARG00000002988	ENSDART00000104296	25	6	AAAAGCGTCAGGAAAAGGATTTAAC	7	+	173	699	Active	Active	2	0
ENSDARG00000002988	ENSDART00000104297	25	3	AGCACCAAAAATCCCTGAGGGGGAT	7	+	93	717	Inactive	Active	2	9
ENSDARG00000002988	ENSDART00000104297	25	3	CACCAAAAATCCCTGAGGGGGAT	5	+	95	717	Inactive	Active	8	9
ENSDARG00000002988	ENSDART00000104297	25	3	CACCAAAAATCCCTGAGGGGGATAA	7	+	95	717	Inactive	Active	8	0
ENSDARG00000002988	ENSDART00000104297	25	4	AAAAGCGTCAGGAAAAGGATTTAAC	7	+	143	717	Active	Active	2	0
ENSDARG00000002988	ENSDART00000104297	25	4	AGAGACAGAAAGATGAAGAGGAA	5	+	203	717	Inactive	Active	8	9
ENSDARG00000002988	ENSDART00000104297	25	10	GGCAAAGGCAAGATGGGAGGAAGAC	7	+	697	717	Active	Active	7	9
ENSDARG00000002988	ENSDART00000104297	25	10	CGCGGCAAAGGCAAGATGGGAGGAA	7	+	694	717	Active	Active	7	4
ENSDARG00000003084	ENSDART00000012287	25	1	GCCTGCTCCTCATTGATGGGCTGCT	7	-	101	1815	Active	Active	9	5
ENSDARG00000003084	ENSDART00000012287	25	3	GTAGCCCTCGTCTTTAGCTGCGTTG	7	-	462	1815	Active	Active	8	2
ENSDARG00000003084	ENSDART00000012287	25	3	ACCCCAGTCCAGAGCGCGGTAGAT	6	-	337	1815	Active	Active	9	4
ENSDARG00000003084	ENSDART00000012287	25	3	GCCCTCGTCTTTAGCTGCGTTGCT	6	-	460	1815	Active	Inactive	9	4
ENSDARG00000003084	ENSDART00000012287	25	3	CTCCTCACCTCTTTGGCGTCTCT	5	-	682	1815	Active	Inactive	9	1
ENSDARG00000003084	ENSDART00000012287	25	4	TACCCAGTCAGTGTGTTGAAGAG	5	-	755	1815	Active	Active	9	8
ENSDARG00000003084	ENSDART00000012287	25	5	TTCAGCTTCACCCCCTGCCGCAGCT	7	-	803	1815	Active	Active	9	9
ENSDARG00000003084	ENSDART00000012287	25	7	TGCGGCCGCTGGGGTGGAGGAGGA	6	-	1044	1815	Active	Active	9	9
ENSDARG00000003084	ENSDART00000012287	25	7	TGCGGCCGCTGGGGTGGAGGAGGAA	7	-	1043	1815	Active	Active	9	9
ENSDARG00000003084	ENSDART00000012287	25	7	GACTGCGGCCGCTGGGGTGGAGGA	6	-	1047	1815	Active	Active	8	8
ENSDARG00000003084	ENSDART00000012287	25	7	GACTGCGGCCGCTGGGGTGGAGGAG	7	-	1046	1815	Active	Active	8	9
ENSDARG00000003084	ENSDART00000012287	25	7	AGAGACTGCGGCCGCTGGGGTGGAG	7	-	1049	1815	Active	Active	4	8
ENSDARG00000003084	ENSDART00000012287	25	7	AGAGACTGCGGCCGCTGGGGTGGA	6	-	1050	1815	Active	Active	4	5
ENSDARG00000003084	ENSDART00000012287	25	9	TGCCACACCGCTGTGCTGAGGAG	5	-	1439	1815	Active	Active	7	9
ENSDARG00000003084	ENSDART00000012287	25	9	CGCTGCCACACCGCTGTGCTGAGGA	7	-	1440	1815	Active	Active	9	1
ENSDARG00000003084	ENSDART00000012287	25	9	CGCTGCCACACCGCTGTGCTGAG	5	-	1442	1815	Active	Active	9	0
ENSDARG00000003084	ENSDART00000012287	25	10	ACCATCCACTGGTGTCTGGAGAG	5	-	1618	1815	Active	Active	9	2
ENSDARG00000003084	ENSDART00000012287	25	11	CTAAAAAGCTCTTTGTTCTGCATGT	7	-	1733	1815	Inactive	Inactive	7	7
ENSDARG00000003191	ENSDART00000024013	25	1	GTCAACCCAGTCCTGGCGGAAGAA	6	+	82	1815	Inactive	Active	6	9
ENSDARG00000003191	ENSDART00000024013	25	2	GACAAAGACTACGGCCTCTGGCTTC	7	+	243	1815	Inactive	Inactive	4	8
ENSDARG00000003191	ENSDART00000024013	25	3	ACCTGCTTCACGTTCTTTGGAGAC	6	+	387	1815	Active	Inactive	9	5
ENSDARG00000003191	ENSDART00000024013	25	5	AACATCACAAAGGTGGTGCAGCA	5	+	718	1815	Inactive	Active	6	9
ENSDARG00000003191	ENSDART00000024013	25	6	TTATCCGCAAAGCTGCTGATGTG	5	+	962	1815	Inactive	Active	8	8
ENSDARG00000003191	ENSDART00000024013	25	8	GGCCAATGCTGTGCTCGACGGTGCC	7	+	1275	1815	Active	Active	9	9
ENSDARG00000003191	ENSDART00000024013	25	11	ACACCATGCGCATCGTTGTGGTGCC	7	+	1799	1815	Active	Active	5	2
ENSDARG00000003191	ENSDART00000024013	25	11	ATCATCGTCGTCACAGGCTGGCGTC	7	+	1756	1815	Active	Active	9	7
ENSDARG00000003191	ENSDART00000024013	25	11	ACACCATGCGCATCGTTGTGGTG	5	+	1799	1815	Active	Active	5	1
ENSDARG00000003216	ENSDART00000011967	25	1	TTACTCCGCCCAGTTCGAGGGTGAG	7	-	40	1011	Active	Active	5	9
ENSDARG00000003216	ENSDART00000011967	25	1	TACTCCGCCCAGTTCGAGGGTGAG	6	-	40	1011	Active	Active	6	9
ENSDARG00000003216	ENSDART00000011967	25	1	CTCCGCCCAGTTCGAGGGTGAGCT	6	-	38	1011	Active	Active	6	8
ENSDARG00000003216	ENSDART00000011967	25	3	ATCTCCCGCCGCTGGTTGTATGT	5	-	193	1011	Active	Inactive	8	7
ENSDARG00000003216	ENSDART00000011967	25	6	ACCTCAACAAGAGCAAGCAGGAGTT	7	-	509	1011	Inactive	Active	3	8
ENSDARG00000003216	ENSDART00000011967	25	10	TTATTCTACCTTCATGGCGTCTTG	6	-	826	1011	Active	Inactive	2	3
ENSDARG00000003546	ENSDART00000048083	25	1	GCCTCAAACATCACCTGGAGCAGAT	7	-	95	2145	Active	Active	6	8
ENSDARG00000003546	ENSDART00000048083	25	2	GCAGGCAGCATGTCAAGCAGATGAC	7	-	206	2145	Active	Active	6	9
ENSDARG00000003546	ENSDART00000048083	25	2	GCACCAGACACACTGGATGCAGGC	6	-	225	2145	Active	Active	0	9
ENSDARG00000003546	ENSDART00000048083	25	2	CGCACCAGACACACTGGATGCAGGC	7	-	225	2145	Active	Active	7	9
ENSDARG00000003546	ENSDART00000048083	25	3	TTCCTCACAGAGCTTGCTGAAGTT	6	-	487	2145	Inactive	Active	0	6
ENSDARG00000003546	ENSDART00000048083	25	4	GCCACCTGCTGCTGGACGATGTC	5	-	667	2145	Active	Active	9	9
ENSDARG00000003546	ENSDART00000048083	25	4	ACCTGCTGCTGGACGATGTCTTC	5	-	664	2145	Active	Inactive	9	2
ENSDARG00000003546	ENSDART00000048083	25	4	CTCCACTGCCACCTGCTGCTGGA	5	-	674	2145	Active	Active	9	9
ENSDARG00000003546	ENSDART00000048083	25	7	GACATCGGCGTCCAGCGTGAGGT	5	-	977	2145	Active	Active	8	9
ENSDARG00000003546	ENSDART00000048083	25	7	CCCAGCGCCGCGATGCTGGAGGA	5	-	936	2145	Active	Active	9	9
ENSDARG00000003546	ENSDART00000048083	25	8	CTCTACATCGTAGCTGTTGGTGCA	6	-	1105	2145	Active	Active	8	8
ENSDARG00000003546	ENSDART00000048083	25	8	TCCACCATCTGCGGGTCTGGCTTC	6	-	1128	2145	Active	Inactive	9	8
ENSDARG00000003546	ENSDART00000048083	25	9	CGCTGCTCCACAAATGGTTGGCC	5	-	1201	2145	Active	Active	9	0
ENSDARG00000003546	ENSDART00000048083	25	12	TTCTGCAGCATTGAGCAGTCGAG	5	-	1546	2145	Active	Active	7	9
ENSDARG00000003546	ENSDART00000048083	25	12	AGCCTCAAAGTTCTGCAGCATTG	5	-	1556	2145	Active	Active	2	6
ENSDARG00000003546	ENSDART00000048083	25	14	GTCAGCACAGCCAGTGTGCCGGA	5	-	1834	2145	Inactive	Active	4	4
ENSDARG00000003546	ENSDART00000048083	25	14	ATCATCCTCACCACTGTAGAGAAC	6	-	1789	2145	Active	Active	9	8
ENSDARG00000003546	ENSDART00000048083	25	15	GACCACTCCACGGTGCCGCAGGT	5	-	1949	2145	Active	Active	5	9
ENSDARG00000003546	ENSDART00000048083	25	15	ATCAGCTTCTCTGCTAAGCTTTT	5	-	1999	2145	Active	Inactive	9	4
ENSDARG00000003546	ENSDART00000103033	25	1	GCCTCAAACATCACCTGGAGCAGAT	7	-	98	2154	Active	Active	6	8
ENSDARG00000003546	ENSDART00000103033	25	2	CGCACCAGACACACTGGATGCAGGC	7	-	228	2154	Active	Active	7	9
ENSDARG00000003546	ENSDART00000103033	25	2	GCAGGCAGCATGTCAAGCAGATGAC	7	-	209	2154	Active	Active	6	9
ENSDARG00000003546	ENSDART00000103033	25	2	GCACCAGACACACTGGATGCAGGC	6	-	228	2154	Active	Active	0	9
ENSDARG00000003546	ENSDART00000103033	25	3	TTCCTCACAGAGCTTGCTGAAGTT	6	-	490	2154	Inactive	Active	0	6
ENSDARG00000003546	ENSDART00000103033	25	4	GCCACCTGCTGCTGGACGATGTC	5	-	670	2154	Active	Active	9	9
ENSDARG00000003546	ENSDART00000103033	25	4	ACCTGCTGCTGGACGATGTCTTC	5	-	667	2154	Active	Inactive	9	2
ENSDARG00000003546	ENSDART00000103033	25	4	CTCCACTGCCACCTGCTGCTGGA	5	-	677	2154	Active	Active	9	9
ENSDARG00000003546	ENSDART00000103033	25	6	CCCAGCGCCGCGATGCTGGAGGA	5	-	939	2154	Active	Active	9	9
ENSDARG00000003546	ENSDART00000103033	25	6	GACATCGGCGTCCAGCGTGAGGT	5	-	980	2154	Active	Active	8	9
ENSDARG00000003546	ENSDART00000103033	25	7	CTCTACATCGTAGCTGTTGGTGCA	6	-	1108	2154	Active	Active	8	8
ENSDARG00000003546	ENSDART00000103033	25	7	TCCACCATCTGCGGGTCTGGCTTC	6	-	1131	2154	Active	Inactive	9	8
ENSDARG00000003546	ENSDART00000103033	25	8	CGCTGCTCCACAAATGGTTGGCC	5	-	1204	2154	Active	Active	9	0
ENSDARG00000003546	ENSDART00000103033	25	11	TTCTGCAGCATTGAGCAGTCGAG	5	-	1549	2154	Active	Active	7	9
ENSDARG00000003546	ENSDART00000103033	25	11	AGCCTCAAAGTTCTGCAGCATTG	5	-	1559	2154	Active	Active	2	6
ENSDARG00000003546	ENSDART00000103033	25	13	GTCAGCACAGCCAGTGTGCCGGA	5	-	1837	2154	Inactive	Active	4	4
ENSDARG00000003546	ENSDART00000103033	25	13	ATCATCCTCACCACTGTAGAGAAC	6	-	1792	2154	Active	Active	9	8
ENSDARG00000003546	ENSDART00000103033	25	14	GACCACTCCACGGTGCCGCAGGT	5	-	1952	2154	Active	Active	5	9
ENSDARG00000003546	ENSDART00000103033	25	14	ATCAGCTTCTCTGCTAAGCTTTT	5	-	2002	2154	Active	Inactive	9	4
ENSDARG00000003582	ENSDART00000018190	25	1	TCCAGCGTCCTGCAGCGCAGTAGGA	7	+	70	1041	Active	Active	9	9
ENSDARG00000003582	ENSDART00000018190	25	2	GAAAGCAGCAGAAAGCTGTGGAGGT	7	+	359	1041	Inactive	Inactive	3	0
ENSDARG00000003582	ENSDART00000018190	25	2	GAAAGCAGCAGAAAGCTGTGGAG	5	+	359	1041	Inactive	Active	3	6
ENSDARG00000003582	ENSDART00000018190	25	2	AGCAGCAGAAAGCTGTGGAGGTA	5	+	362	1041	Active	Active	2	8
ENSDARG00000003582	ENSDART00000018190	25	5	GTCTTCAGCATGCTCAGCCGGTGAG	7	+	759	1041	Active	Active	8	9
ENSDARG00000003582	ENSDART00000018190	25	7	AACCCATTCATGTCCCGAAGCAGGA	7	+	832	1041	Active	Active	9	9
ENSDARG00000003582	ENSDART00000018190	25	7	TTATCAAGCAGAAATTGATGTTTTT	7	+	1019	1041	Inactive	Inactive	5	6
ENSDARG00000003841	ENSDART00000007029	25	4	GGCCTATAAACTGAAGGTGTATTC	6	+	516	846	Active	Inactive	7	8
ENSDARG00000003841	ENSDART00000007029	25	5	GTTGACGCAGGACTTTTCTTGGGAT	7	+	554	846	Inactive	Inactive	7	6
ENSDARG00000003841	ENSDART00000007029	25	6	GAAAAAGGCATGTTTATTAGAATTG	7	+	726	846	Inactive	Inactive	8	4
ENSDARG00000003971	ENSDART00000012862	25	1	CACCCAAGAAAGAAGGATGCGGTA	6	-	23	1083	Inactive	Active	1	9
ENSDARG00000003971	ENSDART00000012862	25	3	AAACACTCCATGTGGTAGACGTT	5	-	331	1083	Inactive	Active	6	8
ENSDARG00000003971	ENSDART00000012862	25	3	CTAAAACACTCCATGTGGTAGAC	5	-	334	1083	Inactive	Active	6	3
ENSDARG00000003971	ENSDART00000012862	25	4	GACTTCTTCTTGTCTTTGCAGCG	5	-	742	1083	Active	Active	9	6
ENSDARG00000003971	ENSDART00000012862	25	6	GCACCATGCTGTTGGGGGTGTCGGG	7	-	1051	1083	Active	Active	7	8
ENSDARG00000004059	ENSDART00000012600	25	1	TCCACCAAAAGTCAAGGTGCTGCT	6	+	21	1371	Inactive	Active	1	8
ENSDARG00000004059	ENSDART00000012600	25	5	TCCAGCTCCAGTGCGCTGGTGTG	5	+	439	1371	Active	Active	9	8
ENSDARG00000004059	ENSDART00000012600	25	7	CAAGGCAAAGCTAATCGAGTTTAAC	7	+	606	1371	Inactive	Active	8	6
ENSDARG00000004059	ENSDART00000012600	25	7	CACTTCAACATGAGGGTGGTGGA	5	+	721	1371	Active	Active	7	8
ENSDARG00000004059	ENSDART00000012600	25	7	CACTTCAACATGAGGGTGGTGGAG	6	+	721	1371	Active	Active	7	7
ENSDARG00000004059	ENSDART00000012600	25	7	ATCGCCAACTGCTGTGTGGAGAT	5	+	679	1371	Active	Inactive	3	6
ENSDARG00000004059	ENSDART00000012600	25	7	GCCAACTGCTGTGTGGAGATGAA	5	+	682	1371	Active	Active	9	9
ENSDARG00000004059	ENSDART00000012600	25	7	GTAATCGCCAACTGCTGTGTGGAG	6	+	676	1371	Active	Inactive	0	5
ENSDARG00000004059	ENSDART00000012600	25	8	TACAGCAGAGAGGAGATCTGCAGGA	7	+	889	1371	Inactive	Active	4	4
ENSDARG00000004059	ENSDART00000012600	25	9	CTCAGCGACTCATTTTAAGCTGTA	6	+	969	1371	Active	Active	8	7
ENSDARG00000004059	ENSDART00000012600	25	10	AAAAGCAGAGTTTATTTGTGACGAG	7	+	1322	1371	Inactive	Active	9	4
ENSDARG00000004059	ENSDART00000103351	25	1	TCCACCAAAAGTCAAGGTGCTGCT	6	+	21	1080	Inactive	Active	1	8
ENSDARG00000004059	ENSDART00000103351	25	5	TCCAGCTCCAGTGCGCTGGTGTG	5	+	439	1080	Active	Active	9	8
ENSDARG00000004059	ENSDART00000103351	25	7	GTAATCGCCAACTGCTGTGTGGAG	6	+	676	1080	Active	Inactive	0	5
ENSDARG00000004059	ENSDART00000103351	25	7	GCCAACTGCTGTGTGGAGATGAA	5	+	682	1080	Active	Active	9	9
ENSDARG00000004059	ENSDART00000103351	25	7	CACTTCAACATGAGGGTGGTGGAG	6	+	721	1080	Active	Active	7	7
ENSDARG00000004059	ENSDART00000103351	25	7	CACTTCAACATGAGGGTGGTGGA	5	+	721	1080	Active	Active	7	8
ENSDARG00000004059	ENSDART00000103351	25	7	CAAGGCAAAGCTAATCGAGTTTAAC	7	+	606	1080	Inactive	Active	8	6
ENSDARG00000004059	ENSDART00000103351	25	7	ATCGCCAACTGCTGTGTGGAGAT	5	+	679	1080	Active	Inactive	3	6
ENSDARG00000004059	ENSDART00000103351	25	8	TACAGCAGAGAGGAGATCTGCAGGA	7	+	889	1080	Inactive	Active	4	4
ENSDARG00000004059	ENSDART00000103351	25	9	CTCAGCGACTCATTTTAAGCTGTA	6	+	969	1080	Active	Active	8	7
ENSDARG00000004174	ENSDART00000017536	25	2	AGAGACAGCGTAATAGATGCCGGT	6	-	140	7125	Inactive	Active	2	9
ENSDARG00000004174	ENSDART00000017536	25	5	CAAACCCTCGAAGGTCTGCGTTGCT	7	-	418	7125	Active	Inactive	8	4
ENSDARG00000004174	ENSDART00000017536	25	5	CAAACCCTCGAAGGTCTGCGTTG	5	-	420	7125	Active	Inactive	8	7
ENSDARG00000004174	ENSDART00000017536	25	5	ACCAAACCCTCGAAGGTCTGCGTTG	7	-	420	7125	Active	Inactive	4	7
ENSDARG00000004174	ENSDART00000017536	25	6	AACCTCTGCACAGTGTTTTGAGGA	6	-	626	7125	Active	Inactive	9	3
ENSDARG00000004174	ENSDART00000017536	25	6	AACCTCTGCACAGTGTTTTGAGGAA	7	-	625	7125	Active	Inactive	9	2
ENSDARG00000004174	ENSDART00000017536	25	6	TGCTTCACAAACTGAGCAGCTGTA	6	-	438	7125	Active	Active	5	8
ENSDARG00000004174	ENSDART00000017536	25	6	GGCGTCCACGTACGAGCGGAGGAG	6	-	475	7125	Active	Active	9	9
ENSDARG00000004174	ENSDART00000017536	25	8	GCCGTCAGACAGCCCTGAGTGAGTG	7	-	906	7125	Active	Active	7	9
ENSDARG00000004174	ENSDART00000017536	25	9	CACCGCCCACTGGATTGGTGATGGT	7	-	943	7125	Active	Active	5	8
ENSDARG00000004174	ENSDART00000017536	25	9	CCCACCACCGCCCACTGGATTGGTG	7	-	948	7125	Active	Active	9	6
ENSDARG00000004174	ENSDART00000017536	25	9	CACCACCGCCCACTGGATTGGTG	5	-	948	7125	Active	Active	8	6
ENSDARG00000004174	ENSDART00000017536	25	9	ACCGCCCACTGGATTGGTGATGGT	6	-	943	7125	Active	Active	9	8
ENSDARG00000004174	ENSDART00000017536	25	9	AACTTCAACATTCCAGGCCTGAGAG	7	-	1005	7125	Active	Active	3	8
ENSDARG00000004174	ENSDART00000017536	25	11	GTTGTCATCCTCAGGTGGAGCCTTC	7	-	1311	7125	Active	Active	9	3
ENSDARG00000004174	ENSDART00000017536	25	15	CACCCATAATAGAGGGGCAGCGTCT	7	-	1873	7125	Active	Active	1	8
ENSDARG00000004174	ENSDART00000017536	25	15	GACTGCAAACATGCAAGCATGGTAG	7	-	1955	7125	Inactive	Active	6	6
ENSDARG00000004174	ENSDART00000017536	25	15	AACCACCCATAATAGAGGGGCAGCG	7	-	1876	7125	Inactive	Active	7	9
ENSDARG00000004174	ENSDART00000017536	25	16	AGCATCTAAACTGCTGGTGCTGGG	6	-	2101	7125	Active	Active	6	9
ENSDARG00000004174	ENSDART00000017536	25	18	TTACTCTGCTGGAAGGTTGGGGGG	6	-	2445	7125	Active	Active	6	9
ENSDARG00000004174	ENSDART00000017536	25	18	TTACTCTGCTGGAAGGTTGGGGG	5	-	2446	7125	Active	Active	6	9
ENSDARG00000004174	ENSDART00000017536	25	18	GAAGACATCACTGCTGACGGTGGG	6	-	2389	7125	Inactive	Active	2	9
ENSDARG00000004174	ENSDART00000017536	25	18	CTCATCTTCCTGGCGCTGAAGAC	5	-	2407	7125	Active	Active	9	8
ENSDARG00000004174	ENSDART00000017536	25	19	CTCGTCCACAGACATTGTGGGATGT	7	-	2565	7125	Active	Active	9	2
ENSDARG00000004174	ENSDART00000017536	25	19	ATCTCCTTACTAAAGTGCTGGTTTG	7	-	2492	7125	Active	Inactive	6	0
ENSDARG00000004174	ENSDART00000017536	25	19	GTCCACAGACATTGTGGGATGTG	5	-	2564	7125	Inactive	Active	6	5
ENSDARG00000004174	ENSDART00000017536	25	20	CCCCAAAGAGGCAGGCTGTGATGTG	7	-	2716	7125	Inactive	Active	0	0
ENSDARG00000004174	ENSDART00000017536	25	28	CAATTCTTCAGGAGGCTTGGTCT	5	-	3950	7125	Active	Active	9	0
ENSDARG00000004174	ENSDART00000017536	25	28	GTCTTCAGCTTATCTTTGTCTCT	5	-	3895	7125	Active	Inactive	8	9
ENSDARG00000004174	ENSDART00000017536	25	28	ACCTCAATCTCAAATTTGAGGTT	5	-	3817	7125	Active	Inactive	9	6
ENSDARG00000004174	ENSDART00000017536	25	30	TGCTTCAGCTGAGGGTGGGCCTGT	6	-	4155	7125	Active	Inactive	9	4
ENSDARG00000004174	ENSDART00000017536	25	30	CACTGCTTCAGCTGAGGGTGGGCC	6	-	4158	7125	Active	Active	9	9
ENSDARG00000004174	ENSDART00000017536	25	31	TCCTCCATCATCTCTCTCTGCTGGG	7	-	4451	7125	Active	Active	9	7
ENSDARG00000004174	ENSDART00000017536	25	31	TCCATCATCTCTCTCTGCTGGGGTG	7	-	4448	7125	Active	Active	9	8
ENSDARG00000004174	ENSDART00000017536	25	31	CTCCACTGCTGTTTTCTGGATAA	5	-	4523	7125	Active	Inactive	9	8
ENSDARG00000004174	ENSDART00000017536	25	31	TCCATCATCTCTCTCTGCTGGGGT	6	-	4449	7125	Active	Active	9	0
ENSDARG00000004174	ENSDART00000017536	25	33	TCCTCATAAACAGCCAGCTGTTTAG	7	-	4703	7125	Active	Inactive	3	5
ENSDARG00000004174	ENSDART00000017536	25	34	GACAACTGCCTCCAGCAGGCTAC	5	-	4928	7125	Active	Active	5	5
ENSDARG00000004174	ENSDART00000017536	25	36	CACTCAATCAGGCATCTGCAGGG	5	-	5137	7125	Active	Active	9	7
ENSDARG00000004174	ENSDART00000017536	25	37	TGCCACTGCCATGTAGTTGAGGCC	6	-	5266	7125	Active	Active	9	9
ENSDARG00000004174	ENSDART00000017536	25	37	AAATGCCACTGCCATGTAGTTGAG	6	-	5269	7125	Inactive	Active	4	6
ENSDARG00000004174	ENSDART00000017536	25	37	TTACCCTTCAGGAGCGTTGGCTCT	6	-	5404	7125	Active	Active	8	0
ENSDARG00000004174	ENSDART00000017536	25	38	GACAACATCCATAAGCTGTGGCA	5	-	5426	7125	Active	Active	5	8
ENSDARG00000004174	ENSDART00000017536	25	38	CTCTCAGCAGGTACTCTGCCTTT	5	-	5559	7125	Inactive	Inactive	0	9
ENSDARG00000004174	ENSDART00000017536	25	38	AACAAATGCAGAGAAGGCCTTGGTG	7	-	5625	7125	Active	Active	0	5
ENSDARG00000004174	ENSDART00000017536	25	39	TTAACCAGAAGGGCAATAAGCCGAA	7	-	5825	7125	Inactive	Active	9	8
ENSDARG00000004174	ENSDART00000017536	25	39	CTCTACACACATTTCTGTGCATAG	6	-	5710	7125	Inactive	Inactive	6	7
ENSDARG00000004174	ENSDART00000017536	25	40	TCCAGCACATGCTCTGGTGCGTTT	6	-	6009	7125	Active	Inactive	1	5
ENSDARG00000004174	ENSDART00000017536	25	40	GTCTCCAGCACATGCTCTGGTGCG	6	-	6012	7125	Active	Active	7	7
ENSDARG00000004174	ENSDART00000017536	25	41	TTAGTCGGCCTCAGGATGTGGAA	5	-	6073	7125	Active	Active	4	7
ENSDARG00000004174	ENSDART00000017536	25	41	GTCGGCCTCAGGATGTGGAAGGT	5	-	6070	7125	Active	Active	9	9
ENSDARG00000004174	ENSDART00000017536	25	42	AAACAAGTCTATCAGCAGCTGGG	5	-	6200	7125	Inactive	Active	5	9
ENSDARG00000004174	ENSDART00000017536	25	43	AGATTCCTCAGCTGGATGCAGTT	5	-	6376	7125	Active	Active	9	8
ENSDARG00000004174	ENSDART00000017536	25	43	TTCCTCAGCTGGATGCAGTTGGG	5	-	6373	7125	Active	Active	8	9
ENSDARG00000004174	ENSDART00000017536	25	44	TGCTGCGCAGCTCAGAGAGGAAGGT	7	-	6577	7125	Active	Active	6	9
ENSDARG00000004174	ENSDART00000017536	25	44	GGCATCACACCAGTGAAGTTTGT	5	-	6502	7125	Active	Active	5	6
ENSDARG00000004174	ENSDART00000017536	25	47	GCAGACCCCACGGGTGTGGCCTGT	6	-	6950	7125	Active	Active	2	4
ENSDARG00000004174	ENSDART00000017536	25	48	GTTCCCTCCATCACCTGCTGGGCC	6	-	7101	7125	Active	Active	8	4
ENSDARG00000004174	ENSDART00000017536	25	48	CCCTCCATCACCTGCTGGGCCTGC	6	-	7098	7125	Active	Inactive	9	1
ENSDARG00000004199	ENSDART00000018578	25	1	TGCTTCCACTCTTTGAGACTGGTAA	7	-	769	1317	Active	Active	9	4
ENSDARG00000004199	ENSDART00000018578	25	1	TGCCTCTTCGACCTGATGACGGA	5	-	812	1317	Active	Active	9	9
ENSDARG00000004199	ENSDART00000018578	25	1	CCCCACAGATACCTAGGTCGAAGGT	7	-	602	1317	Active	Active	3	8
ENSDARG00000004199	ENSDART00000018578	25	1	ACCTCATTCATGTAAAGCTTTTTTT	7	-	911	1317	Active	Inactive	9	9
ENSDARG00000004199	ENSDART00000018578	25	3	GAAATCATCTGAGTTGTTGTTTTT	6	-	1147	1317	Active	Inactive	4	9
ENSDARG00000004577	ENSDART00000026401	25	1	GAAGACCTCATCAAGAATGGTAA	5	+	373	891	Active	Active	2	7
ENSDARG00000004577	ENSDART00000026401	25	1	CAATTCAACCAACATGGGGCTCT	5	+	312	891	Inactive	Inactive	0	3
ENSDARG00000004577	ENSDART00000026401	25	1	AGCAAATGCTACAGGGTGGGATTTG	7	+	337	891	Active	Inactive	7	5
ENSDARG00000004577	ENSDART00000026401	25	1	AGCAAATGCTACAGGGTGGGATTT	6	+	337	891	Active	Inactive	7	5
ENSDARG00000004577	ENSDART00000026401	25	1	AAATGCTACAGGGTGGGATTTGAC	6	+	340	891	Inactive	Active	3	2
ENSDARG00000004577	ENSDART00000026401	25	3	GCCTCATGCATTACGTTGCCGGT	5	+	605	891	Active	Active	9	8
ENSDARG00000004785	ENSDART00000006124	25	5	ACCAAAGTCTGTCATTTTTGGCA	5	-	432	1329	Active	Inactive	8	6
ENSDARG00000004785	ENSDART00000006124	25	6	TTACTATACCTGACACGACTGATGT	7	-	534	1329	Active	Active	1	6
ENSDARG00000004785	ENSDART00000006124	25	8	TTCAAAAAAGTCTGTATGTGCCTTC	7	-	765	1329	Inactive	Inactive	9	9
ENSDARG00000004785	ENSDART00000006124	25	8	GAACGCTTCAAAAAAGTCTGTATGT	7	-	771	1329	Active	Inactive	8	9
ENSDARG00000004785	ENSDART00000006124	25	8	CTCTCCTTCTCTCAGGTGCATTT	5	-	737	1329	Active	Inactive	9	6
ENSDARG00000004785	ENSDART00000006124	25	13	TCCAACAGCTGATTGACTTGGTC	5	-	1216	1329	Active	Active	6	6
ENSDARG00000004785	ENSDART00000006124	25	13	CAATTCTACCATTGATTGTGCTGAA	7	-	1192	1329	Active	Inactive	5	4
ENSDARG00000004909	ENSDART00000007781	25	1	CCCAGCCCAGACAAGATGCTGCA	5	+	148	684	Active	Active	8	9
ENSDARG00000004909	ENSDART00000007781	25	1	AGCCCAGCCCAGACAAGATGCTGCA	7	+	146	684	Active	Active	8	9
ENSDARG00000004909	ENSDART00000007781	25	1	AGCCCAGACAAGATGCTGCAGGT	5	+	151	684	Active	Active	8	8
ENSDARG00000004909	ENSDART00000007781	25	3	TACAACAGCGCAGACGATGACAAC	6	+	409	684	Inactive	Active	0	9
ENSDARG00000004909	ENSDART00000007781	25	6	AGCGTCTGCTGTGGCTGCAGCTTCT	7	+	663	684	Active	Active	9	7
ENSDARG00000004909	ENSDART00000007781	25	6	TGCAGCTTCTAAGATGTGATTAC	5	+	678	684	Active	Inactive	9	8
ENSDARG00000004925	ENSDART00000010706	25	1	AACCACTAACAAATGCTTTGAAGTA	7	-	37	549	Inactive	Inactive	7	5
ENSDARG00000004925	ENSDART00000010706	25	1	AGAAACCACTAACAAATGCTTTGAA	7	-	40	549	Inactive	Inactive	3	8
ENSDARG00000004925	ENSDART00000010706	25	2	TTCCTCACACTCCAGCGGTTGAGCA	7	-	185	549	Inactive	Active	0	8
ENSDARG00000004925	ENSDART00000010706	25	2	TTCCTCACACTCCAGCGGTTGAG	5	-	187	549	Inactive	Active	0	8
ENSDARG00000004925	ENSDART00000010706	25	2	TCCTCACACTCCAGCGGTTGAGCA	6	-	185	549	Active	Active	8	8
ENSDARG00000004925	ENSDART00000010706	25	2	AGCAGCACAACATCAGGTGAAGAC	6	-	165	549	Active	Active	0	7
ENSDARG00000004925	ENSDART00000010706	25	4	ACCGGCCCAAATGCGTTGCTGTC	5	-	394	549	Active	Active	6	3
ENSDARG00000004925	ENSDART00000073667	25	1	AACCACTAACAAATGCTTTGAAGTA	7	-	37	243	Inactive	Inactive	7	5
ENSDARG00000004925	ENSDART00000073667	25	1	AGAAACCACTAACAAATGCTTTGAA	7	-	40	243	Inactive	Inactive	3	8
ENSDARG00000004925	ENSDART00000073667	25	2	TTCCTCACACTCCAGCGGTTGAGCA	7	-	185	243	Inactive	Active	0	8
ENSDARG00000004925	ENSDART00000073667	25	2	TTCCTCACACTCCAGCGGTTGAG	5	-	187	243	Inactive	Active	0	8
ENSDARG00000004925	ENSDART00000073667	25	2	TCCTCACACTCCAGCGGTTGAGCA	6	-	185	243	Active	Active	8	8
ENSDARG00000004925	ENSDART00000073667	25	2	AGCAGCACAACATCAGGTGAAGAC	6	-	165	243	Active	Active	0	7
ENSDARG00000005095	ENSDART00000014274	25	1	GAAGACCCCATCCGGGTGGTAGGGC	7	-	414	1764	Inactive	Active	5	7
ENSDARG00000005095	ENSDART00000014274	25	1	GAAGACCCCATCCGGGTGGTAGGG	6	-	415	1764	Inactive	Active	5	8
ENSDARG00000005095	ENSDART00000014274	25	1	CTCCTCTTCTTTCTCCGGGGTGGGG	7	-	153	1764	Active	Active	9	9
ENSDARG00000005095	ENSDART00000014274	25	1	ACCTTCCACACCACTGATGCATTT	6	-	481	1764	Active	Active	9	0
ENSDARG00000005095	ENSDART00000014274	25	1	AACATCTTCATTAATGAGGCAGTC	6	-	238	1764	Active	Active	9	9
ENSDARG00000005095	ENSDART00000014274	25	3	GAAGGCAGCCATGTGTGCAGTGGAA	7	-	1113	1764	Inactive	Active	1	7
ENSDARG00000005095	ENSDART00000014274	25	3	TGCGGCCCCAAGGTACGAGGGGTTG	7	-	1308	1764	Active	Active	9	8
ENSDARG00000005274	ENSDART00000017488	25	1	TACAACAAACACGTGTTTTGGGC	5	+	51	1227	Inactive	Active	9	2
ENSDARG00000005274	ENSDART00000017488	25	1	TACAACAAACACGTGTTTTGGGCA	6	+	51	1227	Inactive	Inactive	9	0
ENSDARG00000005274	ENSDART00000017488	25	1	AACAAACACGTGTTTTGGGCAGGT	6	+	54	1227	Inactive	Active	5	5
ENSDARG00000005274	ENSDART00000017488	25	2	GCACCAGACAGGCTGGAGGAGGAC	6	+	149	1227	Active	Active	0	9
ENSDARG00000005274	ENSDART00000017488	25	2	GCACCAGACAGGCTGGAGGAGGA	5	+	149	1227	Active	Active	0	9
ENSDARG00000005274	ENSDART00000017488	25	2	AGCACCAGACAGGCTGGAGGAGGA	6	+	148	1227	Active	Active	1	9
ENSDARG00000005274	ENSDART00000017488	25	2	AGCACCAGACAGGCTGGAGGAGGAC	7	+	148	1227	Active	Active	1	9
ENSDARG00000005274	ENSDART00000017488	25	2	ATCAGCACCAGACAGGCTGGAGGA	6	+	145	1227	Active	Active	3	9
ENSDARG00000005274	ENSDART00000017488	25	7	AAACCAAACGTAGCGATTTGGAGCC	7	+	560	1227	Inactive	Active	8	1
ENSDARG00000005274	ENSDART00000017488	25	7	CTCCTCCTCCTTTGGACGCAGAC	5	+	536	1227	Active	Active	9	9
ENSDARG00000005274	ENSDART00000017488	25	7	CCCAGCAACACCTCCAGGTGAATTT	7	+	796	1227	Active	Inactive	9	5
ENSDARG00000005274	ENSDART00000017488	25	7	AAAACCAAACGTAGCGATTTGGAG	6	+	559	1227	Inactive	Active	9	8
ENSDARG00000005274	ENSDART00000017488	25	7	AAACCAAACGTAGCGATTTGGAG	5	+	560	1227	Inactive	Active	8	8
ENSDARG00000005274	ENSDART00000017488	25	7	GCCTCCTCCTCCTTTGGACGCAGAC	7	+	534	1227	Active	Active	9	9
ENSDARG00000005274	ENSDART00000017488	25	7	AACATCCCCATAGAGCAGATGGG	5	+	661	1227	Active	Active	7	9
ENSDARG00000005274	ENSDART00000017488	25	8	GACAGCAGCAGCTGCAGCAGAAGTT	7	+	884	1227	Active	Active	6	9
ENSDARG00000005274	ENSDART00000017488	25	8	GTCCTCGTCTGATCCTCTGCTGGA	6	+	837	1227	Active	Active	9	3
ENSDARG00000005274	ENSDART00000017488	25	9	ACCAAACCAGCACACGATGACGAC	6	+	1074	1227	Inactive	Active	5	9
ENSDARG00000005274	ENSDART00000017488	25	9	CACCAAACCAGCACACGATGACGAC	7	+	1073	1227	Active	Active	0	9
ENSDARG00000005274	ENSDART00000017488	25	10	AGACACGGCCAGATGATGAAGAA	5	+	1198	1227	Active	Active	0	9
ENSDARG00000005274	ENSDART00000079012	25	1	TACAACAAACACGTGTTTTGGGC	5	+	51	1302	Inactive	Active	9	2
ENSDARG00000005274	ENSDART00000079012	25	1	TACAACAAACACGTGTTTTGGGCA	6	+	51	1302	Inactive	Inactive	9	0
ENSDARG00000005274	ENSDART00000079012	25	1	AACAAACACGTGTTTTGGGCAGGT	6	+	54	1302	Inactive	Active	5	5
ENSDARG00000005274	ENSDART00000079012	25	2	ATCAGCACCAGACAGGCTGGAGGA	6	+	145	1302	Active	Active	3	9
ENSDARG00000005274	ENSDART00000079012	25	2	GCACCAGACAGGCTGGAGGAGGAC	6	+	149	1302	Active	Active	0	9
ENSDARG00000005274	ENSDART00000079012	25	2	GCACCAGACAGGCTGGAGGAGGA	5	+	149	1302	Active	Active	0	9
ENSDARG00000005274	ENSDART00000079012	25	2	AGCACCAGACAGGCTGGAGGAGGAC	7	+	148	1302	Active	Active	1	9
ENSDARG00000005274	ENSDART00000079012	25	2	AGCACCAGACAGGCTGGAGGAGGA	6	+	148	1302	Active	Active	1	9
ENSDARG00000005274	ENSDART00000079012	25	7	AAACCAAACGTAGCGATTTGGAGCC	7	+	560	1302	Inactive	Active	8	1
ENSDARG00000005274	ENSDART00000079012	25	7	AAAACCAAACGTAGCGATTTGGAG	6	+	559	1302	Inactive	Active	9	8
ENSDARG00000005274	ENSDART00000079012	25	7	AAACCAAACGTAGCGATTTGGAG	5	+	560	1302	Inactive	Active	8	8
ENSDARG00000005274	ENSDART00000079012	25	7	GCCTCCTCCTCCTTTGGACGCAGAC	7	+	534	1302	Active	Active	9	9
ENSDARG00000005274	ENSDART00000079012	25	7	AACATCCCCATAGAGCAGATGGG	5	+	661	1302	Active	Active	7	9
ENSDARG00000005274	ENSDART00000079012	25	7	CTCCTCCTCCTTTGGACGCAGAC	5	+	536	1302	Active	Active	9	9
ENSDARG00000005274	ENSDART00000079012	25	7	CCCAGCAACACCTCCAGGTGAATTT	7	+	796	1302	Active	Inactive	9	5
ENSDARG00000005274	ENSDART00000079012	25	8	GACAGCAGCAGCTGCAGCAGAAGTT	7	+	884	1302	Active	Active	6	9
ENSDARG00000005274	ENSDART00000079012	25	8	GTCCTCGTCTGATCCTCTGCTGGA	6	+	837	1302	Active	Active	9	3
ENSDARG00000005274	ENSDART00000079012	25	10	CACCAAACCAGCACACGATGACGAC	7	+	1148	1302	Active	Active	0	9
ENSDARG00000005274	ENSDART00000079012	25	10	ACCAAACCAGCACACGATGACGAC	6	+	1149	1302	Inactive	Active	5	9
ENSDARG00000005274	ENSDART00000079012	25	11	AGACACGGCCAGATGATGAAGAA	5	+	1273	1302	Active	Active	0	9
ENSDARG00000005446	ENSDART00000045607	25	2	TGCTGCCTCCAATCCTTTGAGTTG	6	-	199	2970	Active	Inactive	9	8
ENSDARG00000005446	ENSDART00000045607	25	6	CTCGGCCTCCATGTGCTGGATAA	5	-	605	2970	Active	Inactive	9	2
ENSDARG00000005446	ENSDART00000045607	25	6	AGACTCGGCCTCCATGTGCTGGA	5	-	608	2970	Active	Active	7	1
ENSDARG00000005446	ENSDART00000045607	25	9	GGCCGCTCCTGTTTGGTTGAGGG	5	-	1213	2970	Active	Active	9	9
ENSDARG00000005446	ENSDART00000045607	25	9	GGCCGCTCCTGTTTGGTTGAGGGT	6	-	1212	2970	Active	Active	9	8
ENSDARG00000005446	ENSDART00000045607	25	10	AACTTCATCCAGTTTGTGCTGCA	5	-	1436	2970	Active	Active	8	3
ENSDARG00000005446	ENSDART00000045607	25	12	AGCCGCAGCTGCATGAAGGTGGC	5	-	1678	2970	Active	Active	9	9
ENSDARG00000005446	ENSDART00000045607	25	12	CGCAGCTGCATGAAGGTGGCGAT	5	-	1675	2970	Active	Active	9	5
ENSDARG00000005446	ENSDART00000045607	25	13	CTCTCCATCGAGAACAGCTGAAAAC	7	-	1781	2970	Active	Active	9	7
ENSDARG00000005446	ENSDART00000045607	25	15	GTCTGCAGAGCGTGTGCAGCAGTG	6	-	2204	2970	Inactive	Active	1	9
ENSDARG00000005446	ENSDART00000045607	25	18	CGCTCAGACTCGATCATGCGCAGGC	7	-	2567	2970	Active	Active	9	5
ENSDARG00000005446	ENSDART00000045607	25	19	TTCTCCAGCCCGCGCCGCTGTCGTA	7	-	2735	2970	Active	Active	6	1
ENSDARG00000005446	ENSDART00000045607	25	20	GACTCCTTCAGCTGGGATAGTTT	5	-	2839	2970	Active	Inactive	9	0
ENSDARG00000005446	ENSDART00000045607	25	20	TCCAGCCTCTTCTTGAGGTCGTC	5	-	2935	2970	Active	Active	9	8
ENSDARG00000005446	ENSDART00000047151	25	2	TGCTGCCTCCAATCCTTTGAGTTG	6	-	199	1698	Active	Inactive	9	8
ENSDARG00000005446	ENSDART00000047151	25	3	AGCGACGACAATCTTGGGGTTCT	5	-	413	1698	Active	Inactive	6	5
ENSDARG00000005446	ENSDART00000047151	25	3	GCAAGCGACGACAATCTTGGGGT	5	-	416	1698	Active	Inactive	2	0
ENSDARG00000005446	ENSDART00000047151	25	4	GGCTTCGTCTCGAACTGCCTTTTCT	7	-	534	1698	Active	Inactive	9	5
ENSDARG00000005446	ENSDART00000047151	25	4	CTCCACTGCCAGTAATTTGGCTTC	6	-	553	1698	Active	Inactive	9	9
ENSDARG00000005446	ENSDART00000047151	25	5	TGCTTCATCTCCTCCTGCAGCCTGT	7	-	741	1698	Active	Active	9	8
ENSDARG00000005446	ENSDART00000047151	25	5	TCCTCCTGCAGCCTGTTGCTGCT	5	-	734	1698	Active	Active	9	7
ENSDARG00000005446	ENSDART00000047151	25	5	AGAATCTAATCTGTTTAGGAGCT	5	-	678	1698	Inactive	Active	3	5
ENSDARG00000005446	ENSDART00000047151	25	8	CAATCCAGCCAAGCATTTGGCTGC	6	-	1027	1698	Active	Inactive	0	7
ENSDARG00000005446	ENSDART00000047151	25	8	TGCCAATCCAGCCAAGCATTTGGC	6	-	1030	1698	Active	Active	8	8
ENSDARG00000005446	ENSDART00000047151	25	9	TTAAACTTCTCCAAGATGGTTGGCA	7	-	1097	1698	Active	Inactive	3	0
ENSDARG00000005446	ENSDART00000047151	25	10	AACATCCTCACTGATGTTTTGCA	5	-	1190	1698	Active	Inactive	9	6
ENSDARG00000005446	ENSDART00000047151	25	11	CTCAAAAGCAGCATCTCTGACTTC	6	-	1369	1698	Active	Inactive	2	7
ENSDARG00000005446	ENSDART00000047151	25	11	ACATCAGTCAAGAATGGGTTGAC	5	-	1432	1698	Active	Inactive	6	6
ENSDARG00000005446	ENSDART00000047151	25	11	TCCCAAAGCCTCAAAAGCAGCATCT	7	-	1377	1698	Active	Active	5	8
ENSDARG00000005446	ENSDART00000047151	25	11	GTCAACATCAGTCAAGAATGGGTT	6	-	1435	1698	Active	Active	6	9
ENSDARG00000005446	ENSDART00000047151	25	11	CCCAAAGCCTCAAAAGCAGCATCT	6	-	1377	1698	Active	Active	7	8
ENSDARG00000005446	ENSDART00000047151	25	12	TGCTTCAACAGGTGGAGATGCTTTT	7	-	1557	1698	Active	Inactive	9	0
ENSDARG00000005446	ENSDART00000103781	25	2	TGCTGCCTCCAATCCTTTGAGTTG	6	-	199	5958	Active	Inactive	9	8
ENSDARG00000005446	ENSDART00000103781	25	3	GCAAGCGACGACAATCTTGGGGT	5	-	416	5958	Active	Inactive	2	0
ENSDARG00000005446	ENSDART00000103781	25	3	AGCGACGACAATCTTGGGGTTCT	5	-	413	5958	Active	Inactive	6	5
ENSDARG00000005446	ENSDART00000103781	25	4	CTCCACTGCCAGTAATTTGGCTTC	6	-	553	5958	Active	Inactive	9	9
ENSDARG00000005446	ENSDART00000103781	25	4	GGCTTCGTCTCGAACTGCCTTTTCT	7	-	534	5958	Active	Inactive	9	5
ENSDARG00000005446	ENSDART00000103781	25	5	TCCTCCTGCAGCCTGTTGCTGCT	5	-	734	5958	Active	Active	9	7
ENSDARG00000005446	ENSDART00000103781	25	5	TGCTTCATCTCCTCCTGCAGCCTGT	7	-	741	5958	Active	Active	9	8
ENSDARG00000005446	ENSDART00000103781	25	5	AGAATCTAATCTGTTTAGGAGCT	5	-	678	5958	Inactive	Active	3	5
ENSDARG00000005446	ENSDART00000103781	25	8	TGCCAATCCAGCCAAGCATTTGGC	6	-	1030	5958	Active	Active	8	8
ENSDARG00000005446	ENSDART00000103781	25	8	CAATCCAGCCAAGCATTTGGCTGC	6	-	1027	5958	Active	Inactive	0	7
ENSDARG00000005446	ENSDART00000103781	25	9	TTAAACTTCTCCAAGATGGTTGGCA	7	-	1097	5958	Active	Inactive	3	0
ENSDARG00000005446	ENSDART00000103781	25	10	AACATCCTCACTGATGTTTTGCA	5	-	1190	5958	Active	Inactive	9	6
ENSDARG00000005446	ENSDART00000103781	25	11	TCCCAAAGCCTCAAAAGCAGCATCT	7	-	1377	5958	Active	Active	5	8
ENSDARG00000005446	ENSDART00000103781	25	11	GTCAACATCAGTCAAGAATGGGTT	6	-	1435	5958	Active	Active	6	9
ENSDARG00000005446	ENSDART00000103781	25	11	ACATCAGTCAAGAATGGGTTGAC	5	-	1432	5958	Active	Inactive	6	6
ENSDARG00000005446	ENSDART00000103781	25	11	CCCAAAGCCTCAAAAGCAGCATCT	6	-	1377	5958	Active	Active	7	8
ENSDARG00000005446	ENSDART00000103781	25	11	CTCAAAAGCAGCATCTCTGACTTC	6	-	1369	5958	Active	Inactive	2	7
ENSDARG00000005446	ENSDART00000103781	25	12	TGCTTCAACAGGTGGAGATGCTTTT	7	-	1557	5958	Active	Inactive	9	0
ENSDARG00000005446	ENSDART00000103781	25	14	AGCAGCTGCATACAGGAGGCTGGG	6	-	1713	5958	Active	Active	9	9
ENSDARG00000005446	ENSDART00000103781	25	14	CTCTCCTTCCAGTTGGCGCTGTC	5	-	1738	5958	Active	Active	9	6
ENSDARG00000005446	ENSDART00000103781	25	16	CAACTAGCCCCACGATGCTGAGCT	6	-	1895	5958	Active	Active	2	0
ENSDARG00000005446	ENSDART00000103781	25	16	TGCTCAGCAGTCCATGGCAGAGAAC	7	-	2042	5958	Active	Active	2	9
ENSDARG00000005446	ENSDART00000103781	25	16	AGAACCACCAGTGCAGACGTTTTT	6	-	1938	5958	Inactive	Inactive	0	4
ENSDARG00000005446	ENSDART00000103781	25	17	TTCAACGTCTCTGCTTGGTTTTTAG	7	-	2099	5958	Active	Inactive	7	8
ENSDARG00000005446	ENSDART00000103781	25	17	TCCAAACTCCTTCATGGCATTGGCC	7	-	2130	5958	Active	Active	9	9
ENSDARG00000005446	ENSDART00000103781	25	18	GCACCCAGAGCAGTTTTGACGTT	5	-	2188	5958	Inactive	Inactive	5	5
ENSDARG00000005446	ENSDART00000103781	25	19	CCCAAAAGAGCGATTGCAGACGTC	6	-	2229	5958	Inactive	Active	2	9
ENSDARG00000005446	ENSDART00000103781	25	19	ATCTTCAAAGAACATGCGCAGAG	5	-	2279	5958	Inactive	Active	5	3
ENSDARG00000005446	ENSDART00000103781	25	20	CTCCTCTGCTCCTGCTTTTTTGGCT	7	-	2382	5958	Active	Inactive	9	7
ENSDARG00000005446	ENSDART00000103781	25	20	CTCCTCTGCTCCTGCTTTTTTGGC	6	-	2383	5958	Active	Inactive	9	8
ENSDARG00000005446	ENSDART00000103781	25	20	ATCCTCCTCTGCTCCTGCTTTTTTG	7	-	2385	5958	Active	Inactive	9	7
ENSDARG00000005446	ENSDART00000103781	25	23	TTAAGCGTCGCCATGGCAGTAGCA	6	-	2787	5958	Active	Active	6	9
ENSDARG00000005446	ENSDART00000103781	25	24	GCAGGCACCGTACGCAGGGTGGGCA	7	-	2930	5958	Active	Active	4	9
ENSDARG00000005446	ENSDART00000103781	25	25	AACATCACCTGATGCTGTTTTGGC	6	-	3217	5958	Active	Inactive	4	7
ENSDARG00000005446	ENSDART00000103781	25	25	GCCAACCACCTGGTCCTTAGAGGCC	7	-	3102	5958	Active	Active	7	8
ENSDARG00000005446	ENSDART00000103781	25	25	TGCTGCAGCTTTGGCAGGAGCTGCA	7	-	3165	5958	Active	Active	9	9
ENSDARG00000005446	ENSDART00000103781	25	25	AGATGCTGCAGCTTTGGCAGGAGCT	7	-	3168	5958	Active	Active	8	9
ENSDARG00000005446	ENSDART00000103781	25	25	AACATCACCTGATGCTGTTTTGGCA	7	-	3216	5958	Active	Active	4	3
ENSDARG00000005446	ENSDART00000103781	25	26	TGCCACACCTTTTTAGCCGCAGGA	6	-	3309	5958	Active	Active	7	9
ENSDARG00000005446	ENSDART00000103781	25	27	TGCGCCAGCCTTAACAGGAGGTTTC	7	-	3339	5958	Active	Inactive	9	0
ENSDARG00000005446	ENSDART00000103781	25	29	CTCGGCCTCCATGTGCTGGATAA	5	-	3593	5958	Active	Inactive	9	2
ENSDARG00000005446	ENSDART00000103781	25	29	AGACTCGGCCTCCATGTGCTGGA	5	-	3596	5958	Active	Active	7	1
ENSDARG00000005446	ENSDART00000103781	25	32	GGCCGCTCCTGTTTGGTTGAGGGT	6	-	4200	5958	Active	Active	9	8
ENSDARG00000005446	ENSDART00000103781	25	32	GGCCGCTCCTGTTTGGTTGAGGG	5	-	4201	5958	Active	Active	9	9
ENSDARG00000005446	ENSDART00000103781	25	33	AACTTCATCCAGTTTGTGCTGCA	5	-	4424	5958	Active	Active	8	3
ENSDARG00000005446	ENSDART00000103781	25	35	CGCAGCTGCATGAAGGTGGCGAT	5	-	4663	5958	Active	Active	9	5
ENSDARG00000005446	ENSDART00000103781	25	35	AGCCGCAGCTGCATGAAGGTGGC	5	-	4666	5958	Active	Active	9	9
ENSDARG00000005446	ENSDART00000103781	25	36	CTCTCCATCGAGAACAGCTGAAAAC	7	-	4769	5958	Active	Active	9	7
ENSDARG00000005446	ENSDART00000103781	25	38	GTCTGCAGAGCGTGTGCAGCAGTG	6	-	5192	5958	Inactive	Active	1	9
ENSDARG00000005446	ENSDART00000103781	25	41	CGCTCAGACTCGATCATGCGCAGGC	7	-	5555	5958	Active	Active	9	5
ENSDARG00000005446	ENSDART00000103781	25	42	TTCTCCAGCCCGCGCCGCTGTCGTA	7	-	5726	5958	Active	Active	6	1
ENSDARG00000005446	ENSDART00000103781	25	43	TCCAGCCTCTTCTTGAGGTCGTC	5	-	5923	5958	Active	Active	9	8
ENSDARG00000005446	ENSDART00000103781	25	43	GACTCCTTCAGCTGGGATAGTTT	5	-	5827	5958	Active	Inactive	9	0
ENSDARG00000005446	ENSDART00000103783	25	2	TGCTGCCTCCAATCCTTTGAGTTG	6	-	199	2982	Active	Inactive	9	8
ENSDARG00000005446	ENSDART00000103783	25	6	CTCGGCCTCCATGTGCTGGATAA	5	-	617	2982	Active	Inactive	9	2
ENSDARG00000005446	ENSDART00000103783	25	6	AGACTCGGCCTCCATGTGCTGGA	5	-	620	2982	Active	Active	7	1
ENSDARG00000005446	ENSDART00000103783	25	9	GGCCGCTCCTGTTTGGTTGAGGG	5	-	1225	2982	Active	Active	9	9
ENSDARG00000005446	ENSDART00000103783	25	9	GGCCGCTCCTGTTTGGTTGAGGGT	6	-	1224	2982	Active	Active	9	8
ENSDARG00000005446	ENSDART00000103783	25	10	AACTTCATCCAGTTTGTGCTGCA	5	-	1448	2982	Active	Active	8	3
ENSDARG00000005446	ENSDART00000103783	25	12	AGCCGCAGCTGCATGAAGGTGGC	5	-	1690	2982	Active	Active	9	9
ENSDARG00000005446	ENSDART00000103783	25	12	CGCAGCTGCATGAAGGTGGCGAT	5	-	1687	2982	Active	Active	9	5
ENSDARG00000005446	ENSDART00000103783	25	13	CTCTCCATCGAGAACAGCTGAAAAC	7	-	1793	2982	Active	Active	9	7
ENSDARG00000005446	ENSDART00000103783	25	15	GTCTGCAGAGCGTGTGCAGCAGTG	6	-	2216	2982	Inactive	Active	1	9
ENSDARG00000005446	ENSDART00000103783	25	18	CGCTCAGACTCGATCATGCGCAGGC	7	-	2579	2982	Active	Active	9	5
ENSDARG00000005446	ENSDART00000103783	25	19	TTCTCCAGCCCGCGCCGCTGTCGTA	7	-	2747	2982	Active	Active	6	1
ENSDARG00000005446	ENSDART00000103783	25	20	GACTCCTTCAGCTGGGATAGTTT	5	-	2851	2982	Active	Inactive	9	0
ENSDARG00000005446	ENSDART00000103783	25	20	TCCAGCCTCTTCTTGAGGTCGTC	5	-	2947	2982	Active	Active	9	8
ENSDARG00000005485	ENSDART00000003665	25	3	TTCTTCAAACGGAGAAGCAGGAGAG	7	+	169	405	Inactive	Active	3	9
ENSDARG00000005485	ENSDART00000003665	25	3	GCCAGCTTCTTCAAACGGAGAAGCA	7	+	163	405	Active	Active	9	9
ENSDARG00000005485	ENSDART00000003665	25	3	AGCTTCTTCAAACGGAGAAGCAGGA	7	+	166	405	Active	Active	9	9
ENSDARG00000005485	ENSDART00000003665	25	4	TGCCGCAGATGAGAGAAGGAGGG	5	+	240	405	Active	Active	6	9
ENSDARG00000005485	ENSDART00000003665	25	4	AGAGACAGAGACTTGCCGCAGAT	5	+	227	405	Inactive	Active	8	7
ENSDARG00000005841	ENSDART00000007197	25	2	TGCAAAAGATTTACTGGAAGCTGAG	7	+	72	534	Inactive	Active	5	9
ENSDARG00000005841	ENSDART00000007197	25	4	CTATGCTTCAGGCTCTGCTGGGCT	6	+	359	534	Active	Active	9	1
ENSDARG00000005841	ENSDART00000007197	25	4	ACCTCAAACAAGTCAAGAAGGAGGT	7	+	416	534	Active	Active	4	9
ENSDARG00000005913	ENSDART00000041912	25	2	ACAATCACCAGTGTGCCGTTGGG	5	-	223	2064	Active	Active	1	9
ENSDARG00000005913	ENSDART00000041912	25	5	TGCTGCCACACCAGGCTGTTGGA	5	-	753	2064	Active	Active	9	6
ENSDARG00000005913	ENSDART00000041912	25	5	TACTCCTCCACATTTGTGGTATTG	6	-	790	2064	Active	Inactive	8	5
ENSDARG00000005913	ENSDART00000041912	25	5	GTACTCCTCCACATTTGTGGTATTG	7	-	790	2064	Active	Inactive	8	5
ENSDARG00000005913	ENSDART00000041912	25	8	GCCCACAGCCTTGGTGCTGATGCA	6	-	1279	2064	Active	Active	7	9
ENSDARG00000005913	ENSDART00000041912	25	9	GCAGCCGACAGCTGGCTGTGGAG	5	-	1540	2064	Active	Active	4	6
ENSDARG00000005913	ENSDART00000041912	25	9	GCAGCCGACAGCTGGCTGTGGAGGG	7	-	1538	2064	Active	Active	4	5
ENSDARG00000005913	ENSDART00000041912	25	9	GCCGACAGCTGGCTGTGGAGGGT	5	-	1537	2064	Active	Active	7	9
ENSDARG00000005913	ENSDART00000041912	25	9	GTAAGCAGCCGACAGCTGGCTGT	5	-	1544	2064	Inactive	Active	2	2
ENSDARG00000005913	ENSDART00000041912	25	9	TTCTTCACCAAGGACTTGTGGATGC	7	-	1574	2064	Active	Inactive	7	7
ENSDARG00000005913	ENSDART00000041912	25	9	ATCCTCGGCGCAGGGCAGAGGAT	5	-	1412	2064	Active	Active	8	9
ENSDARG00000005913	ENSDART00000041912	25	11	GACCCAGTCCCTCAATGCGGAAGAT	7	-	1879	2064	Active	Active	9	8
ENSDARG00000005913	ENSDART00000041912	25	12	CAATCCAGAGATGCCAGAAGCTTGT	7	-	1997	2064	Inactive	Active	8	9
ENSDARG00000006145	ENSDART00000004959	25	1	CACCTCAAAAAAGTGCGGATGAGGT	7	-	540	1689	Active	Active	0	9
ENSDARG00000006145	ENSDART00000004959	25	1	ATCGTCTTCTGATGTGTTGTGGTG	6	-	34	1689	Active	Active	9	1
ENSDARG00000006145	ENSDART00000004959	25	1	AGCATCGTCCGTCAGGAGAGAAC	5	-	237	1689	Active	Active	9	9
ENSDARG00000006145	ENSDART00000004959	25	1	CTCAAAAAAGTGCGGATGAGGTT	5	-	539	1689	Inactive	Active	8	9
ENSDARG00000006145	ENSDART00000004959	25	1	GAAATCGTCTTCTGATGTGTTGTG	6	-	37	1689	Active	Inactive	6	7
ENSDARG00000006145	ENSDART00000004959	25	1	ACCTCAAAAAAGTGCGGATGAGGTT	7	-	539	1689	Inactive	Active	5	9
ENSDARG00000006145	ENSDART00000004959	25	1	ACCTCAAAAAAGTGCGGATGAGGT	6	-	540	1689	Inactive	Active	5	9
ENSDARG00000006145	ENSDART00000004959	25	1	TCCGACGCCTTTCTAGCCGGTGGA	6	-	101	1689	Active	Active	8	9
ENSDARG00000006145	ENSDART00000004959	25	1	CACCTCAAAAAAGTGCGGATGAG	5	-	542	1689	Active	Active	0	9
ENSDARG00000006145	ENSDART00000004959	25	2	TGCATCTTCCACATACGCAGCTGTC	7	-	1025	1689	Active	Active	9	9
ENSDARG00000006145	ENSDART00000004959	25	2	AGAAGCGGCGTTTGGCTGTGGCGCT	7	-	979	1689	Active	Active	5	2
ENSDARG00000006145	ENSDART00000004959	25	2	AGAAGCGGCGTTTGGCTGTGGCG	5	-	981	1689	Active	Active	5	9
ENSDARG00000006145	ENSDART00000004959	25	2	AACAGCAGAAAGAGTAAGCAGGT	5	-	836	1689	Inactive	Active	6	9
ENSDARG00000006145	ENSDART00000004959	25	3	GTAGACTACGAAGAAAGAGGGCTAA	7	-	1125	1689	Inactive	Active	4	7
ENSDARG00000006145	ENSDART00000004959	25	3	AACTGCACAGCCTCGCTGTGAAGAG	7	-	1247	1689	Inactive	Active	6	3
ENSDARG00000006145	ENSDART00000004959	25	4	GGCTGCTGCTGTAAGACTGAGCA	5	-	1401	1689	Active	Active	9	9
ENSDARG00000006145	ENSDART00000004959	25	5	CAACCCAGAATCTCTCGCGTAGAAC	7	-	1512	1689	Inactive	Active	7	8
ENSDARG00000006145	ENSDART00000004959	25	5	GTTGACAACGTATTCGGCGTTGGTT	7	-	1650	1689	Inactive	Active	3	0
ENSDARG00000006145	ENSDART00000004959	25	5	GTTGACAACGTATTCGGCGTTGGT	6	-	1651	1689	Inactive	Active	3	5
ENSDARG00000006145	ENSDART00000004959	25	5	GTTCGCTGCACGGAGATGGCGAA	5	-	1630	1689	Active	Active	9	9
ENSDARG00000006172	ENSDART00000021017	25	1	AAACCAGTCTGCTAGAAGCTGTT	5	+	35	1083	Active	Active	0	9
ENSDARG00000006172	ENSDART00000021017	25	3	AAATTCAGAGTCACTTGCTGCTGTA	7	+	189	1083	Inactive	Active	9	6
ENSDARG00000006172	ENSDART00000021017	25	9	TTCAGCAGAAACTCTTTGTGGTA	5	+	701	1083	Inactive	Inactive	2	8
ENSDARG00000006172	ENSDART00000021017	25	9	GTCTGCAAACCTGGGGAGGAGCG	5	+	640	1083	Inactive	Active	5	9
ENSDARG00000006172	ENSDART00000021017	25	11	TCCAGCACAGTCAGAGTTTGCTGCA	7	+	797	1083	Active	Active	1	1
ENSDARG00000006172	ENSDART00000021017	25	11	CCCTCCAGCACAGTCAGAGTTTGCT	7	+	794	1083	Active	Active	9	9
ENSDARG00000006172	ENSDART00000021017	25	12	GAAGACAGCTTTGCTCGCATGAGAG	7	+	934	1083	Inactive	Active	7	9
ENSDARG00000006462	ENSDART00000043582	25	1	CTAAAACACTGTTTAGCAGCCGGG	6	-	63	1197	Inactive	Active	6	9
ENSDARG00000006462	ENSDART00000043582	25	1	TACCTCAACCTCCAGAAGGTGGG	5	-	182	1197	Active	Active	6	9
ENSDARG00000006462	ENSDART00000043582	25	1	TTCCTAAAACACTGTTTAGCAGCC	6	-	66	1197	Inactive	Active	5	7
ENSDARG00000006462	ENSDART00000043582	25	3	GTCCACCACGTCCAGCAGAGGAT	5	-	362	1197	Active	Active	4	9
ENSDARG00000006462	ENSDART00000043582	25	3	CACCACGTCCAGCAGAGGATAGGCC	7	-	357	1197	Active	Active	9	9
ENSDARG00000006462	ENSDART00000043582	25	5	CACATCCACAATGAGCTGCAGGT	5	-	482	1197	Active	Active	9	8
ENSDARG00000006462	ENSDART00000043582	25	5	GCCAGCACAGGGATGTGTGGGTA	5	-	550	1197	Active	Active	2	5
ENSDARG00000006462	ENSDART00000043582	25	5	GCCAGCACAGGGATGTGTGGGTAA	6	-	549	1197	Active	Inactive	2	9
ENSDARG00000006462	ENSDART00000043582	25	6	GTCTCACCCAATGGCGTAGAGTCT	6	-	790	1197	Active	Active	7	7
ENSDARG00000006462	ENSDART00000043582	25	7	ATCGTCACAGTGCAGATCTGCTGCC	7	-	921	1197	Inactive	Active	2	5
ENSDARG00000006600	ENSDART00000023453	25	3	GTTTCCAGACTGGAAGGATGATGGA	7	-	321	1329	Inactive	Active	4	9
ENSDARG00000006600	ENSDART00000023453	25	5	TGCGGCCCAATCCTGGCGCAGCA	5	-	618	1329	Active	Active	8	9
ENSDARG00000006600	ENSDART00000023453	25	5	GCAGACTCCACTGGTGGGCTTTT	5	-	562	1329	Active	Inactive	3	9
ENSDARG00000006600	ENSDART00000023453	25	5	GACGGCAGACTCCACTGGTGGGCT	6	-	565	1329	Inactive	Active	1	3
ENSDARG00000006600	ENSDART00000023453	25	6	GTTTGCACCTTTCAGCTTGAGTT	5	-	878	1329	Active	Active	4	1
ENSDARG00000006600	ENSDART00000023453	25	6	CGCGGCCACGCCGAGCAGCAGGA	5	-	723	1329	Active	Active	9	9
ENSDARG00000006600	ENSDART00000023453	25	6	GGCCACGCCGAGCAGCAGGAGGA	5	-	720	1329	Active	Active	8	9
ENSDARG00000006600	ENSDART00000023453	25	7	GTTTCCTTCACTGTTCTGAGTGT	5	-	947	1329	Active	Inactive	9	5
ENSDARG00000006600	ENSDART00000023453	25	7	GTTGTCAAAGAATGATTTGGTTTT	6	-	1012	1329	Inactive	Inactive	4	9
ENSDARG00000006600	ENSDART00000023453	25	9	CTCCTCCGCCCAGGTCTGCCTGT	5	-	1100	1329	Active	Inactive	9	6
ENSDARG00000006600	ENSDART00000023453	25	9	CGCTCCTCCGCCCAGGTCTGCCTGT	7	-	1100	1329	Active	Inactive	9	6
ENSDARG00000006600	ENSDART00000041893	25	3	GTTTCCAGACTGGAAGGATGATGGA	7	-	321	729	Inactive	Active	4	9
ENSDARG00000006600	ENSDART00000041893	25	5	GACGGCAGACTCCACTGGTGGGCT	6	-	565	729	Inactive	Active	1	3
ENSDARG00000006600	ENSDART00000041893	25	5	GCAGACTCCACTGGTGGGCTTTT	5	-	562	729	Active	Inactive	3	9
ENSDARG00000006600	ENSDART00000041893	25	7	GGCCACGCCGAGCAGCAGGAGGA	5	-	655	729	Active	Active	8	9
ENSDARG00000006600	ENSDART00000041893	25	7	CGCGGCCACGCCGAGCAGCAGGA	5	-	658	729	Active	Active	9	9
ENSDARG00000006791	ENSDART00000023959	25	1	CCCTTCCTCTTGCGGTTGTAGTC	5	-	109	1878	Active	Inactive	9	3
ENSDARG00000006791	ENSDART00000023959	25	6	ACACCCTTAAAATCAAGTGTTTTAA	7	-	460	1878	Active	Inactive	4	8
ENSDARG00000006791	ENSDART00000023959	25	6	GTTGGCTTCTGTGTATGGGTTGGTG	7	-	405	1878	Active	Active	9	5
ENSDARG00000006791	ENSDART00000023959	25	6	GTTGGCTTCTGTGTATGGGTTGGT	6	-	406	1878	Active	Inactive	9	3
ENSDARG00000006791	ENSDART00000023959	25	10	CTAAGCCCATCTTGGTGGGCGGCC	6	-	893	1878	Inactive	Active	5	8
ENSDARG00000006791	ENSDART00000023959	25	10	CTAAGCCCATCTTGGTGGGCGGC	5	-	894	1878	Inactive	Active	5	9
ENSDARG00000006791	ENSDART00000023959	25	10	GGCCACTAAACAGCTGAGGTTGCA	6	-	946	1878	Active	Active	2	9
ENSDARG00000006791	ENSDART00000023959	25	12	CTAATCTTCTCTCGCATCTGTAGCA	7	-	1196	1878	Active	Inactive	9	1
ENSDARG00000006791	ENSDART00000023959	25	15	AGCCACAGCTGGAGGGGGAGGAGCC	7	-	1552	1878	Active	Active	7	9
ENSDARG00000006791	ENSDART00000023959	25	15	AGCCACAGCTGGAGGGGGAGGAG	5	-	1554	1878	Active	Active	7	9
ENSDARG00000006791	ENSDART00000023959	25	16	CACTCATTAATGAATTATTTGAA	5	-	1713	1878	Active	Inactive	8	8
ENSDARG00000006791	ENSDART00000023959	25	17	TGCTTCATCATTACTGGGGCTGC	5	-	1781	1878	Active	Inactive	9	2
ENSDARG00000006791	ENSDART00000023959	25	17	TGCTTCATCATTACTGGGGCTGCT	6	-	1780	1878	Active	Active	9	9
ENSDARG00000006791	ENSDART00000067298	25	1	CCCTTCCTCTTGCGGTTGTAGTC	5	-	109	1878	Active	Inactive	9	3
ENSDARG00000006791	ENSDART00000067298	25	6	GTTGGCTTCTGTGTATGGGTTGGTG	7	-	405	1878	Active	Active	9	5
ENSDARG00000006791	ENSDART00000067298	25	6	GTTGGCTTCTGTGTATGGGTTGGT	6	-	406	1878	Active	Inactive	9	3
ENSDARG00000006791	ENSDART00000067298	25	6	ACACCCTTAAAATCAAGTGTTTTAA	7	-	460	1878	Active	Inactive	4	8
ENSDARG00000006791	ENSDART00000067298	25	10	CTAAGCCCATCTTGGTGGGCGGCC	6	-	893	1878	Inactive	Active	5	8
ENSDARG00000006791	ENSDART00000067298	25	10	CTAAGCCCATCTTGGTGGGCGGC	5	-	894	1878	Inactive	Active	5	9
ENSDARG00000006791	ENSDART00000067298	25	10	GGCCACTAAACAGCTGAGGTTGCA	6	-	946	1878	Active	Active	2	9
ENSDARG00000006791	ENSDART00000067298	25	12	CTAATCTTCTCTCGCATCTGTAGCA	7	-	1196	1878	Active	Inactive	9	1
ENSDARG00000006791	ENSDART00000067298	25	15	AGCCACAGCTGGAGGGGGAGGAG	5	-	1554	1878	Active	Active	7	9
ENSDARG00000006791	ENSDART00000067298	25	15	AGCCACAGCTGGAGGGGGAGGAGCC	7	-	1552	1878	Active	Active	7	9
ENSDARG00000006791	ENSDART00000067298	25	16	CACTCATTAATGAATTATTTGAA	5	-	1713	1878	Active	Inactive	8	8
ENSDARG00000006791	ENSDART00000067298	25	17	TGCTTCATCATTACTGGGGCTGCT	6	-	1780	1878	Active	Active	9	9
ENSDARG00000006791	ENSDART00000067298	25	17	TGCTTCATCATTACTGGGGCTGC	5	-	1781	1878	Active	Inactive	9	2
ENSDARG00000006791	ENSDART00000104516	25	2	ACACCCTTAAAATCAAGTGTTTTAA	7	-	232	1644	Active	Inactive	4	8
ENSDARG00000006791	ENSDART00000104516	25	2	GTTGGCTTCTGTGTATGGGTTGGTG	7	-	177	1644	Active	Active	9	5
ENSDARG00000006791	ENSDART00000104516	25	2	GTTGGCTTCTGTGTATGGGTTGGT	6	-	178	1644	Active	Inactive	9	3
ENSDARG00000006791	ENSDART00000104516	25	6	GGCCACTAAACAGCTGAGGTTGCA	6	-	691	1644	Active	Active	2	9
ENSDARG00000006791	ENSDART00000104516	25	6	CTAAGCCCATCTTGGTGGGCGGCC	6	-	638	1644	Inactive	Active	5	8
ENSDARG00000006791	ENSDART00000104516	25	6	CTAAGCCCATCTTGGTGGGCGGC	5	-	639	1644	Inactive	Active	5	9
ENSDARG00000006791	ENSDART00000104516	25	8	CTAATCTTCTCTCGCATCTGTAGCA	7	-	941	1644	Active	Inactive	9	1
ENSDARG00000006791	ENSDART00000104516	25	11	AGCCACAGCTGGAGGGGGAGGAGCC	7	-	1279	1644	Active	Active	7	9
ENSDARG00000006791	ENSDART00000104516	25	11	AGCCACAGCTGGAGGGGGAGGAG	5	-	1281	1644	Active	Active	7	9
ENSDARG00000006791	ENSDART00000104516	25	12	CACTCATTAATGAATTATTTGAA	5	-	1440	1644	Active	Inactive	8	8
ENSDARG00000006791	ENSDART00000104516	25	14	TGCTTCATCATTACTGGGGCTGCT	6	-	1546	1644	Active	Active	9	9
ENSDARG00000006791	ENSDART00000104516	25	14	TGCTTCATCATTACTGGGGCTGC	5	-	1547	1644	Active	Inactive	9	2
ENSDARG00000006791	ENSDART00000104523	25	1	CCCTTCCTCTTGCGGTTGTAGTC	5	-	109	1878	Active	Inactive	9	3
ENSDARG00000006791	ENSDART00000104523	25	6	GTTGGCTTCTGTGTATGGGTTGGTG	7	-	405	1878	Active	Active	9	5
ENSDARG00000006791	ENSDART00000104523	25	6	GTTGGCTTCTGTGTATGGGTTGGT	6	-	406	1878	Active	Inactive	9	3
ENSDARG00000006791	ENSDART00000104523	25	6	ACACCCTTAAAATCAAGTGTTTTAA	7	-	460	1878	Active	Inactive	4	8
ENSDARG00000006791	ENSDART00000104523	25	10	CTAAGCCCATCTTGGTGGGCGGC	5	-	894	1878	Inactive	Active	5	9
ENSDARG00000006791	ENSDART00000104523	25	10	CTAAGCCCATCTTGGTGGGCGGCC	6	-	893	1878	Inactive	Active	5	8
ENSDARG00000006791	ENSDART00000104523	25	10	GGCCACTAAACAGCTGAGGTTGCA	6	-	946	1878	Active	Active	2	9
ENSDARG00000006791	ENSDART00000104523	25	12	CTAATCTTCTCTCGCATCTGTAGCA	7	-	1196	1878	Active	Inactive	9	1
ENSDARG00000006791	ENSDART00000104523	25	15	AGCCACAGCTGGAGGGGGAGGAGCC	7	-	1552	1878	Active	Active	7	9
ENSDARG00000006791	ENSDART00000104523	25	15	AGCCACAGCTGGAGGGGGAGGAG	5	-	1554	1878	Active	Active	7	9
ENSDARG00000006791	ENSDART00000104523	25	16	CACTCATTAATGAATTATTTGAA	5	-	1713	1878	Active	Inactive	8	8
ENSDARG00000006791	ENSDART00000104523	25	17	TGCTTCATCATTACTGGGGCTGCT	6	-	1780	1878	Active	Active	9	9
ENSDARG00000006791	ENSDART00000104523	25	17	TGCTTCATCATTACTGGGGCTGC	5	-	1781	1878	Active	Inactive	9	2
ENSDARG00000006899	ENSDART00000008173	25	1	ACAAGCACATACGCGGCTTTGAC	5	-	118	1392	Inactive	Inactive	8	1
ENSDARG00000006899	ENSDART00000008173	25	2	GGCTCATTAAAGCGGATGGTGGC	5	-	346	1392	Active	Active	9	9
ENSDARG00000006899	ENSDART00000008173	25	6	GTCAGCGACGGCGTTATTTGAAGCC	7	-	807	1392	Active	Active	6	4
ENSDARG00000006899	ENSDART00000008173	25	9	TCCAGCACCATCATGGCCTTGTGC	6	-	1170	1392	Active	Inactive	8	1
ENSDARG00000006899	ENSDART00000008173	25	9	AGCACCATCATGGCCTTGTGCAGTC	7	-	1166	1392	Active	Inactive	9	4
ENSDARG00000006899	ENSDART00000104034	25	1	ACAAGCACATACGCGGCTTTGAC	5	-	118	1554	Inactive	Inactive	8	1
ENSDARG00000006899	ENSDART00000104034	25	2	GGCTCATTAAAGCGGATGGTGGC	5	-	346	1554	Active	Active	9	9
ENSDARG00000006899	ENSDART00000104034	25	6	GTCAGCGACGGCGTTATTTGAAGCC	7	-	807	1554	Active	Active	6	4
ENSDARG00000006899	ENSDART00000104034	25	9	TCCAGCACCATCATGGCCTTGTGC	6	-	1170	1554	Active	Inactive	8	1
ENSDARG00000006899	ENSDART00000104034	25	9	AGCACCATCATGGCCTTGTGCAGTC	7	-	1166	1554	Active	Inactive	9	4
ENSDARG00000006899	ENSDART00000104034	25	11	GCCATCTGCGAGCGGGCGATGAA	5	-	1462	1554	Active	Active	9	8
ENSDARG00000006921	ENSDART00000021006	25	2	AGACAAACCGCATCGAAGTGGCC	5	+	323	4767	Inactive	Active	6	9
ENSDARG00000006921	ENSDART00000021006	25	2	CTAAACCCCTCTCATAGGTGAGTCT	7	+	412	4767	Inactive	Active	2	4
ENSDARG00000006921	ENSDART00000021006	25	2	AAACCCCTCTCATAGGTGAGTCT	5	+	414	4767	Active	Active	5	4
ENSDARG00000006921	ENSDART00000021006	25	3	ATCCACAGAGCCAACTTAGACGGA	6	+	595	4767	Inactive	Active	8	8
ENSDARG00000006921	ENSDART00000021006	25	8	GCCACCAAAGTCATGGAAGCTGAA	6	+	1717	4767	Inactive	Active	1	9
ENSDARG00000006921	ENSDART00000021006	25	8	AACTCCACCCGAGAGGTGATTGT	5	+	1663	4767	Active	Active	2	1
ENSDARG00000006921	ENSDART00000021006	25	8	AACTGCCTCATATCTTTGGTTTT	5	+	1571	4767	Active	Inactive	9	9
ENSDARG00000006921	ENSDART00000021006	25	8	ACAAACTGCCTCATATCTTTGGTT	6	+	1568	4767	Active	Inactive	0	9
ENSDARG00000006921	ENSDART00000021006	25	8	CAACTCCACCCGAGAGGTGATTGT	6	+	1662	4767	Active	Active	5	1
ENSDARG00000006921	ENSDART00000021006	25	8	AGCAGCTGCCAGACCTTATGGGCC	6	+	1688	4767	Active	Active	9	5
ENSDARG00000006921	ENSDART00000021006	25	8	ACCAAAGTCATGGAAGCTGAAGGT	6	+	1720	4767	Active	Active	8	9
ENSDARG00000006921	ENSDART00000021006	25	9	AGCTGCGCCTGTCCCATGGGCCTTG	7	+	1810	4767	Active	Inactive	9	4
ENSDARG00000006921	ENSDART00000021006	25	9	CTCGACTTCGATGTTTTAGAGAAC	6	+	1978	4767	Active	Active	9	1
ENSDARG00000006921	ENSDART00000021006	25	9	TCCATCGGCCGCAGGGTCTGAGCT	6	+	1790	4767	Active	Active	9	7
ENSDARG00000006921	ENSDART00000021006	25	10	GCACCAACCGCATCGAAGTGGCC	5	+	2153	4767	Active	Active	0	9
ENSDARG00000006921	ENSDART00000021006	25	10	GGCACCAACCGCATCGAAGTGGCC	6	+	2152	4767	Active	Active	8	9
ENSDARG00000006921	ENSDART00000021006	25	12	CACTCCTCCAGACAGGACGGTGCC	6	+	2626	4767	Active	Active	9	9
ENSDARG00000006921	ENSDART00000021006	25	14	AACAGCGACCACCCGAAGCAGCC	5	+	2986	4767	Active	Active	3	9
ENSDARG00000006921	ENSDART00000021006	25	15	TTCTGCTAAAATTGAAGGTGCCTCT	7	+	3198	4767	Active	Active	1	3
ENSDARG00000006921	ENSDART00000021006	25	16	AACATCCTCCAGCCAGTGGGTTTG	6	+	3388	4767	Active	Active	9	0
ENSDARG00000006921	ENSDART00000021006	25	16	ACATCCTCCAGCCAGTGGGTTTGAC	7	+	3389	4767	Active	Active	5	1
ENSDARG00000006921	ENSDART00000021006	25	16	ACATCCTCCAGCCAGTGGGTTTG	5	+	3389	4767	Active	Active	5	0
ENSDARG00000006921	ENSDART00000021006	25	17	AAAACCTGCTCAGCTGCGGAGGT	5	+	3674	4767	Inactive	Active	1	2
ENSDARG00000006921	ENSDART00000021006	25	17	AAAACCTGCTCAGCTGCGGAGGTA	6	+	3674	4767	Inactive	Active	1	9
ENSDARG00000006921	ENSDART00000021006	25	17	TTCAAAACCTGCTCAGCTGCGGAG	6	+	3671	4767	Inactive	Active	4	9
ENSDARG00000006921	ENSDART00000021006	25	17	ATCTGCATCGCTAAAGGTGACGGG	6	+	3610	4767	Active	Active	8	9
ENSDARG00000006921	ENSDART00000021006	25	18	GACGGCATCGCTGAATGTGCAGAC	6	+	3772	4767	Active	Inactive	9	3
ENSDARG00000006921	ENSDART00000021006	25	18	GTATCCCCATGGCGTGGCGCTGTG	6	+	3749	4767	Inactive	Active	7	8
ENSDARG00000006921	ENSDART00000021006	25	19	TTCCCAGACTGCACTGATGAATCT	6	+	4003	4767	Active	Active	4	8
ENSDARG00000006921	ENSDART00000021006	25	20	ACCCACAAACTCGCAGCATGGTAA	6	+	4245	4767	Inactive	Active	7	2
ENSDARG00000006921	ENSDART00000021006	25	20	TACAAAGGCCCCAATGGAGGATTT	6	+	4171	4767	Inactive	Inactive	1	2
ENSDARG00000006921	ENSDART00000021006	25	20	TACAAAGGCCCCAATGGAGGATTTC	7	+	4171	4767	Inactive	Active	1	7
ENSDARG00000006921	ENSDART00000021006	25	20	ATCGGCATCATCCTCTCTGTCTTC	6	+	4099	4767	Active	Inactive	9	9
ENSDARG00000006921	ENSDART00000021006	25	21	TCCAGCACCAAAGGAGCATTTTAC	6	+	4390	4767	Active	Inactive	8	5
ENSDARG00000006921	ENSDART00000021006	25	23	AGCGACTACACCACCAGCCGCTGGA	7	+	4579	4767	Active	Active	8	9
ENSDARG00000006921	ENSDART00000021006	25	23	ACCCCCTGCAGCACAGACGTGTGC	6	+	4552	4767	Active	Active	9	6
ENSDARG00000006981	ENSDART00000008989	25	4	TTAGGCAACTCTGGAAGAAGCTGAT	7	+	351	1074	Inactive	Active	4	9
ENSDARG00000006981	ENSDART00000008989	25	5	AACATCAGATTTCGGAAGCAGCT	5	+	649	1074	Inactive	Active	4	9
ENSDARG00000006981	ENSDART00000008989	25	5	AGCTCAGACAACAGGAGGAGATGGC	7	+	581	1074	Active	Active	7	9
ENSDARG00000006981	ENSDART00000008989	25	7	AGAGTCCCATGGCCAGCTGCAGAA	6	+	948	1074	Inactive	Active	0	7
ENSDARG00000006981	ENSDART00000008989	25	8	AAAAGCTTCGATTTGCTGCTGGA	5	+	1043	1074	Active	Active	6	9
ENSDARG00000007045	ENSDART00000034714	25	1	GCCAGCAGAAACGGCAGATTTGGTA	7	-	112	2316	Active	Active	4	4
ENSDARG00000007045	ENSDART00000034714	25	1	AGAAACGGCAGATTTGGTAGCCGCA	7	-	106	2316	Inactive	Active	2	9
ENSDARG00000007045	ENSDART00000034714	25	1	GTAGCCGCAGGTGCAGGGGAAGAA	6	-	91	2316	Inactive	Active	8	9
ENSDARG00000007045	ENSDART00000034714	25	1	AACGGCAGATTTGGTAGCCGCAGGT	7	-	103	2316	Inactive	Active	4	9
ENSDARG00000007045	ENSDART00000034714	25	2	CGCTGCACCACACGGACGCTGGC	5	-	310	2316	Active	Active	9	9
ENSDARG00000007045	ENSDART00000034714	25	2	CTCTGCATCAGCAAGCCTTTGAG	5	-	359	2316	Active	Active	9	4
ENSDARG00000007045	ENSDART00000034714	25	5	CTCACCTGCATTTCTTCTTTTGTA	6	-	678	2316	Active	Inactive	9	9
ENSDARG00000007045	ENSDART00000034714	25	6	CTCCCCACATGTTGAGGTTAGTAA	6	-	763	2316	Active	Inactive	1	3
ENSDARG00000007045	ENSDART00000034714	25	6	GACTTCTCCCCACATGTTGAGGT	5	-	769	2316	Active	Inactive	9	3
ENSDARG00000007045	ENSDART00000034714	25	6	ACACACCGCTGAGTGGAATTGGAT	6	-	801	2316	Active	Active	0	8
ENSDARG00000007045	ENSDART00000034714	25	6	AAACACACCGCTGAGTGGAATTG	5	-	804	2316	Inactive	Active	9	4
ENSDARG00000007045	ENSDART00000034714	25	6	GACTTCTCCCCACATGTTGAGGTT	6	-	768	2316	Active	Active	9	4
ENSDARG00000007045	ENSDART00000034714	25	7	TTCCCATAATTCTGTAATGAGGG	5	-	847	2316	Inactive	Active	2	9
ENSDARG00000007045	ENSDART00000034714	25	8	CTATACTTATGGGTTCTGATGGT	5	-	1041	2316	Inactive	Active	2	3
ENSDARG00000007045	ENSDART00000034714	25	9	GCAGGCCGCTGGGGATGGGGTTGGG	7	-	1243	2316	Active	Active	8	9
ENSDARG00000007045	ENSDART00000034714	25	10	TGCAGCTGCGGTGGCCGTGTGGTTT	7	-	1677	2316	Active	Inactive	9	6
ENSDARG00000007045	ENSDART00000034714	25	10	TGCTGCTGCTGCTTGGCTGAGGA	5	-	1396	2316	Active	Active	9	8
ENSDARG00000007045	ENSDART00000034714	25	10	TGCTGCTGCTGCTTGGCTGAGGAG	6	-	1395	2316	Active	Active	9	9
ENSDARG00000007045	ENSDART00000034714	25	10	CCCCAAGACCGGTGCTGTGGTGCT	6	-	1736	2316	Active	Inactive	7	0
ENSDARG00000007045	ENSDART00000034714	25	10	GAATGCCCATCCAGGGGTGACGTG	6	-	1628	2316	Inactive	Active	8	9
ENSDARG00000007045	ENSDART00000034714	25	10	AGAGGCCTCTGTGCTGGAGATGAG	6	-	1571	2316	Active	Active	9	9
ENSDARG00000007045	ENSDART00000034714	25	10	AGCCAAAACCAAAGGCTGCCTGC	5	-	1374	2316	Active	Active	1	6
ENSDARG00000007045	ENSDART00000034714	25	10	ATCCCCCCAAGACCGGTGCTGTG	5	-	1741	2316	Inactive	Active	0	7
ENSDARG00000007045	ENSDART00000034714	25	10	CCCCCAAGACCGGTGCTGTGGTG	5	-	1738	2316	Active	Active	5	5
ENSDARG00000007045	ENSDART00000034714	25	10	CCCCCAAGACCGGTGCTGTGGTGCT	7	-	1736	2316	Active	Inactive	5	0
ENSDARG00000007045	ENSDART00000034714	25	10	GAATCCCCCCAAGACCGGTGCTGTG	7	-	1741	2316	Inactive	Active	0	7
ENSDARG00000007045	ENSDART00000034714	25	11	AACCGCACCTGTGATGATGGCGGG	6	-	1993	2316	Active	Active	4	9
ENSDARG00000007045	ENSDART00000104316	25	1	AGAAACGGCAGATTTGGTAGCCGCA	7	-	106	2085	Inactive	Active	2	9
ENSDARG00000007045	ENSDART00000104316	25	1	AACGGCAGATTTGGTAGCCGCAGGT	7	-	103	2085	Inactive	Active	4	9
ENSDARG00000007045	ENSDART00000104316	25	1	GCCAGCAGAAACGGCAGATTTGGTA	7	-	112	2085	Active	Active	4	4
ENSDARG00000007045	ENSDART00000104316	25	1	GTAGCCGCAGGTGCAGGGGAAGAA	6	-	91	2085	Inactive	Active	8	9
ENSDARG00000007045	ENSDART00000104316	25	2	CTCTGCATCAGCAAGCCTTTGAG	5	-	359	2085	Active	Active	9	4
ENSDARG00000007045	ENSDART00000104316	25	2	CGCTGCACCACACGGACGCTGGC	5	-	310	2085	Active	Active	9	9
ENSDARG00000007045	ENSDART00000104316	25	5	CTCACCTGCATTTCTTCTTTTGTA	6	-	678	2085	Active	Inactive	9	9
ENSDARG00000007045	ENSDART00000104316	25	6	GACTTCTCCCCACATGTTGAGGTT	6	-	768	2085	Active	Active	9	4
ENSDARG00000007045	ENSDART00000104316	25	6	GACTTCTCCCCACATGTTGAGGT	5	-	769	2085	Active	Inactive	9	3
ENSDARG00000007045	ENSDART00000104316	25	6	CTCCCCACATGTTGAGGTTAGTAA	6	-	763	2085	Active	Inactive	1	3
ENSDARG00000007045	ENSDART00000104316	25	6	AAACACACCGCTGAGTGGAATTG	5	-	804	2085	Inactive	Active	9	4
ENSDARG00000007045	ENSDART00000104316	25	6	ACACACCGCTGAGTGGAATTGGAT	6	-	801	2085	Active	Active	0	8
ENSDARG00000007045	ENSDART00000104316	25	8	CTATACTTATGGGTTCTGATGGT	5	-	840	2085	Inactive	Active	2	3
ENSDARG00000007045	ENSDART00000104316	25	9	GCAGGCCGCTGGGGATGGGGTTGGG	7	-	1042	2085	Active	Active	8	9
ENSDARG00000007045	ENSDART00000104316	25	10	ATCCCCCCAAGACCGGTGCTGTG	5	-	1540	2085	Inactive	Active	0	7
ENSDARG00000007045	ENSDART00000104316	25	10	TGCTGCTGCTGCTTGGCTGAGGAG	6	-	1194	2085	Active	Active	9	9
ENSDARG00000007045	ENSDART00000104316	25	10	TGCTGCTGCTGCTTGGCTGAGGA	5	-	1195	2085	Active	Active	9	8
ENSDARG00000007045	ENSDART00000104316	25	10	TGCAGCTGCGGTGGCCGTGTGGTTT	7	-	1476	2085	Active	Inactive	9	6
ENSDARG00000007045	ENSDART00000104316	25	10	CCCCCAAGACCGGTGCTGTGGTG	5	-	1537	2085	Active	Active	5	5
ENSDARG00000007045	ENSDART00000104316	25	10	CCCCCAAGACCGGTGCTGTGGTGCT	7	-	1535	2085	Active	Inactive	5	0
ENSDARG00000007045	ENSDART00000104316	25	10	CCCCAAGACCGGTGCTGTGGTGCT	6	-	1535	2085	Active	Inactive	7	0
ENSDARG00000007045	ENSDART00000104316	25	10	AGAGGCCTCTGTGCTGGAGATGAG	6	-	1370	2085	Active	Active	9	9
ENSDARG00000007045	ENSDART00000104316	25	10	GAATGCCCATCCAGGGGTGACGTG	6	-	1427	2085	Inactive	Active	8	9
ENSDARG00000007045	ENSDART00000104316	25	10	GAATCCCCCCAAGACCGGTGCTGTG	7	-	1540	2085	Inactive	Active	0	7
ENSDARG00000007045	ENSDART00000104316	25	10	AGCCAAAACCAAAGGCTGCCTGC	5	-	1173	2085	Active	Active	1	6
ENSDARG00000007045	ENSDART00000104316	25	11	AACCGCACCTGTGATGATGGCGGG	6	-	1792	2085	Active	Active	4	9
ENSDARG00000007053	ENSDART00000002373	25	2	CAACGCCGCATCTGGCAGCTTGT	5	+	148	1326	Active	Active	6	6
ENSDARG00000007053	ENSDART00000002373	25	2	TGCAACGCCGCATCTGGCAGCTTGT	7	+	146	1326	Active	Active	7	6
ENSDARG00000007053	ENSDART00000002373	25	3	GACCACACACAGGCGATGGTGAA	5	+	376	1326	Inactive	Active	8	8
ENSDARG00000007053	ENSDART00000002373	25	4	TGCAAATCCTGCTCCAGGAGATGAA	7	+	588	1326	Active	Active	7	9
ENSDARG00000007053	ENSDART00000002373	25	4	GTCCTACACTTTTGGTGCTTGGGGT	7	+	558	1326	Active	Active	8	7
ENSDARG00000007053	ENSDART00000002373	25	4	TGCTACAACACATACTCTGTCTGT	6	+	802	1326	Active	Inactive	5	9
ENSDARG00000007053	ENSDART00000002373	25	4	GTCCTACACTTTTGGTGCTTGGGG	6	+	558	1326	Active	Active	8	0
ENSDARG00000007053	ENSDART00000002373	25	4	AACCCCAGAGATCATTTGCTGTA	5	+	1246	1326	Inactive	Inactive	5	7
ENSDARG00000007053	ENSDART00000002373	25	4	GAATTCACATCAAGAAGATGCAGAC	7	+	1199	1326	Inactive	Active	8	9
ENSDARG00000007053	ENSDART00000002373	25	4	GAAAACAAATACTGGCTGGTGGT	5	+	610	1326	Inactive	Active	9	8
ENSDARG00000007053	ENSDART00000002373	25	4	AGCTACACAGACATGGATTTTGTC	6	+	925	1326	Inactive	Active	5	3
ENSDARG00000007053	ENSDART00000002373	25	4	AGCTACACAGACATGGATTTTGT	5	+	925	1326	Inactive	Inactive	5	4
ENSDARG00000007053	ENSDART00000002373	25	4	AACAAATACTGGCTGGTGGTTCT	5	+	613	1326	Inactive	Inactive	3	0
ENSDARG00000007053	ENSDART00000002373	25	4	AAATCCTGCTCCAGGAGATGAAAAC	7	+	591	1326	Inactive	Active	0	9
ENSDARG00000007053	ENSDART00000059312	25	2	TGCAACGCCGCATCTGGCAGCTTGT	7	+	146	1296	Active	Active	7	6
ENSDARG00000007053	ENSDART00000059312	25	2	CAACGCCGCATCTGGCAGCTTGT	5	+	148	1296	Active	Active	6	6
ENSDARG00000007053	ENSDART00000059312	25	3	GACCACACACAGGCGATGGTGAA	5	+	376	1296	Inactive	Active	8	8
ENSDARG00000007053	ENSDART00000059312	25	4	GTCCTACACTTTTGGTGCTTGGGG	6	+	558	1296	Active	Active	8	0
ENSDARG00000007053	ENSDART00000059312	25	4	AAATCCTGCTCCAGGAGATGAAAAC	7	+	591	1296	Inactive	Active	0	9
ENSDARG00000007053	ENSDART00000059312	25	4	AACAAATACTGGCTGGTGGTTCT	5	+	613	1296	Inactive	Inactive	3	0
ENSDARG00000007053	ENSDART00000059312	25	4	GAAAACAAATACTGGCTGGTGGT	5	+	610	1296	Inactive	Active	9	8
ENSDARG00000007053	ENSDART00000059312	25	4	TGCAAATCCTGCTCCAGGAGATGAA	7	+	588	1296	Active	Active	7	9
ENSDARG00000007053	ENSDART00000059312	25	4	GTCCTACACTTTTGGTGCTTGGGGT	7	+	558	1296	Active	Active	8	7
ENSDARG00000007053	ENSDART00000059312	25	5	TGCTACAACACATACTCTGTCTGT	6	+	772	1296	Active	Inactive	5	9
ENSDARG00000007053	ENSDART00000059312	25	5	AACCCCAGAGATCATTTGCTGTA	5	+	1216	1296	Inactive	Inactive	5	7
ENSDARG00000007053	ENSDART00000059312	25	5	GAATTCACATCAAGAAGATGCAGAC	7	+	1169	1296	Inactive	Active	8	9
ENSDARG00000007053	ENSDART00000059312	25	5	AGCTACACAGACATGGATTTTGTC	6	+	895	1296	Inactive	Active	5	3
ENSDARG00000007053	ENSDART00000059312	25	5	AGCTACACAGACATGGATTTTGT	5	+	895	1296	Inactive	Inactive	5	4
ENSDARG00000007215	ENSDART00000013643	25	2	AACCCAGTCGTGTAATCTGATGAT	6	-	184	795	Active	Inactive	8	3
ENSDARG00000007215	ENSDART00000013643	25	2	CACTTCCGCAAGCACAGGTGTGGAA	7	-	117	795	Active	Active	9	0
ENSDARG00000007215	ENSDART00000013643	25	2	GAAAACTCCACGCTCGGTGCAGAA	6	-	346	795	Inactive	Active	6	6
ENSDARG00000007215	ENSDART00000013643	25	3	CCCCTCAAAGCCTCAGGTGGCATGC	7	-	503	795	Active	Active	7	5
ENSDARG00000007215	ENSDART00000013643	25	4	TGCTTCACAGGATTTGGGGTCGTT	6	-	759	795	Active	Active	5	2
ENSDARG00000007215	ENSDART00000013643	25	4	AACTGCTTCACAGGATTTGGGGTC	6	-	762	795	Active	Inactive	9	6
ENSDARG00000007215	ENSDART00000065516	25	3	AACCCAGTCGTGTAATCTGATGAT	6	-	235	858	Active	Inactive	8	3
ENSDARG00000007215	ENSDART00000065516	25	3	CACTTCCGCAAGCACAGGTGTGGAA	7	-	168	858	Active	Active	9	0
ENSDARG00000007215	ENSDART00000065516	25	3	GAAAACTCCACGCTCGGTGCAGAA	6	-	397	858	Inactive	Active	6	6
ENSDARG00000007215	ENSDART00000065516	25	4	CCCCTCAAAGCCTCAGGTGGCATGC	7	-	542	858	Active	Active	7	5
ENSDARG00000007215	ENSDART00000065516	25	5	CTCCTCCTCGCTTCTTTAGTGTTT	6	-	708	858	Active	Inactive	9	9
ENSDARG00000007215	ENSDART00000067227	25	1	GAAGCCATCGAGTCACTCTGATGAT	7	-	83	2079	Active	Inactive	4	3
ENSDARG00000007215	ENSDART00000067227	25	2	CACAGCTAAGGAAAGGGCGCTTTG	6	-	209	2079	Active	Active	3	1
ENSDARG00000007215	ENSDART00000067227	25	2	AACACCGGCTCAAGGTCTGCATGT	6	-	324	2079	Active	Inactive	5	7
ENSDARG00000007215	ENSDART00000067227	25	3	GCATCCGTCATTTTCTTAGTATTG	6	-	942	2079	Active	Inactive	8	9
ENSDARG00000007215	ENSDART00000067227	25	8	AACCCAGTCGTGTAATCTGATGAT	6	-	1423	2079	Active	Inactive	8	3
ENSDARG00000007215	ENSDART00000067227	25	8	CACTTCCGCAAGCACAGGTGTGGAA	7	-	1356	2079	Active	Active	9	0
ENSDARG00000007215	ENSDART00000067227	25	8	GAAAACTCCACGCTCGGTGCAGAA	6	-	1585	2079	Inactive	Active	6	6
ENSDARG00000007215	ENSDART00000067227	25	9	CCCCTCAAAGCCTCAGGTGGCATGC	7	-	1742	2079	Active	Active	7	5
ENSDARG00000007215	ENSDART00000067227	25	10	TGCTTCACAGGATTTGGGGTCGTT	6	-	1998	2079	Active	Active	5	2
ENSDARG00000007215	ENSDART00000067227	25	10	AACTGCTTCACAGGATTTGGGGTC	6	-	2001	2079	Active	Inactive	9	6
ENSDARG00000007215	ENSDART00000067227	25	11	CTCCTCCTCGCTTCTTTAGTGTTT	6	-	2037	2079	Active	Inactive	9	9
ENSDARG00000007247	ENSDART00000044738	25	4	GACGCCACCTTTGGACTCTGCTGGC	7	+	598	1644	Active	Active	6	4
ENSDARG00000007247	ENSDART00000044738	25	4	AGCAGCGCAGGAGGCCGCAGCTGAC	7	+	396	1644	Active	Active	3	9
ENSDARG00000007247	ENSDART00000044738	25	4	GGCCGCAGCTGACCTGCAGTTGAT	6	+	408	1644	Active	Active	9	4
ENSDARG00000007247	ENSDART00000044738	25	4	ACCGACGCCATGTGGACGAGGTG	5	+	749	1644	Active	Active	6	9
ENSDARG00000007247	ENSDART00000044738	25	6	AGAAAAGACTCGACCGGGTGAGAAC	7	+	998	1644	Inactive	Active	7	6
ENSDARG00000007247	ENSDART00000044738	25	6	AGAAAAGACTCGACCGGGTGAGAA	6	+	998	1644	Inactive	Active	7	6
ENSDARG00000007247	ENSDART00000044738	25	7	AGACGCTTCTGCCCTCGCTGAATCT	7	+	1031	1644	Active	Active	9	5
ENSDARG00000007247	ENSDART00000044738	25	8	GTCAAAAACAGACCTGAGGTCGGT	6	+	1132	1644	Inactive	Active	5	9
ENSDARG00000007247	ENSDART00000104609	25	3	GGCCGCAGCTGACCTGCAGTTGAT	6	+	288	1512	Active	Active	9	4
ENSDARG00000007247	ENSDART00000104609	25	3	GACGCCACCTTTGGACTCTGCTGGC	7	+	478	1512	Active	Active	6	4
ENSDARG00000007247	ENSDART00000104609	25	3	AGCAGCGCAGGAGGCCGCAGCTGAC	7	+	276	1512	Active	Active	3	9
ENSDARG00000007247	ENSDART00000104609	25	3	ACCGACGCCATGTGGACGAGGTG	5	+	629	1512	Active	Active	6	9
ENSDARG00000007247	ENSDART00000104609	25	5	AGAAAAGACTCGACCGGGTGAGAAC	7	+	878	1512	Inactive	Active	7	6
ENSDARG00000007247	ENSDART00000104609	25	5	AGAAAAGACTCGACCGGGTGAGAA	6	+	878	1512	Inactive	Active	7	6
ENSDARG00000007247	ENSDART00000104609	25	6	AGACGCTTCTGCCCTCGCTGAATCT	7	+	911	1512	Active	Active	9	5
ENSDARG00000007247	ENSDART00000104609	25	7	GTCAAAAACAGACCTGAGGTCGGT	6	+	1012	1512	Inactive	Active	5	9
ENSDARG00000007247	ENSDART00000104611	25	4	AGCAGCGCAGGAGGCCGCAGCTGAC	7	+	330	1578	Active	Active	3	9
ENSDARG00000007247	ENSDART00000104611	25	4	GGCCGCAGCTGACCTGCAGTTGAT	6	+	342	1578	Active	Active	9	4
ENSDARG00000007247	ENSDART00000104611	25	4	ACCGACGCCATGTGGACGAGGTG	5	+	683	1578	Active	Active	6	9
ENSDARG00000007247	ENSDART00000104611	25	4	GACGCCACCTTTGGACTCTGCTGGC	7	+	532	1578	Active	Active	6	4
ENSDARG00000007247	ENSDART00000104611	25	6	AGAAAAGACTCGACCGGGTGAGAAC	7	+	932	1578	Inactive	Active	7	6
ENSDARG00000007247	ENSDART00000104611	25	6	AGAAAAGACTCGACCGGGTGAGAA	6	+	932	1578	Inactive	Active	7	6
ENSDARG00000007247	ENSDART00000104611	25	7	AGACGCTTCTGCCCTCGCTGAATCT	7	+	965	1578	Active	Active	9	5
ENSDARG00000007247	ENSDART00000104611	25	8	GTCAAAAACAGACCTGAGGTCGGT	6	+	1066	1578	Inactive	Active	5	9
ENSDARG00000007302	ENSDART00000006512	25	2	GAACAAAACTGGATGAGGAGTTC	5	+	86	1158	Inactive	Active	9	8
ENSDARG00000007302	ENSDART00000006512	25	6	GTCGGCGTCTGGATTTTGATTAC	5	+	497	1158	Active	Inactive	9	9
ENSDARG00000007302	ENSDART00000006512	25	7	TGCAGCACCTCTCAGGTCTTTTAG	6	+	644	1158	Active	Inactive	9	7
ENSDARG00000007302	ENSDART00000006512	25	8	AGCCCAAAAGGGAATTTGCATCT	5	+	758	1158	Inactive	Inactive	3	8
ENSDARG00000007354	ENSDART00000011389	25	3	TACCGCACACTTTGGAATTGGCG	5	-	237	1476	Inactive	Active	4	9
ENSDARG00000007354	ENSDART00000011389	25	4	AAAATCAGCTTCATTTTTGAGTTC	6	-	391	1476	Inactive	Inactive	4	9
ENSDARG00000007354	ENSDART00000011389	25	4	AAAATCAGCTTCATTTTTGAGTT	5	-	392	1476	Inactive	Inactive	4	9
ENSDARG00000007354	ENSDART00000011389	25	5	CACTTCCTCCGTCAGCGAAGAAGCC	7	-	451	1476	Active	Active	9	9
ENSDARG00000007354	ENSDART00000011389	25	7	GTAGGCCACTAACAAGTCTTTGCC	6	-	748	1476	Active	Active	1	4
ENSDARG00000007354	ENSDART00000011389	25	7	GGCCACTAACAAGTCTTTGCCTTT	6	-	745	1476	Active	Inactive	2	9
ENSDARG00000007354	ENSDART00000011389	25	8	TCCTCCTTCATGACGTATTTGTC	5	-	979	1476	Active	Inactive	9	0
ENSDARG00000007354	ENSDART00000011389	25	8	GAACTCCTCCTTCATGACGTATTT	6	-	982	1476	Active	Inactive	8	4
ENSDARG00000007354	ENSDART00000011389	25	8	AGACACATCATGGCTGAAGCGGTT	6	-	892	1476	Active	Active	3	9
ENSDARG00000007354	ENSDART00000011389	25	8	AACTCCTCCTTCATGACGTATTT	5	-	982	1476	Active	Inactive	7	4
ENSDARG00000007354	ENSDART00000011389	25	13	AACGACCACTGTGTTTGTGGCCTCT	7	-	1425	1476	Active	Active	0	5
ENSDARG00000007402	ENSDART00000025703	25	1	ACAGGCCGCAAACCACTCTGACAAC	7	-	37	1254	Active	Inactive	7	0
ENSDARG00000007402	ENSDART00000025703	25	1	GACAACATCCTGGCATGATGTATCT	7	-	66	1254	Active	Active	5	2
ENSDARG00000007402	ENSDART00000025703	25	2	TCCCCCTGCTTTTGTCGACTTTGAA	7	-	887	1254	Active	Active	9	6
ENSDARG00000007402	ENSDART00000025703	25	2	TCCTCCCCCTGCTTTTGTCGACTTT	7	-	890	1254	Active	Inactive	9	3
ENSDARG00000007402	ENSDART00000025703	25	2	TTCAAAAGAGGGTGTTTTATTTGAA	7	-	399	1254	Inactive	Inactive	8	8
ENSDARG00000007402	ENSDART00000025703	25	2	TTCCAAAGCTTCCATCTCTGCCTGC	7	-	597	1254	Inactive	Inactive	0	4
ENSDARG00000007402	ENSDART00000025703	25	2	TCCATCTCCTCCCCCTGCTTTTGTC	7	-	896	1254	Active	Inactive	9	3
ENSDARG00000007402	ENSDART00000025703	25	2	GTCTACAGCCACCAGCTGGGTCT	5	-	527	1254	Active	Active	2	3
ENSDARG00000007402	ENSDART00000025703	25	2	GACTACCTCTAAAGAGTCTTTTGAA	7	-	852	1254	Active	Inactive	8	8
ENSDARG00000007402	ENSDART00000025703	25	2	CTCCTCCCCCTGCTTTTGTCGAC	5	-	893	1254	Active	Inactive	9	8
ENSDARG00000007402	ENSDART00000025703	25	2	ATCTCCTCCCCCTGCTTTTGTCGAC	7	-	893	1254	Active	Inactive	8	8
ENSDARG00000007402	ENSDART00000025703	25	3	GTTCACAGAGGTCTGTGCGAGGCT	6	-	1073	1254	Inactive	Active	8	6
ENSDARG00000007614	ENSDART00000020806	25	1	AAATACGCCGGAATGGAGGATAC	5	+	22	1047	Inactive	Active	8	2
ENSDARG00000007614	ENSDART00000020806	25	1	AGCTACCGCCGGGCTGGGAGGAGAG	7	+	59	1047	Active	Active	8	9
ENSDARG00000007614	ENSDART00000020806	25	1	AGCTACCGCCGGGCTGGGAGGAG	5	+	59	1047	Active	Active	8	7
ENSDARG00000007614	ENSDART00000020806	25	3	GGCCAAATCTTCTATGTGGAGTG	5	+	220	1047	Active	Inactive	9	1
ENSDARG00000007614	ENSDART00000020806	25	3	CAAATCTTCTATGTGGAGTGAGTT	6	+	223	1047	Active	Active	9	8
ENSDARG00000007614	ENSDART00000020806	25	4	GAAGCCTAAACGCTACGACGGAAAC	7	+	306	1047	Inactive	Active	8	9
ENSDARG00000007614	ENSDART00000020806	25	4	GTCATCATCGTCACCGGAGCCAAC	6	+	376	1047	Active	Active	9	8
ENSDARG00000007614	ENSDART00000020806	25	4	CACATCAACAAGCGTAAGACGTA	5	+	241	1047	Active	Active	7	8
ENSDARG00000007614	ENSDART00000020806	25	4	AGCCTAAACGCTACGACGGAAAC	5	+	308	1047	Active	Active	8	9
ENSDARG00000007614	ENSDART00000020806	25	6	CAAAGCCACAAAACTGTGAGTAA	5	+	591	1047	Active	Inactive	1	8
ENSDARG00000007614	ENSDART00000020806	25	6	TTCAAAGCCACAAAACTGTGAGTAA	7	+	589	1047	Inactive	Inactive	1	8
ENSDARG00000007614	ENSDART00000020806	25	7	CTCGGCTCCGGCACGGGTCGTGGTG	7	+	747	1047	Active	Active	9	4
ENSDARG00000007614	ENSDART00000020806	25	7	GGCTCCGGCACGGGTCGTGGTGGTT	7	+	750	1047	Active	Inactive	9	0
ENSDARG00000007614	ENSDART00000020806	25	7	GGCCTCTGCATGTGCTGGTGTGTAA	7	+	605	1047	Active	Inactive	9	7
ENSDARG00000007614	ENSDART00000020806	25	7	GGCCACTTCCTCCTGGTGCAGCT	5	+	703	1047	Active	Active	9	8
ENSDARG00000007614	ENSDART00000020806	25	8	ACCTCCATCCACCGCAGCTGGTGGC	7	+	985	1047	Active	Active	9	9
ENSDARG00000007614	ENSDART00000020806	25	8	GTCCCCGCACGGCATCTGCTGCA	5	+	933	1047	Inactive	Active	0	4
ENSDARG00000007614	ENSDART00000020806	25	8	TTCACCTCCATCCACCGCAGCTGGT	7	+	982	1047	Active	Active	8	9
ENSDARG00000007711	ENSDART00000022506	25	3	GAAGCCAACGTGAAGCAGGCGGC	5	+	214	963	Inactive	Active	5	9
ENSDARG00000007711	ENSDART00000022506	25	3	AGAAACAGCTGAAGGAGGCGCAGGG	7	+	242	963	Inactive	Active	4	9
ENSDARG00000007711	ENSDART00000022506	25	4	ACCGCCAGCTCCACCCGCAGCTGCT	7	+	341	963	Active	Active	8	9
ENSDARG00000007711	ENSDART00000022506	25	4	GCCAGCTCCACCCGCAGCTGCTGTC	7	+	344	963	Active	Active	9	6
ENSDARG00000007711	ENSDART00000022506	25	7	CTATCCAGCAGAGCTCGAGTGAGTC	7	+	808	963	Active	Active	1	9
ENSDARG00000007711	ENSDART00000022506	25	9	TGCGGCTGCGGAGAGAGATGAGTGT	7	+	917	963	Active	Active	9	8
ENSDARG00000007711	ENSDART00000022506	25	9	TTCAGCAGATGTTCTGGGAAGTG	5	+	893	963	Inactive	Active	2	5
ENSDARG00000007755	ENSDART00000037044	25	2	CACTGCGACCCCATGCTGCTGTC	5	-	66	651	Active	Active	8	6
ENSDARG00000007755	ENSDART00000037044	25	3	AGACACAACACCCAGCTGATGAC	5	-	191	651	Inactive	Active	6	8
ENSDARG00000007755	ENSDART00000037044	25	3	GCATCCAGAGAGCTGGAGGCGGCG	6	-	240	651	Inactive	Active	6	9
ENSDARG00000007755	ENSDART00000037044	25	3	ACAGACACAACACCCAGCTGATGAC	7	-	191	651	Inactive	Active	9	8
ENSDARG00000007755	ENSDART00000037044	25	3	GCATCCAGAGAGCTGGAGGCGGC	5	-	241	651	Inactive	Active	6	9
ENSDARG00000007755	ENSDART00000037044	25	4	TTCCCAAGATGGCTGCCGGTGGC	5	-	370	651	Inactive	Active	4	9
ENSDARG00000007755	ENSDART00000037044	25	4	GAAAGCCACCGTCCAGGCGTCAAC	6	-	325	651	Inactive	Active	2	1
ENSDARG00000007755	ENSDART00000037044	25	4	ACCTTCCCAAGATGGCTGCCGGT	5	-	373	651	Active	Active	6	9
ENSDARG00000007755	ENSDART00000037044	25	4	AAAGCCACCGTCCAGGCGTCAAC	5	-	325	651	Inactive	Active	6	1
ENSDARG00000007755	ENSDART00000037044	25	5	TTCACCTTCCAGCGTGTGCAGGA	5	-	551	651	Active	Active	9	2
ENSDARG00000007755	ENSDART00000080340	25	3	CACTGCGACCCCATGCTGCTGTC	5	-	69	936	Active	Active	8	6
ENSDARG00000007755	ENSDART00000080340	25	4	ACAGACACAACACCCAGCTGATGAC	7	-	194	936	Inactive	Active	9	8
ENSDARG00000007755	ENSDART00000080340	25	4	GCATCCAGAGAGCTGGAGGCGGCG	6	-	243	936	Inactive	Active	6	9
ENSDARG00000007755	ENSDART00000080340	25	4	GCATCCAGAGAGCTGGAGGCGGC	5	-	244	936	Inactive	Active	6	9
ENSDARG00000007755	ENSDART00000080340	25	4	AGACACAACACCCAGCTGATGAC	5	-	194	936	Inactive	Active	6	8
ENSDARG00000007755	ENSDART00000080340	25	5	AAAGCCACCGTCCAGGCGTCAAC	5	-	328	936	Inactive	Active	6	1
ENSDARG00000007755	ENSDART00000080340	25	5	GAAAGCCACCGTCCAGGCGTCAAC	6	-	328	936	Inactive	Active	2	1
ENSDARG00000007755	ENSDART00000080340	25	5	ACCTTCCCAAGATGGCTGCCGGT	5	-	376	936	Active	Active	6	9
ENSDARG00000007755	ENSDART00000080340	25	5	TTCCCAAGATGGCTGCCGGTGGC	5	-	373	936	Inactive	Active	4	9
ENSDARG00000007755	ENSDART00000080340	25	6	TTCACCTTCCAGCGTGTGCAGGA	5	-	554	936	Active	Active	9	2
ENSDARG00000007788	ENSDART00000045863	25	1	TTCGACCCACGGAATGAGTTTTTG	6	-	15	1050	Inactive	Active	4	1
ENSDARG00000007788	ENSDART00000045863	25	1	TACTTCGACCCACGGAATGAGTT	5	-	19	1050	Active	Active	7	9
ENSDARG00000007788	ENSDART00000045863	25	3	GCAGACGACAGACAGGAGGATGGC	6	-	466	1050	Inactive	Active	2	9
ENSDARG00000007788	ENSDART00000045863	25	4	TACACCATCAGCAGGAAGGAGGT	5	-	659	1050	Active	Active	8	9
ENSDARG00000007788	ENSDART00000104353	25	1	TTCGACCCACGGAATGAGTTTTTG	6	-	15	3687	Inactive	Active	4	1
ENSDARG00000007788	ENSDART00000104353	25	1	TACTTCGACCCACGGAATGAGTT	5	-	19	3687	Active	Active	7	9
ENSDARG00000007788	ENSDART00000104353	25	3	GCAGACGACAGACAGGAGGATGGC	6	-	466	3687	Inactive	Active	2	9
ENSDARG00000007788	ENSDART00000104353	25	4	TACACCATCAGCAGGAAGGAGGT	5	-	659	3687	Active	Active	8	9
ENSDARG00000007788	ENSDART00000104353	25	7	ACAACCAACACAGTGACGCCGAT	5	-	1267	3687	Inactive	Active	3	9
ENSDARG00000007788	ENSDART00000104353	25	7	AGCACCACAAGAATGAGGACGGT	5	-	1153	3687	Inactive	Active	0	9
ENSDARG00000007788	ENSDART00000104353	25	9	GTTCCCAACTTGACGGGGCAGGC	5	-	1610	3687	Active	Active	2	9
ENSDARG00000007788	ENSDART00000104353	25	9	GCCACCCTCTTTTTCAGCAGACTAG	7	-	1587	3687	Active	Active	9	8
ENSDARG00000007788	ENSDART00000104353	25	10	CAATGCCCACCACACAGATGCAGGT	7	-	2026	3687	Inactive	Active	5	9
ENSDARG00000007788	ENSDART00000104353	25	11	GTCATCCCCGATATGGAGAATGC	5	-	2171	3687	Active	Active	8	8
ENSDARG00000007788	ENSDART00000104353	25	13	GCCAACATCAGCTTTTTTGAGCG	5	-	2414	3687	Active	Active	9	2
ENSDARG00000007788	ENSDART00000104353	25	13	AAAGCCAACATCAGCTTTTTTGAG	6	-	2416	3687	Inactive	Inactive	7	8
ENSDARG00000007788	ENSDART00000104353	25	13	CGCAAAGCCAACATCAGCTTTTTTG	7	-	2418	3687	Active	Inactive	8	7
ENSDARG00000007788	ENSDART00000104353	25	14	GTTGTCATCGGTGAGGATGATGT	5	-	2483	3687	Active	Active	9	2
ENSDARG00000007788	ENSDART00000104353	25	14	GTTGTCATCGGTGAGGATGATGTC	6	-	2482	3687	Active	Active	9	9
ENSDARG00000007788	ENSDART00000104353	25	15	ACCTGCAAACAGTAGTGTGAAGAT	6	-	2830	3687	Inactive	Inactive	1	4
ENSDARG00000007788	ENSDART00000104353	25	16	CCCAAATAAAATGCTGCAGAAGAT	6	-	3025	3687	Active	Active	0	9
ENSDARG00000007788	ENSDART00000104353	25	19	GTCCTCCTCAGGATCTGTGTCGTC	6	-	3502	3687	Active	Inactive	9	8
ENSDARG00000007788	ENSDART00000104355	25	1	TTCGACCCACGGAATGAGTTTTTG	6	-	15	3657	Inactive	Active	4	1
ENSDARG00000007788	ENSDART00000104355	25	1	TACTTCGACCCACGGAATGAGTT	5	-	19	3657	Active	Active	7	9
ENSDARG00000007788	ENSDART00000104355	25	3	GCAGACGACAGACAGGAGGATGGC	6	-	466	3657	Inactive	Active	2	9
ENSDARG00000007788	ENSDART00000104355	25	4	TACACCATCAGCAGGAAGGAGGT	5	-	659	3657	Active	Active	8	9
ENSDARG00000007788	ENSDART00000104355	25	8	AGCACCACAAGAATGAGGACGGT	5	-	1123	3657	Inactive	Active	0	9
ENSDARG00000007788	ENSDART00000104355	25	8	ACAACCAACACAGTGACGCCGAT	5	-	1237	3657	Inactive	Active	3	9
ENSDARG00000007788	ENSDART00000104355	25	10	GTTCCCAACTTGACGGGGCAGGC	5	-	1580	3657	Active	Active	2	9
ENSDARG00000007788	ENSDART00000104355	25	10	GCCACCCTCTTTTTCAGCAGACTAG	7	-	1557	3657	Active	Active	9	8
ENSDARG00000007788	ENSDART00000104355	25	11	CAATGCCCACCACACAGATGCAGGT	7	-	1996	3657	Inactive	Active	5	9
ENSDARG00000007788	ENSDART00000104355	25	12	GTCATCCCCGATATGGAGAATGC	5	-	2141	3657	Active	Active	8	8
ENSDARG00000007788	ENSDART00000104355	25	14	GCCAACATCAGCTTTTTTGAGCG	5	-	2384	3657	Active	Active	9	2
ENSDARG00000007788	ENSDART00000104355	25	14	AAAGCCAACATCAGCTTTTTTGAG	6	-	2386	3657	Inactive	Inactive	7	8
ENSDARG00000007788	ENSDART00000104355	25	14	CGCAAAGCCAACATCAGCTTTTTTG	7	-	2388	3657	Active	Inactive	8	7
ENSDARG00000007788	ENSDART00000104355	25	15	GTTGTCATCGGTGAGGATGATGT	5	-	2453	3657	Active	Active	9	2
ENSDARG00000007788	ENSDART00000104355	25	15	GTTGTCATCGGTGAGGATGATGTC	6	-	2452	3657	Active	Active	9	9
ENSDARG00000007788	ENSDART00000104355	25	16	ACCTGCAAACAGTAGTGTGAAGAT	6	-	2800	3657	Inactive	Inactive	1	4
ENSDARG00000007788	ENSDART00000104355	25	17	CCCAAATAAAATGCTGCAGAAGAT	6	-	2995	3657	Active	Active	0	9
ENSDARG00000007788	ENSDART00000104355	25	20	GTCCTCCTCAGGATCTGTGTCGTC	6	-	3472	3657	Active	Inactive	9	8
ENSDARG00000007950	ENSDART00000022861	25	1	TTCAGCAACACGAGGCCGATGGG	5	+	77	3489	Active	Active	4	9
ENSDARG00000007950	ENSDART00000022861	25	2	AACACCAGACAGGCGACGTCTAC	5	+	143	3489	Inactive	Active	6	2
ENSDARG00000007950	ENSDART00000022861	25	4	GTTTCAGGCGTGTGGGCCGCTGTG	6	+	300	3489	Active	Active	5	9
ENSDARG00000007950	ENSDART00000022861	25	6	ACAGTCGACGAGGTTGTGGCAGCA	6	+	610	3489	Active	Active	4	9
ENSDARG00000007950	ENSDART00000022861	25	8	AAAATCTTCAGTTTGGAGGGTAA	5	+	988	3489	Active	Active	7	3
ENSDARG00000007950	ENSDART00000022861	25	8	TTCTTCAGCGTCACAGACGAGTCT	6	+	931	3489	Active	Active	8	9
ENSDARG00000007950	ENSDART00000022861	25	9	ACAGGCACCAACCAGAATGGTAC	5	+	1003	3489	Active	Active	1	7
ENSDARG00000007950	ENSDART00000022861	25	12	ACAAACCCAATGTTGGGTTGATTT	6	+	1389	3489	Inactive	Inactive	9	8
ENSDARG00000007950	ENSDART00000022861	25	12	ACAAACCCAATGTTGGGTTGATTTC	7	+	1389	3489	Inactive	Inactive	9	5
ENSDARG00000007950	ENSDART00000022861	25	12	GACAAACCCAATGTTGGGTTGATTT	7	+	1388	3489	Inactive	Inactive	0	8
ENSDARG00000007950	ENSDART00000022861	25	12	GACAAACCCAATGTTGGGTTGAT	5	+	1388	3489	Inactive	Inactive	0	7
ENSDARG00000007950	ENSDART00000022861	25	15	GCAGCCTTAGTTGTATTTAGACTTG	7	+	1417	3489	Active	Inactive	6	3
ENSDARG00000007950	ENSDART00000022861	25	19	AACGTCACAGCGAGGACGCCGAT	5	+	1975	3489	Inactive	Active	4	9
ENSDARG00000007950	ENSDART00000022861	25	21	GCCTGCAGAGAGCAGATGAAGGA	5	+	2198	3489	Active	Active	4	9
ENSDARG00000007950	ENSDART00000022861	25	23	AAAGACCCCTGAGCGTTTGGTAG	5	+	2409	3489	Inactive	Inactive	7	4
ENSDARG00000007950	ENSDART00000022861	25	23	CACTTCTCCAGTCTGGTGGTGAA	5	+	2530	3489	Active	Active	9	5
ENSDARG00000007950	ENSDART00000022861	25	30	ATCTTCACACTTTATTAGCCGTG	5	+	3197	3489	Inactive	Active	4	5
ENSDARG00000007950	ENSDART00000022861	25	32	TTCTGCAGATTATCCTGGAGATTAG	7	+	3305	3489	Inactive	Active	1	7
ENSDARG00000007950	ENSDART00000022861	25	32	TGCAGCTTCTGGCCCTGCTGGTGCT	7	+	3389	3489	Active	Active	9	8
ENSDARG00000007950	ENSDART00000022861	25	32	ATCGGCAGCACTCTTGGAGGACTGC	7	+	3367	3489	Active	Active	7	9
ENSDARG00000007975	ENSDART00000029580	25	1	AACTTCCACCAGGAATGTGAGGCG	6	+	31	531	Active	Active	6	8
ENSDARG00000007975	ENSDART00000029580	25	1	CTCTACGCCTCATATGTGTATCT	5	+	82	531	Active	Inactive	6	9
ENSDARG00000007975	ENSDART00000029580	25	2	GTCTGCAGAACCAGAGAGGAGGAC	6	+	212	531	Inactive	Active	1	9
ENSDARG00000007975	ENSDART00000102809	25	1	CTCTACGCCTCATATGTGTATCT	5	+	82	531	Active	Inactive	6	9
ENSDARG00000007975	ENSDART00000102809	25	1	AACTTCCACCAGGAATGTGAGGCG	6	+	31	531	Active	Active	6	8
ENSDARG00000007975	ENSDART00000102809	25	2	GTCTGCAGAACCAGAGAGGAGGAC	6	+	212	531	Inactive	Active	1	9
ENSDARG00000008019	ENSDART00000010923	25	2	GACAACAGCAGATCGATGATGAC	5	+	233	954	Inactive	Active	0	9
ENSDARG00000008019	ENSDART00000010923	25	6	TTCTCCAGAATTTCAGAGGGAGAG	6	+	683	954	Inactive	Active	2	9
ENSDARG00000008019	ENSDART00000010923	25	6	TTCAGCAACTACCGAGTGTTTGAG	6	+	718	954	Active	Active	4	3
ENSDARG00000008019	ENSDART00000010923	25	6	AGCAACTACCGAGTGTTTGAGGTG	6	+	721	954	Active	Active	7	0
ENSDARG00000008019	ENSDART00000010923	25	6	AGCAACTACCGAGTGTTTGAGGT	5	+	721	954	Active	Active	7	4
ENSDARG00000008019	ENSDART00000010923	25	8	TCCAACTACAAACTGTTTGAAAC	5	+	877	954	Active	Inactive	7	1
ENSDARG00000008019	ENSDART00000104340	25	2	CTCCCAAGAGGAAATGGTGAGGA	5	+	223	1881	Active	Active	0	3
ENSDARG00000008019	ENSDART00000104340	25	2	CTCCCAAGAGGAAATGGTGAGGAA	6	+	223	1881	Active	Active	0	8
ENSDARG00000008019	ENSDART00000104340	25	6	GACAACAGCAGATCGATGATGAC	5	+	785	1881	Inactive	Active	0	9
ENSDARG00000008019	ENSDART00000104340	25	10	TTCTCCAGAATTTCAGAGGGAGAG	6	+	1235	1881	Inactive	Active	2	9
ENSDARG00000008019	ENSDART00000104340	25	10	TTCAGCAACTACCGAGTGTTTGAG	6	+	1270	1881	Active	Active	4	3
ENSDARG00000008019	ENSDART00000104340	25	10	AGCAACTACCGAGTGTTTGAGGTG	6	+	1273	1881	Active	Active	7	0
ENSDARG00000008019	ENSDART00000104340	25	10	AGCAACTACCGAGTGTTTGAGGT	5	+	1273	1881	Active	Active	7	4
ENSDARG00000008019	ENSDART00000104340	25	13	ACAGACGTCAGCAGAAGGCGTAGAG	7	+	1789	1881	Active	Active	5	6
ENSDARG00000008035	ENSDART00000008968	25	5	ACATTCCACTATTGACTTTGATTTC	7	+	594	681	Active	Inactive	4	9
ENSDARG00000008035	ENSDART00000008968	25	6	AACTACTACTTTGAGAAGAAGCG	5	+	643	681	Active	Active	0	9
ENSDARG00000008384	ENSDART00000050225	25	5	GTTGGCAGCAGAGCGCTGGCTGT	5	-	425	2034	Active	Active	7	2
ENSDARG00000008384	ENSDART00000050225	25	5	GGCAGCAGAGCGCTGGCTGTGGTG	6	-	421	2034	Active	Active	5	5
ENSDARG00000008384	ENSDART00000050225	25	7	CTACGCTGCTGTAGTCTGACTCT	5	-	642	2034	Active	Inactive	8	3
ENSDARG00000008384	ENSDART00000050225	25	8	GAAAGCAGCCAGATAGTCGCTGTT	6	-	724	2034	Inactive	Active	3	3
ENSDARG00000008384	ENSDART00000050225	25	8	GCAGCCAGATAGTCGCTGTTGGT	5	-	721	2034	Inactive	Active	5	4
ENSDARG00000008384	ENSDART00000050225	25	10	AAAGGCATCAGCAGATGAGTGAGGT	7	-	872	2034	Active	Active	2	9
ENSDARG00000008384	ENSDART00000050225	25	10	GCAGCCAAAGGCATCAGCAGATGAG	7	-	878	2034	Inactive	Active	7	9
ENSDARG00000008384	ENSDART00000050225	25	10	ATCAGCAGATGAGTGAGGTGTGC	5	-	868	2034	Inactive	Active	4	7
ENSDARG00000008384	ENSDART00000050225	25	11	CAATTCACCTATCACATGCGGTGCC	7	-	1018	2034	Active	Active	1	5
ENSDARG00000008384	ENSDART00000050225	25	12	AACTGCTCCAGTATGAAGACTGC	5	-	1068	2034	Active	Active	7	9
ENSDARG00000008384	ENSDART00000050225	25	13	TCCTGCGCCGTCTTCTTAGGATTG	6	-	1188	2034	Active	Inactive	9	6
ENSDARG00000008384	ENSDART00000050225	25	18	AGCCCAGTCTTTGCTGCAGTTTCT	6	-	1773	2034	Active	Active	9	1
ENSDARG00000008384	ENSDART00000050225	25	18	TCCGTCCTCTGGCCAGGCCTTGGAT	7	-	1828	2034	Active	Active	9	0
ENSDARG00000008384	ENSDART00000050225	25	19	TCCTGCAGCCTCTGTCTCTGCTTCT	7	-	1979	2034	Active	Inactive	9	7
ENSDARG00000008384	ENSDART00000050225	25	19	AACCCCAGCGTTCCTGCAGCCTCT	6	-	1991	2034	Active	Active	5	8
ENSDARG00000008384	ENSDART00000050225	25	19	CTCAACATCCTCAGGTTTTAGGGC	6	-	1948	2034	Active	Active	8	1
ENSDARG00000008384	ENSDART00000104830	25	5	GTTGGCAGCAGAGCGCTGGCTGT	5	-	419	2025	Active	Active	7	2
ENSDARG00000008384	ENSDART00000104830	25	5	GGCAGCAGAGCGCTGGCTGTGGTG	6	-	415	2025	Active	Active	5	5
ENSDARG00000008384	ENSDART00000104830	25	7	CTACGCTGCTGTAGTCTGACTCT	5	-	636	2025	Active	Inactive	8	3
ENSDARG00000008384	ENSDART00000104830	25	8	GCAGCCAGATAGTCGCTGTTGGT	5	-	715	2025	Inactive	Active	5	4
ENSDARG00000008384	ENSDART00000104830	25	8	GAAAGCAGCCAGATAGTCGCTGTT	6	-	718	2025	Inactive	Active	3	3
ENSDARG00000008384	ENSDART00000104830	25	10	ATCAGCAGATGAGTGAGGTGTGC	5	-	862	2025	Inactive	Active	4	7
ENSDARG00000008384	ENSDART00000104830	25	10	AAAGGCATCAGCAGATGAGTGAGGT	7	-	866	2025	Active	Active	2	9
ENSDARG00000008384	ENSDART00000104830	25	10	GCAGCCAAAGGCATCAGCAGATGAG	7	-	872	2025	Inactive	Active	7	9
ENSDARG00000008384	ENSDART00000104830	25	11	CAATTCACCTATCACATGCGGTGCC	7	-	1012	2025	Active	Active	1	5
ENSDARG00000008384	ENSDART00000104830	25	12	AACTGCTCCAGTATGAAGACTGC	5	-	1062	2025	Active	Active	7	9
ENSDARG00000008384	ENSDART00000104830	25	13	TCCTGCGCCGTCTTCTTAGGATTG	6	-	1182	2025	Active	Inactive	9	6
ENSDARG00000008384	ENSDART00000104830	25	18	AGCCCAGTCTTTGCTGCAGTTTCT	6	-	1767	2025	Active	Active	9	1
ENSDARG00000008384	ENSDART00000104830	25	18	TCCGTCCTCTGGCCAGGCCTTGGAT	7	-	1822	2025	Active	Active	9	0
ENSDARG00000008384	ENSDART00000104830	25	19	CTCAACATCCTCAGGTTTTAGGGC	6	-	1942	2025	Active	Active	8	1
ENSDARG00000008384	ENSDART00000104830	25	19	TCCTGCAGCCTCTGTCTCTGCTTCT	7	-	1973	2025	Active	Inactive	9	7
ENSDARG00000008384	ENSDART00000104830	25	19	AACCCCAGCGTTCCTGCAGCCTCT	6	-	1985	2025	Active	Active	5	8
ENSDARG00000008395	ENSDART00000012820	25	1	TGCTCCAGCACGCTGTATTTGCT	5	-	106	1095	Active	Active	9	5
ENSDARG00000008395	ENSDART00000012820	25	1	CCCTGCTCCAGCACGCTGTATTT	5	-	109	1095	Active	Inactive	9	8
ENSDARG00000008395	ENSDART00000012820	25	2	TCCTCATCCTCACTGTCGGCTGT	5	-	223	1095	Active	Active	9	1
ENSDARG00000008395	ENSDART00000012820	25	2	TCCGCCAGACGACGAGCGTGATTC	6	-	186	1095	Active	Inactive	5	2
ENSDARG00000008395	ENSDART00000012820	25	2	GTCTCCATCCGCCAGACGACGAG	5	-	194	1095	Active	Active	9	9
ENSDARG00000008395	ENSDART00000012820	25	2	CTCCTCATCCTCACTGTCGGCTGT	6	-	223	1095	Active	Active	9	1
ENSDARG00000008395	ENSDART00000012820	25	3	ACATCCACCAACCACTCTGACAAC	6	-	351	1095	Inactive	Inactive	0	0
ENSDARG00000008395	ENSDART00000012820	25	3	AACATCCACCAACCACTCTGACAAC	7	-	351	1095	Active	Inactive	6	0
ENSDARG00000008395	ENSDART00000012820	25	5	GTCCACGTCGCTGTAGATGCAGTC	6	-	562	1095	Active	Active	8	9
ENSDARG00000008785	ENSDART00000006709	25	3	AACCCAAGCTGAGCTGCTTTGAT	5	-	178	1521	Active	Inactive	2	9
ENSDARG00000008785	ENSDART00000006709	25	3	TTAAACCCAAGCTGAGCTGCTTTG	6	-	180	1521	Inactive	Active	9	0
ENSDARG00000008785	ENSDART00000006709	25	7	TTCTCCATCAGCAGTCTTTGCAGTC	7	-	492	1521	Active	Inactive	9	6
ENSDARG00000008785	ENSDART00000006709	25	9	TTAAACTTCAAGCCCTGCTTTTGGA	7	-	797	1521	Active	Active	3	3
ENSDARG00000008785	ENSDART00000006709	25	10	ACCAACAGACTCCAGGCCGAGGTT	6	-	964	1521	Inactive	Active	5	8
ENSDARG00000008785	ENSDART00000006709	25	11	CCCTCATCCTCTGCTTTATGAGCC	6	-	1089	1521	Active	Active	9	4
ENSDARG00000008785	ENSDART00000006709	25	11	ACCCTCATCCTCTGCTTTATGAGCC	7	-	1089	1521	Active	Active	9	4
ENSDARG00000008785	ENSDART00000006709	25	12	GCATTCGTCTTGGCTCTGCTGTT	5	-	1279	1521	Active	Inactive	9	6
ENSDARG00000009266	ENSDART00000048507	25	4	AAAGCCAAAGCAGGATGGGAATGT	6	-	215	1413	Inactive	Inactive	9	3
ENSDARG00000009266	ENSDART00000048507	25	4	TCCAAAAGCCAAAGCAGGATGGGAA	7	-	218	1413	Active	Active	3	8
ENSDARG00000009266	ENSDART00000048507	25	5	GCATTCACAGAAGACTTTGGCTGC	6	-	363	1413	Inactive	Inactive	5	7
ENSDARG00000009266	ENSDART00000048507	25	11	TACCTCAGCCAGTGTTGTGACGGA	6	-	1240	1413	Active	Active	8	5
ENSDARG00000009266	ENSDART00000048507	25	11	ACCTCAGCCAGTGTTGTGACGGA	5	-	1240	1413	Active	Active	7	5
ENSDARG00000009299	ENSDART00000024633	25	1	ACCGACACCTTGTCCTGCTGAAGCC	7	-	182	1887	Active	Active	5	9
ENSDARG00000009299	ENSDART00000024633	25	1	TCCGGCTCCCCGCTGCAGCAGGC	5	-	62	1887	Active	Active	9	9
ENSDARG00000009299	ENSDART00000024633	25	1	GCACCATGCACATGCGAGGCATTG	6	-	123	1887	Active	Active	7	8
ENSDARG00000009299	ENSDART00000024633	25	5	AACAAAGACACTACAATAATAGGAG	7	-	320	1887	Inactive	Active	6	9
ENSDARG00000009299	ENSDART00000024633	25	8	TACCTATAAGCGTCATCTGATGAC	6	-	810	1887	Inactive	Inactive	0	0
ENSDARG00000009299	ENSDART00000024633	25	9	GACTCACACGGTCCGGGGAGACTGC	7	-	1655	1887	Active	Active	4	8
ENSDARG00000009299	ENSDART00000024633	25	9	GACATCCTCGGTGTGTGCAGGTGCA	7	-	1191	1887	Active	Active	9	9
ENSDARG00000009299	ENSDART00000024633	25	9	TCCCCAACCTTTTCCCGCAGACGCA	7	-	1682	1887	Active	Active	8	9
ENSDARG00000009299	ENSDART00000024633	25	9	ATCAGCAGCACTGGAAGTGGGAGCA	7	-	1740	1887	Active	Active	5	9
ENSDARG00000009299	ENSDART00000024633	25	9	TTCAGCTAACCCAGGGCTGATGGA	6	-	1285	1887	Active	Active	0	9
ENSDARG00000009299	ENSDART00000103712	25	4	TACCTATAAGCGTCATCTGATGAC	6	-	528	1323	Inactive	Inactive	0	0
ENSDARG00000009299	ENSDART00000103712	25	6	GACATCCTCGGTGTGTGCAGGTGCA	7	-	879	1323	Active	Active	9	9
ENSDARG00000009299	ENSDART00000103712	25	9	TCCCCAACCTTTTCCCGCAGACGCA	7	-	1118	1323	Active	Active	8	9
ENSDARG00000009299	ENSDART00000103712	25	9	GACTCACACGGTCCGGGGAGACTGC	7	-	1091	1323	Active	Active	4	8
ENSDARG00000009299	ENSDART00000103712	25	9	ATCAGCAGCACTGGAAGTGGGAGCA	7	-	1176	1323	Active	Active	5	9
ENSDARG00000009299	ENSDART00000103718	25	1	ACCGACACCTTGTCCTGCTGAAGCC	7	-	182	1893	Active	Active	5	9
ENSDARG00000009299	ENSDART00000103718	25	1	TCCGGCTCCCCGCTGCAGCAGGC	5	-	62	1893	Active	Active	9	9
ENSDARG00000009299	ENSDART00000103718	25	1	GCACCATGCACATGCGAGGCATTG	6	-	123	1893	Active	Active	7	8
ENSDARG00000009299	ENSDART00000103718	25	8	TACCTATAAGCGTCATCTGATGAC	6	-	816	1893	Inactive	Inactive	0	0
ENSDARG00000009299	ENSDART00000103718	25	9	TTCAGCTAACCCAGGGCTGATGGA	6	-	1291	1893	Active	Active	0	9
ENSDARG00000009299	ENSDART00000103718	25	9	TCCCCAACCTTTTCCCGCAGACGCA	7	-	1688	1893	Active	Active	8	9
ENSDARG00000009299	ENSDART00000103718	25	9	GACTCACACGGTCCGGGGAGACTGC	7	-	1661	1893	Active	Active	4	8
ENSDARG00000009299	ENSDART00000103718	25	9	GACATCCTCGGTGTGTGCAGGTGCA	7	-	1197	1893	Active	Active	9	9
ENSDARG00000009299	ENSDART00000103718	25	9	ATCAGCAGCACTGGAAGTGGGAGCA	7	-	1746	1893	Active	Active	5	9
ENSDARG00000009351	ENSDART00000016591	25	1	CCCCAAAACGGAGCGGGAGAAGAG	6	-	169	615	Active	Active	6	9
ENSDARG00000009351	ENSDART00000016591	25	1	TCCCCAAAACGGAGCGGGAGAAGAG	7	-	169	615	Inactive	Active	2	9
ENSDARG00000009351	ENSDART00000016591	25	2	ACAGCCCGCTTTTCACGCCGTATAG	7	-	388	615	Active	Inactive	6	1
ENSDARG00000009563	ENSDART00000039375	25	2	GAATGCTGCTGCGTGTGGCGTCT	5	+	77	1605	Active	Active	3	5
ENSDARG00000009563	ENSDART00000039375	25	3	ACCACCACAGTGATCGCAGCGGTG	6	+	271	1605	Inactive	Active	1	9
ENSDARG00000009563	ENSDART00000039375	25	3	AACCCCAAACTCAAGGAGAATCT	5	+	331	1605	Inactive	Active	7	8
ENSDARG00000009563	ENSDART00000039375	25	3	GACCACCACAGTGATCGCAGCGGTG	7	+	270	1605	Active	Active	2	9
ENSDARG00000009563	ENSDART00000039375	25	4	AACAGCACCATGTCGGAGTATCT	5	+	508	1605	Active	Active	2	0
ENSDARG00000009563	ENSDART00000039375	25	4	ACCAACAGCACCATGTCGGAGTA	5	+	505	1605	Active	Active	4	5
ENSDARG00000009563	ENSDART00000039375	25	5	TTCTTCATCGCCTTTGGTATTTGTA	7	+	619	1605	Active	Inactive	9	1
ENSDARG00000009563	ENSDART00000039375	25	6	CCCTTCTCCTTCTTCATGGGCATCT	7	+	907	1605	Active	Inactive	9	4
ENSDARG00000009563	ENSDART00000039375	25	6	ATCTCCATCAAGGATCTGGAGGT	5	+	778	1605	Active	Active	8	1
ENSDARG00000009563	ENSDART00000039375	25	6	GGCATCGCCTGCCTGATCTGTGGGA	7	+	748	1605	Active	Inactive	9	1
ENSDARG00000009563	ENSDART00000039375	25	8	ACATCAGTCTGCTGGTGGCGGTGGA	7	+	1274	1605	Active	Active	6	9
ENSDARG00000009563	ENSDART00000039375	25	8	ACATCAGTCTGCTGGTGGCGGTG	5	+	1274	1605	Active	Active	6	9
ENSDARG00000009563	ENSDART00000039375	25	8	TGCTCATCCTGACGGCGGTGGGT	5	+	1238	1605	Active	Active	9	8
ENSDARG00000009563	ENSDART00000039375	25	8	TGCTCATCCTGACGGCGGTGGGTCT	7	+	1238	1605	Active	Active	9	1
ENSDARG00000009563	ENSDART00000039375	25	8	ACACTCGCCAGTGTGGGAGCCGCT	6	+	1183	1605	Active	Active	5	9
ENSDARG00000009563	ENSDART00000039375	25	9	TGCTCAAAATACAGGCTTAGTAGAT	7	+	1509	1605	Inactive	Inactive	2	7
ENSDARG00000009563	ENSDART00000039375	25	9	TGCTCAAAATACAGGCTTAGTAG	5	+	1509	1605	Inactive	Active	2	3
ENSDARG00000009563	ENSDART00000039375	25	9	CTCCAACCAGTGCGTCTTTGCTGCT	7	+	1488	1605	Inactive	Inactive	3	1
ENSDARG00000009563	ENSDART00000039375	25	9	AACTCCAACCAGTGCGTCTTTGCT	6	+	1486	1605	Active	Active	0	1
ENSDARG00000009563	ENSDART00000039375	25	9	AACAACTCCAACCAGTGCGTCTTT	6	+	1483	1605	Active	Inactive	1	9
ENSDARG00000009563	ENSDART00000039375	25	9	AAACAACTCCAACCAGTGCGTCTTT	7	+	1482	1605	Inactive	Inactive	3	9
ENSDARG00000009564	ENSDART00000067037	25	1	TACAACCACAGCACTGGTGAGAG	5	+	171	1080	Active	Active	0	2
ENSDARG00000009564	ENSDART00000067037	25	3	GTTCAATGCATCCAGATCTGAGGTG	7	+	273	1080	Active	Active	4	4
ENSDARG00000009564	ENSDART00000067037	25	5	CTCCAAGCATGACATTATTGGAG	5	+	525	1080	Inactive	Inactive	5	3
ENSDARG00000009564	ENSDART00000067037	25	6	AGCCAAAAACCTGAAGAAGATGGA	6	+	708	1080	Inactive	Active	7	9
ENSDARG00000009564	ENSDART00000067037	25	6	GAAGCCAAAAACCTGAAGAAGAT	5	+	706	1080	Inactive	Active	9	9
ENSDARG00000009564	ENSDART00000067037	25	6	GCCAAAAACCTGAAGAAGATGGA	5	+	709	1080	Active	Active	0	9
ENSDARG00000009564	ENSDART00000067037	25	7	CGCTCAATCCGTACTTTAATGAGTC	7	+	824	1080	Active	Active	9	5
ENSDARG00000009564	ENSDART00000067037	25	7	GAAAACATCAGTGAAGAAGCGGAC	6	+	801	1080	Inactive	Active	4	9
ENSDARG00000009564	ENSDART00000067037	25	8	ACCAGCTGCGCCACTGGGCCGAT	5	+	977	1080	Active	Active	9	0
ENSDARG00000009564	ENSDART00000103416	25	2	CTCCAAGCATGACATTATTGGAG	5	+	183	777	Inactive	Inactive	5	3
ENSDARG00000009564	ENSDART00000103416	25	3	GCCAAAAACCTGAAGAAGATGGA	5	+	367	777	Active	Active	0	9
ENSDARG00000009564	ENSDART00000103416	25	3	GAAGCCAAAAACCTGAAGAAGAT	5	+	364	777	Inactive	Active	9	9
ENSDARG00000009564	ENSDART00000103416	25	3	AGCCAAAAACCTGAAGAAGATGGA	6	+	366	777	Inactive	Active	7	9
ENSDARG00000009564	ENSDART00000103416	25	4	CGCTCAATCCGTACTTTAATGAGTC	7	+	482	777	Active	Active	9	5
ENSDARG00000009564	ENSDART00000103416	25	4	GAAAACATCAGTGAAGAAGCGGAC	6	+	459	777	Inactive	Active	4	9
ENSDARG00000009564	ENSDART00000103416	25	5	ACCAGCTGCGCCACTGGGCCGAT	5	+	635	777	Active	Active	9	0
ENSDARG00000009802	ENSDART00000024244	25	2	GCCACCACATAATATGCTGACTGT	6	-	116	588	Active	Active	1	5
ENSDARG00000009802	ENSDART00000024244	25	2	CGCCACCACATAATATGCTGACTGT	7	-	116	588	Active	Active	9	5
ENSDARG00000009802	ENSDART00000024244	25	3	CCCTTCATCGTGAGCGCCGTCTGC	6	-	231	588	Active	Active	9	1
ENSDARG00000009802	ENSDART00000024244	25	3	AGCGCCGTCTGCACTTTAGAGGCC	6	-	219	588	Active	Active	9	8
ENSDARG00000009802	ENSDART00000024244	25	4	TGCTGCTGCGGCGTGCTGAGGGT	5	-	415	588	Active	Active	9	9
ENSDARG00000009802	ENSDART00000024244	25	4	TGCTGCGGCGTGCTGAGGGTGGT	5	-	412	588	Active	Active	9	9
ENSDARG00000009802	ENSDART00000024244	25	4	TCCTCCTTCTCCTGTGCGCGTGC	5	-	541	588	Active	Inactive	9	3
ENSDARG00000009802	ENSDART00000024244	25	4	GTCATCCACCTGCTGCTGCGGCGTG	7	-	423	588	Active	Active	8	2
ENSDARG00000009802	ENSDART00000024244	25	4	GTCATCCACCTGCTGCTGCGGCG	5	-	425	588	Active	Active	8	9
ENSDARG00000009802	ENSDART00000024244	25	4	ACCTGCTGCTGCGGCGTGCTGAGGG	7	-	416	588	Active	Active	9	5
ENSDARG00000009852	ENSDART00000025590	25	1	TTCTGCTGCACAGAATTTTTGGTG	6	+	98	1533	Active	Inactive	9	8
ENSDARG00000009852	ENSDART00000025590	25	1	GTAAACATCGGCGCTGTGGTGCA	5	+	37	1533	Inactive	Active	3	2
ENSDARG00000009852	ENSDART00000025590	25	1	TGCTGCACAGAATTTTTGGTGTC	5	+	101	1533	Active	Inactive	4	7
ENSDARG00000009852	ENSDART00000025590	25	1	AACATCGGCGCTGTGGTGCAGGG	5	+	40	1533	Active	Active	7	9
ENSDARG00000009852	ENSDART00000025590	25	3	ACATACTTCACTAAAGGTGAGTGT	6	+	445	1533	Active	Active	6	3
ENSDARG00000009852	ENSDART00000025590	25	3	AGCAACATCGCAAAGTGGAAGAA	5	+	415	1533	Active	Active	8	8
ENSDARG00000009852	ENSDART00000025590	25	4	AGACGCCTCAGGACATGTGGATGT	6	+	546	1533	Active	Inactive	9	8
ENSDARG00000009852	ENSDART00000025590	25	4	AGACGCCTCAGGACATGTGGATGTG	7	+	546	1533	Active	Active	9	9
ENSDARG00000009852	ENSDART00000025590	25	4	GTCTCCAGAAGTCAGTAGAGGTG	5	+	476	1533	Inactive	Active	2	9
ENSDARG00000009852	ENSDART00000025590	25	5	AAATACCACCTGGCAGCGTGAGTC	6	+	736	1533	Inactive	Active	8	7
ENSDARG00000009852	ENSDART00000025590	25	5	TTCTTCAAACTGGACTTTGTGTAC	6	+	709	1533	Inactive	Inactive	3	9
ENSDARG00000009852	ENSDART00000025590	25	8	CTCTCAGGCTCGCGAGATGTAGAG	6	+	1021	1533	Active	Active	8	8
ENSDARG00000009852	ENSDART00000055885	25	1	TTCTGCTGCACAGAATTTTTGGTG	6	+	95	1200	Active	Inactive	9	8
ENSDARG00000009852	ENSDART00000055885	25	1	TGCTGCACAGAATTTTTGGTGTC	5	+	98	1200	Active	Inactive	4	7
ENSDARG00000009852	ENSDART00000055885	25	1	GTAAACATCGGCGCTGTGGTGCA	5	+	34	1200	Inactive	Active	3	2
ENSDARG00000009852	ENSDART00000055885	25	1	AACATCGGCGCTGTGGTGCAGGG	5	+	37	1200	Active	Active	7	9
ENSDARG00000009852	ENSDART00000055885	25	3	AGCAACATCGCAAAGTGGAAGAA	5	+	412	1200	Active	Active	8	8
ENSDARG00000009852	ENSDART00000055885	25	3	ACATACTTCACTAAAGGTGAGTGT	6	+	442	1200	Active	Active	6	3
ENSDARG00000009852	ENSDART00000055885	25	4	GTCTCCAGAAGTCAGTAGAGGTG	5	+	473	1200	Inactive	Active	2	9
ENSDARG00000009852	ENSDART00000055885	25	6	AAATACCACCTGGCAGCGTGAGTC	6	+	640	1200	Inactive	Active	8	7
ENSDARG00000009852	ENSDART00000055885	25	6	TTCTTCAAACTGGACTTTGTGTAC	6	+	613	1200	Inactive	Inactive	3	9
ENSDARG00000009852	ENSDART00000055885	25	9	CTCTCAGGCTCGCGAGATGTAGAG	6	+	925	1200	Active	Active	8	8
ENSDARG00000009852	ENSDART00000104814	25	1	GTAAACATCGGCGCTGTGGTGCA	5	+	34	1209	Inactive	Active	3	2
ENSDARG00000009852	ENSDART00000104814	25	1	AACATCGGCGCTGTGGTGCAGGG	5	+	37	1209	Active	Active	7	9
ENSDARG00000009852	ENSDART00000104814	25	1	TGCTGCACAGAATTTTTGGTGTC	5	+	98	1209	Active	Inactive	4	7
ENSDARG00000009852	ENSDART00000104814	25	1	TTCTGCTGCACAGAATTTTTGGTG	6	+	95	1209	Active	Inactive	9	8
ENSDARG00000009852	ENSDART00000104814	25	3	ACATACTTCACTAAAGGTGAGTGT	6	+	442	1209	Active	Active	6	3
ENSDARG00000009852	ENSDART00000104814	25	3	AGCAACATCGCAAAGTGGAAGAA	5	+	412	1209	Active	Active	8	8
ENSDARG00000009852	ENSDART00000104814	25	4	GTCTCCAGAAGTCAGTAGAGGTG	5	+	473	1209	Inactive	Active	2	9
ENSDARG00000009852	ENSDART00000104814	25	6	TTCTTCAAACTGGACTTTGTGTAC	6	+	616	1209	Inactive	Inactive	3	9
ENSDARG00000009852	ENSDART00000104814	25	6	AAATACCACCTGGCAGCGTGAGTC	6	+	643	1209	Inactive	Active	8	7
ENSDARG00000009852	ENSDART00000104814	25	9	CTCTCAGGCTCGCGAGATGTAGAG	6	+	928	1209	Active	Active	8	8
ENSDARG00000009941	ENSDART00000012923	25	1	CTCCACTTCCACCCATGCTGTTGGT	7	-	133	2835	Active	Active	9	4
ENSDARG00000009941	ENSDART00000012923	25	1	CACTTCCACCCATGCTGTTGGTGCG	7	-	130	2835	Active	Active	9	9
ENSDARG00000009941	ENSDART00000012923	25	1	CACCCATGCTGTTGGTGCGACGGT	6	-	125	2835	Active	Active	9	6
ENSDARG00000009941	ENSDART00000012923	25	1	GGCTCCAGAAGCTTTTGATGGAGCT	7	-	577	2835	Active	Active	5	9
ENSDARG00000009941	ENSDART00000012923	25	1	ACCTCAATCTCCTTCCGAAGGAGCT	7	-	524	2835	Active	Active	9	9
ENSDARG00000009941	ENSDART00000012923	25	2	AGCGCCTGCACTGTTGTCTGCAGAT	7	-	698	2835	Active	Inactive	9	4
ENSDARG00000009941	ENSDART00000012923	25	2	TGCATCTGCCAGGCGTCGTGTTC	5	-	983	2835	Active	Inactive	9	8
ENSDARG00000009941	ENSDART00000012923	25	2	CTCTGCATCTGCCAGGCGTCGTG	5	-	986	2835	Active	Active	9	6
ENSDARG00000009941	ENSDART00000012923	25	2	AGAGGCTCCCCGGGCGGCTGGAGAA	7	-	761	2835	Active	Active	7	6
ENSDARG00000009941	ENSDART00000012923	25	2	TTATCCCGCTGTTCTAGCAGGTTCT	7	-	1028	2835	Active	Active	2	7
ENSDARG00000009941	ENSDART00000012923	25	2	TGCAGCGCCTGCACTGTTGTCTGC	6	-	702	2835	Active	Inactive	9	4
ENSDARG00000009941	ENSDART00000012923	25	2	ATCTCCTCCAGCGTACGGCGGAGCA	7	-	836	2835	Active	Active	8	9
ENSDARG00000009941	ENSDART00000012923	25	3	GGCGTCCCCTCGAGGCGGCGGTGCA	7	-	1079	2835	Active	Active	9	9
ENSDARG00000009941	ENSDART00000012923	25	3	GGCGTCCCCTCGAGGCGGCGGTG	5	-	1081	2835	Active	Active	9	9
ENSDARG00000009941	ENSDART00000012923	25	6	ATCTGCTTACTCTTTTTGTTTAA	5	-	1516	2835	Active	Inactive	7	9
ENSDARG00000009941	ENSDART00000012923	25	7	CTCTCAGACTGCTCATCTGTTTCT	6	-	1676	2835	Active	Inactive	7	9
ENSDARG00000009941	ENSDART00000012923	25	9	AGACTCTTCAGTTTGGAGTCTTT	5	-	1978	2835	Active	Inactive	9	6
ENSDARG00000009941	ENSDART00000012923	25	10	CTCTCCAGCTCACTGATTTTTCT	5	-	2233	2835	Active	Inactive	8	1
ENSDARG00000009941	ENSDART00000012923	25	10	TTCTCATTCTCCATCTGACGCAGGA	7	-	2195	2835	Active	Active	9	9
ENSDARG00000009941	ENSDART00000012923	25	10	GTTCACTGCAGCACTGTGGGCCTAA	7	-	2058	2835	Active	Inactive	6	6
ENSDARG00000009941	ENSDART00000012923	25	11	CCCGGCGGCTCCTTGTGTTTGCC	5	-	2308	2835	Active	Active	9	6
ENSDARG00000009941	ENSDART00000012923	25	14	TCCAGCACCTCCTCCAGGTGTCGTC	7	-	2540	2835	Active	Active	8	0
ENSDARG00000009941	ENSDART00000012923	25	15	AGCCACTTCTTCCTGTGTTTTCT	5	-	2648	2835	Active	Inactive	9	6
ENSDARG00000009941	ENSDART00000012923	25	15	GTTTTCTTCTTTTTAGATGAAGAG	6	-	2631	2835	Active	Active	9	9
ENSDARG00000009941	ENSDART00000041169	25	1	CACTTCCACCCATGCTGTTGGTGCG	7	-	130	2898	Active	Active	9	9
ENSDARG00000009941	ENSDART00000041169	25	1	CTCCACTTCCACCCATGCTGTTGGT	7	-	133	2898	Active	Active	9	4
ENSDARG00000009941	ENSDART00000041169	25	1	GGCTCCAGAAGCTTTTGATGGAGCT	7	-	577	2898	Active	Active	5	9
ENSDARG00000009941	ENSDART00000041169	25	1	CACCCATGCTGTTGGTGCGACGGT	6	-	125	2898	Active	Active	9	6
ENSDARG00000009941	ENSDART00000041169	25	1	ACCTCAATCTCCTTCCGAAGGAGCT	7	-	524	2898	Active	Active	9	9
ENSDARG00000009941	ENSDART00000041169	25	2	TGCAGCGCCTGCACTGTTGTCTGC	6	-	702	2898	Active	Inactive	9	4
ENSDARG00000009941	ENSDART00000041169	25	2	CTCTGCATCTGCCAGGCGTCGTG	5	-	986	2898	Active	Active	9	6
ENSDARG00000009941	ENSDART00000041169	25	2	ATCTCCTCCAGCGTACGGCGGAGCA	7	-	836	2898	Active	Active	8	9
ENSDARG00000009941	ENSDART00000041169	25	2	AGCGCCTGCACTGTTGTCTGCAGAT	7	-	698	2898	Active	Inactive	9	4
ENSDARG00000009941	ENSDART00000041169	25	2	TGCATCTGCCAGGCGTCGTGTTC	5	-	983	2898	Active	Inactive	9	8
ENSDARG00000009941	ENSDART00000041169	25	2	AGAGGCTCCCCGGGCGGCTGGAGAA	7	-	761	2898	Active	Active	7	6
ENSDARG00000009941	ENSDART00000041169	25	2	TTATCCCGCTGTTCTAGCAGGTTCT	7	-	1028	2898	Active	Active	2	7
ENSDARG00000009941	ENSDART00000041169	25	3	GGCGTCCCCTCGAGGCGGCGGTGCA	7	-	1079	2898	Active	Active	9	9
ENSDARG00000009941	ENSDART00000041169	25	3	GGCGTCCCCTCGAGGCGGCGGTG	5	-	1081	2898	Active	Active	9	9
ENSDARG00000009941	ENSDART00000041169	25	6	ATCTGCTTACTCTTTTTGTTTAA	5	-	1516	2898	Active	Inactive	7	9
ENSDARG00000009941	ENSDART00000041169	25	7	CTCTCAGACTGCTCATCTGTTTCT	6	-	1676	2898	Active	Inactive	7	9
ENSDARG00000009941	ENSDART00000041169	25	9	AGACTCTTCAGTTTGGAGTCTTT	5	-	1978	2898	Active	Inactive	9	6
ENSDARG00000009941	ENSDART00000041169	25	10	CTCTCCAGCTCACTGATTTTTCT	5	-	2233	2898	Active	Inactive	8	1
ENSDARG00000009941	ENSDART00000041169	25	10	GTTCACTGCAGCACTGTGGGCCTAA	7	-	2058	2898	Active	Inactive	6	6
ENSDARG00000009941	ENSDART00000041169	25	10	TTCTCATTCTCCATCTGACGCAGGA	7	-	2195	2898	Active	Active	9	9
ENSDARG00000009941	ENSDART00000041169	25	11	CCCGGCGGCTCCTTGTGTTTGCC	5	-	2284	2898	Active	Active	9	6
ENSDARG00000009941	ENSDART00000041169	25	13	TCCAGCACCTCCTCCAGGTGTCGTC	7	-	2603	2898	Active	Active	8	0
ENSDARG00000009941	ENSDART00000041169	25	14	AGCCACTTCTTCCTGTGTTTTCT	5	-	2711	2898	Active	Inactive	9	6
ENSDARG00000009941	ENSDART00000041169	25	14	GTTTTCTTCTTTTTAGATGAAGAG	6	-	2694	2898	Active	Active	9	9
ENSDARG00000009941	ENSDART00000086693	25	1	GGCTCCAGAAGCTTTTGATGGAGCT	7	-	577	2835	Active	Active	5	9
ENSDARG00000009941	ENSDART00000086693	25	1	CTCCACTTCCACCCATGCTGTTGGT	7	-	133	2835	Active	Active	9	4
ENSDARG00000009941	ENSDART00000086693	25	1	CACTTCCACCCATGCTGTTGGTGCG	7	-	130	2835	Active	Active	9	9
ENSDARG00000009941	ENSDART00000086693	25	1	CACCCATGCTGTTGGTGCGACGGT	6	-	125	2835	Active	Active	9	6
ENSDARG00000009941	ENSDART00000086693	25	1	ACCTCAATCTCCTTCCGAAGGAGCT	7	-	524	2835	Active	Active	9	9
ENSDARG00000009941	ENSDART00000086693	25	4	AGCGCCTGCACTGTTGTCTGCAGAT	7	-	725	2835	Active	Inactive	9	4
ENSDARG00000009941	ENSDART00000086693	25	4	TTATCCCGCTGTTCTAGCAGGTTCT	7	-	1055	2835	Active	Active	2	7
ENSDARG00000009941	ENSDART00000086693	25	4	TGCATCTGCCAGGCGTCGTGTTC	5	-	1010	2835	Active	Inactive	9	8
ENSDARG00000009941	ENSDART00000086693	25	4	TGCAGCGCCTGCACTGTTGTCTGC	6	-	729	2835	Active	Inactive	9	4
ENSDARG00000009941	ENSDART00000086693	25	4	CTCTGCATCTGCCAGGCGTCGTG	5	-	1013	2835	Active	Active	9	6
ENSDARG00000009941	ENSDART00000086693	25	4	ATCTCCTCCAGCGTACGGCGGAGCA	7	-	863	2835	Active	Active	8	9
ENSDARG00000009941	ENSDART00000086693	25	4	AGAGGCTCCCCGGGCGGCTGGAGAA	7	-	788	2835	Active	Active	7	6
ENSDARG00000009941	ENSDART00000086693	25	5	GGCGTCCCCTCGAGGCGGCGGTG	5	-	1108	2835	Active	Active	9	9
ENSDARG00000009941	ENSDART00000086693	25	5	GGCGTCCCCTCGAGGCGGCGGTGCA	7	-	1106	2835	Active	Active	9	9
ENSDARG00000009941	ENSDART00000086693	25	8	ATCTGCTTACTCTTTTTGTTTAA	5	-	1543	2835	Active	Inactive	7	9
ENSDARG00000009941	ENSDART00000086693	25	9	CTCTCAGACTGCTCATCTGTTTCT	6	-	1703	2835	Active	Inactive	7	9
ENSDARG00000009941	ENSDART00000086693	25	11	AGACTCTTCAGTTTGGAGTCTTT	5	-	2005	2835	Active	Inactive	9	6
ENSDARG00000009941	ENSDART00000086693	25	14	GTTCACTGCAGCACTGTGGGCCTAA	7	-	2124	2835	Active	Inactive	6	6
ENSDARG00000009941	ENSDART00000086693	25	14	CTCTCCAGCTCACTGATTTTTCT	5	-	2299	2835	Active	Inactive	8	1
ENSDARG00000009941	ENSDART00000086693	25	14	TTCTCATTCTCCATCTGACGCAGGA	7	-	2261	2835	Active	Active	9	9
ENSDARG00000009941	ENSDART00000086693	25	19	TCCAGCACCTCCTCCAGGTGTCGTC	7	-	2618	2835	Active	Active	8	0
ENSDARG00000009941	ENSDART00000086693	25	20	GTTTTCTTCTTTTTAGATGAAGAG	6	-	2709	2835	Active	Active	9	9
ENSDARG00000009941	ENSDART00000086693	25	20	AGCCACTTCTTCCTGTGTTTTCT	5	-	2726	2835	Active	Inactive	9	6
ENSDARG00000009941	ENSDART00000086716	25	1	CACTTCCACCCATGCTGTTGGTGCG	7	-	130	2760	Active	Active	9	9
ENSDARG00000009941	ENSDART00000086716	25	1	CTCCACTTCCACCCATGCTGTTGGT	7	-	133	2760	Active	Active	9	4
ENSDARG00000009941	ENSDART00000086716	25	1	GGCTCCAGAAGCTTTTGATGGAGCT	7	-	577	2760	Active	Active	5	9
ENSDARG00000009941	ENSDART00000086716	25	1	ACCTCAATCTCCTTCCGAAGGAGCT	7	-	524	2760	Active	Active	9	9
ENSDARG00000009941	ENSDART00000086716	25	1	CACCCATGCTGTTGGTGCGACGGT	6	-	125	2760	Active	Active	9	6
ENSDARG00000009941	ENSDART00000086716	25	2	CTCTGCATCTGCCAGGCGTCGTG	5	-	986	2760	Active	Active	9	6
ENSDARG00000009941	ENSDART00000086716	25	2	TGCAGCGCCTGCACTGTTGTCTGC	6	-	702	2760	Active	Inactive	9	4
ENSDARG00000009941	ENSDART00000086716	25	2	ATCTCCTCCAGCGTACGGCGGAGCA	7	-	836	2760	Active	Active	8	9
ENSDARG00000009941	ENSDART00000086716	25	2	AGCGCCTGCACTGTTGTCTGCAGAT	7	-	698	2760	Active	Inactive	9	4
ENSDARG00000009941	ENSDART00000086716	25	2	TGCATCTGCCAGGCGTCGTGTTC	5	-	983	2760	Active	Inactive	9	8
ENSDARG00000009941	ENSDART00000086716	25	2	AGAGGCTCCCCGGGCGGCTGGAGAA	7	-	761	2760	Active	Active	7	6
ENSDARG00000009941	ENSDART00000086716	25	2	TTATCCCGCTGTTCTAGCAGGTTCT	7	-	1028	2760	Active	Active	2	7
ENSDARG00000009941	ENSDART00000086716	25	3	GGCGTCCCCTCGAGGCGGCGGTG	5	-	1081	2760	Active	Active	9	9
ENSDARG00000009941	ENSDART00000086716	25	3	GGCGTCCCCTCGAGGCGGCGGTGCA	7	-	1079	2760	Active	Active	9	9
ENSDARG00000009941	ENSDART00000086716	25	6	ATCTGCTTACTCTTTTTGTTTAA	5	-	1516	2760	Active	Inactive	7	9
ENSDARG00000009941	ENSDART00000086716	25	7	CTCTCAGACTGCTCATCTGTTTCT	6	-	1676	2760	Active	Inactive	7	9
ENSDARG00000009941	ENSDART00000086716	25	9	AGACTCTTCAGTTTGGAGTCTTT	5	-	1978	2760	Active	Inactive	9	6
ENSDARG00000009941	ENSDART00000086716	25	10	CTCTCCAGCTCACTGATTTTTCT	5	-	2233	2760	Active	Inactive	8	1
ENSDARG00000009941	ENSDART00000086716	25	10	GTTCACTGCAGCACTGTGGGCCTAA	7	-	2058	2760	Active	Inactive	6	6
ENSDARG00000009941	ENSDART00000086716	25	10	TTCTCATTCTCCATCTGACGCAGGA	7	-	2195	2760	Active	Active	9	9
ENSDARG00000009941	ENSDART00000086716	25	11	CCCGGCGGCTCCTTGTGTTTGCC	5	-	2308	2760	Active	Active	9	6
ENSDARG00000009941	ENSDART00000086716	25	13	TCCAGCACCTCCTCCAGGTGTCGTC	7	-	2543	2760	Active	Active	8	0
ENSDARG00000009941	ENSDART00000086716	25	14	AGCCACTTCTTCCTGTGTTTTCT	5	-	2651	2760	Active	Inactive	9	6
ENSDARG00000009941	ENSDART00000086716	25	14	GTTTTCTTCTTTTTAGATGAAGAG	6	-	2634	2760	Active	Active	9	9
ENSDARG00000009941	ENSDART00000104235	25	1	CACTTCCACCCATGCTGTTGGTGCG	7	-	130	3015	Active	Active	9	9
ENSDARG00000009941	ENSDART00000104235	25	1	GGCTCCAGAAGCTTTTGATGGAGCT	7	-	577	3015	Active	Active	5	9
ENSDARG00000009941	ENSDART00000104235	25	1	CTCCACTTCCACCCATGCTGTTGGT	7	-	133	3015	Active	Active	9	4
ENSDARG00000009941	ENSDART00000104235	25	1	ACCTCAATCTCCTTCCGAAGGAGCT	7	-	524	3015	Active	Active	9	9
ENSDARG00000009941	ENSDART00000104235	25	1	CACCCATGCTGTTGGTGCGACGGT	6	-	125	3015	Active	Active	9	6
ENSDARG00000009941	ENSDART00000104235	25	2	CTCTGCATCTGCCAGGCGTCGTG	5	-	986	3015	Active	Active	9	6
ENSDARG00000009941	ENSDART00000104235	25	2	TGCATCTGCCAGGCGTCGTGTTC	5	-	983	3015	Active	Inactive	9	8
ENSDARG00000009941	ENSDART00000104235	25	2	TTATCCCGCTGTTCTAGCAGGTTCT	7	-	1028	3015	Active	Active	2	7
ENSDARG00000009941	ENSDART00000104235	25	2	TGCAGCGCCTGCACTGTTGTCTGC	6	-	702	3015	Active	Inactive	9	4
ENSDARG00000009941	ENSDART00000104235	25	2	ATCTCCTCCAGCGTACGGCGGAGCA	7	-	836	3015	Active	Active	8	9
ENSDARG00000009941	ENSDART00000104235	25	2	AGAGGCTCCCCGGGCGGCTGGAGAA	7	-	761	3015	Active	Active	7	6
ENSDARG00000009941	ENSDART00000104235	25	2	AGCGCCTGCACTGTTGTCTGCAGAT	7	-	698	3015	Active	Inactive	9	4
ENSDARG00000009941	ENSDART00000104235	25	3	GGCGTCCCCTCGAGGCGGCGGTGCA	7	-	1079	3015	Active	Active	9	9
ENSDARG00000009941	ENSDART00000104235	25	3	GGCGTCCCCTCGAGGCGGCGGTG	5	-	1081	3015	Active	Active	9	9
ENSDARG00000009941	ENSDART00000104235	25	8	ATCTGCTTACTCTTTTTGTTTAA	5	-	1603	3015	Active	Inactive	7	9
ENSDARG00000009941	ENSDART00000104235	25	9	CTCTCAGACTGCTCATCTGTTTCT	6	-	1763	3015	Active	Inactive	7	9
ENSDARG00000009941	ENSDART00000104235	25	11	AGACTCTTCAGTTTGGAGTCTTT	5	-	2065	3015	Active	Inactive	9	6
ENSDARG00000009941	ENSDART00000104235	25	12	TTCTCATTCTCCATCTGACGCAGGA	7	-	2282	3015	Active	Active	9	9
ENSDARG00000009941	ENSDART00000104235	25	12	GTTCACTGCAGCACTGTGGGCCTAA	7	-	2145	3015	Active	Inactive	6	6
ENSDARG00000009941	ENSDART00000104235	25	12	CTCTCCAGCTCACTGATTTTTCT	5	-	2320	3015	Active	Inactive	8	1
ENSDARG00000009941	ENSDART00000104235	25	15	CCCGGCGGCTCCTTGTGTTTGCC	5	-	2419	3015	Active	Active	9	6
ENSDARG00000009941	ENSDART00000104235	25	17	TCCAGCACCTCCTCCAGGTGTCGTC	7	-	2738	3015	Active	Active	8	0
ENSDARG00000009941	ENSDART00000104235	25	18	GTTTTCTTCTTTTTAGATGAAGAG	6	-	2829	3015	Active	Active	9	9
ENSDARG00000009941	ENSDART00000104235	25	18	AGCCACTTCTTCCTGTGTTTTCT	5	-	2846	3015	Active	Inactive	9	6
ENSDARG00000009941	ENSDART00000104236	25	1	ACCTCAATCTCCTTCCGAAGGAGCT	7	-	524	3024	Active	Active	9	9
ENSDARG00000009941	ENSDART00000104236	25	1	CACCCATGCTGTTGGTGCGACGGT	6	-	125	3024	Active	Active	9	6
ENSDARG00000009941	ENSDART00000104236	25	1	CTCCACTTCCACCCATGCTGTTGGT	7	-	133	3024	Active	Active	9	4
ENSDARG00000009941	ENSDART00000104236	25	1	CACTTCCACCCATGCTGTTGGTGCG	7	-	130	3024	Active	Active	9	9
ENSDARG00000009941	ENSDART00000104236	25	1	GGCTCCAGAAGCTTTTGATGGAGCT	7	-	577	3024	Active	Active	5	9
ENSDARG00000009941	ENSDART00000104236	25	2	CTCTGCATCTGCCAGGCGTCGTG	5	-	986	3024	Active	Active	9	6
ENSDARG00000009941	ENSDART00000104236	25	2	TGCATCTGCCAGGCGTCGTGTTC	5	-	983	3024	Active	Inactive	9	8
ENSDARG00000009941	ENSDART00000104236	25	2	TTATCCCGCTGTTCTAGCAGGTTCT	7	-	1028	3024	Active	Active	2	7
ENSDARG00000009941	ENSDART00000104236	25	2	TGCAGCGCCTGCACTGTTGTCTGC	6	-	702	3024	Active	Inactive	9	4
ENSDARG00000009941	ENSDART00000104236	25	2	AGAGGCTCCCCGGGCGGCTGGAGAA	7	-	761	3024	Active	Active	7	6
ENSDARG00000009941	ENSDART00000104236	25	2	AGCGCCTGCACTGTTGTCTGCAGAT	7	-	698	3024	Active	Inactive	9	4
ENSDARG00000009941	ENSDART00000104236	25	2	ATCTCCTCCAGCGTACGGCGGAGCA	7	-	836	3024	Active	Active	8	9
ENSDARG00000009941	ENSDART00000104236	25	3	GGCGTCCCCTCGAGGCGGCGGTGCA	7	-	1079	3024	Active	Active	9	9
ENSDARG00000009941	ENSDART00000104236	25	3	GGCGTCCCCTCGAGGCGGCGGTG	5	-	1081	3024	Active	Active	9	9
ENSDARG00000009941	ENSDART00000104236	25	7	GAAATCTACAGATCCAGTTGCATCT	7	-	1341	3024	Active	Inactive	0	0
ENSDARG00000009941	ENSDART00000104236	25	11	ATCTGCTTACTCTTTTTGTTTAA	5	-	1603	3024	Active	Inactive	7	9
ENSDARG00000009941	ENSDART00000104236	25	12	CTCTCAGACTGCTCATCTGTTTCT	6	-	1763	3024	Active	Inactive	7	9
ENSDARG00000009941	ENSDART00000104236	25	14	AGACTCTTCAGTTTGGAGTCTTT	5	-	2065	3024	Active	Inactive	9	6
ENSDARG00000009941	ENSDART00000104236	25	15	CTCTCCAGCTCACTGATTTTTCT	5	-	2320	3024	Active	Inactive	8	1
ENSDARG00000009941	ENSDART00000104236	25	15	GTTCACTGCAGCACTGTGGGCCTAA	7	-	2145	3024	Active	Inactive	6	6
ENSDARG00000009941	ENSDART00000104236	25	15	TTCTCATTCTCCATCTGACGCAGGA	7	-	2282	3024	Active	Active	9	9
ENSDARG00000009941	ENSDART00000104236	25	17	CCCGGCGGCTCCTTGTGTTTGCC	5	-	2428	3024	Active	Active	9	6
ENSDARG00000009941	ENSDART00000104236	25	19	TCCAGCACCTCCTCCAGGTGTCGTC	7	-	2747	3024	Active	Active	8	0
ENSDARG00000009941	ENSDART00000104236	25	20	AGCCACTTCTTCCTGTGTTTTCT	5	-	2855	3024	Active	Inactive	9	6
ENSDARG00000009941	ENSDART00000104236	25	20	GTTTTCTTCTTTTTAGATGAAGAG	6	-	2838	3024	Active	Active	9	9
ENSDARG00000010146	ENSDART00000011397	25	2	GTTCTCAGAATCCATGCAGAATCT	6	+	82	1266	Inactive	Active	1	8
ENSDARG00000010146	ENSDART00000011397	25	2	ATCCAAGTCTTGAAGGAGCTGGA	5	+	115	1266	Active	Active	6	9
ENSDARG00000010146	ENSDART00000011397	25	4	TGCTGCTTATCATGATCTGGATAC	6	+	360	1266	Active	Inactive	9	8
ENSDARG00000010146	ENSDART00000011397	25	8	GACCTCAACAGAAACTTTGATGCT	6	+	772	1266	Active	Active	6	0
ENSDARG00000010146	ENSDART00000011397	25	8	CTCAACAGAAACTTTGATGCTGAA	6	+	775	1266	Inactive	Active	5	9
ENSDARG00000010146	ENSDART00000011397	25	8	ACCTCAACAGAAACTTTGATGCT	5	+	773	1266	Inactive	Active	3	0
ENSDARG00000010146	ENSDART00000011397	25	8	AACCCAAACTGCCCTGGTGTCGAC	6	+	751	1266	Inactive	Active	1	1
ENSDARG00000010183	ENSDART00000004689	25	1	GAACAAGGCCTCCAGGGGGCGCT	5	-	104	1785	Inactive	Active	7	9
ENSDARG00000010183	ENSDART00000004689	25	1	AGCAGCATCAGCAGGCAGAGGGA	5	-	131	1785	Active	Active	9	9
ENSDARG00000010183	ENSDART00000004689	25	1	CAAGGCCTCCAGGGGGCGCTGCT	5	-	101	1785	Active	Active	9	9
ENSDARG00000010183	ENSDART00000004689	25	1	ACATACTGCAGAGTGGAGGAGAC	5	-	70	1785	Active	Active	1	8
ENSDARG00000010183	ENSDART00000004689	25	4	AGAGTCAGAGAGTAGGGAGCTGCT	6	-	480	1785	Inactive	Active	3	9
ENSDARG00000010183	ENSDART00000004689	25	5	CACTACAGCAGAGGGCTGATGGG	5	-	668	1785	Active	Active	4	9
ENSDARG00000010183	ENSDART00000004689	25	5	TCCTGCCTCCACTACAGCAGAGGGC	7	-	675	1785	Active	Active	9	9
ENSDARG00000010183	ENSDART00000004689	25	5	TACAGCAGAGGGCTGATGGGTGT	5	-	665	1785	Inactive	Active	4	7
ENSDARG00000010183	ENSDART00000004689	25	6	CCCTTCCTCTGGGAACTCTGGATAC	7	-	756	1785	Active	Inactive	9	8
ENSDARG00000010183	ENSDART00000004689	25	7	GCCAAATCCATAGATGTTGAAGTA	6	-	937	1785	Active	Active	7	5
ENSDARG00000010183	ENSDART00000004689	25	7	AGCCAAATCCATAGATGTTGAAGTA	7	-	937	1785	Active	Active	8	5
ENSDARG00000010183	ENSDART00000004689	25	7	AGAGCCAAATCCATAGATGTTGAA	6	-	940	1785	Inactive	Active	8	6
ENSDARG00000010183	ENSDART00000004689	25	9	TACTTCTCCATCAGTGAAGATGAA	6	-	1132	1785	Active	Active	9	9
ENSDARG00000010183	ENSDART00000004689	25	10	GGCCAATCCTGTGATGAGGGCGGT	6	-	1243	1785	Active	Active	8	9
ENSDARG00000010183	ENSDART00000004689	25	10	ACCTTCACCAATCCCGAATGAGAA	6	-	1213	1785	Active	Active	8	9
ENSDARG00000010183	ENSDART00000004689	25	12	AGAGCCTCCTAAATTCTGCAGAG	5	-	1475	1785	Active	Active	7	3
ENSDARG00000010183	ENSDART00000004689	25	13	GCACTCTTCTCCGCTGCAGGGGTC	6	-	1769	1785	Active	Active	9	9
ENSDARG00000010183	ENSDART00000016619	25	2	AGCAGCATCAGCAGGCAGAGGGA	5	-	164	1815	Active	Active	9	9
ENSDARG00000010183	ENSDART00000016619	25	2	GAACAAGGCCTCCAGGGGACGCT	5	-	137	1815	Inactive	Active	7	9
ENSDARG00000010183	ENSDART00000016619	25	2	ACATACTGCAGAGTGGAGGAGAC	5	-	103	1815	Active	Active	1	8
ENSDARG00000010183	ENSDART00000016619	25	2	CAAGGCCTCCAGGGGACGCTGCT	5	-	134	1815	Active	Active	9	9
ENSDARG00000010183	ENSDART00000016619	25	4	AGAGTCAGAGAGTAGGGAGCTGCT	6	-	516	1815	Inactive	Active	3	9
ENSDARG00000010183	ENSDART00000016619	25	5	TACAGCAGAGGGCTGATGGGTGT	5	-	701	1815	Inactive	Active	4	7
ENSDARG00000010183	ENSDART00000016619	25	5	TCCTGCCTCCACTACAGCAGAGGGC	7	-	711	1815	Active	Active	9	9
ENSDARG00000010183	ENSDART00000016619	25	5	CACTACAGCAGAGGGCTGATGGG	5	-	704	1815	Active	Active	4	9
ENSDARG00000010183	ENSDART00000016619	25	6	CCCTTCCTCTGGGAACTCTGGATAC	7	-	792	1815	Active	Inactive	9	8
ENSDARG00000010183	ENSDART00000016619	25	7	AGCCAAATCCATAGATGTTGAAGTA	7	-	973	1815	Active	Active	8	5
ENSDARG00000010183	ENSDART00000016619	25	7	AGAGCCAAATCCATAGATGTTGAA	6	-	976	1815	Inactive	Active	8	6
ENSDARG00000010183	ENSDART00000016619	25	7	GCCAAATCCATAGATGTTGAAGTA	6	-	973	1815	Active	Active	7	5
ENSDARG00000010183	ENSDART00000016619	25	9	TACTTCTCCATCAGTGAAGATGAA	6	-	1168	1815	Active	Active	9	9
ENSDARG00000010183	ENSDART00000016619	25	10	GGCCAATCCTGTGATGAGGGCGGT	6	-	1279	1815	Active	Active	8	9
ENSDARG00000010183	ENSDART00000016619	25	10	ACCTTCACCAATCCCGAATGAGAA	6	-	1249	1815	Active	Active	8	9
ENSDARG00000010183	ENSDART00000016619	25	12	AGAGCCTCCTAAATTCTGCAGAG	5	-	1511	1815	Active	Active	7	3
ENSDARG00000010183	ENSDART00000016619	25	14	GCACTCTTCTCCGCTGCAGGGGTC	6	-	1799	1815	Active	Active	9	9
ENSDARG00000010183	ENSDART00000035894	25	2	CAAGGCCTCCAGGGGGCGCTGCT	5	-	137	2400	Active	Active	9	9
ENSDARG00000010183	ENSDART00000035894	25	2	GAACAAGGCCTCCAGGGGGCGCT	5	-	140	2400	Inactive	Active	7	9
ENSDARG00000010183	ENSDART00000035894	25	2	ACATACTGCAGAGTGGAGGAGAC	5	-	106	2400	Active	Active	1	8
ENSDARG00000010183	ENSDART00000035894	25	2	AGCAGCATCAGCAGGCAGAGGGA	5	-	167	2400	Active	Active	9	9
ENSDARG00000010183	ENSDART00000035894	25	5	TCCTGCCTCCACTACAGCAGAGGGC	7	-	711	2400	Active	Active	9	9
ENSDARG00000010183	ENSDART00000035894	25	5	TACAGCAGAGGGCTGATGGGTGT	5	-	701	2400	Inactive	Active	4	7
ENSDARG00000010183	ENSDART00000035894	25	5	CACTACAGCAGAGGGCTGATGGG	5	-	704	2400	Active	Active	4	9
ENSDARG00000010183	ENSDART00000035894	25	7	TCCAAATCCATAGATGTTGAAGTA	6	-	973	2400	Active	Active	7	5
ENSDARG00000010183	ENSDART00000035894	25	7	CTCTTCAACAGTAAGAGCAGAGTGT	7	-	932	2400	Active	Active	8	8
ENSDARG00000010183	ENSDART00000035894	25	9	TACTTCTCCATCAGTGAAGATGAA	6	-	1168	2400	Active	Active	9	9
ENSDARG00000010183	ENSDART00000035894	25	10	ACCTTCACCAATTCCGAATGAGAA	6	-	1249	2400	Active	Active	8	9
ENSDARG00000010183	ENSDART00000035894	25	10	GGCCAATCCTGTGATGAGGGCGGT	6	-	1279	2400	Active	Active	8	9
ENSDARG00000010183	ENSDART00000035894	25	12	AGAGCCTCCTAAACTCTGCAGAG	5	-	1511	2400	Active	Active	7	3
ENSDARG00000010183	ENSDART00000035894	25	13	GCACTCTTCTCCGCTGCAGGGGTC	6	-	1805	2400	Active	Active	9	9
ENSDARG00000010183	ENSDART00000035894	25	14	TTAAGCCTCAAAAAGGCGCATCT	5	-	1864	2400	Active	Active	7	4
ENSDARG00000010183	ENSDART00000035894	25	14	CAAAAAGGCGCATCTCTGTGGGT	5	-	1856	2400	Inactive	Inactive	6	4
ENSDARG00000010183	ENSDART00000035894	25	14	AAAGGCGCATCTCTGTGGGTCTCT	6	-	1852	2400	Inactive	Inactive	9	7
ENSDARG00000010183	ENSDART00000035894	25	14	CAAAAAGGCGCATCTCTGTGGGTCT	7	-	1854	2400	Inactive	Inactive	6	7
ENSDARG00000010183	ENSDART00000035894	25	15	GCAAAAAACGTGCACATTTTAGGTC	7	-	1897	2400	Inactive	Inactive	8	6
ENSDARG00000010183	ENSDART00000035894	25	20	GTTCCCAGCAGCCCGAGGCCTTC	5	-	2118	2400	Active	Active	6	7
ENSDARG00000010183	ENSDART00000035894	25	20	AAACACAGCAGCCAATGCGGCGTC	6	-	2143	2400	Inactive	Inactive	8	1
ENSDARG00000010270	ENSDART00000010325	25	1	GTCCGCCTCACGCGGGTCTGGTGAA	7	+	473	1287	Active	Inactive	9	3
ENSDARG00000010270	ENSDART00000010325	25	1	GTACAACGCGAACGAGCTGTTGAG	6	+	303	1287	Inactive	Active	5	5
ENSDARG00000010270	ENSDART00000010325	25	1	ATCTGCACCATTACATGAAGGAGAG	7	+	641	1287	Active	Active	4	9
ENSDARG00000010270	ENSDART00000010325	25	1	AGACCACCCTGATACTTTTGCGTAC	7	+	282	1287	Active	Inactive	3	9
ENSDARG00000010270	ENSDART00000010325	25	1	TTCCACGCCATGGGAGCCGCCGTC	6	+	421	1287	Active	Active	3	8
ENSDARG00000010270	ENSDART00000010325	25	1	TTCGGCTTCGACTGGAGGAAGCA	5	+	54	1287	Active	Active	9	9
ENSDARG00000010270	ENSDART00000010325	25	1	AAAAGCAAACAGGGGGCCGTTGCG	6	+	571	1287	Inactive	Active	9	9
ENSDARG00000010270	ENSDART00000010325	25	1	GTTCCACGCCATGGGAGCCGCCGTC	7	+	420	1287	Active	Active	7	8
ENSDARG00000010270	ENSDART00000010325	25	3	TACAAACCCTTCATTTGTGAATTC	6	+	991	1287	Inactive	Inactive	0	8
ENSDARG00000010270	ENSDART00000010325	25	3	AACCAATGCGGCAAAGCTTTTAAC	6	+	925	1287	Active	Inactive	2	4
ENSDARG00000010270	ENSDART00000010325	25	4	ACATGCGGCAAAGGTTTCTGCAGGA	7	+	1180	1287	Active	Active	4	4
ENSDARG00000010270	ENSDART00000010325	25	4	ACACGCACAACGACAAGAAGCCTTT	7	+	1145	1287	Inactive	Active	7	7
ENSDARG00000010279	ENSDART00000008018	25	1	GCCTGCGCAGCGGCAGCTGTGGCC	6	-	12	771	Active	Active	5	8
ENSDARG00000010279	ENSDART00000008018	25	6	AACGCCTGCCTCTGAGTTAGTGGTG	7	-	309	771	Active	Inactive	8	2
ENSDARG00000010279	ENSDART00000008018	25	7	ATCCCCACAGCCTGGATGACGGA	5	-	481	771	Inactive	Active	5	9
ENSDARG00000010279	ENSDART00000008018	25	7	GAATCCCCACAGCCTGGATGACGGA	7	-	481	771	Inactive	Active	8	9
ENSDARG00000010279	ENSDART00000008018	25	8	AACGACAGAGAGCGCCGCAGCGGCT	7	-	603	771	Inactive	Active	8	9
ENSDARG00000010279	ENSDART00000008018	25	9	AACTCCTGCTGTGCCTTCTGGAAAC	7	-	671	771	Active	Inactive	8	4
ENSDARG00000010279	ENSDART00000045216	25	4	GCCTGCGCAGCGGCAGCTGTGGCC	6	-	219	750	Active	Active	5	8
ENSDARG00000010279	ENSDART00000045216	25	7	AACGCCTGCCTCTGAGTTAGTGGTG	7	-	528	750	Active	Inactive	8	2
ENSDARG00000010279	ENSDART00000045216	25	9	GAATCCCCACAGCCTGGATGACGGA	7	-	696	750	Inactive	Active	8	9
ENSDARG00000010279	ENSDART00000045216	25	9	ATCCCCACAGCCTGGATGACGGA	5	-	696	750	Inactive	Active	5	9
ENSDARG00000010279	ENSDART00000053405	25	4	GCCTGCGCAGCGGCAGCTGTGGCC	6	-	219	978	Active	Active	5	8
ENSDARG00000010279	ENSDART00000053405	25	8	AACGCCTGCCTCTGAGTTAGTGGTG	7	-	513	978	Active	Inactive	8	2
ENSDARG00000010279	ENSDART00000053405	25	9	GAATCCCCACAGCCTGGATGACGGA	7	-	685	978	Inactive	Active	8	9
ENSDARG00000010279	ENSDART00000053405	25	9	ATCCCCACAGCCTGGATGACGGA	5	-	685	978	Inactive	Active	5	9
ENSDARG00000010279	ENSDART00000053405	25	10	AACGACAGAGAGCGCCGCAGCGGCT	7	-	807	978	Inactive	Active	8	9
ENSDARG00000010279	ENSDART00000053405	25	11	AACTCCTGCTGTGCCTTCTGGAAAC	7	-	875	978	Active	Inactive	8	4
ENSDARG00000010279	ENSDART00000102824	25	4	GCCTGCGCAGCGGCAGCTGTGGCC	6	-	219	981	Active	Active	5	8
ENSDARG00000010279	ENSDART00000102824	25	8	AACGCCTGCCTCTGAGTTAGTGGTG	7	-	522	981	Active	Inactive	8	2
ENSDARG00000010279	ENSDART00000102824	25	9	GAATCCCCACAGCCTGGATGACGGA	7	-	694	981	Inactive	Active	8	9
ENSDARG00000010279	ENSDART00000102824	25	9	ATCCCCACAGCCTGGATGACGGA	5	-	694	981	Inactive	Active	5	9
ENSDARG00000010279	ENSDART00000102824	25	10	AACGACAGAGAGCGCCGCAGCGGCT	7	-	816	981	Inactive	Active	8	9
ENSDARG00000010279	ENSDART00000102824	25	11	AACTCCTGCTGTGCCTTCTGGAAAC	7	-	884	981	Active	Inactive	8	4
ENSDARG00000010279	ENSDART00000102829	25	4	GCCTGCGCAGCGGCAGCTGTGGCC	6	-	219	993	Active	Active	5	8
ENSDARG00000010279	ENSDART00000102829	25	7	AACGCCTGCCTCTGAGTTAGTGGTG	7	-	528	993	Active	Inactive	8	2
ENSDARG00000010279	ENSDART00000102829	25	8	ATCCCCACAGCCTGGATGACGGA	5	-	700	993	Inactive	Active	5	9
ENSDARG00000010279	ENSDART00000102829	25	8	GAATCCCCACAGCCTGGATGACGGA	7	-	700	993	Inactive	Active	8	9
ENSDARG00000010279	ENSDART00000102829	25	9	AACGACAGAGAGCGCCGCAGCGGCT	7	-	822	993	Inactive	Active	8	9
ENSDARG00000010279	ENSDART00000102829	25	10	AACTCCTGCTGTGCCTTCTGGAAAC	7	-	890	993	Active	Inactive	8	4
ENSDARG00000010511	ENSDART00000015863	25	2	GGCTGCAGCGTACCGATGCCGTG	5	+	116	1779	Active	Active	9	9
ENSDARG00000010511	ENSDART00000015863	25	3	AGAATCTGCTGGACATGATGATTGC	7	+	152	1779	Active	Active	8	8
ENSDARG00000010511	ENSDART00000015863	25	4	GCCTTCACAGCAGCAGCTGCAGAA	6	+	450	1779	Active	Active	4	7
ENSDARG00000010511	ENSDART00000015863	25	4	CTCGCCAGACTGAGCTGAAGTCTCT	7	+	356	1779	Active	Active	3	8
ENSDARG00000010511	ENSDART00000015863	25	5	AGCGCCGTCATGCTGAGTTTGTG	5	+	512	1779	Active	Active	9	8
ENSDARG00000010511	ENSDART00000015863	25	11	CGCTTCAACAATCGAGGAGGAAAC	6	+	1132	1779	Active	Active	9	8
ENSDARG00000010511	ENSDART00000015863	25	11	GAAACCTGCTGAAGGAGGAGAAGCA	7	+	1151	1779	Active	Active	1	9
ENSDARG00000010511	ENSDART00000015863	25	12	GCATGCAGAAAGAGATGGAGAAGCA	7	+	1322	1779	Inactive	Active	5	9
ENSDARG00000010511	ENSDART00000015863	25	13	AACCCCAACTAAGAGGAGAATTG	5	+	1410	1779	Active	Active	1	6
ENSDARG00000010511	ENSDART00000015863	25	13	AGAACCCCAACTAAGAGGAGAATTG	7	+	1408	1779	Inactive	Active	5	6
ENSDARG00000010511	ENSDART00000015863	25	14	CTCTGCCTCCAGCATGTGTAGCT	5	+	1470	1779	Active	Inactive	9	5
ENSDARG00000010511	ENSDART00000015863	25	15	TCCTCCTACTCGGAGTTTGCAGTA	6	+	1702	1779	Active	Inactive	9	6
ENSDARG00000010511	ENSDART00000015863	25	15	GGCCTCCTCCTACTCGGAGTTTGCA	7	+	1698	1779	Active	Active	9	9
ENSDARG00000010511	ENSDART00000015863	25	15	GGCCTCCTCCTACTCGGAGTTTGC	6	+	1698	1779	Active	Active	9	1
ENSDARG00000010511	ENSDART00000015863	25	15	GCCTCCTCCTACTCGGAGTTTGCA	6	+	1699	1779	Active	Active	9	9
ENSDARG00000010511	ENSDART00000015863	25	15	GCCTCCTCCTACTCGGAGTTTGC	5	+	1699	1779	Active	Active	9	1
ENSDARG00000010511	ENSDART00000058349	25	2	GGCTGCAGCGTACCGATGCCGTG	5	+	116	1794	Active	Active	9	9
ENSDARG00000010511	ENSDART00000058349	25	3	AGAATCTGCTGGACATGATGATTGC	7	+	152	1794	Active	Active	8	8
ENSDARG00000010511	ENSDART00000058349	25	4	CTCGCCAGACTGAGCTGAAGTCTCT	7	+	356	1794	Active	Active	3	8
ENSDARG00000010511	ENSDART00000058349	25	4	GCCTTCACAGCAGCAGCTGCAGAA	6	+	450	1794	Active	Active	4	7
ENSDARG00000010511	ENSDART00000058349	25	5	AGCGCCGTCATGCTGAGTTTGTG	5	+	512	1794	Active	Active	9	8
ENSDARG00000010511	ENSDART00000058349	25	12	CGCTTCAACAATCGAGGAGGAAAC	6	+	1138	1794	Active	Active	9	8
ENSDARG00000010511	ENSDART00000058349	25	12	GAAACCTGCTGAAGGAGGAGAAGCA	7	+	1157	1794	Active	Active	1	9
ENSDARG00000010511	ENSDART00000058349	25	13	GCATGCAGAAAGAGATGGAGAAGCA	7	+	1328	1794	Inactive	Active	5	9
ENSDARG00000010511	ENSDART00000058349	25	14	AACCCCAACTAAGAGGAGAATTG	5	+	1416	1794	Active	Active	1	6
ENSDARG00000010511	ENSDART00000058349	25	14	AGAACCCCAACTAAGAGGAGAATTG	7	+	1414	1794	Inactive	Active	5	6
ENSDARG00000010511	ENSDART00000058349	25	15	CTCTGCCTCCAGCATGTGTAGCT	5	+	1476	1794	Active	Inactive	9	5
ENSDARG00000010511	ENSDART00000058349	25	16	GCCTCCTCCTACTCGGAGTTTGCA	6	+	1705	1794	Active	Active	9	9
ENSDARG00000010511	ENSDART00000058349	25	16	TCCTCCTACTCGGAGTTTGCAGTA	6	+	1708	1794	Active	Inactive	9	6
ENSDARG00000010511	ENSDART00000058349	25	16	GGCCTCCTCCTACTCGGAGTTTGCA	7	+	1704	1794	Active	Active	9	9
ENSDARG00000010511	ENSDART00000058349	25	16	GGCCTCCTCCTACTCGGAGTTTGC	6	+	1704	1794	Active	Active	9	1
ENSDARG00000010511	ENSDART00000058349	25	16	GCCTCCTCCTACTCGGAGTTTGC	5	+	1705	1794	Active	Active	9	1
ENSDARG00000010511	ENSDART00000104710	25	2	GGCTGCAGCGTACCGATGCCGTG	5	+	116	1785	Active	Active	9	9
ENSDARG00000010511	ENSDART00000104710	25	3	AGAATCTGCTGGACATGATGATTGC	7	+	152	1785	Active	Active	8	8
ENSDARG00000010511	ENSDART00000104710	25	4	CTCGCCAGACTGAGCTGAAGTCTCT	7	+	356	1785	Active	Active	3	8
ENSDARG00000010511	ENSDART00000104710	25	4	GCCTTCACAGCAGCAGCTGCAGAA	6	+	450	1785	Active	Active	4	7
ENSDARG00000010511	ENSDART00000104710	25	5	AGCGCCGTCATGCTGAGTTTGTG	5	+	512	1785	Active	Active	9	8
ENSDARG00000010511	ENSDART00000104710	25	11	CGCTTCAACAATCGAGGAGGAAAC	6	+	1138	1785	Active	Active	9	8
ENSDARG00000010511	ENSDART00000104710	25	11	GAAACCTGCTGAAGGAGGAGAAGCA	7	+	1157	1785	Active	Active	1	9
ENSDARG00000010511	ENSDART00000104710	25	12	GCATGCAGAAAGAGATGGAGAAGCA	7	+	1328	1785	Inactive	Active	5	9
ENSDARG00000010511	ENSDART00000104710	25	13	AACCCCAACTAAGAGGAGAATTG	5	+	1416	1785	Active	Active	1	6
ENSDARG00000010511	ENSDART00000104710	25	13	AGAACCCCAACTAAGAGGAGAATTG	7	+	1414	1785	Inactive	Active	5	6
ENSDARG00000010511	ENSDART00000104710	25	14	CTCTGCCTCCAGCATGTGTAGCT	5	+	1476	1785	Active	Inactive	9	5
ENSDARG00000010511	ENSDART00000104710	25	15	TCCTCCTACTCGGAGTTTGCAGTA	6	+	1708	1785	Active	Inactive	9	6
ENSDARG00000010511	ENSDART00000104710	25	15	GGCCTCCTCCTACTCGGAGTTTGCA	7	+	1704	1785	Active	Active	9	9
ENSDARG00000010511	ENSDART00000104710	25	15	GGCCTCCTCCTACTCGGAGTTTGC	6	+	1704	1785	Active	Active	9	1
ENSDARG00000010511	ENSDART00000104710	25	15	GCCTCCTCCTACTCGGAGTTTGCA	6	+	1705	1785	Active	Active	9	9
ENSDARG00000010511	ENSDART00000104710	25	15	GCCTCCTCCTACTCGGAGTTTGC	5	+	1705	1785	Active	Active	9	1
ENSDARG00000010587	ENSDART00000011713	25	1	AACAACAACAAACACAGCTGGAGCG	7	-	200	1404	Inactive	Active	6	9
ENSDARG00000010587	ENSDART00000011713	25	2	GGCAACAAAACAAGCGCGGACGGC	6	-	331	1404	Inactive	Active	5	9
ENSDARG00000010587	ENSDART00000011713	25	2	GACGGCAAAAGTGTCGCCTAGGTA	6	-	313	1404	Inactive	Active	5	8
ENSDARG00000010587	ENSDART00000011713	25	3	AGCTCAAAAAGACAGGAGTGTTT	5	-	379	1404	Inactive	Inactive	4	6
ENSDARG00000010587	ENSDART00000011713	25	5	CTCACCCACACTCCGTTTGCTGGG	6	-	562	1404	Active	Active	8	4
ENSDARG00000010587	ENSDART00000011713	25	7	TCCTCAATCATCTGCTGCAGACGCA	7	-	701	1404	Active	Active	9	9
ENSDARG00000010587	ENSDART00000011713	25	7	GCCATCTCCTCAATCATCTGCTGCA	7	-	707	1404	Active	Active	9	4
ENSDARG00000010587	ENSDART00000011713	25	7	CAAGCCTGCGGTTGGTGATTGAGGA	7	-	797	1404	Active	Active	7	9
ENSDARG00000010587	ENSDART00000011713	25	8	GCCATCCTCGTAGTCGATGTCTTT	6	-	1075	1404	Active	Inactive	9	4
ENSDARG00000010587	ENSDART00000011713	25	8	CTCCACGGCCTGTTTTTGTTGGC	5	-	1304	1404	Active	Inactive	7	6
ENSDARG00000010587	ENSDART00000011713	25	8	GGCCCAGCCATCCTCGTAGTCGAT	6	-	1081	1404	Active	Active	9	3
ENSDARG00000010587	ENSDART00000011713	25	8	GTTCGCTGCTGGGTGCGGATTTT	5	-	940	1404	Active	Active	9	0
ENSDARG00000010587	ENSDART00000011713	25	8	AGCCACTCCACGGCCTGTTTTTGTT	7	-	1307	1404	Active	Inactive	8	8
ENSDARG00000010587	ENSDART00000103805	25	1	AACAACAACAAACACAGCTGGAGCG	7	-	194	861	Inactive	Active	6	9
ENSDARG00000010587	ENSDART00000103805	25	4	GTTCGCTGCTGGGTGCGGATTTT	5	-	397	861	Active	Active	9	0
ENSDARG00000010587	ENSDART00000103805	25	4	GGCCCAGCCATCCTCGTAGTCGAT	6	-	538	861	Active	Active	9	3
ENSDARG00000010587	ENSDART00000103805	25	4	GCCATCCTCGTAGTCGATGTCTTT	6	-	532	861	Active	Inactive	9	4
ENSDARG00000010587	ENSDART00000103805	25	4	CTCCACGGCCTGTTTTTGTTGGC	5	-	761	861	Active	Inactive	7	6
ENSDARG00000010587	ENSDART00000103805	25	4	AGCCACTCCACGGCCTGTTTTTGTT	7	-	764	861	Active	Inactive	8	8
ENSDARG00000010587	ENSDART00000103806	25	1	AACAACAACAAACACAGCTGGAGCG	7	-	194	861	Inactive	Active	6	9
ENSDARG00000010587	ENSDART00000103806	25	4	GTTCGCTGCTGGGTGCGGATTTT	5	-	397	861	Active	Active	9	0
ENSDARG00000010587	ENSDART00000103806	25	4	GGCCCAGCCATCCTCGTAGTCGAT	6	-	538	861	Active	Active	9	3
ENSDARG00000010587	ENSDART00000103806	25	4	GCCATCCTCGTAGTCGATGTCTTT	6	-	532	861	Active	Inactive	9	4
ENSDARG00000010587	ENSDART00000103806	25	4	CTCCACGGCCTGTTTTTGTTGGC	5	-	761	861	Active	Inactive	7	6
ENSDARG00000010587	ENSDART00000103806	25	4	AGCCACTCCACGGCCTGTTTTTGTT	7	-	764	861	Active	Inactive	8	8
ENSDARG00000010587	ENSDART00000103807	25	1	AACAACAACAAACACAGCTGGAGCG	7	-	200	1422	Inactive	Active	6	9
ENSDARG00000010587	ENSDART00000103807	25	3	TTCTACAAATATATGCATAGGGT	5	-	360	1422	Inactive	Active	8	9
ENSDARG00000010587	ENSDART00000103807	25	8	CTCACCCACACTCCGTTTGCTGGG	6	-	580	1422	Active	Active	8	4
ENSDARG00000010587	ENSDART00000103807	25	10	CAAGCCTGCGGTTGGTGATTGAGGA	7	-	815	1422	Active	Active	7	9
ENSDARG00000010587	ENSDART00000103807	25	10	TCCTCAATCATCTGCTGCAGACGCA	7	-	719	1422	Active	Active	9	9
ENSDARG00000010587	ENSDART00000103807	25	10	GCCATCTCCTCAATCATCTGCTGCA	7	-	725	1422	Active	Active	9	4
ENSDARG00000010587	ENSDART00000103807	25	11	GTTCGCTGCTGGGTGCGGATTTT	5	-	958	1422	Active	Active	9	0
ENSDARG00000010587	ENSDART00000103807	25	11	GGCCCAGCCATCCTCGTAGTCGAT	6	-	1099	1422	Active	Active	9	3
ENSDARG00000010587	ENSDART00000103807	25	11	GCCATCCTCGTAGTCGATGTCTTT	6	-	1093	1422	Active	Inactive	9	4
ENSDARG00000010587	ENSDART00000103807	25	11	CTCCACGGCCTGTTTTTGTTGGC	5	-	1322	1422	Active	Inactive	7	6
ENSDARG00000010587	ENSDART00000103807	25	11	AGCCACTCCACGGCCTGTTTTTGTT	7	-	1325	1422	Active	Inactive	8	8
ENSDARG00000010657	ENSDART00000010170	25	1	TTCCCCGCAGGCTCTGCTGATGTC	6	-	118	768	Inactive	Active	0	7
ENSDARG00000010657	ENSDART00000010170	25	1	GTTCCCCGCAGGCTCTGCTGATGTC	7	-	118	768	Active	Active	8	7
ENSDARG00000010657	ENSDART00000010170	25	2	GACGGCGGCGAACAGCTGATGGC	5	-	275	768	Active	Active	8	9
ENSDARG00000010657	ENSDART00000010170	25	2	AACAGCAGCTCCATGGTGGGACTCT	7	-	197	768	Active	Inactive	4	0
ENSDARG00000010657	ENSDART00000010170	25	3	ACACACTGCAGACGCGGGAGCCGCT	7	-	360	768	Active	Active	2	9
ENSDARG00000010657	ENSDART00000010170	25	3	GTCCTCTACAGTTTGGGTGATTTC	6	-	397	768	Active	Inactive	9	3
ENSDARG00000010657	ENSDART00000010170	25	3	GTCCTCTACAGTTTGGGTGATTT	5	-	398	768	Active	Inactive	9	6
ENSDARG00000010657	ENSDART00000010170	25	3	GCCTGCAGACACACTGCAGACGCG	6	-	369	768	Active	Active	4	9
ENSDARG00000010657	ENSDART00000010170	25	3	GCAGACACACTGCAGACGCGGGA	5	-	366	768	Inactive	Active	8	9
ENSDARG00000010657	ENSDART00000010170	25	3	AGCTCCTGCTCCTGGACGGGTTT	5	-	472	768	Active	Active	9	3
ENSDARG00000010657	ENSDART00000010170	25	4	GCCCCCATCCGAAAGTGGCCTCT	5	-	608	768	Active	Active	9	5
ENSDARG00000010657	ENSDART00000010170	25	5	TTAAACTGCTTTCTGAGGTCTTC	5	-	733	768	Inactive	Active	3	2
ENSDARG00000010657	ENSDART00000104956	25	1	TTCCCCGCAGGCTCTGCTGATGTC	6	-	118	705	Inactive	Active	0	7
ENSDARG00000010657	ENSDART00000104956	25	1	GTTCCCCGCAGGCTCTGCTGATGTC	7	-	118	705	Active	Active	8	7
ENSDARG00000010657	ENSDART00000104956	25	2	AACAGCAGCTCCATGGTGGGACTCT	7	-	200	705	Active	Inactive	4	0
ENSDARG00000010657	ENSDART00000104956	25	2	GACGGCGGCGAACAGCTGATGGC	5	-	278	705	Active	Active	8	9
ENSDARG00000010657	ENSDART00000104956	25	4	AGCTCCTGCTCCTGGACGGGTTT	5	-	406	705	Active	Active	9	3
ENSDARG00000010657	ENSDART00000104956	25	5	GCCCCCATCCGAAAGTGGCCTCT	5	-	542	705	Active	Active	9	5
ENSDARG00000010657	ENSDART00000104956	25	6	TTAAACTGCTTTCTGAGGTCTTC	5	-	667	705	Inactive	Active	3	2
ENSDARG00000010844	ENSDART00000009126	25	2	ACCCTCACCTGTAGTGGTGAATGT	6	-	284	564	Active	Active	9	2
ENSDARG00000010844	ENSDART00000009126	25	3	TCCCCACCAGAACCATGGGGACGTC	7	-	331	564	Active	Active	4	9
ENSDARG00000010844	ENSDART00000009126	25	3	CCCACCAGAACCATGGGGACGTC	5	-	331	564	Active	Active	6	9
ENSDARG00000011869	ENSDART00000019767	25	3	GACAACAGCTCCAATGGTGAGTT	5	+	346	1269	Inactive	Inactive	0	6
ENSDARG00000011869	ENSDART00000019767	25	3	GACAACAGCTCCAATGGTGAGTTT	6	+	346	1269	Inactive	Inactive	0	4
ENSDARG00000011869	ENSDART00000019767	25	4	AGCGGCCACAGGTCAAGTGGTCGCC	7	+	486	1269	Active	Active	9	8
ENSDARG00000011869	ENSDART00000019767	25	4	TGCGACACAAAAGGCAGATGGGTCT	7	+	434	1269	Inactive	Active	1	7
ENSDARG00000011869	ENSDART00000019767	25	5	GAATCCTTCCGACCAGAATGGTAC	6	+	691	1269	Active	Active	7	7
ENSDARG00000012005	ENSDART00000046780	25	1	TACACCAAAGTACGGGTGGTGGAC	6	+	91	651	Inactive	Active	7	4
ENSDARG00000012005	ENSDART00000046780	25	1	TACACCAAAGTACGGGTGGTGGA	5	+	91	651	Inactive	Active	7	8
ENSDARG00000012005	ENSDART00000046780	25	1	GAAGCCGCCGACCGAGGAGAAGAA	6	+	48	651	Inactive	Active	1	9
ENSDARG00000012005	ENSDART00000046780	25	1	AGAAGCCGCCGACCGAGGAGAAGAA	7	+	47	651	Active	Active	6	9
ENSDARG00000012005	ENSDART00000046780	25	4	CACAGCACCGCAGTATGTGGATTT	6	+	315	651	Active	Inactive	7	9
ENSDARG00000012005	ENSDART00000046780	25	4	CACAGCACCGCAGTATGTGGATTTC	7	+	315	651	Active	Inactive	7	1
ENSDARG00000012005	ENSDART00000046780	25	5	ACCTTCGACTCTCTGGTGAAGAA	5	+	415	651	Active	Active	8	7
ENSDARG00000012005	ENSDART00000046780	25	5	AACACCTTCGACTCTCTGGTGAA	5	+	412	651	Active	Inactive	9	3
ENSDARG00000012005	ENSDART00000104275	25	1	AGAAGCCGCCGACCGAGGAGAAGAA	7	+	35	627	Active	Active	6	9
ENSDARG00000012005	ENSDART00000104275	25	1	TACACCAAAGTACGGGTGGTGGAC	6	+	79	627	Inactive	Active	7	4
ENSDARG00000012005	ENSDART00000104275	25	1	GAAGCCGCCGACCGAGGAGAAGAA	6	+	36	627	Inactive	Active	1	9
ENSDARG00000012005	ENSDART00000104275	25	1	TACACCAAAGTACGGGTGGTGGA	5	+	79	627	Inactive	Active	7	8
ENSDARG00000012005	ENSDART00000104275	25	4	CACAGCACCGCAGTATGTGGATTT	6	+	324	627	Active	Inactive	7	9
ENSDARG00000012005	ENSDART00000104275	25	4	CACAGCACCGCAGTATGTGGATTTC	7	+	324	627	Active	Inactive	7	1
ENSDARG00000012005	ENSDART00000104275	25	5	AACACCTTCGACTCTCTGGTGAA	5	+	421	627	Active	Inactive	9	3
ENSDARG00000012005	ENSDART00000104275	25	5	ACCTTCGACTCTCTGGTGAAGAA	5	+	424	627	Active	Active	8	7
ENSDARG00000012355	ENSDART00000025186	25	1	GACAACAGCTCCAATGGTGAGTTT	6	+	160	1383	Inactive	Inactive	0	4
ENSDARG00000012355	ENSDART00000025186	25	1	GACAACAGCTCCAATGGTGAGTT	5	+	160	1383	Inactive	Inactive	0	6
ENSDARG00000012355	ENSDART00000025186	25	2	TGCGACACAAAAGGCAGATGGGTCT	7	+	248	1383	Inactive	Active	1	7
ENSDARG00000012355	ENSDART00000025186	25	2	AGCGGCCACAGGTCAAGTGGTCGCC	7	+	300	1383	Active	Active	9	8
ENSDARG00000012355	ENSDART00000025186	25	3	GAATCCTTCCGACCAGAATGGTAC	6	+	505	1383	Active	Active	7	7
ENSDARG00000012355	ENSDART00000025186	25	8	TGCCAAGCAGAAAGGATTGAGTA	5	+	1218	1383	Inactive	Active	2	7
ENSDARG00000012355	ENSDART00000025186	25	8	TTACAACTCTAACCGTTGTCTAA	5	+	1149	1383	Active	Inactive	0	8
ENSDARG00000012603	ENSDART00000020082	25	6	AGCAAAAGAGGCATTTGGTGAGTGC	7	+	387	762	Inactive	Active	6	5
ENSDARG00000012603	ENSDART00000020082	25	6	AGCAAAAGAGGCATTTGGTGAGTG	6	+	387	762	Inactive	Active	6	0
ENSDARG00000012603	ENSDART00000020082	25	6	ACACCACTCACACCAGAAGATGAA	6	+	310	762	Active	Active	8	9
ENSDARG00000012603	ENSDART00000020082	25	9	TTATGCACAAGACTATGAGGACTTC	7	+	744	762	Inactive	Active	9	8
ENSDARG00000012603	ENSDART00000103378	25	5	ACACCACTCACACCAGAAGATGAA	6	+	310	807	Active	Active	8	9
ENSDARG00000012603	ENSDART00000103378	25	5	AGCAAAAGAGGCATTTGGTGAGTG	6	+	387	807	Inactive	Active	6	0
ENSDARG00000012603	ENSDART00000103378	25	5	AGCAAAAGAGGCATTTGGTGAGTGC	7	+	387	807	Inactive	Active	6	5
ENSDARG00000012603	ENSDART00000103378	25	8	TTATGCACAAGACTATGAGGACTTC	7	+	789	807	Inactive	Active	9	8
ENSDARG00000012738	ENSDART00000005778	25	1	AGCTCCAGCTGAGTCTTTAGTTTCT	7	-	68	1545	Active	Inactive	8	8
ENSDARG00000012738	ENSDART00000005778	25	2	TTCTCCAGCTTTTCTCTGATGAA	5	-	91	1545	Active	Inactive	6	0
ENSDARG00000012738	ENSDART00000005778	25	2	TGCCACTTCCAGGGTGTGCGTGTGT	7	-	193	1545	Active	Inactive	9	9
ENSDARG00000012738	ENSDART00000005778	25	2	TGCCACTTCCAGGGTGTGCGTGT	5	-	195	1545	Active	Inactive	9	7
ENSDARG00000012738	ENSDART00000005778	25	4	AGAAAACCCTGCACTGGCGGAAGCA	7	-	1322	1545	Inactive	Active	4	9
ENSDARG00000012738	ENSDART00000005778	25	4	TACCGCTTCCTGTAAGGAGTGGAC	6	-	1217	1545	Active	Active	9	6
ENSDARG00000012738	ENSDART00000005778	25	4	GTTTACACAGTAGGTGTGGCCGGG	6	-	961	1545	Inactive	Active	8	9
ENSDARG00000012738	ENSDART00000005778	25	4	GAACTCGGCCTGGAGAGAGGAGGGG	7	-	517	1545	Active	Active	3	9
ENSDARG00000012738	ENSDART00000005778	25	4	CTCCACTAACAGATGAGAAGGAGGG	7	-	895	1545	Inactive	Active	0	9
ENSDARG00000012738	ENSDART00000005778	25	4	AGATTCAACCCAGGGAAGATGTT	5	-	637	1545	Active	Active	1	9
ENSDARG00000012947	ENSDART00000023509	25	2	GAAGTCAAATTTAAGCCGCTTTT	5	-	86	690	Inactive	Inactive	9	3
ENSDARG00000012947	ENSDART00000023509	25	3	CACATCTGCCGTGTTCTGCAGTT	5	-	293	690	Active	Inactive	9	5
ENSDARG00000012947	ENSDART00000023509	25	3	AACACCTGCACATCTGCCGTGTTC	6	-	300	690	Active	Inactive	7	5
ENSDARG00000012947	ENSDART00000023509	25	4	TTCTTCTTCTGTCAGTGGTGGAA	5	-	320	690	Active	Active	9	3
ENSDARG00000012947	ENSDART00000023509	25	6	CAAACCTGCTCTTATCGGAGAAGTG	7	-	550	690	Active	Active	5	9
ENSDARG00000012986	ENSDART00000067288	25	1	TCCTACCACTTTGGGTAGCTGGC	5	-	38	1050	Active	Active	7	9
ENSDARG00000012986	ENSDART00000067288	25	1	TTCCTACCACTTTGGGTAGCTGGC	6	-	38	1050	Active	Active	1	9
ENSDARG00000012986	ENSDART00000067288	25	2	CACTCACTCGTCCAGTGTGCGGCG	6	-	169	1050	Active	Active	9	7
ENSDARG00000012986	ENSDART00000067288	25	4	CGCAAACTCTTGAATGACTGATTT	6	-	253	1050	Active	Inactive	9	0
ENSDARG00000012986	ENSDART00000067288	25	4	CTACGCAACTCCAAGTATTTTAC	5	-	286	1050	Active	Inactive	0	7
ENSDARG00000012986	ENSDART00000067288	25	4	TGCTACGCAACTCCAAGTATTTTAC	7	-	286	1050	Inactive	Inactive	0	7
ENSDARG00000012986	ENSDART00000067288	25	4	GTTTCAGTCACTTCTCGTGGTGTGC	7	-	308	1050	Active	Inactive	8	0
ENSDARG00000012986	ENSDART00000067288	25	6	ACCTCAGGCCCATGTCTGCGGTC	5	-	439	1050	Active	Inactive	8	1
ENSDARG00000012986	ENSDART00000067288	25	8	CCCGCCGACATCAGGATGCAGGA	5	-	701	1050	Active	Active	9	9
ENSDARG00000012986	ENSDART00000067288	25	10	GTCTTCTCCAGTCGCTGTTTGATTG	7	-	1004	1050	Active	Inactive	9	6
ENSDARG00000012986	ENSDART00000067288	25	10	GTCAAACCAAAGGTGGAGGCGGCC	6	-	921	1050	Inactive	Active	7	9
ENSDARG00000012986	ENSDART00000067288	25	10	GTCAAACCAAAGGTGGAGGCGGC	5	-	922	1050	Inactive	Active	7	9
ENSDARG00000012986	ENSDART00000067288	25	10	GACTCCACACAGCTTCTTTTGTC	5	-	942	1050	Inactive	Inactive	5	9
ENSDARG00000012986	ENSDART00000067288	25	10	AGACTCCACACAGCTTCTTTTGTC	6	-	942	1050	Active	Inactive	6	9
ENSDARG00000012987	ENSDART00000022437	25	1	TTCTTCACCTGAACTTGTTGAATCT	7	-	112	1659	Active	Active	7	1
ENSDARG00000012987	ENSDART00000022437	25	4	TCCGTCCACTATGATGGGAGTGT	5	-	329	1659	Active	Inactive	9	2
ENSDARG00000012987	ENSDART00000022437	25	4	TCCGTCCACTATGATGGGAGTGTTG	7	-	327	1659	Active	Inactive	9	0
ENSDARG00000012987	ENSDART00000022437	25	5	GTTCACCACATCAGTGATGCTTTT	6	-	445	1659	Active	Inactive	1	0
ENSDARG00000012987	ENSDART00000022437	25	5	TTCACCACATCAGTGATGCTTTT	5	-	445	1659	Inactive	Inactive	5	0
ENSDARG00000012987	ENSDART00000022437	25	9	AACTCCTTCACTTTTGGCTGATAA	6	-	750	1659	Active	Inactive	9	4
ENSDARG00000012987	ENSDART00000022437	25	9	AACTCAAACATGTTGTTGGTGTC	5	-	781	1659	Inactive	Active	3	2
ENSDARG00000012987	ENSDART00000022437	25	9	AAACTCAAACATGTTGTTGGTGTC	6	-	781	1659	Inactive	Active	9	2
ENSDARG00000012987	ENSDART00000022437	25	10	GACCACAGAGAATAGCGGCCGCC	5	-	817	1659	Inactive	Active	7	9
ENSDARG00000012987	ENSDART00000022437	25	12	AAATACGCAGCGAAGCGATGCATGT	7	-	1037	1659	Inactive	Active	9	7
ENSDARG00000012987	ENSDART00000022437	25	12	AGAGCCAGAATGACCGGAGCGTTC	6	-	948	1659	Inactive	Active	6	3
ENSDARG00000012987	ENSDART00000022437	25	14	CTCTGCGCAGGAATGAGGAAGTC	5	-	1219	1659	Active	Active	3	9
ENSDARG00000012987	ENSDART00000022437	25	14	AGACTCTACCTTATGATGCAGGT	5	-	1262	1659	Active	Active	7	9
ENSDARG00000012987	ENSDART00000022437	25	15	AAATTCGCCATCAGGATCTGCGGGA	7	-	1268	1659	Inactive	Active	3	5
ENSDARG00000012987	ENSDART00000022437	25	15	CCCCTCATCAGAGCCTCTGTTTGC	6	-	1299	1659	Active	Inactive	9	9
ENSDARG00000013004	ENSDART00000017299	25	1	GAATACCTCCAACAATGGTGAGTG	6	+	52	1326	Active	Active	1	0
ENSDARG00000013004	ENSDART00000017299	25	1	GAATACCTCCAACAATGGTGAGTGT	7	+	52	1326	Active	Active	1	3
ENSDARG00000013004	ENSDART00000017299	25	2	CTCAGCTCCAGCCTGCCGCTGCG	5	+	209	1326	Active	Active	9	9
ENSDARG00000013004	ENSDART00000017299	25	2	GGCTCAGCAGCATCTGCAGACGCT	6	+	78	1326	Active	Active	3	9
ENSDARG00000013004	ENSDART00000017299	25	2	AGCTCCAGCCTGCCGCTGCGCAGAC	7	+	212	1326	Active	Inactive	8	0
ENSDARG00000013004	ENSDART00000017299	25	2	GAAGACGCAGGCATGCAGCAGAT	5	+	163	1326	Inactive	Active	9	8
ENSDARG00000013004	ENSDART00000017299	25	3	AACCCAAGAAAGCCAAGGAGGATAA	7	+	329	1326	Inactive	Active	7	2
ENSDARG00000013004	ENSDART00000017299	25	4	GGCGGCTTACATCGGTAGATGGT	5	+	528	1326	Active	Active	9	9
ENSDARG00000013004	ENSDART00000017299	25	6	GTTCAAGCCACTCATAGCGGTTTTT	7	+	759	1326	Inactive	Inactive	1	7
ENSDARG00000013004	ENSDART00000017299	25	7	AGCCCAAAACACTTGAATTTGGC	5	+	833	1326	Inactive	Active	3	9
ENSDARG00000013004	ENSDART00000017299	25	8	CACTTCTACATCAAGCTGCGGGA	5	+	955	1326	Active	Active	9	9
ENSDARG00000013004	ENSDART00000017299	25	8	TTCTACATCAAGCTGCGGGAGCT	5	+	958	1326	Active	Active	6	9
ENSDARG00000013004	ENSDART00000017299	25	9	CTCTGCATCTGAGGAGAATGGTTG	6	+	1182	1326	Active	Active	9	8
ENSDARG00000013004	ENSDART00000017299	25	9	GGCCAAAGCAATGGGATTTGTAA	5	+	1156	1326	Active	Inactive	6	4
ENSDARG00000013004	ENSDART00000017299	25	10	GCCCAAAACTGGGGTGTATGAGGA	6	+	1318	1326	Active	Active	2	9
ENSDARG00000013004	ENSDART00000017299	25	10	AGCCCAAAACTGGGGTGTATGAGGA	7	+	1317	1326	Inactive	Active	3	9
ENSDARG00000013004	ENSDART00000017299	25	10	TCCCACAAAGCCAAGTGATGTTGGT	7	+	1221	1326	Inactive	Active	5	8
ENSDARG00000013004	ENSDART00000017299	25	10	CTCTCAAGCCCAAAACTGGGGTGTA	7	+	1311	1326	Active	Inactive	7	2
ENSDARG00000013015	ENSDART00000021089	25	1	CACATCTCCGCTGAACGCAGCCTTG	7	-	123	918	Active	Active	9	7
ENSDARG00000013015	ENSDART00000021089	25	4	ATCAAAGCCAGCATCAGTGGAGTGT	7	-	503	918	Inactive	Active	3	5
ENSDARG00000013015	ENSDART00000021089	25	4	AGCTCCGTCATGTCTGCGTGGTTT	6	-	531	918	Active	Inactive	9	3
ENSDARG00000013015	ENSDART00000021089	25	4	AGCTCCGTCATGTCTGCGTGGTT	5	-	532	918	Active	Inactive	9	8
ENSDARG00000013015	ENSDART00000021089	25	4	AAAGCCAGCATCAGTGGAGTGTTG	6	-	501	918	Inactive	Inactive	4	0
ENSDARG00000013015	ENSDART00000021089	25	5	AGCAAACGCACCATGCTGATTTG	5	-	634	918	Active	Active	6	2
ENSDARG00000013015	ENSDART00000021089	25	5	GTCGGCGTCATACTGAAGGAGCA	5	-	653	918	Active	Active	9	9
ENSDARG00000013177	ENSDART00000022022	25	1	GGCCCCACAGCAGGTGAAGCAGTG	6	-	436	1860	Active	Active	4	9
ENSDARG00000013177	ENSDART00000022022	25	1	AGCAAAGTCCTCGCGATTTTGTT	5	-	268	1860	Active	Active	8	0
ENSDARG00000013177	ENSDART00000022022	25	1	TTATCCGACTGCTCGTATGAGTA	5	-	238	1860	Inactive	Active	4	5
ENSDARG00000013177	ENSDART00000022022	25	1	AAAGTCCTCGCGATTTTGTTGCT	5	-	265	1860	Active	Inactive	7	7
ENSDARG00000013177	ENSDART00000022022	25	2	GTAGGCCGCTGGGGTGTTGAAGGC	6	-	646	1860	Active	Active	5	9
ENSDARG00000013177	ENSDART00000022022	25	3	GCCATCGCCCAGAGCCTGCGGTGAG	7	-	716	1860	Active	Active	9	1
ENSDARG00000013177	ENSDART00000022022	25	4	GTCGTCCCAGAACTGAGAGGAAGAA	7	-	879	1860	Active	Active	5	9
ENSDARG00000013177	ENSDART00000022022	25	5	TCCTCCAGATATCCGGCCGGATGC	6	-	1022	1860	Active	Active	3	6
ENSDARG00000013177	ENSDART00000022022	25	6	AAATCCATCAGCGTTTCTGACGGG	6	-	1219	1860	Inactive	Active	0	8
ENSDARG00000013177	ENSDART00000022022	25	7	CTCAAACACATCATGGAGTTTCT	5	-	1346	1860	Active	Inactive	3	0
ENSDARG00000013177	ENSDART00000022022	25	7	CGCCCACCCGATCCTGGAAGTAGAT	7	-	1426	1860	Active	Active	9	8
ENSDARG00000013177	ENSDART00000022022	25	7	TTCTCAAACACATCATGGAGTTTCT	7	-	1346	1860	Active	Inactive	1	0
ENSDARG00000013177	ENSDART00000086334	25	1	AAAGTCCTCGCGATTTTGTTGCT	5	-	271	1866	Active	Inactive	7	7
ENSDARG00000013177	ENSDART00000086334	25	1	GGCCCCACAGCAGGTGAAGCAGTG	6	-	442	1866	Active	Active	4	9
ENSDARG00000013177	ENSDART00000086334	25	1	AGCAAAGTCCTCGCGATTTTGTT	5	-	274	1866	Active	Active	8	0
ENSDARG00000013177	ENSDART00000086334	25	1	TTATCCGACTGCTCGTATGAGTA	5	-	244	1866	Inactive	Active	4	5
ENSDARG00000013177	ENSDART00000086334	25	2	GTAGGCCGCTGGGGTGTTGAAGGC	6	-	652	1866	Active	Active	5	9
ENSDARG00000013177	ENSDART00000086334	25	3	GCCATCGCCCAGAGCCTGCGGTGAG	7	-	722	1866	Active	Active	9	1
ENSDARG00000013177	ENSDART00000086334	25	4	GTCGTCCCAGAACTGAGAGGAAGAA	7	-	885	1866	Active	Active	5	9
ENSDARG00000013177	ENSDART00000086334	25	6	TCCTCCAGATATCCGGCCGGATGC	6	-	1028	1866	Active	Active	3	6
ENSDARG00000013177	ENSDART00000086334	25	7	AAATCCATCAGCGTTTCTGACGGG	6	-	1225	1866	Inactive	Active	0	8
ENSDARG00000013177	ENSDART00000086334	25	8	CTCAAACACATCATGGAGTTTCT	5	-	1352	1866	Active	Inactive	3	0
ENSDARG00000013177	ENSDART00000086334	25	8	CGCCCACCCGATCCTGGAAGTAGAT	7	-	1432	1866	Active	Active	9	8
ENSDARG00000013177	ENSDART00000086334	25	8	TTCTCAAACACATCATGGAGTTTCT	7	-	1352	1866	Active	Inactive	1	0
ENSDARG00000013177	ENSDART00000103359	25	1	AGCAAAGTCCTCGCGATTTTGTT	5	-	115	1689	Active	Active	8	0
ENSDARG00000013177	ENSDART00000103359	25	1	TTATCCGACTGCTCGTATGAGTA	5	-	85	1689	Inactive	Active	4	5
ENSDARG00000013177	ENSDART00000103359	25	1	AAAGTCCTCGCGATTTTGTTGCT	5	-	112	1689	Active	Inactive	7	7
ENSDARG00000013177	ENSDART00000103359	25	1	GGCCCCACAGCAGGTGAAGCAGTG	6	-	283	1689	Active	Active	4	9
ENSDARG00000013177	ENSDART00000103359	25	3	GTAGGCCGCTGGGGTGTTGAAGGC	6	-	475	1689	Active	Active	5	9
ENSDARG00000013177	ENSDART00000103359	25	4	GCCATCGCCCAGAGCCTGCGGTGAG	7	-	545	1689	Active	Active	9	1
ENSDARG00000013177	ENSDART00000103359	25	5	GTCGTCCCAGAACTGAGAGGAAGAA	7	-	708	1689	Active	Active	5	9
ENSDARG00000013177	ENSDART00000103359	25	7	TCCTCCAGATATCCGGCCGGATGC	6	-	851	1689	Active	Active	3	6
ENSDARG00000013177	ENSDART00000103359	25	8	AAATCCATCAGCGTTTCTGACGGG	6	-	1048	1689	Inactive	Active	0	8
ENSDARG00000013177	ENSDART00000103359	25	9	CGCCCACCCGATCCTGGAAGTAGAT	7	-	1255	1689	Active	Active	9	8
ENSDARG00000013177	ENSDART00000103359	25	9	CTCAAACACATCATGGAGTTTCT	5	-	1175	1689	Active	Inactive	3	0
ENSDARG00000013177	ENSDART00000103359	25	9	TTCTCAAACACATCATGGAGTTTCT	7	-	1175	1689	Active	Inactive	1	0
ENSDARG00000013228	ENSDART00000014851	25	1	TCCAGCTTCTGCAGGGCAGTGGCC	6	-	90	615	Active	Active	9	9
ENSDARG00000013228	ENSDART00000014851	25	1	CTCCTCCTCAACCAGCTGGATAC	5	-	44	615	Active	Inactive	9	2
ENSDARG00000013228	ENSDART00000014851	25	1	AGCTCCTCCTCAACCAGCTGGATAC	7	-	44	615	Active	Inactive	9	2
ENSDARG00000013228	ENSDART00000014851	25	1	GGCCTCCTCCAGCTTCTGCAGGG	5	-	98	615	Active	Active	9	7
ENSDARG00000013228	ENSDART00000014851	25	2	TGCCTCCTCGTATTTGCGGTCGGC	6	-	244	615	Active	Active	9	9
ENSDARG00000013228	ENSDART00000014851	25	2	GGCCTCCTCAGCGATGTGCTTGGCC	7	-	222	615	Active	Inactive	9	2
ENSDARG00000013228	ENSDART00000014851	25	2	GAAACCTGCCTCCTCGTATTTGCG	6	-	250	615	Active	Active	1	8
ENSDARG00000013228	ENSDART00000014851	25	2	ACCTGCCTCCTCGTATTTGCGGTC	6	-	247	615	Active	Inactive	9	5
ENSDARG00000013228	ENSDART00000014851	25	4	TCCTCAAGCTCTGAGCATTTGCT	5	-	334	615	Active	Active	8	7
ENSDARG00000013228	ENSDART00000014851	25	7	GTTTTCTTCTTTAGCGTGTGAGAG	6	-	550	615	Active	Active	9	8
ENSDARG00000013228	ENSDART00000102793	25	1	TGCGCCAACTCCTTCTGCAGTTTCT	7	-	95	744	Active	Active	8	1
ENSDARG00000013228	ENSDART00000102793	25	1	GACCGCCTCCAGCGATGTAGCCGCC	7	-	15	744	Active	Active	9	9
ENSDARG00000013228	ENSDART00000102793	25	1	CGCCAACTCCTTCTGCAGTTTCT	5	-	95	744	Active	Active	9	1
ENSDARG00000013228	ENSDART00000102793	25	1	ACCGCCTCCAGCGATGTAGCCGCC	6	-	15	744	Active	Active	9	9
ENSDARG00000013228	ENSDART00000102793	25	2	AGCTCCTCCTCAACCAGCTGGATAC	7	-	173	744	Active	Inactive	9	2
ENSDARG00000013228	ENSDART00000102793	25	2	CTCCTCCTCAACCAGCTGGATAC	5	-	173	744	Active	Inactive	9	2
ENSDARG00000013228	ENSDART00000102793	25	2	GGCCTCCTCCAGCTTCTGCAGGG	5	-	227	744	Active	Active	9	7
ENSDARG00000013228	ENSDART00000102793	25	2	TCCAGCTTCTGCAGGGCAGTGGCC	6	-	219	744	Active	Active	9	9
ENSDARG00000013228	ENSDART00000102793	25	3	GAAACCTGCCTCCTCGTATTTGCG	6	-	379	744	Active	Active	1	8
ENSDARG00000013228	ENSDART00000102793	25	3	ACCTGCCTCCTCGTATTTGCGGTC	6	-	376	744	Active	Inactive	9	5
ENSDARG00000013228	ENSDART00000102793	25	3	GGCCTCCTCAGCGATGTGCTTGGCC	7	-	351	744	Active	Inactive	9	2
ENSDARG00000013228	ENSDART00000102793	25	3	TGCCTCCTCGTATTTGCGGTCGGC	6	-	373	744	Active	Active	9	9
ENSDARG00000013228	ENSDART00000102793	25	5	TCCTCAAGCTCTGAGCATTTGCT	5	-	463	744	Active	Active	8	7
ENSDARG00000013228	ENSDART00000102793	25	8	TCCAGCTCCTCGCTGATGGCTTT	5	-	703	744	Active	Active	9	1
ENSDARG00000013312	ENSDART00000023890	25	1	TCCTCCAGCGAGGAATCTGAGGGG	6	+	22	1188	Active	Active	9	8
ENSDARG00000013312	ENSDART00000023890	25	1	AACTACAGATTTATGTGTTTGTG	5	+	227	1188	Inactive	Active	8	1
ENSDARG00000013312	ENSDART00000023890	25	1	TTAAACTACAGATTTATGTGTTTGT	7	+	224	1188	Inactive	Inactive	6	9
ENSDARG00000013312	ENSDART00000023890	25	1	AGAGACTTAAAACGGAGGAAGCG	5	+	191	1188	Active	Active	0	9
ENSDARG00000013312	ENSDART00000023890	25	2	AGCAACAGCTGCAGGTGGTGAAGGA	7	+	323	1188	Active	Active	5	9
ENSDARG00000013312	ENSDART00000023890	25	2	AGACTCAGATTGTCGCTGATGAG	5	+	374	1188	Inactive	Active	4	9
ENSDARG00000013312	ENSDART00000023890	25	2	ACAAGCAACAGCTGCAGGTGGTGAA	7	+	320	1188	Inactive	Active	2	5
ENSDARG00000013312	ENSDART00000023890	25	2	AACAGCTGCAGGTGGTGAAGGAGCG	7	+	326	1188	Active	Active	8	9
ENSDARG00000013312	ENSDART00000023890	25	3	AGCTCATACTTAGCAAGGAGCAGCT	7	+	668	1188	Active	Active	8	9
ENSDARG00000013312	ENSDART00000023890	25	3	GCCATCTACAAAGGAGAGGAGGAC	6	+	601	1188	Active	Active	9	9
ENSDARG00000013312	ENSDART00000023890	25	5	TTCCAAAGACATGGAGATGATGTA	6	+	867	1188	Inactive	Active	8	9
ENSDARG00000013312	ENSDART00000023890	25	5	TCCAAAGACATGGAGATGATGTA	5	+	868	1188	Active	Active	2	9
ENSDARG00000013312	ENSDART00000023890	25	5	CCCCTCTCCAAGTCTGACGTAGTG	6	+	1033	1188	Active	Active	9	9
ENSDARG00000013312	ENSDART00000023890	25	5	ACCTGCTAATGGCTAATCTGGAGAG	7	+	917	1188	Active	Active	4	2
ENSDARG00000013312	ENSDART00000023890	25	6	TACTGCACCATGGAGGTGGAGGGA	6	+	1129	1188	Active	Active	5	9
ENSDARG00000013312	ENSDART00000023890	25	6	TACTGCACCATGGAGGTGGAGGG	5	+	1129	1188	Active	Active	5	9
ENSDARG00000013379	ENSDART00000021497	25	1	GTCTACATCACCCAGGAGCCGAA	5	+	184	1944	Active	Active	7	9
ENSDARG00000013379	ENSDART00000021497	25	1	CACATCGACACGCTTCTGGAGAA	5	+	43	1944	Active	Inactive	8	2
ENSDARG00000013379	ENSDART00000021497	25	1	AGAACCACAAGCTCGTGGACTTC	5	+	128	1944	Inactive	Active	8	1
ENSDARG00000013379	ENSDART00000021497	25	4	ACAGCCATCACAAGATGAGGATGTA	7	+	606	1944	Active	Active	7	9
ENSDARG00000013379	ENSDART00000021497	25	8	CTCGTCTTAATGTGGTGCGACTAG	6	+	1037	1944	Active	Inactive	9	3
ENSDARG00000013379	ENSDART00000021497	25	8	TTAATCAGAAAACTGTCTTGAAC	5	+	977	1944	Inactive	Inactive	8	3
ENSDARG00000013379	ENSDART00000021497	25	9	ACATCCTTATCAAACATGTGAGTTC	7	+	1280	1944	Active	Inactive	3	8
ENSDARG00000013379	ENSDART00000021497	25	13	ACACTCATCTAGCGACGATGAAGTC	7	+	1581	1944	Active	Active	8	9
ENSDARG00000013379	ENSDART00000104585	25	1	GTCTACATCACCCAGGAGCCGAA	5	+	184	2472	Active	Active	7	9
ENSDARG00000013379	ENSDART00000104585	25	1	CACATCGACACGCTTCTGGAGAA	5	+	43	2472	Active	Inactive	8	2
ENSDARG00000013379	ENSDART00000104585	25	1	AGAACCACAAGCTCGTGGACTTC	5	+	128	2472	Inactive	Active	8	1
ENSDARG00000013379	ENSDART00000104585	25	4	ACAGCCATCACAAGATGAGGATGTA	7	+	606	2472	Active	Active	7	9
ENSDARG00000013379	ENSDART00000104585	25	8	TTAATCAGAAAACTGTCTTGAAC	5	+	977	2472	Inactive	Inactive	8	3
ENSDARG00000013379	ENSDART00000104585	25	8	CTCGTCTTAATGTGGTGCGACTAG	6	+	1037	2472	Active	Inactive	9	3
ENSDARG00000013379	ENSDART00000104585	25	13	ACACTCATCTAGCGACGATGAAGTC	7	+	1575	2472	Active	Active	8	9
ENSDARG00000013379	ENSDART00000104585	25	18	CTCTCCAAACGCCTCTGGAGATGGA	7	+	2166	2472	Inactive	Active	2	9
ENSDARG00000013379	ENSDART00000104585	25	18	TCCAAACGCCTCTGGAGATGGAGAA	7	+	2169	2472	Active	Active	7	9
ENSDARG00000013379	ENSDART00000104585	25	19	CTATGCAGCAAGAAAGTAAGAATAG	7	+	2315	2472	Active	Active	3	6
ENSDARG00000013379	ENSDART00000104585	25	20	ACCAACGGCTCTATGAAGGAGAC	5	+	2413	2472	Active	Active	6	9
ENSDARG00000013379	ENSDART00000104585	25	20	CGCCAAAACTGAAACTGCTGTTTTC	7	+	2454	2472	Active	Inactive	7	8
ENSDARG00000013438	ENSDART00000021340	25	1	CACCACACCGTCAGTATGTTTGGTC	7	-	42	720	Active	Inactive	4	9
ENSDARG00000013438	ENSDART00000021340	25	1	CACACCGTCAGTATGTTTGGTCT	5	-	41	720	Active	Inactive	9	3
ENSDARG00000013438	ENSDART00000021340	25	4	CACATCTGCTCCAATTTCTGAGTGC	7	-	329	720	Active	Inactive	9	2
ENSDARG00000013438	ENSDART00000021340	25	7	TCCATCTCCTCTATGTTCTGCAGAA	7	-	566	720	Active	Inactive	9	1
ENSDARG00000013472	ENSDART00000027740	25	1	GACGTCACACGGCTGGTGTCGTC	5	+	16	2040	Inactive	Active	1	0
ENSDARG00000013472	ENSDART00000027740	25	3	AGAAAAAACAAACCCGTGTGAGTC	6	+	239	2040	Inactive	Active	8	4
ENSDARG00000013472	ENSDART00000027740	25	3	AGAAAAAACAAACCCGTGTGAGTCT	7	+	239	2040	Inactive	Inactive	8	5
ENSDARG00000013472	ENSDART00000027740	25	5	TGCCAACACTCAGAAGGAGCTGCA	6	+	582	2040	Active	Active	7	9
ENSDARG00000013472	ENSDART00000027740	25	10	CTAGGCGGCAGTATAGATGTTTTC	6	+	1255	2040	Active	Inactive	6	4
ENSDARG00000013472	ENSDART00000027740	25	12	CTACCCCTCCACAGCAGACTGATGT	7	+	1547	2040	Active	Active	9	6
ENSDARG00000013472	ENSDART00000027740	25	12	CGCTGCTACAGTCCGTCTGTGGTG	6	+	1489	2040	Active	Inactive	9	4
ENSDARG00000013472	ENSDART00000027740	25	12	TACCCCTCCACAGCAGACTGATGT	6	+	1548	2040	Active	Active	8	6
ENSDARG00000013472	ENSDART00000027740	25	12	GACTCCACCAATCAAAGAAGAGGAG	7	+	1515	2040	Active	Active	4	9
ENSDARG00000013472	ENSDART00000027740	25	13	TCCTGCTTCTCCTGCTGCTGCTGCT	7	+	1755	2040	Active	Active	9	8
ENSDARG00000013472	ENSDART00000027740	25	13	TCCTGCTGCTGCTGCTGCTGCTGCT	7	+	1764	2040	Active	Active	9	8
ENSDARG00000013472	ENSDART00000027740	25	13	AGCTCCTGCTTCTCCTGCTGCTGCT	7	+	1752	2040	Active	Active	9	8
ENSDARG00000013472	ENSDART00000027740	25	13	TGCTTCTCCTGCTGCTGCTGCTGCT	7	+	1758	2040	Active	Active	9	8
ENSDARG00000013472	ENSDART00000027740	25	13	TTCTCCTGCTGCTGCTGCTGCTGCT	7	+	1761	2040	Active	Active	9	8
ENSDARG00000013472	ENSDART00000027740	25	13	TGCTGCTGCTGCTGCTGCTGCTGGT	7	+	1767	2040	Active	Active	9	8
ENSDARG00000013472	ENSDART00000027740	25	14	CTCAGCTCCAGCCGCAGCAGTGGAT	7	+	1785	2040	Active	Active	9	6
ENSDARG00000013472	ENSDART00000027740	25	14	AGCTCCAGCCGCAGCAGTGGATTCT	7	+	1788	2040	Active	Active	8	5
ENSDARG00000013472	ENSDART00000027740	25	14	CTCCTCAGCTCCAGCCGCAGCAGTG	7	+	1782	2040	Active	Active	9	9
ENSDARG00000013472	ENSDART00000027740	25	16	GAAATCCACGGTCTGATTGAGAA	5	+	1951	2040	Inactive	Active	1	8
ENSDARG00000013582	ENSDART00000045488	25	2	GTAATCCTCCTGGTTGCTGCAGGT	6	-	106	1050	Active	Active	8	8
ENSDARG00000013582	ENSDART00000045488	25	4	GCATTCAAAGACAAGCGCAGGCGTT	7	-	333	1050	Inactive	Active	6	8
ENSDARG00000013719	ENSDART00000022279	25	2	AAACAAACCTTCCAGGTGACAAC	5	-	75	2184	Inactive	Active	9	7
ENSDARG00000013719	ENSDART00000022279	25	3	TTCTCACTCTGCTTGGAGGAGGAA	6	-	701	2184	Active	Active	9	9
ENSDARG00000013719	ENSDART00000022279	25	3	TTCTCACTCTGCTTGGAGGAGGA	5	-	702	2184	Active	Active	9	9
ENSDARG00000013719	ENSDART00000022279	25	3	GGCTGCAGAATCGGTGATGGTTTG	6	-	301	2184	Active	Active	6	5
ENSDARG00000013719	ENSDART00000022279	25	3	CTCGGCTGCAGAATCGGTGATGGT	6	-	304	2184	Active	Active	9	8
ENSDARG00000013719	ENSDART00000022279	25	3	CTCGACACCATGAGAGATGCATTT	6	-	151	2184	Active	Active	5	0
ENSDARG00000013719	ENSDART00000022279	25	3	AACCCAGCCTTCCCGTTAGTCTTC	6	-	498	2184	Active	Inactive	3	9
ENSDARG00000013719	ENSDART00000022279	25	3	AAACCCAGCCTTCCCGTTAGTCTTC	7	-	498	2184	Inactive	Inactive	5	9
ENSDARG00000013719	ENSDART00000022279	25	3	CAACGCTGCTCTCGGCTGCAGAA	5	-	315	2184	Active	Active	7	7
ENSDARG00000013719	ENSDART00000022279	25	4	GACGTCAGAAGCAACGCTGGTGTT	6	-	796	2184	Active	Active	0	3
ENSDARG00000013719	ENSDART00000022279	25	6	GGCAACAACTGAGGATTTGCGGCT	6	-	1105	2184	Active	Active	4	0
ENSDARG00000013719	ENSDART00000022279	25	6	GGCGGCAACGACTCTGTCTTTTTC	6	-	1227	2184	Active	Inactive	9	9
ENSDARG00000013719	ENSDART00000022279	25	8	CACTTCGTCAGCAGTGGATGAGCA	6	-	1642	2184	Active	Active	9	9
ENSDARG00000013719	ENSDART00000022279	25	10	GCCCACGGCTTTCCAGAGGAGGTT	6	-	2073	2184	Active	Active	8	9
ENSDARG00000013752	ENSDART00000012256	25	3	ACAAAAGGCCTTCTGGAGAAGGA	5	+	73	528	Inactive	Active	6	9
ENSDARG00000013752	ENSDART00000012256	25	3	TTCCACAGAGTTTGGTGTTGAGCA	6	+	47	528	Inactive	Active	6	0
ENSDARG00000013752	ENSDART00000012256	25	3	CTCCTCTACACAGGATCTGCAGGT	6	+	162	528	Active	Active	9	2
ENSDARG00000013752	ENSDART00000012256	25	3	TACCGCTGCGGCCAAAGAGGCTTAC	7	+	105	528	Active	Active	9	7
ENSDARG00000013752	ENSDART00000012256	25	4	CAAATCGACAAAGTTGATGAGGAG	6	+	208	528	Active	Active	1	9
ENSDARG00000013752	ENSDART00000012256	25	5	GGCTCCAAACACAAGGTGTCTCT	5	+	379	528	Active	Inactive	1	4
ENSDARG00000013752	ENSDART00000012256	25	5	AGATGCTTCAGGCTCTGCTGGGCT	6	+	359	528	Active	Active	9	1
ENSDARG00000013782	ENSDART00000003725	25	2	ACCGTCCCATCCTCCAGCTGTAGTT	7	-	125	5451	Active	Inactive	7	2
ENSDARG00000013782	ENSDART00000003725	25	3	CTCAACAAATCGGACTTTGAGGTT	6	-	268	5451	Inactive	Inactive	7	6
ENSDARG00000013782	ENSDART00000003725	25	3	ACCTACCGCAATACGTGTAGATGAT	7	-	298	5451	Active	Active	8	8
ENSDARG00000013782	ENSDART00000003725	25	3	GACTCAACAAATCGGACTTTGAG	5	-	271	5451	Inactive	Active	7	8
ENSDARG00000013782	ENSDART00000003725	25	4	TGCATCTCCATAGATGGGAAGCT	5	-	350	5451	Active	Active	9	7
ENSDARG00000013782	ENSDART00000003725	25	5	GTCCTCCACTCGGGTTTTGCTGCC	6	-	565	5451	Active	Active	8	1
ENSDARG00000013782	ENSDART00000003725	25	7	ACACTCACACAGTCGTAAGCCTTT	6	-	829	5451	Inactive	Inactive	6	1
ENSDARG00000013782	ENSDART00000003725	25	7	CACTCACACAGTCGTAAGCCTTT	5	-	829	5451	Active	Inactive	7	1
ENSDARG00000013782	ENSDART00000003725	25	7	ACAAGCACACATTTGGTAGAAGAT	6	-	787	5451	Inactive	Active	8	8
ENSDARG00000013782	ENSDART00000003725	25	10	ACCATCAGCGCGTGGTTGATTTT	5	-	1258	5451	Active	Inactive	9	7
ENSDARG00000013782	ENSDART00000003725	25	10	CCCCAATAAACGAATGCTGTTTGC	6	-	1286	5451	Active	Inactive	2	3
ENSDARG00000013782	ENSDART00000003725	25	11	TGCAGCTTCTCATTGGCGTAGTTG	6	-	1368	5451	Active	Active	9	5
ENSDARG00000013782	ENSDART00000003725	25	11	TGCAGCTTCTCATTGGCGTAGTT	5	-	1369	5451	Active	Inactive	9	1
ENSDARG00000013782	ENSDART00000003725	25	16	TACCTACTCGAATGGCAGTTTTT	5	-	1967	5451	Active	Inactive	9	6
ENSDARG00000013782	ENSDART00000003725	25	16	GTTACCTACTCGAATGGCAGTTTTT	7	-	1967	5451	Active	Inactive	6	6
ENSDARG00000013782	ENSDART00000003725	25	18	AGAACCGTCCTGCACGTCTGCTTCT	7	-	2141	5451	Active	Inactive	8	7
ENSDARG00000013782	ENSDART00000003725	25	21	ACCAGCCGCCGCATGGTTTGAAAC	6	-	2625	5451	Active	Inactive	9	1
ENSDARG00000013782	ENSDART00000003725	25	26	CTCCTCCACTTGCGTTTGCAGTC	5	-	3140	5451	Active	Inactive	9	6
ENSDARG00000013782	ENSDART00000003725	25	26	GTCCTCCTCCACTTGCGTTTGCA	5	-	3143	5451	Active	Active	9	8
ENSDARG00000013782	ENSDART00000003725	25	26	TACGCCACCTTGACGTGTTTGGT	5	-	3208	5451	Active	Active	5	2
ENSDARG00000013782	ENSDART00000003725	25	26	TACGCCACCTTGACGTGTTTGGTG	6	-	3207	5451	Active	Inactive	5	7
ENSDARG00000013782	ENSDART00000003725	25	26	TCCTCCTCCACTTGCGTTTGCAGTC	7	-	3140	5451	Active	Inactive	9	6
ENSDARG00000013782	ENSDART00000003725	25	26	CACGTCCTCCTCCACTTGCGTTTGC	7	-	3144	5451	Active	Inactive	9	8
ENSDARG00000013782	ENSDART00000003725	25	29	TTCAGCTTCAGCTCGTTGAATCT	5	-	3329	5451	Active	Active	9	1
ENSDARG00000013782	ENSDART00000003725	25	35	CTCTCCAGCTCGTGTTTGTGGCG	5	-	3802	5451	Active	Active	8	0
ENSDARG00000013782	ENSDART00000003725	25	35	CTCTCCAGCTCGTGTTTGTGGCGGT	7	-	3800	5451	Active	Active	8	0
ENSDARG00000013782	ENSDART00000003725	25	37	CTCTTCAACAGCCAGATGGAGCG	5	-	3926	5451	Active	Active	8	9
ENSDARG00000013782	ENSDART00000003725	25	38	GTCAGCTCCTCCTGCAGGCGTCTGT	7	-	3962	5451	Active	Inactive	8	3
ENSDARG00000013782	ENSDART00000003725	25	39	ACCTGCAGCGTGTGTTTGAAGAG	5	-	4199	5451	Active	Active	8	0
ENSDARG00000013782	ENSDART00000003725	25	43	GCATCCTCCATGACGCTGATGAA	5	-	4711	5451	Active	Active	7	7
ENSDARG00000013782	ENSDART00000003725	25	43	CGCATCCTCCATGACGCTGATGAA	6	-	4711	5451	Active	Active	9	7
ENSDARG00000013782	ENSDART00000003725	25	44	GAAGGCCTCAGACGTGCTGGAGTC	6	-	4849	5451	Active	Active	7	6
ENSDARG00000013782	ENSDART00000003725	25	44	TGCTCCAGCATCCCTGGGACTAA	5	-	4747	5451	Active	Inactive	9	5
ENSDARG00000013782	ENSDART00000003725	25	44	TCCTCAAACACACTGCTGGAGCG	5	-	4819	5451	Active	Active	6	9
ENSDARG00000013782	ENSDART00000003725	25	44	AGCTTCTGCAGGATGGAGCTGAC	5	-	4876	5451	Active	Active	9	8
ENSDARG00000013782	ENSDART00000003725	25	44	ATCCTCAAACACACTGCTGGAGCG	6	-	4819	5451	Inactive	Active	4	9
ENSDARG00000013782	ENSDART00000003725	25	45	GGCTGCGTCTTCATCTGTGGTCTTG	7	-	5166	5451	Active	Inactive	9	3
ENSDARG00000013782	ENSDART00000003725	25	45	AAAGTCTCCATAGCGTTGCTGCT	5	-	5104	5451	Active	Active	2	7
ENSDARG00000013782	ENSDART00000003725	25	45	CTCGGCTGCGTCTTCATCTGTGGTC	7	-	5169	5451	Active	Inactive	9	7
ENSDARG00000013782	ENSDART00000003725	25	45	TGCGTCTTCATCTGTGGTCTTGTTG	7	-	5163	5451	Active	Inactive	9	7
ENSDARG00000013782	ENSDART00000003725	25	46	TTCAAAATCATCAATGGGCGTGTAG	7	-	5250	5451	Active	Inactive	4	2
ENSDARG00000013782	ENSDART00000003725	25	46	TTCAAAATCATCAATGGGCGTGT	5	-	5252	5451	Active	Inactive	4	4
ENSDARG00000013782	ENSDART00000003725	25	46	AAAATCATCAATGGGCGTGTAGGAG	7	-	5247	5451	Active	Active	1	9
ENSDARG00000013782	ENSDART00000003725	25	47	AAAAGCTCCAGAGCCTGTGTTGAG	6	-	5394	5451	Inactive	Inactive	1	6
ENSDARG00000013782	ENSDART00000003725	25	47	AGCTCCAGAGCCTGTGTTGAGGA	5	-	5392	5451	Active	Inactive	2	1
ENSDARG00000013782	ENSDART00000003725	25	47	AGCTCCAGAGCCTGTGTTGAGGAG	6	-	5391	5451	Active	Active	2	8
ENSDARG00000013782	ENSDART00000003725	25	47	GCAGTCAGATGCGGGTGAGGAAGTC	7	-	5443	5451	Inactive	Active	2	9
ENSDARG00000013782	ENSDART00000009820	25	2	ACCGTCCCATCCTCCAGCTGTAGTT	7	-	125	5478	Active	Inactive	7	2
ENSDARG00000013782	ENSDART00000009820	25	3	GACTCAACAAATCGGACTTTGAG	5	-	271	5478	Inactive	Active	7	8
ENSDARG00000013782	ENSDART00000009820	25	3	CTCAACAAATCGGACTTTGAGGTT	6	-	268	5478	Inactive	Inactive	7	6
ENSDARG00000013782	ENSDART00000009820	25	3	ACCTACCGCAATACGTGTAGATGAT	7	-	298	5478	Active	Active	8	8
ENSDARG00000013782	ENSDART00000009820	25	4	TGCATCTCCATAGATGGGAAGCT	5	-	350	5478	Active	Active	9	7
ENSDARG00000013782	ENSDART00000009820	25	5	GTCCTCCACTCGGGTTTTGCTGCC	6	-	565	5478	Active	Active	8	1
ENSDARG00000013782	ENSDART00000009820	25	7	ACACTCACACAGTCGTAAGCCTTT	6	-	829	5478	Inactive	Inactive	6	1
ENSDARG00000013782	ENSDART00000009820	25	7	ACAAGCACACATTTGGTAGAAGAT	6	-	787	5478	Inactive	Active	8	8
ENSDARG00000013782	ENSDART00000009820	25	7	CACTCACACAGTCGTAAGCCTTT	5	-	829	5478	Active	Inactive	7	1
ENSDARG00000013782	ENSDART00000009820	25	10	CCCCAATAAACGAATGCTGTTTGC	6	-	1286	5478	Active	Inactive	2	3
ENSDARG00000013782	ENSDART00000009820	25	10	ACCATCAGCGCGTGGTTGATTTT	5	-	1258	5478	Active	Inactive	9	7
ENSDARG00000013782	ENSDART00000009820	25	11	TGCAGCTTCTCATTGGCGTAGTT	5	-	1369	5478	Active	Inactive	9	1
ENSDARG00000013782	ENSDART00000009820	25	11	TGCAGCTTCTCATTGGCGTAGTTG	6	-	1368	5478	Active	Active	9	5
ENSDARG00000013782	ENSDART00000009820	25	16	GTTACCTACTCGAATGGCAGTTTTT	7	-	1967	5478	Active	Inactive	6	6
ENSDARG00000013782	ENSDART00000009820	25	16	TACCTACTCGAATGGCAGTTTTT	5	-	1967	5478	Active	Inactive	9	6
ENSDARG00000013782	ENSDART00000009820	25	18	AGAACCGTCCTGCACGTCTGCTTCT	7	-	2141	5478	Active	Inactive	8	7
ENSDARG00000013782	ENSDART00000009820	25	21	ACCAGCCGCCGCATGGTTTGAAAC	6	-	2625	5478	Active	Inactive	9	1
ENSDARG00000013782	ENSDART00000009820	25	21	ACATACGCATTTTCCTCTGTGTTT	6	-	2721	5478	Inactive	Inactive	9	9
ENSDARG00000013782	ENSDART00000009820	25	24	GTCCTCCTCCACTTGCGTTTGCA	5	-	3098	5478	Active	Active	9	8
ENSDARG00000013782	ENSDART00000009820	25	24	CTCCTCCACTTGCGTTTGCAGTC	5	-	3095	5478	Active	Inactive	9	6
ENSDARG00000013782	ENSDART00000009820	25	24	CACGTCCTCCTCCACTTGCGTTTGC	7	-	3099	5478	Active	Inactive	9	8
ENSDARG00000013782	ENSDART00000009820	25	24	TACGCCACCTTGACGTGTTTGGT	5	-	3163	5478	Active	Active	5	2
ENSDARG00000013782	ENSDART00000009820	25	24	TACGCCACCTTGACGTGTTTGGTG	6	-	3162	5478	Active	Inactive	5	7
ENSDARG00000013782	ENSDART00000009820	25	24	TCCTCCTCCACTTGCGTTTGCAGTC	7	-	3095	5478	Active	Inactive	9	6
ENSDARG00000013782	ENSDART00000009820	25	27	TTCAGCTTCAGCTCGTTGAATCT	5	-	3317	5478	Active	Active	9	1
ENSDARG00000013782	ENSDART00000009820	25	30	CTCTCCAGCTCGTGTTTGTGGCG	5	-	3739	5478	Active	Active	8	0
ENSDARG00000013782	ENSDART00000009820	25	30	CTCTCCAGCTCGTGTTTGTGGCGGT	7	-	3737	5478	Active	Active	8	0
ENSDARG00000013782	ENSDART00000009820	25	31	CTCTTCAACAGCCAGATGGAGCG	5	-	3851	5478	Active	Active	8	9
ENSDARG00000013782	ENSDART00000009820	25	32	GTCAGCTCCTCCTGCAGGCGTCTGT	7	-	3887	5478	Active	Inactive	8	3
ENSDARG00000013782	ENSDART00000009820	25	35	ACCTGCAGCGTGTGTTTGAAGAG	5	-	4205	5478	Active	Active	8	0
ENSDARG00000013782	ENSDART00000009820	25	39	GCATCCTCCATGACGCTGATGAA	5	-	4738	5478	Active	Active	7	7
ENSDARG00000013782	ENSDART00000009820	25	39	CGCATCCTCCATGACGCTGATGAA	6	-	4738	5478	Active	Active	9	7
ENSDARG00000013782	ENSDART00000009820	25	40	TCCTCAAACACACTGCTGGAGCG	5	-	4846	5478	Active	Active	6	9
ENSDARG00000013782	ENSDART00000009820	25	40	TGCTCCAGCATCCCTGGGACTAA	5	-	4774	5478	Active	Inactive	9	5
ENSDARG00000013782	ENSDART00000009820	25	40	AGCTTCTGCAGGATGGAGCTGAC	5	-	4903	5478	Active	Active	9	8
ENSDARG00000013782	ENSDART00000009820	25	40	ATCCTCAAACACACTGCTGGAGCG	6	-	4846	5478	Inactive	Active	4	9
ENSDARG00000013782	ENSDART00000009820	25	40	GAAGGCCTCAGACGTGCTGGAGTC	6	-	4876	5478	Active	Active	7	6
ENSDARG00000013782	ENSDART00000009820	25	41	CTCGGCTGCGTCTTCATCTGTGGTC	7	-	5196	5478	Active	Inactive	9	7
ENSDARG00000013782	ENSDART00000009820	25	41	GGCTGCGTCTTCATCTGTGGTCTTG	7	-	5193	5478	Active	Inactive	9	3
ENSDARG00000013782	ENSDART00000009820	25	41	AAAGTCTCCATAGCGTTGCTGCT	5	-	5131	5478	Active	Active	2	7
ENSDARG00000013782	ENSDART00000009820	25	41	TGCGTCTTCATCTGTGGTCTTGTTG	7	-	5190	5478	Active	Inactive	9	7
ENSDARG00000013782	ENSDART00000009820	25	42	TTCAAAATCATCAATGGGCGTGT	5	-	5279	5478	Active	Inactive	4	4
ENSDARG00000013782	ENSDART00000009820	25	42	TTCAAAATCATCAATGGGCGTGTAG	7	-	5277	5478	Active	Inactive	4	2
ENSDARG00000013782	ENSDART00000009820	25	42	AAAATCATCAATGGGCGTGTAGGAG	7	-	5274	5478	Active	Active	1	9
ENSDARG00000013782	ENSDART00000009820	25	43	AGCTCCAGAGCCTGTGTTGAGGA	5	-	5419	5478	Active	Inactive	2	1
ENSDARG00000013782	ENSDART00000009820	25	43	AGCTCCAGAGCCTGTGTTGAGGAG	6	-	5418	5478	Active	Active	2	8
ENSDARG00000013782	ENSDART00000009820	25	43	GCAGTCAGATGCGGGTGAGGAAGTC	7	-	5470	5478	Inactive	Active	2	9
ENSDARG00000013782	ENSDART00000009820	25	43	AAAAGCTCCAGAGCCTGTGTTGAG	6	-	5421	5478	Inactive	Inactive	1	6
ENSDARG00000013782	ENSDART00000012640	25	2	ACCGTCCCATCCTCCAGCTGTAGTT	7	-	125	5394	Active	Inactive	7	2
ENSDARG00000013782	ENSDART00000012640	25	3	ACCTACCGCAATACGTGTAGATGAT	7	-	298	5394	Active	Active	8	8
ENSDARG00000013782	ENSDART00000012640	25	3	GACTCAACAAATCGGACTTTGAG	5	-	271	5394	Inactive	Active	7	8
ENSDARG00000013782	ENSDART00000012640	25	3	CTCAACAAATCGGACTTTGAGGTT	6	-	268	5394	Inactive	Inactive	7	6
ENSDARG00000013782	ENSDART00000012640	25	4	TGCATCTCCATAGATGGGAAGCT	5	-	350	5394	Active	Active	9	7
ENSDARG00000013782	ENSDART00000012640	25	5	GTCCTCCACTCGGGTTTTGCTGCC	6	-	565	5394	Active	Active	8	1
ENSDARG00000013782	ENSDART00000012640	25	7	ACACTCACACAGTCGTAAGCCTTT	6	-	829	5394	Inactive	Inactive	6	1
ENSDARG00000013782	ENSDART00000012640	25	7	ACAAGCACACATTTGGTAGAAGAT	6	-	787	5394	Inactive	Active	8	8
ENSDARG00000013782	ENSDART00000012640	25	7	CACTCACACAGTCGTAAGCCTTT	5	-	829	5394	Active	Inactive	7	1
ENSDARG00000013782	ENSDART00000012640	25	10	ACCATCAGCGCGTGGTTGATTTT	5	-	1258	5394	Active	Inactive	9	7
ENSDARG00000013782	ENSDART00000012640	25	10	CCCCAATAAACGAATGCTGTTTGC	6	-	1286	5394	Active	Inactive	2	3
ENSDARG00000013782	ENSDART00000012640	25	11	TGCAGCTTCTCATTGGCGTAGTTG	6	-	1368	5394	Active	Active	9	5
ENSDARG00000013782	ENSDART00000012640	25	11	TGCAGCTTCTCATTGGCGTAGTT	5	-	1369	5394	Active	Inactive	9	1
ENSDARG00000013782	ENSDART00000012640	25	16	TACCTACTCGAATGGCAGTTTTT	5	-	1967	5394	Active	Inactive	9	6
ENSDARG00000013782	ENSDART00000012640	25	16	GTTACCTACTCGAATGGCAGTTTTT	7	-	1967	5394	Active	Inactive	6	6
ENSDARG00000013782	ENSDART00000012640	25	18	AGAACCGTCCTGCACGTCTGCTTCT	7	-	2141	5394	Active	Inactive	8	7
ENSDARG00000013782	ENSDART00000012640	25	21	ACCAGCCGCCGCATGGTTTGAAAC	6	-	2625	5394	Active	Inactive	9	1
ENSDARG00000013782	ENSDART00000012640	25	21	ACATACGCATTTTCCTCTGTGTTT	6	-	2721	5394	Inactive	Inactive	9	9
ENSDARG00000013782	ENSDART00000012640	25	24	TACGCCACCTTGACGTGTTTGGT	5	-	3163	5394	Active	Active	5	2
ENSDARG00000013782	ENSDART00000012640	25	24	TACGCCACCTTGACGTGTTTGGTG	6	-	3162	5394	Active	Inactive	5	7
ENSDARG00000013782	ENSDART00000012640	25	24	GTCCTCCTCCACTTGCGTTTGCA	5	-	3098	5394	Active	Active	9	8
ENSDARG00000013782	ENSDART00000012640	25	24	CTCCTCCACTTGCGTTTGCAGTC	5	-	3095	5394	Active	Inactive	9	6
ENSDARG00000013782	ENSDART00000012640	25	24	TCCTCCTCCACTTGCGTTTGCAGTC	7	-	3095	5394	Active	Inactive	9	6
ENSDARG00000013782	ENSDART00000012640	25	24	CACGTCCTCCTCCACTTGCGTTTGC	7	-	3099	5394	Active	Inactive	9	8
ENSDARG00000013782	ENSDART00000012640	25	31	CTCTCCAGCTCGTGTTTGTGGCGGT	7	-	3644	5394	Active	Active	8	0
ENSDARG00000013782	ENSDART00000012640	25	31	CTCTCCAGCTCGTGTTTGTGGCG	5	-	3646	5394	Active	Active	8	0
ENSDARG00000013782	ENSDART00000012640	25	33	CTCTTCAACAGCCAGATGGAGCG	5	-	3848	5394	Active	Active	8	9
ENSDARG00000013782	ENSDART00000012640	25	34	GTCAGCTCCTCCTGCAGGCGTCTGT	7	-	3884	5394	Active	Inactive	8	3
ENSDARG00000013782	ENSDART00000012640	25	35	ACCTGCAGCGTGTGTTTGAAGAG	5	-	4121	5394	Active	Active	8	0
ENSDARG00000013782	ENSDART00000012640	25	39	GCATCCTCCATGACGCTGATGAA	5	-	4654	5394	Active	Active	7	7
ENSDARG00000013782	ENSDART00000012640	25	39	CGCATCCTCCATGACGCTGATGAA	6	-	4654	5394	Active	Active	9	7
ENSDARG00000013782	ENSDART00000012640	25	40	TGCTCCAGCATCCCTGGGACTAA	5	-	4690	5394	Active	Inactive	9	5
ENSDARG00000013782	ENSDART00000012640	25	40	TCCTCAAACACACTGCTGGAGCG	5	-	4762	5394	Active	Active	6	9
ENSDARG00000013782	ENSDART00000012640	25	40	ATCCTCAAACACACTGCTGGAGCG	6	-	4762	5394	Inactive	Active	4	9
ENSDARG00000013782	ENSDART00000012640	25	40	GAAGGCCTCAGACGTGCTGGAGTC	6	-	4792	5394	Active	Active	7	6
ENSDARG00000013782	ENSDART00000012640	25	40	AGCTTCTGCAGGATGGAGCTGAC	5	-	4819	5394	Active	Active	9	8
ENSDARG00000013782	ENSDART00000012640	25	41	GGCTGCGTCTTCATCTGTGGTCTTG	7	-	5109	5394	Active	Inactive	9	3
ENSDARG00000013782	ENSDART00000012640	25	41	AAAGTCTCCATAGCGTTGCTGCT	5	-	5047	5394	Active	Active	2	7
ENSDARG00000013782	ENSDART00000012640	25	41	CTCGGCTGCGTCTTCATCTGTGGTC	7	-	5112	5394	Active	Inactive	9	7
ENSDARG00000013782	ENSDART00000012640	25	41	TGCGTCTTCATCTGTGGTCTTGTTG	7	-	5106	5394	Active	Inactive	9	7
ENSDARG00000013782	ENSDART00000012640	25	42	TTCAAAATCATCAATGGGCGTGTAG	7	-	5193	5394	Active	Inactive	4	2
ENSDARG00000013782	ENSDART00000012640	25	42	TTCAAAATCATCAATGGGCGTGT	5	-	5195	5394	Active	Inactive	4	4
ENSDARG00000013782	ENSDART00000012640	25	42	AAAATCATCAATGGGCGTGTAGGAG	7	-	5190	5394	Active	Active	1	9
ENSDARG00000013782	ENSDART00000012640	25	43	AGCTCCAGAGCCTGTGTTGAGGAG	6	-	5334	5394	Active	Active	2	8
ENSDARG00000013782	ENSDART00000012640	25	43	AAAAGCTCCAGAGCCTGTGTTGAG	6	-	5337	5394	Inactive	Inactive	1	6
ENSDARG00000013782	ENSDART00000012640	25	43	AGCTCCAGAGCCTGTGTTGAGGA	5	-	5335	5394	Active	Inactive	2	1
ENSDARG00000013782	ENSDART00000012640	25	43	GCAGTCAGATGCGGGTGAGGAAGTC	7	-	5386	5394	Inactive	Active	2	9
ENSDARG00000013782	ENSDART00000016853	25	2	ACCGTCCCATCCTCCAGCTGTAGTT	7	-	125	5415	Active	Inactive	7	2
ENSDARG00000013782	ENSDART00000016853	25	3	GACTCAACAAATCGGACTTTGAG	5	-	271	5415	Inactive	Active	7	8
ENSDARG00000013782	ENSDART00000016853	25	3	CTCAACAAATCGGACTTTGAGGTT	6	-	268	5415	Inactive	Inactive	7	6
ENSDARG00000013782	ENSDART00000016853	25	3	ACCTACCGCAATACGTGTAGATGAT	7	-	298	5415	Active	Active	8	8
ENSDARG00000013782	ENSDART00000016853	25	4	TGCATCTCCATAGATGGGAAGCT	5	-	350	5415	Active	Active	9	7
ENSDARG00000013782	ENSDART00000016853	25	5	GTCCTCCACTCGGGTTTTGCTGCC	6	-	565	5415	Active	Active	8	1
ENSDARG00000013782	ENSDART00000016853	25	7	ACACTCACACAGTCGTAAGCCTTT	6	-	829	5415	Inactive	Inactive	6	1
ENSDARG00000013782	ENSDART00000016853	25	7	ACAAGCACACATTTGGTAGAAGAT	6	-	787	5415	Inactive	Active	8	8
ENSDARG00000013782	ENSDART00000016853	25	7	CACTCACACAGTCGTAAGCCTTT	5	-	829	5415	Active	Inactive	7	1
ENSDARG00000013782	ENSDART00000016853	25	10	CCCCAATAAACGAATGCTGTTTGC	6	-	1286	5415	Active	Inactive	2	3
ENSDARG00000013782	ENSDART00000016853	25	10	ACCATCAGCGCGTGGTTGATTTT	5	-	1258	5415	Active	Inactive	9	7
ENSDARG00000013782	ENSDART00000016853	25	11	TGCAGCTTCTCATTGGCGTAGTT	5	-	1369	5415	Active	Inactive	9	1
ENSDARG00000013782	ENSDART00000016853	25	11	TGCAGCTTCTCATTGGCGTAGTTG	6	-	1368	5415	Active	Active	9	5
ENSDARG00000013782	ENSDART00000016853	25	16	TACCTACTCGAATGGCAGTTTTT	5	-	1967	5415	Active	Inactive	9	6
ENSDARG00000013782	ENSDART00000016853	25	16	GTTACCTACTCGAATGGCAGTTTTT	7	-	1967	5415	Active	Inactive	6	6
ENSDARG00000013782	ENSDART00000016853	25	18	AGAACCGTCCTGCACGTCTGCTTCT	7	-	2141	5415	Active	Inactive	8	7
ENSDARG00000013782	ENSDART00000016853	25	21	ACCAGCCGCCGCATGGTTTGAAAC	6	-	2625	5415	Active	Inactive	9	1
ENSDARG00000013782	ENSDART00000016853	25	26	TACGCCACCTTGACGTGTTTGGTG	6	-	3165	5415	Active	Inactive	5	7
ENSDARG00000013782	ENSDART00000016853	25	26	GTCCTCCTCCACTTGCGTTTGCA	5	-	3101	5415	Active	Active	9	8
ENSDARG00000013782	ENSDART00000016853	25	26	CTCCTCCACTTGCGTTTGCAGTC	5	-	3098	5415	Active	Inactive	9	6
ENSDARG00000013782	ENSDART00000016853	25	26	CACGTCCTCCTCCACTTGCGTTTGC	7	-	3102	5415	Active	Inactive	9	8
ENSDARG00000013782	ENSDART00000016853	25	26	TACGCCACCTTGACGTGTTTGGT	5	-	3166	5415	Active	Active	5	2
ENSDARG00000013782	ENSDART00000016853	25	26	TCCTCCTCCACTTGCGTTTGCAGTC	7	-	3098	5415	Active	Inactive	9	6
ENSDARG00000013782	ENSDART00000016853	25	27	TTCAGCTTCAGCTCGTTGAATCT	5	-	3218	5415	Active	Active	9	1
ENSDARG00000013782	ENSDART00000016853	25	32	CTCTCCAGCTCGTGTTTGTGGCG	5	-	3700	5415	Active	Active	8	0
ENSDARG00000013782	ENSDART00000016853	25	32	CTCTCCAGCTCGTGTTTGTGGCGGT	7	-	3698	5415	Active	Active	8	0
ENSDARG00000013782	ENSDART00000016853	25	37	CTCTTCAACAGCCAGATGGAGCG	5	-	3890	5415	Active	Active	8	9
ENSDARG00000013782	ENSDART00000016853	25	38	GTCAGCTCCTCCTGCAGGCGTCTGT	7	-	3926	5415	Active	Inactive	8	3
ENSDARG00000013782	ENSDART00000016853	25	39	ACCTGCAGCGTGTGTTTGAAGAG	5	-	4163	5415	Active	Active	8	0
ENSDARG00000013782	ENSDART00000016853	25	43	GCATCCTCCATGACGCTGATGAA	5	-	4675	5415	Active	Active	7	7
ENSDARG00000013782	ENSDART00000016853	25	43	CGCATCCTCCATGACGCTGATGAA	6	-	4675	5415	Active	Active	9	7
ENSDARG00000013782	ENSDART00000016853	25	44	TGCTCCAGCATCCCTGGGACTAA	5	-	4711	5415	Active	Inactive	9	5
ENSDARG00000013782	ENSDART00000016853	25	44	AGCTTCTGCAGGATGGAGCTGAC	5	-	4840	5415	Active	Active	9	8
ENSDARG00000013782	ENSDART00000016853	25	44	TCCTCAAACACACTGCTGGAGCG	5	-	4783	5415	Active	Active	6	9
ENSDARG00000013782	ENSDART00000016853	25	44	ATCCTCAAACACACTGCTGGAGCG	6	-	4783	5415	Inactive	Active	4	9
ENSDARG00000013782	ENSDART00000016853	25	44	GAAGGCCTCAGACGTGCTGGAGTC	6	-	4813	5415	Active	Active	7	6
ENSDARG00000013782	ENSDART00000016853	25	45	CTCGGCTGCGTCTTCATCTGTGGTC	7	-	5133	5415	Active	Inactive	9	7
ENSDARG00000013782	ENSDART00000016853	25	45	AAAGTCTCCATAGCGTTGCTGCT	5	-	5068	5415	Active	Active	2	7
ENSDARG00000013782	ENSDART00000016853	25	45	GGCTGCGTCTTCATCTGTGGTCTTG	7	-	5130	5415	Active	Inactive	9	3
ENSDARG00000013782	ENSDART00000016853	25	45	TGCGTCTTCATCTGTGGTCTTGTTG	7	-	5127	5415	Active	Inactive	9	7
ENSDARG00000013782	ENSDART00000016853	25	46	AAAATCATCAATGGGCGTGTAGGAG	7	-	5211	5415	Active	Active	1	9
ENSDARG00000013782	ENSDART00000016853	25	46	TTCAAAATCATCAATGGGCGTGTAG	7	-	5214	5415	Active	Inactive	4	2
ENSDARG00000013782	ENSDART00000016853	25	46	TTCAAAATCATCAATGGGCGTGT	5	-	5216	5415	Active	Inactive	4	4
ENSDARG00000013782	ENSDART00000016853	25	47	GCAGTCAGATGCGGGTGAGGAAGTC	7	-	5407	5415	Inactive	Active	2	9
ENSDARG00000013782	ENSDART00000016853	25	47	AGCTCCAGAGCCTGTGTTGAGGA	5	-	5356	5415	Active	Inactive	2	1
ENSDARG00000013782	ENSDART00000016853	25	47	AGCTCCAGAGCCTGTGTTGAGGAG	6	-	5355	5415	Active	Active	2	8
ENSDARG00000013782	ENSDART00000016853	25	47	AAAAGCTCCAGAGCCTGTGTTGAG	6	-	5358	5415	Inactive	Inactive	1	6
ENSDARG00000013782	ENSDART00000028997	25	2	ACCGTCCCATCCTCCAGCTGTAGTT	7	-	128	1773	Active	Inactive	7	2
ENSDARG00000013782	ENSDART00000028997	25	3	CTCAACAAATCGGACTTTGAGGTT	6	-	271	1773	Inactive	Inactive	7	6
ENSDARG00000013782	ENSDART00000028997	25	3	ACCTACCGCAATACGTGTAGATGAT	7	-	301	1773	Active	Active	8	8
ENSDARG00000013782	ENSDART00000028997	25	3	GACTCAACAAATCGGACTTTGAG	5	-	274	1773	Inactive	Active	7	8
ENSDARG00000013782	ENSDART00000028997	25	4	TGCATCTCCATAGATGGGAAGCT	5	-	353	1773	Active	Active	9	7
ENSDARG00000013782	ENSDART00000028997	25	5	GTCCTCCACTCGGGTTTTGCTGCC	6	-	568	1773	Active	Active	8	1
ENSDARG00000013782	ENSDART00000028997	25	7	ACACTCACACAGTCGTAAGCCTTT	6	-	832	1773	Inactive	Inactive	6	1
ENSDARG00000013782	ENSDART00000028997	25	7	CACTCACACAGTCGTAAGCCTTT	5	-	832	1773	Active	Inactive	7	1
ENSDARG00000013782	ENSDART00000028997	25	7	ACAAGCACACATTTGGTAGAAGAT	6	-	790	1773	Inactive	Active	8	8
ENSDARG00000013782	ENSDART00000028997	25	10	CCCCAATAAACGAATGCTGTTTGC	6	-	1289	1773	Active	Inactive	2	3
ENSDARG00000013782	ENSDART00000028997	25	10	ACCATCAGCGCGTGGTTGATTTT	5	-	1261	1773	Active	Inactive	9	7
ENSDARG00000013782	ENSDART00000028997	25	11	TGCAGCTTCTCATTGGCGTAGTT	5	-	1372	1773	Active	Inactive	9	1
ENSDARG00000013782	ENSDART00000028997	25	11	TGCAGCTTCTCATTGGCGTAGTTG	6	-	1371	1773	Active	Active	9	5
ENSDARG00000013782	ENSDART00000039699	25	2	ACCGTCCCATCCTCCAGCTGTAGTT	7	-	125	5472	Active	Inactive	7	2
ENSDARG00000013782	ENSDART00000039699	25	3	CTCAACAAATCGGACTTTGAGGTT	6	-	268	5472	Inactive	Inactive	7	6
ENSDARG00000013782	ENSDART00000039699	25	3	ACCTACCGCAATACGTGTAGATGAT	7	-	298	5472	Active	Active	8	8
ENSDARG00000013782	ENSDART00000039699	25	3	GACTCAACAAATCGGACTTTGAG	5	-	271	5472	Inactive	Active	7	8
ENSDARG00000013782	ENSDART00000039699	25	4	TGCATCTCCATAGATGGGAAGCT	5	-	350	5472	Active	Active	9	7
ENSDARG00000013782	ENSDART00000039699	25	5	GTCCTCCACTCGGGTTTTGCTGCC	6	-	565	5472	Active	Active	8	1
ENSDARG00000013782	ENSDART00000039699	25	7	ACACTCACACAGTCGTAAGCCTTT	6	-	829	5472	Inactive	Inactive	6	1
ENSDARG00000013782	ENSDART00000039699	25	7	CACTCACACAGTCGTAAGCCTTT	5	-	829	5472	Active	Inactive	7	1
ENSDARG00000013782	ENSDART00000039699	25	7	ACAAGCACACATTTGGTAGAAGAT	6	-	787	5472	Inactive	Active	8	8
ENSDARG00000013782	ENSDART00000039699	25	10	CCCCAATAAACGAATGCTGTTTGC	6	-	1286	5472	Active	Inactive	2	3
ENSDARG00000013782	ENSDART00000039699	25	10	ACCATCAGCGCGTGGTTGATTTT	5	-	1258	5472	Active	Inactive	9	7
ENSDARG00000013782	ENSDART00000039699	25	11	TGCAGCTTCTCATTGGCGTAGTTG	6	-	1368	5472	Active	Active	9	5
ENSDARG00000013782	ENSDART00000039699	25	11	TGCAGCTTCTCATTGGCGTAGTT	5	-	1369	5472	Active	Inactive	9	1
ENSDARG00000013782	ENSDART00000039699	25	16	TACCTACTCGAATGGCAGTTTTT	5	-	1967	5472	Active	Inactive	9	6
ENSDARG00000013782	ENSDART00000039699	25	16	GTTACCTACTCGAATGGCAGTTTTT	7	-	1967	5472	Active	Inactive	6	6
ENSDARG00000013782	ENSDART00000039699	25	18	AGAACCGTCCTGCACGTCTGCTTCT	7	-	2141	5472	Active	Inactive	8	7
ENSDARG00000013782	ENSDART00000039699	25	21	ACATACGCATTTTCCTCTGTGTTT	6	-	2721	5472	Inactive	Inactive	9	9
ENSDARG00000013782	ENSDART00000039699	25	21	ACCAGCCGCCGCATGGTTTGAAAC	6	-	2625	5472	Active	Inactive	9	1
ENSDARG00000013782	ENSDART00000039699	25	24	GTCCTCCTCCACTTGCGTTTGCA	5	-	3086	5472	Active	Active	9	8
ENSDARG00000013782	ENSDART00000039699	25	24	TACGCCACCTTGACGTGTTTGGT	5	-	3151	5472	Active	Active	5	2
ENSDARG00000013782	ENSDART00000039699	25	24	TCCTCCTCCACTTGCGTTTGCAGTC	7	-	3083	5472	Active	Inactive	9	6
ENSDARG00000013782	ENSDART00000039699	25	24	CTCCTCCACTTGCGTTTGCAGTC	5	-	3083	5472	Active	Inactive	9	6
ENSDARG00000013782	ENSDART00000039699	25	24	CACGTCCTCCTCCACTTGCGTTTGC	7	-	3087	5472	Active	Inactive	9	8
ENSDARG00000013782	ENSDART00000039699	25	24	TACGCCACCTTGACGTGTTTGGTG	6	-	3150	5472	Active	Inactive	5	7
ENSDARG00000013782	ENSDART00000039699	25	27	TTCAGCTTCAGCTCGTTGAATCT	5	-	3380	5472	Active	Active	9	1
ENSDARG00000013782	ENSDART00000039699	25	30	CTCTCCAGCTCGTGTTTGTGGCGGT	7	-	3734	5472	Active	Active	8	0
ENSDARG00000013782	ENSDART00000039699	25	30	CTCTCCAGCTCGTGTTTGTGGCG	5	-	3736	5472	Active	Active	8	0
ENSDARG00000013782	ENSDART00000039699	25	35	CTCTTCAACAGCCAGATGGAGCG	5	-	3926	5472	Active	Active	8	9
ENSDARG00000013782	ENSDART00000039699	25	36	GTCAGCTCCTCCTGCAGGCGTCTGT	7	-	3962	5472	Active	Inactive	8	3
ENSDARG00000013782	ENSDART00000039699	25	37	ACCTGCAGCGTGTGTTTGAAGAG	5	-	4199	5472	Active	Active	8	0
ENSDARG00000013782	ENSDART00000039699	25	41	GCATCCTCCATGACGCTGATGAA	5	-	4732	5472	Active	Active	7	7
ENSDARG00000013782	ENSDART00000039699	25	41	CGCATCCTCCATGACGCTGATGAA	6	-	4732	5472	Active	Active	9	7
ENSDARG00000013782	ENSDART00000039699	25	42	AGCTTCTGCAGGATGGAGCTGAC	5	-	4897	5472	Active	Active	9	8
ENSDARG00000013782	ENSDART00000039699	25	42	ATCCTCAAACACACTGCTGGAGCG	6	-	4840	5472	Inactive	Active	4	9
ENSDARG00000013782	ENSDART00000039699	25	42	GAAGGCCTCAGACGTGCTGGAGTC	6	-	4870	5472	Active	Active	7	6
ENSDARG00000013782	ENSDART00000039699	25	42	TGCTCCAGCATCCCTGGGACTAA	5	-	4768	5472	Active	Inactive	9	5
ENSDARG00000013782	ENSDART00000039699	25	42	TCCTCAAACACACTGCTGGAGCG	5	-	4840	5472	Active	Active	6	9
ENSDARG00000013782	ENSDART00000039699	25	43	AAAGTCTCCATAGCGTTGCTGCT	5	-	5125	5472	Active	Active	2	7
ENSDARG00000013782	ENSDART00000039699	25	43	CTCGGCTGCGTCTTCATCTGTGGTC	7	-	5190	5472	Active	Inactive	9	7
ENSDARG00000013782	ENSDART00000039699	25	43	TGCGTCTTCATCTGTGGTCTTGTTG	7	-	5184	5472	Active	Inactive	9	7
ENSDARG00000013782	ENSDART00000039699	25	43	GGCTGCGTCTTCATCTGTGGTCTTG	7	-	5187	5472	Active	Inactive	9	3
ENSDARG00000013782	ENSDART00000039699	25	44	TTCAAAATCATCAATGGGCGTGT	5	-	5273	5472	Active	Inactive	4	4
ENSDARG00000013782	ENSDART00000039699	25	44	TTCAAAATCATCAATGGGCGTGTAG	7	-	5271	5472	Active	Inactive	4	2
ENSDARG00000013782	ENSDART00000039699	25	44	AAAATCATCAATGGGCGTGTAGGAG	7	-	5268	5472	Active	Active	1	9
ENSDARG00000013782	ENSDART00000039699	25	45	GCAGTCAGATGCGGGTGAGGAAGTC	7	-	5464	5472	Inactive	Active	2	9
ENSDARG00000013782	ENSDART00000039699	25	45	AGCTCCAGAGCCTGTGTTGAGGAG	6	-	5412	5472	Active	Active	2	8
ENSDARG00000013782	ENSDART00000039699	25	45	AGCTCCAGAGCCTGTGTTGAGGA	5	-	5413	5472	Active	Inactive	2	1
ENSDARG00000013782	ENSDART00000039699	25	45	AAAAGCTCCAGAGCCTGTGTTGAG	6	-	5415	5472	Inactive	Inactive	1	6
ENSDARG00000013782	ENSDART00000039810	25	2	ACCGTCCCATCCTCCAGCTGTAGTT	7	-	125	2952	Active	Inactive	7	2
ENSDARG00000013782	ENSDART00000039810	25	3	GACTCAACAAATCGGACTTTGAG	5	-	271	2952	Inactive	Active	7	8
ENSDARG00000013782	ENSDART00000039810	25	3	ACCTACCGCAATACGTGTAGATGAT	7	-	298	2952	Active	Active	8	8
ENSDARG00000013782	ENSDART00000039810	25	3	CTCAACAAATCGGACTTTGAGGTT	6	-	268	2952	Inactive	Inactive	7	6
ENSDARG00000013782	ENSDART00000039810	25	4	TGCATCTCCATAGATGGGAAGCT	5	-	350	2952	Active	Active	9	7
ENSDARG00000013782	ENSDART00000039810	25	5	GTCCTCCACTCGGGTTTTGCTGCC	6	-	565	2952	Active	Active	8	1
ENSDARG00000013782	ENSDART00000039810	25	7	ACACTCACACAGTCGTAAGCCTTT	6	-	829	2952	Inactive	Inactive	6	1
ENSDARG00000013782	ENSDART00000039810	25	7	ACAAGCACACATTTGGTAGAAGAT	6	-	787	2952	Inactive	Active	8	8
ENSDARG00000013782	ENSDART00000039810	25	7	CACTCACACAGTCGTAAGCCTTT	5	-	829	2952	Active	Inactive	7	1
ENSDARG00000013782	ENSDART00000039810	25	10	CCCCAATAAACGAATGCTGTTTGC	6	-	1286	2952	Active	Inactive	2	3
ENSDARG00000013782	ENSDART00000039810	25	10	ACCATCAGCGCGTGGTTGATTTT	5	-	1258	2952	Active	Inactive	9	7
ENSDARG00000013782	ENSDART00000039810	25	11	TGCAGCTTCTCATTGGCGTAGTTG	6	-	1368	2952	Active	Active	9	5
ENSDARG00000013782	ENSDART00000039810	25	11	TGCAGCTTCTCATTGGCGTAGTT	5	-	1369	2952	Active	Inactive	9	1
ENSDARG00000013782	ENSDART00000039810	25	16	TACCTACTCGAATGGCAGTTTTT	5	-	1967	2952	Active	Inactive	9	6
ENSDARG00000013782	ENSDART00000039810	25	16	GTTACCTACTCGAATGGCAGTTTTT	7	-	1967	2952	Active	Inactive	6	6
ENSDARG00000013782	ENSDART00000039810	25	18	AGAACCGTCCTGCACGTCTGCTTCT	7	-	2141	2952	Active	Inactive	8	7
ENSDARG00000013782	ENSDART00000039810	25	21	ACCAGCCGCCGCATGGTTTGAAAC	6	-	2625	2952	Active	Inactive	9	1
ENSDARG00000013782	ENSDART00000039810	25	24	TTCAGCTTCAGCTCGTTGAATCT	5	-	2909	2952	Active	Active	9	1
ENSDARG00000013782	ENSDART00000045539	25	2	ACCGTCCCATCCTCCAGCTGTAGTT	7	-	125	5463	Active	Inactive	7	2
ENSDARG00000013782	ENSDART00000045539	25	3	CTCAACAAATCGGACTTTGAGGTT	6	-	268	5463	Inactive	Inactive	7	6
ENSDARG00000013782	ENSDART00000045539	25	3	GACTCAACAAATCGGACTTTGAG	5	-	271	5463	Inactive	Active	7	8
ENSDARG00000013782	ENSDART00000045539	25	3	ACCTACCGCAATACGTGTAGATGAT	7	-	298	5463	Active	Active	8	8
ENSDARG00000013782	ENSDART00000045539	25	4	TGCATCTCCATAGATGGGAAGCT	5	-	350	5463	Active	Active	9	7
ENSDARG00000013782	ENSDART00000045539	25	5	GTCCTCCACTCGGGTTTTGCTGCC	6	-	565	5463	Active	Active	8	1
ENSDARG00000013782	ENSDART00000045539	25	7	ACACTCACACAGTCGTAAGCCTTT	6	-	829	5463	Inactive	Inactive	6	1
ENSDARG00000013782	ENSDART00000045539	25	7	CACTCACACAGTCGTAAGCCTTT	5	-	829	5463	Active	Inactive	7	1
ENSDARG00000013782	ENSDART00000045539	25	7	ACAAGCACACATTTGGTAGAAGAT	6	-	787	5463	Inactive	Active	8	8
ENSDARG00000013782	ENSDART00000045539	25	10	ACCATCAGCGCGTGGTTGATTTT	5	-	1258	5463	Active	Inactive	9	7
ENSDARG00000013782	ENSDART00000045539	25	10	CCCCAATAAACGAATGCTGTTTGC	6	-	1286	5463	Active	Inactive	2	3
ENSDARG00000013782	ENSDART00000045539	25	11	TGCAGCTTCTCATTGGCGTAGTT	5	-	1369	5463	Active	Inactive	9	1
ENSDARG00000013782	ENSDART00000045539	25	11	TGCAGCTTCTCATTGGCGTAGTTG	6	-	1368	5463	Active	Active	9	5
ENSDARG00000013782	ENSDART00000045539	25	16	TACCTACTCGAATGGCAGTTTTT	5	-	1967	5463	Active	Inactive	9	6
ENSDARG00000013782	ENSDART00000045539	25	16	GTTACCTACTCGAATGGCAGTTTTT	7	-	1967	5463	Active	Inactive	6	6
ENSDARG00000013782	ENSDART00000045539	25	18	AGAACCGTCCTGCACGTCTGCTTCT	7	-	2141	5463	Active	Inactive	8	7
ENSDARG00000013782	ENSDART00000045539	25	21	ACATACGCATTTTCCTCTGTGTTT	6	-	2721	5463	Inactive	Inactive	9	9
ENSDARG00000013782	ENSDART00000045539	25	21	ACCAGCCGCCGCATGGTTTGAAAC	6	-	2625	5463	Active	Inactive	9	1
ENSDARG00000013782	ENSDART00000045539	25	24	TACGCCACCTTGACGTGTTTGGT	5	-	3163	5463	Active	Active	5	2
ENSDARG00000013782	ENSDART00000045539	25	24	GTCCTCCTCCACTTGCGTTTGCA	5	-	3098	5463	Active	Active	9	8
ENSDARG00000013782	ENSDART00000045539	25	24	CTCCTCCACTTGCGTTTGCAGTC	5	-	3095	5463	Active	Inactive	9	6
ENSDARG00000013782	ENSDART00000045539	25	24	TACGCCACCTTGACGTGTTTGGTG	6	-	3162	5463	Active	Inactive	5	7
ENSDARG00000013782	ENSDART00000045539	25	24	TCCTCCTCCACTTGCGTTTGCAGTC	7	-	3095	5463	Active	Inactive	9	6
ENSDARG00000013782	ENSDART00000045539	25	24	CACGTCCTCCTCCACTTGCGTTTGC	7	-	3099	5463	Active	Inactive	9	8
ENSDARG00000013782	ENSDART00000045539	25	27	TTCAGCTTCAGCTCGTTGAATCT	5	-	3392	5463	Active	Active	9	1
ENSDARG00000013782	ENSDART00000045539	25	30	CTCTCCAGCTCGTGTTTGTGGCGGT	7	-	3746	5463	Active	Active	8	0
ENSDARG00000013782	ENSDART00000045539	25	30	CTCTCCAGCTCGTGTTTGTGGCG	5	-	3748	5463	Active	Active	8	0
ENSDARG00000013782	ENSDART00000045539	25	34	CTCTTCAACAGCCAGATGGAGCG	5	-	3917	5463	Active	Active	8	9
ENSDARG00000013782	ENSDART00000045539	25	35	GTCAGCTCCTCCTGCAGGCGTCTGT	7	-	3953	5463	Active	Inactive	8	3
ENSDARG00000013782	ENSDART00000045539	25	36	ACCTGCAGCGTGTGTTTGAAGAG	5	-	4190	5463	Active	Active	8	0
ENSDARG00000013782	ENSDART00000045539	25	40	CGCATCCTCCATGACGCTGATGAA	6	-	4723	5463	Active	Active	9	7
ENSDARG00000013782	ENSDART00000045539	25	40	GCATCCTCCATGACGCTGATGAA	5	-	4723	5463	Active	Active	7	7
ENSDARG00000013782	ENSDART00000045539	25	41	TCCTCAAACACACTGCTGGAGCG	5	-	4831	5463	Active	Active	6	9
ENSDARG00000013782	ENSDART00000045539	25	41	AGCTTCTGCAGGATGGAGCTGAC	5	-	4888	5463	Active	Active	9	8
ENSDARG00000013782	ENSDART00000045539	25	41	ATCCTCAAACACACTGCTGGAGCG	6	-	4831	5463	Inactive	Active	4	9
ENSDARG00000013782	ENSDART00000045539	25	41	TGCTCCAGCATCCCTGGGACTAA	5	-	4759	5463	Active	Inactive	9	5
ENSDARG00000013782	ENSDART00000045539	25	41	GAAGGCCTCAGACGTGCTGGAGTC	6	-	4861	5463	Active	Active	7	6
ENSDARG00000013782	ENSDART00000045539	25	42	CTCGGCTGCGTCTTCATCTGTGGTC	7	-	5181	5463	Active	Inactive	9	7
ENSDARG00000013782	ENSDART00000045539	25	42	AAAGTCTCCATAGCGTTGCTGCT	5	-	5116	5463	Active	Active	2	7
ENSDARG00000013782	ENSDART00000045539	25	42	TGCGTCTTCATCTGTGGTCTTGTTG	7	-	5175	5463	Active	Inactive	9	7
ENSDARG00000013782	ENSDART00000045539	25	42	GGCTGCGTCTTCATCTGTGGTCTTG	7	-	5178	5463	Active	Inactive	9	3
ENSDARG00000013782	ENSDART00000045539	25	43	TTCAAAATCATCAATGGGCGTGTAG	7	-	5262	5463	Active	Inactive	4	2
ENSDARG00000013782	ENSDART00000045539	25	43	TTCAAAATCATCAATGGGCGTGT	5	-	5264	5463	Active	Inactive	4	4
ENSDARG00000013782	ENSDART00000045539	25	43	AAAATCATCAATGGGCGTGTAGGAG	7	-	5259	5463	Active	Active	1	9
ENSDARG00000013782	ENSDART00000045539	25	44	AAAAGCTCCAGAGCCTGTGTTGAG	6	-	5406	5463	Inactive	Inactive	1	6
ENSDARG00000013782	ENSDART00000045539	25	44	AGCTCCAGAGCCTGTGTTGAGGAG	6	-	5403	5463	Active	Active	2	8
ENSDARG00000013782	ENSDART00000045539	25	44	AGCTCCAGAGCCTGTGTTGAGGA	5	-	5404	5463	Active	Inactive	2	1
ENSDARG00000013782	ENSDART00000045539	25	44	GCAGTCAGATGCGGGTGAGGAAGTC	7	-	5455	5463	Inactive	Active	2	9
ENSDARG00000013782	ENSDART00000048286	25	2	ACCGTCCCATCCTCCAGCTGTAGTT	7	-	125	5418	Active	Inactive	7	2
ENSDARG00000013782	ENSDART00000048286	25	3	CTCAACAAATCGGACTTTGAGGTT	6	-	268	5418	Inactive	Inactive	7	6
ENSDARG00000013782	ENSDART00000048286	25	3	GACTCAACAAATCGGACTTTGAG	5	-	271	5418	Inactive	Active	7	8
ENSDARG00000013782	ENSDART00000048286	25	3	ACCTACCGCAATACGTGTAGATGAT	7	-	298	5418	Active	Active	8	8
ENSDARG00000013782	ENSDART00000048286	25	4	TGCATCTCCATAGATGGGAAGCT	5	-	350	5418	Active	Active	9	7
ENSDARG00000013782	ENSDART00000048286	25	5	GTCCTCCACTCGGGTTTTGCTGCC	6	-	565	5418	Active	Active	8	1
ENSDARG00000013782	ENSDART00000048286	25	7	ACACTCACACAGTCGTAAGCCTTT	6	-	829	5418	Inactive	Inactive	6	1
ENSDARG00000013782	ENSDART00000048286	25	7	CACTCACACAGTCGTAAGCCTTT	5	-	829	5418	Active	Inactive	7	1
ENSDARG00000013782	ENSDART00000048286	25	7	ACAAGCACACATTTGGTAGAAGAT	6	-	787	5418	Inactive	Active	8	8
ENSDARG00000013782	ENSDART00000048286	25	10	ACCATCAGCGCGTGGTTGATTTT	5	-	1258	5418	Active	Inactive	9	7
ENSDARG00000013782	ENSDART00000048286	25	10	CCCCAATAAACGAATGCTGTTTGC	6	-	1286	5418	Active	Inactive	2	3
ENSDARG00000013782	ENSDART00000048286	25	11	TGCAGCTTCTCATTGGCGTAGTT	5	-	1369	5418	Active	Inactive	9	1
ENSDARG00000013782	ENSDART00000048286	25	11	TGCAGCTTCTCATTGGCGTAGTTG	6	-	1368	5418	Active	Active	9	5
ENSDARG00000013782	ENSDART00000048286	25	16	TACCTACTCGAATGGCAGTTTTT	5	-	1967	5418	Active	Inactive	9	6
ENSDARG00000013782	ENSDART00000048286	25	16	GTTACCTACTCGAATGGCAGTTTTT	7	-	1967	5418	Active	Inactive	6	6
ENSDARG00000013782	ENSDART00000048286	25	18	AGAACCGTCCTGCACGTCTGCTTCT	7	-	2141	5418	Active	Inactive	8	7
ENSDARG00000013782	ENSDART00000048286	25	21	ACCAGCCGCCGCATGGTTTGAAAC	6	-	2625	5418	Active	Inactive	9	1
ENSDARG00000013782	ENSDART00000048286	25	21	ACATACGCATTTTCCTCTGTGTTT	6	-	2721	5418	Inactive	Inactive	9	9
ENSDARG00000013782	ENSDART00000048286	25	24	GTCCTCCTCCACTTGCGTTTGCA	5	-	3086	5418	Active	Active	9	8
ENSDARG00000013782	ENSDART00000048286	25	24	TACGCCACCTTGACGTGTTTGGT	5	-	3151	5418	Active	Active	5	2
ENSDARG00000013782	ENSDART00000048286	25	24	TACGCCACCTTGACGTGTTTGGTG	6	-	3150	5418	Active	Inactive	5	7
ENSDARG00000013782	ENSDART00000048286	25	24	TCCTCCTCCACTTGCGTTTGCAGTC	7	-	3083	5418	Active	Inactive	9	6
ENSDARG00000013782	ENSDART00000048286	25	24	CTCCTCCACTTGCGTTTGCAGTC	5	-	3083	5418	Active	Inactive	9	6
ENSDARG00000013782	ENSDART00000048286	25	24	CACGTCCTCCTCCACTTGCGTTTGC	7	-	3087	5418	Active	Inactive	9	8
ENSDARG00000013782	ENSDART00000048286	25	27	TTCAGCTTCAGCTCGTTGAATCT	5	-	3380	5418	Active	Active	9	1
ENSDARG00000013782	ENSDART00000048286	25	30	CTCTCCAGCTCGTGTTTGTGGCGGT	7	-	3734	5418	Active	Active	8	0
ENSDARG00000013782	ENSDART00000048286	25	30	CTCTCCAGCTCGTGTTTGTGGCG	5	-	3736	5418	Active	Active	8	0
ENSDARG00000013782	ENSDART00000048286	25	32	CTCTTCAACAGCCAGATGGAGCG	5	-	3872	5418	Active	Active	8	9
ENSDARG00000013782	ENSDART00000048286	25	33	GTCAGCTCCTCCTGCAGGCGTCTGT	7	-	3908	5418	Active	Inactive	8	3
ENSDARG00000013782	ENSDART00000048286	25	34	ACCTGCAGCGTGTGTTTGAAGAG	5	-	4145	5418	Active	Active	8	0
ENSDARG00000013782	ENSDART00000048286	25	38	CGCATCCTCCATGACGCTGATGAA	6	-	4678	5418	Active	Active	9	7
ENSDARG00000013782	ENSDART00000048286	25	38	GCATCCTCCATGACGCTGATGAA	5	-	4678	5418	Active	Active	7	7
ENSDARG00000013782	ENSDART00000048286	25	39	AGCTTCTGCAGGATGGAGCTGAC	5	-	4843	5418	Active	Active	9	8
ENSDARG00000013782	ENSDART00000048286	25	39	TGCTCCAGCATCCCTGGGACTAA	5	-	4714	5418	Active	Inactive	9	5
ENSDARG00000013782	ENSDART00000048286	25	39	ATCCTCAAACACACTGCTGGAGCG	6	-	4786	5418	Inactive	Active	4	9
ENSDARG00000013782	ENSDART00000048286	25	39	GAAGGCCTCAGACGTGCTGGAGTC	6	-	4816	5418	Active	Active	7	6
ENSDARG00000013782	ENSDART00000048286	25	39	TCCTCAAACACACTGCTGGAGCG	5	-	4786	5418	Active	Active	6	9
ENSDARG00000013782	ENSDART00000048286	25	40	TGCGTCTTCATCTGTGGTCTTGTTG	7	-	5130	5418	Active	Inactive	9	7
[truncated: 7,591 more rows]
